# Supplementary material for: Representation Learning for Class C G Protein-Coupled Receptors Classification
Source: Molecules. 2018 Mar 19;23(3):690. doi: 10.3390/molecules23030690 (PMC6017523; doi:10.3390/molecules23030690)
Supplement: Supplementary file 1 [file molecules-23-00690-s001.zip]

Archive with 36 entries (27 files):
- SupplementaryMaterial/
- SupplementaryMaterial/AAindexCombinations/
- SupplementaryMaterial/AAindexCombinations/1-index/
- SupplementaryMaterial/AAindexCombinations/1-index/X-166.csv
- SupplementaryMaterial/AAindexCombinations/1-index/X-193.csv
- SupplementaryMaterial/AAindexCombinations/1-index/X-485.csv
- SupplementaryMaterial/AAindexCombinations/1-index/X-531.csv
- SupplementaryMaterial/AAindexCombinations/2-index/
- SupplementaryMaterial/AAindexCombinations/2-index/X-247-166.csv
- SupplementaryMaterial/AAindexCombinations/2-index/X-35-65.csv
- SupplementaryMaterial/AAindexCombinations/2-index/X-65-205.csv
- SupplementaryMaterial/AAindexCombinations/2-index/X-84-193.csv
- SupplementaryMaterial/AAindexCombinations/3-index/
- SupplementaryMaterial/AAindexCombinations/3-index/X-247-166-471.csv
- SupplementaryMaterial/AAindexCombinations/3-index/X-247-80-166.csv
- SupplementaryMaterial/AAindexCombinations/3-index/X-485-247-193.csv
- SupplementaryMaterial/AAindexCombinations/3-index/X-485-65-166.csv
- SupplementaryMaterial/AAindexCombinations/Y.csv
- SupplementaryMaterial/AlignmentFreeTransformations/
- SupplementaryMaterial/AlignmentFreeTransformations/AAcomp.csv
- SupplementaryMaterial/AlignmentFreeTransformations/ACC.csv
- SupplementaryMaterial/AlignmentFreeTransformations/PseAA.csv
- SupplementaryMaterial/AlignmentFreeTransformations/PseAA_MSE.csv
- SupplementaryMaterial/SourceData/
- SupplementaryMaterial/SourceData/UnalignedSeq/
- SupplementaryMaterial/SourceData/UnalignedSeq/proteins_05-12-2014_23-43-38.fasta
- SupplementaryMaterial/SourceData/UnalignedSeq/proteins_05-12-2014_23-44-43.fasta
- SupplementaryMaterial/SourceData/UnalignedSeq/proteins_05-12-2014_23-45-10.fasta
- SupplementaryMaterial/SourceData/UnalignedSeq/proteins_05-12-2014_23-45-41.fasta
- SupplementaryMaterial/SourceData/UnalignedSeq/proteins_05-12-2014_23-46-54.fasta
- SupplementaryMaterial/SourceData/UnalignedSeq/proteins_05-12-2014_23-47-57.fasta
- SupplementaryMaterial/SourceData/UnalignedSeq/proteins_05-12-2014_23-49-44.fasta
- SupplementaryMaterial/SourceData/UnalignedSeq/readme.txt
- SupplementaryMaterial/SourceData/alignedSeq/
- SupplementaryMaterial/SourceData/alignedSeq/AAhydro.csv
- SupplementaryMaterial/SourceData/alignedSeq/MultipleAlignment7classes.txt
