# Supplementary material for: Representation Learning for Class C G Protein-Coupled Receptors Classification
Source: Molecules. 2018 Mar 19;23(3):690. doi: 10.3390/molecules23030690 (PMC6017523; doi:10.3390/molecules23030690)
Supplement: Supplementary file 1 [file molecules-23-00690-s001.zip › SupplementaryMaterial/AAindexCombinations/1-index/X-166.csv]

0.22	0.22	0.42	0.14	0.22	0.28	0.43	0.42	0.55	0.22	0.08	0.22	0.22	0.22	0.46	0.22	0.08	0.22	0.55	0.2	0.19	0.58	0.22	0.08	0.22	0.49	0.38	0.22	0.08	0.22	0.2	0.19	0.19	0.46	0.08	0.08	0.28	0.22	0.55	0.58	0.28	0.08	0.19	0.49	0.22	0.22	0.19	0.19	0.22	0.58
0.22	0.22	0.28	0.08	0.19	0.26	0.46	0.73	0.49	0.46	0.46	0.22	0.22	0.22	0.55	0.19	0.22	0.08	0.22	0.58	0.19	0.58	0.22	0.19	0.38	0.49	0.22	0.38	0.08	0.22	0.49	0.08	0.46	0.00000	0.00000	0.00000	0.00000	0.00000	0.46	0.22	0.08	0.27	0.22	0.55	0.58	0.27	0.08	0.19	0.2	0.55
0.22	0.27	0.26	0.14	0.38	0.73	0.43	0.08	0.55	0.08	0.46	0.49	0.22	0.08	0.46	0.38	0.2	0.08	0.55	0.19	0.22	0.58	0.22	0.22	0.08	0.49	0.2	0.58	0.08	0.22	0.22	0.22	0.08	0.46	0.19	0.08	0.27	0.22	0.55	0.55	0.28	0.08	0.19	0.55	0.08	0.19	0.19	0.19	0.58	0.58
0.22	0.08	0.08	0.08	0.19	0.55	0.08	0.49	0.73	0.08	0.38	0.58	0.22	0.08	0.19	0.08	0.08	0.08	0.55	0.19	0.08	0.58	0.08	0.58	0.19	0.49	0.08	0.19	0.08	0.22	0.22	0.19	0.08	0.00000	0.00000	0.00000	0.00000	0.00000	0.46	0.22	0.08	0.27	0.22	0.42	0.42	0.55	0.08	0.19	0.55	0.08
0.73	0.22	0.08	0.46	0.19	0.28	0.43	0.08	0.73	0.28	0.43	0.22	0.22	0.08	0.22	0.19	0.49	0.08	0.55	0.58	0.22	0.58	0.08	0.19	0.22	0.08	0.08	0.08	0.49	0.08	0.22	0.08	0.08	0.22	0.08	0.08	0.28	0.22	0.22	0.55	0.26	0.26	0.19	0.2	0.08	0.08	0.19	0.19	0.49	0.58
0.73	0.19	0.28	0.08	0.42	0.58	0.08	0.08	0.46	0.49	0.08	0.22	0.38	0.19	0.46	0.22	0.22	0.73	0.08	0.22	0.42	0.27	0.73	0.73	0.27	0.19	0.19	0.46	0.58	0.22	0.26	0.19	0.58	0.2	0.38	0.55	0.58	0.38	0.28	0.58	0.08	0.28	0.73	0.19	0.55	0.26	0.19	0.19	0.55	0.58
0.08	0.22	0.27	0.46	0.22	0.19	0.43	0.42	0.73	0.46	0.19	0.22	0.22	0.38	0.19	0.49	0.08	0.19	0.22	0.22	0.58	0.58	0.19	0.08	0.19	0.08	0.55	0.38	0.08	0.19	0.08	0.08	0.46	0.19	0.19	0.22	0.27	0.22	0.55	0.55	0.28	0.08	0.19	0.2	0.55	0.22	0.22	0.19	0.08	0.58
0.08	0.22	0.08	0.14	0.38	0.08	0.46	0.55	0.55	0.08	0.43	0.22	0.22	0.55	0.55	0.22	0.22	0.08	0.22	0.49	0.22	0.58	0.22	0.38	0.19	0.49	0.49	0.22	0.49	0.08	0.08	0.19	0.08	0.46	0.08	0.08	0.27	0.22	0.55	0.58	0.28	0.08	0.19	0.55	0.46	0.08	0.19	0.19	0.19	0.58
0.08	0.22	0.22	0.42	0.22	0.55	0.08	0.28	0.73	0.27	0.46	0.08	0.22	0.22	0.22	0.2	0.2	0.19	0.43	0.08	0.22	0.08	0.19	0.22	0.42	0.55	0.22	0.08	0.22	0.43	0.08	0.08	0.08	0.00000	0.00000	0.00000	0.00000	0.00000	0.46	0.08	0.22	0.27	0.58	0.55	0.42	0.08	0.49	0.19	0.22	0.42
0.08	0.19	0.08	0.46	0.19	0.14	0.43	0.46	0.08	0.22	0.46	0.22	0.08	0.19	0.19	0.55	0.08	0.08	0.22	0.2	0.08	0.08	0.19	0.19	0.2	0.22	0.08	0.08	0.49	0.55	0.22	0.46	0.46	0.00000	0.00000	0.00000	0.00000	0.00000	0.28	0.19	0.22	0.38	0.22	0.55	0.58	0.28	0.08	0.19	0.38	0.55
0.08	0.19	0.26	0.46	0.08	0.55	0.43	0.42	0.55	0.55	0.22	0.22	0.22	0.49	0.08	0.46	0.22	0.49	0.22	0.22	0.19	0.46	0.49	0.22	0.38	0.08	0.08	0.08	0.22	0.43	0.55	0.19	0.38	0.00000	0.00000	0.00000	0.00000	0.00000	0.46	0.08	0.08	0.27	0.58	0.55	0.42	0.08	0.08	0.19	0.22	0.42
0.08	0.19	0.26	0.46	0.08	0.58	0.27	0.42	0.19	0.38	0.46	0.22	0.08	0.46	0.22	0.38	0.58	0.08	0.22	0.58	0.49	0.58	0.22	0.08	0.22	0.49	0.22	0.08	0.08	0.08	0.46	0.19	0.19	0.00000	0.00000	0.00000	0.00000	0.00000	0.46	0.22	0.08	0.27	0.22	0.2	0.58	0.28	0.08	0.19	0.22	0.46
0.08	0.19	0.26	0.46	0.38	0.28	0.43	0.73	0.55	0.46	0.46	0.22	0.19	0.08	0.46	0.22	0.22	0.08	0.55	0.2	0.19	0.58	0.22	0.19	0.08	0.49	0.19	0.38	0.22	0.22	0.22	0.19	0.08	0.46	0.19	0.08	0.28	0.22	0.55	0.58	0.28	0.08	0.19	0.55	0.46	0.38	0.19	0.19	0.08	0.58
0.08	0.46	0.46	0.08	0.19	0.49	0.08	0.46	0.55	0.22	0.26	0.42	0.08	0.22	0.38	0.19	0.22	0.46	0.19	0.55	0.19	0.58	0.22	0.08	0.2	0.49	0.08	0.08	0.49	0.43	0.22	0.08	0.22	0.00000	0.00000	0.00000	0.00000	0.00000	0.22	0.08	0.08	0.27	0.22	0.55	0.73	0.08	0.38	0.19	0.55	0.26
0.08	0.28	0.19	0.46	0.38	0.27	0.22	0.42	0.55	0.27	0.08	0.58	0.08	0.19	0.19	0.22	0.49	0.08	0.55	0.49	0.22	0.58	0.08	0.22	0.08	0.08	0.19	0.08	0.22	0.22	0.43	0.49	0.08	0.08	0.08	0.08	0.27	0.22	0.55	0.42	0.28	0.42	0.19	0.49	0.19	0.19	0.26	0.19	0.08	0.55
0.08	0.22	0.08	0.46	0.19	0.14	0.43	0.55	0.55	0.46	0.43	0.22	0.22	0.08	0.46	0.08	0.08	0.38	0.55	0.22	0.19	0.58	0.22	0.19	0.55	0.49	0.19	0.46	0.08	0.22	0.22	0.08	0.08	0.46	0.08	0.22	0.28	0.22	0.55	0.58	0.28	0.08	0.19	0.2	0.46	0.08	0.19	0.19	0.08	0.58
0.08	0.28	0.28	0.14	0.19	0.28	0.22	0.49	0.73	0.58	0.46	0.22	0.19	0.19	0.08	0.08	0.22	0.22	0.22	0.55	0.22	0.08	0.08	0.55	0.19	0.49	0.19	0.49	0.49	0.2	0.08	0.19	0.08	0.22	0.19	0.22	0.49	0.08	0.55	0.55	0.46	0.19	0.19	0.42	0.38	0.19	0.19	0.19	0.22	0.58
0.14	0.28	0.49	0.08	0.43	0.55	0.08	0.28	0.08	0.27	0.08	0.26	0.22	0.49	0.28	0.19	0.22	0.22	0.22	0.08	0.19	0.08	0.55	0.38	0.22	0.58	0.08	0.49	0.22	0.55	0.22	0.22	0.08	0.00000	0.00000	0.00000	0.00000	0.00000	0.46	0.19	0.08	0.28	0.55	0.55	0.42	0.46	0.27	0.08	0.55	0.19
0.22	0.08	0.19	0.08	0.46	0.08	0.22	0.42	0.28	0.22	0.43	0.49	0.49	0.22	0.22	0.08	0.22	0.19	0.55	0.49	0.38	0.58	0.19	0.22	0.55	0.49	0.22	0.22	0.49	0.08	0.49	0.22	0.46	0.46	0.19	0.22	0.27	0.22	0.55	0.55	0.28	0.08	0.19	0.55	0.46	0.22	0.22	0.08	0.22	0.58
0.22	0.08	0.08	0.08	0.19	0.55	0.08	0.49	0.08	0.19	0.38	0.58	0.22	0.08	0.19	0.08	0.22	0.08	0.55	0.19	0.08	0.58	0.08	0.49	0.19	0.49	0.08	0.19	0.08	0.49	0.08	0.19	0.08	0.00000	0.00000	0.00000	0.00000	0.00000	0.46	0.22	0.08	0.27	0.22	0.42	0.42	0.55	0.08	0.19	0.55	0.08
0.27	0.22	0.19	0.08	0.22	0.08	0.43	0.38	0.55	0.46	0.43	0.22	0.19	0.08	0.46	0.19	0.08	0.08	0.55	0.55	0.08	0.58	0.22	0.19	0.2	0.49	0.22	0.08	0.49	0.49	0.2	0.08	0.08	0.46	0.08	0.22	0.38	0.22	0.55	0.58	0.28	0.08	0.19	0.2	0.46	0.08	0.19	0.19	0.55	0.58
0.27	0.08	0.22	0.26	0.19	0.55	0.22	0.27	0.27	0.46	0.08	0.58	0.19	0.22	0.22	0.22	0.22	0.58	0.55	0.55	0.22	0.58	0.08	0.08	0.2	0.2	0.22	0.08	0.08	0.19	0.58	0.19	0.46	0.46	0.19	0.08	0.27	0.55	0.55	0.42	0.28	0.08	0.38	0.55	0.22	0.22	0.26	0.19	0.22	0.55
0.27	0.19	0.22	0.2	0.22	0.38	0.22	0.73	0.55	0.27	0.08	0.58	0.08	0.2	0.19	0.22	0.19	0.08	0.55	0.22	0.22	0.08	0.08	0.19	0.19	0.22	0.19	0.08	0.55	0.22	0.08	0.49	0.08	0.00000	0.00000	0.00000	0.00000	0.00000	0.46	0.22	0.08	0.27	0.22	0.55	0.42	0.22	0.42	0.19	0.55	0.19
0.27	0.19	0.46	0.08	0.27	0.27	0.38	0.08	0.27	0.08	0.43	0.26	0.22	0.49	0.22	0.22	0.49	0.19	0.2	0.22	0.55	0.58	0.08	0.08	0.22	0.49	0.19	0.49	0.49	0.22	0.08	0.49	0.08	0.00000	0.00000	0.00000	0.00000	0.00000	0.46	0.19	0.08	0.28	0.22	0.55	0.58	0.28	0.08	0.22	0.49	0.46
0.27	0.08	0.08	0.08	0.19	0.55	0.08	0.08	0.08	0.42	0.38	0.58	0.22	0.19	0.19	0.49	0.22	0.08	0.55	0.19	0.49	0.58	0.08	0.49	0.19	0.49	0.22	0.22	0.08	0.22	0.22	0.08	0.08	0.00000	0.00000	0.00000	0.00000	0.00000	0.46	0.19	0.08	0.27	0.22	0.55	0.42	0.49	0.08	0.19	0.55	0.08
0.27	0.08	0.19	0.28	0.08	0.42	0.43	0.28	0.58	0.22	0.08	0.22	0.22	0.19	0.08	0.46	0.22	0.22	0.55	0.55	0.19	0.2	0.08	0.22	0.27	0.38	0.22	0.08	0.49	0.43	0.08	0.08	0.22	0.00000	0.00000	0.00000	0.00000	0.00000	0.46	0.08	0.22	0.27	0.58	0.55	0.42	0.46	0.46	0.19	0.38	0.42
0.27	0.08	0.08	0.49	0.22	0.28	0.43	0.73	0.73	0.49	0.22	0.55	0.22	0.08	0.08	0.46	0.22	0.08	0.22	0.55	0.19	0.46	0.19	0.22	0.08	0.19	0.19	0.43	0.22	0.43	0.55	0.08	0.38	0.00000	0.00000	0.00000	0.00000	0.00000	0.46	0.08	0.08	0.27	0.58	0.55	0.42	0.08	0.49	0.19	0.08	0.42
0.19	0.08	0.22	0.28	0.19	0.14	0.22	0.27	0.42	0.55	0.19	0.58	0.19	0.08	0.22	0.55	0.22	0.58	0.55	0.22	0.08	0.58	0.08	0.22	0.2	0.55	0.19	0.08	0.08	0.19	0.08	0.19	0.08	0.46	0.19	0.08	0.27	0.55	0.55	0.42	0.28	0.08	0.38	0.55	0.22	0.22	0.26	0.19	0.22	0.55
0.19	0.46	0.49	0.46	0.19	0.08	0.43	0.42	0.08	0.46	0.22	0.22	0.08	0.55	0.19	0.22	0.55	0.08	0.55	0.19	0.22	0.58	0.19	0.22	0.22	0.55	0.08	0.22	0.49	0.49	0.08	0.58	0.46	0.46	0.19	0.22	0.27	0.22	0.55	0.55	0.28	0.08	0.19	0.55	0.46	0.22	0.38	0.19	0.22	0.58
0.42	0.22	0.08	0.08	0.19	0.49	0.08	0.42	0.08	0.08	0.38	0.58	0.42	0.22	0.19	0.08	0.49	0.08	0.55	0.38	0.2	0.58	0.58	0.2	0.19	0.49	0.22	0.49	0.08	0.58	0.19	0.22	0.08	0.46	0.22	0.08	0.28	0.22	0.42	0.42	0.55	0.08	0.19	0.55	0.08	0.19	0.19	0.19	0.08	0.55
0.42	0.22	0.26	0.46	0.22	0.28	0.19	0.42	0.55	0.19	0.08	0.55	0.08	0.22	0.46	0.38	0.08	0.22	0.22	0.22	0.08	0.58	0.22	0.38	0.08	0.49	0.22	0.38	0.08	0.22	0.08	0.19	0.08	0.46	0.19	0.08	0.28	0.22	0.55	0.58	0.28	0.08	0.19	0.55	0.46	0.49	0.19	0.19	0.08	0.58
0.42	0.22	0.49	0.42	0.19	0.55	0.19	0.28	0.73	0.46	0.19	0.08	0.22	0.08	0.19	0.08	0.55	0.08	0.19	0.08	0.22	0.22	0.08	0.19	0.19	0.49	0.22	0.22	0.22	0.43	0.22	0.38	0.38	0.46	0.08	0.08	0.27	0.22	0.55	0.42	0.08	0.46	0.19	0.49	0.42	0.19	0.19	0.19	0.08	0.55
0.42	0.22	0.49	0.46	0.19	0.49	0.22	0.55	0.14	0.46	0.19	0.22	0.22	0.49	0.19	0.22	0.08	0.22	0.22	0.55	0.22	0.58	0.22	0.22	0.2	0.08	0.19	0.22	0.08	0.43	0.55	0.08	0.08	0.00000	0.00000	0.00000	0.00000	0.00000	0.22	0.22	0.08	0.28	0.22	0.55	0.42	0.42	0.19	0.08	0.49	0.42
0.46	0.22	0.49	0.14	0.19	0.42	0.43	0.14	0.73	0.58	0.22	0.22	0.22	0.19	0.19	0.08	0.08	0.19	0.22	0.2	0.19	0.58	0.19	0.22	0.19	0.49	0.38	0.22	0.49	0.19	0.08	0.49	0.08	0.27	0.19	0.22	0.27	0.22	0.2	0.42	0.28	0.08	0.19	0.55	0.46	0.22	0.22	0.22	0.19	0.58
0.46	0.08	0.73	0.46	0.22	0.27	0.43	0.08	0.73	0.22	0.43	0.22	0.22	0.58	0.46	0.08	0.49	0.22	0.22	0.2	0.19	0.58	0.08	0.19	0.2	0.49	0.2	0.22	0.08	0.22	0.49	0.08	0.08	0.46	0.19	0.08	0.27	0.22	0.55	0.58	0.28	0.08	0.19	0.2	0.46	0.22	0.19	0.19	0.08	0.58
0.46	0.08	0.73	0.46	0.22	0.27	0.43	0.08	0.73	0.22	0.43	0.22	0.22	0.58	0.46	0.08	0.49	0.22	0.22	0.2	0.19	0.58	0.08	0.19	0.2	0.49	0.2	0.22	0.08	0.08	0.49	0.08	0.08	0.46	0.19	0.08	0.27	0.22	0.55	0.58	0.28	0.08	0.19	0.2	0.46	0.22	0.19	0.19	0.08	0.58
0.46	0.08	0.73	0.46	0.22	0.27	0.43	0.08	0.73	0.22	0.43	0.22	0.22	0.58	0.46	0.08	0.49	0.22	0.22	0.2	0.19	0.58	0.08	0.19	0.2	0.49	0.2	0.38	0.08	0.08	0.49	0.08	0.08	0.27	0.14	0.42	0.42	0.49	0.46	0.19	0.08	0.27	0.22	0.55	0.58	0.28	0.08	0.19	0.2	0.46
0.46	0.08	0.73	0.46	0.22	0.27	0.43	0.08	0.73	0.22	0.43	0.22	0.22	0.58	0.46	0.08	0.49	0.22	0.22	0.2	0.19	0.58	0.08	0.38	0.2	0.49	0.2	0.38	0.08	0.08	0.49	0.08	0.08	0.46	0.19	0.08	0.27	0.22	0.55	0.58	0.28	0.08	0.19	0.2	0.46	0.22	0.19	0.19	0.08	0.58
0.46	0.08	0.73	0.46	0.22	0.27	0.43	0.08	0.73	0.22	0.43	0.22	0.22	0.58	0.46	0.08	0.49	0.22	0.22	0.2	0.19	0.58	0.08	0.38	0.2	0.49	0.55	0.22	0.08	0.08	0.49	0.08	0.08	0.46	0.19	0.08	0.27	0.22	0.55	0.58	0.28	0.08	0.19	0.2	0.46	0.22	0.19	0.19	0.08	0.58
0.46	0.08	0.73	0.46	0.22	0.27	0.43	0.08	0.73	0.22	0.43	0.22	0.22	0.58	0.46	0.08	0.49	0.22	0.22	0.2	0.19	0.58	0.08	0.08	0.2	0.49	0.2	0.19	0.08	0.58	0.58	0.08	0.08	0.27	0.42	0.42	0.55	0.49	0.46	0.19	0.08	0.27	0.22	0.55	0.58	0.28	0.08	0.19	0.2	0.46
0.46	0.08	0.73	0.46	0.22	0.38	0.43	0.08	0.73	0.22	0.43	0.22	0.22	0.58	0.46	0.22	0.55	0.22	0.22	0.2	0.08	0.58	0.08	0.22	0.2	0.49	0.19	0.38	0.08	0.08	0.22	0.08	0.08	0.00000	0.00000	0.00000	0.00000	0.00000	0.46	0.19	0.08	0.27	0.22	0.55	0.58	0.28	0.08	0.19	0.2	0.46
0.46	0.08	0.73	0.46	0.22	0.28	0.43	0.08	0.73	0.22	0.43	0.22	0.22	0.58	0.46	0.08	0.49	0.22	0.22	0.2	0.19	0.58	0.08	0.38	0.2	0.49	0.2	0.22	0.08	0.08	0.49	0.08	0.08	0.27	0.14	0.42	0.42	0.49	0.46	0.19	0.08	0.27	0.22	0.55	0.58	0.28	0.08	0.19	0.2	0.46
0.46	0.08	0.73	0.46	0.22	0.28	0.43	0.08	0.73	0.22	0.43	0.22	0.22	0.58	0.46	0.08	0.49	0.22	0.22	0.2	0.19	0.58	0.08	0.38	0.2	0.49	0.2	0.22	0.08	0.22	0.49	0.08	0.08	0.00000	0.00000	0.00000	0.00000	0.00000	0.46	0.19	0.08	0.27	0.22	0.55	0.58	0.28	0.08	0.19	0.2	0.46
0.46	0.08	0.73	0.46	0.22	0.28	0.43	0.08	0.73	0.22	0.43	0.22	0.22	0.58	0.46	0.08	0.49	0.22	0.22	0.2	0.19	0.58	0.08	0.38	0.2	0.49	0.2	0.22	0.08	0.22	0.49	0.08	0.08	0.00000	0.00000	0.00000	0.00000	0.00000	0.46	0.19	0.08	0.27	0.22	0.55	0.58	0.28	0.08	0.19	0.2	0.46
0.46	0.08	0.73	0.46	0.22	0.28	0.43	0.08	0.73	0.22	0.43	0.22	0.22	0.58	0.46	0.08	0.49	0.22	0.22	0.2	0.19	0.58	0.08	0.38	0.2	0.49	0.2	0.22	0.08	0.22	0.49	0.08	0.08	0.27	0.14	0.42	0.42	0.49	0.46	0.19	0.08	0.27	0.22	0.55	0.58	0.28	0.08	0.19	0.2	0.46
0.46	0.08	0.73	0.46	0.22	0.28	0.43	0.08	0.73	0.22	0.43	0.22	0.22	0.58	0.46	0.08	0.49	0.22	0.22	0.2	0.19	0.58	0.08	0.38	0.2	0.49	0.2	0.38	0.08	0.22	0.49	0.08	0.08	0.46	0.19	0.08	0.27	0.22	0.55	0.58	0.28	0.08	0.19	0.2	0.46	0.22	0.19	0.19	0.08	0.58
0.46	0.08	0.73	0.46	0.22	0.28	0.43	0.08	0.73	0.22	0.43	0.22	0.22	0.58	0.46	0.08	0.49	0.22	0.22	0.2	0.19	0.58	0.08	0.38	0.2	0.49	0.2	0.38	0.08	0.08	0.49	0.08	0.08	0.00000	0.00000	0.00000	0.00000	0.00000	0.46	0.19	0.08	0.27	0.22	0.55	0.58	0.28	0.08	0.19	0.2	0.46
0.46	0.08	0.73	0.46	0.22	0.28	0.43	0.08	0.73	0.22	0.43	0.22	0.22	0.58	0.46	0.08	0.49	0.22	0.22	0.2	0.19	0.58	0.08	0.38	0.2	0.49	0.2	0.38	0.08	0.08	0.49	0.08	0.08	0.27	0.14	0.42	0.42	0.49	0.46	0.19	0.08	0.27	0.22	0.55	0.58	0.28	0.08	0.19	0.2	0.46
0.46	0.08	0.73	0.46	0.22	0.28	0.43	0.08	0.73	0.22	0.43	0.22	0.22	0.58	0.46	0.08	0.49	0.22	0.22	0.2	0.19	0.58	0.08	0.38	0.2	0.49	0.2	0.38	0.08	0.08	0.49	0.08	0.08	0.46	0.19	0.08	0.27	0.22	0.55	0.58	0.28	0.08	0.19	0.2	0.46	0.22	0.19	0.19	0.08	0.58
0.46	0.08	0.73	0.46	0.22	0.28	0.43	0.08	0.73	0.22	0.43	0.22	0.22	0.58	0.46	0.08	0.49	0.22	0.22	0.2	0.19	0.58	0.08	0.38	0.2	0.49	0.2	0.38	0.08	0.08	0.49	0.08	0.08	0.46	0.19	0.08	0.27	0.22	0.55	0.58	0.28	0.08	0.19	0.2	0.46	0.22	0.19	0.19	0.08	0.58
0.46	0.08	0.73	0.46	0.22	0.28	0.43	0.08	0.73	0.22	0.43	0.22	0.22	0.58	0.46	0.08	0.49	0.22	0.22	0.2	0.19	0.58	0.08	0.38	0.2	0.49	0.2	0.38	0.08	0.08	0.49	0.08	0.08	0.46	0.19	0.08	0.27	0.22	0.55	0.58	0.28	0.08	0.19	0.2	0.46	0.22	0.19	0.19	0.08	0.58
0.46	0.08	0.73	0.46	0.22	0.28	0.43	0.08	0.73	0.22	0.43	0.22	0.22	0.58	0.46	0.08	0.49	0.22	0.22	0.2	0.19	0.58	0.08	0.38	0.2	0.49	0.2	0.49	0.08	0.08	0.49	0.08	0.08	0.27	0.14	0.42	0.42	0.49	0.46	0.19	0.08	0.27	0.22	0.55	0.58	0.28	0.08	0.19	0.2	0.46
0.46	0.08	0.73	0.46	0.22	0.28	0.43	0.08	0.73	0.22	0.43	0.08	0.22	0.58	0.46	0.08	0.49	0.22	0.22	0.2	0.19	0.58	0.08	0.38	0.2	0.49	0.2	0.38	0.08	0.08	0.49	0.08	0.08	0.46	0.19	0.08	0.27	0.22	0.55	0.58	0.28	0.08	0.19	0.2	0.46	0.22	0.19	0.19	0.08	0.58
0.46	0.08	0.08	0.08	0.19	0.27	0.19	0.08	0.55	0.58	0.43	0.22	0.22	0.58	0.22	0.38	0.55	0.08	0.55	0.55	0.49	0.58	0.22	0.19	0.08	0.49	0.08	0.08	0.08	0.08	0.58	0.08	0.08	0.46	0.08	0.08	0.28	0.22	0.55	0.58	0.28	0.08	0.19	0.55	0.46	0.22	0.19	0.19	0.49	0.58
0.46	0.08	0.08	0.08	0.19	0.28	0.46	0.08	0.55	0.58	0.43	0.22	0.22	0.58	0.22	0.38	0.55	0.08	0.55	0.22	0.49	0.58	0.22	0.19	0.22	0.49	0.19	0.08	0.08	0.2	0.58	0.08	0.08	0.46	0.08	0.08	0.28	0.22	0.55	0.58	0.28	0.08	0.19	0.55	0.46	0.08	0.19	0.19	0.55	0.58
0.46	0.08	0.08	0.08	0.49	0.19	0.43	0.49	0.73	0.08	0.08	0.22	0.22	0.22	0.22	0.38	0.49	0.19	0.22	0.22	0.22	0.58	0.19	0.19	0.22	0.49	0.08	0.22	0.49	0.2	0.14	0.22	0.08	0.28	0.14	0.42	0.42	0.49	0.46	0.08	0.08	0.27	0.22	0.55	0.49	0.28	0.08	0.19	0.55	0.46
0.46	0.08	0.08	0.46	0.22	0.14	0.43	0.08	0.73	0.22	0.43	0.22	0.22	0.58	0.46	0.08	0.55	0.22	0.22	0.2	0.19	0.58	0.38	0.19	0.2	0.49	0.19	0.08	0.08	0.22	0.58	0.19	0.08	0.00000	0.00000	0.00000	0.00000	0.00000	0.46	0.08	0.08	0.27	0.22	0.55	0.58	0.28	0.08	0.19	0.55	0.46
0.46	0.08	0.08	0.46	0.22	0.38	0.43	0.08	0.73	0.22	0.43	0.22	0.22	0.58	0.46	0.22	0.55	0.22	0.22	0.2	0.08	0.58	0.08	0.38	0.2	0.49	0.58	0.19	0.08	0.22	0.43	0.08	0.08	0.00000	0.00000	0.00000	0.00000	0.00000	0.46	0.19	0.08	0.27	0.22	0.55	0.58	0.28	0.08	0.19	0.2	0.46
0.46	0.08	0.08	0.46	0.22	0.26	0.46	0.46	0.42	0.27	0.08	0.55	0.22	0.22	0.2	0.38	0.49	0.08	0.22	0.55	0.08	0.58	0.19	0.19	0.22	0.49	0.08	0.08	0.49	0.2	0.22	0.08	0.08	0.46	0.08	0.08	0.27	0.22	0.55	0.55	0.28	0.08	0.19	0.55	0.46	0.22	0.19	0.19	0.58	0.58
0.46	0.08	0.08	0.46	0.22	0.28	0.43	0.55	0.73	0.55	0.26	0.55	0.22	0.22	0.22	0.38	0.49	0.22	0.22	0.2	0.19	0.58	0.08	0.19	0.22	0.49	0.19	0.22	0.22	0.38	0.08	0.22	0.08	0.00000	0.08	0.08	0.27	0.55	0.55	0.49	0.28	0.08	0.19	0.55	0.46	0.22	0.22	0.19	0.19	0.28
0.46	0.08	0.08	0.46	0.08	0.49	0.46	0.73	0.55	0.55	0.43	0.58	0.22	0.58	0.08	0.19	0.2	0.08	0.22	0.49	0.22	0.58	0.08	0.22	0.08	0.49	0.55	0.19	0.08	0.22	0.08	0.08	0.08	0.27	0.42	0.42	0.73	0.49	0.46	0.22	0.08	0.27	0.22	0.55	0.58	0.28	0.08	0.19	0.49	0.46
0.46	0.08	0.22	0.42	0.22	0.27	0.08	0.49	0.73	0.22	0.14	0.22	0.22	0.08	0.22	0.19	0.08	0.22	0.22	0.58	0.22	0.58	0.22	0.19	0.58	0.08	0.08	0.08	0.08	0.22	0.58	0.08	0.58	0.00000	0.00000	0.00000	0.00000	0.00000	0.46	0.08	0.08	0.27	0.55	0.49	0.42	0.28	0.08	0.38	0.55	0.19
0.46	0.08	0.22	0.55	0.19	0.49	0.08	0.19	0.28	0.19	0.08	0.58	0.08	0.08	0.22	0.22	0.19	0.58	0.55	0.22	0.55	0.58	0.08	0.19	0.58	0.49	0.55	0.08	0.08	0.19	0.22	0.19	0.08	0.00000	0.00000	0.00000	0.00000	0.00000	0.46	0.22	0.22	0.27	0.58	0.55	0.55	0.28	0.08	0.38	0.55	0.2
0.46	0.08	0.22	0.46	0.19	0.26	0.19	0.08	0.58	0.49	0.38	0.55	0.08	0.08	0.08	0.19	0.49	0.2	0.55	0.55	0.08	0.58	0.22	0.22	0.19	0.49	0.22	0.08	0.08	0.08	0.08	0.08	0.08	0.00000	0.00000	0.00000	0.00000	0.00000	0.22	0.08	0.08	0.27	0.22	0.55	0.22	0.28	0.08	0.08	0.55	0.08
0.46	0.08	0.22	0.46	0.19	0.28	0.46	0.08	0.55	0.22	0.43	0.22	0.22	0.58	0.22	0.38	0.22	0.08	0.55	0.22	0.49	0.58	0.22	0.19	0.22	0.49	0.19	0.08	0.08	0.38	0.58	0.08	0.08	0.46	0.22	0.08	0.28	0.22	0.55	0.58	0.28	0.08	0.19	0.55	0.46	0.22	0.19	0.19	0.22	0.58
0.46	0.08	0.22	0.46	0.19	0.28	0.46	0.08	0.55	0.22	0.43	0.22	0.22	0.58	0.22	0.38	0.22	0.08	0.55	0.22	0.49	0.58	0.22	0.19	0.08	0.49	0.19	0.08	0.08	0.38	0.58	0.08	0.08	0.46	0.22	0.08	0.28	0.22	0.55	0.58	0.28	0.08	0.19	0.55	0.46	0.22	0.19	0.19	0.22	0.58
0.46	0.08	0.55	0.46	0.19	0.28	0.46	0.08	0.55	0.08	0.19	0.22	0.22	0.58	0.22	0.38	0.49	0.08	0.55	0.55	0.08	0.58	0.22	0.19	0.22	0.49	0.08	0.08	0.08	0.22	0.58	0.08	0.08	0.46	0.22	0.08	0.28	0.22	0.55	0.58	0.28	0.08	0.19	0.55	0.46	0.08	0.19	0.19	0.55	0.58
0.46	0.08	0.08	0.27	0.55	0.22	0.08	0.55	0.73	0.22	0.58	0.28	0.49	0.19	0.58	0.2	0.08	0.55	0.22	0.19	0.38	0.08	0.22	0.58	0.19	0.19	0.19	0.08	0.08	0.08	0.08	0.49	0.08	0.00000	0.00000	0.00000	0.00000	0.00000	0.28	0.08	0.08	0.28	0.2	0.55	0.58	0.28	0.73	0.19	0.2	0.46
0.46	0.08	0.08	0.08	0.22	0.55	0.19	0.49	0.58	0.46	0.73	0.08	0.73	0.27	0.08	0.38	0.08	0.22	0.2	0.22	0.22	0.19	0.22	0.22	0.22	0.58	0.19	0.58	0.19	0.08	0.08	0.08	0.08	0.28	0.22	0.08	0.28	0.2	0.55	0.58	0.28	0.73	0.19	0.2	0.46	0.38	0.22	0.19	0.22	0.58
0.46	0.08	0.08	0.46	0.19	0.28	0.46	0.08	0.55	0.22	0.43	0.22	0.22	0.58	0.22	0.38	0.22	0.08	0.55	0.22	0.49	0.58	0.22	0.08	0.22	0.49	0.19	0.08	0.08	0.08	0.58	0.08	0.08	0.46	0.22	0.08	0.28	0.22	0.55	0.58	0.28	0.08	0.19	0.55	0.46	0.22	0.19	0.19	0.22	0.58
0.46	0.08	0.08	0.46	0.19	0.28	0.46	0.08	0.55	0.22	0.43	0.22	0.22	0.58	0.22	0.38	0.22	0.08	0.55	0.22	0.49	0.58	0.22	0.19	0.22	0.49	0.08	0.08	0.08	0.08	0.58	0.08	0.08	0.46	0.22	0.08	0.28	0.22	0.55	0.58	0.28	0.08	0.19	0.55	0.46	0.22	0.19	0.19	0.22	0.58
0.46	0.08	0.08	0.46	0.19	0.28	0.46	0.08	0.55	0.22	0.43	0.22	0.22	0.58	0.22	0.38	0.22	0.08	0.55	0.22	0.49	0.58	0.22	0.19	0.22	0.49	0.19	0.08	0.08	0.08	0.58	0.08	0.08	0.46	0.22	0.08	0.28	0.22	0.55	0.58	0.28	0.08	0.19	0.55	0.46	0.22	0.19	0.19	0.22	0.58
0.46	0.08	0.08	0.46	0.19	0.28	0.46	0.08	0.55	0.22	0.43	0.22	0.22	0.58	0.22	0.38	0.22	0.08	0.55	0.22	0.49	0.58	0.22	0.19	0.22	0.49	0.19	0.08	0.08	0.08	0.58	0.08	0.08	0.46	0.22	0.08	0.28	0.22	0.55	0.58	0.28	0.08	0.19	0.55	0.46	0.22	0.19	0.19	0.22	0.58
0.46	0.08	0.08	0.46	0.19	0.28	0.46	0.08	0.55	0.22	0.43	0.22	0.22	0.58	0.22	0.38	0.22	0.08	0.55	0.55	0.49	0.58	0.22	0.19	0.22	0.49	0.19	0.08	0.08	0.38	0.58	0.08	0.08	0.46	0.22	0.08	0.28	0.22	0.55	0.58	0.28	0.08	0.19	0.55	0.46	0.22	0.19	0.19	0.22	0.58
0.46	0.08	0.22	0.26	0.08	0.08	0.08	0.58	0.55	0.55	0.22	0.55	0.22	0.49	0.08	0.46	0.08	0.22	0.49	0.22	0.08	0.46	0.19	0.22	0.22	0.49	0.08	0.22	0.22	0.43	0.22	0.22	0.38	0.00000	0.00000	0.00000	0.00000	0.00000	0.46	0.08	0.08	0.27	0.58	0.55	0.42	0.08	0.22	0.19	0.49	0.42
0.46	0.22	0.08	0.14	0.38	0.26	0.43	0.22	0.73	0.49	0.08	0.22	0.22	0.08	0.22	0.38	0.49	0.08	0.55	0.22	0.19	0.58	0.08	0.22	0.55	0.49	0.58	0.19	0.08	0.08	0.58	0.08	0.08	0.00000	0.00000	0.00000	0.00000	0.00000	0.00000	0.08	0.08	0.27	0.55	0.55	0.49	0.28	0.08	0.19	0.2	0.46
0.46	0.22	0.08	0.14	0.38	0.26	0.43	0.43	0.73	0.49	0.26	0.22	0.22	0.08	0.22	0.38	0.22	0.08	0.22	0.55	0.19	0.58	0.08	0.19	0.55	0.49	0.08	0.08	0.22	0.08	0.38	0.08	0.08	0.00000	0.00000	0.00000	0.00000	0.00000	0.46	0.08	0.08	0.27	0.55	0.55	0.49	0.27	0.08	0.19	0.2	0.46
0.46	0.22	0.22	0.27	0.19	0.08	0.43	0.73	0.55	0.46	0.43	0.22	0.08	0.19	0.46	0.19	0.08	0.19	0.22	0.08	0.08	0.58	0.22	0.22	0.22	0.49	0.19	0.08	0.08	0.08	0.22	0.49	0.08	0.46	0.22	0.08	0.27	0.22	0.55	0.58	0.28	0.08	0.19	0.55	0.46	0.08	0.19	0.19	0.22	0.58
0.46	0.22	0.22	0.27	0.19	0.08	0.43	0.73	0.55	0.46	0.43	0.22	0.08	0.19	0.46	0.19	0.08	0.19	0.22	0.08	0.08	0.58	0.22	0.22	0.22	0.49	0.19	0.08	0.08	0.08	0.08	0.49	0.08	0.46	0.22	0.08	0.27	0.22	0.55	0.58	0.28	0.08	0.19	0.55	0.46	0.08	0.19	0.19	0.22	0.58
0.46	0.22	0.22	0.27	0.19	0.08	0.43	0.73	0.55	0.46	0.43	0.22	0.08	0.19	0.46	0.19	0.08	0.19	0.22	0.08	0.08	0.58	0.22	0.22	0.22	0.49	0.19	0.08	0.08	0.08	0.08	0.49	0.08	0.46	0.22	0.08	0.27	0.22	0.55	0.58	0.28	0.08	0.19	0.55	0.46	0.08	0.19	0.19	0.22	0.58
0.46	0.22	0.22	0.27	0.19	0.08	0.43	0.58	0.55	0.46	0.43	0.22	0.08	0.19	0.46	0.19	0.08	0.19	0.22	0.08	0.08	0.58	0.22	0.22	0.22	0.49	0.19	0.08	0.08	0.08	0.22	0.49	0.08	0.46	0.22	0.08	0.27	0.22	0.55	0.58	0.28	0.08	0.19	0.55	0.46	0.08	0.19	0.19	0.22	0.58
0.46	0.22	0.22	0.27	0.19	0.08	0.43	0.58	0.55	0.46	0.43	0.22	0.08	0.19	0.46	0.19	0.08	0.19	0.22	0.08	0.08	0.58	0.22	0.22	0.22	0.49	0.19	0.08	0.08	0.08	0.22	0.49	0.08	0.46	0.22	0.08	0.28	0.22	0.55	0.58	0.28	0.08	0.19	0.55	0.46	0.08	0.19	0.19	0.22	0.58
0.46	0.22	0.22	0.27	0.19	0.08	0.43	0.58	0.55	0.46	0.43	0.22	0.08	0.19	0.46	0.19	0.08	0.19	0.22	0.08	0.08	0.58	0.22	0.22	0.22	0.49	0.19	0.08	0.08	0.08	0.08	0.49	0.08	0.46	0.22	0.08	0.27	0.22	0.55	0.58	0.28	0.08	0.19	0.55	0.46	0.08	0.19	0.19	0.22	0.58
0.46	0.22	0.22	0.27	0.19	0.08	0.43	0.14	0.55	0.46	0.43	0.22	0.22	0.08	0.46	0.08	0.08	0.22	0.22	0.22	0.19	0.58	0.22	0.22	0.22	0.49	0.49	0.08	0.08	0.22	0.08	0.49	0.08	0.46	0.22	0.08	0.28	0.22	0.55	0.58	0.28	0.08	0.19	0.55	0.46	0.08	0.19	0.19	0.49	0.58
0.46	0.22	0.22	0.27	0.19	0.08	0.43	0.14	0.55	0.46	0.43	0.22	0.22	0.08	0.46	0.08	0.08	0.22	0.22	0.22	0.19	0.58	0.22	0.22	0.22	0.49	0.49	0.08	0.08	0.22	0.08	0.49	0.08	0.46	0.22	0.08	0.28	0.22	0.55	0.58	0.28	0.08	0.19	0.55	0.46	0.08	0.19	0.19	0.49	0.58
0.46	0.22	0.22	0.27	0.19	0.08	0.43	0.14	0.55	0.46	0.43	0.22	0.22	0.08	0.46	0.08	0.08	0.22	0.22	0.22	0.19	0.58	0.22	0.22	0.22	0.49	0.49	0.08	0.08	0.22	0.08	0.49	0.08	0.46	0.22	0.08	0.28	0.22	0.55	0.58	0.28	0.08	0.19	0.55	0.46	0.08	0.19	0.19	0.49	0.58
0.46	0.22	0.22	0.27	0.19	0.08	0.43	0.14	0.55	0.46	0.43	0.22	0.38	0.08	0.46	0.08	0.08	0.08	0.22	0.22	0.19	0.58	0.22	0.22	0.22	0.49	0.49	0.08	0.08	0.22	0.08	0.49	0.08	0.46	0.22	0.08	0.28	0.22	0.55	0.58	0.28	0.08	0.19	0.55	0.46	0.08	0.19	0.19	0.49	0.58
0.46	0.22	0.22	0.27	0.19	0.08	0.43	0.14	0.55	0.46	0.43	0.22	0.08	0.22	0.46	0.08	0.08	0.19	0.22	0.38	0.19	0.58	0.22	0.22	0.22	0.49	0.22	0.08	0.08	0.38	0.22	0.49	0.08	0.00000	0.00000	0.00000	0.00000	0.00000	0.46	0.22	0.08	0.28	0.22	0.55	0.58	0.28	0.08	0.19	0.55	0.46
0.46	0.22	0.22	0.27	0.19	0.08	0.43	0.14	0.55	0.46	0.43	0.22	0.08	0.22	0.46	0.08	0.08	0.19	0.22	0.38	0.19	0.58	0.22	0.22	0.22	0.49	0.22	0.08	0.08	0.38	0.22	0.49	0.08	0.46	0.22	0.08	0.28	0.22	0.55	0.58	0.28	0.08	0.19	0.55	0.46	0.08	0.19	0.19	0.49	0.58
0.46	0.22	0.22	0.27	0.19	0.08	0.43	0.14	0.55	0.46	0.43	0.22	0.08	0.22	0.46	0.08	0.08	0.19	0.22	0.38	0.19	0.58	0.22	0.22	0.22	0.49	0.22	0.08	0.08	0.38	0.22	0.49	0.08	0.46	0.22	0.08	0.28	0.22	0.55	0.58	0.28	0.08	0.19	0.55	0.46	0.08	0.19	0.19	0.49	0.58
0.46	0.22	0.22	0.27	0.19	0.08	0.43	0.14	0.55	0.46	0.43	0.22	0.08	0.22	0.46	0.08	0.08	0.19	0.22	0.38	0.19	0.58	0.22	0.22	0.22	0.49	0.22	0.08	0.08	0.38	0.22	0.49	0.08	0.46	0.22	0.08	0.28	0.22	0.55	0.58	0.28	0.08	0.19	0.55	0.46	0.08	0.19	0.19	0.49	0.58
0.46	0.22	0.22	0.27	0.19	0.08	0.43	0.14	0.55	0.46	0.43	0.22	0.08	0.22	0.46	0.08	0.08	0.19	0.22	0.38	0.19	0.58	0.22	0.22	0.22	0.49	0.22	0.08	0.08	0.38	0.22	0.49	0.08	0.46	0.22	0.08	0.28	0.22	0.55	0.58	0.28	0.08	0.19	0.55	0.46	0.08	0.19	0.19	0.49	0.58
0.46	0.22	0.22	0.27	0.19	0.08	0.43	0.14	0.55	0.46	0.43	0.22	0.08	0.22	0.46	0.08	0.08	0.19	0.22	0.38	0.19	0.58	0.22	0.22	0.22	0.49	0.22	0.08	0.08	0.38	0.22	0.49	0.08	0.46	0.22	0.08	0.28	0.22	0.55	0.58	0.28	0.08	0.19	0.55	0.46	0.08	0.19	0.19	0.49	0.58
0.46	0.22	0.22	0.27	0.19	0.08	0.43	0.14	0.55	0.46	0.43	0.22	0.08	0.08	0.46	0.08	0.08	0.22	0.22	0.22	0.19	0.58	0.22	0.22	0.22	0.49	0.49	0.08	0.08	0.22	0.38	0.49	0.08	0.46	0.22	0.08	0.28	0.22	0.55	0.58	0.28	0.08	0.19	0.55	0.46	0.08	0.19	0.19	0.49	0.58
0.46	0.22	0.22	0.27	0.19	0.08	0.43	0.14	0.55	0.46	0.43	0.22	0.08	0.08	0.46	0.08	0.08	0.22	0.22	0.22	0.19	0.58	0.22	0.22	0.22	0.49	0.49	0.08	0.08	0.22	0.08	0.49	0.08	0.46	0.22	0.08	0.28	0.22	0.55	0.58	0.28	0.08	0.19	0.55	0.46	0.08	0.19	0.19	0.49	0.58
0.46	0.22	0.22	0.27	0.19	0.08	0.43	0.14	0.55	0.46	0.43	0.22	0.08	0.08	0.46	0.08	0.08	0.22	0.22	0.22	0.19	0.58	0.22	0.22	0.22	0.49	0.49	0.08	0.08	0.22	0.08	0.49	0.08	0.46	0.22	0.08	0.28	0.22	0.55	0.58	0.28	0.08	0.19	0.55	0.46	0.08	0.19	0.19	0.49	0.58
0.46	0.22	0.22	0.27	0.19	0.08	0.43	0.14	0.55	0.46	0.43	0.22	0.08	0.08	0.46	0.08	0.08	0.22	0.22	0.22	0.19	0.58	0.22	0.22	0.22	0.49	0.49	0.08	0.08	0.22	0.08	0.49	0.08	0.46	0.22	0.08	0.28	0.22	0.55	0.58	0.28	0.08	0.19	0.55	0.46	0.08	0.19	0.19	0.49	0.58
0.46	0.22	0.22	0.27	0.19	0.08	0.43	0.14	0.55	0.46	0.43	0.22	0.08	0.08	0.46	0.08	0.08	0.22	0.22	0.22	0.19	0.58	0.22	0.22	0.22	0.49	0.49	0.08	0.08	0.22	0.08	0.49	0.08	0.46	0.22	0.08	0.28	0.22	0.55	0.58	0.28	0.08	0.19	0.55	0.46	0.08	0.19	0.19	0.49	0.58
0.46	0.22	0.22	0.27	0.19	0.08	0.43	0.14	0.55	0.46	0.43	0.22	0.08	0.08	0.46	0.08	0.08	0.22	0.22	0.22	0.19	0.58	0.22	0.19	0.22	0.49	0.49	0.08	0.08	0.08	0.08	0.49	0.08	0.46	0.22	0.08	0.28	0.22	0.55	0.58	0.28	0.08	0.38	0.55	0.46	0.08	0.19	0.19	0.49	0.58
0.46	0.22	0.22	0.27	0.19	0.08	0.43	0.14	0.55	0.46	0.43	0.22	0.08	0.08	0.46	0.08	0.08	0.22	0.22	0.22	0.19	0.58	0.22	0.08	0.22	0.49	0.49	0.08	0.08	0.22	0.08	0.49	0.08	0.46	0.22	0.08	0.28	0.22	0.55	0.58	0.28	0.08	0.19	0.55	0.46	0.08	0.19	0.19	0.49	0.58
0.46	0.22	0.22	0.27	0.19	0.08	0.43	0.14	0.55	0.46	0.43	0.22	0.08	0.08	0.46	0.08	0.08	0.22	0.22	0.22	0.19	0.58	0.22	0.08	0.22	0.49	0.49	0.08	0.08	0.22	0.08	0.49	0.08	0.46	0.22	0.08	0.28	0.22	0.55	0.58	0.28	0.08	0.19	0.55	0.46	0.08	0.19	0.19	0.49	0.58
0.46	0.22	0.22	0.27	0.19	0.08	0.43	0.14	0.55	0.46	0.43	0.22	0.08	0.08	0.46	0.08	0.08	0.22	0.55	0.38	0.19	0.58	0.22	0.22	0.22	0.49	0.55	0.2	0.08	0.22	0.08	0.49	0.08	0.46	0.22	0.08	0.28	0.22	0.55	0.58	0.28	0.08	0.38	0.55	0.46	0.08	0.19	0.19	0.49	0.58
0.46	0.22	0.22	0.27	0.19	0.08	0.43	0.14	0.55	0.46	0.43	0.22	0.08	0.08	0.46	0.08	0.08	0.19	0.22	0.22	0.19	0.58	0.22	0.08	0.22	0.49	0.49	0.08	0.08	0.22	0.08	0.49	0.08	0.46	0.22	0.08	0.28	0.22	0.55	0.58	0.28	0.08	0.19	0.55	0.46	0.08	0.19	0.19	0.49	0.58
0.46	0.22	0.22	0.27	0.19	0.08	0.43	0.14	0.55	0.46	0.43	0.22	0.08	0.08	0.46	0.08	0.08	0.08	0.22	0.22	0.19	0.58	0.22	0.22	0.22	0.49	0.49	0.08	0.08	0.22	0.08	0.49	0.08	0.46	0.22	0.08	0.28	0.22	0.55	0.58	0.28	0.08	0.19	0.55	0.46	0.08	0.19	0.19	0.49	0.58
0.46	0.22	0.22	0.27	0.19	0.08	0.43	0.14	0.55	0.46	0.43	0.22	0.08	0.08	0.46	0.08	0.08	0.08	0.22	0.22	0.19	0.58	0.22	0.22	0.22	0.49	0.49	0.08	0.08	0.22	0.08	0.49	0.08	0.46	0.22	0.08	0.28	0.22	0.55	0.58	0.28	0.08	0.19	0.55	0.46	0.08	0.19	0.19	0.49	0.58
0.46	0.22	0.22	0.27	0.19	0.08	0.43	0.14	0.55	0.46	0.43	0.22	0.08	0.08	0.46	0.08	0.08	0.08	0.22	0.22	0.19	0.58	0.22	0.22	0.22	0.49	0.49	0.08	0.08	0.22	0.08	0.49	0.08	0.46	0.22	0.08	0.28	0.22	0.55	0.58	0.28	0.08	0.19	0.55	0.46	0.08	0.19	0.19	0.49	0.58
0.46	0.22	0.22	0.27	0.19	0.08	0.43	0.14	0.55	0.46	0.43	0.22	0.08	0.08	0.46	0.08	0.08	0.08	0.22	0.22	0.19	0.58	0.22	0.22	0.22	0.49	0.49	0.08	0.08	0.22	0.08	0.49	0.08	0.46	0.22	0.08	0.28	0.22	0.55	0.58	0.28	0.08	0.19	0.55	0.46	0.08	0.19	0.19	0.49	0.58
0.46	0.22	0.22	0.27	0.19	0.08	0.43	0.14	0.55	0.46	0.43	0.22	0.08	0.08	0.46	0.08	0.08	0.08	0.22	0.22	0.19	0.58	0.22	0.22	0.22	0.49	0.49	0.08	0.08	0.22	0.08	0.49	0.08	0.46	0.22	0.08	0.28	0.22	0.55	0.58	0.28	0.08	0.19	0.55	0.46	0.08	0.19	0.19	0.49	0.58
0.46	0.22	0.22	0.27	0.19	0.08	0.43	0.14	0.55	0.46	0.43	0.22	0.08	0.08	0.46	0.08	0.08	0.08	0.22	0.22	0.19	0.58	0.22	0.08	0.22	0.49	0.49	0.08	0.08	0.22	0.08	0.49	0.08	0.46	0.22	0.08	0.28	0.22	0.55	0.58	0.28	0.08	0.19	0.55	0.46	0.08	0.19	0.19	0.49	0.58
0.46	0.22	0.22	0.27	0.19	0.08	0.43	0.42	0.55	0.46	0.43	0.22	0.08	0.19	0.46	0.19	0.08	0.19	0.22	0.08	0.08	0.58	0.22	0.22	0.22	0.49	0.19	0.08	0.08	0.08	0.08	0.49	0.08	0.46	0.22	0.08	0.27	0.22	0.55	0.58	0.28	0.08	0.19	0.55	0.46	0.08	0.19	0.19	0.22	0.58
0.46	0.22	0.22	0.27	0.19	0.08	0.43	0.55	0.55	0.46	0.43	0.22	0.08	0.08	0.46	0.19	0.19	0.19	0.22	0.08	0.19	0.58	0.22	0.22	0.22	0.49	0.19	0.08	0.08	0.08	0.58	0.49	0.08	0.46	0.22	0.08	0.27	0.22	0.55	0.58	0.28	0.08	0.19	0.55	0.46	0.08	0.19	0.19	0.55	0.58
0.46	0.22	0.22	0.42	0.26	0.55	0.43	0.38	0.55	0.46	0.55	0.08	0.22	0.49	0.08	0.19	0.22	0.22	0.49	0.22	0.22	0.58	0.08	0.19	0.22	0.49	0.08	0.08	0.49	0.19	0.08	0.08	0.08	0.00000	0.00000	0.00000	0.00000	0.00000	0.46	0.22	0.08	0.27	0.22	0.55	0.42	0.28	0.08	0.19	0.55	0.08
0.46	0.22	0.26	0.46	0.19	0.26	0.43	0.49	0.73	0.46	0.08	0.55	0.22	0.22	0.22	0.55	0.22	0.2	0.22	0.08	0.19	0.58	0.08	0.08	0.22	0.08	0.08	0.22	0.2	0.08	0.58	0.49	0.46	0.00000	0.00000	0.00000	0.00000	0.00000	0.46	0.49	0.22	0.27	0.22	0.49	0.55	0.49	0.08	0.19	0.55	0.46
0.46	0.22	0.49	0.28	0.08	0.55	0.43	0.73	0.14	0.46	0.08	0.55	0.22	0.22	0.22	0.19	0.08	0.58	0.08	0.08	0.19	0.22	0.22	0.19	0.19	0.49	0.49	0.08	0.08	0.22	0.2	0.22	0.08	0.00000	0.00000	0.00000	0.00000	0.00000	0.46	0.22	0.08	0.27	0.22	0.55	0.42	0.28	0.19	0.19	0.55	0.49
0.46	0.22	0.08	0.27	0.19	0.08	0.43	0.73	0.55	0.46	0.43	0.22	0.08	0.19	0.46	0.19	0.08	0.19	0.22	0.08	0.08	0.58	0.22	0.22	0.22	0.49	0.19	0.08	0.08	0.08	0.08	0.49	0.08	0.46	0.22	0.08	0.27	0.22	0.55	0.58	0.28	0.08	0.19	0.55	0.46	0.08	0.19	0.19	0.22	0.58
0.46	0.22	0.08	0.27	0.19	0.08	0.43	0.73	0.55	0.46	0.43	0.22	0.08	0.19	0.46	0.19	0.08	0.19	0.22	0.08	0.08	0.58	0.22	0.22	0.22	0.49	0.19	0.08	0.08	0.08	0.08	0.49	0.08	0.46	0.22	0.08	0.27	0.22	0.55	0.58	0.28	0.08	0.19	0.55	0.46	0.08	0.19	0.19	0.22	0.58
0.46	0.22	0.08	0.27	0.19	0.08	0.43	0.73	0.55	0.46	0.43	0.22	0.08	0.19	0.46	0.19	0.08	0.19	0.22	0.08	0.08	0.58	0.22	0.22	0.22	0.49	0.19	0.08	0.08	0.08	0.08	0.49	0.08	0.46	0.22	0.08	0.27	0.22	0.55	0.58	0.28	0.08	0.19	0.55	0.46	0.08	0.19	0.19	0.22	0.58
0.46	0.22	0.08	0.27	0.19	0.08	0.43	0.73	0.55	0.46	0.43	0.22	0.08	0.19	0.46	0.19	0.08	0.19	0.22	0.08	0.08	0.58	0.22	0.22	0.22	0.49	0.19	0.08	0.08	0.08	0.08	0.49	0.08	0.46	0.22	0.08	0.27	0.22	0.55	0.58	0.28	0.08	0.19	0.55	0.46	0.08	0.19	0.19	0.22	0.58
0.46	0.22	0.08	0.27	0.19	0.08	0.43	0.73	0.55	0.46	0.43	0.22	0.08	0.19	0.46	0.19	0.08	0.19	0.22	0.08	0.08	0.58	0.22	0.22	0.22	0.49	0.19	0.08	0.08	0.08	0.08	0.49	0.08	0.46	0.22	0.08	0.27	0.22	0.55	0.58	0.28	0.08	0.19	0.55	0.46	0.08	0.19	0.19	0.22	0.58
0.46	0.22	0.08	0.27	0.19	0.08	0.43	0.58	0.55	0.46	0.43	0.22	0.22	0.08	0.46	0.08	0.22	0.19	0.22	0.08	0.22	0.58	0.22	0.22	0.22	0.49	0.19	0.08	0.08	0.08	0.22	0.49	0.08	0.46	0.22	0.08	0.27	0.22	0.55	0.58	0.28	0.08	0.19	0.55	0.46	0.08	0.19	0.19	0.22	0.58
0.46	0.22	0.08	0.27	0.19	0.08	0.43	0.14	0.55	0.46	0.43	0.22	0.08	0.22	0.46	0.08	0.08	0.19	0.22	0.38	0.19	0.58	0.22	0.22	0.22	0.49	0.22	0.08	0.08	0.38	0.22	0.49	0.08	0.00000	0.00000	0.00000	0.00000	0.00000	0.46	0.22	0.08	0.28	0.22	0.55	0.58	0.28	0.08	0.19	0.55	0.46
0.46	0.22	0.08	0.27	0.19	0.08	0.43	0.14	0.55	0.46	0.43	0.22	0.08	0.22	0.46	0.08	0.08	0.19	0.22	0.38	0.19	0.58	0.22	0.22	0.22	0.49	0.22	0.08	0.08	0.38	0.22	0.49	0.08	0.46	0.22	0.08	0.28	0.22	0.55	0.58	0.28	0.08	0.19	0.55	0.46	0.08	0.19	0.19	0.49	0.58
0.46	0.22	0.08	0.27	0.19	0.08	0.43	0.14	0.55	0.46	0.43	0.22	0.08	0.22	0.46	0.08	0.08	0.19	0.22	0.38	0.19	0.58	0.22	0.22	0.22	0.49	0.22	0.08	0.08	0.38	0.22	0.49	0.08	0.46	0.22	0.08	0.28	0.22	0.55	0.58	0.28	0.08	0.19	0.55	0.46	0.08	0.19	0.19	0.49	0.58
0.46	0.22	0.08	0.27	0.19	0.08	0.43	0.14	0.55	0.46	0.43	0.22	0.08	0.22	0.46	0.08	0.08	0.19	0.22	0.38	0.19	0.58	0.22	0.22	0.22	0.49	0.22	0.08	0.08	0.38	0.22	0.49	0.08	0.46	0.22	0.08	0.28	0.22	0.55	0.58	0.28	0.08	0.19	0.55	0.46	0.08	0.19	0.19	0.49	0.58
0.46	0.22	0.08	0.27	0.19	0.08	0.43	0.14	0.55	0.46	0.43	0.22	0.08	0.22	0.55	0.08	0.08	0.19	0.22	0.38	0.19	0.58	0.22	0.22	0.22	0.49	0.22	0.08	0.08	0.38	0.22	0.49	0.08	0.00000	0.00000	0.00000	0.00000	0.00000	0.46	0.22	0.08	0.28	0.22	0.55	0.58	0.28	0.08	0.19	0.55	0.46
0.46	0.22	0.08	0.27	0.19	0.08	0.43	0.55	0.55	0.46	0.43	0.22	0.08	0.22	0.46	0.08	0.19	0.22	0.22	0.22	0.19	0.58	0.22	0.22	0.22	0.49	0.19	0.08	0.08	0.08	0.08	0.49	0.08	0.00000	0.00000	0.00000	0.00000	0.00000	0.46	0.22	0.08	0.27	0.22	0.55	0.58	0.28	0.08	0.19	0.55	0.46
0.46	0.22	0.08	0.27	0.19	0.08	0.43	0.55	0.55	0.46	0.43	0.22	0.08	0.22	0.46	0.08	0.19	0.22	0.22	0.08	0.19	0.58	0.22	0.38	0.22	0.49	0.19	0.08	0.08	0.08	0.22	0.49	0.08	0.00000	0.00000	0.00000	0.00000	0.00000	0.46	0.22	0.08	0.27	0.22	0.55	0.58	0.28	0.08	0.19	0.55	0.46
0.46	0.19	0.08	0.42	0.19	0.73	0.43	0.49	0.55	0.19	0.08	0.55	0.22	0.55	0.38	0.19	0.22	0.19	0.22	0.22	0.49	0.58	0.19	0.22	0.38	0.49	0.22	0.49	0.08	0.08	0.19	0.49	0.46	0.46	0.22	0.08	0.27	0.22	0.55	0.2	0.28	0.08	0.19	0.49	0.2	0.22	0.19	0.22	0.08	0.55
0.46	0.19	0.08	0.46	0.46	0.55	0.38	0.55	0.14	0.46	0.22	0.22	0.22	0.08	0.19	0.42	0.22	0.22	0.49	0.49	0.22	0.58	0.19	0.19	0.22	0.49	0.22	0.22	0.08	0.08	0.46	0.22	0.08	0.46	0.22	0.08	0.27	0.22	0.49	0.55	0.08	0.08	0.19	0.55	0.46	0.2	0.19	0.19	0.22	0.2
0.46	0.19	0.27	0.46	0.19	0.73	0.43	0.22	0.73	0.08	0.08	0.55	0.22	0.08	0.22	0.08	0.08	0.08	0.55	0.2	0.08	0.58	0.22	0.19	0.22	0.49	0.55	0.08	0.08	0.49	0.08	0.08	0.08	0.00000	0.00000	0.00000	0.00000	0.00000	0.00000	0.00000	0.00000	0.00000	0.00000	0.00000	0.00000	0.08	0.08	0.27	0.55	0.55
0.46	0.19	0.27	0.46	0.19	0.08	0.43	0.58	0.55	0.08	0.08	0.55	0.22	0.22	0.22	0.08	0.08	0.08	0.55	0.2	0.08	0.58	0.22	0.19	0.08	0.49	0.19	0.08	0.08	0.49	0.08	0.22	0.08	0.00000	0.00000	0.00000	0.00000	0.00000	0.00000	0.00000	0.00000	0.00000	0.00000	0.00000	0.00000	0.08	0.08	0.27	0.55	0.55
0.46	0.19	0.26	0.42	0.22	0.27	0.43	0.08	0.73	0.49	0.49	0.22	0.22	0.08	0.08	0.19	0.19	0.19	0.49	0.58	0.08	0.58	0.08	0.22	0.19	0.42	0.19	0.22	0.08	0.19	0.58	0.08	0.08	0.00000	0.00000	0.00000	0.00000	0.00000	0.46	0.08	0.08	0.27	0.58	0.55	0.42	0.26	0.08	0.19	0.55	0.46
0.46	0.19	0.26	0.42	0.22	0.26	0.43	0.08	0.73	0.55	0.49	0.22	0.49	0.08	0.08	0.19	0.08	0.19	0.49	0.22	0.08	0.58	0.08	0.19	0.19	0.49	0.22	0.22	0.08	0.08	0.58	0.08	0.46	0.00000	0.00000	0.00000	0.00000	0.00000	0.46	0.22	0.08	0.27	0.58	0.55	0.42	0.08	0.08	0.19	0.55	0.46
0.46	0.19	0.28	0.46	0.19	0.42	0.43	0.28	0.55	0.46	0.43	0.55	0.08	0.08	0.22	0.08	0.08	0.43	0.55	0.22	0.19	0.22	0.08	0.19	0.19	0.49	0.42	0.19	0.49	0.22	0.19	0.38	0.08	0.00000	0.00000	0.00000	0.00000	0.00000	0.46	0.08	0.08	0.28	0.22	0.2	0.55	0.08	0.08	0.22	0.55	0.22
0.46	0.19	0.08	0.42	0.22	0.28	0.43	0.55	0.73	0.49	0.08	0.22	0.08	0.19	0.08	0.19	0.19	0.19	0.22	0.22	0.19	0.58	0.19	0.19	0.22	0.49	0.19	0.08	0.08	0.22	0.22	0.08	0.08	0.00000	0.00000	0.00000	0.00000	0.00000	0.46	0.08	0.08	0.28	0.58	0.55	0.42	0.28	0.08	0.19	0.55	0.46
0.46	0.19	0.08	0.26	0.22	0.28	0.46	0.58	0.28	0.46	0.38	0.27	0.22	0.22	0.46	0.08	0.22	0.22	0.08	0.49	0.22	0.46	0.08	0.08	0.19	0.19	0.22	0.08	0.22	0.43	0.49	0.08	0.22	0.00000	0.00000	0.00000	0.00000	0.00000	0.46	0.22	0.08	0.27	0.58	0.55	0.42	0.08	0.27	0.19	0.49	0.55
0.46	0.46	0.73	0.46	0.22	0.55	0.46	0.55	0.14	0.46	0.43	0.58	0.22	0.22	0.19	0.38	0.49	0.19	0.49	0.08	0.19	0.2	0.19	0.49	0.22	0.49	0.38	0.49	0.08	0.22	0.58	0.22	0.08	0.00000	0.00000	0.00000	0.00000	0.00000	0.46	0.22	0.08	0.49	0.08	0.49	0.58	0.28	0.19	0.19	0.42	0.08
0.46	0.46	0.19	0.08	0.08	0.46	0.58	0.73	0.49	0.22	0.43	0.22	0.08	0.22	0.22	0.19	0.22	0.08	0.2	0.22	0.22	0.58	0.38	0.19	0.08	0.2	0.08	0.08	0.22	0.08	0.22	0.46	0.08	0.00000	0.00000	0.00000	0.00000	0.00000	0.46	0.08	0.08	0.27	0.58	0.22	0.55	0.55	0.55	0.19	0.55	0.46
0.46	0.46	0.55	0.08	0.22	0.27	0.46	0.26	0.73	0.46	0.43	0.22	0.22	0.38	0.19	0.2	0.49	0.08	0.55	0.22	0.08	0.58	0.19	0.49	0.08	0.2	0.08	0.22	0.49	0.19	0.22	0.22	0.08	0.00000	0.00000	0.00000	0.00000	0.00000	0.46	0.19	0.08	0.27	0.22	0.49	0.55	0.28	0.08	0.19	0.55	0.46
0.46	0.26	0.08	0.46	0.22	0.14	0.43	0.58	0.73	0.22	0.43	0.22	0.08	0.58	0.46	0.08	0.49	0.22	0.22	0.2	0.19	0.58	0.22	0.19	0.22	0.49	0.19	0.19	0.08	0.19	0.58	0.08	0.08	0.00000	0.08	0.08	0.27	0.22	0.55	0.58	0.28	0.08	0.19	0.2	0.46	0.22	0.19	0.19	0.58	0.58
0.46	0.26	0.08	0.46	0.22	0.28	0.43	0.58	0.73	0.22	0.43	0.22	0.08	0.58	0.46	0.08	0.49	0.22	0.22	0.2	0.19	0.58	0.22	0.19	0.22	0.49	0.19	0.08	0.08	0.19	0.58	0.08	0.08	0.00000	0.00000	0.00000	0.00000	0.00000	0.00000	0.08	0.08	0.27	0.22	0.55	0.58	0.28	0.08	0.19	0.2	0.46
0.46	0.26	0.08	0.46	0.22	0.28	0.43	0.58	0.73	0.22	0.43	0.22	0.08	0.58	0.46	0.08	0.49	0.22	0.22	0.2	0.19	0.58	0.22	0.19	0.22	0.49	0.19	0.08	0.08	0.19	0.58	0.08	0.08	0.00000	0.08	0.08	0.27	0.22	0.55	0.58	0.28	0.08	0.19	0.2	0.46	0.22	0.19	0.19	0.58	0.58
0.46	0.26	0.08	0.46	0.22	0.28	0.43	0.58	0.73	0.22	0.43	0.22	0.08	0.58	0.46	0.08	0.49	0.22	0.22	0.2	0.19	0.58	0.22	0.19	0.22	0.49	0.19	0.08	0.08	0.19	0.58	0.08	0.08	0.00000	0.08	0.08	0.27	0.22	0.55	0.58	0.28	0.08	0.19	0.2	0.46	0.22	0.19	0.19	0.58	0.58
0.46	0.26	0.08	0.46	0.22	0.28	0.43	0.58	0.73	0.22	0.43	0.22	0.08	0.58	0.46	0.08	0.49	0.22	0.22	0.2	0.19	0.58	0.22	0.19	0.22	0.49	0.19	0.08	0.08	0.19	0.58	0.08	0.08	0.00000	0.08	0.08	0.27	0.22	0.55	0.58	0.28	0.08	0.19	0.2	0.46	0.22	0.19	0.19	0.58	0.58
0.46	0.26	0.08	0.46	0.22	0.28	0.43	0.58	0.73	0.22	0.43	0.22	0.08	0.58	0.46	0.08	0.49	0.22	0.22	0.2	0.19	0.58	0.22	0.19	0.22	0.49	0.19	0.08	0.08	0.19	0.58	0.08	0.08	0.00000	0.08	0.08	0.27	0.22	0.55	0.58	0.28	0.08	0.19	0.2	0.46	0.22	0.19	0.19	0.58	0.58
0.46	0.26	0.08	0.46	0.22	0.28	0.43	0.58	0.73	0.22	0.43	0.22	0.08	0.58	0.46	0.08	0.49	0.22	0.22	0.2	0.19	0.58	0.22	0.19	0.22	0.49	0.19	0.08	0.08	0.19	0.58	0.08	0.08	0.00000	0.08	0.08	0.27	0.22	0.55	0.58	0.28	0.08	0.19	0.2	0.46	0.22	0.19	0.19	0.58	0.58
0.46	0.26	0.08	0.46	0.22	0.28	0.43	0.58	0.73	0.22	0.43	0.22	0.08	0.58	0.46	0.08	0.49	0.22	0.22	0.2	0.19	0.58	0.22	0.19	0.22	0.49	0.19	0.08	0.08	0.19	0.58	0.08	0.08	0.00000	0.08	0.08	0.27	0.22	0.55	0.58	0.28	0.08	0.19	0.2	0.46	0.22	0.19	0.19	0.58	0.58
0.46	0.26	0.08	0.46	0.22	0.28	0.43	0.58	0.73	0.22	0.43	0.22	0.08	0.58	0.46	0.08	0.49	0.22	0.22	0.2	0.19	0.58	0.22	0.19	0.22	0.49	0.19	0.08	0.08	0.19	0.58	0.08	0.08	0.46	0.08	0.08	0.27	0.22	0.55	0.58	0.28	0.08	0.19	0.2	0.46	0.22	0.19	0.19	0.58	0.58
0.46	0.26	0.08	0.46	0.22	0.28	0.43	0.58	0.73	0.22	0.43	0.22	0.08	0.58	0.46	0.08	0.49	0.22	0.22	0.2	0.19	0.58	0.22	0.19	0.22	0.49	0.19	0.08	0.08	0.19	0.58	0.08	0.08	0.46	0.08	0.08	0.27	0.22	0.55	0.58	0.28	0.08	0.19	0.2	0.46	0.22	0.19	0.19	0.58	0.58
0.46	0.26	0.08	0.46	0.22	0.28	0.43	0.58	0.73	0.22	0.43	0.22	0.08	0.58	0.46	0.08	0.49	0.22	0.22	0.2	0.19	0.58	0.55	0.19	0.2	0.49	0.19	0.08	0.08	0.08	0.58	0.08	0.08	0.00000	0.08	0.08	0.27	0.22	0.55	0.58	0.28	0.08	0.19	0.2	0.46	0.22	0.19	0.19	0.22	0.58
0.46	0.26	0.08	0.46	0.22	0.28	0.43	0.27	0.73	0.08	0.43	0.22	0.22	0.58	0.46	0.08	0.49	0.22	0.55	0.2	0.19	0.58	0.08	0.22	0.55	0.49	0.19	0.08	0.08	0.08	0.58	0.08	0.08	0.46	0.22	0.08	0.27	0.22	0.55	0.58	0.28	0.08	0.19	0.2	0.46	0.22	0.19	0.19	0.49	0.58
0.46	0.26	0.08	0.46	0.22	0.28	0.43	0.27	0.73	0.08	0.43	0.22	0.22	0.58	0.46	0.08	0.49	0.22	0.55	0.2	0.19	0.58	0.08	0.22	0.55	0.49	0.19	0.08	0.08	0.22	0.58	0.08	0.08	0.00000	0.00000	0.00000	0.00000	0.00000	0.46	0.22	0.08	0.27	0.22	0.55	0.58	0.28	0.08	0.19	0.2	0.46
0.46	0.26	0.08	0.46	0.22	0.28	0.43	0.27	0.73	0.08	0.43	0.22	0.22	0.58	0.46	0.08	0.49	0.22	0.55	0.2	0.19	0.58	0.08	0.22	0.55	0.49	0.19	0.08	0.08	0.22	0.58	0.08	0.08	0.00000	0.00000	0.00000	0.00000	0.00000	0.46	0.22	0.08	0.27	0.22	0.49	0.58	0.28	0.08	0.19	0.2	0.46
0.46	0.26	0.08	0.46	0.49	0.49	0.43	0.49	0.55	0.22	0.43	0.22	0.22	0.22	0.49	0.58	0.22	0.08	0.22	0.19	0.49	0.58	0.22	0.22	0.08	0.08	0.08	0.08	0.22	0.22	0.22	0.22	0.08	0.46	0.19	0.22	0.28	0.22	0.55	0.58	0.28	0.08	0.19	0.38	0.08	0.08	0.19	0.19	0.08	0.58
0.46	0.26	0.27	0.46	0.19	0.26	0.43	0.49	0.08	0.49	0.22	0.55	0.22	0.22	0.08	0.38	0.08	0.08	0.2	0.55	0.08	0.08	0.38	0.19	0.55	0.49	0.58	0.22	0.08	0.22	0.49	0.22	0.46	0.46	0.19	0.22	0.27	0.22	0.55	0.55	0.28	0.08	0.19	0.55	0.08	0.08	0.08	0.19	0.19	0.58
0.46	0.49	0.27	0.19	0.73	0.43	0.28	0.42	0.46	0.08	0.42	0.19	0.49	0.22	0.19	0.22	0.08	0.49	0.19	0.19	0.55	0.38	0.19	0.49	0.19	0.19	0.08	0.22	0.08	0.22	0.22	0.00000	0.08	0.00000	0.00000	0.00000	0.00000	0.00000	0.46	0.22	0.08	0.27	0.22	0.55	0.42	0.27	0.22	0.38	0.55	0.14
0.46	0.08	0.73	0.22	0.58	0.46	0.43	0.42	0.26	0.42	0.08	0.58	0.19	0.22	0.19	0.42	0.08	0.08	0.55	0.19	0.46	0.19	0.19	0.19	0.19	0.22	0.08	0.22	0.43	0.49	0.22	0.00000	0.38	0.00000	0.00000	0.00000	0.00000	0.00000	0.46	0.22	0.08	0.27	0.58	0.55	0.42	0.08	0.22	0.19	0.22	0.42
0.46	0.08	0.73	0.46	0.19	0.55	0.08	0.55	0.14	0.58	0.43	0.22	0.43	0.58	0.08	0.22	0.2	0.08	0.55	0.2	0.08	0.58	0.19	0.08	0.19	0.49	0.22	0.2	0.49	0.58	0.22	0.08	0.46	0.00000	0.00000	0.00000	0.00000	0.00000	0.46	0.22	0.08	0.28	0.22	0.55	0.58	0.28	0.08	0.19	0.2	0.2
0.46	0.08	0.08	0.08	0.19	0.28	0.43	0.55	0.73	0.46	0.08	0.46	0.22	0.22	0.22	0.08	0.08	0.08	0.55	0.2	0.19	0.58	0.19	0.19	0.22	0.49	0.38	0.08	0.08	0.38	0.22	0.22	0.08	0.46	0.08	0.08	0.27	0.55	0.55	0.55	0.28	0.08	0.19	0.2	0.46	0.22	0.22	0.19	0.22	0.58
0.46	0.08	0.08	0.14	0.19	0.27	0.43	0.73	0.73	0.46	0.08	0.22	0.22	0.22	0.22	0.22	0.08	0.08	0.55	0.2	0.08	0.58	0.22	0.22	0.38	0.49	0.49	0.08	0.22	0.49	0.55	0.22	0.08	0.00000	0.19	0.08	0.27	0.22	0.55	0.55	0.28	0.08	0.19	0.2	0.46	0.22	0.19	0.19	0.49	0.58
0.46	0.08	0.08	0.46	0.49	0.27	0.43	0.49	0.73	0.08	0.26	0.49	0.22	0.08	0.22	0.08	0.08	0.08	0.55	0.2	0.08	0.58	0.22	0.38	0.22	0.49	0.49	0.08	0.08	0.49	0.49	0.08	0.08	0.00000	0.08	0.08	0.27	0.55	0.55	0.55	0.28	0.08	0.19	0.2	0.46	0.22	0.22	0.19	0.22	0.58
0.46	0.08	0.14	0.46	0.19	0.08	0.43	0.55	0.42	0.46	0.08	0.55	0.22	0.22	0.26	0.08	0.08	0.08	0.55	0.2	0.38	0.58	0.22	0.19	0.08	0.49	0.55	0.08	0.08	0.22	0.08	0.22	0.08	0.00000	0.00000	0.00000	0.00000	0.00000	0.00000	0.00000	0.00000	0.00000	0.00000	0.00000	0.00000	0.08	0.08	0.27	0.55	0.55
0.46	0.08	0.22	0.28	0.19	0.73	0.43	0.22	0.55	0.46	0.43	0.22	0.08	0.19	0.46	0.19	0.19	0.19	0.22	0.08	0.22	0.58	0.22	0.08	0.22	0.49	0.22	0.49	0.08	0.19	0.08	0.49	0.08	0.46	0.22	0.08	0.28	0.22	0.55	0.58	0.28	0.08	0.19	0.55	0.46	0.22	0.19	0.19	0.49	0.58
0.46	0.08	0.27	0.43	0.19	0.49	0.08	0.28	0.73	0.22	0.08	0.58	0.55	0.22	0.22	0.19	0.08	0.49	0.55	0.08	0.08	0.58	0.19	0.19	0.19	0.49	0.19	0.22	0.22	0.2	0.55	0.19	0.19	0.22	0.08	0.49	0.73	0.08	0.55	0.55	0.46	0.14	0.22	0.22	0.55	0.19	0.55	0.2	0.22	0.38
0.46	0.08	0.27	0.46	0.19	0.26	0.43	0.55	0.73	0.22	0.08	0.55	0.22	0.22	0.22	0.08	0.22	0.08	0.55	0.2	0.19	0.58	0.22	0.19	0.22	0.49	0.38	0.08	0.08	0.49	0.19	0.22	0.08	0.00000	0.00000	0.00000	0.00000	0.00000	0.00000	0.00000	0.00000	0.00000	0.00000	0.00000	0.00000	0.08	0.08	0.27	0.55	0.55
0.46	0.08	0.27	0.46	0.19	0.26	0.43	0.55	0.42	0.22	0.08	0.55	0.22	0.08	0.22	0.08	0.08	0.08	0.55	0.2	0.19	0.58	0.22	0.19	0.08	0.49	0.38	0.08	0.08	0.49	0.19	0.22	0.08	0.00000	0.00000	0.00000	0.00000	0.00000	0.00000	0.00000	0.00000	0.00000	0.00000	0.00000	0.00000	0.08	0.08	0.27	0.55	0.55
0.46	0.08	0.27	0.46	0.19	0.26	0.43	0.55	0.42	0.22	0.08	0.55	0.22	0.08	0.22	0.08	0.08	0.08	0.55	0.2	0.19	0.58	0.22	0.19	0.08	0.49	0.38	0.08	0.08	0.49	0.19	0.22	0.08	0.00000	0.00000	0.00000	0.00000	0.00000	0.00000	0.00000	0.00000	0.00000	0.00000	0.00000	0.00000	0.08	0.08	0.27	0.55	0.55
0.46	0.08	0.27	0.46	0.19	0.26	0.43	0.55	0.42	0.22	0.08	0.55	0.22	0.08	0.22	0.08	0.08	0.08	0.55	0.2	0.19	0.58	0.22	0.19	0.08	0.49	0.38	0.08	0.08	0.49	0.19	0.22	0.08	0.00000	0.00000	0.00000	0.00000	0.00000	0.00000	0.00000	0.00000	0.00000	0.00000	0.00000	0.00000	0.08	0.08	0.27	0.55	0.55
0.46	0.08	0.27	0.46	0.19	0.28	0.43	0.58	0.73	0.46	0.08	0.46	0.22	0.22	0.22	0.08	0.08	0.08	0.55	0.2	0.19	0.58	0.19	0.38	0.22	0.49	0.08	0.08	0.08	0.38	0.55	0.22	0.08	0.46	0.08	0.08	0.27	0.55	0.55	0.55	0.28	0.08	0.19	0.2	0.46	0.22	0.22	0.19	0.08	0.58
0.46	0.08	0.26	0.46	0.19	0.26	0.43	0.58	0.73	0.46	0.08	0.46	0.22	0.22	0.22	0.08	0.08	0.08	0.22	0.2	0.19	0.58	0.19	0.19	0.22	0.49	0.22	0.08	0.08	0.49	0.19	0.08	0.08	0.46	0.08	0.08	0.27	0.55	0.55	0.55	0.28	0.08	0.19	0.2	0.08	0.22	0.22	0.19	0.22	0.58
0.46	0.08	0.26	0.46	0.19	0.28	0.43	0.58	0.73	0.46	0.08	0.46	0.22	0.22	0.22	0.08	0.08	0.08	0.22	0.2	0.19	0.58	0.19	0.19	0.22	0.49	0.19	0.08	0.08	0.49	0.22	0.22	0.08	0.46	0.08	0.08	0.27	0.55	0.55	0.55	0.28	0.08	0.19	0.2	0.46	0.22	0.22	0.19	0.22	0.58
0.46	0.08	0.26	0.46	0.19	0.28	0.43	0.58	0.73	0.46	0.08	0.46	0.22	0.22	0.22	0.08	0.08	0.08	0.22	0.2	0.19	0.58	0.19	0.19	0.22	0.49	0.19	0.08	0.08	0.49	0.22	0.08	0.08	0.46	0.08	0.08	0.27	0.55	0.55	0.55	0.28	0.08	0.19	0.2	0.46	0.22	0.22	0.19	0.22	0.58
0.46	0.08	0.26	0.46	0.19	0.28	0.43	0.58	0.73	0.46	0.08	0.46	0.22	0.22	0.22	0.08	0.08	0.08	0.22	0.2	0.19	0.58	0.19	0.19	0.22	0.49	0.19	0.08	0.08	0.49	0.22	0.08	0.08	0.46	0.08	0.08	0.27	0.55	0.55	0.55	0.28	0.08	0.19	0.2	0.46	0.22	0.22	0.19	0.22	0.58
0.46	0.08	0.26	0.46	0.19	0.28	0.43	0.58	0.73	0.46	0.08	0.46	0.22	0.22	0.22	0.08	0.08	0.08	0.22	0.2	0.19	0.58	0.19	0.19	0.22	0.49	0.19	0.08	0.08	0.49	0.22	0.08	0.08	0.46	0.08	0.08	0.27	0.55	0.55	0.55	0.28	0.08	0.19	0.2	0.46	0.22	0.22	0.19	0.22	0.58
0.46	0.08	0.26	0.46	0.19	0.28	0.43	0.58	0.73	0.46	0.08	0.46	0.22	0.22	0.22	0.08	0.08	0.08	0.22	0.2	0.19	0.58	0.19	0.19	0.22	0.49	0.19	0.08	0.08	0.49	0.08	0.22	0.08	0.46	0.08	0.08	0.27	0.55	0.55	0.55	0.28	0.08	0.19	0.2	0.46	0.22	0.22	0.19	0.22	0.58
0.46	0.08	0.26	0.46	0.19	0.28	0.43	0.58	0.73	0.46	0.08	0.46	0.22	0.22	0.22	0.08	0.08	0.08	0.22	0.2	0.19	0.58	0.19	0.19	0.22	0.49	0.19	0.08	0.08	0.49	0.08	0.08	0.08	0.46	0.08	0.08	0.27	0.55	0.55	0.55	0.28	0.08	0.19	0.2	0.46	0.22	0.22	0.19	0.22	0.58
0.46	0.08	0.26	0.46	0.19	0.28	0.43	0.58	0.73	0.46	0.08	0.46	0.22	0.22	0.22	0.08	0.08	0.08	0.55	0.2	0.19	0.58	0.19	0.19	0.22	0.49	0.19	0.08	0.08	0.49	0.22	0.22	0.08	0.46	0.08	0.08	0.27	0.55	0.55	0.55	0.28	0.08	0.19	0.2	0.46	0.22	0.22	0.19	0.22	0.58
0.46	0.08	0.26	0.46	0.19	0.28	0.43	0.58	0.73	0.46	0.08	0.46	0.22	0.22	0.22	0.08	0.08	0.08	0.55	0.2	0.19	0.58	0.19	0.19	0.22	0.49	0.19	0.08	0.08	0.49	0.22	0.22	0.08	0.46	0.08	0.08	0.27	0.55	0.55	0.55	0.28	0.08	0.19	0.2	0.46	0.22	0.22	0.19	0.22	0.58
0.46	0.08	0.26	0.46	0.08	0.28	0.43	0.58	0.73	0.46	0.08	0.46	0.22	0.22	0.22	0.08	0.08	0.08	0.22	0.2	0.19	0.58	0.19	0.19	0.22	0.49	0.19	0.08	0.08	0.49	0.55	0.08	0.08	0.27	0.08	0.43	0.73	0.49	0.46	0.08	0.08	0.27	0.55	0.55	0.55	0.28	0.08	0.19	0.2	0.46
0.46	0.08	0.28	0.46	0.19	0.08	0.43	0.55	0.73	0.22	0.08	0.55	0.22	0.22	0.22	0.22	0.22	0.08	0.55	0.2	0.19	0.58	0.22	0.19	0.08	0.49	0.19	0.08	0.08	0.49	0.19	0.22	0.08	0.00000	0.00000	0.00000	0.00000	0.00000	0.00000	0.00000	0.00000	0.00000	0.00000	0.00000	0.00000	0.08	0.08	0.27	0.55	0.55
0.46	0.08	0.28	0.46	0.19	0.08	0.43	0.55	0.42	0.22	0.08	0.55	0.22	0.22	0.22	0.22	0.22	0.08	0.55	0.2	0.19	0.58	0.22	0.19	0.08	0.49	0.19	0.08	0.08	0.49	0.19	0.22	0.08	0.00000	0.00000	0.00000	0.00000	0.00000	0.00000	0.00000	0.00000	0.00000	0.00000	0.00000	0.00000	0.08	0.08	0.27	0.55	0.55
0.46	0.08	0.28	0.46	0.19	0.08	0.43	0.55	0.42	0.22	0.08	0.55	0.22	0.22	0.22	0.22	0.22	0.08	0.55	0.2	0.19	0.58	0.22	0.19	0.08	0.49	0.19	0.08	0.08	0.49	0.19	0.22	0.08	0.00000	0.00000	0.00000	0.00000	0.00000	0.00000	0.00000	0.00000	0.00000	0.00000	0.00000	0.00000	0.08	0.08	0.27	0.55	0.55
0.46	0.08	0.28	0.46	0.19	0.08	0.43	0.55	0.42	0.22	0.08	0.55	0.22	0.22	0.22	0.22	0.22	0.08	0.55	0.2	0.19	0.58	0.22	0.19	0.08	0.49	0.19	0.08	0.08	0.49	0.19	0.22	0.08	0.08	0.19	0.46	0.28	0.73	0.49	0.00000	0.00000	0.00000	0.00000	0.00000	0.46	0.08	0.08	0.27	0.55	0.55
0.46	0.08	0.49	0.14	0.08	0.26	0.46	0.27	0.73	0.08	0.19	0.58	0.22	0.22	0.22	0.22	0.22	0.46	0.2	0.58	0.19	0.49	0.08	0.08	0.22	0.19	0.19	0.2	0.22	0.43	0.22	0.22	0.22	0.00000	0.00000	0.00000	0.00000	0.00000	0.38	0.22	0.55	0.27	0.49	0.2	0.49	0.49	0.46	0.46	0.22	0.19
0.46	0.08	0.08	0.14	0.46	0.55	0.19	0.58	0.08	0.22	0.38	0.58	0.22	0.49	0.08	0.22	0.08	0.43	0.55	0.2	0.19	0.58	0.38	0.19	0.08	0.49	0.19	0.22	0.22	0.2	0.08	0.08	0.08	0.00000	0.00000	0.00000	0.00000	0.00000	0.08	0.08	0.08	0.27	0.22	0.22	0.58	0.28	0.08	0.19	0.2	0.22
0.46	0.08	0.08	0.42	0.22	0.55	0.43	0.49	0.73	0.49	0.49	0.55	0.08	0.19	0.08	0.19	0.22	0.08	0.49	0.22	0.22	0.58	0.38	0.08	0.22	0.49	0.22	0.08	0.49	0.08	0.22	0.08	0.08	0.46	0.08	0.08	0.27	0.22	0.55	0.42	0.28	0.08	0.19	0.55	0.46	0.19	0.19	0.19	0.19	0.19
0.46	0.08	0.08	0.28	0.19	0.08	0.43	0.28	0.55	0.22	0.43	0.22	0.19	0.19	0.46	0.08	0.08	0.19	0.55	0.08	0.19	0.58	0.19	0.08	0.22	0.49	0.55	0.08	0.08	0.22	0.08	0.49	0.08	0.46	0.19	0.08	0.28	0.22	0.55	0.58	0.28	0.08	0.19	0.55	0.08	0.19	0.19	0.19	0.2	0.58
0.46	0.08	0.08	0.28	0.19	0.55	0.43	0.55	0.55	0.46	0.43	0.22	0.22	0.19	0.46	0.19	0.19	0.19	0.22	0.08	0.19	0.58	0.22	0.38	0.22	0.49	0.49	0.49	0.08	0.08	0.22	0.49	0.08	0.46	0.22	0.08	0.28	0.22	0.55	0.58	0.28	0.08	0.19	0.55	0.46	0.08	0.19	0.19	0.49	0.58
0.46	0.08	0.08	0.28	0.19	0.55	0.43	0.55	0.55	0.46	0.43	0.22	0.22	0.46	0.46	0.19	0.19	0.19	0.22	0.08	0.19	0.58	0.22	0.22	0.22	0.49	0.49	0.49	0.08	0.08	0.22	0.49	0.08	0.46	0.22	0.08	0.28	0.22	0.55	0.58	0.28	0.08	0.19	0.55	0.46	0.08	0.19	0.19	0.49	0.58
0.46	0.08	0.08	0.28	0.19	0.55	0.43	0.55	0.55	0.46	0.43	0.22	0.22	0.46	0.46	0.19	0.19	0.19	0.22	0.08	0.19	0.58	0.22	0.38	0.22	0.49	0.49	0.49	0.08	0.08	0.22	0.49	0.08	0.46	0.22	0.08	0.28	0.22	0.55	0.58	0.28	0.08	0.19	0.55	0.46	0.08	0.19	0.19	0.49	0.58
0.46	0.08	0.08	0.28	0.19	0.55	0.43	0.55	0.55	0.46	0.43	0.22	0.22	0.46	0.46	0.19	0.19	0.19	0.22	0.08	0.19	0.58	0.22	0.38	0.22	0.49	0.49	0.49	0.08	0.08	0.49	0.49	0.08	0.46	0.22	0.08	0.28	0.22	0.55	0.58	0.28	0.08	0.19	0.55	0.46	0.08	0.19	0.19	0.49	0.58
0.46	0.08	0.08	0.28	0.19	0.55	0.43	0.55	0.55	0.46	0.43	0.22	0.22	0.46	0.46	0.19	0.19	0.19	0.22	0.08	0.19	0.58	0.22	0.08	0.22	0.49	0.49	0.49	0.08	0.08	0.22	0.49	0.08	0.00000	0.00000	0.00000	0.00000	0.00000	0.46	0.22	0.08	0.28	0.22	0.55	0.58	0.28	0.08	0.19	0.55	0.46
0.46	0.08	0.08	0.28	0.19	0.55	0.43	0.55	0.55	0.46	0.43	0.22	0.22	0.46	0.46	0.19	0.19	0.19	0.22	0.08	0.19	0.58	0.22	0.08	0.22	0.49	0.49	0.49	0.08	0.08	0.22	0.49	0.08	0.46	0.22	0.08	0.28	0.22	0.55	0.58	0.28	0.08	0.19	0.55	0.46	0.08	0.19	0.19	0.49	0.58
0.46	0.08	0.08	0.28	0.19	0.55	0.43	0.55	0.55	0.46	0.43	0.22	0.22	0.46	0.46	0.19	0.19	0.19	0.22	0.08	0.19	0.58	0.22	0.08	0.22	0.49	0.49	0.49	0.08	0.08	0.22	0.49	0.08	0.46	0.22	0.08	0.28	0.22	0.55	0.58	0.28	0.08	0.19	0.55	0.46	0.08	0.19	0.19	0.49	0.58
0.46	0.08	0.08	0.28	0.19	0.49	0.43	0.55	0.55	0.46	0.43	0.22	0.22	0.19	0.46	0.19	0.19	0.19	0.22	0.08	0.19	0.58	0.22	0.38	0.22	0.49	0.49	0.49	0.22	0.22	0.22	0.49	0.08	0.46	0.22	0.08	0.28	0.22	0.55	0.58	0.28	0.08	0.19	0.55	0.46	0.08	0.19	0.19	0.49	0.58
0.46	0.08	0.08	0.28	0.19	0.49	0.43	0.55	0.55	0.46	0.43	0.22	0.22	0.19	0.46	0.19	0.19	0.19	0.22	0.08	0.19	0.58	0.22	0.38	0.22	0.49	0.49	0.49	0.22	0.22	0.22	0.49	0.08	0.46	0.22	0.08	0.28	0.22	0.55	0.58	0.28	0.08	0.19	0.55	0.46	0.08	0.19	0.19	0.49	0.58
0.46	0.08	0.08	0.28	0.19	0.49	0.43	0.55	0.55	0.46	0.43	0.22	0.22	0.19	0.46	0.19	0.19	0.19	0.22	0.08	0.19	0.58	0.22	0.38	0.22	0.49	0.49	0.49	0.22	0.38	0.22	0.49	0.08	0.46	0.22	0.08	0.28	0.22	0.55	0.58	0.28	0.08	0.19	0.55	0.46	0.08	0.19	0.19	0.49	0.58
0.46	0.08	0.08	0.28	0.19	0.49	0.43	0.55	0.55	0.46	0.43	0.22	0.22	0.46	0.46	0.19	0.19	0.19	0.22	0.08	0.19	0.58	0.22	0.38	0.22	0.49	0.49	0.49	0.08	0.08	0.58	0.49	0.08	0.46	0.22	0.08	0.28	0.22	0.55	0.58	0.28	0.08	0.19	0.55	0.46	0.08	0.19	0.19	0.49	0.58
0.46	0.08	0.08	0.28	0.19	0.49	0.43	0.55	0.55	0.46	0.43	0.22	0.22	0.46	0.46	0.19	0.19	0.19	0.22	0.08	0.19	0.58	0.55	0.08	0.22	0.49	0.49	0.49	0.08	0.08	0.22	0.49	0.08	0.46	0.22	0.08	0.28	0.22	0.55	0.58	0.28	0.08	0.19	0.55	0.46	0.08	0.19	0.19	0.49	0.58
0.46	0.46	0.49	0.08	0.49	0.08	0.19	0.49	0.55	0.08	0.22	0.58	0.19	0.22	0.08	0.19	0.22	0.49	0.22	0.22	0.22	0.58	0.43	0.19	0.22	0.2	0.08	0.22	0.22	0.22	0.08	0.22	0.08	0.49	0.22	0.22	0.08	0.14	0.22	0.08	0.22	0.28	0.55	0.43	0.27	0.08	0.08	0.19	0.19	0.58
0.26	0.22	0.22	0.28	0.22	0.27	0.43	0.73	0.58	0.22	0.08	0.22	0.22	0.22	0.38	0.46	0.22	0.19	0.49	0.55	0.08	0.46	0.19	0.08	0.22	0.19	0.22	0.08	0.22	0.43	0.08	0.49	0.22	0.00000	0.00000	0.00000	0.00000	0.00000	0.46	0.08	0.08	0.27	0.58	0.55	0.42	0.46	0.19	0.19	0.19	0.42
0.26	0.22	0.08	0.27	0.22	0.08	0.46	0.19	0.55	0.49	0.19	0.22	0.22	0.08	0.22	0.46	0.08	0.08	0.08	0.08	0.22	0.22	0.19	0.19	0.19	0.49	0.19	0.22	0.49	0.43	0.58	0.19	0.08	0.22	0.22	0.08	0.27	0.22	0.55	0.42	0.08	0.49	0.08	0.55	0.42	0.19	0.19	0.19	0.08	0.55
0.26	0.55	0.27	0.08	0.73	0.28	0.46	0.19	0.22	0.22	0.49	0.08	0.22	0.22	0.19	0.22	0.55	0.22	0.42	0.19	0.08	0.08	0.08	0.38	0.58	0.22	0.43	0.22	0.08	0.38	0.22	0.00000	0.00000	0.28	0.14	0.28	0.42	0.08	0.46	0.08	0.08	0.27	0.58	0.55	0.42	0.08	0.22	0.19	0.22	0.42
0.28	0.22	0.28	0.55	0.08	0.55	0.43	0.49	0.55	0.19	0.46	0.55	0.55	0.22	0.46	0.22	0.08	0.08	0.55	0.08	0.19	0.58	0.22	0.19	0.08	0.08	0.22	0.49	0.08	0.22	0.58	0.22	0.46	0.08	0.46	0.55	0.73	0.49	0.46	0.08	0.08	0.28	0.22	0.55	0.58	0.28	0.08	0.19	0.55	0.46
0.28	0.22	0.46	0.43	0.28	0.28	0.46	0.42	0.73	0.08	0.08	0.58	0.22	0.22	0.22	0.08	0.22	0.22	0.42	0.58	0.27	0.22	0.73	0.08	0.08	0.42	0.26	0.46	0.08	0.42	0.42	0.58	0.55	0.00000	0.00000	0.00000	0.00000	0.00000	0.42	0.08	0.08	0.19	0.55	0.46	0.22	0.27	0.19	0.08	0.55	0.22
0.28	0.49	0.46	0.43	0.28	0.55	0.46	0.42	0.73	0.22	0.08	0.58	0.22	0.22	0.22	0.08	0.22	0.22	0.42	0.55	0.22	0.58	0.19	0.19	0.19	0.49	0.22	0.19	0.08	0.55	0.08	0.08	0.19	0.00000	0.00000	0.00000	0.00000	0.00000	0.08	0.22	0.49	0.73	0.08	0.55	0.55	0.46	0.14	0.38	0.22	0.08
0.55	0.22	0.08	0.08	0.22	0.55	0.43	0.49	0.42	0.46	0.43	0.22	0.22	0.08	0.46	0.19	0.08	0.08	0.22	0.55	0.22	0.58	0.22	0.19	0.58	0.49	0.22	0.08	0.49	0.58	0.22	0.08	0.08	0.46	0.08	0.22	0.38	0.22	0.55	0.58	0.28	0.08	0.19	0.2	0.08	0.08	0.19	0.19	0.08	0.58
0.55	0.08	0.22	0.42	0.19	0.42	0.08	0.08	0.55	0.49	0.55	0.58	0.22	0.22	0.22	0.22	0.08	0.58	0.55	0.55	0.19	0.58	0.08	0.08	0.2	0.49	0.55	0.08	0.08	0.19	0.22	0.19	0.22	0.46	0.22	0.22	0.28	0.55	0.55	0.42	0.27	0.08	0.38	0.55	0.2	0.22	0.26	0.08	0.08	0.55
0.55	0.19	0.14	0.46	0.19	0.26	0.14	0.55	0.55	0.46	0.43	0.22	0.22	0.22	0.46	0.38	0.49	0.08	0.55	0.22	0.08	0.58	0.22	0.08	0.55	0.49	0.49	0.08	0.22	0.19	0.55	0.22	0.08	0.46	0.08	0.08	0.27	0.22	0.55	0.58	0.28	0.08	0.19	0.55	0.46	0.08	0.19	0.08	0.22	0.58
0.55	0.19	0.27	0.46	0.22	0.28	0.43	0.55	0.55	0.43	0.46	0.55	0.22	0.22	0.46	0.49	0.19	0.08	0.22	0.08	0.08	0.58	0.22	0.2	0.55	0.49	0.22	0.22	0.22	0.22	0.08	0.22	0.46	0.00000	0.00000	0.00000	0.00000	0.00000	0.46	0.08	0.08	0.27	0.22	0.55	0.58	0.28	0.08	0.19	0.55	0.46
0.55	0.46	0.49	0.08	0.55	0.27	0.19	0.22	0.73	0.46	0.22	0.46	0.19	0.08	0.08	0.19	0.22	0.49	0.49	0.22	0.08	0.55	0.08	0.19	0.19	0.49	0.22	0.49	0.49	0.43	0.19	0.22	0.22	0.46	0.22	0.08	0.27	0.22	0.55	0.42	0.22	0.22	0.19	0.49	0.46	0.49	0.19	0.19	0.08	0.08
0.55	0.08	0.46	0.19	0.08	0.08	0.14	0.55	0.43	0.19	0.58	0.46	0.08	0.19	0.08	0.58	0.19	0.55	0.55	0.22	0.58	0.19	0.19	0.49	0.22	0.19	0.22	0.19	0.08	0.08	0.19	0.08	0.08	0.00000	0.19	0.22	0.27	0.58	0.55	0.58	0.46	0.08	0.19	0.14	0.19	0.19	0.08	0.19	0.08	0.58
0.49	0.22	0.08	0.08	0.22	0.46	0.43	0.49	0.55	0.46	0.43	0.22	0.19	0.08	0.46	0.19	0.22	0.08	0.22	0.55	0.22	0.58	0.22	0.19	0.55	0.49	0.19	0.08	0.49	0.49	0.08	0.08	0.08	0.46	0.08	0.22	0.38	0.22	0.55	0.58	0.28	0.08	0.19	0.2	0.46	0.08	0.19	0.19	0.08	0.58
0.49	0.08	0.08	0.46	0.19	0.28	0.43	0.58	0.55	0.49	0.55	0.58	0.22	0.22	0.08	0.19	0.08	0.08	0.55	0.55	0.19	0.58	0.49	0.38	0.19	0.55	0.22	0.49	0.08	0.22	0.49	0.22	0.08	0.22	0.08	0.08	0.27	0.22	0.55	0.42	0.28	0.08	0.19	0.55	0.08	0.08	0.14	0.19	0.22	0.2
0.49	0.22	0.28	0.46	0.19	0.08	0.43	0.55	0.73	0.22	0.08	0.55	0.22	0.22	0.22	0.22	0.22	0.08	0.55	0.2	0.19	0.58	0.22	0.19	0.08	0.49	0.19	0.08	0.08	0.49	0.19	0.22	0.08	0.00000	0.00000	0.00000	0.00000	0.00000	0.00000	0.00000	0.00000	0.00000	0.00000	0.00000	0.00000	0.08	0.08	0.27	0.55	0.55
0.49	0.22	0.28	0.46	0.19	0.08	0.43	0.55	0.73	0.22	0.08	0.55	0.22	0.22	0.22	0.22	0.22	0.08	0.55	0.2	0.19	0.58	0.22	0.19	0.08	0.49	0.19	0.08	0.08	0.49	0.19	0.22	0.08	0.08	0.19	0.46	0.28	0.73	0.49	0.00000	0.00000	0.00000	0.00000	0.00000	0.46	0.08	0.08	0.27	0.55	0.55
0.49	0.19	0.28	0.46	0.19	0.08	0.43	0.58	0.42	0.46	0.08	0.55	0.22	0.08	0.26	0.08	0.08	0.08	0.22	0.2	0.19	0.58	0.22	0.19	0.08	0.49	0.55	0.08	0.08	0.49	0.08	0.22	0.08	0.00000	0.00000	0.00000	0.00000	0.00000	0.00000	0.00000	0.00000	0.00000	0.00000	0.00000	0.00000	0.08	0.08	0.27	0.55	0.55
0.49	0.42	0.08	0.42	0.19	0.55	0.19	0.27	0.42	0.27	0.42	0.58	0.27	0.08	0.22	0.08	0.22	0.38	0.55	0.19	0.22	0.58	0.49	0.08	0.08	0.58	0.19	0.55	0.22	0.19	0.19	0.08	0.08	0.22	0.22	0.22	0.28	0.22	0.55	0.55	0.28	0.08	0.38	0.55	0.49	0.49	0.26	0.19	0.22	0.55
0.49	0.46	0.49	0.55	0.08	0.49	0.08	0.28	0.73	0.46	0.46	0.22	0.08	0.08	0.08	0.49	0.08	0.22	0.55	0.49	0.22	0.58	0.55	0.22	0.49	0.08	0.22	0.08	0.08	0.08	0.38	0.08	0.08	0.46	0.19	0.08	0.28	0.55	0.55	0.55	0.28	0.19	0.19	0.55	0.14	0.08	0.38	0.19	0.08	0.58
0.49	0.08	0.08	0.08	0.19	0.55	0.08	0.49	0.08	0.08	0.38	0.58	0.22	0.08	0.19	0.08	0.08	0.08	0.55	0.19	0.08	0.58	0.08	0.58	0.19	0.49	0.08	0.19	0.08	0.22	0.22	0.19	0.08	0.00000	0.00000	0.00000	0.00000	0.00000	0.46	0.22	0.08	0.27	0.22	0.42	0.42	0.55	0.08	0.26	0.27	0.27
0.49	0.08	0.28	0.46	0.19	0.26	0.43	0.55	0.42	0.22	0.08	0.55	0.22	0.08	0.22	0.08	0.08	0.08	0.55	0.2	0.19	0.58	0.22	0.19	0.08	0.49	0.19	0.08	0.08	0.49	0.19	0.22	0.08	0.00000	0.00000	0.00000	0.00000	0.00000	0.00000	0.00000	0.00000	0.00000	0.00000	0.00000	0.00000	0.08	0.08	0.27	0.55	0.55
0.49	0.08	0.28	0.46	0.19	0.26	0.43	0.55	0.42	0.22	0.08	0.55	0.22	0.08	0.22	0.08	0.08	0.08	0.55	0.2	0.19	0.58	0.22	0.19	0.08	0.49	0.38	0.08	0.08	0.49	0.19	0.22	0.08	0.08	0.19	0.46	0.28	0.73	0.49	0.00000	0.00000	0.00000	0.00000	0.00000	0.46	0.08	0.08	0.27	0.55	0.55
0.08	0.14	0.08	0.58	0.46	0.73	0.43	0.55	0.55	0.49	0.58	0.22	0.22	0.19	0.22	0.19	0.19	0.19	0.22	0.55	0.19	0.58	0.22	0.22	0.38	0.49	0.55	0.08	0.49	0.08	0.19	0.22	0.08	0.46	0.08	0.08	0.27	0.55	0.49	0.49	0.28	0.08	0.19	0.55	0.46	0.22	0.22	0.19	0.55	0.58
0.08	0.46	0.22	0.08	0.46	0.22	0.19	0.46	0.49	0.58	0.43	0.22	0.22	0.19	0.08	0.22	0.08	0.08	0.22	0.55	0.19	0.58	0.22	0.19	0.49	0.49	0.58	0.22	0.22	0.58	0.19	0.22	0.08	0.46	0.19	0.08	0.27	0.22	0.55	0.58	0.27	0.08	0.19	0.38	0.49	0.08	0.19	0.19	0.08	0.58
0.08	0.46	0.08	0.49	0.22	0.73	0.22	0.58	0.58	0.19	0.19	0.55	0.22	0.49	0.19	0.38	0.08	0.22	0.19	0.22	0.22	0.2	0.58	0.55	0.22	0.08	0.22	0.55	0.08	0.43	0.22	0.22	0.49	0.00000	0.00000	0.00000	0.00000	0.00000	0.26	0.08	0.22	0.08	0.55	0.55	0.42	0.55	0.22	0.19	0.22	0.14
0.08	0.46	0.22	0.49	0.46	0.08	0.42	0.58	0.42	0.49	0.22	0.26	0.22	0.08	0.49	0.08	0.08	0.08	0.08	0.19	0.19	0.58	0.55	0.22	0.55	0.49	0.22	0.2	0.49	0.58	0.08	0.08	0.08	0.00000	0.00000	0.00000	0.00000	0.00000	0.28	0.08	0.22	0.27	0.22	0.55	0.58	0.28	0.08	0.19	0.55	0.22
0.46	0.08	0.22	0.55	0.19	0.42	0.08	0.08	0.55	0.22	0.08	0.58	0.22	0.22	0.22	0.22	0.08	0.58	0.55	0.19	0.19	0.58	0.08	0.08	0.2	0.49	0.19	0.08	0.08	0.19	0.22	0.08	0.08	0.00000	0.00000	0.00000	0.00000	0.00000	0.46	0.08	0.22	0.27	0.55	0.55	0.42	0.27	0.08	0.38	0.55	0.2
0.46	0.43	0.55	0.08	0.42	0.73	0.55	0.26	0.42	0.46	0.19	0.42	0.46	0.22	0.19	0.49	0.19	0.19	0.55	0.55	0.55	0.08	0.58	0.22	0.38	0.49	0.55	0.22	0.08	0.08	0.22	0.46	0.49	0.00000	0.00000	0.00000	0.00000	0.00000	0.46	0.22	0.08	0.28	0.55	0.55	0.46	0.46	0.08	0.19	0.55	0.19
0.00000	0.55	0.2	0.49	0.46	0.22	0.46	0.22	0.22	0.27	0.19	0.08	0.43	0.55	0.55	0.46	0.08	0.22	0.22	0.22	0.08	0.58	0.22	0.22	0.22	0.49	0.19	0.08	0.08	0.08	0.22	0.49	0.08	0.46	0.22	0.08	0.27	0.22	0.55	0.58	0.28	0.08	0.19	0.55	0.46	0.08	0.19	0.19	0.49	0.58
0.00000	0.49	0.55	0.49	0.46	0.58	0.46	0.28	0.19	0.08	0.58	0.26	0.43	0.49	0.73	0.73	0.19	0.26	0.19	0.42	0.19	0.46	0.22	0.26	0.49	0.49	0.49	0.19	0.49	0.22	0.55	0.00000	0.00000	0.55	0.22	0.55	0.08	0.22	0.19	0.58	0.38	0.19	0.46	0.38	0.46	0.27	0.08	0.46	0.22	0.22
0.08	0.22	0.08	0.08	0.19	0.22	0.43	0.49	0.08	0.46	0.08	0.58	0.22	0.22	0.19	0.49	0.19	0.08	0.22	0.08	0.19	0.58	0.22	0.08	0.19	0.49	0.22	0.08	0.08	0.19	0.58	0.08	0.08	0.46	0.22	0.08	0.27	0.22	0.49	0.42	0.28	0.08	0.19	0.55	0.46	0.19	0.19	0.19	0.08	0.55
0.08	0.22	0.08	0.08	0.19	0.22	0.43	0.49	0.08	0.46	0.08	0.58	0.22	0.22	0.19	0.49	0.19	0.08	0.22	0.08	0.19	0.58	0.22	0.08	0.19	0.49	0.22	0.08	0.08	0.19	0.58	0.08	0.08	0.46	0.22	0.08	0.27	0.22	0.49	0.42	0.28	0.08	0.19	0.55	0.46	0.19	0.19	0.19	0.08	0.55
0.08	0.22	0.08	0.08	0.19	0.55	0.43	0.49	0.08	0.46	0.08	0.58	0.22	0.22	0.19	0.49	0.19	0.08	0.22	0.08	0.19	0.58	0.22	0.08	0.19	0.49	0.22	0.08	0.08	0.19	0.58	0.08	0.08	0.46	0.22	0.08	0.27	0.22	0.49	0.42	0.28	0.08	0.19	0.55	0.46	0.19	0.19	0.19	0.08	0.55
0.08	0.22	0.08	0.08	0.19	0.55	0.43	0.49	0.08	0.46	0.08	0.58	0.22	0.22	0.19	0.49	0.19	0.08	0.22	0.08	0.19	0.58	0.22	0.08	0.19	0.49	0.22	0.08	0.08	0.19	0.58	0.08	0.08	0.46	0.22	0.08	0.27	0.22	0.49	0.42	0.28	0.08	0.19	0.55	0.46	0.19	0.19	0.19	0.08	0.55
0.08	0.22	0.08	0.08	0.19	0.55	0.43	0.49	0.08	0.46	0.08	0.58	0.22	0.22	0.19	0.49	0.19	0.08	0.22	0.08	0.19	0.58	0.22	0.08	0.19	0.49	0.22	0.08	0.08	0.19	0.58	0.08	0.08	0.46	0.22	0.08	0.27	0.22	0.49	0.42	0.28	0.08	0.19	0.55	0.46	0.19	0.19	0.19	0.08	0.55
0.08	0.22	0.08	0.08	0.19	0.55	0.43	0.49	0.08	0.46	0.08	0.58	0.22	0.22	0.19	0.49	0.19	0.08	0.22	0.08	0.19	0.58	0.22	0.08	0.19	0.49	0.22	0.08	0.08	0.19	0.58	0.08	0.08	0.46	0.22	0.08	0.27	0.22	0.49	0.42	0.28	0.08	0.19	0.55	0.46	0.19	0.19	0.19	0.08	0.55
0.08	0.22	0.08	0.08	0.19	0.55	0.43	0.49	0.08	0.46	0.08	0.58	0.22	0.22	0.19	0.49	0.19	0.08	0.22	0.08	0.19	0.58	0.22	0.08	0.19	0.49	0.22	0.08	0.08	0.19	0.58	0.08	0.08	0.46	0.22	0.08	0.27	0.22	0.49	0.42	0.28	0.08	0.19	0.55	0.46	0.19	0.19	0.19	0.08	0.55
0.08	0.22	0.08	0.08	0.19	0.55	0.43	0.49	0.08	0.46	0.08	0.58	0.22	0.22	0.19	0.49	0.19	0.08	0.22	0.08	0.19	0.58	0.22	0.08	0.19	0.49	0.58	0.08	0.08	0.19	0.58	0.08	0.08	0.46	0.22	0.08	0.27	0.22	0.49	0.42	0.28	0.08	0.19	0.55	0.46	0.19	0.19	0.19	0.08	0.55
0.08	0.22	0.08	0.46	0.19	0.55	0.43	0.49	0.08	0.46	0.08	0.58	0.22	0.22	0.19	0.49	0.22	0.08	0.22	0.08	0.19	0.58	0.22	0.19	0.22	0.49	0.55	0.08	0.08	0.19	0.58	0.08	0.08	0.46	0.22	0.08	0.27	0.22	0.49	0.42	0.28	0.08	0.19	0.55	0.46	0.19	0.19	0.19	0.08	0.55
0.08	0.22	0.08	0.46	0.19	0.55	0.43	0.49	0.08	0.46	0.08	0.58	0.22	0.22	0.19	0.49	0.22	0.08	0.22	0.08	0.19	0.58	0.49	0.08	0.38	0.49	0.08	0.08	0.08	0.19	0.58	0.08	0.08	0.46	0.22	0.08	0.27	0.22	0.49	0.42	0.28	0.08	0.19	0.55	0.46	0.19	0.19	0.19	0.08	0.55
0.08	0.49	0.08	0.08	0.19	0.55	0.08	0.27	0.08	0.49	0.38	0.58	0.22	0.49	0.19	0.38	0.55	0.08	0.22	0.08	0.55	0.58	0.22	0.08	0.38	0.49	0.49	0.49	0.08	0.22	0.08	0.22	0.08	0.46	0.22	0.08	0.27	0.22	0.42	0.42	0.55	0.08	0.19	0.55	0.08	0.19	0.19	0.19	0.19	0.55
0.08	0.49	0.08	0.08	0.19	0.55	0.08	0.27	0.08	0.49	0.38	0.58	0.22	0.49	0.19	0.38	0.55	0.08	0.22	0.08	0.55	0.58	0.22	0.08	0.38	0.49	0.49	0.49	0.08	0.22	0.08	0.22	0.08	0.46	0.22	0.08	0.27	0.22	0.42	0.42	0.55	0.08	0.19	0.55	0.08	0.19	0.19	0.19	0.19	0.55
0.08	0.08	0.08	0.08	0.19	0.22	0.49	0.73	0.08	0.22	0.19	0.58	0.22	0.49	0.19	0.22	0.08	0.19	0.55	0.08	0.08	0.58	0.22	0.55	0.19	0.08	0.22	0.22	0.08	0.49	0.08	0.08	0.46	0.22	0.19	0.08	0.27	0.22	0.42	0.55	0.28	0.55	0.19	0.55	0.08	0.19	0.22	0.26	0.08	0.55
0.08	0.08	0.08	0.08	0.19	0.22	0.46	0.73	0.08	0.22	0.19	0.58	0.08	0.49	0.19	0.08	0.22	0.19	0.55	0.22	0.08	0.58	0.22	0.19	0.08	0.08	0.19	0.22	0.08	0.49	0.08	0.08	0.46	0.46	0.19	0.08	0.42	0.22	0.42	0.58	0.28	0.08	0.19	0.55	0.08	0.19	0.22	0.26	0.08	0.55
0.08	0.08	0.08	0.08	0.19	0.22	0.46	0.73	0.08	0.22	0.19	0.58	0.08	0.49	0.19	0.08	0.22	0.19	0.55	0.22	0.08	0.58	0.22	0.19	0.08	0.08	0.19	0.22	0.08	0.49	0.08	0.08	0.46	0.46	0.19	0.08	0.42	0.22	0.42	0.58	0.28	0.08	0.19	0.55	0.08	0.19	0.22	0.26	0.08	0.55
0.08	0.08	0.08	0.08	0.19	0.22	0.46	0.73	0.08	0.22	0.19	0.58	0.08	0.49	0.19	0.08	0.19	0.19	0.55	0.22	0.08	0.58	0.22	0.19	0.08	0.08	0.19	0.22	0.08	0.49	0.08	0.08	0.46	0.46	0.19	0.08	0.42	0.22	0.42	0.73	0.26	0.08	0.19	0.55	0.08	0.19	0.22	0.26	0.08	0.55
0.08	0.08	0.08	0.08	0.19	0.58	0.46	0.73	0.08	0.22	0.19	0.58	0.08	0.49	0.19	0.08	0.49	0.19	0.55	0.22	0.08	0.58	0.22	0.19	0.08	0.08	0.08	0.22	0.08	0.49	0.08	0.08	0.46	0.46	0.19	0.22	0.27	0.22	0.42	0.73	0.28	0.08	0.19	0.55	0.08	0.19	0.19	0.26	0.19	0.55
0.08	0.49	0.73	0.08	0.19	0.08	0.43	0.26	0.73	0.46	0.08	0.22	0.22	0.08	0.2	0.19	0.08	0.22	0.2	0.58	0.22	0.58	0.08	0.22	0.2	0.49	0.19	0.08	0.55	0.19	0.58	0.22	0.08	0.00000	0.08	0.08	0.28	0.22	0.55	0.42	0.28	0.46	0.19	0.55	0.46	0.2	0.19	0.19	0.2	0.19
0.14	0.08	0.08	0.08	0.19	0.22	0.46	0.08	0.08	0.22	0.19	0.58	0.08	0.49	0.19	0.08	0.22	0.22	0.55	0.22	0.08	0.58	0.22	0.19	0.08	0.08	0.19	0.22	0.08	0.49	0.08	0.08	0.46	0.46	0.19	0.08	0.27	0.22	0.42	0.73	0.28	0.08	0.19	0.55	0.08	0.19	0.22	0.26	0.38	0.55
0.14	0.08	0.08	0.08	0.19	0.22	0.46	0.08	0.08	0.22	0.19	0.58	0.08	0.49	0.19	0.08	0.22	0.19	0.55	0.22	0.08	0.58	0.22	0.19	0.08	0.08	0.19	0.22	0.08	0.49	0.08	0.08	0.46	0.46	0.19	0.08	0.27	0.22	0.42	0.73	0.28	0.08	0.19	0.55	0.08	0.19	0.22	0.26	0.22	0.55
0.14	0.08	0.08	0.08	0.19	0.22	0.46	0.08	0.08	0.22	0.19	0.58	0.08	0.49	0.19	0.08	0.22	0.19	0.55	0.22	0.08	0.58	0.22	0.19	0.08	0.08	0.19	0.22	0.08	0.49	0.08	0.08	0.46	0.46	0.19	0.08	0.27	0.22	0.42	0.73	0.28	0.08	0.19	0.55	0.08	0.19	0.22	0.26	0.08	0.55
0.14	0.08	0.08	0.08	0.19	0.22	0.46	0.08	0.08	0.22	0.19	0.58	0.08	0.49	0.19	0.08	0.22	0.19	0.55	0.22	0.08	0.58	0.22	0.19	0.08	0.08	0.19	0.22	0.08	0.49	0.08	0.08	0.46	0.46	0.19	0.08	0.27	0.22	0.42	0.73	0.28	0.08	0.19	0.55	0.08	0.19	0.22	0.26	0.08	0.55
0.22	0.26	0.73	0.46	0.19	0.55	0.43	0.26	0.08	0.49	0.55	0.58	0.22	0.08	0.22	0.08	0.2	0.55	0.22	0.22	0.19	0.58	0.49	0.19	0.19	0.49	0.08	0.22	0.49	0.19	0.38	0.22	0.08	0.00000	0.22	0.08	0.27	0.22	0.22	0.42	0.28	0.08	0.19	0.2	0.22	0.38	0.38	0.19	0.08	0.08
0.19	0.08	0.08	0.08	0.19	0.22	0.46	0.08	0.08	0.22	0.19	0.58	0.08	0.49	0.19	0.08	0.22	0.19	0.55	0.22	0.08	0.58	0.22	0.22	0.08	0.08	0.08	0.22	0.08	0.49	0.22	0.08	0.46	0.46	0.19	0.08	0.27	0.22	0.42	0.73	0.28	0.08	0.19	0.55	0.08	0.19	0.22	0.26	0.38	0.55
0.19	0.08	0.08	0.08	0.19	0.22	0.46	0.08	0.08	0.22	0.19	0.58	0.08	0.49	0.19	0.08	0.22	0.19	0.55	0.22	0.08	0.58	0.22	0.19	0.08	0.19	0.19	0.22	0.08	0.49	0.08	0.08	0.46	0.46	0.19	0.08	0.27	0.22	0.42	0.73	0.28	0.08	0.19	0.55	0.08	0.19	0.22	0.26	0.38	0.55
0.19	0.08	0.08	0.08	0.19	0.22	0.46	0.08	0.08	0.22	0.19	0.58	0.08	0.49	0.19	0.08	0.22	0.19	0.55	0.22	0.08	0.58	0.22	0.19	0.08	0.08	0.19	0.22	0.08	0.49	0.22	0.08	0.46	0.46	0.19	0.08	0.27	0.22	0.42	0.73	0.28	0.08	0.19	0.55	0.08	0.19	0.22	0.26	0.38	0.55
0.19	0.08	0.08	0.08	0.19	0.22	0.46	0.08	0.08	0.22	0.19	0.58	0.19	0.49	0.19	0.08	0.22	0.19	0.55	0.22	0.08	0.58	0.22	0.19	0.08	0.08	0.19	0.22	0.08	0.49	0.08	0.08	0.46	0.46	0.19	0.08	0.27	0.22	0.42	0.73	0.28	0.08	0.19	0.55	0.08	0.19	0.22	0.26	0.38	0.55
0.19	0.08	0.08	0.08	0.19	0.22	0.46	0.08	0.08	0.22	0.19	0.58	0.46	0.22	0.19	0.08	0.22	0.19	0.55	0.22	0.08	0.58	0.22	0.19	0.08	0.22	0.19	0.22	0.08	0.49	0.08	0.08	0.46	0.46	0.19	0.22	0.27	0.22	0.42	0.73	0.26	0.08	0.19	0.55	0.08	0.19	0.22	0.26	0.38	0.55
0.19	0.08	0.08	0.08	0.19	0.22	0.46	0.58	0.08	0.22	0.19	0.58	0.08	0.49	0.19	0.08	0.22	0.19	0.55	0.22	0.08	0.58	0.22	0.19	0.08	0.08	0.19	0.22	0.08	0.49	0.08	0.08	0.46	0.46	0.19	0.08	0.27	0.22	0.42	0.73	0.28	0.08	0.19	0.55	0.08	0.19	0.22	0.26	0.38	0.55
0.19	0.08	0.08	0.08	0.19	0.22	0.46	0.58	0.08	0.22	0.19	0.58	0.08	0.49	0.19	0.08	0.22	0.19	0.55	0.22	0.08	0.58	0.22	0.19	0.08	0.08	0.19	0.22	0.08	0.49	0.08	0.08	0.46	0.46	0.19	0.08	0.27	0.22	0.42	0.73	0.28	0.08	0.19	0.55	0.08	0.19	0.22	0.26	0.38	0.55
0.19	0.08	0.08	0.08	0.19	0.55	0.46	0.08	0.08	0.22	0.19	0.58	0.08	0.49	0.19	0.08	0.22	0.19	0.55	0.22	0.08	0.58	0.22	0.19	0.08	0.08	0.38	0.22	0.08	0.49	0.08	0.08	0.46	0.46	0.19	0.08	0.27	0.22	0.42	0.73	0.28	0.08	0.19	0.55	0.08	0.08	0.22	0.26	0.38	0.55
0.42	0.08	0.08	0.46	0.22	0.28	0.43	0.55	0.73	0.22	0.08	0.58	0.08	0.49	0.08	0.2	0.08	0.19	0.55	0.58	0.22	0.58	0.22	0.19	0.19	0.49	0.19	0.08	0.49	0.22	0.58	0.55	0.08	0.46	0.19	0.08	0.27	0.22	0.49	0.42	0.28	0.08	0.19	0.55	0.08	0.19	0.19	0.08	0.19	0.55
0.26	0.22	0.08	0.08	0.19	0.22	0.43	0.49	0.08	0.46	0.08	0.58	0.22	0.22	0.19	0.49	0.19	0.08	0.22	0.08	0.19	0.58	0.22	0.08	0.19	0.49	0.55	0.08	0.08	0.19	0.58	0.08	0.08	0.46	0.22	0.08	0.27	0.22	0.49	0.42	0.28	0.08	0.19	0.55	0.46	0.19	0.19	0.19	0.08	0.55
0.26	0.22	0.08	0.08	0.19	0.55	0.43	0.49	0.08	0.46	0.08	0.58	0.22	0.22	0.19	0.49	0.19	0.08	0.22	0.08	0.19	0.58	0.22	0.08	0.19	0.49	0.55	0.08	0.08	0.19	0.58	0.08	0.08	0.46	0.22	0.08	0.27	0.22	0.49	0.42	0.28	0.08	0.19	0.55	0.46	0.19	0.19	0.19	0.08	0.55
0.26	0.22	0.08	0.08	0.19	0.55	0.43	0.49	0.08	0.46	0.08	0.58	0.22	0.22	0.19	0.49	0.19	0.08	0.22	0.08	0.19	0.58	0.22	0.08	0.19	0.49	0.55	0.08	0.08	0.19	0.58	0.08	0.08	0.46	0.22	0.08	0.27	0.22	0.49	0.42	0.28	0.08	0.19	0.55	0.46	0.19	0.19	0.19	0.08	0.55
0.26	0.22	0.08	0.08	0.19	0.55	0.43	0.49	0.08	0.46	0.08	0.58	0.22	0.22	0.19	0.49	0.19	0.08	0.22	0.08	0.19	0.58	0.22	0.08	0.19	0.49	0.55	0.08	0.08	0.19	0.58	0.08	0.08	0.46	0.22	0.08	0.27	0.22	0.49	0.42	0.28	0.08	0.19	0.55	0.46	0.19	0.19	0.19	0.08	0.55
0.22	0.22	0.08	0.22	0.22	0.38	0.49	0.22	0.19	0.55	0.2	0.22	0.22	0.22	0.19	0.22	0.22	0.08	0.22	0.08	0.19	0.22	0.46	0.42	0.73	0.27	0.42	0.42	0.19	0.42	0.55	0.19	0.22	0.19	0.22	0.58	0.2	0.22	0.55	0.19	0.46	0.19	0.55	0.08	0.22	0.22	0.55	0.58	0.49	0.22
0.22	0.22	0.08	0.22	0.08	0.38	0.49	0.22	0.19	0.22	0.19	0.22	0.58	0.22	0.22	0.38	0.22	0.08	0.22	0.08	0.19	0.22	0.08	0.42	0.22	0.27	0.46	0.27	0.38	0.42	0.42	0.19	0.22	0.19	0.58	0.58	0.58	0.22	0.19	0.22	0.46	0.19	0.55	0.22	0.22	0.08	0.46	0.58	0.08	0.73
0.22	0.22	0.46	0.22	0.08	0.08	0.22	0.2	0.19	0.22	0.38	0.22	0.58	0.08	0.19	0.19	0.49	0.49	0.38	0.08	0.38	0.22	0.08	0.42	0.22	0.49	0.38	0.27	0.22	0.42	0.22	0.22	0.38	0.19	0.08	0.58	0.22	0.38	0.19	0.2	0.08	0.08	0.55	0.08	0.38	0.08	0.08	0.58	0.19	0.73
0.22	0.19	0.08	0.58	0.22	0.19	0.08	0.08	0.19	0.22	0.2	0.19	0.58	0.22	0.22	0.46	0.22	0.22	0.08	0.2	0.46	0.19	0.08	0.08	0.19	0.22	0.42	0.22	0.22	0.42	0.38	0.22	0.22	0.22	0.08	0.58	0.2	0.22	0.19	0.42	0.46	0.22	0.49	0.08	0.22	0.19	0.46	0.58	0.08	0.73
0.22	0.19	0.08	0.08	0.22	0.38	0.49	0.22	0.19	0.55	0.55	0.38	0.58	0.22	0.38	0.19	0.22	0.08	0.22	0.08	0.19	0.43	0.08	0.42	0.19	0.27	0.46	0.46	0.38	0.42	0.42	0.19	0.22	0.19	0.08	0.58	0.2	0.26	0.19	0.22	0.46	0.08	0.55	0.22	0.22	0.19	0.55	0.58	0.22	0.55
0.22	0.19	0.08	0.46	0.08	0.08	0.22	0.08	0.08	0.22	0.22	0.38	0.58	0.22	0.19	0.08	0.22	0.08	0.19	0.08	0.19	0.46	0.08	0.42	0.19	0.14	0.08	0.27	0.19	0.42	0.42	0.08	0.22	0.08	0.08	0.58	0.2	0.22	0.19	0.08	0.46	0.19	0.55	0.08	0.22	0.19	0.19	0.58	0.08	0.73
0.08	0.08	0.46	0.46	0.46	0.49	0.22	0.19	0.08	0.22	0.08	0.19	0.58	0.22	0.22	0.22	0.2	0.08	0.08	0.22	0.46	0.19	0.08	0.49	0.26	0.27	0.14	0.08	0.2	0.42	0.42	0.22	0.19	0.19	0.22	0.58	0.2	0.55	0.19	0.2	0.19	0.08	0.55	0.19	0.08	0.19	0.22	0.58	0.19	0.46
0.08	0.08	0.46	0.46	0.46	0.49	0.22	0.19	0.08	0.22	0.08	0.19	0.58	0.22	0.22	0.22	0.2	0.08	0.08	0.22	0.46	0.19	0.08	0.49	0.26	0.27	0.14	0.08	0.2	0.42	0.42	0.22	0.19	0.19	0.22	0.58	0.2	0.55	0.19	0.2	0.19	0.08	0.55	0.19	0.08	0.19	0.22	0.58	0.19	0.46
0.08	0.22	0.08	0.22	0.22	0.08	0.22	0.49	0.19	0.55	0.55	0.19	0.58	0.49	0.19	0.19	0.55	0.19	0.08	0.38	0.22	0.49	0.08	0.42	0.08	0.49	0.46	0.28	0.08	0.42	0.08	0.38	0.19	0.19	0.19	0.58	0.2	0.08	0.19	0.2	0.46	0.19	0.55	0.08	0.22	0.19	0.19	0.58	0.19	0.73
0.08	0.22	0.28	0.46	0.55	0.22	0.46	0.58	0.19	0.49	0.08	0.08	0.58	0.22	0.19	0.19	0.55	0.19	0.08	0.08	0.19	0.08	0.08	0.42	0.19	0.27	0.46	0.22	0.19	0.49	0.55	0.19	0.22	0.46	0.22	0.58	0.2	0.22	0.19	0.08	0.46	0.55	0.55	0.22	0.08	0.08	0.22	0.73	0.19	0.73
0.08	0.19	0.08	0.22	0.55	0.38	0.19	0.49	0.08	0.55	0.22	0.08	0.58	0.22	0.08	0.22	0.22	0.22	0.58	0.08	0.19	0.08	0.08	0.42	0.22	0.08	0.46	0.42	0.38	0.42	0.42	0.22	0.22	0.22	0.58	0.58	0.2	0.22	0.19	0.49	0.46	0.22	0.49	0.22	0.22	0.22	0.19	0.58	0.08	0.73
0.08	0.08	0.08	0.22	0.08	0.19	0.49	0.49	0.22	0.22	0.49	0.22	0.58	0.22	0.22	0.38	0.22	0.08	0.46	0.08	0.19	0.22	0.08	0.42	0.38	0.27	0.55	0.08	0.19	0.42	0.42	0.19	0.22	0.22	0.38	0.58	0.58	0.22	0.19	0.49	0.46	0.58	0.55	0.22	0.08	0.19	0.19	0.58	0.19	0.73
0.08	0.19	0.46	0.08	0.08	0.38	0.08	0.22	0.19	0.49	0.55	0.22	0.58	0.22	0.22	0.19	0.22	0.19	0.55	0.19	0.19	0.08	0.08	0.42	0.46	0.46	0.46	0.42	0.22	0.42	0.42	0.22	0.22	0.22	0.08	0.58	0.55	0.22	0.08	0.2	0.46	0.19	0.55	0.08	0.22	0.08	0.19	0.58	0.38	0.73
0.58	0.19	0.08	0.22	0.22	0.08	0.49	0.22	0.19	0.55	0.08	0.08	0.58	0.22	0.08	0.49	0.22	0.38	0.22	0.08	0.19	0.19	0.22	0.42	0.08	0.28	0.14	0.28	0.22	0.42	0.42	0.19	0.22	0.19	0.19	0.58	0.08	0.22	0.08	0.2	0.46	0.22	0.73	0.08	0.08	0.19	0.08	0.58	0.08	0.73
0.58	0.19	0.19	0.46	0.49	0.38	0.08	0.55	0.19	0.22	0.58	0.19	0.58	0.38	0.22	0.08	0.2	0.19	0.19	0.08	0.19	0.22	0.08	0.42	0.08	0.27	0.08	0.28	0.19	0.42	0.42	0.22	0.19	0.22	0.19	0.58	0.2	0.22	0.08	0.22	0.46	0.19	0.22	0.22	0.22	0.19	0.08	0.58	0.19	0.49
0.58	0.08	0.08	0.08	0.22	0.38	0.55	0.22	0.19	0.55	0.08	0.22	0.58	0.38	0.22	0.22	0.22	0.19	0.49	0.08	0.19	0.46	0.22	0.42	0.46	0.19	0.14	0.28	0.22	0.42	0.42	0.19	0.22	0.19	0.22	0.58	0.08	0.22	0.19	0.2	0.08	0.08	0.22	0.08	0.08	0.38	0.08	0.58	0.08	0.73
0.58	0.08	0.46	0.22	0.58	0.19	0.22	0.08	0.22	0.22	0.08	0.08	0.58	0.22	0.08	0.22	0.22	0.49	0.22	0.08	0.19	0.22	0.08	0.42	0.22	0.28	0.46	0.14	0.19	0.42	0.42	0.19	0.22	0.22	0.22	0.58	0.22	0.38	0.19	0.49	0.46	0.55	0.55	0.08	0.22	0.08	0.19	0.58	0.19	0.42
0.22	0.19	0.19	0.22	0.22	0.08	0.43	0.08	0.08	0.22	0.22	0.08	0.58	0.22	0.08	0.22	0.22	0.08	0.19	0.2	0.19	0.22	0.08	0.55	0.19	0.27	0.46	0.55	0.19	0.42	0.58	0.22	0.22	0.22	0.22	0.58	0.55	0.22	0.19	0.55	0.46	0.19	0.55	0.08	0.22	0.22	0.46	0.58	0.08	0.73
0.27	0.19	0.08	0.22	0.22	0.08	0.55	0.08	0.08	0.22	0.58	0.19	0.58	0.22	0.19	0.19	0.58	0.22	0.19	0.2	0.19	0.49	0.08	0.42	0.22	0.46	0.42	0.46	0.19	0.42	0.42	0.38	0.49	0.22	0.08	0.58	0.2	0.38	0.38	0.22	0.19	0.22	0.22	0.08	0.08	0.46	0.19	0.58	0.22	0.73
0.27	0.19	0.08	0.22	0.55	0.08	0.55	0.08	0.19	0.55	0.55	0.19	0.58	0.22	0.08	0.19	0.22	0.22	0.08	0.2	0.19	0.55	0.08	0.42	0.22	0.46	0.42	0.42	0.19	0.42	0.42	0.19	0.49	0.22	0.08	0.58	0.2	0.55	0.19	0.22	0.19	0.22	0.22	0.08	0.08	0.46	0.19	0.58	0.19	0.73
0.27	0.42	0.19	0.49	0.46	0.42	0.38	0.46	0.22	0.22	0.08	0.49	0.46	0.73	0.22	0.08	0.43	0.49	0.19	0.22	0.19	0.38	0.19	0.42	0.22	0.55	0.22	0.46	0.19	0.19	0.28	0.22	0.14	0.42	0.27	0.55	0.19	0.08	0.49	0.19	0.49	0.46	0.14	0.73	0.14	0.22	0.58	0.22	0.27	0.22
0.19	0.46	0.08	0.49	0.22	0.08	0.55	0.19	0.19	0.49	0.58	0.08	0.58	0.08	0.19	0.19	0.55	0.58	0.58	0.19	0.19	0.08	0.08	0.49	0.22	0.08	0.46	0.08	0.08	0.19	0.08	0.22	0.38	0.22	0.55	0.58	0.22	0.22	0.19	0.19	0.46	0.08	0.55	0.22	0.22	0.19	0.19	0.58	0.19	0.73
0.42	0.19	0.46	0.08	0.58	0.49	0.2	0.19	0.22	0.22	0.58	0.55	0.22	0.22	0.58	0.22	0.49	0.19	0.08	0.08	0.19	0.19	0.08	0.42	0.49	0.22	0.08	0.58	0.22	0.42	0.42	0.08	0.19	0.19	0.08	0.58	0.22	0.19	0.22	0.55	0.46	0.22	0.49	0.22	0.46	0.19	0.19	0.08	0.22	0.42
0.42	0.08	0.08	0.22	0.22	0.38	0.08	0.08	0.19	0.55	0.2	0.38	0.22	0.22	0.19	0.19	0.22	0.22	0.22	0.08	0.19	0.22	0.46	0.42	0.42	0.27	0.46	0.42	0.19	0.42	0.42	0.19	0.22	0.22	0.08	0.58	0.2	0.08	0.55	0.19	0.46	0.19	0.55	0.22	0.22	0.22	0.28	0.58	0.22	0.22
0.42	0.08	0.08	0.08	0.08	0.38	0.22	0.49	0.2	0.55	0.22	0.22	0.58	0.19	0.19	0.43	0.2	0.19	0.58	0.19	0.19	0.49	0.08	0.42	0.19	0.46	0.14	0.42	0.19	0.42	0.42	0.08	0.22	0.22	0.19	0.58	0.2	0.19	0.19	0.19	0.46	0.49	0.19	0.08	0.22	0.08	0.14	0.58	0.19	0.73
0.46	0.22	0.38	0.22	0.22	0.08	0.22	0.55	0.22	0.49	0.22	0.08	0.58	0.22	0.19	0.19	0.58	0.19	0.19	0.08	0.19	0.49	0.08	0.42	0.08	0.08	0.46	0.19	0.08	0.42	0.42	0.22	0.22	0.22	0.08	0.58	0.2	0.22	0.19	0.2	0.19	0.22	0.55	0.08	0.46	0.19	0.08	0.58	0.22	0.14
0.46	0.19	0.08	0.08	0.55	0.08	0.08	0.19	0.22	0.19	0.22	0.22	0.2	0.08	0.22	0.38	0.22	0.22	0.08	0.08	0.19	0.42	0.22	0.42	0.22	0.28	0.46	0.42	0.38	0.42	0.42	0.19	0.22	0.22	0.19	0.58	0.55	0.08	0.49	0.49	0.46	0.22	0.58	0.08	0.19	0.22	0.08	0.58	0.38	0.73
0.46	0.19	0.08	0.22	0.2	0.38	0.2	0.08	0.22	0.55	0.55	0.08	0.58	0.22	0.08	0.22	0.22	0.22	0.22	0.19	0.08	0.08	0.08	0.42	0.22	0.43	0.42	0.08	0.2	0.42	0.49	0.22	0.38	0.19	0.08	0.58	0.22	0.08	0.08	0.2	0.19	0.49	0.22	0.08	0.08	0.19	0.19	0.58	0.19	0.73
0.46	0.19	0.08	0.22	0.58	0.22	0.19	0.55	0.22	0.73	0.08	0.22	0.58	0.38	0.19	0.38	0.49	0.22	0.08	0.08	0.19	0.08	0.08	0.42	0.22	0.27	0.55	0.42	0.08	0.42	0.42	0.22	0.22	0.22	0.22	0.58	0.22	0.22	0.55	0.2	0.46	0.22	0.55	0.08	0.08	0.08	0.08	0.58	0.08	0.42
0.46	0.19	0.08	0.22	0.49	0.38	0.2	0.49	0.22	0.55	0.55	0.08	0.58	0.22	0.08	0.22	0.22	0.19	0.22	0.19	0.22	0.22	0.08	0.42	0.22	0.43	0.42	0.08	0.2	0.42	0.49	0.22	0.38	0.19	0.08	0.58	0.2	0.22	0.22	0.2	0.08	0.22	0.55	0.08	0.08	0.19	0.19	0.58	0.22	0.73
0.46	0.19	0.08	0.08	0.2	0.38	0.2	0.49	0.22	0.55	0.2	0.2	0.58	0.22	0.08	0.08	0.22	0.08	0.22	0.19	0.22	0.22	0.08	0.42	0.22	0.43	0.42	0.08	0.2	0.42	0.49	0.22	0.38	0.19	0.08	0.58	0.08	0.22	0.22	0.2	0.19	0.22	0.55	0.08	0.22	0.19	0.19	0.58	0.38	0.73
0.46	0.19	0.08	0.08	0.2	0.38	0.2	0.49	0.22	0.55	0.2	0.2	0.58	0.22	0.08	0.08	0.22	0.08	0.22	0.19	0.22	0.22	0.08	0.42	0.08	0.43	0.42	0.08	0.2	0.42	0.49	0.22	0.38	0.19	0.08	0.58	0.08	0.22	0.22	0.2	0.19	0.22	0.55	0.08	0.22	0.19	0.19	0.58	0.22	0.73
0.46	0.19	0.08	0.08	0.2	0.38	0.2	0.49	0.22	0.55	0.55	0.2	0.58	0.22	0.08	0.08	0.22	0.08	0.22	0.19	0.22	0.22	0.08	0.42	0.22	0.43	0.42	0.08	0.2	0.42	0.49	0.22	0.38	0.19	0.08	0.58	0.08	0.22	0.22	0.2	0.19	0.22	0.55	0.08	0.22	0.19	0.19	0.58	0.22	0.73
0.46	0.19	0.08	0.08	0.2	0.38	0.2	0.49	0.22	0.55	0.55	0.2	0.58	0.22	0.08	0.08	0.22	0.08	0.22	0.19	0.22	0.22	0.08	0.42	0.22	0.43	0.42	0.08	0.2	0.42	0.49	0.22	0.38	0.19	0.08	0.58	0.08	0.22	0.22	0.2	0.19	0.22	0.55	0.08	0.22	0.19	0.19	0.58	0.22	0.73
0.46	0.19	0.08	0.08	0.2	0.38	0.2	0.49	0.22	0.55	0.55	0.2	0.58	0.22	0.08	0.08	0.22	0.08	0.22	0.19	0.22	0.22	0.08	0.42	0.22	0.43	0.42	0.08	0.2	0.42	0.49	0.22	0.38	0.19	0.08	0.58	0.08	0.22	0.22	0.2	0.19	0.49	0.55	0.08	0.22	0.19	0.19	0.58	0.38	0.73
0.46	0.19	0.08	0.08	0.2	0.38	0.2	0.49	0.22	0.55	0.55	0.2	0.58	0.22	0.08	0.08	0.22	0.08	0.22	0.19	0.22	0.22	0.08	0.42	0.22	0.43	0.42	0.08	0.2	0.42	0.49	0.22	0.38	0.19	0.22	0.58	0.08	0.22	0.22	0.2	0.19	0.22	0.55	0.08	0.22	0.19	0.19	0.58	0.38	0.73
0.46	0.19	0.08	0.08	0.2	0.38	0.2	0.49	0.22	0.55	0.55	0.2	0.58	0.22	0.08	0.08	0.22	0.19	0.22	0.19	0.22	0.22	0.08	0.42	0.22	0.43	0.42	0.08	0.2	0.42	0.49	0.22	0.38	0.19	0.08	0.58	0.08	0.22	0.22	0.2	0.19	0.22	0.55	0.08	0.22	0.19	0.19	0.58	0.22	0.73
0.46	0.19	0.08	0.08	0.49	0.38	0.22	0.49	0.22	0.22	0.2	0.22	0.58	0.22	0.08	0.19	0.55	0.49	0.19	0.08	0.19	0.22	0.19	0.42	0.22	0.27	0.42	0.46	0.19	0.42	0.42	0.08	0.22	0.22	0.22	0.58	0.55	0.22	0.38	0.2	0.46	0.49	0.2	0.08	0.22	0.19	0.08	0.58	0.08	0.73
0.46	0.19	0.46	0.55	0.22	0.19	0.55	0.22	0.19	0.49	0.22	0.19	0.58	0.38	0.22	0.38	0.22	0.55	0.22	0.08	0.19	0.08	0.08	0.42	0.22	0.27	0.42	0.46	0.38	0.42	0.42	0.19	0.22	0.22	0.19	0.58	0.58	0.38	0.19	0.55	0.46	0.22	0.55	0.22	0.08	0.19	0.08	0.58	0.19	0.73
0.46	0.19	0.46	0.55	0.22	0.19	0.55	0.22	0.19	0.49	0.22	0.19	0.58	0.38	0.22	0.38	0.22	0.55	0.22	0.08	0.19	0.08	0.08	0.42	0.22	0.27	0.42	0.46	0.38	0.42	0.42	0.19	0.22	0.22	0.19	0.58	0.58	0.38	0.19	0.55	0.46	0.22	0.55	0.22	0.08	0.19	0.08	0.58	0.19	0.73
0.46	0.19	0.46	0.55	0.22	0.19	0.55	0.22	0.19	0.49	0.22	0.19	0.58	0.38	0.22	0.38	0.22	0.55	0.22	0.08	0.19	0.08	0.08	0.42	0.22	0.27	0.42	0.46	0.38	0.42	0.42	0.19	0.22	0.22	0.19	0.58	0.58	0.38	0.19	0.55	0.46	0.22	0.55	0.22	0.08	0.19	0.08	0.58	0.19	0.73
0.46	0.19	0.46	0.55	0.22	0.19	0.55	0.22	0.19	0.49	0.22	0.19	0.58	0.38	0.22	0.38	0.22	0.55	0.22	0.08	0.19	0.08	0.08	0.42	0.22	0.27	0.42	0.46	0.38	0.42	0.42	0.19	0.22	0.22	0.19	0.58	0.58	0.38	0.19	0.55	0.46	0.22	0.55	0.22	0.08	0.19	0.08	0.58	0.19	0.73
0.46	0.19	0.46	0.55	0.22	0.19	0.55	0.22	0.19	0.49	0.22	0.19	0.58	0.38	0.22	0.38	0.22	0.55	0.22	0.08	0.19	0.08	0.08	0.42	0.22	0.27	0.42	0.46	0.38	0.42	0.42	0.19	0.22	0.22	0.19	0.58	0.58	0.38	0.19	0.55	0.46	0.22	0.55	0.22	0.08	0.19	0.08	0.58	0.19	0.73
0.46	0.19	0.46	0.55	0.22	0.19	0.55	0.22	0.19	0.49	0.22	0.19	0.58	0.38	0.08	0.38	0.22	0.55	0.22	0.08	0.19	0.08	0.08	0.42	0.22	0.27	0.42	0.46	0.38	0.42	0.42	0.19	0.22	0.22	0.19	0.58	0.58	0.38	0.19	0.55	0.46	0.22	0.55	0.22	0.08	0.19	0.08	0.58	0.19	0.73
0.46	0.19	0.46	0.55	0.22	0.19	0.55	0.49	0.22	0.49	0.22	0.19	0.58	0.38	0.08	0.38	0.22	0.58	0.22	0.08	0.19	0.08	0.08	0.42	0.22	0.27	0.42	0.46	0.38	0.42	0.42	0.19	0.22	0.22	0.19	0.58	0.58	0.38	0.19	0.55	0.46	0.22	0.55	0.22	0.08	0.19	0.08	0.58	0.19	0.73
0.46	0.19	0.46	0.55	0.22	0.19	0.55	0.49	0.22	0.49	0.22	0.19	0.58	0.38	0.19	0.38	0.58	0.58	0.22	0.08	0.19	0.08	0.08	0.42	0.22	0.27	0.42	0.46	0.38	0.42	0.42	0.19	0.22	0.22	0.19	0.58	0.58	0.38	0.19	0.55	0.46	0.22	0.55	0.22	0.08	0.19	0.08	0.58	0.19	0.73
0.46	0.08	0.08	0.49	0.19	0.08	0.22	0.2	0.19	0.22	0.58	0.22	0.58	0.22	0.22	0.19	0.2	0.22	0.22	0.08	0.22	0.08	0.19	0.42	0.08	0.55	0.27	0.27	0.22	0.42	0.22	0.08	0.38	0.19	0.19	0.58	0.55	0.22	0.19	0.2	0.46	0.22	0.55	0.08	0.19	0.08	0.08	0.58	0.19	0.73
0.55	0.22	0.08	0.08	0.22	0.58	0.58	0.22	0.38	0.22	0.22	0.38	0.2	0.58	0.08	0.08	0.2	0.08	0.22	0.2	0.19	0.2	0.08	0.49	0.43	0.27	0.08	0.55	0.19	0.42	0.55	0.22	0.55	0.19	0.08	0.58	0.08	0.19	0.19	0.19	0.22	0.55	0.22	0.22	0.08	0.19	0.55	0.58	0.19	0.42
0.55	0.19	0.08	0.22	0.08	0.22	0.49	0.19	0.08	0.2	0.55	0.22	0.58	0.22	0.19	0.19	0.22	0.19	0.58	0.08	0.19	0.22	0.08	0.42	0.22	0.14	0.46	0.28	0.38	0.42	0.55	0.22	0.49	0.08	0.22	0.58	0.2	0.22	0.22	0.22	0.46	0.08	0.22	0.22	0.19	0.19	0.55	0.58	0.19	0.73
0.49	0.22	0.46	0.22	0.08	0.19	0.49	0.55	0.22	0.22	0.55	0.08	0.58	0.22	0.49	0.38	0.22	0.22	0.22	0.08	0.19	0.08	0.22	0.42	0.22	0.27	0.46	0.14	0.19	0.42	0.42	0.19	0.22	0.22	0.08	0.58	0.2	0.38	0.19	0.49	0.46	0.55	0.55	0.08	0.22	0.08	0.19	0.58	0.19	0.73
0.49	0.22	0.46	0.22	0.08	0.55	0.22	0.55	0.22	0.55	0.08	0.22	0.58	0.08	0.22	0.22	0.22	0.49	0.08	0.08	0.19	0.22	0.08	0.42	0.22	0.27	0.46	0.14	0.19	0.42	0.42	0.19	0.22	0.22	0.22	0.58	0.2	0.38	0.19	0.49	0.46	0.19	0.55	0.22	0.22	0.08	0.19	0.58	0.19	0.73
0.49	0.22	0.46	0.22	0.08	0.55	0.22	0.55	0.22	0.55	0.08	0.22	0.58	0.08	0.22	0.22	0.22	0.49	0.08	0.08	0.19	0.22	0.08	0.42	0.22	0.27	0.46	0.14	0.19	0.42	0.42	0.19	0.22	0.22	0.22	0.58	0.2	0.38	0.19	0.49	0.46	0.19	0.55	0.22	0.22	0.08	0.19	0.58	0.19	0.73
0.49	0.22	0.46	0.22	0.08	0.55	0.22	0.55	0.22	0.55	0.08	0.22	0.58	0.08	0.22	0.22	0.22	0.49	0.08	0.08	0.19	0.22	0.08	0.42	0.22	0.27	0.46	0.14	0.19	0.42	0.42	0.19	0.22	0.22	0.08	0.58	0.2	0.38	0.22	0.49	0.46	0.19	0.55	0.22	0.22	0.08	0.19	0.58	0.19	0.73
0.49	0.22	0.46	0.22	0.08	0.55	0.22	0.55	0.22	0.55	0.08	0.22	0.58	0.08	0.22	0.22	0.22	0.49	0.08	0.08	0.19	0.22	0.08	0.42	0.22	0.27	0.46	0.14	0.19	0.42	0.42	0.19	0.22	0.22	0.08	0.58	0.2	0.38	0.19	0.49	0.46	0.19	0.55	0.22	0.22	0.08	0.19	0.58	0.19	0.73
0.49	0.22	0.46	0.22	0.08	0.55	0.22	0.55	0.22	0.55	0.08	0.22	0.58	0.08	0.22	0.22	0.22	0.49	0.08	0.08	0.19	0.22	0.08	0.42	0.22	0.27	0.46	0.14	0.19	0.42	0.42	0.19	0.22	0.22	0.08	0.58	0.2	0.38	0.19	0.49	0.46	0.19	0.55	0.22	0.22	0.08	0.19	0.58	0.19	0.73
0.49	0.22	0.46	0.22	0.08	0.55	0.22	0.55	0.22	0.55	0.08	0.22	0.58	0.08	0.22	0.22	0.22	0.49	0.08	0.08	0.19	0.22	0.08	0.42	0.22	0.27	0.46	0.14	0.19	0.42	0.42	0.19	0.22	0.22	0.08	0.58	0.2	0.38	0.19	0.49	0.46	0.19	0.55	0.22	0.22	0.08	0.19	0.58	0.19	0.73
0.49	0.22	0.46	0.22	0.08	0.55	0.22	0.55	0.22	0.55	0.08	0.22	0.58	0.08	0.22	0.22	0.22	0.49	0.08	0.08	0.19	0.22	0.08	0.42	0.22	0.27	0.46	0.14	0.19	0.42	0.42	0.19	0.22	0.22	0.08	0.58	0.2	0.38	0.38	0.49	0.46	0.19	0.55	0.22	0.22	0.08	0.19	0.58	0.19	0.73
0.49	0.22	0.46	0.08	0.08	0.19	0.22	0.55	0.19	0.55	0.2	0.08	0.58	0.22	0.08	0.38	0.22	0.55	0.08	0.08	0.19	0.22	0.08	0.42	0.22	0.27	0.08	0.14	0.19	0.42	0.42	0.19	0.22	0.22	0.22	0.58	0.2	0.22	0.19	0.49	0.46	0.38	0.55	0.08	0.22	0.08	0.19	0.58	0.19	0.73
0.49	0.08	0.26	0.22	0.22	0.08	0.46	0.55	0.19	0.55	0.58	0.08	0.58	0.22	0.08	0.19	0.55	0.19	0.22	0.08	0.08	0.55	0.19	0.42	0.08	0.14	0.46	0.22	0.19	0.42	0.42	0.19	0.22	0.08	0.22	0.58	0.2	0.19	0.38	0.19	0.46	0.22	0.22	0.22	0.22	0.22	0.46	0.58	0.19	0.42
0.49	0.08	0.28	0.22	0.22	0.08	0.46	0.55	0.19	0.55	0.58	0.08	0.58	0.22	0.08	0.19	0.55	0.19	0.22	0.08	0.08	0.55	0.19	0.42	0.08	0.14	0.46	0.49	0.19	0.42	0.42	0.19	0.22	0.08	0.08	0.58	0.2	0.19	0.38	0.19	0.46	0.22	0.22	0.22	0.22	0.22	0.46	0.58	0.19	0.73
0.49	0.08	0.46	0.22	0.22	0.22	0.55	0.08	0.19	0.55	0.46	0.19	0.58	0.22	0.22	0.19	0.22	0.08	0.22	0.08	0.19	0.22	0.08	0.42	0.22	0.22	0.19	0.42	0.22	0.42	0.42	0.22	0.08	0.22	0.19	0.58	0.55	0.22	0.38	0.49	0.08	0.49	0.55	0.08	0.08	0.19	0.38	0.58	0.49	0.73
0.49	0.08	0.46	0.22	0.22	0.19	0.22	0.49	0.19	0.22	0.08	0.2	0.58	0.22	0.22	0.38	0.22	0.49	0.08	0.08	0.19	0.22	0.08	0.42	0.22	0.27	0.46	0.26	0.19	0.42	0.42	0.19	0.22	0.22	0.22	0.58	0.2	0.22	0.19	0.49	0.46	0.49	0.55	0.22	0.08	0.08	0.19	0.58	0.19	0.73
0.49	0.08	0.46	0.22	0.19	0.19	0.22	0.2	0.49	0.22	0.55	0.19	0.58	0.22	0.22	0.38	0.49	0.22	0.08	0.08	0.19	0.49	0.22	0.42	0.22	0.38	0.08	0.46	0.19	0.42	0.42	0.19	0.22	0.22	0.22	0.58	0.2	0.38	0.19	0.49	0.46	0.55	0.55	0.08	0.22	0.08	0.19	0.58	0.19	0.73
0.08	0.58	0.08	0.22	0.19	0.08	0.2	0.22	0.08	0.22	0.55	0.2	0.58	0.22	0.19	0.38	0.55	0.19	0.58	0.08	0.19	0.46	0.08	0.42	0.22	0.27	0.08	0.42	0.19	0.42	0.42	0.19	0.22	0.22	0.08	0.58	0.2	0.08	0.19	0.22	0.46	0.08	0.55	0.08	0.08	0.19	0.08	0.2	0.08	0.73
0.08	0.58	0.19	0.49	0.46	0.46	0.73	0.22	0.73	0.28	0.19	0.08	0.08	0.08	0.28	0.14	0.19	0.26	0.58	0.08	0.19	0.19	0.08	0.55	0.58	0.22	0.2	0.38	0.19	0.42	0.42	0.08	0.22	0.22	0.22	0.58	0.58	0.22	0.08	0.19	0.46	0.55	0.55	0.49	0.08	0.19	0.19	0.55	0.08	0.55
0.08	0.14	0.46	0.14	0.08	0.49	0.46	0.19	0.08	0.26	0.14	0.26	0.58	0.27	0.08	0.27	0.28	0.49	0.08	0.22	0.49	0.22	0.19	0.46	0.27	0.08	0.27	0.08	0.49	0.49	0.46	0.46	0.42	0.08	0.22	0.28	0.43	0.22	0.58	0.22	0.58	0.46	0.46	0.08	0.73	0.14	0.22	0.27	0.19	0.27
0.08	0.55	0.22	0.08	0.49	0.08	0.49	0.22	0.55	0.22	0.55	0.22	0.46	0.22	0.19	0.22	0.22	0.08	0.49	0.22	0.19	0.55	0.58	0.22	0.58	0.22	0.19	0.08	0.2	0.22	0.58	0.19	0.22	0.22	0.08	0.49	0.19	0.42	0.46	0.28	0.14	0.73	0.55	0.22	0.22	0.08	0.08	0.58	0.22	0.73
0.43	0.19	0.46	0.22	0.08	0.08	0.2	0.19	0.38	0.58	0.55	0.19	0.58	0.22	0.08	0.19	0.58	0.19	0.08	0.08	0.19	0.22	0.08	0.42	0.22	0.27	0.46	0.42	0.19	0.42	0.42	0.08	0.08	0.22	0.19	0.58	0.2	0.22	0.19	0.22	0.46	0.55	0.49	0.08	0.08	0.19	0.46	0.58	0.19	0.73
0.00000	0.22	0.22	0.08	0.19	0.22	0.08	0.49	0.2	0.19	0.22	0.55	0.22	0.58	0.08	0.49	0.19	0.22	0.08	0.22	0.08	0.19	0.22	0.08	0.42	0.19	0.14	0.08	0.00000	0.00000	0.00000	0.00000	0.00000	0.19	0.42	0.42	0.38	0.22	0.22	0.08	0.58	0.2	0.58	0.19	0.08	0.46	0.58	0.22	0.08	0.22
0.00000	0.22	0.58	0.22	0.58	0.46	0.46	0.08	0.73	0.28	0.22	0.27	0.19	0.27	0.26	0.08	0.73	0.49	0.28	0.19	0.46	0.19	0.14	0.08	0.08	0.22	0.22	0.38	0.00000	0.00000	0.00000	0.00000	0.00000	0.22	0.22	0.19	0.49	0.22	0.08	0.08	0.38	0.22	0.46	0.42	0.42	0.27	0.46	0.28	0.42	0.22
0.00000	0.22	0.19	0.19	0.22	0.55	0.38	0.46	0.22	0.19	0.22	0.49	0.2	0.58	0.22	0.19	0.19	0.22	0.22	0.22	0.08	0.19	0.49	0.08	0.42	0.22	0.22	0.19	0.00000	0.00000	0.00000	0.00000	0.00000	0.22	0.42	0.42	0.19	0.22	0.08	0.08	0.58	0.2	0.55	0.38	0.38	0.46	0.08	0.22	0.22	0.46
0.00000	0.22	0.19	0.46	0.22	0.38	0.22	0.55	0.08	0.38	0.22	0.38	0.19	0.58	0.22	0.08	0.38	0.22	0.22	0.08	0.08	0.19	0.08	0.08	0.42	0.22	0.27	0.46	0.00000	0.00000	0.00000	0.00000	0.00000	0.19	0.42	0.49	0.19	0.22	0.22	0.08	0.58	0.2	0.22	0.08	0.22	0.46	0.19	0.08	0.08	0.2
0.00000	0.22	0.49	0.08	0.19	0.22	0.38	0.49	0.08	0.19	0.22	0.08	0.19	0.22	0.22	0.22	0.2	0.22	0.55	0.22	0.08	0.19	0.08	0.22	0.42	0.22	0.49	0.14	0.00000	0.00000	0.00000	0.00000	0.00000	0.22	0.42	0.42	0.19	0.08	0.19	0.08	0.58	0.2	0.22	0.22	0.2	0.46	0.22	0.22	0.22	0.22
0.00000	0.73	0.19	0.08	0.22	0.58	0.22	0.2	0.22	0.49	0.22	0.22	0.19	0.58	0.22	0.08	0.19	0.22	0.22	0.58	0.08	0.19	0.22	0.08	0.42	0.19	0.08	0.46	0.00000	0.00000	0.00000	0.00000	0.00000	0.19	0.42	0.42	0.22	0.22	0.22	0.19	0.58	0.2	0.22	0.22	0.38	0.46	0.22	0.55	0.08	0.2
0.00000	0.08	0.08	0.2	0.46	0.46	0.27	0.08	0.08	0.19	0.55	0.19	0.22	0.22	0.22	0.22	0.58	0.22	0.08	0.19	0.22	0.2	0.19	0.08	0.22	0.22	0.08	0.22	0.00000	0.00000	0.00000	0.00000	0.00000	0.08	0.22	0.08	0.19	0.22	0.27	0.38	0.49	0.43	0.27	0.08	0.22	0.43	0.08	0.73	0.22	0.55
0.00000	0.08	0.19	0.08	0.22	0.46	0.08	0.22	0.22	0.08	0.55	0.2	0.19	0.58	0.22	0.19	0.08	0.55	0.19	0.22	0.22	0.38	0.49	0.46	0.08	0.22	0.38	0.27	0.00000	0.00000	0.00000	0.00000	0.00000	0.19	0.42	0.46	0.2	0.22	0.19	0.42	0.58	0.2	0.22	0.38	0.2	0.46	0.19	0.55	0.08	0.08
0.00000	0.08	0.19	0.46	0.08	0.58	0.38	0.2	0.55	0.55	0.22	0.19	0.08	0.22	0.38	0.19	0.22	0.22	0.08	0.58	0.2	0.19	0.08	0.08	0.42	0.08	0.19	0.42	0.00000	0.00000	0.00000	0.00000	0.00000	0.19	0.42	0.42	0.22	0.22	0.08	0.19	0.58	0.2	0.22	0.49	0.2	0.19	0.55	0.2	0.22	0.08
0.00000	0.08	0.19	0.46	0.46	0.22	0.22	0.22	0.19	0.19	0.22	0.08	0.22	0.58	0.22	0.08	0.08	0.22	0.2	0.22	0.22	0.08	0.22	0.08	0.42	0.08	0.27	0.42	0.00000	0.00000	0.00000	0.00000	0.00000	0.2	0.42	0.42	0.08	0.19	0.19	0.22	0.58	0.2	0.22	0.19	0.2	0.2	0.19	0.55	0.19	0.19
0.00000	0.08	0.22	0.08	0.46	0.49	0.08	0.08	0.22	0.19	0.55	0.19	0.22	0.58	0.22	0.58	0.22	0.55	0.08	0.19	0.08	0.19	0.58	0.19	0.42	0.19	0.28	0.08	0.00000	0.00000	0.00000	0.00000	0.00000	0.19	0.55	0.49	0.22	0.49	0.08	0.2	0.58	0.2	0.38	0.19	0.08	0.46	0.49	0.22	0.49	0.22
0.00000	0.08	0.19	0.26	0.22	0.08	0.19	0.2	0.55	0.19	0.55	0.22	0.08	0.58	0.22	0.19	0.19	0.49	0.19	0.55	0.08	0.22	0.49	0.19	0.42	0.22	0.46	0.46	0.00000	0.00000	0.00000	0.00000	0.00000	0.08	0.42	0.42	0.08	0.22	0.58	0.08	0.55	0.58	0.22	0.22	0.2	0.08	0.08	0.55	0.08	0.22
0.00000	0.08	0.19	0.46	0.22	0.49	0.38	0.08	0.08	0.19	0.55	0.58	0.08	0.58	0.22	0.22	0.19	0.22	0.19	0.08	0.08	0.38	0.49	0.08	0.42	0.38	0.19	0.46	0.00000	0.00000	0.00000	0.00000	0.00000	0.22	0.42	0.42	0.22	0.22	0.22	0.08	0.55	0.22	0.22	0.08	0.2	0.46	0.19	0.55	0.22	0.22
0.00000	0.08	0.55	0.22	0.08	0.46	0.55	0.55	0.22	0.08	0.22	0.28	0.19	0.43	0.22	0.46	0.28	0.27	0.22	0.42	0.28	0.55	0.55	0.26	0.55	0.27	0.22	0.28	0.00000	0.00000	0.00000	0.00000	0.00000	0.38	0.55	0.08	0.38	0.08	0.73	0.08	0.49	0.08	0.19	0.22	0.22	0.43	0.26	0.42	0.27	0.08
0.00000	0.58	0.19	0.49	0.22	0.22	0.46	0.19	0.22	0.19	0.55	0.22	0.19	0.58	0.22	0.19	0.49	0.55	0.19	0.19	0.08	0.08	0.22	0.08	0.55	0.19	0.46	0.46	0.00000	0.00000	0.00000	0.00000	0.00000	0.38	0.42	0.22	0.19	0.08	0.22	0.22	0.58	0.2	0.2	0.22	0.2	0.46	0.08	0.55	0.08	0.08
0.00000	0.58	0.08	0.08	0.22	0.08	0.08	0.22	0.08	0.19	0.55	0.58	0.22	0.58	0.22	0.19	0.08	0.22	0.19	0.55	0.22	0.22	0.22	0.08	0.42	0.22	0.55	0.27	0.00000	0.00000	0.00000	0.00000	0.00000	0.22	0.42	0.08	0.19	0.38	0.19	0.22	0.58	0.55	0.08	0.2	0.2	0.46	0.19	0.22	0.22	0.08
0.00000	0.14	0.08	0.08	0.22	0.49	0.08	0.42	0.08	0.19	0.22	0.22	0.22	0.22	0.22	0.22	0.19	0.22	0.22	0.08	0.08	0.19	0.55	0.19	0.42	0.22	0.38	0.27	0.00000	0.00000	0.00000	0.00000	0.00000	0.22	0.42	0.42	0.19	0.08	0.19	0.22	0.58	0.2	0.22	0.38	0.58	0.46	0.22	0.22	0.22	0.22
0.00000	0.22	0.58	0.22	0.08	0.28	0.08	0.58	0.28	0.22	0.26	0.58	0.55	0.73	0.19	0.26	0.42	0.08	0.08	0.22	0.22	0.22	0.46	0.22	0.49	0.08	0.08	0.08	0.00000	0.00000	0.00000	0.00000	0.00000	0.49	0.46	0.58	0.42	0.55	0.08	0.46	0.27	0.73	0.28	0.46	0.49	0.55	0.27	0.22	0.38	0.49
0.00000	0.22	0.22	0.19	0.46	0.22	0.38	0.22	0.08	0.19	0.2	0.55	0.19	0.58	0.46	0.22	0.22	0.49	0.08	0.19	0.55	0.19	0.55	0.08	0.22	0.08	0.27	0.14	0.00000	0.00000	0.00000	0.00000	0.00000	0.22	0.49	0.73	0.2	0.22	0.22	0.19	0.08	0.58	0.55	0.22	0.22	0.19	0.46	0.49	0.55	0.08
0.00000	0.22	0.19	0.22	0.08	0.42	0.46	0.27	0.26	0.22	0.46	0.55	0.49	0.55	0.49	0.22	0.22	0.22	0.08	0.08	0.22	0.55	0.22	0.22	0.58	0.22	0.22	0.22	0.00000	0.00000	0.00000	0.00000	0.00000	0.22	0.08	0.22	0.19	0.43	0.42	0.14	0.27	0.46	0.28	0.27	0.22	0.46	0.19	0.08	0.08	0.38
0.00000	0.22	0.19	0.46	0.08	0.22	0.38	0.2	0.2	0.19	0.49	0.46	0.22	0.58	0.22	0.38	0.22	0.22	0.19	0.38	0.08	0.19	0.08	0.08	0.42	0.38	0.28	0.08	0.00000	0.00000	0.00000	0.00000	0.00000	0.19	0.42	0.42	0.19	0.22	0.22	0.19	0.58	0.58	0.22	0.19	0.2	0.46	0.2	0.08	0.22	0.46
0.00000	0.22	0.42	0.46	0.22	0.43	0.58	0.49	0.46	0.22	0.55	0.58	0.08	0.58	0.22	0.08	0.19	0.22	0.22	0.22	0.19	0.19	0.28	0.08	0.42	0.08	0.55	0.46	0.00000	0.00000	0.00000	0.00000	0.00000	0.22	0.42	0.22	0.22	0.22	0.22	0.2	0.58	0.08	0.22	0.19	0.2	0.46	0.22	0.55	0.08	0.46
0.00000	0.22	0.26	0.08	0.46	0.08	0.38	0.49	0.08	0.19	0.22	0.08	0.49	0.58	0.22	0.19	0.19	0.55	0.49	0.49	0.19	0.22	0.38	0.2	0.42	0.08	0.27	0.08	0.00000	0.00000	0.00000	0.00000	0.00000	0.19	0.42	0.46	0.19	0.08	0.19	0.19	0.58	0.2	0.22	0.22	0.19	0.46	0.22	0.22	0.08	0.22
0.00000	0.27	0.19	0.08	0.22	0.55	0.08	0.55	0.08	0.19	0.22	0.58	0.19	0.58	0.22	0.19	0.19	0.58	0.08	0.08	0.2	0.19	0.55	0.08	0.42	0.22	0.46	0.42	0.00000	0.00000	0.00000	0.00000	0.00000	0.19	0.42	0.73	0.08	0.49	0.22	0.22	0.58	0.2	0.22	0.19	0.55	0.19	0.22	0.22	0.08	0.08
0.00000	0.27	0.19	0.08	0.22	0.55	0.08	0.55	0.08	0.19	0.22	0.58	0.19	0.58	0.22	0.19	0.19	0.58	0.08	0.08	0.28	0.19	0.55	0.08	0.42	0.22	0.46	0.42	0.00000	0.00000	0.00000	0.00000	0.00000	0.19	0.42	0.73	0.08	0.49	0.22	0.22	0.58	0.2	0.22	0.19	0.22	0.19	0.22	0.22	0.08	0.08
0.00000	0.27	0.19	0.08	0.22	0.55	0.08	0.55	0.08	0.19	0.55	0.55	0.19	0.58	0.22	0.08	0.19	0.22	0.08	0.08	0.2	0.19	0.55	0.08	0.42	0.22	0.46	0.42	0.00000	0.00000	0.00000	0.00000	0.00000	0.19	0.42	0.42	0.19	0.49	0.22	0.08	0.58	0.2	0.55	0.19	0.22	0.19	0.22	0.22	0.08	0.08
0.00000	0.27	0.19	0.08	0.22	0.55	0.08	0.55	0.08	0.19	0.55	0.55	0.19	0.58	0.22	0.08	0.19	0.22	0.08	0.08	0.2	0.19	0.55	0.08	0.42	0.22	0.46	0.42	0.00000	0.00000	0.00000	0.00000	0.00000	0.19	0.42	0.42	0.19	0.49	0.22	0.08	0.58	0.2	0.55	0.19	0.22	0.19	0.22	0.22	0.08	0.08
0.00000	0.27	0.19	0.08	0.22	0.55	0.08	0.55	0.08	0.19	0.55	0.55	0.19	0.58	0.22	0.08	0.19	0.22	0.08	0.08	0.2	0.19	0.55	0.08	0.42	0.22	0.46	0.42	0.00000	0.00000	0.00000	0.00000	0.00000	0.19	0.42	0.42	0.19	0.49	0.22	0.08	0.58	0.2	0.55	0.19	0.22	0.19	0.22	0.22	0.08	0.08
0.00000	0.27	0.19	0.08	0.22	0.55	0.08	0.55	0.08	0.19	0.55	0.55	0.19	0.58	0.22	0.08	0.19	0.22	0.08	0.08	0.2	0.19	0.55	0.08	0.42	0.22	0.46	0.42	0.00000	0.00000	0.00000	0.00000	0.00000	0.19	0.42	0.42	0.19	0.49	0.22	0.08	0.58	0.2	0.55	0.19	0.22	0.19	0.22	0.22	0.08	0.08
0.00000	0.27	0.19	0.08	0.22	0.55	0.08	0.55	0.08	0.19	0.55	0.55	0.19	0.58	0.22	0.08	0.19	0.22	0.08	0.08	0.2	0.19	0.55	0.08	0.42	0.22	0.46	0.42	0.00000	0.00000	0.00000	0.00000	0.00000	0.19	0.42	0.42	0.19	0.49	0.22	0.08	0.58	0.2	0.55	0.19	0.22	0.19	0.22	0.22	0.08	0.08
0.00000	0.27	0.19	0.08	0.22	0.55	0.08	0.55	0.08	0.19	0.55	0.55	0.19	0.58	0.22	0.08	0.19	0.22	0.08	0.08	0.2	0.19	0.55	0.08	0.42	0.22	0.46	0.42	0.00000	0.00000	0.00000	0.00000	0.00000	0.19	0.42	0.42	0.19	0.49	0.22	0.08	0.58	0.2	0.55	0.19	0.22	0.19	0.22	0.22	0.08	0.08
0.00000	0.27	0.19	0.08	0.22	0.55	0.08	0.55	0.08	0.19	0.55	0.55	0.19	0.58	0.22	0.08	0.19	0.22	0.08	0.08	0.2	0.19	0.55	0.08	0.42	0.22	0.46	0.42	0.00000	0.00000	0.00000	0.00000	0.00000	0.19	0.42	0.42	0.19	0.49	0.22	0.08	0.58	0.2	0.55	0.19	0.22	0.19	0.22	0.22	0.08	0.08
0.00000	0.27	0.19	0.08	0.22	0.55	0.08	0.55	0.08	0.19	0.55	0.55	0.19	0.58	0.22	0.08	0.19	0.22	0.08	0.08	0.2	0.19	0.55	0.08	0.42	0.22	0.46	0.42	0.00000	0.00000	0.00000	0.00000	0.00000	0.19	0.42	0.42	0.19	0.49	0.22	0.08	0.58	0.2	0.55	0.19	0.22	0.19	0.22	0.22	0.08	0.08
0.00000	0.27	0.19	0.08	0.22	0.55	0.08	0.55	0.08	0.19	0.55	0.55	0.19	0.58	0.22	0.08	0.19	0.22	0.08	0.08	0.2	0.19	0.55	0.08	0.42	0.22	0.46	0.42	0.00000	0.00000	0.00000	0.00000	0.00000	0.19	0.42	0.42	0.19	0.49	0.22	0.08	0.58	0.2	0.55	0.19	0.22	0.19	0.22	0.22	0.08	0.08
0.00000	0.27	0.19	0.08	0.08	0.55	0.08	0.55	0.08	0.08	0.22	0.58	0.19	0.58	0.22	0.19	0.19	0.58	0.22	0.08	0.2	0.19	0.55	0.08	0.42	0.22	0.46	0.42	0.00000	0.00000	0.00000	0.00000	0.00000	0.19	0.42	0.42	0.38	0.49	0.22	0.08	0.58	0.2	0.08	0.19	0.22	0.19	0.22	0.22	0.08	0.08
0.00000	0.27	0.19	0.08	0.08	0.55	0.08	0.55	0.08	0.08	0.22	0.58	0.19	0.58	0.22	0.19	0.38	0.58	0.22	0.08	0.2	0.19	0.49	0.08	0.42	0.22	0.46	0.42	0.00000	0.00000	0.00000	0.00000	0.00000	0.19	0.42	0.42	0.38	0.49	0.22	0.08	0.58	0.2	0.38	0.38	0.22	0.19	0.22	0.22	0.08	0.08
0.00000	0.27	0.19	0.08	0.08	0.55	0.08	0.55	0.08	0.19	0.55	0.55	0.19	0.58	0.22	0.08	0.19	0.22	0.08	0.08	0.2	0.19	0.55	0.08	0.42	0.22	0.46	0.42	0.00000	0.00000	0.00000	0.00000	0.00000	0.19	0.42	0.42	0.19	0.49	0.22	0.08	0.58	0.2	0.55	0.19	0.22	0.19	0.22	0.22	0.08	0.08
0.00000	0.19	0.22	0.08	0.46	0.49	0.22	0.22	0.49	0.19	0.55	0.55	0.08	0.58	0.22	0.22	0.19	0.22	0.22	0.22	0.08	0.19	0.22	0.08	0.42	0.19	0.14	0.08	0.00000	0.00000	0.00000	0.00000	0.00000	0.19	0.55	0.42	0.22	0.49	0.22	0.08	0.58	0.2	0.22	0.08	0.08	0.46	0.22	0.49	0.08	0.22
0.00000	0.19	0.22	0.08	0.46	0.49	0.22	0.22	0.49	0.19	0.55	0.55	0.08	0.58	0.22	0.22	0.19	0.22	0.22	0.22	0.08	0.19	0.22	0.08	0.42	0.19	0.14	0.08	0.00000	0.00000	0.00000	0.00000	0.00000	0.19	0.55	0.42	0.22	0.49	0.22	0.08	0.58	0.2	0.22	0.08	0.08	0.46	0.22	0.49	0.08	0.22
0.00000	0.19	0.22	0.08	0.46	0.49	0.22	0.22	0.49	0.19	0.55	0.55	0.08	0.58	0.22	0.22	0.19	0.22	0.22	0.22	0.08	0.19	0.22	0.08	0.42	0.19	0.14	0.08	0.00000	0.00000	0.00000	0.00000	0.00000	0.19	0.55	0.42	0.22	0.49	0.22	0.08	0.58	0.2	0.22	0.08	0.08	0.46	0.22	0.49	0.08	0.22
0.00000	0.19	0.22	0.08	0.46	0.49	0.22	0.22	0.49	0.19	0.55	0.55	0.08	0.58	0.22	0.22	0.19	0.22	0.22	0.22	0.08	0.19	0.22	0.08	0.42	0.19	0.14	0.08	0.00000	0.00000	0.00000	0.00000	0.00000	0.19	0.55	0.42	0.22	0.49	0.22	0.08	0.58	0.2	0.22	0.08	0.08	0.46	0.22	0.49	0.08	0.22
0.00000	0.19	0.22	0.08	0.46	0.49	0.22	0.22	0.49	0.19	0.55	0.55	0.08	0.58	0.22	0.22	0.19	0.22	0.22	0.22	0.08	0.19	0.22	0.08	0.42	0.19	0.14	0.08	0.00000	0.00000	0.00000	0.00000	0.00000	0.19	0.55	0.42	0.22	0.49	0.22	0.08	0.58	0.2	0.22	0.08	0.08	0.46	0.22	0.49	0.08	0.22
0.00000	0.19	0.22	0.08	0.46	0.49	0.22	0.22	0.49	0.19	0.55	0.55	0.08	0.58	0.22	0.22	0.19	0.22	0.22	0.22	0.08	0.19	0.22	0.08	0.42	0.19	0.14	0.08	0.00000	0.00000	0.00000	0.00000	0.00000	0.19	0.55	0.42	0.22	0.49	0.22	0.08	0.58	0.2	0.22	0.08	0.08	0.46	0.22	0.49	0.08	0.22
0.00000	0.19	0.22	0.08	0.46	0.49	0.22	0.22	0.49	0.19	0.55	0.55	0.08	0.58	0.22	0.22	0.19	0.22	0.22	0.22	0.08	0.19	0.22	0.08	0.42	0.19	0.14	0.08	0.00000	0.00000	0.00000	0.00000	0.00000	0.19	0.55	0.42	0.22	0.49	0.22	0.08	0.58	0.2	0.22	0.08	0.08	0.46	0.22	0.49	0.08	0.22
0.00000	0.19	0.22	0.08	0.46	0.49	0.22	0.22	0.49	0.19	0.55	0.55	0.08	0.58	0.22	0.22	0.19	0.22	0.22	0.49	0.08	0.19	0.22	0.08	0.42	0.19	0.14	0.08	0.00000	0.00000	0.00000	0.00000	0.00000	0.19	0.55	0.42	0.22	0.49	0.22	0.08	0.58	0.2	0.22	0.08	0.08	0.46	0.22	0.49	0.08	0.22
0.00000	0.19	0.22	0.08	0.46	0.49	0.08	0.22	0.49	0.19	0.55	0.55	0.08	0.58	0.22	0.22	0.19	0.22	0.22	0.22	0.08	0.19	0.22	0.08	0.42	0.19	0.14	0.08	0.00000	0.00000	0.00000	0.00000	0.00000	0.19	0.55	0.42	0.22	0.49	0.22	0.08	0.58	0.2	0.22	0.08	0.08	0.46	0.22	0.49	0.08	0.22
0.00000	0.38	0.22	0.08	0.46	0.49	0.08	0.08	0.22	0.19	0.55	0.22	0.08	0.58	0.22	0.58	0.22	0.55	0.08	0.19	0.08	0.19	0.22	0.38	0.42	0.19	0.14	0.08	0.00000	0.00000	0.00000	0.00000	0.00000	0.19	0.55	0.49	0.22	0.49	0.08	0.2	0.58	0.2	0.22	0.19	0.08	0.46	0.38	0.22	0.49	0.22
0.00000	0.38	0.08	0.46	0.38	0.22	0.08	0.38	0.22	0.14	0.08	0.58	0.19	0.08	0.08	0.22	0.49	0.55	0.2	0.22	0.19	0.38	0.22	0.22	0.46	0.08	0.46	0.46	0.00000	0.00000	0.00000	0.00000	0.00000	0.19	0.73	0.19	0.08	0.38	0.58	0.08	0.58	0.49	0.19	0.19	0.2	0.19	0.55	0.46	0.08	0.58
0.00000	0.42	0.22	0.19	0.46	0.22	0.08	0.58	0.08	0.22	0.55	0.22	0.49	0.22	0.08	0.08	0.38	0.22	0.22	0.42	0.08	0.19	0.22	0.08	0.42	0.22	0.28	0.14	0.00000	0.00000	0.00000	0.00000	0.00000	0.19	0.42	0.42	0.08	0.22	0.08	0.22	0.58	0.2	0.22	0.19	0.08	0.46	0.2	0.58	0.08	0.22
0.00000	0.42	0.19	0.46	0.22	0.22	0.38	0.2	0.22	0.19	0.22	0.55	0.19	0.22	0.22	0.22	0.22	0.22	0.08	0.22	0.55	0.19	0.49	0.08	0.42	0.22	0.43	0.08	0.00000	0.00000	0.00000	0.00000	0.00000	0.19	0.42	0.42	0.19	0.22	0.22	0.08	0.58	0.2	0.22	0.08	0.2	0.19	0.55	0.2	0.08	0.08
0.00000	0.42	0.19	0.46	0.08	0.55	0.38	0.2	0.58	0.19	0.22	0.58	0.08	0.58	0.22	0.19	0.22	0.58	0.22	0.08	0.2	0.19	0.22	0.08	0.42	0.46	0.46	0.42	0.00000	0.00000	0.00000	0.00000	0.00000	0.22	0.42	0.42	0.19	0.49	0.08	0.08	0.58	0.2	0.22	0.08	0.2	0.19	0.58	0.2	0.22	0.08
0.00000	0.46	0.22	0.08	0.22	0.22	0.08	0.49	0.22	0.19	0.55	0.22	0.19	0.58	0.22	0.22	0.19	0.55	0.19	0.08	0.08	0.08	0.08	0.08	0.42	0.08	0.08	0.42	0.00000	0.00000	0.00000	0.00000	0.00000	0.19	0.42	0.42	0.08	0.22	0.19	0.08	0.58	0.58	0.08	0.19	0.2	0.46	0.19	0.55	0.08	0.22
0.00000	0.46	0.22	0.46	0.22	0.08	0.38	0.2	0.08	0.19	0.49	0.55	0.08	0.58	0.22	0.08	0.08	0.22	0.19	0.22	0.08	0.19	0.08	0.22	0.42	0.42	0.46	0.46	0.00000	0.00000	0.00000	0.00000	0.00000	0.19	0.42	0.42	0.22	0.22	0.19	0.08	0.58	0.55	0.08	0.19	0.19	0.46	0.55	0.49	0.08	0.46
0.00000	0.46	0.19	0.08	0.22	0.2	0.38	0.58	0.49	0.22	0.55	0.55	0.19	0.58	0.22	0.22	0.22	0.22	0.08	0.22	0.19	0.22	0.22	0.08	0.42	0.22	0.43	0.42	0.00000	0.00000	0.00000	0.00000	0.00000	0.2	0.42	0.49	0.22	0.38	0.19	0.22	0.58	0.08	0.22	0.22	0.2	0.08	0.08	0.55	0.08	0.08
0.00000	0.46	0.19	0.08	0.22	0.2	0.38	0.55	0.49	0.22	0.55	0.55	0.08	0.58	0.22	0.19	0.08	0.22	0.08	0.49	0.19	0.22	0.08	0.08	0.42	0.22	0.43	0.14	0.00000	0.00000	0.00000	0.00000	0.00000	0.2	0.42	0.49	0.22	0.38	0.19	0.08	0.58	0.08	0.22	0.22	0.2	0.19	0.08	0.55	0.08	0.22
0.00000	0.46	0.19	0.08	0.22	0.2	0.38	0.43	0.49	0.22	0.55	0.55	0.22	0.58	0.22	0.19	0.08	0.22	0.22	0.22	0.19	0.22	0.08	0.08	0.42	0.49	0.43	0.46	0.00000	0.00000	0.00000	0.00000	0.00000	0.2	0.42	0.49	0.22	0.22	0.19	0.55	0.58	0.2	0.22	0.22	0.55	0.19	0.43	0.55	0.08	0.08
0.00000	0.46	0.19	0.22	0.08	0.08	0.49	0.43	0.19	0.19	0.22	0.58	0.22	0.58	0.22	0.19	0.19	0.55	0.22	0.08	0.08	0.19	0.46	0.08	0.42	0.08	0.08	0.14	0.00000	0.00000	0.00000	0.00000	0.00000	0.19	0.42	0.42	0.08	0.22	0.22	0.19	0.58	0.2	0.19	0.19	0.2	0.46	0.22	0.55	0.08	0.08
0.00000	0.46	0.19	0.19	0.22	0.2	0.38	0.43	0.08	0.22	0.49	0.49	0.22	0.58	0.22	0.19	0.58	0.22	0.08	0.55	0.19	0.22	0.08	0.08	0.42	0.08	0.19	0.42	0.00000	0.00000	0.00000	0.00000	0.00000	0.2	0.42	0.49	0.22	0.38	0.19	0.55	0.58	0.2	0.08	0.19	0.55	0.19	0.55	0.55	0.22	0.46
0.00000	0.46	0.19	0.46	0.55	0.22	0.19	0.55	0.49	0.22	0.49	0.22	0.22	0.58	0.38	0.22	0.38	0.22	0.55	0.49	0.08	0.19	0.08	0.08	0.42	0.22	0.27	0.42	0.00000	0.00000	0.00000	0.00000	0.00000	0.38	0.42	0.42	0.19	0.22	0.22	0.19	0.58	0.58	0.38	0.19	0.55	0.46	0.22	0.55	0.22	0.08
0.00000	0.46	0.19	0.46	0.55	0.22	0.19	0.55	0.49	0.19	0.49	0.22	0.22	0.58	0.38	0.22	0.38	0.22	0.55	0.49	0.08	0.19	0.08	0.08	0.42	0.22	0.27	0.42	0.00000	0.00000	0.00000	0.00000	0.00000	0.38	0.42	0.42	0.19	0.22	0.22	0.19	0.58	0.58	0.38	0.19	0.55	0.46	0.22	0.55	0.22	0.08
0.00000	0.46	0.08	0.08	0.22	0.08	0.08	0.49	0.49	0.19	0.55	0.08	0.22	0.58	0.22	0.19	0.55	0.22	0.38	0.46	0.08	0.19	0.46	0.08	0.42	0.49	0.55	0.42	0.00000	0.00000	0.00000	0.00000	0.00000	0.38	0.42	0.42	0.22	0.19	0.08	0.19	0.58	0.2	0.22	0.19	0.2	0.46	0.22	0.55	0.19	0.22
0.00000	0.26	0.19	0.08	0.22	0.19	0.08	0.55	0.08	0.19	0.22	0.58	0.08	0.22	0.22	0.2	0.08	0.22	0.19	0.2	0.2	0.22	0.58	0.08	0.42	0.19	0.2	0.08	0.00000	0.00000	0.00000	0.00000	0.00000	0.08	0.42	0.42	0.08	0.49	0.22	0.19	0.58	0.2	0.22	0.22	0.22	0.19	0.22	0.2	0.08	0.08
0.00000	0.26	0.49	0.08	0.19	0.22	0.08	0.19	0.22	0.19	0.55	0.08	0.22	0.58	0.22	0.22	0.08	0.49	0.08	0.49	0.08	0.19	0.19	0.08	0.42	0.22	0.22	0.08	0.00000	0.00000	0.00000	0.00000	0.00000	0.22	0.42	0.42	0.19	0.08	0.19	0.19	0.58	0.2	0.22	0.19	0.2	0.46	0.08	0.55	0.08	0.08
0.00000	0.55	0.22	0.46	0.22	0.55	0.38	0.55	0.22	0.19	0.22	0.2	0.2	0.58	0.22	0.22	0.38	0.2	0.22	0.58	0.08	0.22	0.22	0.22	0.42	0.22	0.55	0.46	0.00000	0.00000	0.00000	0.00000	0.00000	0.19	0.55	0.42	0.08	0.22	0.22	0.08	0.58	0.22	0.22	0.19	0.2	0.46	0.22	0.55	0.08	0.22
0.00000	0.55	0.19	0.2	0.38	0.08	0.38	0.08	0.22	0.19	0.55	0.22	0.22	0.58	0.22	0.58	0.22	0.55	0.08	0.08	0.08	0.08	0.46	0.22	0.42	0.14	0.27	0.46	0.00000	0.00000	0.00000	0.00000	0.00000	0.46	0.08	0.46	0.08	0.38	0.2	0.08	0.08	0.55	0.55	0.42	0.08	0.22	0.22	0.19	0.73	0.28
0.00000	0.55	0.19	0.08	0.22	0.58	0.38	0.2	0.22	0.08	0.22	0.08	0.22	0.58	0.08	0.08	0.43	0.22	0.08	0.58	0.19	0.19	0.08	0.08	0.42	0.43	0.22	0.08	0.00000	0.00000	0.00000	0.00000	0.00000	0.2	0.42	0.42	0.22	0.38	0.19	0.22	0.58	0.22	0.22	0.19	0.2	0.19	0.08	0.2	0.08	0.2
0.00000	0.55	0.19	0.19	0.43	0.08	0.49	0.22	0.08	0.19	0.58	0.38	0.22	0.58	0.22	0.19	0.19	0.22	0.55	0.58	0.08	0.19	0.2	0.08	0.42	0.08	0.28	0.46	0.00000	0.00000	0.00000	0.00000	0.00000	0.19	0.42	0.42	0.08	0.22	0.22	0.08	0.58	0.22	0.22	0.19	0.22	0.46	0.38	0.55	0.22	0.22
0.00000	0.55	0.08	0.08	0.08	0.55	0.08	0.55	0.08	0.19	0.22	0.08	0.08	0.58	0.38	0.08	0.19	0.22	0.08	0.08	0.08	0.19	0.22	0.08	0.42	0.19	0.08	0.46	0.00000	0.00000	0.00000	0.00000	0.00000	0.19	0.42	0.42	0.38	0.49	0.08	0.08	0.58	0.2	0.19	0.19	0.08	0.46	0.19	0.22	0.22	0.08
0.00000	0.49	0.22	0.22	0.19	0.22	0.22	0.22	0.49	0.19	0.55	0.19	0.19	0.58	0.08	0.46	0.08	0.55	0.19	0.49	0.22	0.19	0.58	0.22	0.42	0.42	0.27	0.46	0.00000	0.00000	0.00000	0.00000	0.00000	0.08	0.42	0.22	0.08	0.22	0.2	0.08	0.58	0.22	0.22	0.08	0.38	0.46	0.19	0.22	0.42	0.22
0.00000	0.49	0.22	0.58	0.08	0.22	0.08	0.22	0.2	0.19	0.22	0.49	0.2	0.58	0.22	0.22	0.49	0.22	0.22	0.58	0.08	0.08	0.22	0.08	0.42	0.22	0.19	0.14	0.00000	0.00000	0.00000	0.00000	0.00000	0.19	0.42	0.42	0.08	0.19	0.22	0.22	0.58	0.2	0.22	0.22	0.2	0.46	0.19	0.73	0.08	0.22
0.00000	0.08	0.19	0.46	0.08	0.22	0.38	0.2	0.2	0.19	0.49	0.46	0.22	0.58	0.22	0.19	0.19	0.22	0.19	0.19	0.08	0.19	0.08	0.08	0.42	0.38	0.28	0.08	0.00000	0.00000	0.00000	0.00000	0.00000	0.19	0.42	0.42	0.19	0.22	0.22	0.08	0.58	0.58	0.22	0.19	0.2	0.46	0.2	0.08	0.22	0.19
0.22	0.22	0.73	0.08	0.19	0.55	0.46	0.27	0.73	0.19	0.19	0.58	0.08	0.22	0.19	0.49	0.49	0.49	0.22	0.19	0.08	0.19	0.55	0.08	0.2	0.55	0.22	0.22	0.08	0.08	0.2	0.22	0.08	0.00000	0.22	0.08	0.27	0.22	0.42	0.42	0.26	0.08	0.19	0.55	0.46	0.22	0.19	0.19	0.19	0.55
0.22	0.22	0.42	0.08	0.19	0.55	0.46	0.49	0.73	0.49	0.38	0.58	0.22	0.55	0.19	0.49	0.22	0.22	0.22	0.08	0.22	0.19	0.08	0.22	0.22	0.22	0.55	0.08	0.08	0.19	0.58	0.22	0.08	0.00000	0.22	0.08	0.28	0.22	0.42	0.42	0.26	0.42	0.19	0.55	0.2	0.19	0.19	0.19	0.22	0.55
0.22	0.22	0.42	0.08	0.19	0.55	0.46	0.49	0.73	0.49	0.38	0.58	0.22	0.55	0.19	0.49	0.22	0.22	0.22	0.08	0.22	0.19	0.08	0.22	0.49	0.22	0.55	0.08	0.08	0.19	0.58	0.22	0.08	0.00000	0.22	0.08	0.28	0.22	0.42	0.42	0.26	0.42	0.19	0.55	0.2	0.19	0.19	0.19	0.22	0.55
0.22	0.22	0.42	0.08	0.19	0.55	0.46	0.49	0.73	0.49	0.38	0.58	0.22	0.55	0.19	0.49	0.08	0.22	0.22	0.08	0.22	0.19	0.08	0.22	0.49	0.22	0.55	0.08	0.08	0.19	0.58	0.22	0.08	0.00000	0.22	0.08	0.28	0.22	0.42	0.42	0.26	0.42	0.19	0.55	0.2	0.19	0.19	0.19	0.22	0.55
0.22	0.22	0.42	0.46	0.19	0.55	0.46	0.38	0.73	0.49	0.19	0.58	0.22	0.55	0.19	0.22	0.55	0.22	0.22	0.22	0.22	0.19	0.08	0.22	0.27	0.49	0.55	0.22	0.08	0.19	0.58	0.22	0.08	0.00000	0.22	0.08	0.28	0.22	0.42	0.42	0.26	0.42	0.19	0.55	0.2	0.19	0.19	0.19	0.22	0.55
0.22	0.22	0.42	0.46	0.19	0.55	0.46	0.38	0.73	0.49	0.19	0.58	0.22	0.55	0.19	0.22	0.55	0.22	0.22	0.22	0.22	0.19	0.08	0.22	0.49	0.22	0.55	0.08	0.08	0.38	0.58	0.22	0.08	0.00000	0.22	0.08	0.28	0.22	0.42	0.42	0.26	0.14	0.19	0.55	0.2	0.19	0.19	0.19	0.22	0.55
0.22	0.22	0.42	0.46	0.19	0.55	0.46	0.38	0.73	0.49	0.19	0.58	0.22	0.55	0.19	0.22	0.55	0.22	0.22	0.19	0.08	0.08	0.55	0.22	0.49	0.22	0.55	0.08	0.08	0.19	0.58	0.22	0.55	0.00000	0.22	0.08	0.28	0.22	0.42	0.42	0.26	0.42	0.19	0.55	0.2	0.19	0.19	0.19	0.22	0.55
0.22	0.22	0.49	0.08	0.19	0.73	0.22	0.27	0.08	0.46	0.19	0.58	0.38	0.22	0.19	0.22	0.2	0.08	0.22	0.19	0.08	0.08	0.55	0.08	0.19	0.49	0.22	0.19	0.22	0.19	0.58	0.08	0.08	0.46	0.22	0.08	0.27	0.22	0.42	0.42	0.28	0.49	0.19	0.55	0.46	0.22	0.19	0.19	0.22	0.55
0.22	0.22	0.49	0.08	0.19	0.73	0.22	0.27	0.08	0.46	0.19	0.58	0.38	0.55	0.19	0.22	0.55	0.08	0.22	0.19	0.08	0.08	0.55	0.08	0.19	0.49	0.08	0.19	0.22	0.19	0.58	0.08	0.08	0.55	0.08	0.08	0.27	0.22	0.42	0.42	0.28	0.22	0.19	0.55	0.46	0.49	0.19	0.19	0.22	0.55
0.22	0.22	0.49	0.08	0.19	0.73	0.22	0.27	0.08	0.46	0.19	0.58	0.38	0.49	0.19	0.22	0.2	0.08	0.22	0.19	0.08	0.08	0.55	0.08	0.19	0.49	0.22	0.19	0.22	0.19	0.58	0.08	0.08	0.46	0.22	0.08	0.27	0.22	0.42	0.42	0.28	0.49	0.19	0.55	0.46	0.49	0.19	0.19	0.22	0.55
0.22	0.22	0.49	0.08	0.19	0.73	0.22	0.49	0.08	0.46	0.19	0.58	0.38	0.22	0.19	0.22	0.2	0.08	0.22	0.19	0.08	0.08	0.55	0.08	0.19	0.49	0.22	0.19	0.22	0.19	0.43	0.08	0.08	0.46	0.22	0.08	0.27	0.22	0.42	0.42	0.26	0.49	0.19	0.55	0.46	0.49	0.19	0.19	0.22	0.55
0.22	0.19	0.73	0.08	0.19	0.55	0.08	0.08	0.73	0.46	0.19	0.58	0.38	0.08	0.19	0.22	0.08	0.19	0.22	0.22	0.55	0.19	0.55	0.22	0.19	0.55	0.49	0.22	0.08	0.19	0.22	0.22	0.08	0.00000	0.22	0.08	0.28	0.22	0.42	0.42	0.28	0.08	0.19	0.55	0.46	0.46	0.19	0.19	0.22	0.55
0.22	0.19	0.42	0.46	0.19	0.55	0.46	0.22	0.73	0.49	0.19	0.58	0.22	0.55	0.19	0.22	0.55	0.22	0.22	0.22	0.22	0.19	0.08	0.22	0.49	0.22	0.55	0.08	0.08	0.38	0.58	0.22	0.08	0.00000	0.22	0.08	0.28	0.22	0.42	0.42	0.26	0.42	0.19	0.55	0.2	0.19	0.19	0.19	0.22	0.55
0.22	0.19	0.42	0.46	0.19	0.55	0.46	0.38	0.73	0.49	0.19	0.58	0.22	0.55	0.19	0.22	0.55	0.22	0.22	0.22	0.22	0.19	0.08	0.22	0.49	0.22	0.55	0.08	0.08	0.19	0.58	0.22	0.08	0.00000	0.22	0.08	0.28	0.22	0.55	0.42	0.28	0.42	0.19	0.55	0.2	0.19	0.19	0.19	0.22	0.55
0.22	0.19	0.42	0.46	0.19	0.55	0.46	0.38	0.73	0.49	0.19	0.58	0.22	0.55	0.19	0.22	0.55	0.22	0.22	0.22	0.22	0.19	0.08	0.22	0.49	0.22	0.55	0.08	0.08	0.38	0.58	0.22	0.08	0.00000	0.22	0.08	0.28	0.22	0.42	0.42	0.26	0.42	0.19	0.55	0.2	0.19	0.19	0.19	0.49	0.55
0.22	0.19	0.42	0.46	0.19	0.55	0.46	0.38	0.73	0.49	0.19	0.58	0.22	0.55	0.19	0.22	0.55	0.22	0.22	0.22	0.22	0.19	0.08	0.22	0.49	0.49	0.55	0.22	0.08	0.38	0.58	0.22	0.08	0.00000	0.22	0.08	0.28	0.22	0.42	0.42	0.26	0.42	0.19	0.55	0.2	0.19	0.19	0.19	0.22	0.55
0.22	0.19	0.42	0.46	0.19	0.55	0.46	0.38	0.73	0.49	0.19	0.58	0.22	0.55	0.19	0.22	0.55	0.22	0.22	0.22	0.22	0.19	0.08	0.22	0.49	0.49	0.55	0.08	0.08	0.19	0.58	0.22	0.08	0.00000	0.22	0.08	0.28	0.22	0.42	0.42	0.26	0.42	0.19	0.55	0.2	0.19	0.19	0.19	0.22	0.55
0.22	0.19	0.42	0.46	0.19	0.55	0.46	0.38	0.73	0.49	0.19	0.58	0.22	0.55	0.19	0.22	0.55	0.22	0.22	0.22	0.22	0.19	0.08	0.19	0.49	0.22	0.55	0.08	0.08	0.19	0.58	0.22	0.08	0.00000	0.22	0.08	0.28	0.22	0.42	0.42	0.26	0.14	0.19	0.55	0.2	0.19	0.19	0.19	0.22	0.55
0.22	0.19	0.42	0.46	0.19	0.55	0.46	0.38	0.73	0.49	0.19	0.58	0.22	0.55	0.19	0.22	0.55	0.55	0.22	0.22	0.22	0.19	0.08	0.22	0.49	0.49	0.55	0.22	0.08	0.08	0.28	0.22	0.08	0.00000	0.22	0.08	0.28	0.22	0.42	0.42	0.26	0.14	0.19	0.55	0.2	0.19	0.19	0.19	0.22	0.55
0.22	0.19	0.42	0.46	0.19	0.55	0.46	0.38	0.73	0.49	0.19	0.58	0.22	0.55	0.19	0.22	0.55	0.49	0.22	0.22	0.22	0.19	0.08	0.22	0.49	0.22	0.55	0.08	0.08	0.19	0.58	0.22	0.08	0.00000	0.22	0.08	0.28	0.22	0.42	0.42	0.26	0.42	0.19	0.55	0.2	0.19	0.19	0.19	0.22	0.55
0.22	0.19	0.42	0.46	0.19	0.55	0.46	0.38	0.73	0.49	0.19	0.58	0.22	0.55	0.19	0.22	0.55	0.49	0.22	0.22	0.22	0.19	0.08	0.22	0.49	0.49	0.55	0.08	0.08	0.19	0.58	0.22	0.08	0.00000	0.22	0.08	0.28	0.22	0.55	0.42	0.28	0.46	0.19	0.55	0.2	0.19	0.19	0.19	0.22	0.55
0.22	0.19	0.42	0.46	0.19	0.55	0.46	0.38	0.73	0.49	0.19	0.58	0.22	0.55	0.19	0.22	0.55	0.49	0.22	0.22	0.22	0.19	0.08	0.22	0.49	0.49	0.55	0.08	0.08	0.38	0.58	0.22	0.08	0.00000	0.22	0.08	0.28	0.22	0.42	0.42	0.26	0.14	0.19	0.55	0.2	0.19	0.19	0.19	0.22	0.55
0.22	0.19	0.42	0.46	0.19	0.55	0.46	0.38	0.73	0.49	0.19	0.58	0.22	0.55	0.19	0.22	0.55	0.49	0.22	0.22	0.22	0.19	0.08	0.22	0.49	0.49	0.55	0.08	0.08	0.38	0.58	0.22	0.08	0.00000	0.22	0.08	0.28	0.22	0.55	0.42	0.26	0.42	0.19	0.55	0.2	0.19	0.19	0.19	0.22	0.55
0.22	0.49	0.73	0.08	0.19	0.55	0.46	0.08	0.73	0.46	0.19	0.58	0.08	0.49	0.19	0.49	0.22	0.49	0.22	0.19	0.08	0.19	0.55	0.08	0.2	0.49	0.22	0.22	0.08	0.08	0.2	0.22	0.08	0.00000	0.22	0.08	0.27	0.22	0.42	0.42	0.26	0.08	0.19	0.55	0.46	0.19	0.19	0.19	0.22	0.55
0.22	0.08	0.73	0.08	0.19	0.55	0.46	0.58	0.42	0.2	0.19	0.58	0.38	0.08	0.19	0.22	0.49	0.22	0.22	0.19	0.19	0.08	0.55	0.08	0.2	0.49	0.58	0.22	0.08	0.19	0.43	0.19	0.08	0.00000	0.22	0.08	0.27	0.22	0.42	0.42	0.28	0.42	0.19	0.55	0.46	0.22	0.19	0.19	0.08	0.55
0.22	0.08	0.73	0.08	0.19	0.55	0.46	0.58	0.42	0.2	0.19	0.58	0.38	0.08	0.19	0.22	0.49	0.22	0.22	0.19	0.19	0.08	0.55	0.08	0.2	0.49	0.58	0.22	0.08	0.19	0.43	0.19	0.08	0.00000	0.22	0.08	0.27	0.22	0.42	0.42	0.28	0.42	0.19	0.55	0.46	0.22	0.19	0.19	0.08	0.55
0.22	0.08	0.73	0.08	0.19	0.55	0.46	0.58	0.42	0.2	0.19	0.58	0.38	0.08	0.19	0.22	0.49	0.22	0.22	0.19	0.19	0.08	0.55	0.08	0.2	0.49	0.58	0.22	0.08	0.19	0.43	0.19	0.08	0.00000	0.22	0.08	0.27	0.22	0.42	0.42	0.28	0.42	0.19	0.55	0.46	0.22	0.19	0.19	0.08	0.55
0.22	0.08	0.22	0.08	0.19	0.28	0.46	0.08	0.73	0.46	0.19	0.58	0.38	0.22	0.19	0.22	0.19	0.38	0.22	0.08	0.2	0.08	0.55	0.22	0.08	0.49	0.22	0.19	0.08	0.19	0.43	0.22	0.08	0.46	0.22	0.08	0.27	0.22	0.42	0.42	0.28	0.22	0.19	0.55	0.46	0.19	0.19	0.19	0.38	0.55
0.22	0.08	0.22	0.08	0.19	0.49	0.46	0.27	0.42	0.55	0.19	0.58	0.38	0.49	0.08	0.55	0.58	0.22	0.22	0.19	0.2	0.19	0.55	0.19	0.19	0.49	0.49	0.19	0.08	0.19	0.58	0.22	0.08	0.00000	0.08	0.08	0.27	0.22	0.42	0.42	0.22	0.49	0.08	0.55	0.46	0.22	0.19	0.19	0.22	0.55
0.22	0.08	0.55	0.08	0.19	0.22	0.46	0.08	0.73	0.46	0.19	0.58	0.38	0.22	0.19	0.58	0.2	0.38	0.22	0.19	0.2	0.08	0.55	0.22	0.19	0.49	0.19	0.19	0.08	0.08	0.08	0.49	0.08	0.46	0.22	0.08	0.27	0.22	0.42	0.42	0.28	0.22	0.19	0.55	0.46	0.22	0.19	0.19	0.22	0.55
0.22	0.08	0.55	0.08	0.19	0.22	0.46	0.08	0.73	0.46	0.19	0.58	0.38	0.22	0.19	0.58	0.2	0.38	0.22	0.19	0.55	0.08	0.55	0.22	0.22	0.49	0.22	0.19	0.08	0.19	0.08	0.49	0.08	0.46	0.22	0.08	0.27	0.22	0.42	0.42	0.28	0.22	0.19	0.55	0.46	0.22	0.19	0.19	0.22	0.22
0.22	0.08	0.49	0.08	0.19	0.22	0.46	0.08	0.73	0.46	0.19	0.58	0.38	0.22	0.19	0.22	0.2	0.38	0.22	0.19	0.2	0.08	0.55	0.22	0.19	0.49	0.22	0.19	0.08	0.19	0.58	0.08	0.08	0.46	0.22	0.08	0.27	0.22	0.42	0.42	0.28	0.49	0.19	0.55	0.46	0.22	0.19	0.19	0.22	0.55
0.22	0.08	0.49	0.08	0.19	0.22	0.46	0.08	0.73	0.46	0.19	0.58	0.38	0.22	0.19	0.58	0.2	0.38	0.22	0.19	0.55	0.08	0.55	0.22	0.22	0.49	0.22	0.19	0.08	0.19	0.08	0.49	0.08	0.46	0.22	0.08	0.27	0.22	0.42	0.42	0.28	0.22	0.19	0.55	0.46	0.22	0.19	0.19	0.22	0.55
0.22	0.08	0.49	0.08	0.19	0.22	0.46	0.08	0.73	0.46	0.19	0.58	0.38	0.22	0.19	0.58	0.2	0.38	0.22	0.19	0.55	0.08	0.55	0.22	0.22	0.49	0.49	0.19	0.08	0.19	0.08	0.49	0.08	0.46	0.22	0.08	0.27	0.22	0.42	0.42	0.28	0.22	0.19	0.55	0.46	0.22	0.19	0.19	0.22	0.55
0.22	0.08	0.49	0.08	0.19	0.55	0.14	0.27	0.27	0.46	0.19	0.58	0.19	0.22	0.19	0.08	0.2	0.49	0.55	0.19	0.55	0.08	0.55	0.19	0.19	0.49	0.22	0.19	0.08	0.08	0.58	0.22	0.08	0.46	0.22	0.08	0.28	0.22	0.42	0.42	0.14	0.42	0.19	0.55	0.46	0.49	0.19	0.19	0.19	0.55
0.22	0.08	0.49	0.08	0.19	0.55	0.08	0.08	0.08	0.46	0.19	0.58	0.43	0.49	0.19	0.49	0.2	0.38	0.22	0.22	0.55	0.08	0.55	0.19	0.19	0.49	0.19	0.19	0.22	0.19	0.22	0.19	0.08	0.46	0.22	0.08	0.27	0.22	0.42	0.42	0.27	0.08	0.19	0.55	0.46	0.49	0.19	0.19	0.22	0.55
0.22	0.08	0.49	0.08	0.19	0.55	0.08	0.27	0.08	0.46	0.19	0.58	0.38	0.49	0.19	0.22	0.08	0.19	0.22	0.08	0.55	0.19	0.55	0.08	0.19	0.49	0.22	0.19	0.08	0.19	0.43	0.08	0.08	0.46	0.22	0.08	0.27	0.22	0.42	0.42	0.28	0.49	0.19	0.55	0.46	0.49	0.19	0.19	0.22	0.55
0.22	0.08	0.49	0.08	0.19	0.49	0.08	0.27	0.08	0.46	0.19	0.58	0.38	0.49	0.19	0.49	0.2	0.38	0.22	0.08	0.55	0.08	0.55	0.19	0.19	0.49	0.22	0.19	0.08	0.19	0.58	0.08	0.08	0.00000	0.22	0.08	0.27	0.22	0.42	0.42	0.28	0.49	0.19	0.55	0.46	0.49	0.19	0.19	0.22	0.55
0.73	0.22	0.73	0.2	0.19	0.55	0.46	0.08	0.73	0.14	0.19	0.58	0.55	0.49	0.19	0.55	0.55	0.22	0.55	0.08	0.22	0.08	0.55	0.22	0.49	0.2	0.22	0.08	0.22	0.19	0.58	0.22	0.08	0.00000	0.22	0.08	0.28	0.22	0.42	0.42	0.28	0.46	0.19	0.55	0.2	0.19	0.19	0.19	0.22	0.55
0.73	0.22	0.73	0.46	0.19	0.55	0.46	0.73	0.73	0.14	0.19	0.58	0.08	0.49	0.19	0.55	0.55	0.22	0.55	0.08	0.49	0.08	0.55	0.22	0.55	0.2	0.22	0.08	0.22	0.19	0.58	0.22	0.08	0.00000	0.22	0.08	0.28	0.22	0.42	0.42	0.28	0.46	0.19	0.55	0.2	0.19	0.19	0.19	0.22	0.55
0.73	0.22	0.73	0.46	0.19	0.55	0.46	0.08	0.73	0.14	0.19	0.58	0.2	0.49	0.19	0.55	0.55	0.22	0.55	0.08	0.22	0.08	0.55	0.22	0.22	0.2	0.22	0.08	0.22	0.19	0.58	0.22	0.08	0.00000	0.22	0.08	0.28	0.22	0.42	0.42	0.26	0.46	0.19	0.55	0.2	0.19	0.19	0.19	0.22	0.55
0.73	0.22	0.42	0.2	0.19	0.55	0.46	0.58	0.73	0.26	0.19	0.58	0.55	0.49	0.08	0.55	0.55	0.22	0.55	0.08	0.22	0.19	0.55	0.22	0.49	0.2	0.22	0.08	0.22	0.19	0.58	0.22	0.08	0.00000	0.22	0.08	0.28	0.22	0.42	0.42	0.28	0.46	0.19	0.55	0.2	0.19	0.19	0.19	0.22	0.55
0.73	0.22	0.42	0.46	0.19	0.55	0.46	0.73	0.73	0.14	0.19	0.58	0.55	0.49	0.08	0.55	0.55	0.22	0.55	0.08	0.49	0.08	0.55	0.22	0.55	0.2	0.22	0.08	0.22	0.19	0.58	0.22	0.08	0.00000	0.22	0.08	0.28	0.22	0.42	0.42	0.28	0.46	0.19	0.55	0.2	0.19	0.19	0.19	0.22	0.55
0.73	0.22	0.42	0.46	0.19	0.55	0.46	0.73	0.73	0.14	0.19	0.58	0.55	0.49	0.08	0.55	0.55	0.22	0.55	0.08	0.49	0.08	0.55	0.22	0.55	0.2	0.22	0.08	0.22	0.19	0.58	0.22	0.08	0.00000	0.22	0.08	0.28	0.22	0.42	0.42	0.28	0.46	0.19	0.55	0.2	0.19	0.19	0.19	0.22	0.55
0.73	0.22	0.42	0.46	0.19	0.55	0.46	0.73	0.73	0.14	0.19	0.58	0.55	0.49	0.08	0.55	0.55	0.22	0.55	0.08	0.49	0.08	0.55	0.22	0.55	0.2	0.22	0.08	0.22	0.19	0.58	0.22	0.08	0.00000	0.22	0.08	0.28	0.22	0.42	0.42	0.28	0.46	0.19	0.55	0.2	0.19	0.19	0.19	0.22	0.55
0.73	0.22	0.42	0.46	0.19	0.55	0.46	0.73	0.73	0.14	0.19	0.58	0.55	0.49	0.19	0.55	0.55	0.22	0.55	0.08	0.49	0.08	0.55	0.22	0.55	0.2	0.22	0.08	0.22	0.19	0.58	0.22	0.08	0.00000	0.22	0.08	0.28	0.22	0.42	0.42	0.28	0.46	0.19	0.55	0.2	0.19	0.19	0.19	0.22	0.55
0.73	0.22	0.42	0.46	0.19	0.55	0.46	0.73	0.08	0.14	0.19	0.58	0.55	0.49	0.19	0.55	0.55	0.22	0.55	0.08	0.49	0.08	0.55	0.22	0.55	0.2	0.22	0.08	0.22	0.19	0.58	0.22	0.08	0.00000	0.22	0.08	0.28	0.22	0.42	0.42	0.28	0.46	0.19	0.55	0.2	0.19	0.19	0.19	0.22	0.55
0.73	0.22	0.42	0.46	0.19	0.55	0.46	0.08	0.73	0.14	0.19	0.58	0.08	0.49	0.19	0.55	0.55	0.22	0.55	0.08	0.22	0.19	0.55	0.08	0.49	0.2	0.22	0.08	0.22	0.19	0.58	0.22	0.08	0.00000	0.22	0.08	0.28	0.22	0.42	0.42	0.28	0.46	0.19	0.55	0.2	0.19	0.19	0.19	0.22	0.55
0.73	0.22	0.42	0.46	0.19	0.55	0.46	0.08	0.73	0.26	0.19	0.58	0.55	0.22	0.19	0.22	0.55	0.22	0.55	0.22	0.49	0.08	0.55	0.22	0.49	0.2	0.22	0.08	0.22	0.19	0.28	0.42	0.08	0.00000	0.22	0.08	0.28	0.22	0.42	0.42	0.26	0.42	0.19	0.55	0.2	0.19	0.19	0.19	0.22	0.55
0.73	0.22	0.42	0.46	0.19	0.55	0.46	0.08	0.73	0.26	0.19	0.58	0.55	0.49	0.19	0.55	0.55	0.22	0.55	0.08	0.49	0.08	0.55	0.22	0.49	0.2	0.22	0.08	0.22	0.19	0.58	0.22	0.08	0.00000	0.22	0.08	0.28	0.22	0.42	0.42	0.28	0.46	0.19	0.55	0.2	0.19	0.19	0.19	0.22	0.55
0.73	0.22	0.42	0.46	0.19	0.55	0.46	0.58	0.73	0.26	0.19	0.58	0.22	0.49	0.19	0.55	0.55	0.22	0.55	0.08	0.22	0.19	0.55	0.08	0.49	0.2	0.22	0.08	0.22	0.19	0.58	0.22	0.08	0.00000	0.22	0.08	0.28	0.22	0.42	0.42	0.28	0.46	0.19	0.55	0.2	0.19	0.19	0.19	0.22	0.55
0.73	0.22	0.42	0.46	0.19	0.55	0.46	0.58	0.73	0.26	0.19	0.58	0.49	0.49	0.19	0.55	0.55	0.22	0.55	0.08	0.49	0.08	0.55	0.22	0.55	0.2	0.22	0.08	0.22	0.19	0.58	0.22	0.08	0.00000	0.22	0.08	0.28	0.22	0.42	0.42	0.28	0.46	0.19	0.55	0.2	0.19	0.19	0.19	0.22	0.55
0.73	0.22	0.49	0.08	0.19	0.55	0.46	0.55	0.73	0.46	0.22	0.58	0.22	0.49	0.19	0.49	0.08	0.22	0.22	0.22	0.22	0.2	0.19	0.08	0.22	0.55	0.08	0.43	0.08	0.19	0.58	0.22	0.08	0.00000	0.22	0.08	0.27	0.22	0.42	0.42	0.28	0.73	0.19	0.55	0.46	0.19	0.19	0.19	0.22	0.55
0.73	0.08	0.22	0.08	0.19	0.55	0.46	0.08	0.73	0.19	0.19	0.58	0.38	0.22	0.19	0.22	0.19	0.22	0.22	0.08	0.2	0.19	0.55	0.22	0.08	0.49	0.22	0.08	0.08	0.19	0.43	0.08	0.08	0.46	0.22	0.08	0.27	0.22	0.42	0.42	0.28	0.22	0.19	0.55	0.46	0.22	0.19	0.22	0.38	0.55
0.08	0.08	0.08	0.46	0.19	0.55	0.08	0.14	0.73	0.46	0.22	0.58	0.22	0.08	0.43	0.38	0.22	0.49	0.55	0.19	0.19	0.19	0.2	0.22	0.22	0.49	0.49	0.58	0.22	0.46	0.55	0.22	0.08	0.00000	0.22	0.08	0.28	0.22	0.42	0.42	0.19	0.14	0.19	0.55	0.46	0.22	0.19	0.19	0.08	0.55
0.08	0.22	0.08	0.08	0.19	0.55	0.46	0.19	0.08	0.22	0.08	0.58	0.38	0.08	0.19	0.22	0.22	0.22	0.22	0.22	0.19	0.58	0.22	0.08	0.22	0.22	0.22	0.55	0.08	0.58	0.08	0.08	0.08	0.46	0.19	0.08	0.28	0.22	0.42	0.42	0.55	0.08	0.19	0.55	0.08	0.19	0.19	0.19	0.22	0.55
0.08	0.22	0.22	0.46	0.19	0.55	0.46	0.58	0.08	0.46	0.19	0.58	0.38	0.55	0.19	0.22	0.19	0.22	0.55	0.22	0.19	0.08	0.08	0.19	0.19	0.49	0.55	0.19	0.49	0.19	0.19	0.22	0.08	0.00000	0.22	0.08	0.27	0.22	0.42	0.42	0.28	0.73	0.19	0.55	0.46	0.19	0.19	0.19	0.19	0.55
0.08	0.22	0.42	0.46	0.19	0.55	0.46	0.49	0.73	0.49	0.19	0.58	0.22	0.55	0.19	0.49	0.55	0.22	0.22	0.19	0.08	0.19	0.08	0.22	0.22	0.22	0.55	0.08	0.08	0.19	0.58	0.22	0.08	0.00000	0.22	0.08	0.28	0.22	0.42	0.42	0.26	0.42	0.19	0.55	0.08	0.19	0.19	0.19	0.22	0.55
0.08	0.38	0.42	0.46	0.22	0.55	0.46	0.73	0.73	0.14	0.19	0.58	0.55	0.49	0.08	0.55	0.55	0.22	0.55	0.08	0.22	0.19	0.55	0.08	0.49	0.2	0.22	0.08	0.22	0.19	0.58	0.22	0.08	0.00000	0.22	0.08	0.28	0.22	0.42	0.42	0.28	0.46	0.19	0.55	0.2	0.19	0.19	0.19	0.22	0.55
0.08	0.38	0.42	0.46	0.22	0.55	0.46	0.73	0.73	0.14	0.19	0.58	0.55	0.49	0.08	0.55	0.55	0.22	0.55	0.08	0.22	0.19	0.55	0.08	0.49	0.2	0.22	0.08	0.22	0.19	0.58	0.22	0.08	0.00000	0.22	0.08	0.28	0.22	0.42	0.42	0.28	0.46	0.19	0.55	0.2	0.19	0.19	0.19	0.22	0.55
0.08	0.26	0.73	0.19	0.73	0.14	0.46	0.58	0.19	0.26	0.08	0.49	0.55	0.19	0.14	0.49	0.46	0.38	0.27	0.22	0.49	0.49	0.46	0.08	0.08	0.27	0.49	0.73	0.19	0.42	0.08	0.19	0.19	0.00000	0.22	0.08	0.28	0.22	0.42	0.42	0.26	0.42	0.19	0.55	0.08	0.19	0.19	0.19	0.22	0.55
0.08	0.49	0.08	0.46	0.19	0.55	0.08	0.14	0.73	0.46	0.19	0.58	0.22	0.2	0.19	0.49	0.22	0.22	0.2	0.19	0.08	0.19	0.2	0.08	0.22	0.49	0.49	0.58	0.22	0.46	0.55	0.22	0.08	0.00000	0.22	0.08	0.28	0.22	0.42	0.42	0.19	0.14	0.19	0.55	0.46	0.22	0.19	0.19	0.08	0.55
0.08	0.49	0.08	0.46	0.19	0.55	0.08	0.14	0.73	0.46	0.19	0.58	0.22	0.08	0.19	0.49	0.22	0.49	0.55	0.19	0.08	0.19	0.2	0.08	0.22	0.49	0.49	0.58	0.22	0.46	0.55	0.22	0.08	0.00000	0.22	0.08	0.28	0.22	0.42	0.42	0.19	0.14	0.19	0.55	0.46	0.22	0.19	0.19	0.08	0.55
0.08	0.49	0.08	0.46	0.19	0.55	0.08	0.14	0.73	0.46	0.19	0.58	0.22	0.08	0.19	0.49	0.22	0.49	0.55	0.19	0.08	0.19	0.2	0.08	0.22	0.49	0.49	0.58	0.22	0.46	0.55	0.22	0.08	0.00000	0.22	0.08	0.28	0.22	0.42	0.42	0.19	0.14	0.19	0.55	0.46	0.22	0.19	0.19	0.08	0.55
0.08	0.49	0.08	0.46	0.19	0.55	0.08	0.14	0.73	0.46	0.19	0.58	0.55	0.22	0.19	0.38	0.58	0.22	0.55	0.19	0.2	0.19	0.2	0.22	0.49	0.22	0.49	0.19	0.22	0.46	0.19	0.22	0.08	0.00000	0.22	0.08	0.28	0.22	0.42	0.42	0.19	0.08	0.19	0.55	0.46	0.22	0.19	0.19	0.08	0.55
0.08	0.49	0.08	0.46	0.19	0.55	0.08	0.14	0.73	0.46	0.19	0.58	0.55	0.22	0.19	0.38	0.58	0.22	0.55	0.19	0.2	0.19	0.2	0.22	0.49	0.22	0.49	0.19	0.22	0.46	0.19	0.38	0.08	0.00000	0.22	0.08	0.28	0.22	0.42	0.42	0.19	0.08	0.19	0.55	0.46	0.22	0.19	0.19	0.08	0.55
0.08	0.49	0.08	0.46	0.19	0.55	0.08	0.14	0.73	0.46	0.19	0.58	0.55	0.22	0.19	0.38	0.58	0.22	0.55	0.19	0.19	0.19	0.2	0.38	0.38	0.55	0.49	0.08	0.22	0.46	0.19	0.22	0.08	0.00000	0.22	0.08	0.27	0.22	0.42	0.42	0.19	0.08	0.19	0.55	0.46	0.22	0.19	0.19	0.08	0.55
0.08	0.49	0.08	0.46	0.19	0.55	0.08	0.14	0.73	0.46	0.19	0.58	0.55	0.22	0.19	0.38	0.58	0.49	0.55	0.19	0.19	0.19	0.2	0.38	0.38	0.55	0.49	0.08	0.22	0.46	0.19	0.22	0.08	0.00000	0.22	0.08	0.27	0.22	0.42	0.42	0.19	0.19	0.19	0.55	0.46	0.22	0.19	0.19	0.08	0.55
0.08	0.49	0.08	0.46	0.19	0.55	0.08	0.14	0.73	0.46	0.19	0.58	0.08	0.08	0.19	0.49	0.22	0.49	0.2	0.19	0.08	0.19	0.2	0.22	0.22	0.55	0.49	0.58	0.22	0.46	0.55	0.22	0.08	0.00000	0.22	0.08	0.28	0.22	0.42	0.42	0.19	0.14	0.19	0.55	0.46	0.22	0.19	0.19	0.08	0.55
0.08	0.08	0.08	0.46	0.19	0.22	0.46	0.73	0.08	0.22	0.19	0.58	0.08	0.49	0.19	0.08	0.22	0.19	0.55	0.08	0.08	0.58	0.22	0.08	0.08	0.08	0.19	0.22	0.08	0.49	0.22	0.08	0.46	0.46	0.19	0.08	0.42	0.22	0.55	0.73	0.43	0.26	0.19	0.58	0.08	0.19	0.22	0.26	0.08	0.55
0.08	0.22	0.42	0.46	0.19	0.55	0.46	0.08	0.73	0.49	0.19	0.58	0.22	0.55	0.19	0.22	0.55	0.08	0.22	0.19	0.38	0.19	0.08	0.19	0.49	0.49	0.55	0.49	0.08	0.26	0.58	0.22	0.08	0.00000	0.22	0.08	0.28	0.22	0.42	0.42	0.26	0.42	0.19	0.55	0.2	0.19	0.19	0.19	0.22	0.55
0.58	0.08	0.22	0.08	0.19	0.55	0.46	0.08	0.73	0.46	0.19	0.58	0.38	0.22	0.19	0.22	0.19	0.22	0.22	0.08	0.2	0.08	0.55	0.22	0.08	0.49	0.22	0.08	0.08	0.19	0.43	0.08	0.08	0.46	0.22	0.08	0.27	0.22	0.42	0.42	0.28	0.22	0.19	0.55	0.46	0.19	0.19	0.22	0.08	0.55
0.58	0.08	0.19	0.08	0.19	0.55	0.46	0.08	0.73	0.46	0.19	0.58	0.38	0.22	0.19	0.22	0.19	0.22	0.22	0.08	0.2	0.08	0.55	0.22	0.08	0.49	0.22	0.08	0.08	0.19	0.43	0.08	0.08	0.46	0.22	0.08	0.27	0.22	0.42	0.42	0.28	0.42	0.19	0.55	0.46	0.19	0.19	0.22	0.22	0.55
0.58	0.08	0.42	0.08	0.19	0.22	0.46	0.27	0.08	0.49	0.19	0.58	0.22	0.22	0.19	0.22	0.55	0.22	0.22	0.22	0.55	0.08	0.55	0.19	0.19	0.49	0.22	0.19	0.08	0.19	0.43	0.08	0.08	0.46	0.22	0.08	0.27	0.22	0.42	0.42	0.28	0.73	0.19	0.55	0.46	0.22	0.19	0.19	0.08	0.55
0.58	0.08	0.49	0.08	0.19	0.22	0.46	0.08	0.73	0.46	0.19	0.58	0.38	0.49	0.19	0.49	0.55	0.49	0.22	0.08	0.2	0.08	0.55	0.19	0.19	0.49	0.22	0.19	0.08	0.19	0.43	0.08	0.08	0.46	0.22	0.08	0.27	0.22	0.42	0.42	0.28	0.73	0.19	0.49	0.46	0.22	0.19	0.19	0.08	0.55
0.58	0.08	0.49	0.08	0.19	0.55	0.46	0.08	0.73	0.46	0.19	0.58	0.38	0.22	0.19	0.22	0.19	0.38	0.22	0.08	0.2	0.08	0.55	0.22	0.08	0.49	0.22	0.08	0.08	0.19	0.2	0.08	0.08	0.46	0.22	0.08	0.27	0.22	0.42	0.42	0.28	0.22	0.19	0.55	0.46	0.22	0.19	0.19	0.22	0.55
0.58	0.08	0.49	0.08	0.19	0.55	0.46	0.08	0.73	0.46	0.19	0.58	0.38	0.22	0.19	0.22	0.19	0.38	0.22	0.08	0.2	0.08	0.55	0.22	0.08	0.49	0.22	0.08	0.08	0.19	0.2	0.08	0.08	0.46	0.22	0.08	0.27	0.22	0.42	0.42	0.28	0.22	0.19	0.55	0.46	0.22	0.19	0.19	0.22	0.55
0.58	0.08	0.49	0.08	0.19	0.55	0.46	0.08	0.73	0.46	0.19	0.58	0.38	0.22	0.19	0.22	0.19	0.38	0.22	0.08	0.2	0.08	0.55	0.22	0.08	0.49	0.22	0.08	0.08	0.19	0.2	0.08	0.08	0.46	0.22	0.08	0.27	0.22	0.42	0.42	0.28	0.22	0.19	0.55	0.46	0.22	0.19	0.19	0.22	0.55
0.58	0.08	0.49	0.08	0.19	0.55	0.46	0.08	0.73	0.46	0.19	0.58	0.38	0.22	0.19	0.22	0.19	0.38	0.22	0.08	0.2	0.08	0.55	0.22	0.08	0.49	0.22	0.08	0.08	0.19	0.2	0.08	0.08	0.46	0.22	0.08	0.27	0.22	0.42	0.42	0.28	0.22	0.19	0.55	0.46	0.22	0.19	0.19	0.22	0.55
0.58	0.08	0.49	0.08	0.19	0.55	0.46	0.08	0.73	0.46	0.19	0.58	0.38	0.22	0.19	0.22	0.19	0.38	0.22	0.08	0.2	0.08	0.55	0.22	0.08	0.49	0.22	0.08	0.08	0.19	0.2	0.08	0.08	0.46	0.22	0.08	0.27	0.22	0.42	0.42	0.28	0.22	0.19	0.55	0.46	0.19	0.19	0.19	0.22	0.55
0.58	0.08	0.49	0.08	0.19	0.55	0.46	0.08	0.73	0.46	0.19	0.58	0.38	0.22	0.19	0.22	0.19	0.38	0.22	0.08	0.2	0.08	0.55	0.22	0.08	0.49	0.22	0.08	0.08	0.19	0.2	0.08	0.08	0.46	0.22	0.08	0.27	0.22	0.42	0.42	0.28	0.22	0.19	0.55	0.46	0.19	0.19	0.19	0.22	0.55
0.58	0.08	0.49	0.08	0.19	0.55	0.46	0.08	0.73	0.46	0.19	0.58	0.38	0.22	0.19	0.22	0.19	0.38	0.22	0.08	0.2	0.08	0.55	0.22	0.08	0.49	0.22	0.08	0.08	0.19	0.2	0.08	0.08	0.46	0.22	0.08	0.27	0.22	0.42	0.42	0.28	0.55	0.19	0.55	0.46	0.19	0.19	0.19	0.38	0.55
0.58	0.08	0.49	0.08	0.19	0.55	0.46	0.08	0.73	0.46	0.19	0.58	0.38	0.22	0.19	0.22	0.19	0.38	0.22	0.08	0.2	0.08	0.55	0.22	0.08	0.49	0.22	0.08	0.08	0.19	0.2	0.08	0.08	0.46	0.22	0.08	0.27	0.22	0.42	0.42	0.28	0.55	0.19	0.55	0.46	0.19	0.19	0.19	0.38	0.55
0.58	0.08	0.49	0.08	0.19	0.55	0.46	0.08	0.73	0.46	0.19	0.58	0.38	0.22	0.19	0.22	0.19	0.38	0.22	0.08	0.2	0.08	0.55	0.22	0.08	0.49	0.22	0.08	0.08	0.19	0.2	0.08	0.08	0.46	0.22	0.08	0.27	0.22	0.42	0.42	0.28	0.55	0.19	0.55	0.46	0.19	0.19	0.19	0.38	0.55
0.58	0.08	0.49	0.08	0.19	0.55	0.46	0.08	0.73	0.46	0.19	0.58	0.38	0.08	0.19	0.22	0.19	0.38	0.22	0.08	0.2	0.08	0.55	0.22	0.08	0.49	0.22	0.19	0.08	0.19	0.2	0.08	0.08	0.46	0.22	0.08	0.27	0.22	0.42	0.42	0.28	0.55	0.19	0.55	0.46	0.22	0.19	0.19	0.19	0.55
0.58	0.08	0.49	0.08	0.19	0.55	0.46	0.08	0.73	0.46	0.19	0.58	0.38	0.08	0.19	0.22	0.19	0.38	0.22	0.08	0.2	0.08	0.55	0.22	0.08	0.49	0.22	0.08	0.08	0.19	0.2	0.08	0.08	0.46	0.22	0.08	0.27	0.22	0.42	0.42	0.28	0.22	0.19	0.55	0.46	0.22	0.19	0.19	0.19	0.55
0.58	0.08	0.49	0.08	0.19	0.55	0.46	0.08	0.73	0.46	0.19	0.58	0.38	0.08	0.19	0.22	0.19	0.38	0.22	0.08	0.2	0.08	0.55	0.22	0.08	0.49	0.22	0.08	0.08	0.19	0.2	0.08	0.08	0.46	0.22	0.08	0.27	0.22	0.42	0.42	0.28	0.22	0.19	0.55	0.46	0.22	0.19	0.19	0.19	0.55
0.14	0.08	0.55	0.08	0.19	0.22	0.46	0.08	0.08	0.46	0.19	0.58	0.19	0.49	0.19	0.58	0.2	0.38	0.22	0.19	0.2	0.08	0.55	0.22	0.19	0.49	0.22	0.19	0.08	0.19	0.08	0.49	0.08	0.46	0.08	0.08	0.27	0.22	0.42	0.42	0.2	0.22	0.19	0.55	0.46	0.22	0.19	0.19	0.22	0.55
0.22	0.08	0.08	0.19	0.55	0.46	0.22	0.58	0.73	0.46	0.19	0.49	0.19	0.22	0.08	0.22	0.22	0.55	0.55	0.08	0.22	0.19	0.08	0.22	0.22	0.22	0.22	0.08	0.22	0.19	0.58	0.22	0.08	0.00000	0.08	0.08	0.28	0.22	0.42	0.42	0.14	0.49	0.19	0.55	0.08	0.22	0.19	0.19	0.08	0.55
0.22	0.22	0.73	0.08	0.19	0.55	0.46	0.26	0.73	0.22	0.19	0.58	0.14	0.22	0.19	0.55	0.58	0.2	0.22	0.19	0.08	0.08	0.22	0.08	0.19	0.49	0.22	0.22	0.08	0.08	0.19	0.08	0.08	0.00000	0.22	0.08	0.28	0.22	0.42	0.42	0.26	0.42	0.22	0.55	0.46	0.22	0.19	0.19	0.38	0.22
0.22	0.27	0.22	0.08	0.19	0.55	0.14	0.08	0.73	0.49	0.19	0.58	0.22	0.08	0.19	0.08	0.55	0.19	0.22	0.22	0.55	0.19	0.55	0.22	0.08	0.55	0.22	0.38	0.22	0.19	0.58	0.19	0.08	0.00000	0.22	0.08	0.28	0.22	0.42	0.42	0.28	0.42	0.19	0.55	0.46	0.08	0.19	0.19	0.08	0.55
0.22	0.27	0.22	0.08	0.19	0.55	0.14	0.08	0.73	0.49	0.19	0.58	0.22	0.08	0.19	0.08	0.55	0.19	0.22	0.22	0.55	0.19	0.55	0.22	0.08	0.55	0.22	0.38	0.22	0.19	0.58	0.19	0.08	0.00000	0.22	0.08	0.28	0.22	0.42	0.42	0.28	0.42	0.19	0.55	0.46	0.08	0.19	0.19	0.08	0.55
0.22	0.38	0.22	0.08	0.19	0.55	0.14	0.08	0.73	0.49	0.19	0.58	0.22	0.19	0.19	0.08	0.2	0.49	0.22	0.22	0.55	0.19	0.55	0.22	0.08	0.22	0.22	0.38	0.22	0.19	0.58	0.19	0.08	0.00000	0.22	0.08	0.28	0.22	0.42	0.42	0.28	0.42	0.19	0.55	0.46	0.19	0.19	0.19	0.08	0.55
0.22	0.38	0.08	0.08	0.19	0.22	0.14	0.08	0.73	0.46	0.19	0.58	0.49	0.08	0.19	0.08	0.55	0.19	0.22	0.22	0.55	0.19	0.55	0.22	0.08	0.55	0.22	0.38	0.22	0.19	0.58	0.19	0.08	0.00000	0.22	0.08	0.28	0.22	0.42	0.42	0.28	0.42	0.19	0.55	0.46	0.19	0.19	0.19	0.22	0.55
0.22	0.38	0.08	0.08	0.19	0.22	0.14	0.08	0.73	0.46	0.19	0.58	0.49	0.08	0.19	0.08	0.55	0.19	0.22	0.22	0.55	0.19	0.55	0.22	0.08	0.55	0.22	0.38	0.22	0.19	0.58	0.19	0.08	0.00000	0.22	0.08	0.28	0.22	0.42	0.42	0.28	0.42	0.19	0.55	0.46	0.19	0.19	0.19	0.22	0.55
0.22	0.38	0.08	0.08	0.19	0.55	0.14	0.08	0.73	0.49	0.19	0.58	0.22	0.08	0.19	0.08	0.55	0.19	0.22	0.22	0.55	0.19	0.55	0.22	0.08	0.55	0.22	0.38	0.22	0.19	0.58	0.19	0.08	0.00000	0.22	0.08	0.28	0.22	0.42	0.42	0.28	0.42	0.19	0.55	0.46	0.19	0.19	0.19	0.22	0.55
0.22	0.28	0.73	0.08	0.19	0.55	0.46	0.08	0.73	0.46	0.19	0.55	0.22	0.22	0.19	0.08	0.2	0.08	0.22	0.19	0.08	0.19	0.49	0.19	0.22	0.49	0.08	0.19	0.08	0.19	0.58	0.08	0.08	0.00000	0.22	0.08	0.28	0.22	0.42	0.42	0.28	0.42	0.19	0.55	0.46	0.38	0.19	0.19	0.19	0.08
0.22	0.49	0.22	0.08	0.19	0.55	0.2	0.08	0.73	0.46	0.19	0.58	0.22	0.08	0.19	0.08	0.55	0.08	0.22	0.22	0.55	0.19	0.55	0.22	0.08	0.55	0.22	0.38	0.22	0.19	0.58	0.19	0.08	0.00000	0.22	0.08	0.28	0.22	0.42	0.42	0.28	0.42	0.19	0.55	0.46	0.19	0.19	0.19	0.08	0.55
0.22	0.49	0.22	0.08	0.19	0.55	0.14	0.08	0.73	0.49	0.19	0.58	0.22	0.08	0.08	0.22	0.55	0.19	0.22	0.22	0.55	0.08	0.55	0.22	0.08	0.55	0.22	0.38	0.22	0.19	0.58	0.19	0.08	0.00000	0.22	0.08	0.28	0.22	0.42	0.42	0.28	0.42	0.19	0.55	0.46	0.19	0.19	0.19	0.08	0.55
0.22	0.49	0.22	0.08	0.19	0.55	0.14	0.08	0.73	0.49	0.19	0.58	0.22	0.08	0.19	0.58	0.55	0.38	0.22	0.22	0.55	0.08	0.22	0.22	0.08	0.55	0.22	0.38	0.22	0.19	0.58	0.19	0.08	0.00000	0.22	0.08	0.28	0.22	0.42	0.42	0.28	0.42	0.19	0.55	0.46	0.19	0.19	0.19	0.08	0.55
0.22	0.49	0.22	0.08	0.19	0.55	0.14	0.08	0.73	0.49	0.19	0.58	0.22	0.08	0.19	0.08	0.55	0.08	0.22	0.22	0.55	0.19	0.55	0.08	0.08	0.55	0.22	0.38	0.22	0.19	0.58	0.19	0.08	0.00000	0.22	0.08	0.28	0.22	0.42	0.42	0.28	0.42	0.19	0.55	0.46	0.19	0.19	0.19	0.08	0.55
0.22	0.49	0.73	0.08	0.19	0.08	0.14	0.08	0.73	0.49	0.19	0.58	0.22	0.08	0.19	0.08	0.08	0.08	0.22	0.19	0.55	0.08	0.55	0.22	0.08	0.55	0.22	0.38	0.22	0.19	0.28	0.19	0.08	0.46	0.22	0.08	0.28	0.22	0.42	0.42	0.28	0.42	0.19	0.55	0.46	0.19	0.19	0.19	0.08	0.55
0.22	0.49	0.73	0.08	0.19	0.55	0.14	0.08	0.73	0.49	0.19	0.58	0.22	0.08	0.19	0.08	0.08	0.08	0.22	0.19	0.55	0.08	0.55	0.22	0.08	0.55	0.22	0.38	0.22	0.19	0.28	0.19	0.08	0.00000	0.22	0.08	0.28	0.22	0.42	0.42	0.28	0.42	0.19	0.55	0.46	0.19	0.19	0.19	0.08	0.55
0.22	0.49	0.08	0.08	0.19	0.55	0.08	0.08	0.73	0.46	0.19	0.58	0.55	0.22	0.19	0.55	0.2	0.2	0.22	0.55	0.22	0.08	0.22	0.22	0.08	0.08	0.49	0.22	0.19	0.08	0.49	0.00000	0.08	0.00000	0.22	0.22	0.28	0.22	0.42	0.42	0.19	0.27	0.22	0.55	0.46	0.22	0.19	0.19	0.08	0.55
0.22	0.49	0.08	0.08	0.19	0.55	0.46	0.08	0.73	0.46	0.19	0.58	0.26	0.55	0.19	0.22	0.22	0.08	0.55	0.22	0.19	0.55	0.55	0.19	0.49	0.08	0.22	0.19	0.08	0.08	0.19	0.22	0.08	0.00000	0.08	0.08	0.27	0.22	0.42	0.42	0.26	0.49	0.19	0.55	0.46	0.55	0.19	0.19	0.19	0.55
0.22	0.49	0.08	0.08	0.19	0.55	0.46	0.08	0.73	0.46	0.19	0.58	0.26	0.55	0.19	0.22	0.22	0.08	0.55	0.08	0.19	0.55	0.55	0.19	0.49	0.08	0.22	0.19	0.08	0.08	0.19	0.22	0.08	0.00000	0.08	0.08	0.27	0.22	0.42	0.42	0.26	0.49	0.19	0.55	0.46	0.55	0.19	0.19	0.19	0.55
0.22	0.49	0.08	0.08	0.19	0.55	0.46	0.08	0.73	0.46	0.19	0.58	0.26	0.55	0.19	0.22	0.22	0.08	0.55	0.08	0.19	0.55	0.55	0.19	0.49	0.08	0.22	0.55	0.08	0.08	0.38	0.22	0.08	0.00000	0.08	0.08	0.27	0.22	0.42	0.42	0.26	0.49	0.19	0.55	0.46	0.55	0.19	0.19	0.19	0.55
0.22	0.49	0.08	0.08	0.19	0.55	0.46	0.08	0.73	0.46	0.19	0.58	0.26	0.55	0.19	0.22	0.22	0.08	0.55	0.08	0.19	0.55	0.55	0.19	0.49	0.08	0.22	0.55	0.08	0.19	0.19	0.22	0.08	0.00000	0.08	0.08	0.27	0.22	0.42	0.42	0.26	0.49	0.19	0.55	0.46	0.55	0.19	0.19	0.19	0.55
0.22	0.49	0.08	0.08	0.19	0.55	0.46	0.08	0.73	0.46	0.19	0.58	0.26	0.55	0.19	0.22	0.22	0.08	0.55	0.08	0.19	0.55	0.55	0.19	0.49	0.08	0.22	0.55	0.08	0.19	0.19	0.22	0.08	0.00000	0.08	0.08	0.27	0.22	0.42	0.42	0.26	0.49	0.19	0.55	0.46	0.55	0.19	0.19	0.19	0.55
0.22	0.49	0.49	0.46	0.19	0.55	0.14	0.58	0.73	0.49	0.19	0.58	0.22	0.08	0.19	0.58	0.55	0.08	0.22	0.22	0.55	0.19	0.55	0.22	0.08	0.55	0.22	0.38	0.22	0.19	0.58	0.19	0.08	0.00000	0.22	0.08	0.28	0.22	0.42	0.42	0.28	0.42	0.19	0.55	0.46	0.19	0.19	0.19	0.08	0.55
0.22	0.08	0.49	0.08	0.19	0.42	0.38	0.27	0.08	0.55	0.19	0.58	0.38	0.38	0.19	0.49	0.19	0.08	0.55	0.22	0.55	0.08	0.55	0.08	0.19	0.49	0.22	0.19	0.08	0.19	0.58	0.08	0.08	0.46	0.22	0.08	0.27	0.22	0.42	0.42	0.28	0.49	0.19	0.55	0.46	0.49	0.19	0.19	0.22	0.55
0.22	0.08	0.49	0.08	0.19	0.42	0.49	0.08	0.08	0.46	0.19	0.58	0.19	0.22	0.19	0.49	0.2	0.38	0.22	0.19	0.55	0.08	0.55	0.19	0.19	0.49	0.19	0.19	0.22	0.19	0.22	0.19	0.08	0.46	0.22	0.08	0.27	0.22	0.42	0.42	0.28	0.22	0.19	0.55	0.46	0.49	0.19	0.19	0.22	0.55
0.22	0.08	0.49	0.08	0.19	0.42	0.08	0.27	0.08	0.46	0.19	0.58	0.38	0.49	0.19	0.49	0.2	0.38	0.22	0.22	0.55	0.08	0.55	0.19	0.19	0.49	0.22	0.19	0.08	0.19	0.58	0.22	0.08	0.00000	0.22	0.08	0.27	0.22	0.42	0.42	0.28	0.49	0.19	0.55	0.46	0.49	0.19	0.19	0.22	0.55
0.22	0.08	0.49	0.46	0.19	0.22	0.46	0.08	0.08	0.49	0.19	0.58	0.38	0.22	0.19	0.22	0.55	0.22	0.22	0.19	0.2	0.08	0.55	0.22	0.19	0.49	0.49	0.08	0.08	0.19	0.58	0.08	0.08	0.46	0.22	0.08	0.27	0.22	0.42	0.42	0.2	0.55	0.19	0.55	0.46	0.22	0.19	0.19	0.22	0.55
0.22	0.08	0.49	0.46	0.19	0.22	0.46	0.08	0.08	0.49	0.19	0.58	0.38	0.22	0.19	0.22	0.55	0.22	0.22	0.19	0.2	0.08	0.55	0.22	0.19	0.49	0.49	0.08	0.08	0.19	0.58	0.08	0.08	0.46	0.22	0.08	0.27	0.22	0.42	0.42	0.28	0.55	0.19	0.55	0.46	0.22	0.19	0.19	0.49	0.55
0.27	0.08	0.43	0.27	0.08	0.58	0.38	0.22	0.22	0.2	0.2	0.08	0.08	0.2	0.55	0.46	0.2	0.46	0.73	0.42	0.08	0.22	0.55	0.42	0.08	0.49	0.49	0.08	0.08	0.19	0.43	0.08	0.08	0.46	0.22	0.08	0.27	0.22	0.42	0.42	0.28	0.22	0.19	0.55	0.46	0.22	0.19	0.22	0.38	0.55
0.27	0.22	0.73	0.08	0.38	0.55	0.55	0.26	0.73	0.08	0.19	0.58	0.22	0.49	0.19	0.08	0.22	0.08	0.22	0.19	0.19	0.19	0.22	0.08	0.38	0.49	0.19	0.22	0.08	0.19	0.38	0.22	0.08	0.00000	0.22	0.08	0.28	0.22	0.42	0.42	0.28	0.73	0.19	0.55	0.46	0.49	0.19	0.19	0.22	0.2
0.27	0.28	0.22	0.26	0.26	0.58	0.08	0.22	0.08	0.2	0.2	0.46	0.08	0.2	0.08	0.26	0.2	0.46	0.08	0.58	0.08	0.22	0.55	0.42	0.08	0.49	0.22	0.19	0.22	0.19	0.58	0.08	0.08	0.46	0.22	0.08	0.28	0.22	0.42	0.42	0.28	0.42	0.19	0.55	0.46	0.49	0.19	0.19	0.22	0.55
0.27	0.55	0.43	0.27	0.08	0.58	0.38	0.22	0.46	0.2	0.2	0.08	0.22	0.2	0.55	0.19	0.2	0.46	0.08	0.42	0.08	0.22	0.55	0.42	0.08	0.49	0.42	0.38	0.73	0.26	0.2	0.08	0.08	0.46	0.22	0.08	0.27	0.22	0.42	0.42	0.28	0.22	0.19	0.55	0.46	0.22	0.19	0.22	0.38	0.55
0.19	0.22	0.22	0.08	0.19	0.73	0.46	0.08	0.08	0.46	0.38	0.58	0.27	0.49	0.19	0.22	0.55	0.22	0.22	0.08	0.2	0.08	0.55	0.19	0.19	0.49	0.08	0.19	0.08	0.19	0.43	0.08	0.08	0.46	0.22	0.08	0.27	0.22	0.42	0.42	0.28	0.73	0.19	0.55	0.46	0.49	0.19	0.19	0.22	0.55
0.19	0.22	0.22	0.08	0.19	0.73	0.46	0.08	0.08	0.46	0.38	0.58	0.27	0.49	0.19	0.22	0.55	0.22	0.22	0.08	0.2	0.08	0.55	0.19	0.19	0.49	0.08	0.19	0.08	0.19	0.43	0.08	0.08	0.46	0.22	0.08	0.27	0.22	0.42	0.42	0.28	0.73	0.19	0.55	0.46	0.49	0.19	0.19	0.22	0.55
0.19	0.22	0.26	0.08	0.19	0.55	0.46	0.08	0.08	0.49	0.19	0.58	0.55	0.22	0.19	0.22	0.2	0.22	0.55	0.22	0.19	0.08	0.2	0.19	0.19	0.49	0.08	0.55	0.08	0.08	0.2	0.19	0.08	0.00000	0.22	0.08	0.27	0.22	0.42	0.42	0.28	0.73	0.19	0.55	0.46	0.19	0.19	0.19	0.22	0.55
0.19	0.19	0.08	0.08	0.19	0.55	0.46	0.26	0.73	0.46	0.19	0.58	0.22	0.58	0.19	0.58	0.58	0.22	0.55	0.22	0.58	0.19	0.55	0.22	0.2	0.22	0.22	0.49	0.22	0.19	0.58	0.08	0.08	0.00000	0.08	0.08	0.28	0.22	0.42	0.42	0.49	0.42	0.22	0.55	0.46	0.49	0.19	0.19	0.08	0.55
0.19	0.08	0.08	0.08	0.19	0.22	0.46	0.08	0.08	0.22	0.19	0.58	0.08	0.49	0.19	0.08	0.22	0.19	0.55	0.22	0.08	0.58	0.22	0.19	0.08	0.08	0.19	0.22	0.08	0.49	0.08	0.08	0.46	0.46	0.19	0.08	0.27	0.22	0.42	0.73	0.28	0.08	0.19	0.55	0.08	0.19	0.22	0.26	0.38	0.55
0.19	0.08	0.08	0.08	0.19	0.55	0.46	0.27	0.08	0.46	0.19	0.58	0.08	0.22	0.19	0.49	0.49	0.49	0.22	0.19	0.08	0.19	0.55	0.08	0.2	0.55	0.22	0.22	0.08	0.08	0.2	0.19	0.08	0.00000	0.22	0.08	0.27	0.22	0.42	0.42	0.26	0.08	0.19	0.55	0.46	0.22	0.19	0.19	0.19	0.55
0.19	0.08	0.08	0.08	0.19	0.55	0.46	0.27	0.08	0.46	0.19	0.58	0.08	0.22	0.19	0.49	0.49	0.49	0.22	0.19	0.08	0.19	0.55	0.08	0.2	0.55	0.22	0.22	0.08	0.08	0.2	0.19	0.08	0.00000	0.22	0.08	0.27	0.22	0.42	0.42	0.26	0.08	0.19	0.55	0.46	0.22	0.19	0.19	0.19	0.55
0.19	0.08	0.08	0.08	0.19	0.55	0.46	0.27	0.08	0.46	0.19	0.58	0.08	0.22	0.19	0.49	0.49	0.49	0.22	0.19	0.08	0.19	0.55	0.08	0.2	0.55	0.22	0.22	0.08	0.08	0.2	0.19	0.08	0.00000	0.22	0.08	0.27	0.22	0.42	0.42	0.26	0.08	0.19	0.55	0.46	0.22	0.19	0.19	0.19	0.55
0.19	0.08	0.08	0.08	0.19	0.55	0.46	0.26	0.73	0.46	0.19	0.58	0.22	0.58	0.19	0.58	0.58	0.22	0.55	0.22	0.58	0.19	0.55	0.22	0.2	0.22	0.22	0.49	0.22	0.19	0.22	0.08	0.08	0.00000	0.08	0.08	0.28	0.22	0.42	0.42	0.49	0.42	0.22	0.55	0.46	0.49	0.19	0.19	0.08	0.55
0.19	0.08	0.08	0.08	0.19	0.55	0.46	0.26	0.73	0.46	0.19	0.58	0.22	0.58	0.19	0.58	0.58	0.22	0.55	0.22	0.58	0.19	0.55	0.22	0.2	0.22	0.22	0.49	0.22	0.19	0.58	0.08	0.08	0.00000	0.08	0.08	0.28	0.22	0.42	0.42	0.49	0.42	0.22	0.55	0.46	0.49	0.19	0.19	0.08	0.55
0.19	0.08	0.08	0.08	0.19	0.55	0.46	0.26	0.73	0.46	0.19	0.58	0.22	0.58	0.19	0.58	0.58	0.22	0.55	0.22	0.58	0.19	0.55	0.22	0.2	0.22	0.08	0.49	0.22	0.19	0.58	0.08	0.08	0.00000	0.08	0.08	0.28	0.22	0.42	0.42	0.49	0.42	0.22	0.55	0.46	0.49	0.19	0.19	0.08	0.55
0.19	0.08	0.22	0.08	0.19	0.73	0.46	0.08	0.08	0.46	0.38	0.58	0.27	0.49	0.19	0.22	0.55	0.22	0.22	0.08	0.2	0.08	0.55	0.19	0.19	0.49	0.08	0.19	0.08	0.19	0.43	0.08	0.08	0.46	0.22	0.08	0.27	0.22	0.42	0.42	0.28	0.73	0.19	0.55	0.46	0.49	0.19	0.19	0.22	0.55
0.19	0.08	0.49	0.08	0.19	0.22	0.08	0.08	0.08	0.08	0.19	0.58	0.38	0.22	0.19	0.22	0.2	0.38	0.22	0.19	0.2	0.08	0.55	0.08	0.19	0.49	0.22	0.22	0.08	0.19	0.43	0.08	0.08	0.00000	0.22	0.08	0.27	0.22	0.42	0.42	0.28	0.49	0.19	0.55	0.46	0.22	0.19	0.19	0.22	0.22
0.19	0.08	0.49	0.08	0.19	0.22	0.08	0.08	0.08	0.08	0.19	0.58	0.38	0.22	0.19	0.22	0.2	0.38	0.22	0.19	0.2	0.08	0.55	0.08	0.19	0.49	0.22	0.22	0.08	0.19	0.43	0.08	0.08	0.00000	0.22	0.08	0.27	0.22	0.42	0.42	0.28	0.49	0.19	0.55	0.46	0.22	0.19	0.19	0.22	0.22
0.19	0.08	0.49	0.08	0.19	0.22	0.08	0.08	0.08	0.08	0.19	0.58	0.38	0.22	0.19	0.22	0.2	0.38	0.22	0.19	0.2	0.08	0.55	0.08	0.19	0.49	0.22	0.22	0.08	0.19	0.43	0.08	0.08	0.00000	0.22	0.08	0.27	0.22	0.42	0.42	0.28	0.49	0.19	0.55	0.46	0.22	0.19	0.19	0.22	0.49
0.19	0.08	0.49	0.08	0.19	0.22	0.08	0.08	0.08	0.08	0.19	0.28	0.38	0.22	0.19	0.22	0.2	0.38	0.22	0.19	0.2	0.08	0.55	0.08	0.19	0.49	0.22	0.22	0.08	0.19	0.43	0.08	0.08	0.00000	0.22	0.08	0.27	0.22	0.42	0.42	0.28	0.49	0.19	0.55	0.46	0.22	0.19	0.19	0.22	0.22
0.19	0.08	0.49	0.08	0.19	0.58	0.08	0.08	0.08	0.08	0.19	0.58	0.38	0.22	0.19	0.49	0.2	0.38	0.22	0.19	0.2	0.08	0.55	0.08	0.19	0.49	0.22	0.22	0.08	0.19	0.43	0.08	0.08	0.00000	0.22	0.08	0.27	0.22	0.42	0.42	0.28	0.49	0.19	0.55	0.46	0.22	0.19	0.19	0.22	0.22
0.38	0.22	0.42	0.46	0.19	0.55	0.46	0.08	0.08	0.49	0.19	0.58	0.22	0.55	0.19	0.22	0.55	0.22	0.22	0.19	0.38	0.19	0.08	0.19	0.49	0.49	0.55	0.22	0.08	0.26	0.58	0.08	0.08	0.00000	0.22	0.08	0.28	0.22	0.42	0.42	0.26	0.42	0.19	0.55	0.2	0.19	0.19	0.19	0.22	0.55
0.38	0.22	0.42	0.46	0.19	0.55	0.46	0.08	0.08	0.49	0.19	0.58	0.22	0.55	0.19	0.22	0.55	0.22	0.22	0.19	0.08	0.19	0.08	0.19	0.49	0.49	0.55	0.22	0.08	0.19	0.58	0.22	0.08	0.00000	0.22	0.08	0.28	0.22	0.42	0.42	0.26	0.42	0.19	0.55	0.2	0.19	0.19	0.19	0.22	0.55
0.38	0.22	0.42	0.46	0.19	0.55	0.46	0.08	0.08	0.49	0.19	0.58	0.22	0.55	0.19	0.22	0.55	0.22	0.22	0.19	0.08	0.19	0.08	0.19	0.49	0.49	0.55	0.22	0.08	0.19	0.58	0.22	0.08	0.00000	0.22	0.08	0.28	0.22	0.42	0.42	0.28	0.46	0.19	0.55	0.2	0.19	0.19	0.19	0.22	0.55
0.38	0.27	0.42	0.46	0.19	0.55	0.46	0.58	0.08	0.49	0.19	0.58	0.22	0.55	0.19	0.22	0.55	0.22	0.22	0.19	0.08	0.19	0.08	0.19	0.49	0.49	0.55	0.22	0.08	0.26	0.58	0.08	0.08	0.00000	0.22	0.08	0.27	0.22	0.42	0.42	0.26	0.42	0.19	0.55	0.2	0.19	0.19	0.19	0.22	0.55
0.38	0.08	0.49	0.08	0.19	0.22	0.46	0.08	0.73	0.46	0.38	0.58	0.38	0.49	0.19	0.22	0.2	0.49	0.22	0.19	0.08	0.08	0.2	0.19	0.19	0.49	0.19	0.19	0.22	0.19	0.58	0.19	0.08	0.46	0.22	0.08	0.27	0.22	0.42	0.42	0.28	0.42	0.19	0.55	0.46	0.22	0.19	0.19	0.08	0.55
0.38	0.08	0.49	0.08	0.19	0.22	0.46	0.08	0.42	0.46	0.38	0.58	0.38	0.49	0.19	0.22	0.2	0.49	0.22	0.19	0.22	0.08	0.2	0.22	0.19	0.49	0.08	0.19	0.22	0.19	0.58	0.19	0.08	0.46	0.22	0.08	0.27	0.22	0.42	0.42	0.28	0.49	0.19	0.55	0.46	0.22	0.19	0.19	0.19	0.55
0.38	0.08	0.49	0.08	0.19	0.42	0.22	0.27	0.08	0.46	0.19	0.58	0.38	0.49	0.19	0.22	0.08	0.08	0.22	0.08	0.55	0.19	0.55	0.08	0.19	0.49	0.22	0.19	0.08	0.19	0.43	0.08	0.08	0.46	0.22	0.08	0.27	0.22	0.42	0.42	0.28	0.49	0.19	0.55	0.46	0.49	0.19	0.19	0.22	0.55
0.42	0.22	0.73	0.08	0.19	0.55	0.14	0.27	0.73	0.49	0.19	0.58	0.08	0.49	0.19	0.49	0.55	0.22	0.49	0.08	0.22	0.2	0.55	0.22	0.22	0.2	0.22	0.08	0.22	0.19	0.58	0.22	0.08	0.00000	0.22	0.08	0.28	0.22	0.42	0.42	0.28	0.46	0.19	0.55	0.2	0.19	0.19	0.19	0.22	0.55
0.42	0.22	0.73	0.08	0.19	0.55	0.55	0.26	0.73	0.22	0.19	0.58	0.22	0.49	0.19	0.08	0.22	0.08	0.22	0.19	0.19	0.19	0.22	0.08	0.38	0.22	0.19	0.55	0.08	0.19	0.08	0.22	0.08	0.00000	0.22	0.08	0.28	0.22	0.42	0.42	0.28	0.73	0.19	0.55	0.46	0.49	0.19	0.19	0.22	0.2
0.42	0.22	0.73	0.08	0.19	0.55	0.55	0.26	0.73	0.08	0.19	0.58	0.22	0.49	0.19	0.08	0.22	0.08	0.22	0.19	0.19	0.19	0.22	0.08	0.38	0.49	0.19	0.55	0.08	0.19	0.08	0.22	0.19	0.00000	0.22	0.08	0.28	0.22	0.42	0.42	0.28	0.73	0.19	0.55	0.46	0.49	0.19	0.19	0.22	0.55
0.42	0.22	0.73	0.08	0.19	0.55	0.55	0.26	0.73	0.08	0.19	0.58	0.22	0.49	0.19	0.08	0.22	0.08	0.22	0.19	0.19	0.19	0.49	0.08	0.38	0.49	0.19	0.55	0.08	0.19	0.58	0.22	0.08	0.00000	0.22	0.08	0.28	0.22	0.42	0.42	0.28	0.73	0.19	0.55	0.46	0.49	0.19	0.19	0.22	0.55
0.42	0.22	0.42	0.08	0.19	0.55	0.46	0.08	0.73	0.38	0.19	0.58	0.22	0.49	0.19	0.55	0.08	0.22	0.55	0.08	0.22	0.2	0.55	0.22	0.22	0.2	0.22	0.08	0.22	0.19	0.58	0.22	0.08	0.00000	0.22	0.08	0.28	0.22	0.42	0.42	0.28	0.46	0.19	0.55	0.2	0.19	0.19	0.19	0.22	0.55
0.42	0.22	0.42	0.08	0.19	0.55	0.46	0.08	0.73	0.49	0.19	0.58	0.22	0.49	0.19	0.55	0.08	0.22	0.55	0.22	0.19	0.2	0.49	0.08	0.49	0.2	0.49	0.08	0.22	0.19	0.58	0.22	0.08	0.00000	0.22	0.08	0.28	0.22	0.42	0.42	0.28	0.46	0.19	0.28	0.2	0.19	0.19	0.19	0.22	0.55
0.42	0.22	0.42	0.08	0.19	0.55	0.46	0.08	0.73	0.49	0.19	0.58	0.22	0.49	0.19	0.55	0.08	0.22	0.49	0.19	0.22	0.19	0.08	0.58	0.22	0.2	0.22	0.08	0.22	0.19	0.58	0.22	0.08	0.00000	0.22	0.08	0.28	0.22	0.42	0.42	0.26	0.46	0.19	0.55	0.2	0.19	0.19	0.19	0.22	0.55
0.42	0.22	0.42	0.08	0.19	0.55	0.46	0.08	0.73	0.49	0.19	0.58	0.22	0.49	0.19	0.55	0.08	0.22	0.49	0.19	0.22	0.19	0.08	0.58	0.22	0.2	0.22	0.08	0.22	0.19	0.58	0.22	0.08	0.00000	0.22	0.08	0.28	0.22	0.42	0.42	0.28	0.46	0.19	0.55	0.2	0.19	0.19	0.19	0.22	0.55
0.42	0.22	0.42	0.08	0.19	0.55	0.46	0.27	0.73	0.22	0.19	0.58	0.22	0.49	0.19	0.55	0.55	0.22	0.49	0.22	0.19	0.2	0.22	0.08	0.49	0.2	0.22	0.08	0.22	0.19	0.58	0.22	0.08	0.00000	0.22	0.08	0.28	0.22	0.42	0.42	0.28	0.46	0.19	0.55	0.2	0.19	0.19	0.19	0.22	0.55
0.42	0.22	0.42	0.08	0.19	0.55	0.46	0.55	0.73	0.46	0.19	0.58	0.22	0.49	0.19	0.55	0.55	0.22	0.55	0.22	0.22	0.08	0.55	0.22	0.58	0.2	0.55	0.22	0.22	0.19	0.58	0.22	0.08	0.00000	0.22	0.08	0.28	0.22	0.42	0.42	0.28	0.46	0.19	0.55	0.2	0.19	0.19	0.19	0.22	0.55
0.42	0.22	0.42	0.46	0.19	0.55	0.46	0.08	0.73	0.26	0.19	0.58	0.55	0.49	0.08	0.55	0.55	0.22	0.22	0.08	0.22	0.19	0.55	0.22	0.49	0.2	0.22	0.08	0.22	0.19	0.58	0.22	0.08	0.00000	0.22	0.08	0.28	0.22	0.42	0.42	0.28	0.46	0.19	0.55	0.2	0.19	0.19	0.19	0.22	0.55
0.42	0.22	0.42	0.46	0.19	0.55	0.46	0.08	0.73	0.26	0.19	0.58	0.55	0.49	0.08	0.55	0.55	0.22	0.55	0.08	0.49	0.08	0.55	0.08	0.49	0.2	0.22	0.08	0.22	0.19	0.58	0.22	0.08	0.00000	0.22	0.08	0.28	0.22	0.42	0.42	0.28	0.46	0.19	0.55	0.2	0.19	0.19	0.19	0.22	0.55
0.42	0.22	0.42	0.46	0.19	0.55	0.46	0.58	0.73	0.26	0.19	0.58	0.55	0.49	0.19	0.55	0.55	0.22	0.55	0.22	0.38	0.08	0.55	0.22	0.49	0.2	0.22	0.08	0.22	0.19	0.28	0.42	0.08	0.00000	0.22	0.08	0.28	0.22	0.42	0.42	0.26	0.46	0.19	0.55	0.2	0.19	0.19	0.19	0.22	0.55
0.42	0.22	0.42	0.46	0.19	0.55	0.46	0.58	0.73	0.26	0.19	0.58	0.55	0.49	0.19	0.55	0.55	0.22	0.55	0.22	0.38	0.08	0.55	0.22	0.49	0.2	0.46	0.08	0.22	0.19	0.28	0.22	0.08	0.00000	0.22	0.08	0.28	0.22	0.42	0.42	0.28	0.46	0.19	0.55	0.2	0.19	0.19	0.19	0.22	0.55
0.42	0.22	0.42	0.46	0.19	0.55	0.46	0.58	0.73	0.26	0.19	0.58	0.55	0.49	0.19	0.55	0.55	0.22	0.55	0.08	0.22	0.19	0.55	0.22	0.49	0.2	0.22	0.08	0.22	0.19	0.58	0.22	0.08	0.00000	0.22	0.08	0.28	0.22	0.42	0.42	0.28	0.46	0.19	0.55	0.2	0.19	0.19	0.19	0.22	0.55
0.42	0.22	0.42	0.46	0.19	0.55	0.46	0.58	0.73	0.26	0.19	0.58	0.49	0.49	0.19	0.55	0.55	0.22	0.55	0.22	0.38	0.08	0.55	0.22	0.49	0.2	0.22	0.08	0.22	0.19	0.58	0.22	0.08	0.00000	0.22	0.08	0.28	0.22	0.42	0.42	0.28	0.46	0.19	0.55	0.2	0.19	0.19	0.19	0.22	0.55
0.46	0.73	0.08	0.08	0.19	0.26	0.08	0.58	0.73	0.46	0.19	0.58	0.22	0.08	0.19	0.22	0.55	0.19	0.58	0.08	0.43	0.19	0.55	0.19	0.08	0.49	0.58	0.08	0.08	0.19	0.19	0.08	0.08	0.46	0.19	0.08	0.28	0.22	0.55	0.55	0.46	0.58	0.19	0.55	0.22	0.19	0.19	0.19	0.49	0.55
0.46	0.26	0.55	0.19	0.2	0.42	0.08	0.46	0.2	0.42	0.46	0.58	0.46	0.28	0.27	0.55	0.27	0.28	0.08	0.08	0.08	0.46	0.55	0.2	0.2	0.46	0.14	0.2	0.22	0.26	0.2	0.08	0.42	0.00000	0.08	0.55	0.08	0.46	0.42	0.42	0.26	0.42	0.19	0.55	0.2	0.19	0.19	0.19	0.22	0.55
0.46	0.08	0.49	0.08	0.19	0.42	0.08	0.27	0.08	0.46	0.19	0.58	0.38	0.49	0.19	0.38	0.2	0.38	0.22	0.08	0.55	0.08	0.55	0.19	0.19	0.49	0.22	0.19	0.08	0.19	0.58	0.08	0.08	0.46	0.22	0.08	0.27	0.22	0.42	0.42	0.28	0.49	0.19	0.55	0.46	0.49	0.19	0.19	0.22	0.55
0.26	0.22	0.55	0.14	0.19	0.14	0.22	0.55	0.08	0.46	0.73	0.19	0.22	0.38	0.42	0.28	0.14	0.28	0.49	0.73	0.14	0.42	0.55	0.22	0.49	0.55	0.26	0.46	0.42	0.55	0.22	0.00000	0.00000	0.00000	0.22	0.08	0.28	0.22	0.42	0.42	0.26	0.14	0.19	0.55	0.08	0.19	0.19	0.19	0.22	0.55
0.26	0.49	0.73	0.08	0.19	0.55	0.46	0.73	0.58	0.55	0.19	0.49	0.19	0.55	0.08	0.22	0.08	0.22	0.55	0.08	0.22	0.2	0.08	0.19	0.38	0.42	0.27	0.22	0.22	0.08	0.58	0.22	0.08	0.00000	0.08	0.08	0.27	0.22	0.42	0.42	0.28	0.73	0.19	0.55	0.08	0.22	0.19	0.19	0.22	0.22
0.26	0.49	0.08	0.08	0.19	0.55	0.46	0.58	0.73	0.73	0.55	0.19	0.49	0.19	0.08	0.08	0.22	0.08	0.19	0.55	0.19	0.08	0.55	0.08	0.19	0.19	0.22	0.49	0.08	0.22	0.19	0.58	0.08	0.00000	0.08	0.08	0.28	0.22	0.42	0.42	0.28	0.42	0.19	0.55	0.08	0.22	0.19	0.19	0.08	0.55
0.26	0.08	0.22	0.08	0.19	0.73	0.46	0.08	0.08	0.46	0.38	0.58	0.27	0.49	0.19	0.22	0.55	0.22	0.22	0.08	0.2	0.08	0.55	0.19	0.19	0.49	0.08	0.19	0.08	0.19	0.43	0.08	0.08	0.46	0.22	0.08	0.27	0.22	0.42	0.42	0.28	0.73	0.19	0.55	0.46	0.49	0.19	0.19	0.22	0.55
0.28	0.19	0.43	0.27	0.08	0.58	0.38	0.22	0.22	0.2	0.2	0.08	0.08	0.2	0.55	0.46	0.2	0.46	0.08	0.42	0.08	0.22	0.55	0.42	0.08	0.49	0.42	0.38	0.73	0.26	0.2	0.38	0.08	0.46	0.22	0.08	0.27	0.22	0.42	0.42	0.28	0.55	0.19	0.55	0.46	0.19	0.19	0.19	0.38	0.55
0.28	0.19	0.43	0.27	0.08	0.58	0.38	0.22	0.22	0.2	0.2	0.08	0.08	0.2	0.55	0.46	0.2	0.46	0.08	0.42	0.08	0.22	0.55	0.42	0.08	0.49	0.42	0.38	0.73	0.26	0.2	0.38	0.08	0.46	0.22	0.08	0.27	0.22	0.42	0.42	0.28	0.55	0.19	0.55	0.46	0.19	0.19	0.19	0.38	0.55
0.28	0.19	0.43	0.27	0.08	0.58	0.38	0.22	0.22	0.2	0.2	0.08	0.08	0.2	0.55	0.46	0.2	0.46	0.08	0.42	0.08	0.22	0.55	0.42	0.08	0.49	0.42	0.38	0.73	0.26	0.2	0.38	0.08	0.46	0.22	0.08	0.27	0.22	0.42	0.42	0.28	0.55	0.19	0.55	0.46	0.19	0.19	0.19	0.38	0.55
0.28	0.19	0.43	0.27	0.08	0.58	0.38	0.22	0.22	0.2	0.2	0.08	0.08	0.2	0.55	0.46	0.2	0.46	0.08	0.42	0.08	0.22	0.55	0.42	0.08	0.49	0.42	0.38	0.73	0.26	0.2	0.08	0.08	0.46	0.22	0.08	0.27	0.22	0.42	0.42	0.28	0.55	0.19	0.55	0.46	0.19	0.19	0.19	0.38	0.55
0.28	0.19	0.43	0.27	0.08	0.58	0.38	0.22	0.22	0.2	0.2	0.08	0.08	0.2	0.55	0.46	0.2	0.46	0.08	0.42	0.08	0.22	0.55	0.42	0.08	0.49	0.42	0.38	0.73	0.26	0.2	0.08	0.08	0.46	0.22	0.08	0.27	0.22	0.42	0.42	0.28	0.55	0.19	0.55	0.46	0.19	0.19	0.19	0.38	0.55
0.28	0.19	0.43	0.27	0.08	0.58	0.38	0.22	0.22	0.2	0.2	0.08	0.08	0.2	0.55	0.46	0.2	0.46	0.08	0.42	0.08	0.22	0.55	0.42	0.08	0.49	0.42	0.38	0.73	0.26	0.2	0.08	0.08	0.46	0.22	0.08	0.27	0.22	0.42	0.42	0.28	0.55	0.19	0.55	0.46	0.19	0.19	0.19	0.38	0.55
0.28	0.19	0.43	0.27	0.08	0.58	0.38	0.22	0.22	0.2	0.2	0.08	0.08	0.2	0.55	0.46	0.2	0.46	0.08	0.42	0.08	0.22	0.55	0.42	0.08	0.49	0.42	0.38	0.73	0.26	0.2	0.08	0.08	0.46	0.22	0.08	0.27	0.22	0.42	0.42	0.28	0.55	0.19	0.55	0.46	0.19	0.19	0.19	0.38	0.55
0.28	0.19	0.43	0.27	0.08	0.58	0.38	0.22	0.22	0.2	0.2	0.08	0.08	0.2	0.55	0.46	0.2	0.46	0.08	0.42	0.08	0.22	0.55	0.42	0.08	0.49	0.42	0.38	0.73	0.26	0.2	0.08	0.08	0.46	0.22	0.08	0.27	0.22	0.42	0.42	0.28	0.55	0.19	0.55	0.46	0.19	0.19	0.19	0.38	0.55
0.28	0.19	0.43	0.27	0.08	0.58	0.38	0.22	0.22	0.2	0.2	0.08	0.08	0.2	0.55	0.46	0.2	0.46	0.08	0.42	0.08	0.22	0.55	0.42	0.08	0.49	0.42	0.38	0.73	0.26	0.2	0.08	0.08	0.46	0.22	0.08	0.27	0.22	0.42	0.42	0.28	0.55	0.19	0.55	0.46	0.19	0.19	0.19	0.38	0.55
0.28	0.19	0.43	0.27	0.08	0.58	0.38	0.22	0.22	0.2	0.2	0.08	0.08	0.2	0.55	0.46	0.2	0.46	0.08	0.42	0.08	0.22	0.55	0.42	0.08	0.49	0.49	0.08	0.08	0.19	0.2	0.08	0.08	0.46	0.22	0.08	0.27	0.22	0.42	0.42	0.28	0.55	0.19	0.55	0.46	0.19	0.19	0.19	0.38	0.55
0.28	0.19	0.43	0.27	0.08	0.58	0.38	0.22	0.22	0.2	0.2	0.08	0.08	0.2	0.55	0.46	0.2	0.46	0.08	0.42	0.08	0.22	0.55	0.42	0.08	0.49	0.49	0.08	0.08	0.19	0.2	0.08	0.08	0.46	0.22	0.08	0.27	0.22	0.42	0.42	0.28	0.55	0.19	0.55	0.46	0.19	0.19	0.19	0.38	0.55
0.28	0.08	0.22	0.08	0.19	0.22	0.46	0.08	0.08	0.42	0.19	0.58	0.49	0.22	0.19	0.22	0.55	0.22	0.22	0.22	0.55	0.08	0.55	0.19	0.19	0.49	0.22	0.19	0.08	0.19	0.43	0.08	0.08	0.46	0.22	0.08	0.27	0.22	0.42	0.42	0.28	0.73	0.19	0.55	0.46	0.22	0.19	0.19	0.08	0.55
0.28	0.08	0.22	0.08	0.19	0.22	0.46	0.08	0.08	0.49	0.19	0.58	0.38	0.22	0.19	0.22	0.55	0.22	0.22	0.22	0.55	0.08	0.55	0.19	0.19	0.49	0.22	0.19	0.08	0.19	0.43	0.08	0.08	0.46	0.22	0.08	0.27	0.22	0.42	0.42	0.28	0.73	0.19	0.55	0.46	0.22	0.19	0.19	0.19	0.55
0.28	0.08	0.49	0.08	0.19	0.22	0.46	0.08	0.08	0.42	0.19	0.58	0.38	0.22	0.19	0.22	0.55	0.22	0.22	0.22	0.55	0.08	0.55	0.19	0.19	0.49	0.22	0.19	0.08	0.19	0.43	0.08	0.08	0.46	0.22	0.08	0.27	0.22	0.42	0.42	0.26	0.73	0.19	0.55	0.46	0.22	0.19	0.19	0.08	0.55
0.28	0.08	0.49	0.08	0.19	0.22	0.46	0.08	0.08	0.42	0.19	0.58	0.38	0.22	0.19	0.22	0.55	0.22	0.22	0.22	0.55	0.08	0.55	0.19	0.19	0.49	0.22	0.19	0.08	0.19	0.43	0.08	0.08	0.46	0.22	0.08	0.27	0.22	0.42	0.42	0.28	0.73	0.19	0.55	0.46	0.22	0.19	0.19	0.08	0.55
0.28	0.08	0.49	0.08	0.19	0.22	0.46	0.08	0.08	0.42	0.19	0.58	0.38	0.22	0.19	0.22	0.55	0.22	0.22	0.22	0.55	0.08	0.55	0.19	0.19	0.49	0.08	0.19	0.08	0.19	0.43	0.08	0.08	0.46	0.22	0.08	0.27	0.22	0.42	0.42	0.28	0.73	0.19	0.55	0.46	0.22	0.19	0.19	0.19	0.55
0.28	0.08	0.49	0.08	0.19	0.22	0.46	0.08	0.08	0.49	0.19	0.58	0.38	0.22	0.19	0.22	0.55	0.22	0.22	0.22	0.08	0.08	0.55	0.19	0.19	0.49	0.22	0.19	0.22	0.19	0.43	0.08	0.08	0.46	0.22	0.08	0.27	0.22	0.42	0.42	0.28	0.73	0.19	0.55	0.46	0.22	0.19	0.19	0.08	0.55
0.28	0.08	0.49	0.08	0.19	0.22	0.46	0.08	0.08	0.49	0.19	0.58	0.38	0.22	0.19	0.22	0.55	0.22	0.22	0.22	0.55	0.08	0.55	0.19	0.19	0.49	0.22	0.19	0.08	0.19	0.43	0.08	0.08	0.46	0.22	0.08	0.27	0.22	0.42	0.42	0.28	0.73	0.19	0.55	0.46	0.22	0.19	0.19	0.08	0.55
0.28	0.08	0.49	0.08	0.19	0.22	0.46	0.08	0.08	0.49	0.19	0.58	0.38	0.22	0.19	0.22	0.55	0.22	0.22	0.22	0.55	0.08	0.55	0.19	0.19	0.49	0.22	0.19	0.08	0.19	0.43	0.08	0.08	0.46	0.22	0.08	0.27	0.22	0.42	0.42	0.28	0.73	0.19	0.55	0.46	0.22	0.19	0.19	0.08	0.55
0.28	0.08	0.49	0.08	0.19	0.22	0.46	0.08	0.08	0.49	0.19	0.58	0.38	0.22	0.19	0.22	0.55	0.22	0.22	0.22	0.55	0.08	0.55	0.19	0.19	0.49	0.22	0.19	0.08	0.19	0.43	0.08	0.08	0.46	0.22	0.08	0.27	0.22	0.42	0.42	0.28	0.73	0.19	0.55	0.46	0.22	0.19	0.19	0.19	0.55
0.28	0.08	0.49	0.08	0.19	0.22	0.46	0.08	0.08	0.49	0.19	0.58	0.38	0.22	0.19	0.22	0.55	0.22	0.22	0.22	0.55	0.08	0.55	0.19	0.19	0.49	0.22	0.19	0.08	0.19	0.43	0.08	0.08	0.46	0.22	0.08	0.27	0.22	0.42	0.42	0.28	0.73	0.19	0.55	0.46	0.22	0.19	0.19	0.19	0.55
0.28	0.08	0.49	0.08	0.19	0.22	0.46	0.08	0.08	0.49	0.19	0.58	0.38	0.22	0.19	0.22	0.55	0.22	0.22	0.08	0.55	0.08	0.46	0.19	0.19	0.49	0.22	0.19	0.08	0.19	0.43	0.08	0.08	0.46	0.22	0.08	0.27	0.22	0.42	0.42	0.28	0.73	0.19	0.55	0.46	0.22	0.19	0.19	0.08	0.55
0.55	0.22	0.49	0.08	0.19	0.73	0.46	0.08	0.73	0.46	0.38	0.58	0.22	0.58	0.19	0.55	0.2	0.22	0.22	0.19	0.2	0.08	0.55	0.22	0.19	0.49	0.55	0.19	0.08	0.19	0.58	0.22	0.08	0.46	0.22	0.08	0.27	0.22	0.42	0.42	0.28	0.49	0.19	0.49	0.46	0.08	0.19	0.19	0.22	0.22
0.55	0.38	0.49	0.08	0.19	0.73	0.46	0.08	0.73	0.46	0.38	0.58	0.22	0.55	0.19	0.55	0.2	0.22	0.22	0.19	0.2	0.08	0.55	0.22	0.19	0.49	0.55	0.19	0.08	0.19	0.55	0.22	0.08	0.46	0.22	0.08	0.27	0.22	0.42	0.42	0.28	0.49	0.19	0.49	0.46	0.22	0.19	0.19	0.22	0.22
0.55	0.08	0.55	0.08	0.19	0.22	0.46	0.08	0.08	0.46	0.19	0.58	0.22	0.22	0.19	0.49	0.22	0.49	0.22	0.19	0.73	0.08	0.55	0.08	0.19	0.49	0.22	0.19	0.08	0.19	0.08	0.08	0.08	0.00000	0.22	0.08	0.27	0.22	0.42	0.42	0.28	0.08	0.19	0.55	0.46	0.22	0.19	0.19	0.19	0.49
0.55	0.08	0.55	0.08	0.19	0.22	0.46	0.08	0.08	0.46	0.19	0.58	0.38	0.22	0.19	0.49	0.22	0.22	0.22	0.19	0.2	0.08	0.49	0.19	0.19	0.49	0.22	0.08	0.08	0.19	0.08	0.08	0.08	0.46	0.22	0.08	0.27	0.22	0.42	0.42	0.28	0.49	0.19	0.55	0.46	0.22	0.19	0.19	0.19	0.49
0.55	0.08	0.55	0.08	0.19	0.22	0.46	0.08	0.08	0.46	0.19	0.58	0.38	0.22	0.19	0.49	0.22	0.49	0.22	0.22	0.2	0.08	0.55	0.19	0.19	0.49	0.22	0.19	0.08	0.19	0.22	0.08	0.08	0.46	0.22	0.08	0.27	0.22	0.42	0.42	0.28	0.22	0.19	0.55	0.46	0.22	0.19	0.19	0.19	0.49
0.55	0.08	0.55	0.08	0.19	0.22	0.46	0.08	0.08	0.46	0.19	0.58	0.38	0.22	0.19	0.49	0.22	0.49	0.22	0.19	0.73	0.08	0.55	0.08	0.19	0.49	0.22	0.08	0.08	0.19	0.08	0.08	0.08	0.00000	0.22	0.08	0.27	0.22	0.42	0.42	0.28	0.08	0.19	0.55	0.46	0.49	0.19	0.19	0.19	0.49
0.55	0.08	0.55	0.08	0.19	0.22	0.46	0.08	0.08	0.46	0.19	0.58	0.38	0.22	0.19	0.49	0.22	0.49	0.55	0.19	0.2	0.08	0.55	0.19	0.19	0.49	0.22	0.08	0.08	0.19	0.08	0.08	0.08	0.46	0.22	0.08	0.27	0.22	0.42	0.42	0.28	0.49	0.19	0.55	0.46	0.22	0.19	0.19	0.19	0.49
0.55	0.08	0.55	0.08	0.19	0.22	0.46	0.08	0.08	0.46	0.19	0.58	0.38	0.58	0.19	0.49	0.22	0.49	0.22	0.19	0.73	0.08	0.55	0.08	0.19	0.49	0.22	0.08	0.08	0.19	0.08	0.08	0.08	0.00000	0.22	0.08	0.27	0.22	0.42	0.42	0.28	0.08	0.19	0.55	0.46	0.49	0.19	0.19	0.19	0.49
0.55	0.08	0.55	0.08	0.19	0.22	0.46	0.08	0.08	0.46	0.19	0.58	0.38	0.58	0.19	0.49	0.22	0.49	0.22	0.19	0.73	0.08	0.55	0.08	0.19	0.49	0.22	0.08	0.08	0.19	0.08	0.08	0.08	0.00000	0.22	0.08	0.27	0.22	0.42	0.42	0.28	0.08	0.19	0.55	0.46	0.49	0.19	0.19	0.19	0.49
0.55	0.08	0.55	0.46	0.19	0.55	0.08	0.08	0.73	0.49	0.19	0.58	0.22	0.2	0.19	0.22	0.55	0.22	0.22	0.19	0.08	0.19	0.08	0.19	0.49	0.22	0.55	0.08	0.08	0.26	0.58	0.49	0.08	0.00000	0.22	0.08	0.28	0.22	0.42	0.42	0.26	0.42	0.19	0.55	0.2	0.19	0.19	0.19	0.22	0.55
0.49	0.73	0.08	0.19	0.55	0.46	0.73	0.28	0.73	0.55	0.19	0.49	0.19	0.08	0.08	0.42	0.08	0.22	0.49	0.19	0.22	0.08	0.08	0.08	0.22	0.22	0.19	0.55	0.22	0.19	0.58	0.49	0.08	0.00000	0.08	0.08	0.27	0.22	0.42	0.42	0.28	0.55	0.19	0.55	0.08	0.22	0.19	0.19	0.08	0.55
0.49	0.73	0.08	0.19	0.55	0.46	0.73	0.28	0.73	0.55	0.19	0.49	0.19	0.08	0.08	0.42	0.08	0.22	0.49	0.19	0.22	0.19	0.08	0.08	0.22	0.22	0.19	0.55	0.22	0.19	0.58	0.49	0.08	0.00000	0.08	0.08	0.27	0.22	0.42	0.42	0.28	0.55	0.19	0.55	0.08	0.22	0.19	0.19	0.08	0.55
0.49	0.08	0.08	0.19	0.55	0.46	0.58	0.73	0.73	0.55	0.19	0.49	0.19	0.08	0.08	0.22	0.08	0.19	0.55	0.08	0.08	0.55	0.22	0.19	0.19	0.08	0.49	0.08	0.22	0.19	0.58	0.22	0.08	0.00000	0.08	0.08	0.28	0.22	0.42	0.42	0.28	0.42	0.19	0.55	0.08	0.22	0.19	0.19	0.08	0.55
0.49	0.08	0.08	0.19	0.55	0.46	0.58	0.08	0.73	0.2	0.19	0.55	0.19	0.22	0.08	0.22	0.08	0.19	0.55	0.08	0.08	0.08	0.22	0.08	0.22	0.22	0.22	0.08	0.22	0.19	0.58	0.22	0.08	0.00000	0.08	0.08	0.27	0.22	0.42	0.42	0.28	0.42	0.19	0.55	0.08	0.22	0.19	0.19	0.08	0.55
0.49	0.08	0.22	0.08	0.19	0.22	0.08	0.08	0.08	0.46	0.19	0.58	0.08	0.22	0.19	0.22	0.19	0.38	0.22	0.22	0.19	0.19	0.22	0.58	0.19	0.22	0.19	0.19	0.08	0.19	0.58	0.08	0.08	0.46	0.08	0.08	0.28	0.22	0.42	0.42	0.28	0.49	0.19	0.55	0.46	0.08	0.19	0.19	0.22	0.55
0.49	0.08	0.22	0.08	0.19	0.22	0.08	0.08	0.08	0.46	0.19	0.58	0.08	0.22	0.19	0.22	0.19	0.08	0.22	0.19	0.19	0.19	0.22	0.58	0.19	0.22	0.08	0.19	0.08	0.19	0.58	0.08	0.08	0.46	0.08	0.08	0.28	0.22	0.42	0.42	0.28	0.49	0.19	0.55	0.46	0.08	0.19	0.19	0.22	0.55
0.49	0.08	0.22	0.08	0.19	0.22	0.08	0.08	0.08	0.46	0.19	0.58	0.08	0.22	0.19	0.22	0.19	0.08	0.22	0.19	0.19	0.19	0.22	0.58	0.19	0.22	0.08	0.19	0.08	0.19	0.58	0.08	0.08	0.46	0.08	0.08	0.28	0.22	0.42	0.42	0.28	0.49	0.19	0.55	0.46	0.08	0.19	0.19	0.22	0.55
0.49	0.08	0.22	0.08	0.19	0.22	0.08	0.08	0.08	0.46	0.19	0.58	0.08	0.22	0.19	0.22	0.19	0.08	0.22	0.19	0.19	0.19	0.22	0.58	0.19	0.22	0.08	0.19	0.08	0.19	0.58	0.08	0.08	0.46	0.08	0.08	0.28	0.22	0.42	0.42	0.28	0.49	0.19	0.55	0.46	0.08	0.19	0.19	0.22	0.55
0.49	0.08	0.22	0.08	0.19	0.22	0.08	0.08	0.08	0.46	0.19	0.58	0.08	0.08	0.19	0.22	0.19	0.08	0.22	0.19	0.19	0.19	0.22	0.58	0.19	0.22	0.08	0.19	0.08	0.19	0.58	0.08	0.08	0.46	0.08	0.08	0.28	0.22	0.42	0.42	0.28	0.49	0.19	0.55	0.46	0.08	0.19	0.19	0.22	0.55
0.49	0.08	0.49	0.08	0.19	0.22	0.08	0.73	0.08	0.46	0.19	0.58	0.19	0.49	0.19	0.22	0.55	0.08	0.08	0.19	0.19	0.19	0.22	0.58	0.19	0.22	0.08	0.19	0.08	0.19	0.58	0.08	0.08	0.46	0.08	0.08	0.28	0.22	0.42	0.42	0.28	0.22	0.19	0.55	0.46	0.49	0.19	0.19	0.49	0.55
0.49	0.08	0.08	0.08	0.19	0.58	0.46	0.08	0.08	0.46	0.22	0.58	0.38	0.22	0.19	0.49	0.2	0.22	0.22	0.19	0.22	0.08	0.55	0.19	0.08	0.49	0.08	0.08	0.22	0.19	0.58	0.08	0.08	0.46	0.22	0.08	0.28	0.55	0.42	0.42	0.22	0.08	0.19	0.55	0.46	0.22	0.19	0.19	0.22	0.55
0.49	0.22	0.73	0.08	0.19	0.55	0.08	0.55	0.73	0.08	0.19	0.58	0.22	0.49	0.19	0.22	0.08	0.08	0.22	0.22	0.08	0.19	0.2	0.19	0.22	0.55	0.19	0.58	0.08	0.19	0.55	0.22	0.08	0.00000	0.22	0.08	0.27	0.22	0.42	0.42	0.28	0.08	0.19	0.55	0.46	0.22	0.19	0.19	0.19	0.55
0.49	0.22	0.73	0.08	0.19	0.55	0.43	0.73	0.73	0.19	0.19	0.58	0.46	0.22	0.19	0.55	0.58	0.55	0.22	0.55	0.08	0.08	0.22	0.22	0.19	0.49	0.22	0.22	0.08	0.08	0.08	0.08	0.08	0.00000	0.22	0.08	0.28	0.22	0.42	0.42	0.26	0.42	0.22	0.55	0.46	0.22	0.19	0.19	0.38	0.22
0.49	0.22	0.73	0.08	0.19	0.55	0.46	0.22	0.08	0.46	0.19	0.58	0.19	0.55	0.19	0.22	0.22	0.19	0.22	0.22	0.19	0.19	0.55	0.22	0.49	0.22	0.55	0.19	0.08	0.19	0.58	0.22	0.08	0.00000	0.22	0.08	0.27	0.22	0.42	0.42	0.28	0.08	0.19	0.55	0.46	0.55	0.19	0.19	0.19	0.49
0.49	0.22	0.73	0.08	0.19	0.55	0.46	0.22	0.08	0.46	0.19	0.58	0.19	0.55	0.19	0.22	0.22	0.19	0.22	0.22	0.19	0.19	0.55	0.22	0.49	0.22	0.55	0.19	0.08	0.19	0.58	0.22	0.08	0.00000	0.22	0.08	0.27	0.22	0.42	0.42	0.28	0.08	0.19	0.55	0.46	0.49	0.19	0.19	0.19	0.49
0.49	0.22	0.73	0.08	0.19	0.55	0.46	0.22	0.08	0.46	0.19	0.58	0.19	0.55	0.19	0.22	0.38	0.19	0.22	0.22	0.19	0.19	0.55	0.22	0.49	0.22	0.55	0.22	0.08	0.19	0.58	0.22	0.08	0.00000	0.22	0.08	0.27	0.22	0.42	0.42	0.26	0.08	0.19	0.55	0.46	0.55	0.19	0.19	0.19	0.49
0.49	0.22	0.73	0.08	0.19	0.55	0.46	0.08	0.73	0.22	0.19	0.58	0.22	0.22	0.19	0.55	0.08	0.49	0.22	0.22	0.08	0.19	0.55	0.22	0.08	0.46	0.19	0.58	0.08	0.19	0.58	0.22	0.08	0.00000	0.22	0.08	0.27	0.22	0.42	0.42	0.28	0.08	0.19	0.55	0.46	0.22	0.19	0.19	0.19	0.55
0.49	0.22	0.73	0.08	0.19	0.55	0.46	0.27	0.73	0.19	0.08	0.58	0.38	0.22	0.19	0.49	0.49	0.22	0.22	0.19	0.08	0.19	0.55	0.2	0.08	0.49	0.55	0.22	0.08	0.08	0.2	0.22	0.08	0.00000	0.22	0.08	0.27	0.22	0.42	0.42	0.26	0.08	0.19	0.55	0.46	0.22	0.19	0.19	0.19	0.55
0.49	0.22	0.73	0.08	0.19	0.55	0.46	0.27	0.73	0.55	0.19	0.58	0.08	0.22	0.19	0.49	0.49	0.49	0.22	0.19	0.08	0.19	0.55	0.08	0.2	0.55	0.22	0.22	0.08	0.08	0.2	0.22	0.08	0.00000	0.22	0.08	0.27	0.22	0.42	0.42	0.26	0.08	0.19	0.55	0.46	0.22	0.19	0.19	0.19	0.55
0.49	0.22	0.73	0.08	0.19	0.55	0.46	0.27	0.08	0.46	0.19	0.58	0.08	0.22	0.19	0.49	0.49	0.49	0.22	0.19	0.08	0.19	0.55	0.08	0.2	0.55	0.22	0.22	0.08	0.08	0.08	0.19	0.08	0.00000	0.22	0.08	0.27	0.22	0.42	0.42	0.26	0.08	0.19	0.55	0.46	0.22	0.19	0.19	0.19	0.55
0.49	0.22	0.73	0.46	0.19	0.55	0.46	0.08	0.73	0.19	0.19	0.58	0.46	0.22	0.19	0.55	0.55	0.2	0.22	0.55	0.08	0.08	0.22	0.08	0.08	0.49	0.22	0.08	0.08	0.08	0.19	0.22	0.08	0.00000	0.22	0.08	0.28	0.22	0.42	0.42	0.26	0.42	0.22	0.55	0.46	0.22	0.19	0.19	0.38	0.22
0.49	0.22	0.42	0.46	0.22	0.55	0.46	0.38	0.73	0.55	0.38	0.58	0.08	0.58	0.19	0.49	0.49	0.22	0.49	0.19	0.22	0.19	0.08	0.08	0.22	0.08	0.46	0.22	0.08	0.08	0.49	0.22	0.08	0.00000	0.22	0.08	0.28	0.22	0.42	0.42	0.26	0.42	0.19	0.55	0.2	0.19	0.19	0.19	0.22	0.55
0.49	0.22	0.49	0.08	0.19	0.42	0.22	0.27	0.73	0.46	0.19	0.58	0.38	0.49	0.19	0.22	0.19	0.19	0.22	0.08	0.08	0.08	0.55	0.19	0.19	0.49	0.22	0.19	0.08	0.19	0.43	0.08	0.08	0.46	0.22	0.08	0.27	0.22	0.42	0.42	0.28	0.49	0.19	0.55	0.46	0.49	0.19	0.19	0.22	0.55
0.49	0.22	0.49	0.08	0.19	0.55	0.46	0.22	0.08	0.46	0.19	0.58	0.19	0.22	0.19	0.22	0.42	0.19	0.22	0.08	0.19	0.19	0.55	0.22	0.49	0.22	0.55	0.19	0.22	0.19	0.58	0.22	0.19	0.00000	0.22	0.08	0.27	0.22	0.42	0.42	0.08	0.08	0.19	0.55	0.46	0.55	0.19	0.19	0.19	0.49
0.49	0.22	0.49	0.46	0.22	0.55	0.46	0.38	0.73	0.55	0.38	0.58	0.08	0.58	0.19	0.49	0.49	0.22	0.49	0.19	0.22	0.19	0.08	0.08	0.22	0.08	0.46	0.22	0.08	0.08	0.49	0.22	0.08	0.00000	0.22	0.08	0.28	0.22	0.42	0.42	0.26	0.14	0.19	0.55	0.2	0.19	0.22	0.19	0.22	0.55
0.49	0.22	0.49	0.46	0.19	0.22	0.46	0.08	0.08	0.46	0.19	0.58	0.38	0.22	0.19	0.22	0.55	0.22	0.22	0.19	0.2	0.08	0.55	0.19	0.19	0.49	0.22	0.19	0.08	0.19	0.58	0.08	0.08	0.46	0.22	0.08	0.27	0.22	0.42	0.42	0.28	0.55	0.19	0.55	0.46	0.49	0.19	0.19	0.22	0.55
0.49	0.22	0.49	0.46	0.19	0.22	0.46	0.08	0.08	0.46	0.19	0.58	0.38	0.22	0.19	0.22	0.55	0.22	0.22	0.19	0.2	0.08	0.55	0.19	0.19	0.49	0.22	0.19	0.08	0.19	0.58	0.08	0.08	0.46	0.22	0.08	0.27	0.22	0.42	0.42	0.28	0.55	0.19	0.55	0.46	0.49	0.19	0.19	0.22	0.55
0.49	0.22	0.49	0.46	0.19	0.22	0.46	0.08	0.08	0.46	0.19	0.58	0.38	0.22	0.19	0.22	0.55	0.22	0.22	0.19	0.2	0.08	0.55	0.19	0.19	0.49	0.22	0.19	0.08	0.19	0.58	0.08	0.08	0.46	0.22	0.08	0.27	0.22	0.42	0.42	0.28	0.55	0.19	0.55	0.46	0.49	0.19	0.19	0.22	0.55
0.49	0.22	0.49	0.46	0.19	0.22	0.46	0.08	0.08	0.46	0.19	0.58	0.38	0.08	0.19	0.22	0.55	0.22	0.22	0.19	0.2	0.08	0.55	0.19	0.19	0.49	0.22	0.19	0.08	0.19	0.58	0.08	0.08	0.46	0.22	0.08	0.27	0.22	0.42	0.42	0.28	0.55	0.19	0.55	0.46	0.49	0.19	0.19	0.22	0.55
0.49	0.22	0.49	0.46	0.19	0.22	0.46	0.08	0.08	0.46	0.19	0.58	0.38	0.08	0.19	0.22	0.55	0.22	0.22	0.19	0.58	0.19	0.55	0.19	0.19	0.49	0.08	0.19	0.08	0.19	0.58	0.08	0.08	0.46	0.22	0.08	0.27	0.22	0.42	0.42	0.28	0.55	0.19	0.55	0.46	0.49	0.19	0.19	0.22	0.55
0.49	0.22	0.49	0.46	0.19	0.22	0.46	0.08	0.08	0.49	0.19	0.58	0.38	0.22	0.19	0.22	0.55	0.22	0.22	0.19	0.2	0.08	0.55	0.08	0.19	0.49	0.49	0.08	0.08	0.19	0.58	0.08	0.08	0.46	0.22	0.08	0.27	0.22	0.42	0.42	0.28	0.55	0.19	0.55	0.46	0.22	0.19	0.19	0.22	0.55
0.49	0.27	0.73	0.08	0.19	0.55	0.46	0.58	0.73	0.22	0.19	0.58	0.08	0.49	0.55	0.55	0.2	0.22	0.22	0.08	0.22	0.08	0.08	0.08	0.22	0.49	0.22	0.22	0.08	0.19	0.08	0.08	0.08	0.00000	0.22	0.08	0.28	0.22	0.42	0.73	0.28	0.42	0.19	0.55	0.46	0.22	0.19	0.19	0.38	0.55
0.49	0.27	0.73	0.08	0.19	0.55	0.46	0.28	0.2	0.22	0.19	0.58	0.22	0.49	0.19	0.22	0.55	0.22	0.22	0.55	0.22	0.08	0.19	0.08	0.22	0.49	0.22	0.22	0.08	0.19	0.08	0.08	0.08	0.00000	0.22	0.08	0.28	0.22	0.42	0.73	0.28	0.42	0.19	0.55	0.08	0.22	0.19	0.19	0.08	0.55
0.49	0.19	0.73	0.08	0.19	0.55	0.08	0.08	0.73	0.46	0.19	0.58	0.19	0.55	0.19	0.22	0.08	0.38	0.22	0.22	0.08	0.19	0.55	0.22	0.19	0.22	0.49	0.22	0.08	0.19	0.22	0.22	0.08	0.00000	0.22	0.08	0.27	0.22	0.42	0.42	0.28	0.08	0.19	0.55	0.46	0.46	0.19	0.19	0.22	0.55
0.49	0.19	0.73	0.08	0.19	0.55	0.08	0.08	0.73	0.46	0.19	0.58	0.19	0.55	0.19	0.22	0.08	0.38	0.22	0.22	0.08	0.19	0.55	0.22	0.19	0.49	0.49	0.22	0.08	0.19	0.22	0.22	0.08	0.00000	0.22	0.08	0.28	0.22	0.42	0.42	0.28	0.08	0.19	0.55	0.46	0.46	0.19	0.19	0.22	0.55
0.49	0.19	0.73	0.08	0.19	0.55	0.08	0.08	0.73	0.46	0.19	0.58	0.19	0.55	0.19	0.55	0.08	0.38	0.22	0.22	0.08	0.19	0.08	0.22	0.19	0.49	0.49	0.22	0.08	0.19	0.22	0.22	0.08	0.00000	0.22	0.08	0.27	0.22	0.42	0.42	0.28	0.08	0.19	0.55	0.46	0.46	0.19	0.19	0.22	0.55
0.49	0.19	0.08	0.08	0.19	0.55	0.08	0.08	0.08	0.22	0.19	0.58	0.58	0.49	0.19	0.22	0.22	0.08	0.55	0.22	0.08	0.58	0.55	0.19	0.19	0.46	0.19	0.55	0.22	0.19	0.08	0.22	0.08	0.00000	0.08	0.08	0.27	0.22	0.42	0.42	0.28	0.42	0.19	0.55	0.46	0.49	0.19	0.19	0.08	0.55
0.49	0.38	0.49	0.08	0.19	0.73	0.46	0.42	0.73	0.55	0.19	0.58	0.49	0.58	0.19	0.49	0.19	0.38	0.55	0.19	0.58	0.08	0.08	0.08	0.08	0.49	0.58	0.19	0.08	0.22	0.58	0.08	0.08	0.46	0.22	0.08	0.27	0.22	0.42	0.42	0.28	0.55	0.19	0.55	0.46	0.22	0.19	0.19	0.22	0.49
0.49	0.38	0.49	0.46	0.19	0.49	0.46	0.08	0.08	0.49	0.19	0.58	0.38	0.08	0.19	0.22	0.08	0.22	0.22	0.19	0.2	0.08	0.55	0.22	0.19	0.49	0.49	0.08	0.08	0.19	0.58	0.08	0.08	0.46	0.22	0.08	0.27	0.22	0.42	0.42	0.28	0.55	0.19	0.55	0.46	0.22	0.19	0.19	0.49	0.55
0.49	0.08	0.22	0.08	0.19	0.55	0.38	0.27	0.08	0.46	0.19	0.58	0.38	0.49	0.19	0.58	0.19	0.38	0.22	0.08	0.55	0.08	0.55	0.19	0.19	0.49	0.22	0.19	0.08	0.19	0.58	0.22	0.08	0.46	0.22	0.08	0.27	0.22	0.42	0.42	0.28	0.49	0.19	0.55	0.46	0.49	0.19	0.19	0.22	0.55
0.49	0.08	0.42	0.08	0.19	0.55	0.46	0.27	0.73	0.49	0.19	0.58	0.22	0.55	0.19	0.22	0.55	0.22	0.22	0.19	0.08	0.19	0.08	0.19	0.49	0.49	0.55	0.22	0.08	0.26	0.58	0.22	0.08	0.00000	0.22	0.08	0.28	0.22	0.42	0.42	0.26	0.42	0.19	0.55	0.2	0.19	0.19	0.19	0.22	0.55
0.49	0.08	0.42	0.46	0.19	0.22	0.46	0.08	0.08	0.49	0.19	0.58	0.38	0.22	0.19	0.22	0.08	0.22	0.22	0.19	0.2	0.08	0.55	0.22	0.19	0.49	0.49	0.08	0.08	0.19	0.28	0.08	0.08	0.46	0.22	0.08	0.27	0.22	0.42	0.42	0.2	0.55	0.19	0.55	0.46	0.22	0.19	0.19	0.22	0.55
0.49	0.08	0.55	0.08	0.19	0.22	0.46	0.73	0.73	0.46	0.19	0.58	0.22	0.22	0.19	0.58	0.2	0.38	0.22	0.19	0.55	0.08	0.55	0.22	0.22	0.49	0.22	0.19	0.08	0.19	0.08	0.49	0.08	0.46	0.22	0.08	0.27	0.22	0.42	0.42	0.28	0.22	0.19	0.55	0.46	0.22	0.19	0.19	0.22	0.55
0.49	0.08	0.55	0.08	0.19	0.22	0.46	0.08	0.73	0.46	0.19	0.58	0.38	0.22	0.19	0.58	0.2	0.38	0.22	0.19	0.55	0.08	0.55	0.22	0.22	0.49	0.22	0.19	0.08	0.19	0.08	0.49	0.08	0.46	0.22	0.08	0.27	0.22	0.42	0.42	0.28	0.22	0.19	0.55	0.46	0.22	0.19	0.19	0.22	0.55
0.49	0.08	0.55	0.08	0.19	0.22	0.46	0.08	0.73	0.46	0.19	0.58	0.38	0.22	0.19	0.58	0.2	0.38	0.22	0.19	0.55	0.08	0.55	0.22	0.22	0.49	0.22	0.19	0.08	0.19	0.08	0.49	0.08	0.46	0.22	0.08	0.27	0.22	0.42	0.42	0.28	0.22	0.19	0.55	0.46	0.22	0.19	0.19	0.22	0.55
0.49	0.08	0.55	0.08	0.19	0.22	0.46	0.08	0.73	0.46	0.19	0.58	0.38	0.22	0.19	0.58	0.2	0.38	0.22	0.19	0.55	0.08	0.55	0.22	0.22	0.49	0.22	0.19	0.08	0.19	0.08	0.49	0.08	0.46	0.22	0.08	0.27	0.22	0.42	0.42	0.28	0.22	0.19	0.55	0.46	0.22	0.19	0.19	0.22	0.55
0.49	0.08	0.49	0.08	0.19	0.22	0.46	0.73	0.73	0.46	0.19	0.58	0.27	0.58	0.19	0.49	0.08	0.08	0.55	0.19	0.58	0.08	0.55	0.22	0.19	0.49	0.22	0.08	0.08	0.22	0.58	0.49	0.08	0.46	0.22	0.08	0.27	0.22	0.42	0.42	0.28	0.49	0.19	0.55	0.46	0.22	0.19	0.19	0.08	0.49
0.49	0.08	0.49	0.08	0.19	0.73	0.22	0.27	0.08	0.46	0.19	0.58	0.38	0.22	0.19	0.49	0.2	0.08	0.22	0.19	0.08	0.08	0.55	0.08	0.19	0.49	0.22	0.19	0.22	0.19	0.58	0.08	0.08	0.46	0.22	0.08	0.27	0.22	0.42	0.42	0.28	0.49	0.19	0.55	0.46	0.49	0.19	0.19	0.22	0.55
0.49	0.08	0.49	0.08	0.19	0.73	0.46	0.42	0.73	0.46	0.43	0.58	0.27	0.58	0.19	0.49	0.19	0.38	0.55	0.19	0.58	0.08	0.55	0.22	0.19	0.49	0.49	0.19	0.22	0.22	0.58	0.08	0.08	0.46	0.22	0.08	0.27	0.22	0.42	0.42	0.28	0.55	0.19	0.49	0.46	0.22	0.19	0.19	0.22	0.49
0.49	0.08	0.49	0.08	0.19	0.55	0.08	0.27	0.08	0.46	0.19	0.58	0.19	0.49	0.19	0.49	0.2	0.19	0.22	0.19	0.55	0.08	0.55	0.08	0.19	0.49	0.08	0.22	0.22	0.19	0.08	0.22	0.08	0.46	0.22	0.08	0.27	0.22	0.42	0.42	0.28	0.22	0.19	0.55	0.46	0.22	0.19	0.19	0.22	0.55
0.49	0.08	0.49	0.46	0.19	0.22	0.46	0.08	0.08	0.46	0.19	0.58	0.38	0.49	0.19	0.49	0.08	0.08	0.22	0.19	0.55	0.19	0.55	0.19	0.19	0.49	0.49	0.19	0.08	0.19	0.58	0.22	0.08	0.46	0.22	0.08	0.27	0.08	0.42	0.42	0.28	0.55	0.19	0.55	0.46	0.49	0.19	0.19	0.49	0.55
0.49	0.08	0.49	0.46	0.19	0.22	0.46	0.08	0.08	0.49	0.19	0.58	0.27	0.08	0.19	0.22	0.55	0.55	0.22	0.08	0.2	0.08	0.55	0.22	0.19	0.49	0.49	0.08	0.08	0.19	0.58	0.08	0.08	0.46	0.22	0.08	0.27	0.22	0.42	0.42	0.28	0.55	0.19	0.55	0.46	0.22	0.19	0.19	0.22	0.55
0.49	0.08	0.49	0.46	0.19	0.22	0.46	0.08	0.08	0.49	0.19	0.58	0.38	0.22	0.19	0.22	0.22	0.08	0.22	0.19	0.55	0.19	0.55	0.19	0.19	0.49	0.49	0.19	0.08	0.19	0.58	0.22	0.08	0.46	0.22	0.08	0.27	0.22	0.42	0.42	0.28	0.55	0.19	0.55	0.46	0.49	0.19	0.19	0.49	0.55
0.49	0.08	0.49	0.46	0.19	0.22	0.46	0.08	0.08	0.49	0.19	0.58	0.38	0.22	0.19	0.22	0.08	0.22	0.22	0.19	0.2	0.08	0.55	0.22	0.19	0.49	0.49	0.08	0.08	0.19	0.58	0.08	0.08	0.46	0.22	0.08	0.27	0.22	0.42	0.42	0.28	0.55	0.19	0.55	0.46	0.22	0.19	0.19	0.49	0.55
0.49	0.08	0.49	0.46	0.19	0.22	0.46	0.08	0.08	0.49	0.19	0.58	0.38	0.22	0.19	0.22	0.08	0.22	0.22	0.19	0.2	0.08	0.55	0.22	0.19	0.49	0.49	0.08	0.08	0.19	0.58	0.08	0.08	0.46	0.22	0.08	0.27	0.22	0.42	0.42	0.28	0.55	0.19	0.55	0.46	0.08	0.19	0.19	0.49	0.55
0.49	0.08	0.49	0.46	0.19	0.22	0.46	0.08	0.08	0.49	0.19	0.58	0.38	0.22	0.19	0.22	0.55	0.22	0.22	0.19	0.2	0.08	0.55	0.22	0.19	0.49	0.38	0.08	0.08	0.19	0.58	0.08	0.08	0.46	0.22	0.08	0.27	0.22	0.42	0.42	0.28	0.55	0.19	0.55	0.46	0.22	0.19	0.19	0.22	0.55
0.49	0.08	0.49	0.46	0.19	0.22	0.46	0.08	0.08	0.49	0.19	0.58	0.38	0.22	0.19	0.22	0.55	0.22	0.22	0.19	0.2	0.08	0.55	0.22	0.19	0.49	0.49	0.08	0.08	0.19	0.58	0.08	0.08	0.46	0.22	0.08	0.27	0.22	0.42	0.42	0.2	0.55	0.19	0.55	0.46	0.22	0.19	0.19	0.22	0.55
0.49	0.08	0.49	0.46	0.19	0.22	0.46	0.08	0.08	0.49	0.19	0.58	0.38	0.22	0.19	0.22	0.55	0.22	0.22	0.19	0.2	0.08	0.55	0.22	0.19	0.49	0.49	0.08	0.08	0.19	0.58	0.08	0.08	0.46	0.22	0.08	0.27	0.22	0.42	0.42	0.28	0.55	0.19	0.55	0.46	0.22	0.19	0.19	0.49	0.55
0.49	0.08	0.49	0.46	0.19	0.22	0.46	0.08	0.08	0.49	0.19	0.58	0.38	0.22	0.19	0.22	0.55	0.19	0.22	0.08	0.2	0.19	0.55	0.22	0.19	0.49	0.49	0.08	0.08	0.19	0.58	0.08	0.08	0.46	0.22	0.08	0.27	0.22	0.42	0.42	0.28	0.55	0.19	0.55	0.46	0.22	0.19	0.19	0.22	0.55
0.49	0.08	0.49	0.46	0.19	0.22	0.46	0.08	0.08	0.49	0.19	0.58	0.38	0.22	0.19	0.22	0.55	0.55	0.22	0.08	0.2	0.08	0.55	0.22	0.19	0.49	0.49	0.08	0.08	0.19	0.58	0.08	0.08	0.46	0.22	0.08	0.27	0.22	0.42	0.42	0.28	0.55	0.19	0.55	0.46	0.22	0.19	0.19	0.22	0.55
0.49	0.08	0.49	0.46	0.19	0.22	0.46	0.08	0.08	0.49	0.19	0.58	0.38	0.22	0.19	0.22	0.55	0.55	0.22	0.19	0.2	0.08	0.55	0.08	0.19	0.49	0.49	0.08	0.08	0.19	0.58	0.08	0.08	0.46	0.22	0.08	0.27	0.22	0.42	0.42	0.2	0.55	0.19	0.55	0.46	0.22	0.19	0.19	0.22	0.55
0.49	0.08	0.49	0.46	0.19	0.22	0.46	0.08	0.08	0.49	0.19	0.58	0.38	0.22	0.19	0.49	0.55	0.22	0.22	0.08	0.2	0.08	0.55	0.22	0.19	0.49	0.22	0.08	0.08	0.19	0.28	0.08	0.08	0.46	0.22	0.08	0.27	0.22	0.42	0.42	0.28	0.55	0.19	0.55	0.46	0.22	0.19	0.19	0.49	0.55
0.49	0.08	0.49	0.46	0.19	0.22	0.46	0.08	0.08	0.49	0.19	0.58	0.38	0.22	0.19	0.49	0.55	0.22	0.22	0.08	0.2	0.08	0.55	0.22	0.19	0.49	0.49	0.08	0.08	0.19	0.58	0.08	0.08	0.46	0.22	0.08	0.27	0.22	0.42	0.42	0.28	0.55	0.19	0.55	0.46	0.22	0.19	0.19	0.49	0.55
0.08	0.08	0.08	0.22	0.55	0.08	0.73	0.49	0.73	0.46	0.08	0.22	0.22	0.08	0.08	0.49	0.22	0.42	0.55	0.19	0.22	0.19	0.08	0.49	0.08	0.58	0.22	0.08	0.22	0.19	0.58	0.22	0.08	0.00000	0.08	0.08	0.27	0.22	0.42	0.42	0.28	0.42	0.19	0.55	0.08	0.22	0.19	0.22	0.08	0.55
0.08	0.22	0.73	0.08	0.19	0.55	0.46	0.08	0.73	0.19	0.19	0.58	0.46	0.22	0.19	0.55	0.58	0.55	0.22	0.55	0.08	0.08	0.22	0.08	0.19	0.49	0.22	0.22	0.08	0.2	0.19	0.08	0.08	0.00000	0.22	0.08	0.28	0.22	0.42	0.42	0.26	0.42	0.22	0.55	0.46	0.22	0.19	0.19	0.38	0.22
0.08	0.22	0.73	0.08	0.19	0.55	0.46	0.58	0.73	0.19	0.19	0.58	0.46	0.22	0.19	0.55	0.58	0.2	0.22	0.55	0.08	0.08	0.22	0.08	0.19	0.49	0.22	0.22	0.08	0.2	0.19	0.08	0.08	0.00000	0.22	0.08	0.28	0.22	0.42	0.42	0.26	0.42	0.22	0.55	0.46	0.22	0.19	0.19	0.38	0.22
0.08	0.22	0.73	0.08	0.19	0.55	0.46	0.58	0.73	0.19	0.19	0.58	0.46	0.22	0.19	0.55	0.58	0.2	0.22	0.55	0.08	0.08	0.22	0.08	0.19	0.49	0.22	0.08	0.08	0.08	0.19	0.08	0.08	0.00000	0.22	0.08	0.28	0.22	0.42	0.42	0.26	0.42	0.22	0.55	0.46	0.22	0.19	0.19	0.38	0.22
0.08	0.22	0.08	0.08	0.19	0.55	0.46	0.49	0.08	0.22	0.38	0.58	0.08	0.58	0.19	0.2	0.22	0.08	0.55	0.08	0.22	0.58	0.08	0.19	0.19	0.49	0.22	0.49	0.08	0.55	0.08	0.19	0.08	0.46	0.22	0.08	0.28	0.22	0.42	0.42	0.55	0.08	0.19	0.55	0.08	0.19	0.19	0.19	0.08	0.55
0.08	0.22	0.08	0.46	0.19	0.55	0.46	0.08	0.73	0.19	0.19	0.58	0.46	0.22	0.19	0.55	0.58	0.55	0.22	0.55	0.08	0.08	0.22	0.08	0.19	0.49	0.22	0.22	0.08	0.2	0.19	0.08	0.08	0.00000	0.22	0.08	0.28	0.22	0.42	0.42	0.26	0.42	0.22	0.55	0.46	0.22	0.19	0.19	0.38	0.22
0.08	0.22	0.22	0.14	0.19	0.55	0.08	0.14	0.26	0.46	0.19	0.58	0.22	0.55	0.19	0.22	0.19	0.19	0.55	0.08	0.19	0.08	0.08	0.22	0.38	0.49	0.2	0.19	0.08	0.19	0.38	0.22	0.08	0.00000	0.08	0.08	0.27	0.22	0.42	0.42	0.28	0.73	0.19	0.55	0.46	0.22	0.19	0.19	0.08	0.55
0.08	0.22	0.22	0.46	0.19	0.55	0.08	0.22	0.73	0.08	0.19	0.58	0.49	0.55	0.22	0.22	0.08	0.19	0.55	0.22	0.19	0.08	0.08	0.08	0.08	0.49	0.2	0.19	0.08	0.38	0.58	0.08	0.08	0.00000	0.22	0.08	0.27	0.22	0.42	0.42	0.26	0.42	0.19	0.55	0.46	0.08	0.19	0.19	0.08	0.55
0.08	0.22	0.22	0.46	0.19	0.55	0.46	0.08	0.08	0.46	0.19	0.58	0.49	0.55	0.19	0.22	0.08	0.19	0.55	0.22	0.22	0.08	0.08	0.19	0.19	0.49	0.2	0.08	0.08	0.55	0.19	0.22	0.08	0.00000	0.22	0.08	0.28	0.55	0.42	0.42	0.28	0.73	0.19	0.55	0.46	0.22	0.19	0.19	0.08	0.55
0.08	0.22	0.22	0.46	0.19	0.55	0.46	0.14	0.08	0.46	0.19	0.58	0.22	0.55	0.19	0.22	0.19	0.19	0.55	0.08	0.19	0.08	0.2	0.22	0.38	0.49	0.2	0.19	0.08	0.19	0.38	0.22	0.08	0.00000	0.08	0.08	0.27	0.22	0.42	0.42	0.28	0.73	0.19	0.55	0.46	0.22	0.19	0.19	0.08	0.55
0.08	0.22	0.22	0.46	0.19	0.55	0.46	0.14	0.08	0.46	0.19	0.58	0.22	0.55	0.19	0.22	0.19	0.19	0.55	0.08	0.19	0.08	0.2	0.22	0.38	0.49	0.2	0.19	0.08	0.19	0.38	0.22	0.08	0.00000	0.08	0.08	0.27	0.22	0.42	0.42	0.28	0.73	0.19	0.55	0.46	0.22	0.19	0.19	0.08	0.55
0.08	0.22	0.22	0.46	0.19	0.55	0.46	0.14	0.08	0.46	0.19	0.58	0.22	0.55	0.19	0.22	0.19	0.19	0.55	0.08	0.19	0.08	0.2	0.22	0.38	0.49	0.2	0.19	0.08	0.19	0.38	0.22	0.08	0.00000	0.08	0.08	0.27	0.22	0.42	0.42	0.28	0.73	0.19	0.55	0.46	0.22	0.19	0.19	0.08	0.55
0.08	0.22	0.55	0.08	0.19	0.73	0.22	0.27	0.08	0.46	0.19	0.58	0.38	0.22	0.19	0.22	0.2	0.22	0.22	0.19	0.55	0.08	0.55	0.08	0.19	0.49	0.22	0.19	0.22	0.19	0.43	0.08	0.08	0.46	0.22	0.08	0.27	0.22	0.42	0.42	0.28	0.22	0.19	0.55	0.46	0.49	0.19	0.19	0.22	0.55
0.08	0.22	0.55	0.08	0.19	0.73	0.22	0.27	0.08	0.46	0.19	0.58	0.38	0.22	0.19	0.22	0.2	0.22	0.22	0.19	0.55	0.08	0.55	0.08	0.19	0.49	0.22	0.19	0.22	0.19	0.43	0.08	0.08	0.46	0.22	0.08	0.27	0.22	0.42	0.42	0.28	0.22	0.19	0.55	0.46	0.49	0.19	0.19	0.22	0.55
0.08	0.22	0.49	0.08	0.19	0.73	0.22	0.27	0.08	0.46	0.19	0.58	0.38	0.22	0.19	0.22	0.2	0.08	0.22	0.19	0.08	0.08	0.55	0.08	0.19	0.49	0.22	0.19	0.22	0.19	0.58	0.08	0.08	0.46	0.22	0.08	0.27	0.22	0.42	0.42	0.28	0.49	0.19	0.55	0.46	0.49	0.19	0.19	0.22	0.55
0.08	0.19	0.73	0.08	0.19	0.55	0.46	0.42	0.08	0.46	0.19	0.58	0.38	0.22	0.19	0.22	0.22	0.2	0.49	0.49	0.19	0.08	0.08	0.2	0.19	0.22	0.19	0.49	0.22	0.19	0.58	0.22	0.08	0.00000	0.22	0.08	0.28	0.22	0.42	0.42	0.08	0.28	0.19	0.55	0.46	0.19	0.19	0.19	0.2	0.55
0.08	0.19	0.49	0.08	0.19	0.55	0.38	0.27	0.08	0.46	0.19	0.58	0.38	0.49	0.19	0.22	0.08	0.22	0.22	0.08	0.55	0.08	0.55	0.19	0.19	0.49	0.22	0.19	0.08	0.19	0.58	0.08	0.08	0.46	0.22	0.08	0.27	0.22	0.42	0.42	0.28	0.49	0.19	0.55	0.46	0.49	0.19	0.19	0.22	0.55
0.08	0.08	0.08	0.08	0.19	0.55	0.46	0.22	0.08	0.22	0.38	0.58	0.22	0.22	0.19	0.2	0.22	0.08	0.55	0.08	0.22	0.58	0.19	0.19	0.19	0.49	0.08	0.38	0.08	0.49	0.2	0.19	0.08	0.46	0.22	0.08	0.28	0.22	0.42	0.42	0.55	0.08	0.19	0.55	0.08	0.19	0.19	0.19	0.08	0.55
0.08	0.08	0.22	0.08	0.19	0.42	0.08	0.55	0.08	0.46	0.19	0.58	0.08	0.49	0.19	0.22	0.2	0.08	0.22	0.08	0.55	0.08	0.55	0.19	0.19	0.49	0.22	0.19	0.08	0.19	0.43	0.08	0.08	0.46	0.22	0.08	0.27	0.22	0.42	0.42	0.28	0.22	0.19	0.55	0.46	0.49	0.19	0.19	0.22	0.55
0.08	0.08	0.22	0.08	0.19	0.42	0.08	0.55	0.08	0.46	0.19	0.58	0.08	0.49	0.19	0.22	0.2	0.08	0.22	0.08	0.55	0.08	0.55	0.19	0.19	0.49	0.22	0.19	0.08	0.19	0.43	0.08	0.08	0.46	0.22	0.08	0.27	0.22	0.42	0.42	0.28	0.22	0.19	0.55	0.46	0.49	0.19	0.19	0.08	0.55
0.08	0.08	0.49	0.08	0.19	0.22	0.46	0.08	0.73	0.46	0.19	0.58	0.38	0.22	0.19	0.58	0.2	0.38	0.22	0.19	0.55	0.08	0.55	0.22	0.22	0.49	0.22	0.19	0.08	0.19	0.08	0.49	0.08	0.46	0.22	0.08	0.27	0.22	0.42	0.42	0.28	0.22	0.19	0.55	0.46	0.22	0.19	0.19	0.22	0.55
0.08	0.08	0.49	0.08	0.19	0.22	0.46	0.08	0.73	0.46	0.19	0.58	0.38	0.49	0.19	0.49	0.2	0.19	0.22	0.19	0.19	0.08	0.55	0.22	0.19	0.49	0.49	0.08	0.22	0.19	0.55	0.22	0.19	0.46	0.22	0.08	0.27	0.22	0.42	0.42	0.28	0.19	0.19	0.55	0.46	0.22	0.19	0.19	0.22	0.55
0.08	0.08	0.49	0.08	0.19	0.22	0.46	0.08	0.73	0.46	0.08	0.58	0.38	0.08	0.19	0.22	0.2	0.22	0.22	0.19	0.55	0.19	0.55	0.22	0.19	0.49	0.22	0.08	0.08	0.19	0.58	0.08	0.08	0.00000	0.22	0.08	0.27	0.08	0.42	0.42	0.28	0.49	0.19	0.55	0.46	0.22	0.19	0.19	0.19	0.55
0.08	0.08	0.49	0.08	0.19	0.73	0.08	0.49	0.58	0.55	0.19	0.58	0.49	0.22	0.19	0.49	0.08	0.08	0.22	0.22	0.55	0.08	0.55	0.19	0.19	0.49	0.22	0.19	0.08	0.19	0.43	0.08	0.08	0.46	0.22	0.08	0.27	0.22	0.42	0.42	0.28	0.22	0.19	0.55	0.46	0.49	0.19	0.19	0.08	0.55
0.08	0.08	0.49	0.08	0.19	0.73	0.08	0.27	0.08	0.46	0.19	0.58	0.38	0.49	0.19	0.22	0.08	0.38	0.22	0.08	0.55	0.08	0.55	0.08	0.19	0.49	0.22	0.19	0.08	0.19	0.43	0.08	0.08	0.46	0.22	0.08	0.27	0.22	0.42	0.42	0.28	0.55	0.19	0.55	0.46	0.49	0.19	0.19	0.22	0.55
0.08	0.08	0.49	0.08	0.19	0.73	0.08	0.55	0.73	0.55	0.19	0.58	0.08	0.22	0.19	0.22	0.55	0.08	0.22	0.19	0.55	0.08	0.55	0.19	0.38	0.49	0.08	0.19	0.08	0.19	0.43	0.22	0.08	0.46	0.22	0.08	0.27	0.22	0.42	0.42	0.28	0.49	0.19	0.55	0.46	0.49	0.19	0.19	0.22	0.55
0.08	0.08	0.49	0.08	0.19	0.42	0.58	0.27	0.08	0.49	0.19	0.58	0.38	0.49	0.19	0.58	0.19	0.08	0.22	0.08	0.55	0.08	0.55	0.19	0.19	0.49	0.22	0.19	0.08	0.19	0.58	0.08	0.08	0.00000	0.22	0.08	0.27	0.22	0.42	0.42	0.28	0.49	0.19	0.55	0.46	0.49	0.19	0.19	0.22	0.55
0.08	0.08	0.49	0.08	0.19	0.42	0.38	0.27	0.08	0.46	0.19	0.58	0.27	0.38	0.19	0.22	0.19	0.38	0.22	0.08	0.55	0.08	0.55	0.19	0.19	0.49	0.22	0.19	0.08	0.19	0.58	0.08	0.08	0.46	0.22	0.08	0.27	0.22	0.42	0.42	0.28	0.49	0.19	0.55	0.46	0.49	0.19	0.19	0.08	0.55
0.08	0.08	0.49	0.08	0.19	0.42	0.38	0.27	0.08	0.46	0.19	0.58	0.38	0.22	0.19	0.49	0.19	0.38	0.22	0.19	0.55	0.19	0.55	0.19	0.19	0.49	0.08	0.19	0.08	0.19	0.08	0.08	0.08	0.46	0.22	0.08	0.27	0.22	0.42	0.42	0.28	0.49	0.19	0.55	0.46	0.49	0.19	0.19	0.22	0.55
0.08	0.08	0.49	0.08	0.19	0.42	0.38	0.27	0.08	0.46	0.19	0.58	0.38	0.49	0.19	0.22	0.08	0.22	0.22	0.08	0.55	0.08	0.55	0.19	0.19	0.49	0.22	0.19	0.08	0.19	0.58	0.08	0.08	0.46	0.22	0.08	0.27	0.22	0.42	0.42	0.28	0.49	0.19	0.55	0.46	0.49	0.19	0.19	0.22	0.55
0.08	0.08	0.49	0.08	0.19	0.42	0.49	0.08	0.08	0.46	0.19	0.58	0.43	0.22	0.19	0.49	0.2	0.38	0.22	0.19	0.55	0.08	0.55	0.19	0.19	0.49	0.19	0.19	0.22	0.19	0.22	0.19	0.08	0.46	0.22	0.08	0.27	0.22	0.42	0.42	0.28	0.08	0.19	0.55	0.46	0.49	0.19	0.19	0.22	0.55
0.08	0.08	0.49	0.08	0.19	0.42	0.08	0.26	0.08	0.46	0.19	0.58	0.38	0.49	0.19	0.22	0.08	0.22	0.22	0.22	0.55	0.19	0.55	0.08	0.19	0.49	0.22	0.19	0.22	0.19	0.43	0.08	0.08	0.46	0.22	0.08	0.27	0.22	0.42	0.42	0.28	0.49	0.19	0.55	0.46	0.49	0.19	0.19	0.22	0.55
0.08	0.08	0.49	0.08	0.19	0.42	0.08	0.26	0.08	0.46	0.19	0.58	0.38	0.49	0.19	0.22	0.19	0.38	0.22	0.08	0.55	0.08	0.55	0.08	0.19	0.49	0.22	0.19	0.22	0.19	0.43	0.08	0.08	0.46	0.22	0.08	0.27	0.22	0.42	0.42	0.28	0.49	0.19	0.55	0.46	0.49	0.19	0.19	0.22	0.55
0.08	0.08	0.49	0.08	0.19	0.55	0.46	0.08	0.73	0.46	0.19	0.58	0.38	0.22	0.19	0.22	0.19	0.22	0.22	0.08	0.2	0.08	0.55	0.22	0.08	0.49	0.22	0.08	0.08	0.19	0.2	0.08	0.08	0.46	0.22	0.08	0.27	0.22	0.42	0.42	0.28	0.22	0.19	0.55	0.46	0.22	0.19	0.19	0.19	0.55
0.46	0.22	0.22	0.46	0.19	0.55	0.46	0.58	0.08	0.22	0.19	0.58	0.49	0.55	0.38	0.49	0.55	0.08	0.55	0.08	0.08	0.19	0.08	0.08	0.19	0.49	0.2	0.19	0.08	0.38	0.58	0.08	0.08	0.00000	0.22	0.08	0.27	0.22	0.42	0.42	0.28	0.42	0.19	0.55	0.46	0.08	0.19	0.19	0.08	0.55
0.22	0.08	0.22	0.08	0.19	0.55	0.46	0.22	0.73	0.08	0.22	0.55	0.38	0.08	0.08	0.55	0.22	0.08	0.55	0.08	0.19	0.55	0.08	0.08	0.22	0.55	0.19	0.19	0.22	0.19	0.58	0.08	0.08	0.46	0.22	0.08	0.28	0.22	0.42	0.42	0.28	0.19	0.55	0.08	0.19	0.19	0.19	0.08	0.55	0.22
0.22	0.08	0.22	0.08	0.19	0.55	0.46	0.28	0.73	0.08	0.22	0.55	0.38	0.08	0.08	0.55	0.22	0.08	0.55	0.08	0.19	0.55	0.08	0.08	0.22	0.49	0.19	0.19	0.22	0.19	0.58	0.08	0.08	0.46	0.22	0.08	0.28	0.22	0.42	0.42	0.28	0.19	0.55	0.08	0.19	0.19	0.19	0.08	0.55	0.22
0.22	0.08	0.08	0.19	0.55	0.46	0.49	0.42	0.73	0.08	0.22	0.55	0.08	0.08	0.08	0.55	0.55	0.22	0.55	0.08	0.19	0.19	0.08	0.08	0.22	0.49	0.19	0.19	0.22	0.19	0.58	0.22	0.08	0.46	0.22	0.08	0.28	0.22	0.42	0.42	0.28	0.19	0.55	0.08	0.19	0.19	0.19	0.08	0.55	0.22
0.22	0.08	0.49	0.08	0.19	0.49	0.08	0.08	0.08	0.46	0.19	0.58	0.38	0.49	0.19	0.08	0.08	0.19	0.22	0.19	0.55	0.08	0.55	0.19	0.19	0.55	0.08	0.22	0.08	0.19	0.58	0.08	0.08	0.46	0.08	0.08	0.28	0.22	0.42	0.42	0.28	0.14	0.19	0.55	0.46	0.49	0.19	0.19	0.22	0.22
0.22	0.22	0.08	0.08	0.19	0.55	0.55	0.08	0.08	0.46	0.19	0.58	0.22	0.49	0.19	0.49	0.22	0.49	0.55	0.22	0.22	0.55	0.55	0.19	0.08	0.46	0.19	0.19	0.08	0.19	0.58	0.19	0.08	0.46	0.22	0.08	0.28	0.22	0.42	0.42	0.46	0.55	0.19	0.55	0.2	0.49	0.19	0.19	0.58	0.55
0.22	0.22	0.08	0.19	0.19	0.55	0.19	0.55	0.08	0.46	0.08	0.58	0.19	0.55	0.19	0.58	0.49	0.49	0.22	0.08	0.22	0.58	0.55	0.19	0.19	0.46	0.22	0.22	0.08	0.19	0.08	0.22	0.08	0.46	0.19	0.08	0.28	0.22	0.42	0.42	0.28	0.58	0.19	0.55	0.08	0.19	0.19	0.19	0.22	0.22
0.22	0.19	0.22	0.08	0.19	0.49	0.46	0.27	0.73	0.46	0.19	0.58	0.38	0.22	0.19	0.55	0.19	0.38	0.22	0.19	0.2	0.08	0.55	0.22	0.08	0.49	0.22	0.08	0.08	0.19	0.19	0.08	0.08	0.46	0.22	0.08	0.27	0.22	0.42	0.42	0.28	0.49	0.19	0.49	0.46	0.22	0.19	0.19	0.22	0.55
0.22	0.19	0.55	0.08	0.19	0.55	0.46	0.27	0.73	0.46	0.19	0.58	0.08	0.49	0.19	0.22	0.42	0.22	0.55	0.19	0.2	0.19	0.55	0.22	0.19	0.49	0.22	0.08	0.08	0.22	0.58	0.08	0.08	0.46	0.22	0.08	0.27	0.22	0.42	0.42	0.28	0.58	0.19	0.55	0.46	0.49	0.19	0.19	0.22	0.49
0.22	0.26	0.55	0.08	0.19	0.22	0.46	0.08	0.73	0.46	0.19	0.58	0.38	0.22	0.19	0.49	0.55	0.22	0.55	0.19	0.19	0.08	0.55	0.22	0.19	0.49	0.08	0.22	0.08	0.08	0.58	0.22	0.08	0.46	0.38	0.08	0.27	0.22	0.42	0.42	0.28	0.22	0.19	0.55	0.46	0.49	0.19	0.19	0.22	0.55
0.22	0.28	0.22	0.08	0.19	0.55	0.46	0.73	0.08	0.46	0.19	0.58	0.38	0.22	0.19	0.55	0.19	0.38	0.22	0.19	0.2	0.19	0.22	0.22	0.19	0.49	0.08	0.08	0.08	0.19	0.58	0.08	0.08	0.46	0.22	0.08	0.27	0.22	0.42	0.42	0.2	0.49	0.19	0.49	0.46	0.22	0.19	0.19	0.22	0.22
0.22	0.28	0.22	0.08	0.19	0.55	0.46	0.73	0.08	0.46	0.19	0.58	0.38	0.08	0.19	0.55	0.19	0.38	0.22	0.19	0.2	0.19	0.22	0.22	0.19	0.49	0.08	0.08	0.08	0.19	0.58	0.08	0.08	0.46	0.22	0.08	0.27	0.22	0.42	0.42	0.2	0.49	0.19	0.49	0.46	0.22	0.19	0.19	0.22	0.22
0.22	0.49	0.73	0.08	0.19	0.55	0.08	0.08	0.08	0.46	0.19	0.58	0.49	0.49	0.19	0.49	0.22	0.22	0.49	0.22	0.49	0.55	0.55	0.19	0.08	0.46	0.19	0.55	0.08	0.19	0.58	0.19	0.46	0.46	0.22	0.08	0.28	0.22	0.42	0.42	0.46	0.55	0.19	0.55	0.2	0.49	0.19	0.19	0.08	0.55
0.22	0.08	0.73	0.08	0.19	0.22	0.46	0.73	0.73	0.46	0.19	0.58	0.38	0.49	0.19	0.08	0.2	0.49	0.22	0.19	0.2	0.08	0.55	0.22	0.22	0.49	0.22	0.08	0.08	0.19	0.58	0.08	0.08	0.46	0.22	0.08	0.27	0.22	0.42	0.42	0.28	0.2	0.19	0.55	0.46	0.22	0.19	0.19	0.22	0.42
0.22	0.08	0.73	0.08	0.19	0.22	0.46	0.73	0.73	0.46	0.19	0.58	0.38	0.49	0.19	0.08	0.2	0.49	0.22	0.19	0.2	0.08	0.55	0.22	0.19	0.49	0.22	0.08	0.08	0.19	0.58	0.08	0.08	0.46	0.22	0.08	0.27	0.22	0.42	0.42	0.28	0.2	0.19	0.55	0.46	0.22	0.19	0.19	0.22	0.42
0.22	0.08	0.55	0.08	0.19	0.22	0.46	0.08	0.73	0.19	0.19	0.58	0.38	0.22	0.19	0.22	0.55	0.22	0.22	0.19	0.2	0.19	0.55	0.22	0.19	0.49	0.08	0.08	0.08	0.22	0.58	0.22	0.08	0.46	0.22	0.08	0.27	0.22	0.42	0.42	0.26	0.22	0.19	0.55	0.46	0.22	0.19	0.19	0.22	0.49
0.22	0.08	0.55	0.08	0.19	0.22	0.46	0.26	0.73	0.46	0.19	0.58	0.38	0.55	0.19	0.22	0.55	0.22	0.22	0.19	0.2	0.19	0.55	0.49	0.19	0.49	0.22	0.08	0.08	0.22	0.58	0.22	0.08	0.46	0.22	0.08	0.27	0.22	0.42	0.42	0.26	0.22	0.19	0.55	0.46	0.22	0.19	0.19	0.22	0.49
0.22	0.08	0.49	0.08	0.19	0.55	0.14	0.27	0.08	0.46	0.19	0.58	0.19	0.22	0.19	0.08	0.2	0.49	0.55	0.19	0.55	0.08	0.55	0.19	0.19	0.49	0.22	0.19	0.08	0.08	0.58	0.22	0.08	0.46	0.22	0.08	0.28	0.22	0.42	0.42	0.28	0.42	0.19	0.55	0.46	0.49	0.19	0.19	0.19	0.55
0.22	0.08	0.08	0.08	0.19	0.42	0.46	0.08	0.08	0.46	0.19	0.58	0.38	0.22	0.19	0.55	0.19	0.08	0.55	0.19	0.2	0.08	0.55	0.22	0.08	0.49	0.49	0.08	0.22	0.19	0.58	0.08	0.22	0.46	0.22	0.08	0.27	0.22	0.42	0.42	0.28	0.49	0.19	0.49	0.46	0.22	0.19	0.19	0.22	0.55
0.22	0.08	0.08	0.08	0.19	0.55	0.46	0.08	0.08	0.46	0.19	0.58	0.38	0.22	0.22	0.55	0.19	0.22	0.55	0.19	0.2	0.08	0.55	0.22	0.08	0.49	0.49	0.08	0.08	0.19	0.58	0.08	0.08	0.46	0.22	0.22	0.27	0.22	0.42	0.42	0.2	0.49	0.19	0.49	0.46	0.22	0.19	0.19	0.22	0.55
0.22	0.08	0.08	0.08	0.19	0.55	0.46	0.08	0.08	0.46	0.19	0.58	0.38	0.22	0.19	0.55	0.19	0.22	0.55	0.19	0.58	0.08	0.55	0.08	0.08	0.49	0.22	0.08	0.19	0.19	0.58	0.08	0.22	0.46	0.22	0.08	0.27	0.22	0.42	0.42	0.28	0.49	0.19	0.49	0.46	0.22	0.19	0.19	0.22	0.55
0.22	0.08	0.08	0.08	0.19	0.55	0.46	0.08	0.08	0.46	0.19	0.58	0.38	0.22	0.19	0.55	0.19	0.19	0.55	0.19	0.08	0.08	0.55	0.22	0.08	0.49	0.49	0.08	0.22	0.19	0.58	0.08	0.22	0.46	0.22	0.08	0.27	0.22	0.42	0.42	0.28	0.49	0.19	0.49	0.46	0.22	0.19	0.19	0.22	0.55
0.22	0.08	0.08	0.08	0.19	0.55	0.46	0.08	0.08	0.46	0.19	0.58	0.08	0.22	0.19	0.55	0.19	0.19	0.55	0.19	0.2	0.08	0.55	0.22	0.08	0.49	0.49	0.08	0.08	0.19	0.58	0.22	0.08	0.46	0.22	0.08	0.27	0.22	0.42	0.42	0.28	0.49	0.19	0.49	0.46	0.19	0.19	0.19	0.22	0.55
0.73	0.73	0.08	0.19	0.55	0.46	0.49	0.42	0.73	0.49	0.08	0.55	0.08	0.19	0.2	0.55	0.55	0.22	0.55	0.22	0.19	0.08	0.08	0.19	0.22	0.49	0.55	0.43	0.22	0.55	0.58	0.08	0.08	0.46	0.22	0.08	0.28	0.22	0.42	0.42	0.28	0.19	0.55	0.08	0.19	0.19	0.19	0.08	0.55	0.22
0.73	0.38	0.73	0.08	0.19	0.55	0.08	0.08	0.08	0.46	0.19	0.58	0.22	0.49	0.08	0.55	0.08	0.19	0.22	0.08	0.22	0.58	0.22	0.55	0.26	0.49	0.19	0.22	0.08	0.08	0.08	0.08	0.08	0.46	0.22	0.08	0.28	0.22	0.14	0.42	0.22	0.08	0.38	0.55	0.08	0.08	0.19	0.19	0.08	0.55
0.73	0.08	0.08	0.08	0.19	0.49	0.46	0.58	0.73	0.46	0.19	0.58	0.22	0.55	0.19	0.49	0.49	0.22	0.55	0.19	0.19	0.58	0.55	0.2	0.22	0.2	0.55	0.22	0.08	0.08	0.08	0.22	0.08	0.46	0.08	0.08	0.28	0.22	0.42	0.42	0.55	0.08	0.19	0.55	0.08	0.19	0.19	0.19	0.08	0.55
0.08	0.22	0.08	0.19	0.55	0.46	0.49	0.42	0.73	0.08	0.22	0.55	0.38	0.08	0.08	0.55	0.22	0.08	0.55	0.08	0.19	0.55	0.08	0.08	0.22	0.49	0.19	0.19	0.22	0.19	0.28	0.08	0.08	0.46	0.22	0.08	0.28	0.22	0.42	0.42	0.28	0.19	0.55	0.08	0.19	0.19	0.19	0.08	0.55	0.22
0.08	0.22	0.08	0.19	0.55	0.46	0.49	0.42	0.73	0.08	0.22	0.55	0.08	0.22	0.08	0.55	0.55	0.22	0.55	0.08	0.08	0.08	0.08	0.08	0.22	0.49	0.08	0.38	0.22	0.19	0.58	0.08	0.08	0.46	0.22	0.08	0.28	0.22	0.42	0.42	0.28	0.19	0.55	0.08	0.19	0.19	0.19	0.08	0.55	0.22
0.08	0.73	0.08	0.19	0.19	0.14	0.73	0.49	0.73	0.22	0.22	0.22	0.08	0.08	0.19	0.55	0.55	0.19	0.22	0.08	0.55	0.19	0.08	0.08	0.19	0.49	0.19	0.08	0.22	0.19	0.58	0.08	0.08	0.46	0.22	0.08	0.28	0.22	0.42	0.42	0.28	0.19	0.55	0.08	0.19	0.19	0.19	0.08	0.55	0.22
0.08	0.73	0.08	0.19	0.19	0.14	0.73	0.49	0.73	0.22	0.22	0.22	0.08	0.08	0.19	0.55	0.55	0.19	0.22	0.08	0.49	0.08	0.08	0.08	0.19	0.49	0.19	0.08	0.22	0.19	0.58	0.08	0.08	0.46	0.22	0.08	0.28	0.22	0.42	0.42	0.28	0.19	0.55	0.08	0.19	0.19	0.19	0.08	0.55	0.22
0.08	0.73	0.08	0.19	0.19	0.46	0.42	0.49	0.73	0.22	0.22	0.22	0.08	0.08	0.19	0.55	0.55	0.19	0.22	0.08	0.55	0.19	0.08	0.19	0.19	0.49	0.19	0.08	0.22	0.19	0.58	0.08	0.08	0.46	0.22	0.08	0.28	0.22	0.42	0.42	0.28	0.19	0.55	0.08	0.19	0.19	0.19	0.08	0.55	0.22
0.08	0.73	0.08	0.19	0.55	0.08	0.49	0.42	0.73	0.49	0.22	0.55	0.08	0.19	0.2	0.55	0.55	0.22	0.55	0.22	0.19	0.08	0.08	0.19	0.22	0.49	0.55	0.43	0.22	0.19	0.58	0.08	0.08	0.46	0.22	0.08	0.28	0.22	0.42	0.42	0.28	0.19	0.55	0.08	0.19	0.19	0.19	0.08	0.55	0.22
0.08	0.73	0.08	0.19	0.55	0.19	0.49	0.42	0.73	0.08	0.22	0.55	0.08	0.08	0.08	0.55	0.55	0.08	0.55	0.19	0.19	0.19	0.08	0.08	0.22	0.49	0.19	0.19	0.22	0.19	0.58	0.08	0.08	0.46	0.22	0.08	0.28	0.22	0.42	0.42	0.28	0.19	0.55	0.08	0.19	0.19	0.19	0.08	0.55	0.22
0.08	0.73	0.08	0.19	0.55	0.46	0.22	0.55	0.73	0.27	0.22	0.55	0.08	0.2	0.19	0.55	0.08	0.22	0.22	0.22	0.19	0.08	0.08	0.19	0.22	0.49	0.19	0.43	0.22	0.55	0.22	0.08	0.08	0.08	0.22	0.08	0.28	0.22	0.42	0.42	0.28	0.19	0.55	0.08	0.19	0.19	0.19	0.08	0.55	0.22
0.08	0.73	0.08	0.19	0.55	0.46	0.42	0.42	0.73	0.22	0.22	0.49	0.08	0.08	0.19	0.55	0.55	0.22	0.55	0.22	0.19	0.08	0.08	0.08	0.19	0.49	0.19	0.19	0.22	0.19	0.58	0.08	0.08	0.46	0.22	0.08	0.28	0.22	0.42	0.42	0.28	0.19	0.55	0.08	0.19	0.19	0.19	0.08	0.55	0.22
0.08	0.73	0.08	0.19	0.55	0.46	0.55	0.42	0.14	0.08	0.22	0.55	0.38	0.19	0.08	0.58	0.55	0.08	0.55	0.19	0.08	0.19	0.55	0.08	0.19	0.49	0.08	0.19	0.22	0.38	0.58	0.22	0.08	0.46	0.22	0.08	0.28	0.22	0.42	0.42	0.28	0.19	0.55	0.08	0.19	0.19	0.19	0.08	0.55	0.22
0.08	0.73	0.08	0.19	0.55	0.46	0.49	0.73	0.73	0.08	0.22	0.55	0.08	0.08	0.08	0.55	0.55	0.22	0.55	0.08	0.19	0.08	0.08	0.08	0.22	0.49	0.08	0.19	0.22	0.19	0.28	0.08	0.19	0.46	0.22	0.08	0.28	0.22	0.42	0.42	0.28	0.19	0.55	0.08	0.19	0.19	0.19	0.08	0.55	0.22
0.08	0.73	0.08	0.19	0.55	0.46	0.49	0.42	0.73	0.22	0.22	0.55	0.38	0.08	0.08	0.55	0.55	0.22	0.55	0.08	0.08	0.08	0.08	0.08	0.22	0.49	0.19	0.38	0.22	0.19	0.58	0.49	0.08	0.46	0.22	0.08	0.28	0.22	0.42	0.42	0.28	0.19	0.55	0.08	0.19	0.19	0.19	0.08	0.55	0.22
0.08	0.73	0.08	0.19	0.55	0.46	0.49	0.42	0.73	0.08	0.22	0.55	0.22	0.08	0.08	0.22	0.55	0.08	0.55	0.22	0.2	0.19	0.46	0.19	0.08	0.22	0.19	0.19	0.22	0.19	0.58	0.08	0.08	0.46	0.22	0.08	0.28	0.22	0.42	0.42	0.28	0.19	0.55	0.08	0.19	0.19	0.19	0.08	0.55	0.22
0.08	0.73	0.08	0.19	0.55	0.46	0.49	0.42	0.73	0.08	0.38	0.49	0.08	0.22	0.08	0.55	0.55	0.22	0.55	0.08	0.19	0.19	0.08	0.08	0.22	0.49	0.19	0.38	0.22	0.19	0.58	0.08	0.08	0.46	0.22	0.08	0.28	0.22	0.42	0.42	0.28	0.19	0.55	0.08	0.19	0.19	0.19	0.08	0.55	0.22
0.08	0.73	0.08	0.19	0.55	0.46	0.49	0.55	0.73	0.58	0.22	0.55	0.08	0.08	0.08	0.46	0.55	0.22	0.55	0.08	0.19	0.08	0.08	0.19	0.19	0.42	0.19	0.19	0.22	0.08	0.58	0.08	0.08	0.46	0.22	0.08	0.28	0.22	0.42	0.42	0.28	0.19	0.55	0.08	0.19	0.19	0.19	0.08	0.55	0.22
0.08	0.73	0.08	0.19	0.55	0.46	0.49	0.55	0.73	0.58	0.22	0.55	0.08	0.19	0.08	0.46	0.55	0.22	0.55	0.08	0.19	0.08	0.08	0.19	0.19	0.42	0.08	0.19	0.22	0.19	0.58	0.08	0.08	0.46	0.22	0.08	0.28	0.22	0.42	0.42	0.28	0.19	0.55	0.08	0.19	0.19	0.19	0.08	0.55	0.22
0.08	0.73	0.08	0.19	0.55	0.46	0.49	0.49	0.73	0.08	0.22	0.55	0.22	0.08	0.19	0.55	0.55	0.22	0.55	0.08	0.19	0.08	0.19	0.19	0.22	0.49	0.08	0.19	0.22	0.19	0.58	0.08	0.08	0.46	0.22	0.08	0.28	0.22	0.42	0.42	0.28	0.19	0.55	0.08	0.19	0.19	0.19	0.08	0.55	0.22
0.08	0.73	0.08	0.19	0.55	0.46	0.49	0.49	0.73	0.08	0.22	0.55	0.22	0.08	0.19	0.55	0.55	0.22	0.55	0.08	0.19	0.08	0.19	0.19	0.22	0.49	0.08	0.19	0.22	0.19	0.58	0.08	0.08	0.46	0.22	0.08	0.28	0.22	0.42	0.42	0.28	0.19	0.55	0.08	0.19	0.19	0.19	0.08	0.55	0.22
0.08	0.73	0.08	0.19	0.55	0.46	0.49	0.49	0.73	0.08	0.22	0.55	0.22	0.08	0.19	0.55	0.55	0.22	0.55	0.08	0.19	0.08	0.19	0.19	0.22	0.49	0.08	0.19	0.22	0.19	0.58	0.08	0.08	0.46	0.22	0.08	0.28	0.22	0.42	0.42	0.28	0.19	0.55	0.08	0.19	0.19	0.19	0.08	0.55	0.22
0.08	0.73	0.08	0.19	0.55	0.46	0.49	0.49	0.73	0.08	0.22	0.55	0.22	0.08	0.19	0.55	0.55	0.22	0.55	0.08	0.19	0.08	0.19	0.19	0.22	0.49	0.08	0.19	0.22	0.19	0.58	0.08	0.08	0.46	0.22	0.08	0.28	0.22	0.42	0.42	0.28	0.55	0.19	0.55	0.19	0.19	0.19	0.08	0.55	0.22
0.08	0.73	0.46	0.19	0.55	0.46	0.49	0.27	0.08	0.19	0.22	0.55	0.08	0.19	0.08	0.55	0.19	0.22	0.55	0.08	0.49	0.08	0.22	0.19	0.22	0.22	0.22	0.08	0.22	0.19	0.58	0.08	0.08	0.46	0.22	0.08	0.28	0.22	0.42	0.42	0.28	0.19	0.55	0.08	0.19	0.19	0.19	0.08	0.55	0.22
0.08	0.08	0.73	0.08	0.19	0.55	0.08	0.08	0.73	0.46	0.19	0.58	0.22	0.55	0.19	0.49	0.49	0.22	0.55	0.19	0.19	0.58	0.49	0.2	0.08	0.2	0.22	0.19	0.08	0.38	0.08	0.22	0.08	0.46	0.08	0.08	0.28	0.22	0.42	0.42	0.55	0.08	0.19	0.55	0.08	0.19	0.19	0.19	0.19	0.55
0.08	0.08	0.08	0.19	0.19	0.08	0.49	0.73	0.58	0.49	0.22	0.55	0.08	0.55	0.19	0.19	0.55	0.22	0.49	0.08	0.19	0.08	0.55	0.19	0.22	0.49	0.19	0.08	0.22	0.19	0.58	0.08	0.08	0.46	0.22	0.08	0.28	0.22	0.42	0.42	0.28	0.55	0.19	0.55	0.19	0.19	0.19	0.08	0.55	0.22
0.08	0.08	0.08	0.19	0.46	0.46	0.55	0.14	0.73	0.58	0.22	0.55	0.08	0.08	0.08	0.55	0.22	0.08	0.55	0.19	0.19	0.08	0.22	0.19	0.22	0.49	0.19	0.19	0.22	0.19	0.28	0.08	0.08	0.46	0.22	0.08	0.28	0.22	0.42	0.42	0.28	0.19	0.55	0.08	0.19	0.19	0.19	0.08	0.55	0.22
0.08	0.08	0.08	0.19	0.55	0.08	0.55	0.22	0.73	0.08	0.22	0.55	0.08	0.08	0.08	0.55	0.08	0.22	0.55	0.08	0.19	0.08	0.08	0.08	0.22	0.49	0.22	0.08	0.49	0.19	0.58	0.22	0.08	0.46	0.22	0.08	0.28	0.22	0.42	0.42	0.28	0.19	0.55	0.08	0.19	0.19	0.19	0.08	0.55	0.22
0.08	0.08	0.08	0.19	0.55	0.08	0.49	0.73	0.2	0.49	0.22	0.22	0.22	0.08	0.19	0.55	0.46	0.08	0.49	0.22	0.19	0.08	0.46	0.22	0.22	0.49	0.19	0.19	0.22	0.19	0.58	0.22	0.08	0.46	0.22	0.08	0.28	0.22	0.42	0.42	0.28	0.19	0.55	0.08	0.19	0.19	0.19	0.08	0.55	0.22
0.08	0.08	0.08	0.19	0.55	0.08	0.49	0.73	0.2	0.49	0.22	0.22	0.22	0.08	0.19	0.55	0.55	0.08	0.49	0.22	0.08	0.08	0.46	0.22	0.22	0.49	0.19	0.19	0.22	0.19	0.58	0.22	0.08	0.46	0.22	0.08	0.28	0.22	0.42	0.42	0.28	0.19	0.55	0.08	0.19	0.19	0.19	0.08	0.55	0.22
0.08	0.08	0.08	0.19	0.55	0.08	0.49	0.73	0.2	0.49	0.22	0.22	0.08	0.08	0.19	0.55	0.55	0.08	0.55	0.22	0.19	0.08	0.46	0.22	0.22	0.49	0.19	0.19	0.22	0.19	0.58	0.22	0.08	0.46	0.22	0.08	0.28	0.22	0.42	0.42	0.28	0.19	0.55	0.08	0.19	0.19	0.19	0.08	0.55	0.22
0.08	0.08	0.08	0.19	0.55	0.08	0.49	0.73	0.58	0.22	0.22	0.55	0.08	0.55	0.19	0.19	0.55	0.22	0.49	0.08	0.19	0.08	0.55	0.19	0.22	0.49	0.19	0.19	0.38	0.19	0.28	0.38	0.08	0.46	0.22	0.08	0.28	0.22	0.42	0.42	0.28	0.55	0.19	0.55	0.19	0.19	0.19	0.08	0.55	0.22
0.08	0.08	0.08	0.19	0.55	0.08	0.49	0.73	0.58	0.49	0.22	0.55	0.49	0.55	0.19	0.19	0.55	0.22	0.49	0.08	0.19	0.08	0.55	0.19	0.49	0.49	0.19	0.19	0.38	0.19	0.28	0.22	0.08	0.46	0.22	0.08	0.28	0.22	0.42	0.42	0.28	0.55	0.19	0.55	0.19	0.19	0.19	0.08	0.55	0.22
0.08	0.08	0.08	0.19	0.55	0.08	0.49	0.42	0.58	0.49	0.22	0.55	0.08	0.55	0.19	0.19	0.55	0.22	0.49	0.08	0.19	0.08	0.55	0.19	0.22	0.49	0.19	0.19	0.38	0.19	0.28	0.22	0.08	0.46	0.22	0.08	0.28	0.22	0.42	0.42	0.28	0.19	0.55	0.08	0.19	0.19	0.46	0.08	0.55	0.22
0.08	0.08	0.08	0.19	0.55	0.08	0.46	0.42	0.73	0.49	0.22	0.55	0.08	0.08	0.19	0.19	0.55	0.38	0.46	0.22	0.19	0.08	0.08	0.08	0.22	0.49	0.19	0.19	0.22	0.19	0.58	0.22	0.08	0.46	0.22	0.08	0.28	0.22	0.42	0.42	0.28	0.19	0.55	0.08	0.19	0.19	0.19	0.08	0.55	0.22
0.08	0.08	0.08	0.19	0.55	0.08	0.46	0.42	0.73	0.49	0.22	0.55	0.08	0.08	0.19	0.19	0.55	0.38	0.46	0.22	0.19	0.08	0.08	0.08	0.22	0.49	0.19	0.19	0.22	0.19	0.58	0.22	0.08	0.46	0.22	0.08	0.28	0.22	0.42	0.42	0.28	0.19	0.55	0.08	0.19	0.19	0.19	0.08	0.55	0.22
0.08	0.08	0.08	0.19	0.55	0.46	0.22	0.27	0.73	0.19	0.22	0.55	0.22	0.08	0.22	0.55	0.19	0.08	0.55	0.08	0.19	0.08	0.22	0.19	0.49	0.49	0.26	0.19	0.22	0.19	0.58	0.08	0.08	0.46	0.22	0.08	0.28	0.22	0.42	0.42	0.28	0.19	0.55	0.08	0.19	0.19	0.19	0.08	0.55	0.22
0.08	0.08	0.08	0.19	0.55	0.46	0.42	0.73	0.73	0.08	0.22	0.55	0.22	0.2	0.19	0.19	0.55	0.19	0.55	0.08	0.08	0.19	0.46	0.19	0.2	0.49	0.08	0.19	0.22	0.49	0.49	0.2	0.08	0.46	0.22	0.08	0.28	0.22	0.42	0.42	0.28	0.19	0.55	0.08	0.19	0.19	0.19	0.08	0.55	0.22
0.08	0.08	0.08	0.19	0.55	0.46	0.42	0.73	0.73	0.08	0.22	0.55	0.22	0.2	0.19	0.19	0.55	0.19	0.55	0.08	0.08	0.19	0.46	0.19	0.2	0.49	0.08	0.19	0.22	0.49	0.49	0.2	0.08	0.46	0.22	0.08	0.28	0.22	0.42	0.42	0.28	0.19	0.55	0.08	0.19	0.19	0.19	0.08	0.55	0.22
0.08	0.08	0.08	0.19	0.55	0.46	0.42	0.42	0.73	0.38	0.22	0.55	0.08	0.08	0.08	0.55	0.55	0.22	0.55	0.08	0.19	0.08	0.08	0.19	0.49	0.49	0.19	0.19	0.22	0.19	0.58	0.00000	0.00000	0.00000	0.00000	0.00000	0.00000	0.00000	0.00000	0.00000	0.00000	0.00000	0.00000	0.00000	0.08	0.08	0.22	0.49	0.08	0.28
0.08	0.08	0.08	0.19	0.55	0.46	0.42	0.42	0.73	0.08	0.22	0.55	0.08	0.08	0.19	0.55	0.55	0.19	0.55	0.08	0.08	0.08	0.08	0.08	0.19	0.49	0.19	0.19	0.22	0.08	0.58	0.19	0.08	0.46	0.22	0.08	0.28	0.22	0.42	0.42	0.28	0.19	0.55	0.08	0.19	0.19	0.19	0.08	0.55	0.22
0.08	0.08	0.08	0.19	0.55	0.46	0.46	0.42	0.73	0.08	0.22	0.55	0.19	0.08	0.08	0.55	0.49	0.08	0.55	0.22	0.19	0.08	0.08	0.19	0.49	0.49	0.19	0.19	0.22	0.19	0.58	0.08	0.08	0.46	0.22	0.08	0.28	0.22	0.42	0.42	0.28	0.19	0.55	0.08	0.19	0.19	0.19	0.08	0.55	0.22
0.08	0.08	0.08	0.19	0.55	0.46	0.28	0.73	0.58	0.22	0.22	0.55	0.08	0.22	0.08	0.19	0.08	0.08	0.55	0.08	0.19	0.08	0.08	0.19	0.22	0.49	0.08	0.08	0.22	0.19	0.58	0.08	0.08	0.46	0.22	0.08	0.28	0.22	0.42	0.42	0.28	0.19	0.55	0.08	0.19	0.19	0.19	0.08	0.55	0.22
0.08	0.08	0.08	0.19	0.55	0.46	0.28	0.73	0.55	0.58	0.22	0.46	0.08	0.08	0.22	0.55	0.22	0.08	0.49	0.22	0.22	0.19	0.19	0.19	0.22	0.22	0.08	0.22	0.22	0.19	0.58	0.08	0.08	0.46	0.22	0.38	0.28	0.22	0.42	0.42	0.28	0.19	0.55	0.08	0.19	0.19	0.19	0.08	0.55	0.22
0.08	0.08	0.08	0.19	0.55	0.46	0.55	0.73	0.73	0.08	0.22	0.55	0.22	0.22	0.08	0.55	0.08	0.22	0.55	0.08	0.19	0.08	0.19	0.19	0.22	0.49	0.58	0.26	0.22	0.19	0.58	0.08	0.08	0.46	0.22	0.08	0.28	0.22	0.42	0.42	0.28	0.19	0.55	0.08	0.08	0.19	0.19	0.08	0.55	0.22
0.08	0.08	0.08	0.19	0.55	0.46	0.55	0.73	0.73	0.08	0.22	0.55	0.08	0.22	0.2	0.19	0.08	0.22	0.55	0.08	0.19	0.08	0.08	0.19	0.22	0.49	0.08	0.08	0.22	0.19	0.58	0.08	0.08	0.46	0.22	0.08	0.28	0.22	0.42	0.42	0.28	0.19	0.55	0.08	0.19	0.19	0.19	0.08	0.55	0.22
0.08	0.08	0.08	0.19	0.55	0.46	0.55	0.73	0.42	0.08	0.22	0.46	0.08	0.08	0.08	0.55	0.08	0.22	0.55	0.22	0.19	0.19	0.19	0.19	0.22	0.42	0.08	0.38	0.22	0.55	0.58	0.08	0.08	0.46	0.22	0.08	0.28	0.22	0.42	0.42	0.28	0.55	0.19	0.55	0.19	0.19	0.19	0.08	0.55	0.22
0.08	0.08	0.08	0.19	0.55	0.46	0.55	0.73	0.42	0.08	0.22	0.55	0.08	0.08	0.08	0.55	0.08	0.22	0.55	0.22	0.19	0.19	0.19	0.19	0.38	0.42	0.38	0.38	0.22	0.55	0.58	0.08	0.08	0.46	0.22	0.08	0.28	0.22	0.42	0.42	0.28	0.19	0.55	0.08	0.19	0.19	0.19	0.08	0.55	0.22
0.08	0.08	0.08	0.19	0.55	0.46	0.55	0.73	0.42	0.08	0.08	0.55	0.22	0.22	0.08	0.55	0.08	0.22	0.55	0.08	0.19	0.08	0.08	0.19	0.22	0.49	0.08	0.08	0.22	0.19	0.58	0.08	0.08	0.46	0.22	0.08	0.28	0.22	0.42	0.42	0.28	0.19	0.55	0.08	0.19	0.19	0.19	0.08	0.55	0.22
0.08	0.08	0.08	0.19	0.55	0.46	0.55	0.42	0.73	0.08	0.22	0.55	0.08	0.08	0.08	0.55	0.55	0.08	0.55	0.19	0.19	0.08	0.08	0.19	0.19	0.49	0.08	0.19	0.22	0.19	0.58	0.08	0.08	0.46	0.22	0.08	0.28	0.22	0.42	0.42	0.28	0.19	0.55	0.08	0.19	0.19	0.19	0.08	0.55	0.22
0.08	0.08	0.08	0.19	0.55	0.46	0.55	0.49	0.73	0.08	0.22	0.55	0.08	0.08	0.08	0.55	0.55	0.19	0.55	0.08	0.19	0.19	0.08	0.19	0.22	0.49	0.26	0.19	0.22	0.19	0.26	0.08	0.08	0.46	0.22	0.08	0.28	0.22	0.42	0.42	0.28	0.19	0.55	0.08	0.19	0.19	0.19	0.08	0.55	0.22
0.08	0.08	0.08	0.19	0.55	0.46	0.55	0.08	0.73	0.08	0.22	0.55	0.19	0.08	0.08	0.55	0.08	0.08	0.55	0.19	0.19	0.08	0.08	0.19	0.08	0.49	0.08	0.08	0.22	0.19	0.58	0.22	0.08	0.46	0.22	0.08	0.28	0.22	0.42	0.42	0.28	0.19	0.55	0.08	0.19	0.19	0.19	0.08	0.55	0.22
0.08	0.08	0.08	0.19	0.55	0.46	0.55	0.08	0.73	0.08	0.22	0.55	0.08	0.08	0.08	0.55	0.08	0.22	0.55	0.19	0.19	0.08	0.08	0.19	0.22	0.49	0.08	0.08	0.22	0.19	0.58	0.22	0.08	0.46	0.22	0.08	0.28	0.22	0.42	0.42	0.28	0.19	0.55	0.08	0.19	0.19	0.19	0.08	0.55	0.22
0.08	0.08	0.08	0.19	0.55	0.46	0.49	0.08	0.73	0.19	0.22	0.55	0.08	0.08	0.22	0.55	0.19	0.08	0.55	0.08	0.19	0.08	0.58	0.19	0.22	0.49	0.26	0.19	0.22	0.19	0.58	0.22	0.08	0.46	0.22	0.08	0.28	0.22	0.42	0.42	0.28	0.19	0.55	0.08	0.19	0.19	0.19	0.08	0.55	0.22
0.08	0.08	0.08	0.19	0.55	0.46	0.49	0.08	0.73	0.19	0.22	0.55	0.08	0.08	0.22	0.55	0.19	0.08	0.55	0.08	0.19	0.08	0.58	0.19	0.27	0.49	0.26	0.19	0.22	0.19	0.58	0.08	0.08	0.46	0.22	0.08	0.28	0.22	0.42	0.42	0.28	0.19	0.55	0.08	0.19	0.19	0.19	0.08	0.55	0.22
0.08	0.08	0.08	0.19	0.55	0.46	0.49	0.27	0.73	0.19	0.22	0.55	0.22	0.08	0.22	0.55	0.19	0.08	0.55	0.19	0.19	0.08	0.58	0.19	0.27	0.49	0.19	0.19	0.22	0.19	0.58	0.22	0.08	0.46	0.22	0.08	0.28	0.22	0.42	0.42	0.28	0.19	0.55	0.08	0.19	0.19	0.19	0.08	0.55	0.22
0.08	0.08	0.08	0.19	0.55	0.46	0.49	0.27	0.73	0.19	0.22	0.55	0.22	0.2	0.22	0.55	0.38	0.22	0.55	0.08	0.19	0.19	0.08	0.19	0.38	0.49	0.26	0.19	0.22	0.19	0.58	0.08	0.08	0.46	0.22	0.08	0.28	0.22	0.42	0.42	0.28	0.19	0.55	0.08	0.19	0.19	0.19	0.08	0.55	0.22
0.08	0.08	0.08	0.19	0.55	0.46	0.49	0.27	0.73	0.19	0.22	0.55	0.08	0.08	0.22	0.55	0.19	0.08	0.55	0.22	0.08	0.08	0.22	0.19	0.49	0.49	0.26	0.19	0.22	0.19	0.58	0.08	0.08	0.46	0.22	0.08	0.28	0.22	0.42	0.42	0.28	0.19	0.55	0.08	0.19	0.19	0.19	0.08	0.55	0.22
0.08	0.08	0.08	0.19	0.55	0.46	0.49	0.42	0.73	0.22	0.22	0.55	0.22	0.22	0.08	0.55	0.22	0.08	0.55	0.22	0.19	0.08	0.08	0.19	0.22	0.49	0.38	0.19	0.22	0.19	0.22	0.19	0.08	0.46	0.22	0.08	0.28	0.22	0.42	0.42	0.28	0.19	0.55	0.08	0.19	0.19	0.19	0.08	0.55	0.22
0.08	0.08	0.08	0.19	0.55	0.46	0.49	0.42	0.73	0.22	0.22	0.55	0.22	0.49	0.08	0.55	0.22	0.22	0.55	0.22	0.19	0.08	0.08	0.19	0.22	0.49	0.38	0.19	0.22	0.19	0.22	0.19	0.08	0.46	0.22	0.08	0.28	0.22	0.42	0.42	0.28	0.19	0.55	0.08	0.19	0.19	0.19	0.08	0.55	0.22
0.08	0.08	0.08	0.19	0.55	0.46	0.49	0.42	0.73	0.19	0.22	0.55	0.08	0.08	0.22	0.55	0.55	0.22	0.55	0.08	0.19	0.08	0.08	0.19	0.22	0.49	0.19	0.19	0.08	0.19	0.08	0.08	0.08	0.46	0.22	0.08	0.28	0.22	0.42	0.42	0.28	0.19	0.55	0.08	0.19	0.19	0.19	0.08	0.55	0.22
0.08	0.08	0.08	0.19	0.55	0.46	0.49	0.42	0.73	0.19	0.22	0.55	0.08	0.22	0.08	0.55	0.55	0.22	0.55	0.08	0.19	0.08	0.08	0.19	0.49	0.49	0.08	0.19	0.08	0.19	0.55	0.08	0.08	0.46	0.22	0.08	0.28	0.22	0.42	0.42	0.28	0.55	0.19	0.55	0.19	0.19	0.19	0.08	0.55	0.22
0.08	0.08	0.08	0.19	0.55	0.46	0.49	0.42	0.73	0.08	0.22	0.55	0.22	0.08	0.19	0.46	0.55	0.19	0.55	0.08	0.08	0.19	0.46	0.19	0.2	0.49	0.08	0.19	0.22	0.19	0.22	0.22	0.08	0.46	0.22	0.08	0.28	0.22	0.42	0.42	0.28	0.19	0.55	0.08	0.19	0.19	0.19	0.08	0.55	0.22
0.08	0.08	0.08	0.19	0.55	0.46	0.49	0.42	0.73	0.08	0.22	0.55	0.22	0.22	0.19	0.55	0.19	0.22	0.55	0.08	0.55	0.55	0.08	0.08	0.22	0.55	0.08	0.19	0.22	0.19	0.58	0.08	0.08	0.46	0.22	0.08	0.28	0.22	0.42	0.42	0.28	0.19	0.55	0.08	0.19	0.19	0.19	0.08	0.55	0.22
0.08	0.08	0.08	0.19	0.55	0.46	0.49	0.42	0.73	0.08	0.22	0.55	0.22	0.22	0.19	0.55	0.19	0.22	0.55	0.08	0.55	0.55	0.08	0.08	0.22	0.55	0.08	0.19	0.22	0.19	0.58	0.08	0.08	0.46	0.22	0.08	0.28	0.22	0.42	0.42	0.28	0.55	0.19	0.55	0.19	0.19	0.19	0.08	0.55	0.22
0.08	0.08	0.08	0.19	0.55	0.46	0.49	0.42	0.73	0.08	0.22	0.55	0.22	0.55	0.08	0.55	0.22	0.08	0.55	0.22	0.22	0.08	0.08	0.19	0.22	0.49	0.26	0.19	0.19	0.22	0.08	0.08	0.08	0.46	0.22	0.08	0.28	0.22	0.42	0.42	0.28	0.19	0.55	0.08	0.19	0.19	0.19	0.08	0.55	0.22
0.08	0.08	0.08	0.19	0.55	0.46	0.49	0.42	0.73	0.08	0.22	0.55	0.08	0.08	0.19	0.55	0.55	0.22	0.55	0.22	0.19	0.08	0.08	0.19	0.22	0.49	0.19	0.19	0.22	0.19	0.58	0.08	0.08	0.46	0.22	0.08	0.28	0.22	0.42	0.42	0.28	0.19	0.55	0.08	0.19	0.19	0.19	0.08	0.55	0.22
0.08	0.08	0.08	0.19	0.55	0.46	0.49	0.42	0.73	0.08	0.22	0.55	0.08	0.08	0.19	0.55	0.55	0.22	0.55	0.08	0.19	0.08	0.08	0.19	0.22	0.49	0.19	0.19	0.08	0.19	0.58	0.19	0.08	0.46	0.22	0.08	0.28	0.22	0.42	0.42	0.28	0.19	0.55	0.08	0.19	0.19	0.19	0.08	0.55	0.22
0.08	0.08	0.08	0.19	0.55	0.46	0.49	0.42	0.42	0.22	0.22	0.46	0.08	0.08	0.08	0.55	0.08	0.22	0.55	0.22	0.19	0.19	0.19	0.19	0.27	0.49	0.08	0.38	0.22	0.19	0.58	0.08	0.08	0.46	0.22	0.08	0.28	0.22	0.42	0.42	0.28	0.19	0.55	0.08	0.19	0.19	0.19	0.08	0.55	0.22
0.08	0.08	0.08	0.19	0.49	0.08	0.22	0.42	0.73	0.38	0.38	0.55	0.08	0.08	0.08	0.55	0.49	0.22	0.55	0.08	0.19	0.22	0.08	0.19	0.08	0.49	0.19	0.19	0.22	0.19	0.58	0.08	0.08	0.46	0.22	0.08	0.28	0.22	0.42	0.42	0.28	0.49	0.26	0.19	0.19	0.19	0.19	0.08	0.55	0.22
0.08	0.08	0.08	0.19	0.49	0.08	0.73	0.42	0.00000	0.42	0.38	0.55	0.19	0.22	0.08	0.19	0.55	0.22	0.55	0.08	0.19	0.22	0.08	0.19	0.08	0.49	0.19	0.19	0.22	0.19	0.58	0.08	0.08	0.46	0.22	0.08	0.28	0.22	0.42	0.42	0.28	0.19	0.55	0.08	0.19	0.19	0.19	0.08	0.55	0.22
0.08	0.08	0.46	0.19	0.55	0.08	0.49	0.42	0.73	0.22	0.22	0.55	0.22	0.08	0.19	0.55	0.55	0.19	0.55	0.08	0.19	0.19	0.08	0.19	0.19	0.55	0.19	0.26	0.22	0.19	0.58	0.22	0.08	0.46	0.22	0.08	0.28	0.22	0.42	0.42	0.28	0.19	0.55	0.08	0.19	0.19	0.19	0.08	0.55	0.22
0.08	0.08	0.46	0.19	0.55	0.46	0.49	0.73	0.42	0.22	0.22	0.46	0.08	0.08	0.08	0.55	0.08	0.22	0.55	0.22	0.19	0.19	0.19	0.19	0.27	0.49	0.08	0.22	0.22	0.55	0.58	0.08	0.08	0.46	0.22	0.08	0.28	0.22	0.42	0.42	0.28	0.19	0.55	0.08	0.19	0.19	0.19	0.08	0.55	0.22
0.08	0.22	0.73	0.08	0.19	0.55	0.46	0.08	0.73	0.46	0.19	0.58	0.22	0.55	0.19	0.49	0.49	0.49	0.55	0.19	0.19	0.58	0.49	0.2	0.08	0.2	0.22	0.19	0.08	0.38	0.22	0.22	0.08	0.46	0.22	0.08	0.28	0.22	0.42	0.42	0.55	0.08	0.19	0.55	0.08	0.19	0.19	0.19	0.19	0.55
0.08	0.22	0.73	0.08	0.19	0.55	0.46	0.08	0.73	0.46	0.19	0.58	0.22	0.55	0.19	0.49	0.49	0.49	0.55	0.19	0.19	0.58	0.49	0.2	0.08	0.2	0.22	0.19	0.08	0.38	0.22	0.22	0.08	0.46	0.22	0.08	0.28	0.22	0.42	0.42	0.55	0.08	0.19	0.55	0.08	0.19	0.19	0.19	0.19	0.55
0.08	0.22	0.08	0.08	0.19	0.55	0.46	0.08	0.73	0.46	0.19	0.58	0.22	0.55	0.19	0.49	0.49	0.22	0.55	0.19	0.19	0.58	0.49	0.2	0.08	0.2	0.22	0.19	0.08	0.38	0.22	0.22	0.08	0.46	0.22	0.08	0.28	0.22	0.42	0.42	0.55	0.08	0.27	0.27	0.27	0.27	0.27	0.27	0.42	0.08
0.08	0.22	0.08	0.08	0.19	0.55	0.46	0.08	0.73	0.46	0.19	0.58	0.22	0.55	0.19	0.49	0.49	0.22	0.55	0.19	0.19	0.58	0.49	0.2	0.08	0.2	0.22	0.19	0.08	0.38	0.22	0.22	0.08	0.46	0.22	0.08	0.28	0.22	0.42	0.42	0.55	0.08	0.19	0.55	0.08	0.19	0.19	0.19	0.19	0.55
0.08	0.22	0.08	0.08	0.19	0.55	0.46	0.08	0.73	0.46	0.19	0.58	0.22	0.55	0.19	0.49	0.49	0.22	0.55	0.19	0.19	0.58	0.49	0.2	0.08	0.2	0.22	0.19	0.08	0.38	0.22	0.22	0.08	0.46	0.22	0.08	0.28	0.22	0.42	0.42	0.55	0.08	0.19	0.55	0.08	0.19	0.19	0.19	0.19	0.55
0.08	0.22	0.08	0.55	0.08	0.73	0.27	0.42	0.58	0.08	0.46	0.38	0.49	0.27	0.46	0.26	0.22	0.46	0.55	0.42	0.19	0.08	0.49	0.46	0.42	0.58	0.38	0.19	0.22	0.28	0.42	0.00000	0.00000	0.08	0.08	0.58	0.08	0.08	0.55	0.46	0.43	0.22	0.46	0.08	0.73	0.26	0.26	0.19	0.42	0.22
0.08	0.22	0.08	0.46	0.38	0.55	0.08	0.58	0.55	0.22	0.22	0.58	0.08	0.19	0.22	0.08	0.49	0.08	0.22	0.19	0.19	0.58	0.22	0.19	0.22	0.49	0.55	0.2	0.22	0.22	0.08	0.08	0.08	0.46	0.22	0.08	0.55	0.49	0.55	0.58	0.28	0.43	0.38	0.19	0.55	0.22	0.08	0.08	0.08	0.49
0.08	0.38	0.08	0.08	0.19	0.55	0.46	0.73	0.73	0.46	0.19	0.58	0.22	0.55	0.19	0.49	0.49	0.22	0.55	0.19	0.19	0.58	0.49	0.2	0.08	0.2	0.08	0.19	0.08	0.19	0.08	0.22	0.08	0.46	0.08	0.08	0.28	0.22	0.42	0.42	0.55	0.08	0.19	0.55	0.08	0.19	0.19	0.19	0.08	0.55
0.08	0.26	0.08	0.19	0.55	0.46	0.49	0.42	0.73	0.38	0.22	0.55	0.08	0.22	0.08	0.55	0.55	0.22	0.49	0.08	0.19	0.08	0.08	0.19	0.22	0.49	0.08	0.19	0.22	0.19	0.28	0.08	0.08	0.46	0.22	0.08	0.28	0.22	0.42	0.42	0.28	0.19	0.55	0.08	0.19	0.19	0.19	0.08	0.55	0.22
0.08	0.26	0.08	0.19	0.55	0.46	0.49	0.42	0.73	0.08	0.22	0.55	0.73	0.22	0.08	0.22	0.55	0.08	0.55	0.22	0.19	0.08	0.55	0.19	0.22	0.49	0.08	0.22	0.08	0.19	0.58	0.22	0.08	0.46	0.22	0.08	0.28	0.22	0.42	0.42	0.28	0.19	0.55	0.08	0.19	0.19	0.19	0.08	0.55	0.22
0.08	0.08	0.08	0.08	0.19	0.55	0.46	0.08	0.73	0.46	0.19	0.58	0.22	0.55	0.19	0.49	0.49	0.22	0.22	0.38	0.19	0.58	0.49	0.08	0.22	0.2	0.22	0.19	0.08	0.38	0.49	0.22	0.08	0.46	0.08	0.08	0.28	0.55	0.42	0.42	0.55	0.08	0.19	0.55	0.08	0.19	0.19	0.19	0.19	0.55
0.08	0.08	0.08	0.08	0.19	0.55	0.46	0.08	0.73	0.46	0.19	0.58	0.22	0.55	0.19	0.49	0.49	0.22	0.55	0.19	0.19	0.58	0.49	0.2	0.08	0.2	0.22	0.19	0.08	0.22	0.08	0.08	0.08	0.46	0.22	0.08	0.28	0.22	0.42	0.42	0.55	0.08	0.19	0.55	0.08	0.19	0.19	0.19	0.19	0.55
0.08	0.08	0.08	0.08	0.19	0.55	0.46	0.08	0.73	0.46	0.19	0.58	0.22	0.55	0.19	0.49	0.49	0.22	0.55	0.19	0.19	0.58	0.49	0.2	0.08	0.2	0.22	0.19	0.08	0.19	0.22	0.08	0.08	0.46	0.08	0.08	0.28	0.22	0.42	0.42	0.55	0.08	0.19	0.55	0.08	0.19	0.19	0.19	0.19	0.55
0.08	0.08	0.08	0.08	0.19	0.55	0.46	0.08	0.73	0.46	0.19	0.58	0.22	0.55	0.19	0.49	0.49	0.22	0.55	0.19	0.19	0.58	0.49	0.2	0.08	0.2	0.22	0.19	0.08	0.38	0.22	0.22	0.08	0.46	0.22	0.08	0.28	0.22	0.42	0.42	0.55	0.08	0.19	0.55	0.08	0.19	0.19	0.19	0.19	0.55
0.08	0.08	0.08	0.08	0.19	0.55	0.46	0.42	0.73	0.46	0.19	0.58	0.22	0.55	0.19	0.49	0.49	0.22	0.55	0.19	0.19	0.58	0.49	0.2	0.08	0.2	0.22	0.08	0.08	0.38	0.08	0.22	0.08	0.46	0.22	0.08	0.28	0.22	0.42	0.42	0.55	0.08	0.19	0.55	0.08	0.19	0.19	0.19	0.08	0.55
0.08	0.08	0.08	0.08	0.19	0.55	0.46	0.46	0.73	0.46	0.19	0.58	0.22	0.55	0.19	0.49	0.49	0.22	0.55	0.19	0.19	0.58	0.49	0.2	0.08	0.2	0.22	0.08	0.08	0.38	0.08	0.22	0.08	0.46	0.22	0.08	0.28	0.22	0.42	0.42	0.55	0.08	0.19	0.55	0.08	0.19	0.19	0.19	0.08	0.55
0.08	0.08	0.08	0.19	0.55	0.08	0.49	0.42	0.73	0.08	0.22	0.55	0.19	0.08	0.08	0.55	0.55	0.08	0.55	0.19	0.19	0.08	0.08	0.19	0.19	0.49	0.19	0.19	0.22	0.19	0.58	0.08	0.08	0.46	0.22	0.08	0.28	0.22	0.42	0.42	0.28	0.19	0.55	0.08	0.19	0.19	0.19	0.08	0.55	0.22
0.08	0.08	0.08	0.19	0.55	0.46	0.49	0.42	0.73	0.08	0.22	0.55	0.22	0.08	0.08	0.55	0.22	0.22	0.55	0.08	0.22	0.46	0.08	0.19	0.22	0.49	0.26	0.19	0.22	0.22	0.08	0.08	0.08	0.46	0.22	0.08	0.28	0.22	0.42	0.42	0.28	0.19	0.55	0.08	0.19	0.19	0.19	0.08	0.55	0.22
0.58	0.22	0.08	0.46	0.19	0.55	0.46	0.08	0.73	0.46	0.19	0.58	0.22	0.49	0.19	0.22	0.22	0.22	0.55	0.22	0.19	0.55	0.55	0.19	0.08	0.46	0.08	0.08	0.22	0.19	0.28	0.19	0.08	0.46	0.22	0.08	0.27	0.22	0.42	0.42	0.46	0.55	0.19	0.55	0.2	0.19	0.19	0.19	0.19	0.2
0.14	0.46	0.28	0.46	0.22	0.55	0.22	0.46	0.58	0.49	0.46	0.19	0.58	0.28	0.46	0.00000	0.00000	0.00000	0.00000	0.00000	0.00000	0.00000	0.00000	0.00000	0.00000	0.00000	0.00000	0.00000	0.00000	0.00000	0.00000	0.00000	0.00000	0.00000	0.00000	0.00000	0.00000	0.00000	0.00000	0.00000	0.00000	0.00000	0.00000	0.00000	0.00000	0.00000	0.00000	0.00000	0.00000	0.00000
0.22	0.08	0.08	0.08	0.19	0.55	0.46	0.14	0.73	0.08	0.38	0.58	0.22	0.22	0.19	0.22	0.55	0.19	0.55	0.19	0.08	0.58	0.08	0.22	0.08	0.22	0.49	0.08	0.08	0.38	0.08	0.22	0.08	0.46	0.22	0.08	0.27	0.22	0.42	0.42	0.55	0.08	0.38	0.55	0.08	0.19	0.19	0.19	0.19	0.55
0.22	0.08	0.08	0.08	0.19	0.55	0.46	0.14	0.73	0.08	0.38	0.58	0.22	0.22	0.19	0.22	0.55	0.19	0.55	0.19	0.08	0.58	0.08	0.22	0.08	0.22	0.49	0.08	0.08	0.38	0.08	0.22	0.08	0.46	0.22	0.08	0.27	0.22	0.42	0.42	0.55	0.08	0.38	0.55	0.08	0.19	0.19	0.19	0.19	0.55
0.22	0.08	0.08	0.19	0.55	0.46	0.22	0.58	0.73	0.46	0.19	0.49	0.19	0.22	0.08	0.22	0.22	0.55	0.55	0.08	0.22	0.19	0.08	0.22	0.22	0.22	0.22	0.08	0.22	0.19	0.58	0.22	0.08	0.46	0.08	0.08	0.28	0.22	0.42	0.42	0.14	0.49	0.55	0.08	0.22	0.19	0.19	0.08	0.55	0.22
0.22	0.08	0.08	0.19	0.55	0.46	0.22	0.58	0.73	0.46	0.19	0.49	0.19	0.22	0.08	0.22	0.22	0.55	0.55	0.08	0.22	0.19	0.08	0.22	0.22	0.22	0.22	0.08	0.22	0.19	0.58	0.22	0.08	0.46	0.08	0.08	0.28	0.22	0.42	0.42	0.14	0.49	0.55	0.08	0.22	0.19	0.19	0.08	0.55	0.22
0.22	0.08	0.08	0.19	0.55	0.46	0.55	0.73	0.73	0.46	0.19	0.49	0.19	0.22	0.08	0.22	0.22	0.22	0.55	0.38	0.38	0.19	0.08	0.22	0.22	0.22	0.22	0.08	0.22	0.19	0.58	0.22	0.08	0.46	0.08	0.08	0.28	0.22	0.42	0.42	0.14	0.49	0.55	0.08	0.22	0.19	0.19	0.08	0.55	0.22
0.22	0.08	0.08	0.19	0.55	0.46	0.55	0.27	0.73	0.08	0.22	0.55	0.08	0.19	0.46	0.22	0.38	0.08	0.55	0.08	0.22	0.08	0.08	0.19	0.22	0.49	0.08	0.19	0.08	0.19	0.22	0.08	0.08	0.46	0.22	0.08	0.28	0.22	0.42	0.42	0.28	0.19	0.55	0.08	0.19	0.19	0.19	0.08	0.55	0.22
0.22	0.08	0.58	0.46	0.27	0.08	0.46	0.08	0.22	0.19	0.19	0.28	0.46	0.73	0.28	0.42	0.49	0.28	0.08	0.26	0.19	0.19	0.28	0.27	0.46	0.42	0.22	0.55	0.49	0.27	0.2	0.55	0.00000	0.00000	0.00000	0.00000	0.00000	0.00000	0.00000	0.00000	0.00000	0.00000	0.00000	0.00000	0.00000	0.00000	0.00000	0.00000	0.00000	0.00000
0.22	0.22	0.08	0.08	0.19	0.22	0.08	0.58	0.08	0.46	0.19	0.58	0.22	0.49	0.19	0.22	0.08	0.22	0.55	0.22	0.2	0.58	0.22	0.08	0.08	0.49	0.22	0.22	0.08	0.22	0.08	0.55	0.08	0.46	0.19	0.08	0.27	0.22	0.42	0.73	0.22	0.08	0.19	0.55	0.19	0.19	0.19	0.19	0.08	0.55
0.22	0.22	0.22	0.22	0.55	0.22	0.2	0.19	0.46	0.42	0.27	0.28	0.2	0.08	0.55	0.55	0.55	0.55	0.19	0.73	0.49	0.55	0.19	0.42	0.22	0.14	0.42	0.27	0.08	0.55	0.42	0.08	0.00000	0.22	0.73	0.73	0.22	0.46	0.49	0.19	0.14	0.19	0.55	0.08	0.19	0.19	0.19	0.08	0.55	0.22
0.22	0.22	0.26	0.08	0.19	0.55	0.46	0.73	0.08	0.46	0.19	0.58	0.55	0.55	0.19	0.22	0.2	0.22	0.55	0.08	0.19	0.08	0.2	0.19	0.22	0.49	0.08	0.55	0.22	0.08	0.2	0.19	0.08	0.46	0.22	0.08	0.27	0.22	0.42	0.42	0.28	0.08	0.19	0.55	0.46	0.19	0.19	0.19	0.22	0.55
0.22	0.22	0.26	0.08	0.19	0.55	0.46	0.73	0.08	0.46	0.19	0.58	0.55	0.55	0.19	0.22	0.2	0.22	0.55	0.08	0.19	0.08	0.2	0.19	0.22	0.49	0.08	0.55	0.22	0.08	0.2	0.19	0.08	0.46	0.22	0.08	0.27	0.22	0.42	0.42	0.28	0.08	0.19	0.55	0.46	0.19	0.19	0.19	0.22	0.55
0.22	0.49	0.73	0.46	0.08	0.22	0.46	0.42	0.2	0.08	0.38	0.08	0.49	0.28	0.27	0.55	0.46	0.22	0.38	0.27	0.46	0.22	0.58	0.19	0.08	0.27	0.46	0.26	0.49	0.26	0.73	0.00000	0.00000	0.22	0.38	0.28	0.22	0.42	0.42	0.28	0.55	0.19	0.55	0.08	0.19	0.19	0.19	0.08	0.55	0.22
0.22	0.08	0.22	0.22	0.19	0.73	0.46	0.28	0.73	0.46	0.19	0.58	0.27	0.22	0.19	0.22	0.58	0.08	0.22	0.19	0.2	0.08	0.2	0.08	0.22	0.49	0.55	0.58	0.08	0.19	0.2	0.22	0.08	0.46	0.22	0.08	0.27	0.22	0.42	0.42	0.26	0.49	0.19	0.55	0.46	0.08	0.19	0.19	0.22	0.55
0.22	0.08	0.08	0.08	0.19	0.55	0.19	0.26	0.73	0.49	0.38	0.58	0.22	0.08	0.19	0.49	0.08	0.19	0.55	0.08	0.49	0.58	0.22	0.49	0.19	0.49	0.49	0.49	0.08	0.19	0.22	0.49	0.08	0.46	0.19	0.08	0.28	0.22	0.42	0.42	0.55	0.08	0.19	0.55	0.08	0.38	0.19	0.19	0.08	0.55
0.22	0.08	0.49	0.08	0.19	0.55	0.46	0.08	0.73	0.46	0.38	0.58	0.08	0.08	0.19	0.22	0.2	0.19	0.22	0.19	0.58	0.08	0.55	0.22	0.19	0.49	0.22	0.22	0.08	0.08	0.58	0.22	0.08	0.46	0.22	0.08	0.27	0.22	0.42	0.42	0.28	0.22	0.19	0.55	0.46	0.2	0.19	0.19	0.22	0.55
0.22	0.08	0.08	0.08	0.19	0.55	0.46	0.08	0.08	0.46	0.19	0.58	0.08	0.22	0.19	0.55	0.19	0.22	0.55	0.19	0.08	0.08	0.55	0.22	0.08	0.49	0.22	0.08	0.08	0.19	0.58	0.08	0.22	0.46	0.08	0.08	0.27	0.22	0.42	0.42	0.28	0.49	0.19	0.49	0.46	0.22	0.19	0.19	0.22	0.55
0.27	0.22	0.49	0.28	0.08	0.55	0.49	0.22	0.08	0.2	0.2	0.46	0.73	0.2	0.22	0.46	0.2	0.46	0.08	0.58	0.08	0.22	0.55	0.42	0.28	0.49	0.22	0.19	0.49	0.19	0.58	0.22	0.08	0.46	0.22	0.08	0.28	0.22	0.42	0.42	0.28	0.58	0.19	0.55	0.46	0.22	0.19	0.19	0.08	0.55
0.27	0.22	0.08	0.08	0.08	0.19	0.55	0.42	0.26	0.08	0.46	0.19	0.58	0.22	0.08	0.19	0.08	0.55	0.19	0.22	0.19	0.08	0.55	0.55	0.19	0.22	0.49	0.49	0.19	0.08	0.43	0.58	0.22	0.46	0.22	0.08	0.27	0.22	0.42	0.42	0.28	0.55	0.14	0.55	0.46	0.49	0.22	0.19	0.27	0.22
0.27	0.22	0.08	0.08	0.08	0.19	0.55	0.46	0.26	0.08	0.46	0.19	0.58	0.22	0.08	0.19	0.08	0.55	0.19	0.22	0.19	0.08	0.08	0.55	0.19	0.08	0.49	0.49	0.19	0.73	0.19	0.58	0.22	0.46	0.22	0.58	0.27	0.22	0.42	0.42	0.28	0.55	0.19	0.55	0.46	0.49	0.19	0.19	0.49	0.22
0.27	0.22	0.08	0.08	0.08	0.19	0.55	0.46	0.26	0.08	0.46	0.19	0.58	0.22	0.08	0.19	0.08	0.55	0.19	0.22	0.19	0.08	0.08	0.55	0.19	0.08	0.49	0.49	0.19	0.08	0.19	0.58	0.22	0.46	0.22	0.08	0.27	0.22	0.42	0.42	0.28	0.55	0.08	0.55	0.46	0.49	0.19	0.19	0.49	0.22
0.27	0.73	0.08	0.19	0.55	0.46	0.49	0.42	0.73	0.08	0.22	0.55	0.08	0.08	0.08	0.08	0.55	0.22	0.2	0.19	0.19	0.19	0.08	0.08	0.19	0.49	0.19	0.19	0.22	0.19	0.22	0.08	0.08	0.46	0.22	0.08	0.28	0.22	0.42	0.42	0.28	0.19	0.55	0.08	0.19	0.19	0.19	0.08	0.55	0.22
0.27	0.19	0.49	0.08	0.19	0.55	0.08	0.08	0.08	0.46	0.19	0.58	0.38	0.22	0.19	0.08	0.2	0.49	0.22	0.19	0.2	0.08	0.55	0.08	0.19	0.49	0.22	0.19	0.08	0.19	0.58	0.08	0.08	0.46	0.22	0.08	0.27	0.22	0.42	0.42	0.28	0.2	0.19	0.55	0.46	0.22	0.19	0.19	0.22	0.22
0.27	0.19	0.49	0.08	0.19	0.55	0.08	0.08	0.08	0.46	0.19	0.58	0.38	0.22	0.19	0.08	0.2	0.49	0.22	0.08	0.2	0.08	0.55	0.08	0.19	0.49	0.22	0.08	0.08	0.19	0.58	0.08	0.08	0.46	0.22	0.08	0.27	0.22	0.42	0.42	0.28	0.2	0.19	0.55	0.46	0.22	0.19	0.19	0.22	0.22
0.27	0.19	0.49	0.08	0.19	0.55	0.08	0.08	0.08	0.46	0.19	0.58	0.38	0.49	0.19	0.08	0.2	0.49	0.22	0.08	0.2	0.08	0.55	0.08	0.19	0.49	0.22	0.08	0.08	0.19	0.58	0.08	0.08	0.46	0.22	0.08	0.27	0.22	0.42	0.42	0.28	0.2	0.19	0.55	0.46	0.22	0.19	0.19	0.22	0.22
0.27	0.46	0.08	0.08	0.19	0.49	0.46	0.55	0.55	0.38	0.26	0.42	0.08	0.22	0.38	0.19	0.22	0.22	0.46	0.55	0.22	0.49	0.22	0.22	0.55	0.49	0.19	0.08	0.49	0.43	0.22	0.08	0.22	0.46	0.08	0.08	0.27	0.22	0.55	0.73	0.08	0.08	0.19	0.55	0.26	0.38	0.19	0.19	0.08	0.58
0.27	0.55	0.46	0.26	0.08	0.58	0.27	0.22	0.08	0.2	0.2	0.08	0.73	0.2	0.42	0.46	0.2	0.46	0.08	0.42	0.08	0.22	0.55	0.42	0.38	0.49	0.73	0.38	0.73	0.46	0.2	0.46	0.08	0.19	0.22	0.08	0.27	0.22	0.42	0.42	0.28	0.22	0.19	0.55	0.46	0.2	0.19	0.19	0.22	0.55
0.27	0.49	0.08	0.08	0.19	0.55	0.46	0.14	0.73	0.46	0.19	0.58	0.22	0.2	0.19	0.49	0.08	0.22	0.55	0.19	0.19	0.58	0.49	0.08	0.22	0.55	0.22	0.08	0.08	0.19	0.58	0.22	0.08	0.46	0.22	0.08	0.28	0.22	0.42	0.42	0.55	0.08	0.19	0.55	0.08	0.19	0.19	0.19	0.08	0.55
0.27	0.49	0.08	0.08	0.19	0.55	0.46	0.14	0.73	0.46	0.19	0.58	0.22	0.2	0.19	0.49	0.08	0.22	0.55	0.19	0.19	0.58	0.49	0.08	0.22	0.55	0.22	0.08	0.08	0.19	0.58	0.22	0.08	0.46	0.08	0.08	0.28	0.22	0.42	0.42	0.55	0.08	0.19	0.55	0.08	0.19	0.19	0.19	0.08	0.55
0.27	0.49	0.08	0.08	0.19	0.55	0.46	0.14	0.08	0.46	0.19	0.58	0.22	0.2	0.19	0.49	0.22	0.22	0.55	0.19	0.19	0.58	0.49	0.08	0.22	0.55	0.08	0.08	0.08	0.19	0.58	0.22	0.08	0.46	0.08	0.08	0.28	0.22	0.42	0.42	0.55	0.08	0.19	0.55	0.08	0.19	0.19	0.19	0.08	0.55
0.27	0.08	0.49	0.08	0.19	0.55	0.08	0.08	0.73	0.46	0.19	0.58	0.38	0.49	0.19	0.08	0.2	0.49	0.22	0.19	0.2	0.08	0.55	0.22	0.19	0.49	0.08	0.08	0.08	0.19	0.58	0.38	0.08	0.46	0.22	0.08	0.27	0.22	0.42	0.42	0.28	0.2	0.19	0.55	0.46	0.22	0.19	0.19	0.22	0.22
0.27	0.08	0.49	0.08	0.19	0.55	0.08	0.08	0.73	0.46	0.19	0.58	0.38	0.49	0.19	0.08	0.2	0.49	0.22	0.19	0.2	0.08	0.55	0.08	0.19	0.49	0.22	0.08	0.08	0.19	0.58	0.08	0.08	0.46	0.22	0.08	0.27	0.22	0.42	0.42	0.28	0.2	0.19	0.55	0.46	0.22	0.19	0.19	0.22	0.22
0.19	0.22	0.22	0.08	0.19	0.58	0.46	0.08	0.73	0.46	0.19	0.58	0.38	0.55	0.19	0.49	0.22	0.19	0.22	0.19	0.2	0.08	0.55	0.22	0.19	0.49	0.22	0.08	0.08	0.08	0.58	0.22	0.08	0.46	0.49	0.08	0.27	0.22	0.42	0.42	0.28	0.49	0.19	0.55	0.46	0.08	0.19	0.19	0.49	0.55
0.19	0.22	0.08	0.08	0.19	0.55	0.46	0.08	0.73	0.46	0.19	0.58	0.22	0.49	0.19	0.22	0.55	0.49	0.55	0.08	0.19	0.55	0.55	0.38	0.08	0.46	0.22	0.55	0.22	0.08	0.46	0.19	0.08	0.46	0.22	0.08	0.28	0.22	0.42	0.42	0.46	0.55	0.08	0.55	0.2	0.22	0.19	0.19	0.08	0.55
0.19	0.22	0.26	0.08	0.19	0.55	0.46	0.08	0.08	0.22	0.19	0.58	0.55	0.22	0.19	0.22	0.2	0.22	0.55	0.08	0.19	0.08	0.2	0.19	0.19	0.49	0.08	0.55	0.08	0.08	0.2	0.19	0.08	0.46	0.22	0.08	0.27	0.22	0.42	0.42	0.28	0.73	0.19	0.55	0.46	0.19	0.19	0.19	0.22	0.55
0.19	0.22	0.26	0.08	0.19	0.55	0.46	0.08	0.08	0.49	0.19	0.58	0.55	0.22	0.19	0.22	0.2	0.22	0.55	0.08	0.19	0.08	0.2	0.19	0.19	0.49	0.08	0.55	0.08	0.08	0.2	0.19	0.08	0.46	0.22	0.08	0.27	0.22	0.42	0.42	0.28	0.73	0.19	0.55	0.46	0.19	0.19	0.19	0.22	0.55
0.19	0.22	0.26	0.08	0.19	0.55	0.46	0.08	0.08	0.49	0.19	0.58	0.55	0.22	0.19	0.22	0.2	0.22	0.55	0.08	0.19	0.08	0.2	0.19	0.19	0.49	0.08	0.55	0.08	0.08	0.2	0.19	0.08	0.46	0.22	0.08	0.27	0.22	0.42	0.42	0.28	0.73	0.19	0.55	0.46	0.19	0.19	0.19	0.22	0.55
0.19	0.22	0.26	0.08	0.19	0.55	0.46	0.08	0.08	0.49	0.19	0.58	0.55	0.22	0.19	0.22	0.2	0.22	0.55	0.08	0.19	0.08	0.2	0.19	0.19	0.49	0.08	0.55	0.08	0.08	0.2	0.19	0.08	0.46	0.22	0.08	0.27	0.22	0.42	0.42	0.28	0.73	0.19	0.55	0.46	0.19	0.19	0.19	0.22	0.55
0.19	0.22	0.26	0.08	0.19	0.55	0.46	0.08	0.08	0.49	0.19	0.58	0.55	0.22	0.19	0.22	0.2	0.22	0.55	0.08	0.19	0.08	0.2	0.19	0.19	0.49	0.08	0.55	0.08	0.08	0.2	0.19	0.08	0.46	0.22	0.08	0.27	0.22	0.42	0.42	0.28	0.73	0.19	0.55	0.46	0.19	0.19	0.19	0.22	0.55
0.19	0.22	0.26	0.08	0.19	0.55	0.46	0.08	0.08	0.49	0.19	0.58	0.55	0.22	0.19	0.22	0.2	0.22	0.55	0.08	0.19	0.08	0.2	0.19	0.19	0.49	0.08	0.55	0.08	0.08	0.2	0.19	0.08	0.46	0.22	0.08	0.27	0.22	0.42	0.42	0.28	0.08	0.19	0.55	0.46	0.19	0.19	0.19	0.22	0.55
0.19	0.22	0.26	0.08	0.19	0.55	0.46	0.08	0.08	0.49	0.19	0.58	0.55	0.22	0.19	0.22	0.2	0.22	0.55	0.08	0.19	0.08	0.2	0.19	0.19	0.49	0.08	0.55	0.08	0.08	0.2	0.19	0.08	0.46	0.22	0.08	0.27	0.22	0.42	0.42	0.28	0.08	0.19	0.55	0.46	0.19	0.19	0.19	0.22	0.55
0.19	0.22	0.26	0.08	0.19	0.55	0.46	0.08	0.08	0.49	0.19	0.58	0.55	0.22	0.19	0.22	0.2	0.22	0.55	0.08	0.19	0.08	0.2	0.19	0.19	0.49	0.08	0.55	0.08	0.08	0.2	0.19	0.19	0.46	0.22	0.08	0.27	0.22	0.42	0.42	0.28	0.73	0.19	0.55	0.46	0.19	0.19	0.19	0.22	0.55
0.19	0.22	0.26	0.08	0.19	0.55	0.46	0.08	0.08	0.49	0.19	0.58	0.55	0.49	0.19	0.22	0.2	0.22	0.55	0.08	0.19	0.08	0.2	0.19	0.19	0.49	0.08	0.55	0.08	0.08	0.2	0.19	0.08	0.46	0.22	0.08	0.27	0.22	0.42	0.42	0.28	0.73	0.19	0.55	0.46	0.19	0.19	0.19	0.22	0.55
0.19	0.22	0.26	0.08	0.19	0.55	0.46	0.08	0.08	0.49	0.19	0.58	0.55	0.08	0.19	0.22	0.2	0.22	0.55	0.08	0.19	0.08	0.2	0.19	0.19	0.49	0.08	0.55	0.08	0.08	0.2	0.19	0.08	0.46	0.22	0.08	0.27	0.22	0.42	0.42	0.28	0.73	0.19	0.55	0.46	0.19	0.19	0.19	0.22	0.55
0.19	0.22	0.26	0.08	0.19	0.55	0.46	0.08	0.08	0.49	0.19	0.58	0.55	0.08	0.19	0.22	0.2	0.22	0.55	0.08	0.19	0.08	0.2	0.19	0.19	0.49	0.08	0.55	0.08	0.08	0.2	0.19	0.08	0.46	0.22	0.08	0.27	0.22	0.42	0.42	0.28	0.73	0.19	0.55	0.46	0.19	0.19	0.19	0.22	0.55
0.19	0.22	0.26	0.08	0.19	0.55	0.46	0.27	0.08	0.49	0.19	0.58	0.55	0.22	0.19	0.22	0.2	0.22	0.55	0.08	0.19	0.08	0.2	0.19	0.19	0.49	0.08	0.55	0.08	0.08	0.2	0.19	0.08	0.46	0.22	0.08	0.27	0.22	0.42	0.42	0.28	0.73	0.19	0.55	0.46	0.19	0.19	0.19	0.22	0.55
0.19	0.22	0.49	0.08	0.19	0.55	0.55	0.73	0.73	0.46	0.19	0.58	0.22	0.49	0.19	0.22	0.2	0.55	0.22	0.19	0.08	0.08	0.55	0.19	0.22	0.49	0.22	0.19	0.49	0.19	0.58	0.22	0.08	0.46	0.22	0.08	0.28	0.22	0.42	0.42	0.14	0.58	0.19	0.55	0.46	0.22	0.19	0.19	0.08	0.55
0.19	0.49	0.08	0.08	0.19	0.55	0.46	0.08	0.73	0.46	0.19	0.58	0.19	0.22	0.19	0.22	0.22	0.08	0.55	0.22	0.08	0.55	0.55	0.38	0.08	0.46	0.38	0.55	0.22	0.08	0.28	0.19	0.08	0.46	0.22	0.08	0.28	0.22	0.42	0.42	0.46	0.55	0.08	0.55	0.2	0.22	0.19	0.19	0.08	0.55
0.19	0.08	0.49	0.08	0.19	0.22	0.08	0.08	0.08	0.55	0.19	0.58	0.38	0.22	0.19	0.22	0.2	0.08	0.22	0.19	0.2	0.08	0.55	0.08	0.19	0.49	0.22	0.22	0.08	0.19	0.43	0.08	0.08	0.46	0.22	0.08	0.27	0.22	0.42	0.42	0.28	0.49	0.19	0.55	0.46	0.22	0.19	0.19	0.22	0.49
0.38	0.22	0.08	0.08	0.19	0.55	0.46	0.08	0.49	0.46	0.19	0.58	0.08	0.55	0.19	0.22	0.22	0.22	0.22	0.55	0.08	0.55	0.55	0.19	0.08	0.46	0.19	0.22	0.22	0.43	0.58	0.08	0.08	0.46	0.22	0.08	0.28	0.22	0.42	0.42	0.46	0.55	0.08	0.55	0.2	0.19	0.19	0.19	0.19	0.55
0.38	0.08	0.73	0.19	0.19	0.08	0.46	0.22	0.42	0.08	0.22	0.55	0.08	0.08	0.08	0.55	0.22	0.55	0.55	0.08	0.19	0.08	0.08	0.19	0.49	0.49	0.19	0.19	0.22	0.19	0.58	0.08	0.08	0.46	0.22	0.08	0.28	0.22	0.42	0.42	0.28	0.19	0.55	0.08	0.19	0.19	0.19	0.08	0.55	0.22
0.38	0.08	0.73	0.08	0.19	0.08	0.46	0.22	0.42	0.08	0.22	0.55	0.08	0.08	0.08	0.55	0.22	0.55	0.55	0.08	0.19	0.08	0.08	0.19	0.49	0.49	0.19	0.19	0.22	0.19	0.58	0.08	0.08	0.46	0.22	0.08	0.28	0.22	0.42	0.42	0.28	0.19	0.55	0.08	0.19	0.19	0.19	0.08	0.55	0.22
0.38	0.08	0.73	0.08	0.19	0.08	0.46	0.49	0.42	0.08	0.22	0.55	0.08	0.08	0.08	0.55	0.22	0.55	0.55	0.08	0.19	0.08	0.08	0.19	0.49	0.49	0.19	0.19	0.22	0.19	0.58	0.08	0.08	0.46	0.22	0.08	0.28	0.22	0.42	0.42	0.28	0.19	0.55	0.08	0.19	0.19	0.19	0.08	0.55	0.22
0.38	0.08	0.08	0.19	0.55	0.46	0.49	0.73	0.73	0.55	0.19	0.49	0.08	0.22	0.08	0.22	0.19	0.19	0.55	0.19	0.08	0.08	0.08	0.22	0.22	0.22	0.22	0.08	0.22	0.19	0.58	0.22	0.08	0.46	0.22	0.08	0.28	0.22	0.42	0.42	0.28	0.19	0.55	0.08	0.19	0.19	0.19	0.08	0.55	0.22
0.38	0.08	0.08	0.19	0.55	0.46	0.49	0.73	0.73	0.55	0.19	0.49	0.08	0.22	0.08	0.22	0.19	0.19	0.55	0.19	0.08	0.08	0.08	0.22	0.22	0.22	0.22	0.08	0.22	0.19	0.58	0.22	0.08	0.46	0.08	0.08	0.28	0.22	0.42	0.42	0.14	0.49	0.55	0.08	0.22	0.19	0.19	0.08	0.55	0.22
0.38	0.49	0.08	0.08	0.19	0.55	0.46	0.08	0.55	0.46	0.19	0.58	0.49	0.55	0.19	0.22	0.22	0.22	0.22	0.22	0.19	0.55	0.55	0.38	0.58	0.46	0.19	0.19	0.22	0.19	0.58	0.08	0.08	0.46	0.22	0.08	0.28	0.22	0.42	0.42	0.46	0.55	0.19	0.55	0.2	0.19	0.19	0.19	0.19	0.55
0.38	0.08	0.49	0.08	0.19	0.73	0.22	0.27	0.08	0.46	0.19	0.58	0.22	0.38	0.19	0.22	0.08	0.08	0.22	0.08	0.55	0.08	0.55	0.08	0.19	0.49	0.22	0.19	0.08	0.19	0.43	0.22	0.08	0.46	0.22	0.08	0.27	0.22	0.42	0.42	0.26	0.38	0.19	0.55	0.46	0.49	0.19	0.19	0.22	0.55
0.42	0.08	0.08	0.19	0.55	0.46	0.28	0.73	0.73	0.55	0.19	0.49	0.08	0.22	0.08	0.22	0.19	0.19	0.55	0.19	0.38	0.08	0.08	0.19	0.22	0.22	0.22	0.08	0.22	0.19	0.58	0.22	0.08	0.46	0.22	0.08	0.28	0.22	0.42	0.42	0.28	0.19	0.55	0.08	0.19	0.19	0.19	0.08	0.55	0.22
0.42	0.22	0.08	0.08	0.19	0.55	0.46	0.08	0.73	0.46	0.19	0.58	0.22	0.58	0.19	0.22	0.22	0.49	0.58	0.22	0.49	0.55	0.55	0.19	0.08	0.46	0.08	0.08	0.22	0.19	0.27	0.19	0.08	0.46	0.22	0.08	0.27	0.22	0.42	0.42	0.46	0.55	0.19	0.55	0.2	0.22	0.19	0.19	0.55	0.2
0.42	0.22	0.08	0.46	0.19	0.55	0.46	0.73	0.73	0.46	0.19	0.58	0.22	0.22	0.19	0.49	0.49	0.49	0.58	0.22	0.08	0.55	0.49	0.19	0.08	0.46	0.08	0.19	0.22	0.19	0.28	0.19	0.08	0.46	0.22	0.38	0.27	0.22	0.42	0.42	0.46	0.55	0.19	0.55	0.2	0.19	0.19	0.19	0.08	0.2
0.42	0.22	0.08	0.46	0.19	0.55	0.46	0.08	0.73	0.46	0.19	0.58	0.22	0.58	0.19	0.22	0.22	0.49	0.58	0.22	0.22	0.55	0.08	0.43	0.22	0.46	0.08	0.19	0.08	0.19	0.42	0.22	0.08	0.46	0.22	0.08	0.27	0.22	0.42	0.42	0.46	0.2	0.19	0.55	0.2	0.19	0.19	0.19	0.19	0.2
0.42	0.22	0.08	0.46	0.19	0.55	0.46	0.08	0.73	0.46	0.19	0.58	0.22	0.55	0.19	0.22	0.08	0.49	0.58	0.22	0.22	0.55	0.55	0.19	0.08	0.46	0.08	0.08	0.22	0.19	0.28	0.19	0.08	0.46	0.22	0.08	0.27	0.22	0.42	0.42	0.46	0.55	0.19	0.55	0.2	0.19	0.19	0.19	0.19	0.2
0.42	0.19	0.73	0.08	0.19	0.55	0.46	0.27	0.08	0.46	0.19	0.58	0.38	0.22	0.19	0.22	0.49	0.2	0.49	0.49	0.19	0.08	0.08	0.19	0.19	0.55	0.19	0.49	0.22	0.19	0.08	0.22	0.08	0.46	0.22	0.08	0.28	0.22	0.42	0.42	0.26	0.28	0.19	0.55	0.46	0.22	0.19	0.19	0.2	0.55
0.42	0.42	0.08	0.19	0.19	0.14	0.22	0.27	0.08	0.42	0.28	0.55	0.19	0.22	0.08	0.27	0.14	0.22	0.26	0.26	0.22	0.19	0.19	0.73	0.42	0.22	0.55	0.46	0.58	0.49	0.73	0.46	0.28	0.26	0.19	0.14	0.14	0.46	0.22	0.08	0.49	0.49	0.27	0.19	0.27	0.73	0.55	0.22	0.27	0.26
0.46	0.22	0.08	0.08	0.19	0.55	0.46	0.58	0.73	0.46	0.19	0.58	0.46	0.55	0.19	0.22	0.22	0.22	0.55	0.22	0.19	0.55	0.55	0.38	0.22	0.46	0.19	0.08	0.22	0.19	0.58	0.22	0.08	0.46	0.22	0.08	0.27	0.22	0.42	0.42	0.46	0.55	0.19	0.55	0.2	0.19	0.19	0.19	0.19	0.55
0.46	0.22	0.46	0.28	0.73	0.49	0.19	0.26	0.49	0.27	0.08	0.19	0.27	0.27	0.58	0.27	0.49	0.22	0.55	0.22	0.22	0.08	0.49	0.19	0.14	0.22	0.08	0.19	0.2	0.46	0.28	0.28	0.14	0.46	0.28	0.28	0.22	0.58	0.22	0.26	0.46	0.58	0.22	0.58	0.28	0.19	0.46	0.22	0.22	0.22
0.46	0.22	0.08	0.08	0.19	0.42	0.43	0.42	0.42	0.22	0.08	0.22	0.22	0.49	0.22	0.22	0.49	0.19	0.22	0.42	0.08	0.58	0.22	0.22	0.22	0.42	0.08	0.19	0.08	0.19	0.58	0.22	0.19	0.27	0.08	0.22	0.26	0.22	0.49	0.55	0.27	0.58	0.46	0.19	0.08	0.08	0.08	0.43	0.22	0.19
0.46	0.22	0.08	0.08	0.19	0.55	0.46	0.73	0.73	0.55	0.19	0.58	0.22	0.49	0.19	0.22	0.22	0.22	0.55	0.08	0.08	0.55	0.2	0.08	0.08	0.46	0.19	0.22	0.22	0.08	0.28	0.19	0.08	0.46	0.22	0.08	0.28	0.22	0.42	0.42	0.14	0.19	0.08	0.55	0.2	0.08	0.19	0.19	0.08	0.55
0.46	0.22	0.08	0.08	0.19	0.55	0.46	0.08	0.73	0.46	0.19	0.58	0.22	0.22	0.19	0.22	0.49	0.22	0.55	0.22	0.19	0.55	0.55	0.38	0.08	0.46	0.22	0.08	0.22	0.08	0.28	0.19	0.08	0.46	0.22	0.08	0.28	0.22	0.42	0.42	0.46	0.55	0.08	0.55	0.2	0.22	0.19	0.19	0.08	0.55
0.46	0.22	0.08	0.08	0.19	0.55	0.46	0.08	0.73	0.46	0.19	0.58	0.22	0.49	0.19	0.22	0.49	0.22	0.55	0.49	0.08	0.55	0.55	0.38	0.08	0.46	0.22	0.08	0.22	0.08	0.28	0.19	0.08	0.46	0.22	0.08	0.28	0.22	0.42	0.42	0.46	0.55	0.08	0.55	0.2	0.22	0.19	0.19	0.08	0.55
0.46	0.22	0.08	0.08	0.19	0.55	0.46	0.08	0.73	0.46	0.19	0.58	0.22	0.49	0.19	0.22	0.49	0.22	0.55	0.49	0.08	0.55	0.55	0.38	0.08	0.46	0.22	0.08	0.22	0.08	0.28	0.19	0.08	0.46	0.22	0.08	0.28	0.22	0.42	0.42	0.46	0.55	0.08	0.55	0.2	0.22	0.19	0.19	0.08	0.55
0.46	0.22	0.08	0.08	0.19	0.55	0.46	0.08	0.73	0.46	0.19	0.58	0.22	0.49	0.19	0.22	0.49	0.22	0.55	0.49	0.08	0.55	0.55	0.38	0.08	0.46	0.22	0.55	0.08	0.08	0.28	0.19	0.08	0.46	0.22	0.08	0.28	0.22	0.42	0.42	0.46	0.55	0.08	0.55	0.2	0.22	0.19	0.19	0.08	0.55
0.46	0.22	0.08	0.08	0.19	0.55	0.46	0.08	0.08	0.46	0.19	0.22	0.22	0.22	0.19	0.22	0.55	0.49	0.58	0.08	0.22	0.55	0.55	0.19	0.22	0.46	0.22	0.55	0.22	0.08	0.28	0.19	0.08	0.46	0.22	0.08	0.28	0.22	0.42	0.42	0.46	0.55	0.08	0.55	0.2	0.22	0.19	0.19	0.08	0.55
0.46	0.22	0.08	0.08	0.19	0.55	0.46	0.58	0.73	0.46	0.19	0.58	0.46	0.55	0.19	0.22	0.08	0.22	0.55	0.55	0.08	0.55	0.55	0.19	0.49	0.46	0.22	0.49	0.22	0.19	0.58	0.08	0.08	0.46	0.22	0.08	0.28	0.22	0.42	0.42	0.46	0.55	0.19	0.55	0.2	0.19	0.19	0.19	0.19	0.55
0.46	0.22	0.22	0.27	0.19	0.73	0.43	0.14	0.55	0.46	0.43	0.22	0.08	0.08	0.46	0.38	0.08	0.19	0.22	0.22	0.19	0.58	0.22	0.22	0.22	0.49	0.19	0.55	0.08	0.08	0.22	0.08	0.08	0.46	0.22	0.08	0.28	0.22	0.55	0.58	0.28	0.08	0.19	0.55	0.46	0.08	0.19	0.19	0.49	0.58
0.46	0.22	0.22	0.27	0.19	0.08	0.43	0.14	0.55	0.46	0.43	0.22	0.08	0.22	0.46	0.19	0.08	0.19	0.22	0.22	0.19	0.58	0.22	0.19	0.22	0.49	0.19	0.08	0.22	0.22	0.22	0.49	0.08	0.46	0.22	0.08	0.28	0.22	0.22	0.58	0.28	0.08	0.19	0.55	0.46	0.08	0.19	0.19	0.49	0.58
0.46	0.22	0.27	0.08	0.19	0.55	0.46	0.08	0.08	0.22	0.19	0.58	0.55	0.22	0.19	0.22	0.2	0.22	0.55	0.08	0.19	0.08	0.2	0.19	0.19	0.49	0.08	0.55	0.08	0.08	0.2	0.19	0.08	0.46	0.22	0.08	0.27	0.22	0.42	0.42	0.28	0.73	0.19	0.55	0.46	0.19	0.19	0.19	0.22	0.55
0.46	0.22	0.27	0.08	0.19	0.55	0.46	0.08	0.08	0.49	0.19	0.58	0.55	0.49	0.19	0.22	0.2	0.22	0.55	0.08	0.19	0.08	0.2	0.19	0.19	0.49	0.08	0.55	0.08	0.08	0.2	0.19	0.08	0.46	0.22	0.08	0.27	0.22	0.42	0.42	0.28	0.73	0.19	0.55	0.46	0.19	0.19	0.19	0.22	0.55
0.46	0.22	0.27	0.08	0.19	0.55	0.46	0.08	0.08	0.49	0.19	0.58	0.55	0.49	0.19	0.22	0.2	0.22	0.55	0.08	0.19	0.08	0.2	0.19	0.19	0.49	0.19	0.55	0.08	0.08	0.2	0.19	0.08	0.46	0.22	0.08	0.27	0.22	0.42	0.42	0.28	0.73	0.19	0.55	0.46	0.19	0.19	0.19	0.22	0.55
0.46	0.22	0.26	0.08	0.19	0.55	0.08	0.73	0.08	0.38	0.19	0.58	0.49	0.55	0.19	0.22	0.2	0.22	0.55	0.08	0.19	0.19	0.2	0.19	0.19	0.49	0.08	0.55	0.08	0.08	0.2	0.19	0.08	0.46	0.22	0.08	0.27	0.22	0.42	0.42	0.28	0.08	0.19	0.55	0.46	0.19	0.19	0.19	0.22	0.55
0.46	0.22	0.26	0.08	0.19	0.55	0.46	0.73	0.08	0.22	0.19	0.58	0.55	0.55	0.19	0.22	0.2	0.22	0.55	0.08	0.19	0.08	0.2	0.19	0.08	0.49	0.08	0.55	0.08	0.08	0.2	0.19	0.08	0.46	0.22	0.08	0.27	0.22	0.42	0.42	0.28	0.08	0.19	0.55	0.46	0.19	0.19	0.19	0.22	0.55
0.46	0.22	0.26	0.08	0.19	0.55	0.46	0.73	0.08	0.46	0.19	0.58	0.55	0.55	0.19	0.22	0.2	0.22	0.55	0.08	0.19	0.08	0.2	0.19	0.22	0.49	0.08	0.55	0.22	0.08	0.2	0.19	0.08	0.46	0.22	0.08	0.27	0.22	0.42	0.42	0.28	0.08	0.19	0.55	0.46	0.19	0.19	0.19	0.22	0.55
0.46	0.22	0.26	0.08	0.19	0.55	0.46	0.08	0.08	0.49	0.19	0.58	0.55	0.22	0.19	0.22	0.2	0.22	0.55	0.08	0.19	0.08	0.2	0.19	0.19	0.49	0.08	0.55	0.08	0.08	0.2	0.19	0.08	0.46	0.22	0.08	0.27	0.22	0.42	0.42	0.28	0.73	0.19	0.55	0.46	0.19	0.19	0.19	0.22	0.55
0.46	0.19	0.22	0.08	0.19	0.49	0.46	0.08	0.08	0.46	0.19	0.58	0.22	0.49	0.22	0.55	0.19	0.38	0.22	0.19	0.2	0.08	0.55	0.22	0.19	0.49	0.22	0.08	0.22	0.19	0.58	0.08	0.08	0.46	0.22	0.08	0.27	0.22	0.55	0.42	0.14	0.22	0.19	0.49	0.46	0.22	0.19	0.19	0.22	0.55
0.46	0.28	0.08	0.08	0.19	0.55	0.46	0.08	0.73	0.55	0.19	0.58	0.08	0.49	0.19	0.22	0.49	0.49	0.55	0.22	0.55	0.55	0.55	0.19	0.08	0.46	0.08	0.22	0.22	0.19	0.08	0.19	0.08	0.46	0.22	0.08	0.28	0.22	0.42	0.42	0.46	0.19	0.19	0.55	0.2	0.19	0.19	0.19	0.08	0.55
0.46	0.28	0.08	0.08	0.19	0.55	0.46	0.08	0.73	0.55	0.19	0.58	0.08	0.49	0.19	0.22	0.49	0.49	0.55	0.22	0.55	0.55	0.55	0.19	0.08	0.46	0.08	0.22	0.22	0.19	0.08	0.19	0.08	0.46	0.22	0.08	0.28	0.22	0.42	0.42	0.46	0.19	0.19	0.55	0.2	0.19	0.19	0.19	0.08	0.55
0.46	0.55	0.73	0.26	0.26	0.19	0.08	0.22	0.46	0.28	0.73	0.19	0.22	0.49	0.43	0.28	0.55	0.42	0.55	0.55	0.08	0.22	0.46	0.28	0.55	0.26	0.2	0.55	0.73	0.42	0.2	0.00000	0.00000	0.19	0.46	0.58	0.55	0.28	0.27	0.38	0.28	0.22	0.55	0.08	0.19	0.19	0.19	0.08	0.55	0.22
0.46	0.49	0.08	0.08	0.19	0.22	0.46	0.08	0.08	0.46	0.19	0.58	0.46	0.55	0.19	0.22	0.22	0.22	0.22	0.22	0.08	0.55	0.55	0.19	0.08	0.46	0.19	0.22	0.22	0.19	0.58	0.08	0.08	0.46	0.08	0.08	0.28	0.22	0.42	0.42	0.46	0.55	0.19	0.55	0.2	0.19	0.19	0.19	0.19	0.55
0.46	0.49	0.08	0.08	0.19	0.55	0.08	0.58	0.73	0.46	0.19	0.58	0.08	0.55	0.19	0.49	0.58	0.49	0.22	0.22	0.08	0.55	0.55	0.19	0.22	0.46	0.19	0.19	0.22	0.19	0.28	0.08	0.08	0.46	0.22	0.08	0.27	0.22	0.42	0.42	0.46	0.55	0.19	0.55	0.2	0.19	0.19	0.19	0.19	0.55
0.46	0.49	0.08	0.08	0.19	0.55	0.08	0.26	0.08	0.46	0.19	0.58	0.46	0.55	0.19	0.22	0.08	0.22	0.22	0.22	0.08	0.55	0.55	0.19	0.55	0.46	0.19	0.49	0.08	0.19	0.58	0.08	0.08	0.22	0.22	0.22	0.28	0.22	0.42	0.42	0.46	0.55	0.19	0.55	0.2	0.19	0.19	0.19	0.19	0.55
0.46	0.49	0.08	0.08	0.19	0.55	0.46	0.08	0.73	0.46	0.19	0.58	0.22	0.22	0.19	0.22	0.22	0.49	0.55	0.49	0.19	0.55	0.55	0.38	0.08	0.46	0.22	0.08	0.22	0.08	0.28	0.19	0.08	0.46	0.22	0.08	0.28	0.22	0.42	0.42	0.46	0.55	0.08	0.55	0.2	0.22	0.19	0.19	0.08	0.55
0.46	0.49	0.08	0.08	0.19	0.55	0.46	0.08	0.08	0.46	0.19	0.58	0.46	0.55	0.19	0.22	0.22	0.22	0.22	0.22	0.08	0.55	0.55	0.19	0.22	0.46	0.19	0.42	0.22	0.08	0.58	0.08	0.08	0.46	0.22	0.08	0.28	0.22	0.42	0.42	0.46	0.22	0.08	0.55	0.2	0.19	0.22	0.19	0.19	0.55
0.46	0.49	0.08	0.08	0.19	0.55	0.46	0.08	0.08	0.46	0.19	0.58	0.46	0.55	0.19	0.08	0.08	0.22	0.22	0.22	0.19	0.55	0.55	0.19	0.22	0.46	0.19	0.08	0.22	0.19	0.58	0.08	0.08	0.46	0.22	0.08	0.28	0.22	0.42	0.42	0.46	0.55	0.19	0.55	0.2	0.19	0.19	0.19	0.19	0.55
0.46	0.49	0.08	0.08	0.19	0.55	0.46	0.08	0.27	0.46	0.19	0.58	0.46	0.55	0.19	0.22	0.22	0.22	0.55	0.22	0.08	0.55	0.55	0.19	0.22	0.46	0.19	0.22	0.38	0.19	0.22	0.08	0.08	0.46	0.22	0.08	0.28	0.22	0.42	0.42	0.46	0.55	0.19	0.55	0.2	0.19	0.19	0.19	0.19	0.55
0.46	0.49	0.08	0.08	0.19	0.55	0.46	0.08	0.42	0.46	0.19	0.58	0.46	0.55	0.19	0.22	0.22	0.22	0.55	0.38	0.19	0.55	0.55	0.38	0.22	0.46	0.19	0.08	0.22	0.19	0.58	0.22	0.08	0.46	0.22	0.08	0.27	0.22	0.42	0.42	0.46	0.55	0.19	0.55	0.46	0.08	0.19	0.19	0.19	0.55
0.46	0.49	0.08	0.08	0.19	0.55	0.46	0.08	0.26	0.46	0.19	0.58	0.46	0.55	0.19	0.22	0.49	0.22	0.55	0.38	0.08	0.55	0.55	0.19	0.49	0.46	0.22	0.22	0.22	0.19	0.58	0.22	0.08	0.46	0.22	0.08	0.28	0.22	0.42	0.42	0.46	0.55	0.19	0.55	0.2	0.19	0.19	0.19	0.19	0.55
0.46	0.49	0.08	0.08	0.19	0.55	0.46	0.58	0.73	0.46	0.19	0.58	0.08	0.55	0.19	0.22	0.2	0.49	0.22	0.22	0.08	0.55	0.55	0.19	0.22	0.46	0.19	0.08	0.22	0.19	0.28	0.08	0.08	0.46	0.22	0.08	0.28	0.22	0.42	0.42	0.46	0.55	0.19	0.55	0.2	0.19	0.19	0.19	0.19	0.55
0.46	0.49	0.08	0.08	0.19	0.55	0.46	0.58	0.73	0.46	0.19	0.58	0.46	0.55	0.19	0.22	0.22	0.22	0.55	0.08	0.08	0.55	0.55	0.19	0.49	0.46	0.19	0.08	0.22	0.19	0.58	0.08	0.08	0.46	0.22	0.08	0.28	0.22	0.42	0.42	0.46	0.55	0.19	0.55	0.2	0.19	0.19	0.19	0.19	0.55
0.46	0.49	0.08	0.08	0.19	0.55	0.46	0.58	0.73	0.46	0.19	0.58	0.46	0.55	0.19	0.22	0.22	0.22	0.55	0.22	0.08	0.55	0.55	0.19	0.22	0.46	0.19	0.58	0.08	0.19	0.58	0.08	0.08	0.46	0.22	0.08	0.28	0.22	0.42	0.42	0.46	0.55	0.19	0.55	0.2	0.19	0.19	0.19	0.19	0.55
0.46	0.49	0.08	0.08	0.19	0.55	0.46	0.58	0.73	0.46	0.19	0.58	0.46	0.55	0.19	0.22	0.22	0.22	0.55	0.22	0.08	0.55	0.55	0.19	0.22	0.46	0.19	0.58	0.08	0.19	0.58	0.08	0.08	0.46	0.22	0.08	0.28	0.22	0.42	0.42	0.46	0.55	0.19	0.55	0.2	0.19	0.19	0.19	0.19	0.55
0.46	0.49	0.08	0.08	0.19	0.55	0.46	0.58	0.73	0.46	0.19	0.58	0.46	0.55	0.19	0.22	0.22	0.22	0.55	0.22	0.08	0.55	0.55	0.19	0.22	0.46	0.19	0.58	0.08	0.19	0.58	0.08	0.08	0.46	0.22	0.08	0.28	0.22	0.42	0.42	0.46	0.55	0.19	0.55	0.2	0.19	0.19	0.19	0.19	0.55
0.46	0.49	0.08	0.08	0.19	0.55	0.46	0.58	0.73	0.46	0.19	0.58	0.46	0.55	0.19	0.22	0.22	0.22	0.55	0.22	0.08	0.55	0.55	0.19	0.22	0.46	0.19	0.22	0.22	0.19	0.22	0.08	0.08	0.46	0.22	0.08	0.28	0.22	0.42	0.42	0.46	0.55	0.19	0.55	0.2	0.19	0.19	0.19	0.19	0.55
0.46	0.49	0.08	0.08	0.19	0.55	0.46	0.58	0.73	0.46	0.19	0.58	0.46	0.55	0.19	0.22	0.22	0.22	0.55	0.22	0.08	0.55	0.55	0.19	0.22	0.46	0.19	0.22	0.22	0.19	0.22	0.08	0.08	0.46	0.22	0.08	0.28	0.22	0.42	0.42	0.46	0.55	0.19	0.55	0.2	0.19	0.19	0.19	0.19	0.55
0.46	0.49	0.08	0.08	0.19	0.55	0.46	0.58	0.73	0.46	0.19	0.58	0.46	0.55	0.19	0.22	0.22	0.22	0.55	0.22	0.08	0.55	0.55	0.19	0.22	0.46	0.19	0.22	0.22	0.19	0.22	0.08	0.08	0.46	0.22	0.08	0.28	0.22	0.42	0.42	0.46	0.55	0.19	0.55	0.2	0.19	0.19	0.19	0.19	0.55
0.46	0.49	0.08	0.08	0.19	0.55	0.46	0.58	0.73	0.46	0.19	0.58	0.46	0.55	0.19	0.22	0.22	0.22	0.55	0.22	0.08	0.55	0.55	0.19	0.22	0.46	0.19	0.55	0.22	0.08	0.58	0.22	0.08	0.46	0.22	0.08	0.28	0.22	0.42	0.42	0.46	0.55	0.19	0.55	0.2	0.19	0.19	0.19	0.19	0.55
0.46	0.49	0.08	0.08	0.19	0.55	0.46	0.58	0.73	0.46	0.19	0.58	0.46	0.55	0.19	0.22	0.22	0.22	0.55	0.22	0.08	0.55	0.49	0.19	0.22	0.46	0.19	0.08	0.22	0.19	0.28	0.22	0.08	0.46	0.22	0.08	0.28	0.22	0.42	0.42	0.46	0.55	0.19	0.55	0.2	0.19	0.19	0.19	0.19	0.55
0.46	0.49	0.08	0.08	0.19	0.55	0.46	0.58	0.73	0.46	0.19	0.58	0.46	0.55	0.19	0.22	0.22	0.22	0.55	0.08	0.08	0.55	0.55	0.19	0.22	0.46	0.19	0.58	0.08	0.19	0.58	0.08	0.08	0.46	0.22	0.08	0.28	0.22	0.42	0.42	0.46	0.55	0.19	0.55	0.2	0.19	0.19	0.19	0.19	0.55
0.46	0.49	0.08	0.08	0.19	0.55	0.46	0.58	0.73	0.46	0.19	0.58	0.46	0.55	0.19	0.22	0.08	0.22	0.55	0.22	0.08	0.55	0.55	0.43	0.08	0.46	0.08	0.22	0.22	0.19	0.58	0.08	0.08	0.46	0.08	0.08	0.28	0.22	0.42	0.42	0.46	0.55	0.19	0.55	0.2	0.19	0.19	0.19	0.19	0.55
0.46	0.49	0.08	0.08	0.19	0.55	0.46	0.58	0.73	0.46	0.19	0.58	0.46	0.55	0.19	0.22	0.08	0.49	0.55	0.22	0.19	0.55	0.55	0.19	0.22	0.46	0.19	0.22	0.38	0.08	0.58	0.22	0.08	0.46	0.08	0.08	0.28	0.22	0.42	0.42	0.46	0.55	0.19	0.55	0.2	0.19	0.19	0.19	0.19	0.55
0.46	0.49	0.08	0.08	0.19	0.55	0.46	0.58	0.73	0.46	0.19	0.58	0.46	0.49	0.19	0.22	0.22	0.22	0.22	0.22	0.19	0.55	0.55	0.19	0.22	0.46	0.22	0.22	0.22	0.19	0.58	0.08	0.08	0.46	0.22	0.08	0.28	0.22	0.42	0.42	0.46	0.55	0.19	0.55	0.2	0.19	0.19	0.19	0.19	0.55
0.46	0.49	0.08	0.08	0.19	0.55	0.46	0.28	0.73	0.46	0.19	0.58	0.46	0.55	0.19	0.22	0.22	0.49	0.22	0.08	0.08	0.55	0.55	0.19	0.22	0.49	0.19	0.08	0.22	0.19	0.58	0.08	0.08	0.46	0.22	0.08	0.28	0.22	0.42	0.42	0.46	0.55	0.19	0.55	0.2	0.19	0.19	0.19	0.19	0.55
0.46	0.49	0.08	0.08	0.19	0.49	0.46	0.49	0.08	0.46	0.19	0.58	0.46	0.55	0.19	0.22	0.22	0.22	0.49	0.55	0.08	0.55	0.49	0.19	0.49	0.46	0.22	0.49	0.22	0.19	0.58	0.08	0.08	0.46	0.22	0.08	0.28	0.22	0.42	0.42	0.46	0.55	0.19	0.55	0.2	0.19	0.19	0.19	0.19	0.55
0.46	0.08	0.73	0.08	0.19	0.55	0.08	0.08	0.08	0.46	0.19	0.58	0.22	0.49	0.22	0.49	0.2	0.49	0.49	0.22	0.08	0.55	0.55	0.08	0.55	0.49	0.19	0.49	0.22	0.19	0.2	0.08	0.08	0.22	0.22	0.08	0.27	0.22	0.42	0.42	0.28	0.73	0.19	0.49	0.46	0.08	0.19	0.19	0.58	0.55
0.46	0.08	0.73	0.08	0.19	0.55	0.08	0.08	0.08	0.46	0.19	0.58	0.22	0.49	0.22	0.49	0.2	0.49	0.49	0.22	0.08	0.55	0.46	0.22	0.55	0.49	0.08	0.49	0.22	0.19	0.2	0.08	0.08	0.22	0.22	0.08	0.27	0.22	0.42	0.42	0.28	0.73	0.19	0.49	0.46	0.08	0.19	0.19	0.58	0.55
0.46	0.08	0.08	0.08	0.19	0.55	0.2	0.73	0.73	0.46	0.08	0.58	0.08	0.49	0.19	0.22	0.49	0.55	0.55	0.08	0.22	0.55	0.55	0.22	0.22	0.46	0.08	0.22	0.19	0.19	0.58	0.19	0.08	0.46	0.22	0.08	0.28	0.22	0.42	0.42	0.46	0.19	0.19	0.55	0.2	0.08	0.19	0.19	0.08	0.55
0.46	0.08	0.08	0.08	0.19	0.55	0.08	0.42	0.08	0.08	0.19	0.58	0.22	0.22	0.19	0.22	0.08	0.08	0.55	0.08	0.58	0.58	0.22	0.2	0.19	0.22	0.08	0.22	0.49	0.22	0.22	0.08	0.08	0.46	0.22	0.08	0.28	0.22	0.42	0.42	0.55	0.08	0.19	0.55	0.08	0.19	0.19	0.19	0.08	0.55
0.46	0.08	0.08	0.08	0.19	0.55	0.08	0.55	0.08	0.08	0.19	0.58	0.38	0.22	0.19	0.22	0.08	0.08	0.55	0.08	0.58	0.58	0.22	0.2	0.19	0.22	0.08	0.22	0.22	0.22	0.22	0.08	0.08	0.46	0.22	0.08	0.28	0.22	0.42	0.42	0.55	0.08	0.19	0.55	0.08	0.19	0.19	0.19	0.08	0.55
0.46	0.08	0.08	0.08	0.19	0.55	0.43	0.73	0.08	0.22	0.19	0.58	0.22	0.22	0.19	0.22	0.22	0.08	0.55	0.08	0.22	0.58	0.55	0.19	0.08	0.22	0.19	0.55	0.38	0.22	0.19	0.08	0.08	0.46	0.22	0.08	0.28	0.22	0.42	0.42	0.55	0.08	0.19	0.55	0.08	0.19	0.19	0.19	0.08	0.55
0.46	0.08	0.08	0.08	0.19	0.55	0.43	0.73	0.08	0.22	0.19	0.58	0.22	0.22	0.19	0.22	0.08	0.19	0.55	0.08	0.55	0.58	0.55	0.19	0.19	0.22	0.19	0.55	0.38	0.22	0.19	0.08	0.08	0.46	0.22	0.08	0.28	0.22	0.42	0.42	0.55	0.08	0.19	0.55	0.08	0.19	0.19	0.19	0.08	0.55
0.46	0.08	0.08	0.08	0.19	0.55	0.43	0.73	0.08	0.22	0.19	0.58	0.42	0.49	0.19	0.22	0.22	0.08	0.55	0.22	0.22	0.58	0.55	0.19	0.08	0.22	0.19	0.55	0.38	0.22	0.19	0.08	0.08	0.46	0.22	0.08	0.28	0.22	0.42	0.42	0.55	0.08	0.19	0.55	0.08	0.19	0.19	0.19	0.08	0.55
0.46	0.08	0.08	0.08	0.19	0.55	0.46	0.08	0.08	0.46	0.19	0.58	0.22	0.49	0.19	0.22	0.22	0.49	0.55	0.08	0.08	0.55	0.55	0.19	0.08	0.46	0.22	0.55	0.22	0.08	0.46	0.19	0.08	0.46	0.22	0.08	0.28	0.22	0.42	0.42	0.46	0.55	0.08	0.55	0.2	0.22	0.19	0.19	0.08	0.55
0.46	0.08	0.08	0.22	0.19	0.27	0.19	0.28	0.73	0.22	0.49	0.49	0.22	0.08	0.08	0.08	0.22	0.22	0.22	0.08	0.08	0.58	0.08	0.22	0.08	0.55	0.08	0.55	0.49	0.19	0.08	0.22	0.08	0.46	0.08	0.08	0.27	0.22	0.22	0.42	0.27	0.08	0.19	0.55	0.08	0.49	0.22	0.19	0.08	0.22
0.46	0.43	0.22	0.46	0.08	0.14	0.19	0.42	0.19	0.42	0.22	0.49	0.46	0.58	0.08	0.22	0.26	0.43	0.27	0.49	0.27	0.73	0.42	0.28	0.08	0.46	0.28	0.55	0.26	0.2	0.55	0.73	0.42	0.27	0.22	0.46	0.27	0.46	0.58	0.22	0.26	0.55	0.2	0.2	0.46	0.73	0.2	0.08	0.55	0.2
0.26	0.22	0.26	0.08	0.19	0.55	0.46	0.73	0.73	0.55	0.19	0.49	0.19	0.08	0.08	0.22	0.08	0.14	0.55	0.19	0.08	0.08	0.08	0.22	0.22	0.22	0.22	0.08	0.22	0.19	0.58	0.22	0.08	0.46	0.08	0.08	0.28	0.22	0.42	0.42	0.14	0.49	0.55	0.08	0.22	0.19	0.19	0.08	0.55	0.22
0.26	0.22	0.26	0.08	0.19	0.55	0.46	0.73	0.73	0.55	0.19	0.49	0.19	0.08	0.08	0.22	0.08	0.14	0.55	0.19	0.08	0.08	0.08	0.22	0.22	0.22	0.22	0.08	0.22	0.19	0.58	0.22	0.08	0.46	0.08	0.08	0.28	0.22	0.42	0.42	0.14	0.49	0.55	0.08	0.22	0.19	0.19	0.08	0.55	0.22
0.26	0.22	0.26	0.08	0.19	0.55	0.46	0.73	0.73	0.55	0.19	0.49	0.19	0.08	0.08	0.22	0.08	0.14	0.55	0.19	0.08	0.08	0.08	0.22	0.22	0.22	0.22	0.08	0.22	0.19	0.58	0.22	0.08	0.46	0.08	0.08	0.28	0.22	0.42	0.42	0.14	0.49	0.55	0.08	0.22	0.19	0.19	0.08	0.55	0.22
0.26	0.19	0.73	0.08	0.19	0.55	0.08	0.42	0.08	0.49	0.19	0.58	0.08	0.22	0.19	0.49	0.22	0.08	0.22	0.08	0.55	0.58	0.22	0.08	0.08	0.49	0.49	0.22	0.08	0.08	0.08	0.08	0.08	0.46	0.38	0.08	0.28	0.22	0.42	0.42	0.55	0.08	0.19	0.55	0.08	0.19	0.19	0.19	0.19	0.55
0.26	0.19	0.26	0.08	0.19	0.55	0.08	0.73	0.73	0.2	0.19	0.49	0.19	0.22	0.08	0.22	0.22	0.55	0.55	0.08	0.22	0.19	0.08	0.22	0.22	0.22	0.22	0.08	0.22	0.19	0.28	0.22	0.08	0.46	0.08	0.08	0.28	0.22	0.42	0.42	0.14	0.49	0.55	0.08	0.22	0.19	0.19	0.08	0.55	0.22
0.26	0.19	0.26	0.08	0.19	0.55	0.08	0.73	0.73	0.46	0.19	0.49	0.19	0.22	0.08	0.22	0.22	0.55	0.55	0.08	0.22	0.19	0.08	0.08	0.22	0.22	0.22	0.08	0.22	0.19	0.58	0.22	0.08	0.46	0.08	0.08	0.28	0.22	0.42	0.42	0.14	0.49	0.55	0.08	0.22	0.19	0.19	0.08	0.55	0.22
0.26	0.19	0.26	0.08	0.19	0.55	0.46	0.73	0.73	0.55	0.19	0.49	0.19	0.08	0.08	0.22	0.08	0.19	0.55	0.19	0.08	0.08	0.08	0.22	0.22	0.22	0.22	0.08	0.22	0.19	0.58	0.22	0.08	0.46	0.08	0.08	0.28	0.22	0.42	0.42	0.14	0.49	0.55	0.08	0.22	0.19	0.19	0.08	0.55	0.22
0.26	0.49	0.73	0.08	0.19	0.55	0.46	0.73	0.58	0.55	0.19	0.49	0.19	0.55	0.08	0.22	0.08	0.22	0.55	0.08	0.22	0.2	0.08	0.19	0.38	0.42	0.08	0.22	0.22	0.08	0.58	0.22	0.08	0.46	0.08	0.08	0.27	0.22	0.42	0.42	0.28	0.19	0.55	0.08	0.22	0.19	0.19	0.22	0.22	0.22
0.26	0.49	0.73	0.08	0.19	0.55	0.46	0.73	0.58	0.55	0.19	0.49	0.19	0.55	0.08	0.22	0.08	0.22	0.55	0.08	0.22	0.2	0.08	0.19	0.38	0.42	0.08	0.22	0.22	0.08	0.58	0.22	0.08	0.46	0.08	0.08	0.27	0.22	0.42	0.42	0.28	0.19	0.55	0.08	0.22	0.19	0.19	0.22	0.22	0.22
0.26	0.08	0.08	0.08	0.19	0.55	0.08	0.58	0.73	0.49	0.22	0.58	0.22	0.22	0.19	0.19	0.08	0.08	0.55	0.19	0.22	0.58	0.55	0.08	0.19	0.49	0.2	0.22	0.08	0.22	0.19	0.08	0.08	0.46	0.22	0.08	0.28	0.22	0.42	0.42	0.55	0.73	0.19	0.55	0.08	0.19	0.19	0.19	0.08	0.55
0.26	0.08	0.08	0.08	0.19	0.55	0.08	0.55	0.73	0.22	0.22	0.58	0.22	0.08	0.19	0.19	0.08	0.22	0.55	0.19	0.22	0.58	0.55	0.08	0.19	0.49	0.2	0.49	0.08	0.22	0.19	0.08	0.08	0.46	0.22	0.08	0.27	0.22	0.42	0.42	0.55	0.73	0.19	0.55	0.08	0.19	0.19	0.19	0.08	0.55
0.26	0.08	0.19	0.42	0.22	0.26	0.43	0.49	0.42	0.08	0.55	0.22	0.08	0.22	0.19	0.26	0.08	0.19	0.22	0.22	0.08	0.58	0.19	0.58	0.19	0.08	0.22	0.08	0.49	0.2	0.46	0.14	0.08	0.46	0.22	0.08	0.27	0.22	0.55	0.42	0.27	0.22	0.46	0.55	0.08	0.08	0.19	0.19	0.19	0.58
0.28	0.2	0.08	0.46	0.58	0.14	0.28	0.28	0.22	0.19	0.08	0.46	0.58	0.08	0.14	0.55	0.2	0.2	0.46	0.42	0.2	0.22	0.46	0.2	0.46	0.08	0.58	0.08	0.22	0.55	0.42	0.00000	0.00000	0.49	0.08	0.28	0.22	0.42	0.42	0.28	0.55	0.19	0.55	0.08	0.19	0.19	0.19	0.08	0.55	0.22
0.28	0.08	0.73	0.08	0.19	0.55	0.08	0.49	0.42	0.08	0.38	0.55	0.22	0.08	0.08	0.55	0.22	0.22	0.55	0.22	0.08	0.08	0.08	0.19	0.22	0.08	0.19	0.08	0.22	0.19	0.58	0.08	0.08	0.46	0.22	0.08	0.28	0.22	0.42	0.42	0.28	0.19	0.55	0.08	0.08	0.19	0.19	0.08	0.55	0.22
0.28	0.22	0.43	0.27	0.08	0.08	0.38	0.22	0.22	0.2	0.2	0.08	0.08	0.2	0.42	0.46	0.2	0.46	0.08	0.42	0.08	0.22	0.55	0.42	0.08	0.49	0.38	0.08	0.08	0.08	0.43	0.08	0.08	0.46	0.22	0.08	0.27	0.22	0.42	0.42	0.28	0.22	0.19	0.55	0.46	0.19	0.19	0.22	0.08	0.55
0.28	0.22	0.43	0.27	0.08	0.08	0.38	0.22	0.22	0.2	0.2	0.08	0.08	0.2	0.42	0.46	0.2	0.46	0.08	0.42	0.08	0.22	0.55	0.42	0.08	0.49	0.42	0.38	0.73	0.26	0.2	0.22	0.08	0.46	0.22	0.08	0.27	0.22	0.42	0.42	0.28	0.22	0.19	0.55	0.46	0.19	0.19	0.22	0.08	0.55
0.28	0.22	0.43	0.27	0.08	0.08	0.38	0.22	0.08	0.2	0.2	0.08	0.08	0.2	0.42	0.46	0.2	0.46	0.08	0.42	0.08	0.22	0.55	0.42	0.08	0.49	0.38	0.08	0.08	0.08	0.43	0.08	0.08	0.46	0.22	0.08	0.27	0.22	0.42	0.42	0.28	0.22	0.19	0.55	0.46	0.19	0.19	0.22	0.08	0.55
0.28	0.49	0.42	0.55	0.73	0.46	0.58	0.42	0.58	0.58	0.38	0.49	0.22	0.08	0.19	0.08	0.22	0.22	0.26	0.27	0.08	0.58	0.08	0.2	0.08	0.08	0.46	0.55	0.08	0.22	0.22	0.46	0.28	0.08	0.19	0.08	0.08	0.08	0.73	0.49	0.22	0.27	0.27	0.55	0.49	0.55	0.27	0.08	0.22	0.08
0.28	0.08	0.22	0.08	0.19	0.49	0.46	0.08	0.08	0.49	0.19	0.58	0.38	0.22	0.19	0.22	0.55	0.22	0.22	0.22	0.55	0.08	0.55	0.19	0.19	0.49	0.22	0.19	0.08	0.19	0.43	0.08	0.08	0.46	0.22	0.08	0.27	0.22	0.42	0.42	0.28	0.73	0.19	0.55	0.46	0.22	0.19	0.19	0.08	0.55
0.28	0.08	0.49	0.08	0.19	0.22	0.46	0.08	0.08	0.49	0.19	0.58	0.38	0.22	0.19	0.22	0.55	0.22	0.22	0.22	0.55	0.08	0.55	0.19	0.19	0.49	0.22	0.19	0.08	0.19	0.43	0.08	0.08	0.46	0.22	0.08	0.27	0.22	0.42	0.42	0.28	0.73	0.19	0.55	0.46	0.22	0.19	0.19	0.08	0.55
0.28	0.08	0.49	0.08	0.19	0.22	0.46	0.08	0.08	0.49	0.19	0.58	0.38	0.22	0.19	0.22	0.55	0.22	0.22	0.22	0.55	0.08	0.55	0.19	0.19	0.49	0.22	0.19	0.08	0.19	0.43	0.08	0.22	0.46	0.22	0.08	0.27	0.22	0.42	0.42	0.28	0.73	0.19	0.55	0.46	0.22	0.19	0.19	0.19	0.55
0.28	0.08	0.49	0.08	0.19	0.22	0.46	0.08	0.08	0.49	0.19	0.58	0.38	0.22	0.19	0.22	0.55	0.22	0.22	0.22	0.55	0.19	0.55	0.19	0.19	0.49	0.08	0.19	0.08	0.19	0.43	0.08	0.08	0.46	0.22	0.08	0.27	0.22	0.42	0.42	0.28	0.73	0.19	0.55	0.46	0.19	0.19	0.19	0.08	0.55
0.28	0.08	0.49	0.08	0.19	0.55	0.46	0.73	0.73	0.46	0.19	0.58	0.27	0.58	0.22	0.49	0.19	0.19	0.55	0.22	0.58	0.08	0.55	0.49	0.19	0.49	0.22	0.19	0.08	0.22	0.43	0.08	0.08	0.46	0.22	0.22	0.27	0.22	0.42	0.42	0.28	0.55	0.19	0.55	0.46	0.22	0.19	0.19	0.22	0.49
0.55	0.22	0.49	0.08	0.19	0.55	0.08	0.08	0.73	0.46	0.19	0.58	0.38	0.55	0.19	0.22	0.2	0.38	0.22	0.19	0.58	0.08	0.55	0.08	0.55	0.49	0.22	0.22	0.08	0.19	0.58	0.22	0.08	0.46	0.22	0.22	0.27	0.22	0.42	0.42	0.19	0.49	0.19	0.55	0.46	0.22	0.19	0.19	0.22	0.55
0.55	0.08	0.19	0.22	0.28	0.43	0.27	0.49	0.19	0.73	0.42	0.27	0.22	0.46	0.28	0.55	0.26	0.2	0.55	0.08	0.42	0.2	0.55	0.46	0.58	0.46	0.28	0.27	0.22	0.46	0.22	0.00000	0.00000	0.08	0.14	0.55	0.2	0.2	0.46	0.55	0.2	0.08	0.26	0.2	0.55	0.08	0.58	0.08	0.22	0.55
0.55	0.22	0.26	0.08	0.19	0.55	0.46	0.08	0.08	0.49	0.19	0.58	0.55	0.49	0.19	0.22	0.2	0.22	0.55	0.08	0.19	0.08	0.2	0.19	0.19	0.49	0.08	0.55	0.22	0.08	0.2	0.19	0.08	0.46	0.22	0.08	0.27	0.22	0.42	0.42	0.28	0.08	0.19	0.55	0.46	0.19	0.19	0.19	0.22	0.55
0.55	0.22	0.26	0.46	0.19	0.55	0.46	0.08	0.08	0.49	0.19	0.58	0.55	0.08	0.19	0.22	0.2	0.22	0.55	0.08	0.19	0.08	0.2	0.19	0.19	0.49	0.08	0.55	0.08	0.08	0.2	0.19	0.08	0.46	0.22	0.08	0.27	0.22	0.42	0.42	0.28	0.73	0.19	0.55	0.46	0.19	0.19	0.19	0.22	0.55
0.55	0.19	0.08	0.08	0.19	0.55	0.08	0.28	0.08	0.49	0.19	0.58	0.58	0.49	0.19	0.49	0.49	0.22	0.55	0.08	0.19	0.58	0.55	0.19	0.08	0.46	0.19	0.55	0.22	0.19	0.22	0.08	0.08	0.46	0.08	0.08	0.27	0.22	0.42	0.42	0.28	0.42	0.19	0.55	0.46	0.22	0.19	0.19	0.19	0.55
0.55	0.38	0.55	0.08	0.19	0.08	0.46	0.42	0.73	0.42	0.19	0.58	0.38	0.08	0.19	0.22	0.49	0.22	0.22	0.19	0.2	0.08	0.55	0.22	0.19	0.49	0.19	0.22	0.08	0.19	0.58	0.08	0.08	0.46	0.22	0.08	0.27	0.22	0.42	0.42	0.28	0.49	0.19	0.55	0.46	0.22	0.19	0.19	0.38	0.49
0.55	0.38	0.49	0.08	0.19	0.22	0.46	0.08	0.73	0.46	0.19	0.58	0.38	0.22	0.19	0.22	0.55	0.22	0.22	0.19	0.2	0.19	0.55	0.22	0.19	0.49	0.08	0.08	0.08	0.22	0.58	0.22	0.08	0.46	0.22	0.08	0.27	0.22	0.42	0.42	0.28	0.49	0.19	0.55	0.46	0.22	0.19	0.19	0.22	0.49
0.55	0.55	0.08	0.08	0.19	0.55	0.46	0.26	0.55	0.73	0.43	0.27	0.49	0.19	0.19	0.08	0.55	0.22	0.08	0.55	0.22	0.19	0.19	0.55	0.58	0.08	0.49	0.22	0.22	0.22	0.08	0.58	0.08	0.46	0.22	0.08	0.27	0.22	0.42	0.42	0.26	0.28	0.19	0.55	0.08	0.19	0.19	0.19	0.58	0.55
0.55	0.08	0.22	0.08	0.19	0.22	0.46	0.08	0.73	0.46	0.19	0.58	0.38	0.22	0.19	0.22	0.55	0.22	0.22	0.19	0.2	0.19	0.55	0.55	0.19	0.49	0.08	0.08	0.08	0.22	0.58	0.22	0.08	0.46	0.22	0.08	0.27	0.22	0.42	0.42	0.28	0.22	0.19	0.55	0.46	0.22	0.19	0.19	0.19	0.49
0.55	0.08	0.22	0.08	0.19	0.22	0.46	0.08	0.73	0.46	0.19	0.58	0.38	0.49	0.19	0.22	0.55	0.08	0.22	0.19	0.2	0.19	0.55	0.22	0.19	0.49	0.08	0.08	0.08	0.22	0.58	0.22	0.08	0.46	0.22	0.08	0.27	0.22	0.42	0.42	0.28	0.22	0.19	0.55	0.46	0.22	0.19	0.19	0.19	0.49
0.55	0.08	0.55	0.08	0.19	0.22	0.46	0.73	0.08	0.46	0.19	0.58	0.38	0.22	0.19	0.22	0.55	0.22	0.22	0.19	0.2	0.19	0.55	0.49	0.22	0.49	0.08	0.08	0.08	0.22	0.58	0.22	0.08	0.46	0.22	0.08	0.27	0.22	0.42	0.42	0.26	0.58	0.19	0.55	0.08	0.22	0.19	0.19	0.22	0.49
0.55	0.08	0.55	0.08	0.19	0.22	0.46	0.73	0.08	0.46	0.19	0.58	0.38	0.22	0.19	0.22	0.22	0.49	0.22	0.19	0.2	0.08	0.55	0.19	0.19	0.22	0.22	0.22	0.08	0.19	0.08	0.08	0.08	0.46	0.22	0.08	0.27	0.22	0.42	0.42	0.28	0.49	0.19	0.55	0.46	0.22	0.19	0.19	0.19	0.49
0.55	0.08	0.55	0.08	0.19	0.22	0.46	0.08	0.73	0.46	0.19	0.58	0.38	0.22	0.19	0.22	0.55	0.22	0.22	0.19	0.2	0.19	0.55	0.22	0.19	0.49	0.22	0.08	0.08	0.22	0.58	0.22	0.08	0.46	0.22	0.08	0.27	0.22	0.42	0.42	0.28	0.22	0.19	0.55	0.46	0.22	0.19	0.19	0.22	0.49
0.55	0.08	0.55	0.08	0.19	0.22	0.46	0.08	0.73	0.46	0.19	0.58	0.38	0.22	0.19	0.22	0.55	0.22	0.22	0.19	0.2	0.19	0.55	0.22	0.19	0.49	0.22	0.08	0.08	0.22	0.58	0.22	0.08	0.46	0.22	0.08	0.27	0.22	0.42	0.42	0.28	0.22	0.19	0.55	0.46	0.22	0.19	0.19	0.22	0.49
0.55	0.08	0.55	0.08	0.19	0.22	0.46	0.08	0.73	0.46	0.19	0.58	0.38	0.22	0.19	0.22	0.55	0.22	0.22	0.19	0.2	0.19	0.55	0.22	0.19	0.49	0.08	0.08	0.08	0.22	0.58	0.22	0.08	0.46	0.22	0.08	0.27	0.22	0.42	0.42	0.28	0.49	0.19	0.55	0.46	0.22	0.19	0.19	0.22	0.49
0.55	0.08	0.55	0.08	0.19	0.22	0.46	0.08	0.73	0.46	0.19	0.58	0.38	0.22	0.19	0.22	0.55	0.22	0.22	0.19	0.2	0.19	0.55	0.22	0.19	0.49	0.08	0.08	0.08	0.22	0.58	0.22	0.08	0.46	0.22	0.08	0.27	0.22	0.42	0.42	0.28	0.49	0.19	0.55	0.46	0.22	0.19	0.19	0.22	0.49
0.55	0.08	0.55	0.08	0.19	0.22	0.46	0.08	0.73	0.46	0.19	0.58	0.38	0.22	0.19	0.22	0.55	0.22	0.22	0.19	0.2	0.19	0.55	0.22	0.19	0.49	0.08	0.08	0.08	0.22	0.58	0.22	0.08	0.46	0.22	0.08	0.27	0.22	0.42	0.42	0.28	0.08	0.19	0.55	0.46	0.22	0.19	0.19	0.22	0.49
0.55	0.08	0.55	0.08	0.19	0.22	0.46	0.08	0.73	0.46	0.19	0.58	0.38	0.22	0.19	0.22	0.55	0.22	0.22	0.19	0.2	0.19	0.55	0.22	0.19	0.49	0.08	0.08	0.08	0.22	0.58	0.22	0.08	0.46	0.22	0.08	0.27	0.22	0.42	0.42	0.28	0.08	0.19	0.55	0.46	0.22	0.19	0.19	0.22	0.49
0.55	0.08	0.55	0.08	0.19	0.22	0.46	0.08	0.73	0.46	0.19	0.58	0.38	0.22	0.19	0.58	0.55	0.22	0.22	0.19	0.2	0.19	0.55	0.22	0.08	0.49	0.22	0.08	0.08	0.22	0.58	0.22	0.08	0.46	0.22	0.08	0.27	0.22	0.42	0.42	0.28	0.22	0.19	0.55	0.46	0.22	0.19	0.19	0.22	0.49
0.55	0.08	0.55	0.08	0.19	0.22	0.46	0.08	0.73	0.46	0.19	0.58	0.38	0.22	0.08	0.22	0.55	0.22	0.22	0.19	0.2	0.19	0.55	0.22	0.19	0.49	0.22	0.08	0.08	0.22	0.58	0.22	0.08	0.46	0.22	0.08	0.27	0.22	0.42	0.42	0.28	0.22	0.19	0.55	0.46	0.22	0.19	0.19	0.22	0.49
0.55	0.08	0.55	0.08	0.19	0.22	0.46	0.08	0.73	0.46	0.19	0.58	0.38	0.08	0.19	0.22	0.55	0.22	0.22	0.22	0.2	0.19	0.55	0.22	0.19	0.49	0.08	0.08	0.08	0.22	0.58	0.22	0.08	0.46	0.22	0.08	0.27	0.22	0.42	0.42	0.28	0.22	0.19	0.55	0.46	0.22	0.19	0.19	0.22	0.49
0.55	0.08	0.55	0.08	0.19	0.22	0.46	0.08	0.73	0.46	0.19	0.58	0.38	0.08	0.19	0.08	0.55	0.22	0.22	0.19	0.2	0.19	0.55	0.49	0.19	0.49	0.08	0.08	0.08	0.22	0.58	0.22	0.08	0.46	0.22	0.08	0.27	0.22	0.42	0.42	0.28	0.22	0.19	0.55	0.46	0.22	0.19	0.19	0.08	0.49
0.55	0.08	0.55	0.08	0.19	0.22	0.46	0.08	0.73	0.55	0.19	0.58	0.22	0.22	0.19	0.49	0.49	0.49	0.22	0.19	0.2	0.19	0.55	0.08	0.19	0.49	0.22	0.08	0.08	0.19	0.08	0.08	0.08	0.46	0.22	0.08	0.27	0.22	0.42	0.42	0.28	0.49	0.19	0.55	0.46	0.49	0.19	0.19	0.19	0.49
0.55	0.08	0.55	0.08	0.19	0.22	0.46	0.08	0.73	0.49	0.19	0.58	0.38	0.22	0.19	0.22	0.55	0.22	0.22	0.19	0.2	0.19	0.55	0.08	0.19	0.49	0.22	0.08	0.08	0.22	0.58	0.22	0.08	0.46	0.22	0.08	0.27	0.22	0.42	0.42	0.28	0.22	0.19	0.55	0.46	0.22	0.19	0.19	0.22	0.49
0.55	0.08	0.55	0.08	0.19	0.22	0.46	0.08	0.08	0.46	0.19	0.58	0.38	0.22	0.19	0.49	0.22	0.49	0.22	0.19	0.58	0.08	0.55	0.08	0.19	0.49	0.22	0.08	0.08	0.19	0.08	0.08	0.08	0.46	0.22	0.08	0.27	0.22	0.42	0.42	0.28	0.55	0.19	0.55	0.46	0.22	0.19	0.19	0.19	0.49
0.55	0.08	0.55	0.08	0.19	0.58	0.46	0.08	0.73	0.46	0.19	0.58	0.38	0.22	0.19	0.22	0.55	0.22	0.22	0.19	0.2	0.19	0.55	0.22	0.19	0.49	0.22	0.08	0.08	0.22	0.58	0.22	0.08	0.46	0.22	0.08	0.27	0.22	0.42	0.42	0.26	0.22	0.19	0.55	0.46	0.49	0.19	0.19	0.22	0.49
0.55	0.08	0.55	0.08	0.19	0.58	0.46	0.08	0.73	0.46	0.19	0.58	0.38	0.22	0.19	0.22	0.55	0.22	0.22	0.19	0.2	0.19	0.55	0.22	0.19	0.49	0.22	0.08	0.08	0.22	0.58	0.22	0.08	0.46	0.22	0.08	0.27	0.22	0.42	0.42	0.26	0.22	0.19	0.55	0.46	0.49	0.19	0.19	0.22	0.49
0.55	0.08	0.49	0.08	0.19	0.22	0.46	0.73	0.08	0.46	0.19	0.58	0.27	0.22	0.08	0.55	0.08	0.38	0.55	0.19	0.55	0.08	0.55	0.55	0.19	0.49	0.22	0.08	0.08	0.19	0.08	0.08	0.08	0.46	0.22	0.08	0.27	0.22	0.42	0.42	0.19	0.22	0.19	0.55	0.46	0.49	0.19	0.19	0.22	0.22
0.55	0.08	0.49	0.08	0.19	0.22	0.46	0.08	0.08	0.42	0.19	0.58	0.22	0.22	0.19	0.22	0.55	0.22	0.22	0.22	0.55	0.08	0.55	0.19	0.19	0.49	0.22	0.19	0.08	0.19	0.43	0.08	0.08	0.46	0.22	0.08	0.27	0.22	0.42	0.42	0.28	0.73	0.19	0.55	0.46	0.19	0.19	0.19	0.08	0.55
0.55	0.08	0.49	0.08	0.19	0.22	0.46	0.08	0.08	0.49	0.19	0.58	0.38	0.22	0.19	0.22	0.55	0.22	0.22	0.22	0.55	0.08	0.55	0.19	0.19	0.49	0.22	0.19	0.08	0.19	0.43	0.08	0.08	0.46	0.22	0.08	0.27	0.22	0.42	0.42	0.28	0.73	0.19	0.55	0.46	0.22	0.19	0.19	0.19	0.55
0.49	0.08	0.08	0.08	0.19	0.55	0.46	0.49	0.27	0.22	0.22	0.55	0.08	0.22	0.08	0.55	0.55	0.08	0.55	0.08	0.08	0.08	0.08	0.19	0.22	0.49	0.19	0.19	0.22	0.19	0.58	0.08	0.08	0.46	0.22	0.08	0.28	0.22	0.42	0.42	0.28	0.19	0.55	0.08	0.19	0.19	0.19	0.08	0.55	0.22
0.49	0.08	0.08	0.19	0.55	0.46	0.22	0.58	0.73	0.46	0.19	0.49	0.19	0.22	0.55	0.22	0.22	0.55	0.55	0.08	0.22	0.19	0.08	0.22	0.22	0.22	0.22	0.08	0.22	0.19	0.58	0.38	0.08	0.46	0.08	0.08	0.28	0.22	0.42	0.42	0.14	0.49	0.55	0.08	0.22	0.19	0.19	0.08	0.55	0.22
0.49	0.08	0.08	0.19	0.55	0.46	0.22	0.58	0.73	0.46	0.19	0.49	0.19	0.08	0.22	0.22	0.22	0.55	0.55	0.08	0.22	0.19	0.08	0.22	0.22	0.22	0.22	0.08	0.22	0.19	0.58	0.22	0.08	0.46	0.08	0.08	0.28	0.22	0.42	0.42	0.14	0.49	0.55	0.08	0.22	0.19	0.19	0.08	0.55	0.22
0.49	0.08	0.08	0.19	0.55	0.46	0.26	0.73	0.73	0.46	0.19	0.49	0.19	0.22	0.08	0.22	0.08	0.19	0.55	0.08	0.08	0.08	0.22	0.19	0.22	0.49	0.49	0.08	0.22	0.19	0.58	0.22	0.08	0.46	0.08	0.08	0.27	0.22	0.42	0.42	0.28	0.19	0.55	0.08	0.22	0.19	0.19	0.08	0.55	0.22
0.49	0.08	0.08	0.19	0.55	0.46	0.28	0.42	0.73	0.55	0.19	0.49	0.19	0.08	0.08	0.22	0.08	0.19	0.55	0.38	0.08	0.19	0.22	0.19	0.22	0.49	0.49	0.19	0.22	0.19	0.58	0.22	0.08	0.46	0.08	0.08	0.28	0.22	0.14	0.42	0.14	0.49	0.55	0.08	0.22	0.19	0.19	0.08	0.55	0.22
0.49	0.22	0.73	0.08	0.19	0.55	0.46	0.08	0.73	0.19	0.19	0.58	0.22	0.08	0.19	0.49	0.49	0.49	0.22	0.19	0.08	0.19	0.55	0.55	0.2	0.49	0.55	0.22	0.08	0.08	0.46	0.22	0.08	0.46	0.22	0.08	0.27	0.22	0.42	0.42	0.26	0.08	0.19	0.55	0.46	0.22	0.19	0.19	0.19	0.55
0.49	0.22	0.08	0.08	0.19	0.73	0.08	0.55	0.08	0.46	0.19	0.58	0.22	0.49	0.19	0.22	0.22	0.22	0.22	0.22	0.08	0.58	0.22	0.19	0.22	0.49	0.22	0.08	0.08	0.22	0.22	0.22	0.08	0.46	0.19	0.08	0.42	0.08	0.42	0.73	0.46	0.19	0.19	0.49	0.08	0.55	0.19	0.19	0.19	0.58
0.49	0.22	0.08	0.08	0.19	0.55	0.46	0.08	0.08	0.46	0.19	0.58	0.46	0.55	0.19	0.22	0.22	0.22	0.49	0.22	0.08	0.55	0.55	0.22	0.22	0.46	0.19	0.08	0.22	0.19	0.58	0.19	0.08	0.46	0.22	0.08	0.28	0.22	0.42	0.42	0.46	0.55	0.19	0.55	0.2	0.19	0.19	0.19	0.19	0.55
0.49	0.22	0.08	0.46	0.19	0.55	0.46	0.08	0.73	0.46	0.19	0.58	0.22	0.22	0.19	0.22	0.46	0.49	0.58	0.55	0.19	0.55	0.55	0.19	0.08	0.46	0.08	0.19	0.22	0.19	0.28	0.19	0.08	0.46	0.22	0.08	0.27	0.22	0.42	0.42	0.46	0.55	0.19	0.55	0.2	0.19	0.19	0.19	0.19	0.2
0.49	0.22	0.26	0.08	0.19	0.55	0.46	0.73	0.08	0.46	0.19	0.58	0.55	0.55	0.19	0.22	0.2	0.22	0.55	0.08	0.19	0.08	0.2	0.19	0.22	0.49	0.08	0.55	0.22	0.08	0.2	0.19	0.08	0.46	0.22	0.08	0.27	0.22	0.42	0.42	0.28	0.08	0.19	0.55	0.46	0.19	0.19	0.19	0.22	0.55
0.49	0.22	0.26	0.08	0.19	0.55	0.46	0.73	0.08	0.46	0.19	0.58	0.55	0.55	0.19	0.22	0.2	0.22	0.55	0.08	0.19	0.08	0.2	0.19	0.22	0.49	0.08	0.55	0.22	0.08	0.2	0.19	0.08	0.46	0.22	0.08	0.27	0.22	0.42	0.42	0.28	0.08	0.19	0.55	0.46	0.19	0.19	0.19	0.22	0.55
0.49	0.22	0.49	0.08	0.19	0.55	0.46	0.42	0.73	0.46	0.19	0.58	0.27	0.58	0.22	0.49	0.19	0.19	0.55	0.22	0.58	0.08	0.55	0.49	0.19	0.49	0.22	0.19	0.08	0.22	0.43	0.08	0.08	0.46	0.22	0.22	0.27	0.22	0.42	0.42	0.28	0.55	0.19	0.55	0.46	0.22	0.19	0.19	0.22	0.49
0.49	0.19	0.73	0.46	0.38	0.22	0.43	0.58	0.73	0.22	0.58	0.58	0.22	0.22	0.08	0.08	0.49	0.38	0.22	0.08	0.22	0.58	0.73	0.08	0.19	0.49	0.19	0.08	0.08	0.22	0.58	0.19	0.08	0.46	0.22	0.08	0.27	0.22	0.55	0.42	0.28	0.08	0.19	0.55	0.08	0.19	0.19	0.19	0.08	0.08
0.49	0.19	0.08	0.08	0.19	0.55	0.08	0.08	0.08	0.22	0.19	0.58	0.58	0.49	0.19	0.22	0.22	0.19	0.55	0.22	0.49	0.58	0.55	0.19	0.19	0.46	0.19	0.55	0.22	0.19	0.08	0.22	0.08	0.28	0.22	0.08	0.27	0.22	0.42	0.42	0.28	0.42	0.19	0.55	0.46	0.49	0.19	0.19	0.08	0.55
0.49	0.28	0.08	0.08	0.19	0.55	0.46	0.08	0.08	0.46	0.19	0.58	0.46	0.55	0.19	0.22	0.22	0.22	0.55	0.22	0.19	0.55	0.55	0.19	0.22	0.22	0.19	0.08	0.22	0.19	0.58	0.19	0.08	0.46	0.22	0.08	0.28	0.22	0.42	0.42	0.46	0.55	0.19	0.55	0.2	0.19	0.19	0.19	0.19	0.55
0.49	0.55	0.55	0.08	0.19	0.22	0.08	0.08	0.08	0.46	0.19	0.58	0.38	0.22	0.19	0.22	0.55	0.22	0.22	0.19	0.2	0.19	0.55	0.22	0.19	0.49	0.22	0.08	0.08	0.22	0.58	0.22	0.08	0.46	0.22	0.08	0.27	0.22	0.42	0.42	0.26	0.22	0.19	0.55	0.46	0.22	0.19	0.19	0.22	0.49
0.49	0.49	0.08	0.08	0.19	0.55	0.46	0.08	0.73	0.73	0.19	0.58	0.19	0.22	0.19	0.22	0.22	0.08	0.55	0.22	0.19	0.55	0.55	0.19	0.08	0.46	0.19	0.08	0.08	0.43	0.58	0.08	0.08	0.46	0.22	0.08	0.28	0.22	0.42	0.42	0.46	0.55	0.19	0.55	0.2	0.19	0.19	0.19	0.19	0.55
0.49	0.49	0.08	0.08	0.19	0.55	0.46	0.08	0.58	0.46	0.19	0.58	0.46	0.58	0.19	0.49	0.55	0.49	0.22	0.38	0.22	0.55	0.55	0.46	0.08	0.46	0.19	0.08	0.22	0.19	0.58	0.22	0.08	0.46	0.22	0.08	0.28	0.22	0.42	0.42	0.46	0.55	0.19	0.55	0.2	0.19	0.19	0.19	0.19	0.55
0.49	0.49	0.08	0.08	0.19	0.55	0.46	0.27	0.08	0.46	0.19	0.58	0.46	0.58	0.19	0.55	0.22	0.22	0.55	0.22	0.08	0.55	0.55	0.19	0.22	0.46	0.19	0.08	0.22	0.19	0.08	0.08	0.08	0.46	0.08	0.08	0.28	0.22	0.42	0.42	0.46	0.55	0.19	0.55	0.2	0.19	0.19	0.19	0.19	0.55
0.49	0.08	0.08	0.08	0.19	0.49	0.46	0.49	0.08	0.46	0.19	0.58	0.46	0.55	0.19	0.22	0.22	0.22	0.49	0.55	0.08	0.55	0.49	0.19	0.49	0.46	0.22	0.49	0.22	0.19	0.58	0.08	0.08	0.46	0.22	0.08	0.28	0.22	0.42	0.42	0.46	0.55	0.19	0.55	0.2	0.19	0.19	0.19	0.19	0.55
0.49	0.08	0.22	0.08	0.19	0.22	0.46	0.08	0.73	0.46	0.19	0.58	0.38	0.49	0.19	0.22	0.2	0.22	0.22	0.19	0.2	0.19	0.55	0.22	0.19	0.49	0.22	0.08	0.08	0.22	0.58	0.22	0.08	0.46	0.22	0.08	0.27	0.22	0.42	0.42	0.28	0.22	0.19	0.55	0.46	0.49	0.19	0.19	0.22	0.49
0.49	0.08	0.22	0.08	0.19	0.22	0.46	0.08	0.73	0.46	0.19	0.58	0.38	0.49	0.19	0.22	0.2	0.22	0.22	0.19	0.2	0.19	0.55	0.22	0.19	0.49	0.22	0.08	0.08	0.22	0.58	0.08	0.08	0.46	0.22	0.08	0.27	0.22	0.42	0.42	0.28	0.58	0.19	0.55	0.46	0.49	0.19	0.19	0.22	0.49
0.49	0.08	0.55	0.08	0.19	0.22	0.46	0.08	0.73	0.46	0.19	0.58	0.38	0.49	0.19	0.49	0.55	0.22	0.55	0.19	0.2	0.19	0.55	0.22	0.19	0.49	0.22	0.08	0.08	0.22	0.58	0.08	0.08	0.46	0.22	0.08	0.27	0.22	0.42	0.42	0.28	0.58	0.19	0.55	0.46	0.49	0.19	0.19	0.22	0.49
0.49	0.08	0.55	0.08	0.19	0.22	0.46	0.08	0.08	0.46	0.19	0.58	0.22	0.49	0.19	0.22	0.55	0.22	0.49	0.19	0.2	0.19	0.55	0.22	0.19	0.49	0.22	0.08	0.08	0.22	0.58	0.08	0.08	0.46	0.22	0.08	0.27	0.22	0.42	0.42	0.28	0.58	0.19	0.55	0.46	0.49	0.19	0.19	0.22	0.49
0.49	0.08	0.49	0.08	0.19	0.55	0.46	0.73	0.73	0.46	0.19	0.58	0.38	0.58	0.19	0.49	0.22	0.22	0.55	0.38	0.58	0.08	0.55	0.22	0.19	0.49	0.22	0.19	0.22	0.22	0.58	0.08	0.08	0.22	0.22	0.08	0.27	0.22	0.42	0.42	0.28	0.55	0.19	0.55	0.46	0.22	0.19	0.19	0.22	0.49
0.49	0.08	0.49	0.08	0.19	0.46	0.46	0.42	0.73	0.46	0.19	0.58	0.27	0.58	0.22	0.49	0.19	0.19	0.55	0.22	0.58	0.08	0.55	0.49	0.19	0.49	0.22	0.19	0.08	0.22	0.43	0.08	0.08	0.46	0.22	0.22	0.27	0.22	0.42	0.42	0.28	0.55	0.19	0.55	0.46	0.22	0.19	0.19	0.22	0.49
0.49	0.08	0.08	0.08	0.19	0.55	0.46	0.08	0.08	0.46	0.19	0.58	0.38	0.22	0.19	0.55	0.19	0.19	0.55	0.19	0.2	0.08	0.55	0.22	0.08	0.49	0.49	0.08	0.08	0.19	0.58	0.08	0.38	0.46	0.22	0.08	0.27	0.22	0.42	0.42	0.28	0.49	0.19	0.49	0.46	0.22	0.19	0.19	0.22	0.55
0.49	0.08	0.08	0.08	0.19	0.55	0.46	0.08	0.08	0.46	0.19	0.58	0.08	0.22	0.19	0.55	0.19	0.22	0.55	0.19	0.08	0.08	0.55	0.22	0.08	0.49	0.22	0.08	0.08	0.19	0.58	0.08	0.22	0.46	0.08	0.08	0.27	0.22	0.42	0.42	0.28	0.49	0.19	0.49	0.46	0.22	0.19	0.19	0.22	0.55
0.08	0.73	0.08	0.19	0.55	0.46	0.73	0.49	0.73	0.22	0.22	0.55	0.08	0.08	0.19	0.55	0.55	0.08	0.55	0.08	0.19	0.08	0.08	0.08	0.19	0.55	0.19	0.19	0.22	0.19	0.58	0.08	0.08	0.46	0.22	0.08	0.28	0.22	0.42	0.42	0.28	0.19	0.55	0.08	0.19	0.19	0.19	0.08	0.55	0.22
0.08	0.22	0.73	0.08	0.19	0.22	0.46	0.08	0.73	0.19	0.19	0.58	0.19	0.55	0.38	0.22	0.49	0.38	0.55	0.08	0.55	0.55	0.55	0.22	0.08	0.46	0.19	0.58	0.22	0.19	0.55	0.22	0.08	0.46	0.22	0.08	0.28	0.22	0.42	0.42	0.46	0.55	0.19	0.55	0.2	0.19	0.19	0.19	0.19	0.55
0.08	0.22	0.08	0.08	0.19	0.55	0.08	0.08	0.08	0.49	0.38	0.58	0.22	0.19	0.19	0.22	0.22	0.08	0.55	0.19	0.08	0.58	0.22	0.22	0.19	0.49	0.55	0.19	0.08	0.08	0.2	0.08	0.08	0.46	0.19	0.08	0.27	0.22	0.55	0.42	0.55	0.08	0.19	0.55	0.08	0.19	0.19	0.19	0.08	0.55
0.08	0.22	0.08	0.08	0.19	0.55	0.46	0.08	0.08	0.55	0.19	0.58	0.38	0.22	0.19	0.55	0.55	0.08	0.55	0.49	0.08	0.08	0.55	0.19	0.19	0.49	0.08	0.08	0.08	0.19	0.2	0.22	0.08	0.46	0.19	0.08	0.27	0.22	0.42	0.42	0.28	0.55	0.19	0.55	0.46	0.19	0.19	0.19	0.08	0.22
0.08	0.22	0.08	0.08	0.19	0.55	0.46	0.26	0.08	0.46	0.19	0.58	0.22	0.08	0.19	0.22	0.22	0.49	0.08	0.22	0.22	0.08	0.08	0.19	0.22	0.49	0.19	0.22	0.22	0.19	0.08	0.22	0.08	0.46	0.22	0.22	0.27	0.22	0.49	0.42	0.28	0.08	0.19	0.55	0.08	0.22	0.19	0.19	0.08	0.55
0.08	0.22	0.08	0.08	0.19	0.55	0.46	0.26	0.08	0.46	0.19	0.58	0.22	0.08	0.19	0.22	0.08	0.49	0.08	0.22	0.22	0.08	0.08	0.19	0.22	0.49	0.19	0.22	0.22	0.19	0.08	0.22	0.08	0.46	0.22	0.22	0.27	0.22	0.49	0.42	0.28	0.08	0.19	0.55	0.08	0.22	0.19	0.19	0.08	0.55
0.08	0.22	0.08	0.08	0.19	0.55	0.46	0.49	0.08	0.22	0.38	0.58	0.38	0.08	0.19	0.2	0.22	0.08	0.55	0.08	0.22	0.58	0.19	0.19	0.19	0.49	0.22	0.38	0.08	0.55	0.08	0.19	0.08	0.00000	0.22	0.08	0.28	0.22	0.42	0.42	0.55	0.08	0.19	0.55	0.08	0.19	0.19	0.19	0.08	0.55
0.08	0.22	0.08	0.46	0.19	0.55	0.46	0.26	0.08	0.46	0.19	0.58	0.19	0.08	0.19	0.22	0.19	0.08	0.55	0.38	0.49	0.08	0.55	0.19	0.38	0.49	0.08	0.22	0.08	0.19	0.2	0.08	0.08	0.08	0.22	0.08	0.27	0.22	0.42	0.42	0.28	0.55	0.19	0.55	0.46	0.08	0.19	0.19	0.19	0.55
0.08	0.22	0.26	0.08	0.19	0.55	0.46	0.08	0.08	0.38	0.19	0.58	0.49	0.55	0.19	0.22	0.2	0.22	0.55	0.08	0.19	0.19	0.2	0.19	0.19	0.49	0.08	0.55	0.08	0.08	0.2	0.19	0.08	0.46	0.22	0.08	0.27	0.22	0.42	0.42	0.28	0.08	0.19	0.55	0.46	0.19	0.19	0.19	0.22	0.55
0.08	0.22	0.49	0.08	0.19	0.55	0.46	0.73	0.08	0.46	0.19	0.58	0.08	0.08	0.19	0.22	0.2	0.55	0.22	0.19	0.2	0.08	0.08	0.19	0.22	0.55	0.22	0.19	0.49	0.19	0.58	0.22	0.08	0.46	0.22	0.08	0.28	0.22	0.42	0.42	0.28	0.58	0.19	0.55	0.46	0.22	0.19	0.19	0.08	0.55
0.08	0.22	0.49	0.08	0.19	0.55	0.46	0.73	0.08	0.46	0.19	0.58	0.08	0.08	0.19	0.49	0.2	0.55	0.22	0.19	0.58	0.08	0.08	0.19	0.22	0.55	0.22	0.19	0.49	0.19	0.58	0.22	0.08	0.46	0.22	0.08	0.28	0.22	0.42	0.42	0.28	0.58	0.19	0.55	0.46	0.22	0.19	0.19	0.08	0.55
0.08	0.22	0.08	0.08	0.19	0.58	0.46	0.08	0.73	0.46	0.19	0.58	0.38	0.55	0.19	0.22	0.22	0.19	0.22	0.19	0.2	0.08	0.55	0.22	0.19	0.49	0.22	0.08	0.08	0.19	0.55	0.22	0.08	0.46	0.49	0.08	0.27	0.22	0.42	0.42	0.28	0.49	0.19	0.55	0.46	0.08	0.19	0.19	0.22	0.55
0.08	0.38	0.55	0.08	0.19	0.49	0.46	0.73	0.08	0.46	0.19	0.58	0.22	0.08	0.19	0.08	0.55	0.49	0.22	0.19	0.55	0.19	0.08	0.19	0.22	0.49	0.22	0.08	0.49	0.19	0.58	0.19	0.08	0.46	0.22	0.08	0.27	0.22	0.42	0.42	0.28	0.58	0.19	0.55	0.46	0.22	0.19	0.19	0.22	0.55
0.08	0.49	0.22	0.08	0.19	0.55	0.08	0.73	0.08	0.19	0.19	0.58	0.49	0.08	0.19	0.08	0.55	0.38	0.22	0.19	0.49	0.08	0.55	0.19	0.22	0.49	0.22	0.19	0.49	0.19	0.22	0.22	0.08	0.46	0.22	0.08	0.28	0.22	0.42	0.42	0.28	0.58	0.19	0.55	0.46	0.22	0.19	0.19	0.22	0.55
0.08	0.08	0.22	0.22	0.19	0.73	0.46	0.27	0.73	0.46	0.19	0.58	0.27	0.22	0.19	0.22	0.58	0.08	0.22	0.19	0.2	0.08	0.55	0.08	0.19	0.49	0.55	0.08	0.08	0.19	0.58	0.22	0.08	0.46	0.22	0.08	0.27	0.22	0.42	0.42	0.26	0.55	0.19	0.55	0.08	0.08	0.19	0.19	0.22	0.55
0.08	0.08	0.22	0.22	0.19	0.73	0.46	0.28	0.73	0.46	0.19	0.58	0.27	0.22	0.19	0.22	0.58	0.08	0.22	0.19	0.2	0.08	0.55	0.19	0.19	0.49	0.55	0.08	0.08	0.19	0.08	0.08	0.08	0.46	0.22	0.08	0.27	0.22	0.42	0.42	0.26	0.49	0.19	0.55	0.22	0.08	0.19	0.19	0.22	0.55
0.08	0.08	0.73	0.08	0.19	0.73	0.46	0.28	0.73	0.46	0.19	0.58	0.27	0.55	0.19	0.22	0.58	0.08	0.22	0.19	0.2	0.08	0.55	0.08	0.19	0.49	0.55	0.22	0.08	0.19	0.2	0.08	0.08	0.46	0.22	0.08	0.27	0.22	0.42	0.42	0.26	0.49	0.19	0.55	0.46	0.08	0.19	0.19	0.22	0.55
0.08	0.08	0.08	0.08	0.19	0.55	0.19	0.26	0.73	0.49	0.38	0.58	0.22	0.08	0.19	0.49	0.08	0.19	0.55	0.08	0.49	0.58	0.22	0.49	0.19	0.49	0.49	0.49	0.08	0.19	0.22	0.49	0.08	0.00000	0.19	0.08	0.28	0.22	0.46	0.42	0.55	0.08	0.19	0.55	0.08	0.19	0.19	0.19	0.38	0.55
0.08	0.08	0.55	0.22	0.19	0.73	0.46	0.28	0.73	0.46	0.19	0.58	0.27	0.22	0.19	0.22	0.58	0.22	0.22	0.19	0.2	0.08	0.55	0.08	0.19	0.49	0.55	0.08	0.08	0.19	0.2	0.22	0.08	0.46	0.22	0.08	0.27	0.22	0.42	0.42	0.26	0.49	0.19	0.55	0.46	0.08	0.19	0.19	0.22	0.55
0.08	0.08	0.55	0.22	0.19	0.73	0.46	0.28	0.73	0.46	0.19	0.58	0.27	0.22	0.19	0.22	0.58	0.22	0.22	0.19	0.2	0.08	0.55	0.08	0.19	0.49	0.55	0.58	0.22	0.19	0.2	0.22	0.08	0.46	0.22	0.08	0.27	0.22	0.42	0.42	0.26	0.49	0.19	0.55	0.46	0.08	0.19	0.19	0.22	0.55
0.08	0.08	0.55	0.22	0.19	0.73	0.46	0.28	0.08	0.46	0.19	0.58	0.27	0.22	0.19	0.22	0.58	0.08	0.22	0.19	0.2	0.08	0.55	0.08	0.19	0.49	0.55	0.58	0.22	0.08	0.2	0.08	0.08	0.46	0.22	0.08	0.27	0.22	0.42	0.42	0.26	0.49	0.19	0.55	0.46	0.08	0.19	0.19	0.22	0.55
0.08	0.08	0.49	0.08	0.19	0.22	0.46	0.08	0.73	0.46	0.55	0.58	0.38	0.22	0.19	0.22	0.08	0.19	0.22	0.08	0.2	0.08	0.55	0.08	0.19	0.49	0.55	0.08	0.08	0.19	0.2	0.08	0.08	0.46	0.22	0.08	0.27	0.22	0.42	0.42	0.08	0.49	0.19	0.55	0.46	0.08	0.19	0.19	0.49	0.55
0.08	0.08	0.49	0.08	0.19	0.73	0.46	0.27	0.08	0.46	0.19	0.58	0.38	0.22	0.19	0.22	0.08	0.19	0.22	0.08	0.08	0.08	0.55	0.55	0.19	0.49	0.08	0.22	0.22	0.19	0.2	0.08	0.08	0.46	0.22	0.08	0.27	0.22	0.42	0.42	0.08	0.49	0.19	0.55	0.46	0.08	0.19	0.19	0.49	0.55
0.08	0.08	0.49	0.08	0.19	0.73	0.46	0.27	0.08	0.46	0.19	0.58	0.38	0.22	0.19	0.49	0.58	0.19	0.22	0.08	0.19	0.08	0.55	0.55	0.19	0.49	0.08	0.08	0.08	0.19	0.2	0.08	0.08	0.46	0.22	0.08	0.27	0.22	0.42	0.42	0.08	0.49	0.19	0.55	0.46	0.08	0.19	0.19	0.22	0.55
0.08	0.08	0.49	0.08	0.19	0.55	0.14	0.27	0.08	0.46	0.19	0.58	0.19	0.22	0.19	0.08	0.2	0.49	0.55	0.19	0.55	0.08	0.55	0.19	0.19	0.49	0.22	0.19	0.08	0.08	0.58	0.22	0.08	0.46	0.22	0.08	0.28	0.22	0.42	0.42	0.28	0.42	0.19	0.55	0.46	0.49	0.19	0.19	0.19	0.55
0.08	0.08	0.49	0.22	0.19	0.73	0.46	0.28	0.73	0.46	0.19	0.58	0.27	0.22	0.19	0.22	0.58	0.08	0.22	0.19	0.2	0.08	0.55	0.08	0.19	0.49	0.55	0.19	0.08	0.19	0.08	0.08	0.08	0.46	0.22	0.08	0.27	0.22	0.42	0.42	0.26	0.49	0.19	0.55	0.08	0.08	0.19	0.19	0.22	0.55
0.08	0.08	0.08	0.22	0.08	0.73	0.46	0.28	0.73	0.46	0.19	0.58	0.27	0.22	0.19	0.22	0.58	0.08	0.22	0.19	0.2	0.08	0.55	0.08	0.19	0.49	0.55	0.08	0.08	0.19	0.08	0.08	0.08	0.46	0.22	0.08	0.27	0.22	0.42	0.42	0.26	0.49	0.19	0.55	0.08	0.08	0.19	0.19	0.22	0.55
0.43	0.08	0.73	0.08	0.19	0.55	0.46	0.55	0.73	0.08	0.22	0.55	0.08	0.08	0.19	0.08	0.55	0.08	0.22	0.08	0.08	0.19	0.46	0.19	0.38	0.22	0.19	0.19	0.22	0.19	0.58	0.08	0.08	0.46	0.22	0.08	0.28	0.22	0.42	0.42	0.28	0.19	0.55	0.08	0.19	0.19	0.19	0.08	0.55	0.22
0.46	0.19	0.08	0.46	0.19	0.22	0.43	0.73	0.42	0.46	0.08	0.22	0.22	0.22	0.2	0.38	0.08	0.19	0.22	0.58	0.19	0.58	0.22	0.19	0.22	0.49	0.08	0.22	0.08	0.38	0.22	0.49	0.08	0.46	0.08	0.08	0.27	0.22	0.55	0.42	0.28	0.08	0.19	0.55	0.19	0.19	0.08	0.38	0.58	0.55
0.00000	0.22	0.19	0.42	0.46	0.58	0.08	0.26	0.46	0.2	0.2	0.46	0.08	0.2	0.08	0.28	0.2	0.55	0.08	0.58	0.08	0.22	0.55	0.42	0.26	0.49	0.08	0.55	0.58	0.22	0.46	0.00000	0.00000	0.00000	0.00000	0.19	0.42	0.55	0.46	0.58	0.22	0.19	0.46	0.28	0.19	0.08	0.55	0.08	0.08	0.73
0.00000	0.22	0.46	0.27	0.46	0.58	0.22	0.26	0.55	0.2	0.2	0.46	0.19	0.2	0.08	0.46	0.2	0.55	0.08	0.58	0.08	0.22	0.55	0.42	0.49	0.49	0.73	0.43	0.73	0.49	0.46	0.00000	0.00000	0.22	0.08	0.28	0.22	0.42	0.42	0.28	0.55	0.19	0.55	0.08	0.19	0.19	0.19	0.08	0.55	0.22
0.00000	0.2	0.46	0.42	0.2	0.08	0.19	0.2	0.55	0.08	0.58	0.08	0.22	0.55	0.42	0.49	0.49	0.73	0.55	0.08	0.55	0.2	0.22	0.26	0.2	0.46	0.73	0.38	0.08	0.43	0.46	0.00000	0.00000	0.42	0.08	0.26	0.27	0.73	0.26	0.2	0.22	0.46	0.27	0.22	0.26	0.08	0.08	0.19	0.55	0.46
0.00000	0.58	0.22	0.26	0.46	0.2	0.2	0.46	0.58	0.2	0.19	0.46	0.2	0.55	0.08	0.58	0.08	0.22	0.55	0.42	0.28	0.49	0.08	0.58	0.28	0.49	0.19	0.19	0.38	0.19	0.28	0.22	0.08	0.46	0.22	0.08	0.28	0.22	0.42	0.42	0.28	0.19	0.55	0.08	0.19	0.19	0.19	0.08	0.55	0.22
0.00000	0.19	0.22	0.08	0.73	0.22	0.38	0.55	0.26	0.22	0.46	0.28	0.55	0.26	0.2	0.55	0.73	0.42	0.2	0.19	0.46	0.58	0.08	0.28	0.27	0.22	0.46	0.27	0.46	0.58	0.22	0.26	0.55	0.46	0.2	0.55	0.08	0.58	0.08	0.22	0.55	0.42	0.49	0.49	0.58	0.49	0.42	0.22	0.43	0.08
0.00000	0.46	0.58	0.08	0.28	0.28	0.22	0.26	0.28	0.46	0.28	0.22	0.26	0.55	0.2	0.2	0.46	0.73	0.2	0.08	0.46	0.2	0.55	0.08	0.58	0.08	0.22	0.55	0.42	0.28	0.49	0.00000	0.00000	0.08	0.08	0.28	0.22	0.42	0.42	0.28	0.55	0.19	0.55	0.08	0.08	0.19	0.19	0.08	0.55	0.22
0.00000	0.55	0.08	0.58	0.08	0.22	0.55	0.42	0.22	0.49	0.73	0.55	0.08	0.55	0.2	0.49	0.26	0.2	0.46	0.73	0.38	0.08	0.43	0.46	0.42	0.08	0.38	0.28	0.42	0.26	0.2	0.00000	0.00000	0.22	0.26	0.28	0.08	0.08	0.08	0.08	0.19	0.55	0.46	0.49	0.42	0.73	0.08	0.22	0.55	0.22
0.00000	0.08	0.73	0.08	0.19	0.55	0.46	0.49	0.14	0.22	0.19	0.55	0.22	0.08	0.08	0.55	0.22	0.49	0.55	0.08	0.19	0.08	0.08	0.19	0.22	0.55	0.19	0.19	0.22	0.19	0.58	0.08	0.08	0.46	0.22	0.08	0.28	0.22	0.42	0.42	0.28	0.19	0.55	0.08	0.19	0.19	0.19	0.08	0.55	0.22
0.00000	0.08	0.73	0.08	0.19	0.55	0.46	0.49	0.14	0.22	0.19	0.55	0.22	0.08	0.08	0.55	0.22	0.49	0.55	0.08	0.19	0.08	0.08	0.19	0.49	0.55	0.19	0.19	0.22	0.19	0.58	0.08	0.08	0.46	0.22	0.08	0.28	0.22	0.42	0.42	0.28	0.19	0.55	0.08	0.19	0.19	0.19	0.08	0.55	0.22
0.22	0.08	0.49	0.08	0.19	0.49	0.08	0.08	0.08	0.46	0.19	0.58	0.38	0.49	0.19	0.08	0.08	0.19	0.22	0.19	0.55	0.08	0.55	0.19	0.19	0.55	0.08	0.22	0.08	0.19	0.58	0.08	0.08	0.46	0.08	0.08	0.28	0.22	0.42	0.42	0.28	0.14	0.19	0.55	0.46	0.49	0.19	0.19	0.22	0.22
0.22	0.22	0.73	0.08	0.19	0.55	0.46	0.27	0.73	0.19	0.19	0.58	0.08	0.22	0.19	0.49	0.49	0.49	0.22	0.19	0.08	0.19	0.55	0.08	0.2	0.55	0.22	0.22	0.08	0.08	0.2	0.22	0.08	0.46	0.22	0.08	0.27	0.22	0.42	0.42	0.26	0.08	0.19	0.55	0.46	0.22	0.19	0.19	0.19	0.55
0.22	0.22	0.08	0.08	0.19	0.55	0.08	0.49	0.08	0.22	0.38	0.58	0.22	0.08	0.19	0.08	0.2	0.08	0.55	0.19	0.08	0.58	0.08	0.58	0.19	0.49	0.22	0.08	0.08	0.22	0.22	0.19	0.08	0.46	0.22	0.08	0.27	0.22	0.42	0.42	0.55	0.08	0.19	0.55	0.08	0.19	0.19	0.19	0.08	0.55
0.22	0.22	0.42	0.08	0.19	0.55	0.46	0.49	0.73	0.49	0.38	0.58	0.22	0.55	0.19	0.49	0.22	0.22	0.22	0.08	0.22	0.19	0.08	0.22	0.49	0.22	0.55	0.08	0.08	0.19	0.58	0.22	0.08	0.46	0.22	0.08	0.28	0.22	0.42	0.42	0.26	0.42	0.19	0.55	0.2	0.19	0.19	0.19	0.22	0.55
0.22	0.38	0.22	0.08	0.19	0.55	0.46	0.08	0.08	0.46	0.19	0.58	0.38	0.08	0.19	0.08	0.55	0.19	0.22	0.19	0.2	0.08	0.55	0.19	0.19	0.49	0.22	0.19	0.08	0.19	0.58	0.08	0.08	0.55	0.22	0.08	0.27	0.22	0.42	0.42	0.14	0.55	0.19	0.55	0.46	0.49	0.19	0.19	0.49	0.22
0.22	0.49	0.42	0.46	0.19	0.55	0.46	0.22	0.73	0.49	0.19	0.58	0.22	0.55	0.19	0.49	0.22	0.22	0.22	0.08	0.22	0.08	0.08	0.22	0.49	0.22	0.55	0.08	0.08	0.19	0.58	0.22	0.08	0.46	0.22	0.08	0.28	0.22	0.42	0.42	0.26	0.42	0.19	0.55	0.2	0.19	0.19	0.19	0.22	0.55
0.22	0.49	0.49	0.08	0.19	0.42	0.43	0.28	0.73	0.46	0.08	0.55	0.22	0.08	0.22	0.19	0.55	0.08	0.22	0.19	0.19	0.55	0.19	0.19	0.19	0.19	0.08	0.08	0.22	0.19	0.22	0.08	0.46	0.46	0.22	0.08	0.27	0.22	0.55	0.42	0.27	0.08	0.38	0.55	0.46	0.19	0.26	0.19	0.08	0.55
0.22	0.08	0.73	0.08	0.19	0.55	0.46	0.58	0.42	0.2	0.19	0.58	0.38	0.08	0.19	0.22	0.49	0.22	0.22	0.19	0.19	0.08	0.55	0.08	0.2	0.49	0.58	0.22	0.08	0.19	0.43	0.19	0.08	0.26	0.22	0.08	0.27	0.22	0.42	0.42	0.28	0.42	0.19	0.55	0.46	0.22	0.19	0.19	0.08	0.55
0.22	0.08	0.08	0.08	0.19	0.55	0.08	0.27	0.08	0.19	0.38	0.58	0.22	0.08	0.19	0.08	0.08	0.08	0.55	0.19	0.19	0.58	0.22	0.58	0.19	0.49	0.49	0.19	0.08	0.22	0.22	0.19	0.08	0.46	0.22	0.08	0.27	0.22	0.42	0.42	0.55	0.08	0.19	0.55	0.08	0.19	0.19	0.19	0.08	0.55
0.22	0.08	0.08	0.08	0.19	0.55	0.08	0.55	0.08	0.08	0.38	0.58	0.22	0.08	0.19	0.08	0.22	0.08	0.55	0.19	0.08	0.58	0.22	0.58	0.19	0.49	0.08	0.19	0.08	0.22	0.08	0.19	0.08	0.46	0.22	0.08	0.27	0.22	0.42	0.42	0.55	0.08	0.19	0.55	0.08	0.19	0.19	0.19	0.08	0.55
0.22	0.08	0.08	0.08	0.19	0.55	0.08	0.49	0.73	0.08	0.38	0.58	0.22	0.08	0.19	0.08	0.08	0.08	0.55	0.19	0.08	0.58	0.08	0.58	0.19	0.49	0.08	0.19	0.08	0.22	0.22	0.19	0.08	0.46	0.22	0.08	0.27	0.22	0.42	0.42	0.55	0.08	0.19	0.55	0.08	0.19	0.19	0.19	0.19	0.55
0.22	0.08	0.08	0.08	0.19	0.55	0.08	0.49	0.08	0.22	0.38	0.58	0.22	0.22	0.19	0.08	0.08	0.08	0.55	0.19	0.08	0.58	0.08	0.08	0.19	0.49	0.49	0.19	0.08	0.49	0.08	0.19	0.08	0.46	0.22	0.08	0.27	0.22	0.42	0.42	0.55	0.08	0.19	0.55	0.08	0.19	0.19	0.19	0.08	0.55
0.22	0.08	0.08	0.08	0.19	0.55	0.08	0.49	0.08	0.22	0.38	0.58	0.22	0.08	0.19	0.08	0.08	0.08	0.55	0.19	0.08	0.58	0.08	0.58	0.19	0.49	0.08	0.19	0.08	0.22	0.22	0.19	0.08	0.46	0.22	0.08	0.27	0.22	0.42	0.42	0.55	0.08	0.19	0.55	0.08	0.19	0.19	0.19	0.08	0.55
0.22	0.08	0.08	0.08	0.19	0.55	0.08	0.49	0.08	0.22	0.38	0.58	0.08	0.08	0.19	0.08	0.08	0.08	0.55	0.19	0.08	0.58	0.08	0.58	0.19	0.49	0.19	0.19	0.08	0.22	0.22	0.19	0.08	0.46	0.38	0.08	0.27	0.22	0.42	0.42	0.55	0.08	0.19	0.55	0.08	0.19	0.19	0.19	0.08	0.55
0.22	0.08	0.08	0.08	0.19	0.55	0.08	0.49	0.08	0.08	0.38	0.58	0.22	0.22	0.19	0.08	0.08	0.08	0.55	0.19	0.08	0.58	0.22	0.58	0.19	0.49	0.08	0.19	0.08	0.22	0.22	0.19	0.08	0.46	0.22	0.08	0.27	0.22	0.42	0.42	0.55	0.08	0.19	0.55	0.08	0.19	0.19	0.19	0.08	0.55
0.22	0.08	0.08	0.08	0.19	0.55	0.08	0.49	0.08	0.08	0.38	0.58	0.08	0.19	0.19	0.19	0.08	0.08	0.55	0.19	0.08	0.58	0.08	0.58	0.19	0.49	0.49	0.19	0.08	0.22	0.22	0.19	0.08	0.46	0.22	0.08	0.28	0.22	0.42	0.42	0.55	0.08	0.19	0.55	0.08	0.19	0.19	0.19	0.08	0.55
0.22	0.08	0.08	0.08	0.19	0.55	0.14	0.43	0.08	0.46	0.19	0.58	0.38	0.08	0.19	0.22	0.55	0.19	0.22	0.19	0.2	0.08	0.55	0.14	0.19	0.49	0.49	0.19	0.08	0.19	0.58	0.08	0.08	0.46	0.22	0.08	0.27	0.22	0.42	0.42	0.14	0.58	0.19	0.55	0.46	0.49	0.19	0.19	0.49	0.49
0.22	0.08	0.08	0.08	0.19	0.55	0.46	0.26	0.08	0.46	0.19	0.58	0.22	0.08	0.19	0.08	0.46	0.19	0.22	0.19	0.08	0.08	0.55	0.19	0.08	0.49	0.49	0.19	0.08	0.19	0.58	0.22	0.08	0.46	0.22	0.08	0.27	0.22	0.42	0.42	0.14	0.55	0.19	0.55	0.46	0.49	0.19	0.19	0.49	0.22
0.73	0.22	0.42	0.46	0.19	0.55	0.46	0.73	0.73	0.14	0.19	0.58	0.46	0.49	0.08	0.46	0.55	0.22	0.55	0.08	0.22	0.19	0.55	0.22	0.49	0.2	0.22	0.08	0.22	0.19	0.58	0.22	0.08	0.46	0.22	0.08	0.28	0.22	0.42	0.42	0.28	0.46	0.19	0.55	0.2	0.19	0.19	0.19	0.22	0.55
0.73	0.22	0.42	0.46	0.19	0.55	0.46	0.58	0.73	0.26	0.19	0.58	0.22	0.49	0.19	0.55	0.55	0.22	0.55	0.08	0.22	0.19	0.55	0.08	0.49	0.2	0.22	0.08	0.22	0.19	0.58	0.22	0.08	0.46	0.22	0.08	0.28	0.22	0.42	0.42	0.28	0.46	0.19	0.55	0.2	0.19	0.19	0.19	0.22	0.55
0.73	0.08	0.08	0.08	0.19	0.55	0.08	0.49	0.08	0.22	0.38	0.58	0.22	0.08	0.19	0.08	0.22	0.08	0.55	0.19	0.08	0.58	0.22	0.08	0.19	0.49	0.22	0.19	0.38	0.22	0.22	0.19	0.08	0.46	0.22	0.22	0.27	0.22	0.42	0.42	0.55	0.08	0.19	0.55	0.08	0.19	0.19	0.19	0.08	0.55
0.08	0.08	0.08	0.19	0.55	0.08	0.49	0.73	0.58	0.22	0.22	0.55	0.22	0.55	0.19	0.19	0.55	0.22	0.49	0.08	0.19	0.08	0.55	0.19	0.22	0.49	0.19	0.19	0.38	0.19	0.28	0.22	0.08	0.46	0.22	0.08	0.28	0.22	0.42	0.42	0.28	0.55	0.19	0.55	0.08	0.19	0.19	0.19	0.08	0.55
0.08	0.49	0.08	0.08	0.19	0.55	0.08	0.08	0.08	0.22	0.38	0.58	0.22	0.19	0.19	0.49	0.49	0.22	0.55	0.22	0.08	0.58	0.22	0.08	0.08	0.49	0.38	0.22	0.22	0.22	0.08	0.22	0.08	0.46	0.22	0.08	0.27	0.22	0.42	0.42	0.55	0.08	0.19	0.55	0.08	0.19	0.19	0.19	0.08	0.55
0.08	0.49	0.08	0.08	0.19	0.55	0.46	0.08	0.08	0.22	0.38	0.58	0.22	0.19	0.19	0.49	0.49	0.22	0.55	0.19	0.08	0.58	0.22	0.08	0.22	0.49	0.22	0.22	0.22	0.22	0.08	0.22	0.08	0.46	0.22	0.08	0.27	0.22	0.42	0.42	0.55	0.08	0.19	0.55	0.08	0.19	0.19	0.19	0.08	0.55
0.08	0.08	0.08	0.08	0.19	0.55	0.46	0.08	0.73	0.46	0.19	0.58	0.22	0.55	0.19	0.49	0.49	0.22	0.2	0.19	0.19	0.58	0.49	0.2	0.08	0.2	0.22	0.19	0.08	0.38	0.22	0.22	0.08	0.46	0.22	0.08	0.28	0.22	0.42	0.42	0.55	0.08	0.19	0.55	0.08	0.19	0.19	0.19	0.19	0.55
0.08	0.08	0.08	0.08	0.19	0.55	0.46	0.08	0.73	0.46	0.19	0.58	0.22	0.55	0.19	0.49	0.49	0.22	0.55	0.19	0.19	0.58	0.55	0.2	0.08	0.2	0.08	0.19	0.08	0.38	0.22	0.22	0.08	0.46	0.22	0.08	0.28	0.22	0.42	0.42	0.55	0.08	0.19	0.55	0.08	0.38	0.19	0.19	0.19	0.55
0.08	0.08	0.08	0.08	0.19	0.55	0.46	0.08	0.73	0.46	0.19	0.58	0.22	0.55	0.19	0.49	0.49	0.22	0.55	0.19	0.19	0.58	0.49	0.2	0.08	0.2	0.22	0.19	0.08	0.38	0.22	0.22	0.08	0.46	0.22	0.08	0.28	0.22	0.42	0.42	0.55	0.08	0.19	0.55	0.08	0.19	0.19	0.19	0.19	0.55
0.08	0.08	0.08	0.08	0.19	0.55	0.46	0.08	0.73	0.46	0.19	0.58	0.22	0.55	0.19	0.49	0.49	0.22	0.55	0.19	0.19	0.58	0.49	0.2	0.08	0.2	0.22	0.19	0.08	0.38	0.22	0.22	0.08	0.46	0.22	0.08	0.28	0.22	0.42	0.42	0.55	0.08	0.19	0.55	0.08	0.19	0.19	0.19	0.19	0.55
0.08	0.08	0.08	0.08	0.19	0.55	0.46	0.08	0.73	0.46	0.19	0.58	0.22	0.55	0.19	0.49	0.49	0.22	0.55	0.19	0.19	0.58	0.49	0.2	0.08	0.2	0.22	0.19	0.08	0.38	0.22	0.22	0.08	0.46	0.22	0.08	0.28	0.22	0.42	0.42	0.55	0.08	0.19	0.55	0.08	0.19	0.19	0.19	0.19	0.55
0.08	0.08	0.08	0.08	0.19	0.55	0.46	0.08	0.73	0.46	0.19	0.58	0.22	0.55	0.19	0.49	0.49	0.22	0.55	0.19	0.19	0.58	0.49	0.2	0.08	0.2	0.08	0.19	0.08	0.38	0.08	0.08	0.08	0.46	0.22	0.08	0.28	0.22	0.42	0.42	0.55	0.08	0.19	0.55	0.08	0.19	0.19	0.19	0.19	0.55
0.08	0.08	0.08	0.46	0.19	0.42	0.43	0.42	0.73	0.55	0.19	0.22	0.22	0.19	0.19	0.19	0.22	0.19	0.55	0.19	0.19	0.58	0.22	0.22	0.08	0.08	0.19	0.08	0.08	0.58	0.22	0.22	0.08	0.08	0.08	0.27	0.55	0.55	0.58	0.58	0.19	0.28	0.08	0.2	0.46	0.08	0.22	0.19	0.19	0.2
0.22	0.08	0.08	0.19	0.42	0.08	0.42	0.08	0.19	0.38	0.58	0.22	0.46	0.22	0.73	0.58	0.22	0.19	0.08	0.08	0.43	0.43	0.38	0.55	0.46	0.42	0.14	0.55	0.43	0.08	0.14	0.08	0.19	0.46	0.22	0.08	0.28	0.22	0.42	0.42	0.55	0.08	0.19	0.55	0.08	0.19	0.19	0.19	0.55	0.55
0.22	0.26	0.73	0.46	0.19	0.55	0.43	0.26	0.08	0.49	0.55	0.58	0.22	0.08	0.22	0.08	0.2	0.55	0.22	0.22	0.19	0.58	0.49	0.19	0.19	0.49	0.08	0.22	0.49	0.19	0.38	0.22	0.08	0.46	0.22	0.08	0.27	0.22	0.22	0.42	0.28	0.08	0.19	0.2	0.22	0.38	0.38	0.19	0.08	0.08
0.22	0.08	0.08	0.08	0.19	0.55	0.08	0.49	0.08	0.19	0.38	0.58	0.22	0.08	0.19	0.08	0.22	0.08	0.55	0.19	0.08	0.58	0.08	0.49	0.19	0.49	0.08	0.19	0.08	0.49	0.08	0.19	0.08	0.46	0.22	0.08	0.27	0.22	0.42	0.42	0.55	0.08	0.19	0.55	0.08	0.19	0.19	0.19	0.08	0.55
0.27	0.19	0.08	0.08	0.19	0.55	0.08	0.26	0.08	0.46	0.19	0.58	0.22	0.22	0.19	0.43	0.08	0.08	0.55	0.22	0.08	0.58	0.22	0.2	0.22	0.22	0.19	0.22	0.08	0.19	0.2	0.08	0.08	0.46	0.08	0.08	0.28	0.58	0.42	0.42	0.22	0.08	0.19	0.55	0.08	0.19	0.19	0.19	0.19	0.08
0.27	0.08	0.08	0.08	0.19	0.55	0.46	0.08	0.73	0.46	0.19	0.58	0.22	0.55	0.19	0.49	0.49	0.22	0.55	0.19	0.19	0.58	0.22	0.2	0.08	0.2	0.22	0.19	0.08	0.38	0.08	0.22	0.08	0.46	0.22	0.08	0.28	0.22	0.42	0.42	0.55	0.08	0.19	0.55	0.08	0.19	0.19	0.19	0.08	0.55
0.27	0.08	0.22	0.08	0.08	0.19	0.55	0.14	0.73	0.22	0.38	0.58	0.38	0.49	0.19	0.49	0.08	0.22	0.22	0.08	0.22	0.58	0.22	0.08	0.19	0.49	0.22	0.49	0.08	0.19	0.08	0.22	0.08	0.46	0.22	0.08	0.28	0.08	0.42	0.42	0.55	0.08	0.19	0.55	0.08	0.08	0.22	0.19	0.19	0.55
0.19	0.22	0.49	0.08	0.19	0.55	0.55	0.73	0.73	0.46	0.19	0.58	0.22	0.49	0.19	0.22	0.2	0.55	0.22	0.19	0.08	0.08	0.55	0.19	0.22	0.49	0.22	0.19	0.49	0.19	0.58	0.22	0.08	0.46	0.22	0.08	0.28	0.22	0.42	0.42	0.14	0.58	0.19	0.55	0.46	0.22	0.19	0.19	0.08	0.55
0.42	0.22	0.73	0.46	0.19	0.55	0.46	0.08	0.73	0.26	0.19	0.58	0.55	0.49	0.19	0.55	0.55	0.22	0.55	0.08	0.49	0.08	0.55	0.22	0.49	0.2	0.22	0.08	0.22	0.19	0.58	0.22	0.08	0.46	0.22	0.08	0.28	0.22	0.42	0.42	0.28	0.46	0.19	0.55	0.2	0.19	0.19	0.19	0.22	0.55
0.46	0.08	0.08	0.08	0.19	0.55	0.43	0.73	0.73	0.22	0.19	0.58	0.22	0.22	0.19	0.22	0.22	0.08	0.55	0.08	0.22	0.58	0.55	0.19	0.08	0.22	0.19	0.55	0.22	0.49	0.19	0.08	0.08	0.46	0.22	0.08	0.27	0.22	0.42	0.42	0.55	0.08	0.19	0.55	0.08	0.19	0.19	0.19	0.08	0.55
0.46	0.08	0.08	0.08	0.19	0.55	0.46	0.08	0.08	0.46	0.19	0.58	0.22	0.49	0.19	0.22	0.22	0.49	0.55	0.08	0.08	0.55	0.55	0.19	0.08	0.46	0.22	0.55	0.22	0.08	0.46	0.19	0.08	0.46	0.22	0.08	0.28	0.22	0.42	0.42	0.46	0.55	0.08	0.55	0.2	0.22	0.19	0.19	0.08	0.55
0.26	0.2	0.55	0.22	0.22	0.2	0.19	0.46	0.58	0.46	0.28	0.27	0.22	0.55	0.58	0.27	0.55	0.19	0.22	0.46	0.2	0.2	0.46	0.73	0.2	0.22	0.46	0.2	0.55	0.14	0.58	0.08	0.22	0.46	0.08	0.08	0.28	0.22	0.42	0.42	0.14	0.49	0.19	0.55	0.08	0.22	0.19	0.19	0.08	0.55
0.26	0.22	0.08	0.08	0.19	0.55	0.46	0.22	0.73	0.73	0.46	0.19	0.49	0.19	0.22	0.55	0.22	0.22	0.55	0.55	0.08	0.22	0.19	0.08	0.22	0.22	0.22	0.22	0.08	0.22	0.19	0.58	0.08	0.46	0.08	0.08	0.28	0.22	0.42	0.42	0.14	0.49	0.19	0.55	0.08	0.19	0.19	0.19	0.08	0.55
0.26	0.22	0.08	0.08	0.19	0.55	0.46	0.22	0.58	0.73	0.46	0.19	0.49	0.19	0.22	0.55	0.22	0.22	0.55	0.55	0.08	0.22	0.19	0.08	0.22	0.22	0.22	0.22	0.08	0.22	0.19	0.58	0.08	0.46	0.08	0.08	0.28	0.22	0.42	0.42	0.14	0.49	0.19	0.55	0.08	0.22	0.19	0.19	0.08	0.55
0.26	0.22	0.08	0.08	0.19	0.55	0.46	0.22	0.58	0.73	0.46	0.19	0.49	0.19	0.22	0.55	0.22	0.22	0.55	0.55	0.08	0.22	0.19	0.08	0.22	0.22	0.22	0.22	0.08	0.22	0.19	0.58	0.08	0.46	0.08	0.08	0.28	0.22	0.42	0.42	0.14	0.49	0.19	0.55	0.08	0.22	0.19	0.19	0.08	0.55
0.26	0.22	0.08	0.08	0.19	0.55	0.46	0.22	0.58	0.73	0.46	0.19	0.49	0.19	0.22	0.55	0.22	0.22	0.55	0.55	0.08	0.22	0.19	0.08	0.22	0.22	0.22	0.22	0.08	0.22	0.19	0.58	0.08	0.46	0.08	0.08	0.28	0.22	0.42	0.42	0.14	0.49	0.19	0.55	0.08	0.22	0.19	0.19	0.08	0.55
0.26	0.22	0.08	0.08	0.19	0.55	0.46	0.22	0.58	0.73	0.46	0.19	0.49	0.19	0.22	0.55	0.22	0.22	0.55	0.55	0.08	0.22	0.19	0.08	0.22	0.22	0.22	0.22	0.08	0.22	0.19	0.58	0.08	0.46	0.08	0.08	0.28	0.22	0.42	0.42	0.14	0.49	0.19	0.55	0.08	0.22	0.19	0.19	0.08	0.55
0.26	0.22	0.08	0.08	0.19	0.55	0.46	0.22	0.58	0.73	0.46	0.19	0.49	0.19	0.22	0.55	0.22	0.22	0.55	0.55	0.08	0.22	0.19	0.08	0.22	0.22	0.22	0.22	0.08	0.22	0.19	0.58	0.08	0.46	0.08	0.08	0.28	0.22	0.42	0.42	0.14	0.49	0.19	0.55	0.08	0.22	0.19	0.19	0.08	0.55
0.26	0.19	0.26	0.08	0.19	0.55	0.08	0.08	0.73	0.2	0.19	0.49	0.19	0.22	0.08	0.22	0.08	0.19	0.55	0.19	0.08	0.08	0.08	0.22	0.22	0.22	0.22	0.08	0.22	0.19	0.58	0.22	0.08	0.46	0.08	0.08	0.28	0.22	0.42	0.42	0.14	0.49	0.19	0.55	0.08	0.22	0.19	0.19	0.08	0.55
0.26	0.42	0.08	0.08	0.19	0.55	0.46	0.28	0.73	0.73	0.55	0.19	0.49	0.08	0.22	0.08	0.22	0.19	0.19	0.55	0.19	0.08	0.08	0.19	0.22	0.22	0.22	0.22	0.08	0.22	0.19	0.58	0.08	0.46	0.08	0.08	0.28	0.22	0.42	0.42	0.14	0.49	0.19	0.55	0.08	0.22	0.19	0.19	0.08	0.55
0.26	0.49	0.73	0.08	0.19	0.55	0.46	0.73	0.58	0.55	0.19	0.49	0.19	0.55	0.08	0.22	0.19	0.22	0.55	0.08	0.22	0.2	0.08	0.19	0.38	0.42	0.08	0.22	0.22	0.08	0.58	0.22	0.08	0.46	0.08	0.08	0.27	0.22	0.42	0.42	0.28	0.73	0.19	0.55	0.08	0.22	0.19	0.19	0.22	0.22
0.26	0.08	0.08	0.08	0.19	0.55	0.46	0.08	0.73	0.46	0.19	0.58	0.22	0.55	0.19	0.49	0.49	0.22	0.55	0.19	0.19	0.58	0.22	0.2	0.08	0.2	0.22	0.19	0.08	0.38	0.08	0.22	0.08	0.46	0.22	0.08	0.28	0.22	0.42	0.42	0.55	0.08	0.19	0.55	0.08	0.19	0.19	0.19	0.08	0.55
0.55	0.19	0.08	0.46	0.19	0.22	0.46	0.08	0.73	0.46	0.19	0.58	0.58	0.49	0.19	0.22	0.55	0.19	0.55	0.08	0.08	0.58	0.55	0.19	0.22	0.46	0.19	0.55	0.22	0.19	0.58	0.22	0.08	0.46	0.08	0.08	0.27	0.22	0.42	0.42	0.28	0.42	0.19	0.55	0.46	0.19	0.19	0.19	0.22	0.22
0.55	0.08	0.08	0.08	0.19	0.55	0.08	0.49	0.08	0.08	0.38	0.58	0.08	0.08	0.19	0.08	0.08	0.08	0.55	0.19	0.08	0.58	0.08	0.58	0.19	0.49	0.38	0.19	0.08	0.22	0.22	0.19	0.08	0.46	0.22	0.08	0.27	0.22	0.42	0.42	0.55	0.08	0.19	0.55	0.08	0.19	0.19	0.19	0.08	0.55
0.55	0.08	0.55	0.08	0.19	0.22	0.46	0.08	0.08	0.46	0.19	0.58	0.38	0.22	0.19	0.49	0.22	0.22	0.22	0.19	0.2	0.08	0.49	0.19	0.19	0.49	0.22	0.08	0.08	0.19	0.08	0.08	0.08	0.46	0.22	0.08	0.27	0.22	0.42	0.42	0.28	0.49	0.19	0.55	0.46	0.22	0.19	0.19	0.19	0.49
0.55	0.08	0.55	0.08	0.19	0.22	0.46	0.08	0.08	0.46	0.19	0.58	0.38	0.22	0.19	0.49	0.22	0.49	0.55	0.19	0.2	0.08	0.55	0.19	0.19	0.49	0.22	0.08	0.08	0.19	0.08	0.08	0.08	0.46	0.22	0.08	0.27	0.22	0.42	0.42	0.28	0.49	0.19	0.55	0.46	0.22	0.19	0.19	0.19	0.49
0.55	0.08	0.49	0.08	0.19	0.22	0.46	0.73	0.08	0.46	0.19	0.58	0.27	0.22	0.08	0.55	0.08	0.38	0.55	0.19	0.55	0.08	0.55	0.55	0.19	0.49	0.22	0.08	0.08	0.19	0.08	0.08	0.08	0.46	0.22	0.08	0.27	0.22	0.42	0.42	0.19	0.22	0.19	0.55	0.46	0.49	0.19	0.19	0.22	0.22
0.49	0.22	0.73	0.08	0.19	0.55	0.46	0.49	0.73	0.55	0.19	0.58	0.55	0.49	0.19	0.49	0.22	0.08	0.49	0.08	0.49	0.19	0.55	0.19	0.49	0.49	0.49	0.22	0.08	0.19	0.43	0.19	0.08	0.46	0.22	0.08	0.27	0.22	0.42	0.42	0.2	0.14	0.19	0.55	0.46	0.22	0.19	0.19	0.08	0.55
0.49	0.22	0.08	0.08	0.19	0.55	0.46	0.49	0.08	0.49	0.38	0.58	0.22	0.22	0.19	0.49	0.22	0.19	0.55	0.19	0.08	0.58	0.22	0.55	0.19	0.49	0.08	0.22	0.49	0.38	0.22	0.08	0.08	0.46	0.22	0.08	0.27	0.22	0.42	0.42	0.55	0.08	0.19	0.55	0.55	0.19	0.19	0.19	0.55	0.55
0.49	0.19	0.73	0.08	0.19	0.55	0.46	0.58	0.42	0.2	0.19	0.58	0.38	0.08	0.19	0.22	0.49	0.22	0.22	0.19	0.19	0.08	0.55	0.08	0.2	0.49	0.58	0.22	0.08	0.19	0.43	0.19	0.08	0.26	0.49	0.08	0.27	0.22	0.42	0.42	0.28	0.42	0.19	0.55	0.46	0.22	0.19	0.19	0.08	0.55
0.49	0.19	0.08	0.08	0.19	0.55	0.08	0.26	0.08	0.46	0.19	0.58	0.22	0.22	0.19	0.43	0.08	0.08	0.55	0.22	0.08	0.58	0.22	0.2	0.22	0.22	0.19	0.22	0.08	0.19	0.2	0.08	0.08	0.00000	0.08	0.08	0.28	0.58	0.42	0.42	0.22	0.08	0.19	0.55	0.08	0.19	0.19	0.19	0.19	0.08
0.49	0.19	0.08	0.08	0.19	0.55	0.08	0.26	0.08	0.46	0.19	0.58	0.22	0.22	0.19	0.43	0.08	0.08	0.55	0.22	0.08	0.58	0.22	0.2	0.22	0.22	0.19	0.22	0.08	0.19	0.2	0.08	0.08	0.00000	0.08	0.08	0.28	0.58	0.42	0.42	0.22	0.08	0.19	0.55	0.08	0.19	0.19	0.19	0.19	0.08
0.49	0.19	0.08	0.08	0.19	0.55	0.08	0.26	0.08	0.46	0.19	0.58	0.22	0.22	0.19	0.43	0.08	0.08	0.55	0.22	0.19	0.58	0.22	0.2	0.22	0.22	0.19	0.22	0.08	0.19	0.2	0.08	0.08	0.00000	0.08	0.22	0.28	0.58	0.42	0.42	0.22	0.08	0.19	0.55	0.08	0.19	0.19	0.19	0.19	0.08
0.49	0.19	0.08	0.08	0.19	0.55	0.55	0.08	0.58	0.22	0.19	0.58	0.58	0.49	0.19	0.22	0.22	0.19	0.55	0.22	0.38	0.58	0.55	0.19	0.19	0.46	0.19	0.55	0.22	0.19	0.08	0.22	0.08	0.46	0.08	0.08	0.27	0.22	0.42	0.42	0.28	0.42	0.19	0.55	0.46	0.49	0.19	0.19	0.08	0.55
0.49	0.08	0.55	0.08	0.19	0.22	0.46	0.08	0.73	0.46	0.19	0.58	0.38	0.22	0.19	0.58	0.2	0.38	0.22	0.19	0.55	0.08	0.55	0.22	0.22	0.49	0.22	0.19	0.08	0.19	0.08	0.49	0.08	0.46	0.22	0.08	0.27	0.22	0.42	0.42	0.28	0.22	0.19	0.55	0.46	0.22	0.19	0.19	0.22	0.55
0.49	0.08	0.55	0.08	0.19	0.22	0.46	0.08	0.73	0.46	0.19	0.58	0.38	0.22	0.19	0.58	0.55	0.38	0.22	0.19	0.08	0.08	0.55	0.22	0.22	0.49	0.22	0.19	0.08	0.19	0.08	0.49	0.08	0.46	0.22	0.08	0.27	0.22	0.42	0.42	0.2	0.08	0.19	0.55	0.46	0.22	0.19	0.19	0.22	0.55
0.08	0.08	0.08	0.46	0.08	0.73	0.43	0.42	0.55	0.58	0.08	0.22	0.22	0.08	0.19	0.19	0.22	0.19	0.22	0.22	0.19	0.58	0.08	0.19	0.19	0.19	0.08	0.08	0.38	0.55	0.22	0.19	0.08	0.46	0.08	0.08	0.27	0.22	0.22	0.58	0.58	0.46	0.19	0.2	0.14	0.19	0.22	0.19	0.08	0.55
0.08	0.22	0.22	0.46	0.19	0.55	0.46	0.08	0.08	0.46	0.19	0.58	0.49	0.55	0.19	0.22	0.08	0.19	0.55	0.22	0.22	0.08	0.08	0.19	0.19	0.49	0.2	0.08	0.08	0.55	0.19	0.22	0.08	0.46	0.22	0.08	0.28	0.55	0.42	0.42	0.28	0.73	0.19	0.55	0.46	0.22	0.19	0.19	0.08	0.55
0.08	0.22	0.49	0.08	0.19	0.55	0.46	0.73	0.08	0.46	0.19	0.58	0.08	0.08	0.19	0.22	0.2	0.55	0.22	0.19	0.2	0.08	0.08	0.19	0.22	0.55	0.22	0.19	0.49	0.19	0.58	0.22	0.08	0.46	0.22	0.08	0.28	0.22	0.42	0.42	0.28	0.58	0.19	0.55	0.46	0.22	0.19	0.19	0.08	0.55
0.08	0.22	0.49	0.08	0.19	0.55	0.46	0.08	0.08	0.46	0.19	0.58	0.22	0.55	0.19	0.08	0.19	0.22	0.55	0.22	0.19	0.08	0.08	0.22	0.08	0.49	0.2	0.08	0.08	0.19	0.49	0.22	0.08	0.46	0.22	0.08	0.27	0.22	0.42	0.42	0.28	0.73	0.19	0.55	0.46	0.22	0.19	0.19	0.08	0.55
0.08	0.08	0.08	0.08	0.19	0.55	0.46	0.42	0.73	0.49	0.38	0.58	0.22	0.49	0.19	0.19	0.55	0.08	0.22	0.19	0.19	0.58	0.55	0.2	0.08	0.49	0.19	0.22	0.08	0.49	0.19	0.22	0.08	0.46	0.19	0.08	0.28	0.22	0.42	0.42	0.55	0.08	0.22	0.55	0.08	0.19	0.22	0.19	0.55	0.55
0.08	0.08	0.08	0.08	0.19	0.46	0.46	0.49	0.08	0.22	0.38	0.58	0.08	0.22	0.08	0.2	0.22	0.08	0.55	0.08	0.49	0.58	0.08	0.19	0.19	0.49	0.22	0.22	0.22	0.55	0.08	0.19	0.08	0.55	0.22	0.08	0.28	0.22	0.42	0.42	0.55	0.08	0.19	0.55	0.08	0.19	0.19	0.19	0.08	0.55
0.00000	0.08	0.22	0.55	0.42	0.22	0.49	0.73	0.73	0.55	0.19	0.49	0.08	0.22	0.08	0.22	0.19	0.19	0.55	0.19	0.38	0.08	0.08	0.19	0.22	0.22	0.22	0.08	0.22	0.19	0.58	0.22	0.08	0.46	0.22	0.08	0.28	0.22	0.42	0.42	0.28	0.55	0.19	0.55	0.08	0.19	0.19	0.19	0.08	0.55
0.00000	0.00000	0.00000	0.00000	0.00000	0.00000	0.00000	0.00000	0.00000	0.00000	0.00000	0.58	0.22	0.19	0.19	0.49	0.22	0.22	0.55	0.19	0.19	0.58	0.49	0.2	0.19	0.49	0.22	0.08	0.22	0.38	0.08	0.22	0.08	0.46	0.22	0.08	0.28	0.22	0.42	0.42	0.55	0.08	0.19	0.55	0.08	0.19	0.19	0.19	0.08	0.55
0.00000	0.00000	0.00000	0.00000	0.00000	0.00000	0.00000	0.00000	0.00000	0.00000	0.00000	0.58	0.22	0.19	0.19	0.49	0.08	0.22	0.55	0.19	0.19	0.58	0.49	0.2	0.19	0.49	0.22	0.08	0.08	0.38	0.08	0.22	0.08	0.46	0.22	0.08	0.28	0.22	0.42	0.42	0.55	0.08	0.19	0.55	0.08	0.19	0.19	0.19	0.08	0.55
0.00000	0.00000	0.00000	0.00000	0.00000	0.00000	0.00000	0.00000	0.00000	0.00000	0.00000	0.58	0.22	0.2	0.19	0.49	0.22	0.22	0.55	0.19	0.19	0.58	0.49	0.08	0.22	0.55	0.22	0.08	0.08	0.19	0.58	0.22	0.08	0.46	0.08	0.08	0.28	0.22	0.42	0.42	0.55	0.08	0.19	0.55	0.08	0.19	0.19	0.19	0.08	0.55
0.00000	0.00000	0.00000	0.00000	0.00000	0.00000	0.00000	0.00000	0.00000	0.00000	0.00000	0.58	0.22	0.2	0.19	0.49	0.22	0.22	0.55	0.19	0.19	0.58	0.49	0.08	0.22	0.55	0.22	0.08	0.08	0.19	0.58	0.22	0.08	0.46	0.08	0.08	0.28	0.22	0.42	0.42	0.55	0.08	0.19	0.55	0.08	0.19	0.19	0.19	0.08	0.55
0.00000	0.00000	0.00000	0.00000	0.00000	0.00000	0.00000	0.00000	0.00000	0.00000	0.00000	0.58	0.22	0.2	0.19	0.49	0.22	0.22	0.55	0.19	0.19	0.58	0.49	0.08	0.22	0.55	0.22	0.08	0.08	0.19	0.58	0.22	0.08	0.46	0.08	0.08	0.28	0.22	0.42	0.42	0.55	0.08	0.19	0.55	0.08	0.19	0.19	0.19	0.08	0.55
0.00000	0.00000	0.00000	0.00000	0.00000	0.00000	0.00000	0.00000	0.00000	0.00000	0.00000	0.58	0.22	0.2	0.19	0.49	0.22	0.22	0.55	0.19	0.19	0.58	0.49	0.08	0.22	0.55	0.22	0.08	0.08	0.19	0.58	0.22	0.08	0.46	0.08	0.08	0.28	0.22	0.42	0.42	0.55	0.08	0.19	0.55	0.08	0.19	0.19	0.19	0.08	0.55
0.00000	0.00000	0.00000	0.00000	0.00000	0.00000	0.00000	0.00000	0.00000	0.00000	0.00000	0.58	0.22	0.22	0.19	0.22	0.08	0.08	0.55	0.08	0.58	0.58	0.22	0.2	0.19	0.22	0.08	0.22	0.49	0.22	0.22	0.08	0.08	0.46	0.22	0.08	0.28	0.22	0.42	0.42	0.55	0.08	0.19	0.55	0.08	0.19	0.19	0.19	0.08	0.55
0.00000	0.00000	0.00000	0.00000	0.00000	0.00000	0.00000	0.00000	0.00000	0.00000	0.00000	0.58	0.49	0.19	0.19	0.08	0.19	0.08	0.55	0.19	0.19	0.58	0.08	0.08	0.19	0.55	0.49	0.08	0.38	0.08	0.19	0.22	0.08	0.46	0.22	0.08	0.28	0.22	0.42	0.42	0.55	0.08	0.19	0.55	0.08	0.19	0.19	0.19	0.08	0.55
0.00000	0.00000	0.00000	0.00000	0.00000	0.00000	0.00000	0.00000	0.00000	0.00000	0.00000	0.58	0.08	0.22	0.19	0.49	0.22	0.08	0.22	0.08	0.55	0.58	0.22	0.08	0.08	0.49	0.49	0.22	0.08	0.08	0.08	0.08	0.08	0.46	0.38	0.08	0.28	0.22	0.42	0.42	0.55	0.08	0.19	0.55	0.08	0.19	0.19	0.19	0.19	0.55
0.22	0.08	0.19	0.46	0.19	0.55	0.43	0.58	0.22	0.46	0.19	0.49	0.49	0.22	0.19	0.22	0.22	0.46	0.19	0.22	0.08	0.49	0.19	0.08	0.08	0.49	0.19	0.58	0.49	0.49	0.19	0.08	0.08	0.46	0.08	0.08	0.27	0.55	0.22	0.58	0.58	0.27	0.49	0.2	0.19	0.19	0.38	0.19	0.08	0.55
0.22	0.08	0.19	0.46	0.19	0.55	0.43	0.58	0.22	0.46	0.19	0.49	0.49	0.22	0.19	0.22	0.22	0.46	0.19	0.22	0.08	0.49	0.19	0.08	0.08	0.49	0.19	0.58	0.49	0.49	0.19	0.08	0.08	0.46	0.08	0.08	0.27	0.55	0.22	0.58	0.58	0.27	0.49	0.2	0.19	0.19	0.38	0.19	0.08	0.55
0.22	0.08	0.19	0.46	0.19	0.55	0.43	0.58	0.22	0.46	0.19	0.49	0.49	0.22	0.19	0.22	0.22	0.46	0.19	0.22	0.08	0.49	0.19	0.08	0.08	0.49	0.19	0.58	0.49	0.49	0.19	0.08	0.08	0.46	0.08	0.08	0.27	0.55	0.22	0.58	0.58	0.27	0.49	0.2	0.19	0.19	0.38	0.19	0.08	0.55
0.22	0.46	0.55	0.08	0.73	0.08	0.19	0.08	0.43	0.58	0.22	0.46	0.08	0.55	0.19	0.46	0.19	0.22	0.08	0.22	0.58	0.08	0.22	0.19	0.19	0.22	0.2	0.26	0.58	0.55	0.08	0.08	0.08	0.00000	0.08	0.08	0.19	0.22	0.55	0.58	0.58	0.22	0.19	0.49	0.08	0.22	0.49	0.19	0.19	0.55
0.22	0.08	0.08	0.08	0.19	0.49	0.43	0.28	0.08	0.46	0.22	0.58	0.43	0.08	0.19	0.19	0.49	0.22	0.42	0.49	0.19	0.19	0.19	0.19	0.19	0.19	0.19	0.58	0.49	0.22	0.58	0.19	0.2	0.00000	0.08	0.08	0.27	0.55	0.22	0.58	0.58	0.28	0.19	0.2	0.08	0.19	0.38	0.19	0.58	0.55
0.22	0.08	0.08	0.46	0.19	0.08	0.08	0.49	0.08	0.22	0.49	0.55	0.22	0.22	0.08	0.38	0.22	0.55	0.08	0.19	0.08	0.19	0.22	0.22	0.19	0.19	0.22	0.58	0.22	0.19	0.58	0.19	0.08	0.00000	0.08	0.08	0.28	0.55	0.22	0.58	0.58	0.73	0.38	0.2	0.19	0.19	0.38	0.19	0.19	0.2
0.22	0.08	0.08	0.46	0.19	0.08	0.08	0.49	0.08	0.22	0.49	0.55	0.22	0.22	0.08	0.38	0.22	0.55	0.08	0.19	0.08	0.19	0.22	0.22	0.19	0.19	0.22	0.55	0.22	0.08	0.58	0.19	0.08	0.00000	0.08	0.08	0.28	0.55	0.22	0.58	0.58	0.58	0.38	0.2	0.19	0.19	0.38	0.19	0.19	0.2
0.22	0.08	0.08	0.46	0.19	0.08	0.08	0.49	0.08	0.22	0.49	0.55	0.22	0.22	0.08	0.38	0.22	0.55	0.08	0.55	0.08	0.19	0.22	0.22	0.19	0.19	0.22	0.58	0.22	0.08	0.58	0.19	0.08	0.00000	0.08	0.08	0.28	0.55	0.22	0.58	0.58	0.58	0.38	0.2	0.19	0.19	0.38	0.19	0.19	0.2
0.58	0.08	0.28	0.08	0.19	0.08	0.43	0.73	0.08	0.46	0.19	0.22	0.08	0.22	0.19	0.19	0.55	0.19	0.22	0.22	0.19	0.22	0.22	0.22	0.19	0.55	0.08	0.08	0.22	0.22	0.19	0.19	0.08	0.19	0.08	0.26	0.19	0.22	0.58	0.58	0.22	0.28	0.55	0.19	0.08	0.22	0.19	0.19	0.43	0.19
0.22	0.46	0.73	0.46	0.19	0.55	0.43	0.73	0.49	0.46	0.08	0.22	0.19	0.19	0.19	0.49	0.19	0.22	0.22	0.08	0.19	0.08	0.08	0.19	0.08	0.38	0.58	0.55	0.08	0.08	0.08	0.08	0.08	0.00000	0.19	0.08	0.49	0.22	0.55	0.58	0.58	0.49	0.19	0.55	0.22	0.08	0.08	0.19	0.19	0.58
0.22	0.46	0.49	0.46	0.19	0.73	0.43	0.49	0.42	0.46	0.08	0.55	0.22	0.58	0.08	0.22	0.19	0.58	0.58	0.22	0.08	0.08	0.19	0.22	0.55	0.14	0.08	0.43	0.08	0.58	0.22	0.19	0.08	0.46	0.19	0.08	0.27	0.49	0.22	0.58	0.58	0.46	0.19	0.2	0.58	0.19	0.49	0.19	0.19	0.55
0.22	0.46	0.49	0.46	0.19	0.73	0.43	0.49	0.42	0.46	0.08	0.55	0.22	0.58	0.08	0.22	0.19	0.58	0.58	0.22	0.08	0.08	0.19	0.22	0.55	0.14	0.08	0.43	0.08	0.58	0.22	0.19	0.08	0.46	0.19	0.08	0.27	0.49	0.22	0.58	0.58	0.55	0.19	0.2	0.58	0.19	0.49	0.19	0.19	0.55
0.27	0.46	0.38	0.08	0.19	0.22	0.43	0.58	0.08	0.46	0.22	0.08	0.19	0.19	0.19	0.19	0.22	0.19	0.19	0.22	0.19	0.22	0.19	0.58	0.19	0.22	0.19	0.22	0.22	0.19	0.58	0.19	0.08	0.00000	0.19	0.08	0.26	0.22	0.55	0.58	0.58	0.46	0.28	0.22	0.2	0.08	0.58	0.19	0.22	0.2
0.19	0.19	0.08	0.46	0.22	0.46	0.08	0.49	0.73	0.49	0.22	0.22	0.08	0.08	0.22	0.38	0.08	0.58	0.22	0.19	0.08	0.19	0.08	0.22	0.19	0.49	0.08	0.08	0.38	0.55	0.08	0.19	0.08	0.00000	0.08	0.08	0.28	0.55	0.22	0.58	0.58	0.46	0.38	0.2	0.08	0.19	0.22	0.19	0.58	0.2
0.26	0.19	0.22	0.08	0.19	0.08	0.43	0.14	0.08	0.22	0.46	0.49	0.22	0.22	0.08	0.22	0.19	0.19	0.22	0.22	0.19	0.58	0.08	0.19	0.55	0.49	0.19	0.22	0.22	0.19	0.08	0.22	0.08	0.00000	0.38	0.08	0.28	0.55	0.22	0.58	0.58	0.46	0.38	0.2	0.08	0.19	0.38	0.19	0.49	0.19
0.26	0.19	0.08	0.46	0.22	0.26	0.19	0.49	0.73	0.49	0.08	0.22	0.22	0.22	0.22	0.38	0.08	0.49	0.49	0.43	0.08	0.22	0.08	0.58	0.19	0.49	0.19	0.55	0.08	0.55	0.08	0.19	0.08	0.00000	0.08	0.08	0.28	0.55	0.22	0.58	0.58	0.46	0.38	0.2	0.08	0.19	0.22	0.19	0.58	0.2
0.26	0.19	0.08	0.46	0.22	0.26	0.19	0.49	0.73	0.49	0.08	0.22	0.22	0.22	0.22	0.38	0.08	0.49	0.49	0.43	0.08	0.22	0.08	0.58	0.19	0.49	0.19	0.55	0.08	0.55	0.08	0.19	0.08	0.00000	0.08	0.08	0.28	0.55	0.22	0.58	0.58	0.46	0.38	0.2	0.08	0.19	0.22	0.19	0.58	0.2
0.26	0.19	0.49	0.08	0.19	0.26	0.43	0.14	0.08	0.22	0.55	0.49	0.22	0.22	0.08	0.49	0.38	0.19	0.22	0.22	0.19	0.58	0.46	0.19	0.2	0.49	0.19	0.22	0.22	0.19	0.22	0.22	0.08	0.00000	0.08	0.08	0.28	0.55	0.22	0.58	0.58	0.46	0.38	0.2	0.08	0.19	0.38	0.19	0.22	0.46
0.26	0.19	0.08	0.08	0.19	0.08	0.43	0.14	0.08	0.22	0.46	0.49	0.22	0.22	0.08	0.22	0.19	0.19	0.22	0.22	0.19	0.58	0.08	0.19	0.55	0.49	0.19	0.22	0.22	0.19	0.08	0.22	0.08	0.00000	0.22	0.08	0.28	0.55	0.22	0.58	0.58	0.46	0.38	0.2	0.08	0.19	0.38	0.19	0.49	0.19
0.28	0.19	0.22	0.08	0.19	0.08	0.43	0.14	0.08	0.22	0.46	0.49	0.22	0.22	0.08	0.22	0.19	0.19	0.55	0.22	0.19	0.58	0.08	0.19	0.55	0.49	0.19	0.22	0.22	0.19	0.08	0.08	0.08	0.00000	0.08	0.08	0.28	0.55	0.22	0.58	0.58	0.46	0.38	0.2	0.08	0.19	0.38	0.19	0.49	0.46
0.28	0.19	0.22	0.08	0.19	0.08	0.43	0.14	0.08	0.22	0.46	0.49	0.22	0.08	0.08	0.22	0.19	0.19	0.22	0.22	0.19	0.58	0.08	0.19	0.55	0.49	0.19	0.22	0.22	0.19	0.08	0.22	0.08	0.00000	0.38	0.08	0.28	0.55	0.22	0.58	0.58	0.46	0.38	0.2	0.08	0.19	0.38	0.19	0.49	0.19
0.28	0.19	0.22	0.08	0.19	0.08	0.43	0.14	0.08	0.22	0.46	0.49	0.08	0.22	0.08	0.22	0.22	0.19	0.55	0.08	0.19	0.58	0.08	0.19	0.55	0.49	0.19	0.22	0.22	0.19	0.08	0.22	0.08	0.00000	0.08	0.08	0.28	0.55	0.22	0.58	0.58	0.46	0.38	0.2	0.08	0.19	0.38	0.19	0.49	0.46
0.28	0.19	0.22	0.08	0.19	0.08	0.43	0.14	0.08	0.22	0.55	0.49	0.22	0.08	0.08	0.22	0.38	0.19	0.55	0.22	0.19	0.58	0.08	0.08	0.55	0.49	0.19	0.49	0.22	0.08	0.08	0.08	0.08	0.00000	0.08	0.08	0.28	0.55	0.22	0.58	0.58	0.46	0.38	0.2	0.08	0.19	0.38	0.19	0.22	0.46
0.28	0.19	0.22	0.08	0.19	0.08	0.43	0.14	0.08	0.22	0.55	0.49	0.22	0.22	0.08	0.22	0.38	0.19	0.55	0.08	0.19	0.58	0.08	0.19	0.55	0.49	0.19	0.22	0.22	0.38	0.08	0.08	0.08	0.00000	0.38	0.08	0.28	0.55	0.22	0.58	0.58	0.46	0.38	0.2	0.08	0.19	0.38	0.19	0.08	0.46
0.28	0.19	0.22	0.08	0.19	0.08	0.43	0.14	0.08	0.46	0.55	0.49	0.22	0.08	0.08	0.08	0.38	0.19	0.49	0.22	0.19	0.58	0.08	0.19	0.55	0.49	0.19	0.22	0.22	0.38	0.08	0.22	0.08	0.00000	0.08	0.08	0.28	0.55	0.22	0.58	0.58	0.46	0.38	0.2	0.08	0.19	0.38	0.19	0.08	0.46
0.28	0.19	0.22	0.08	0.19	0.08	0.43	0.14	0.08	0.46	0.55	0.49	0.22	0.22	0.08	0.22	0.38	0.19	0.55	0.08	0.19	0.58	0.08	0.19	0.55	0.49	0.19	0.22	0.22	0.08	0.08	0.08	0.08	0.00000	0.38	0.08	0.28	0.55	0.22	0.58	0.58	0.46	0.38	0.2	0.08	0.19	0.38	0.19	0.22	0.46
0.28	0.19	0.22	0.08	0.19	0.08	0.43	0.14	0.08	0.08	0.46	0.49	0.22	0.08	0.08	0.49	0.22	0.19	0.22	0.22	0.19	0.58	0.08	0.22	0.55	0.49	0.19	0.22	0.22	0.19	0.19	0.22	0.08	0.00000	0.38	0.08	0.28	0.55	0.22	0.58	0.58	0.46	0.38	0.2	0.08	0.19	0.38	0.19	0.08	0.46
0.28	0.19	0.22	0.08	0.19	0.08	0.43	0.14	0.27	0.22	0.46	0.49	0.22	0.22	0.08	0.22	0.19	0.19	0.55	0.08	0.19	0.58	0.08	0.19	0.55	0.49	0.19	0.22	0.22	0.19	0.08	0.08	0.08	0.00000	0.08	0.08	0.28	0.55	0.22	0.58	0.58	0.46	0.38	0.2	0.08	0.19	0.38	0.19	0.49	0.46
0.28	0.19	0.22	0.08	0.19	0.26	0.43	0.14	0.42	0.22	0.19	0.49	0.22	0.08	0.08	0.08	0.19	0.19	0.22	0.22	0.19	0.58	0.08	0.19	0.58	0.49	0.19	0.22	0.49	0.19	0.22	0.22	0.08	0.00000	0.38	0.08	0.28	0.55	0.22	0.58	0.58	0.46	0.38	0.2	0.08	0.19	0.22	0.19	0.49	0.55
0.28	0.19	0.19	0.08	0.46	0.08	0.55	0.19	0.49	0.73	0.22	0.58	0.22	0.08	0.19	0.49	0.38	0.08	0.19	0.08	0.58	0.19	0.19	0.19	0.58	0.19	0.49	0.08	0.55	0.08	0.55	0.08	0.08	0.46	0.08	0.08	0.28	0.55	0.22	0.58	0.58	0.46	0.22	0.2	0.08	0.19	0.42	0.19	0.58	0.2
0.28	0.19	0.55	0.08	0.19	0.08	0.43	0.14	0.08	0.22	0.22	0.49	0.22	0.22	0.08	0.22	0.19	0.19	0.22	0.22	0.19	0.58	0.08	0.19	0.55	0.49	0.19	0.22	0.22	0.19	0.08	0.22	0.08	0.00000	0.38	0.08	0.28	0.55	0.22	0.58	0.58	0.46	0.38	0.2	0.08	0.19	0.38	0.19	0.49	0.19
0.28	0.19	0.55	0.08	0.19	0.08	0.43	0.14	0.08	0.22	0.46	0.49	0.22	0.22	0.08	0.22	0.19	0.19	0.22	0.22	0.19	0.58	0.08	0.19	0.55	0.49	0.19	0.22	0.22	0.19	0.08	0.22	0.08	0.00000	0.38	0.08	0.28	0.55	0.22	0.58	0.58	0.46	0.38	0.2	0.08	0.19	0.38	0.19	0.49	0.19
0.28	0.19	0.49	0.08	0.19	0.22	0.43	0.58	0.26	0.46	0.22	0.08	0.19	0.08	0.19	0.19	0.22	0.19	0.19	0.22	0.19	0.22	0.19	0.58	0.19	0.08	0.19	0.08	0.22	0.19	0.58	0.19	0.08	0.00000	0.19	0.08	0.26	0.22	0.55	0.58	0.58	0.46	0.28	0.22	0.2	0.08	0.58	0.19	0.22	0.2
0.28	0.46	0.27	0.08	0.19	0.22	0.43	0.58	0.08	0.46	0.22	0.08	0.19	0.22	0.19	0.19	0.08	0.19	0.19	0.58	0.19	0.22	0.19	0.55	0.19	0.22	0.19	0.49	0.22	0.19	0.58	0.19	0.08	0.00000	0.19	0.08	0.28	0.22	0.55	0.58	0.58	0.46	0.28	0.22	0.2	0.08	0.58	0.19	0.22	0.2
0.28	0.46	0.27	0.08	0.19	0.22	0.43	0.58	0.08	0.46	0.22	0.08	0.19	0.55	0.19	0.19	0.19	0.19	0.19	0.2	0.19	0.08	0.19	0.58	0.19	0.49	0.19	0.22	0.22	0.19	0.58	0.19	0.08	0.00000	0.19	0.08	0.26	0.22	0.55	0.58	0.58	0.55	0.19	0.08	0.2	0.08	0.58	0.19	0.22	0.2
0.28	0.46	0.27	0.08	0.19	0.22	0.43	0.58	0.08	0.46	0.08	0.08	0.19	0.55	0.19	0.19	0.19	0.19	0.19	0.2	0.19	0.08	0.19	0.58	0.19	0.22	0.19	0.22	0.22	0.19	0.58	0.19	0.55	0.00000	0.19	0.08	0.26	0.22	0.55	0.58	0.58	0.55	0.26	0.08	0.2	0.08	0.58	0.19	0.22	0.2
0.28	0.46	0.28	0.08	0.19	0.22	0.43	0.58	0.08	0.46	0.22	0.08	0.19	0.08	0.19	0.19	0.08	0.19	0.19	0.58	0.19	0.22	0.19	0.58	0.19	0.08	0.19	0.22	0.22	0.19	0.58	0.19	0.08	0.00000	0.19	0.08	0.26	0.22	0.55	0.58	0.58	0.46	0.28	0.22	0.2	0.08	0.58	0.19	0.22	0.2
0.28	0.46	0.49	0.08	0.19	0.22	0.43	0.26	0.08	0.46	0.22	0.08	0.19	0.08	0.19	0.19	0.22	0.19	0.19	0.58	0.19	0.22	0.19	0.58	0.19	0.08	0.19	0.22	0.22	0.19	0.58	0.19	0.08	0.00000	0.19	0.08	0.26	0.22	0.55	0.58	0.58	0.46	0.28	0.22	0.2	0.08	0.58	0.19	0.22	0.2
0.28	0.46	0.49	0.08	0.19	0.08	0.43	0.14	0.08	0.08	0.46	0.49	0.22	0.08	0.08	0.22	0.22	0.19	0.22	0.22	0.19	0.58	0.08	0.08	0.55	0.49	0.19	0.22	0.22	0.19	0.08	0.22	0.08	0.00000	0.38	0.08	0.28	0.55	0.22	0.58	0.58	0.46	0.38	0.2	0.08	0.19	0.38	0.19	0.08	0.46
0.28	0.55	0.28	0.08	0.19	0.22	0.43	0.58	0.08	0.46	0.22	0.08	0.19	0.19	0.19	0.19	0.19	0.19	0.19	0.55	0.19	0.22	0.19	0.58	0.19	0.08	0.19	0.22	0.22	0.19	0.58	0.19	0.08	0.19	0.08	0.26	0.22	0.55	0.58	0.58	0.46	0.19	0.22	0.2	0.08	0.58	0.19	0.08	0.2	0.19
0.28	0.55	0.28	0.08	0.19	0.22	0.43	0.58	0.08	0.46	0.22	0.08	0.19	0.19	0.19	0.19	0.19	0.19	0.19	0.55	0.19	0.22	0.19	0.58	0.19	0.08	0.19	0.22	0.22	0.19	0.58	0.19	0.08	0.19	0.08	0.26	0.22	0.55	0.58	0.58	0.46	0.19	0.22	0.2	0.08	0.58	0.19	0.08	0.2	0.19
0.28	0.55	0.28	0.08	0.19	0.22	0.43	0.58	0.08	0.46	0.22	0.08	0.19	0.19	0.19	0.19	0.19	0.19	0.19	0.55	0.19	0.22	0.19	0.58	0.19	0.08	0.19	0.22	0.22	0.19	0.58	0.19	0.08	0.19	0.08	0.26	0.22	0.55	0.58	0.58	0.46	0.19	0.22	0.2	0.08	0.58	0.19	0.08	0.2	0.19
0.28	0.55	0.28	0.08	0.19	0.22	0.43	0.58	0.08	0.46	0.22	0.08	0.19	0.19	0.19	0.19	0.19	0.19	0.19	0.55	0.19	0.22	0.19	0.58	0.19	0.08	0.19	0.22	0.22	0.19	0.58	0.19	0.08	0.19	0.08	0.26	0.22	0.55	0.58	0.58	0.46	0.19	0.22	0.2	0.08	0.58	0.19	0.08	0.2	0.19
0.28	0.55	0.28	0.08	0.19	0.22	0.43	0.58	0.08	0.46	0.22	0.08	0.19	0.19	0.19	0.19	0.19	0.19	0.19	0.55	0.19	0.22	0.19	0.58	0.19	0.08	0.19	0.22	0.22	0.19	0.58	0.19	0.08	0.19	0.08	0.26	0.22	0.55	0.58	0.58	0.46	0.19	0.22	0.2	0.08	0.58	0.19	0.08	0.2	0.19
0.28	0.55	0.28	0.08	0.19	0.22	0.43	0.58	0.08	0.46	0.22	0.08	0.19	0.19	0.19	0.19	0.19	0.19	0.19	0.55	0.19	0.22	0.19	0.58	0.19	0.08	0.19	0.22	0.22	0.19	0.58	0.19	0.08	0.19	0.08	0.28	0.22	0.55	0.58	0.58	0.46	0.19	0.22	0.2	0.08	0.58	0.19	0.08	0.2	0.19
0.55	0.08	0.28	0.46	0.19	0.28	0.43	0.42	0.08	0.46	0.19	0.49	0.22	0.58	0.19	0.19	0.22	0.55	0.38	0.55	0.22	0.22	0.22	0.55	0.19	0.22	0.2	0.19	0.49	0.22	0.08	0.19	0.08	0.19	0.08	0.26	0.22	0.22	0.58	0.58	0.42	0.19	0.42	0.19	0.08	0.22	0.19	0.08	0.22	0.19
0.55	0.08	0.22	0.46	0.19	0.26	0.19	0.49	0.08	0.22	0.55	0.55	0.22	0.49	0.08	0.19	0.08	0.55	0.22	0.49	0.2	0.19	0.38	0.49	0.08	0.19	0.22	0.22	0.22	0.08	0.08	0.19	0.08	0.46	0.08	0.08	0.28	0.55	0.22	0.58	0.58	0.55	0.38	0.2	0.08	0.19	0.38	0.19	0.22	0.2
0.49	0.46	0.19	0.19	0.19	0.08	0.43	0.73	0.14	0.14	0.19	0.55	0.22	0.22	0.19	0.19	0.08	0.08	0.19	0.22	0.2	0.2	0.19	0.19	0.38	0.49	0.55	0.55	0.55	0.22	0.08	0.22	0.19	0.00000	0.08	0.22	0.27	0.55	0.22	0.58	0.58	0.28	0.49	0.2	0.19	0.19	0.38	0.19	0.22	0.22
0.49	0.46	0.19	0.19	0.19	0.08	0.43	0.73	0.14	0.46	0.19	0.55	0.22	0.22	0.19	0.19	0.08	0.08	0.19	0.22	0.2	0.2	0.19	0.19	0.38	0.49	0.55	0.55	0.55	0.22	0.08	0.22	0.19	0.00000	0.08	0.22	0.27	0.55	0.22	0.58	0.58	0.28	0.49	0.2	0.19	0.19	0.38	0.19	0.22	0.22
0.49	0.28	0.19	0.19	0.19	0.08	0.43	0.73	0.14	0.46	0.38	0.55	0.08	0.22	0.19	0.19	0.08	0.08	0.19	0.08	0.2	0.2	0.19	0.19	0.38	0.49	0.55	0.55	0.55	0.22	0.08	0.22	0.19	0.00000	0.08	0.22	0.27	0.55	0.22	0.58	0.58	0.28	0.49	0.2	0.19	0.19	0.38	0.19	0.22	0.22
0.49	0.49	0.08	0.08	0.19	0.22	0.43	0.73	0.14	0.46	0.08	0.55	0.19	0.08	0.19	0.19	0.58	0.22	0.42	0.49	0.19	0.19	0.19	0.19	0.19	0.19	0.49	0.58	0.08	0.22	0.55	0.19	0.08	0.00000	0.08	0.08	0.28	0.55	0.22	0.58	0.58	0.28	0.38	0.2	0.08	0.19	0.38	0.19	0.58	0.55
0.49	0.08	0.08	0.43	0.08	0.46	0.08	0.49	0.73	0.46	0.22	0.22	0.08	0.08	0.22	0.19	0.22	0.58	0.22	0.2	0.19	0.19	0.08	0.22	0.19	0.49	0.22	0.22	0.38	0.2	0.08	0.19	0.08	0.00000	0.08	0.08	0.28	0.55	0.22	0.58	0.58	0.46	0.38	0.2	0.08	0.19	0.22	0.19	0.58	0.2
0.49	0.08	0.08	0.46	0.08	0.22	0.08	0.49	0.73	0.49	0.22	0.22	0.08	0.08	0.22	0.19	0.08	0.58	0.22	0.58	0.19	0.19	0.19	0.22	0.19	0.49	0.19	0.22	0.38	0.2	0.08	0.19	0.08	0.00000	0.08	0.08	0.28	0.55	0.22	0.58	0.58	0.46	0.38	0.2	0.08	0.19	0.22	0.19	0.58	0.2
0.49	0.08	0.08	0.46	0.08	0.22	0.08	0.49	0.73	0.49	0.08	0.22	0.08	0.08	0.22	0.19	0.08	0.58	0.22	0.58	0.19	0.19	0.19	0.22	0.19	0.49	0.19	0.22	0.38	0.2	0.08	0.19	0.08	0.00000	0.08	0.08	0.28	0.55	0.22	0.58	0.58	0.46	0.38	0.2	0.08	0.19	0.22	0.19	0.58	0.2
0.49	0.08	0.19	0.19	0.19	0.22	0.43	0.73	0.42	0.46	0.19	0.55	0.22	0.22	0.19	0.19	0.08	0.08	0.19	0.22	0.49	0.2	0.19	0.19	0.19	0.49	0.55	0.58	0.49	0.22	0.22	0.22	0.19	0.00000	0.08	0.22	0.27	0.55	0.22	0.58	0.58	0.28	0.49	0.2	0.19	0.19	0.38	0.19	0.22	0.22
0.49	0.08	0.08	0.08	0.19	0.22	0.43	0.14	0.08	0.46	0.08	0.55	0.43	0.08	0.19	0.19	0.22	0.22	0.42	0.49	0.19	0.19	0.19	0.19	0.08	0.08	0.08	0.58	0.49	0.22	0.58	0.19	0.08	0.00000	0.08	0.08	0.28	0.55	0.22	0.58	0.58	0.27	0.19	0.2	0.08	0.19	0.38	0.19	0.58	0.55
0.49	0.08	0.08	0.08	0.19	0.49	0.43	0.14	0.08	0.46	0.22	0.55	0.43	0.08	0.19	0.19	0.22	0.22	0.42	0.49	0.19	0.19	0.19	0.19	0.19	0.08	0.22	0.58	0.49	0.22	0.58	0.19	0.08	0.00000	0.08	0.08	0.28	0.55	0.22	0.58	0.58	0.28	0.19	0.2	0.08	0.08	0.38	0.19	0.58	0.55
0.49	0.08	0.08	0.08	0.19	0.49	0.43	0.14	0.08	0.46	0.08	0.55	0.19	0.08	0.19	0.19	0.22	0.22	0.42	0.49	0.19	0.19	0.19	0.19	0.19	0.08	0.22	0.58	0.49	0.22	0.58	0.19	0.08	0.00000	0.08	0.08	0.28	0.55	0.22	0.58	0.58	0.28	0.19	0.2	0.08	0.08	0.38	0.19	0.58	0.55
0.49	0.46	0.73	0.46	0.19	0.55	0.43	0.73	0.49	0.46	0.08	0.22	0.19	0.19	0.19	0.49	0.19	0.22	0.22	0.08	0.19	0.08	0.08	0.19	0.19	0.27	0.58	0.22	0.08	0.08	0.08	0.19	0.08	0.00000	0.19	0.08	0.22	0.22	0.55	0.58	0.58	0.49	0.19	0.55	0.08	0.08	0.08	0.19	0.19	0.58
0.49	0.46	0.73	0.46	0.19	0.55	0.43	0.73	0.49	0.46	0.08	0.22	0.19	0.19	0.19	0.49	0.19	0.22	0.22	0.08	0.19	0.08	0.08	0.19	0.19	0.27	0.58	0.22	0.08	0.08	0.08	0.19	0.08	0.00000	0.19	0.08	0.22	0.22	0.55	0.58	0.58	0.49	0.19	0.55	0.08	0.08	0.08	0.19	0.19	0.58
[truncated: 209 more columns]
