# Supplementary material for: Representation Learning for Class C G Protein-Coupled Receptors Classification
Source: Molecules. 2018 Mar 19;23(3):690. doi: 10.3390/molecules23030690 (PMC6017523; doi:10.3390/molecules23030690)
Supplement: Supplementary file 1 [file molecules-23-00690-s001.zip › SupplementaryMaterial/AAindexCombinations/1-index/X-193.csv]

5.88	8.78	4.38	2.33	8.78	1.54	2.89	4.38	7.68	5.88	6.58	5.88	8.78	5.88	5.29	5.88	4.66	8.78	7.68	1.11	16.52	5.29	8.78	4.66	5.88	8.38	6	5.88	4.66	5.88	1.11	16.52	16.52	5.29	4.66	4.66	1.54	5.88	7.68	5.29	1.54	2.6	16.52	8.38	8.78	8.78	16.52	16.52	5.88	5.29
5.88	8.78	1.54	4.66	16.52	2.3	3.51	1.7	8.38	5.29	3.51	5.88	8.78	5.88	7.68	16.52	8.78	4.66	5.88	5.29	16.52	5.29	8.78	16.52	6	8.38	8.78	6	4.66	5.88	8.38	4.66	3.51	0.00000	0.00000	0.00000	0.00000	0.00000	5.29	8.78	4.66	2.58	5.88	7.68	5.29	2.58	2.6	16.52	1.11	7.68
5.88	2.58	2.3	2.33	6	1.7	2.89	4.66	7.68	4.66	3.51	8.38	8.78	4.66	5.29	6	1.11	6.58	7.68	16.52	5.88	5.29	8.78	8.78	4.66	8.38	1.11	5.29	4.66	8.78	8.78	8.78	6.58	5.29	16.52	4.66	2.58	5.88	7.68	7.68	1.54	2.6	16.52	7.68	6.58	16.52	16.52	16.52	5.29	5.29
5.88	4.66	2.6	6.58	16.52	7.68	6.58	8.38	1.7	6.58	6	5.29	8.78	4.66	16.52	4.66	6.58	6.58	7.68	16.52	6.58	5.29	4.66	5.29	16.52	8.38	4.66	16.52	4.66	5.88	8.78	16.52	6.58	0.00000	0.00000	0.00000	0.00000	0.00000	5.29	8.78	4.66	2.58	5.88	4.38	4.38	7.68	2.6	16.52	7.68	6.58
1.7	5.88	2.6	3.51	16.52	1.54	2.89	2.6	1.7	1.54	2.89	5.88	8.78	4.66	8.78	16.52	8.38	6.58	7.68	5.29	8.78	5.29	4.66	16.52	5.88	4.66	4.66	4.66	8.38	4.66	8.78	4.66	6.58	5.88	4.66	4.66	1.54	5.88	5.88	7.68	2.3	2.3	16.52	1.11	6.58	4.66	16.52	16.52	8.38	5.29
1.7	16.52	1.54	2.6	4.38	5.29	6.58	4.66	3.51	8.38	2.6	5.88	6	16.52	3.51	5.88	8.78	1.7	2.6	8.78	4.38	2.58	1.7	1.7	2.58	16.52	16.52	5.29	5.29	8.78	2.3	16.52	5.29	1.11	6	7.68	5.29	6	1.54	5.29	4.66	1.54	1.7	16.52	7.68	2.3	16.52	16.52	7.68	5.29
2.6	5.88	2.58	3.51	8.78	16.52	2.89	4.38	1.7	5.29	16.52	5.88	8.78	6	16.52	8.38	4.66	16.52	5.88	8.78	5.29	5.29	16.52	4.66	16.52	4.66	7.68	6	4.66	16.52	6.58	6.58	3.51	16.52	16.52	8.78	2.58	5.88	7.68	7.68	1.54	2.6	16.52	1.11	7.68	8.78	8.78	16.52	4.66	5.29
2.6	5.88	4.66	2.33	6	2.6	3.51	7.68	7.68	4.66	2.89	5.88	8.78	7.68	7.68	8.78	5.88	6.58	5.88	8.38	8.78	5.29	8.78	6	16.52	8.38	8.38	5.88	8.38	4.66	4.66	16.52	6.58	5.29	4.66	4.66	2.58	5.88	7.68	5.29	1.54	2.6	16.52	7.68	3.51	4.66	16.52	16.52	16.52	5.29
2.6	8.78	8.78	4.38	8.78	7.68	6.58	1.54	1.7	2.58	3.51	6.58	8.78	8.78	5.88	1.11	1.11	16.52	2.89	6.58	8.78	6.58	16.52	8.78	4.38	7.68	8.78	6.58	8.78	2.89	4.66	4.66	4.66	0.00000	0.00000	0.00000	0.00000	0.00000	5.29	4.66	8.78	2.58	5.29	7.68	4.38	6.58	8.38	16.52	8.78	4.38
2.6	16.52	2.6	3.51	16.52	2.33	2.89	3.51	2.6	5.88	5.29	5.88	4.66	16.52	16.52	7.68	4.66	6.58	5.88	1.11	4.66	4.66	16.52	16.52	1.11	5.88	4.66	6.58	8.38	7.68	8.78	3.51	3.51	0.00000	0.00000	0.00000	0.00000	0.00000	1.54	16.52	8.78	6	5.88	7.68	5.29	1.54	2.6	16.52	6	7.68
2.6	16.52	2.3	5.29	6.58	7.68	2.89	4.38	7.68	7.68	5.88	8.78	8.78	8.38	6.58	3.51	8.78	8.38	5.88	5.88	16.52	3.51	8.38	8.78	6	4.66	6.58	6.58	8.78	2.89	7.68	16.52	6	0.00000	0.00000	0.00000	0.00000	0.00000	5.29	4.66	4.66	2.58	5.29	7.68	4.38	6.58	4.66	16.52	8.78	4.38
2.6	16.52	2.3	3.51	6.58	5.29	2.58	4.38	16.52	6	3.51	5.88	4.66	5.29	5.88	6	5.29	6.58	5.88	5.29	8.38	5.29	8.78	6.58	8.78	8.38	8.78	6.58	4.66	4.66	3.51	16.52	16.52	0.00000	0.00000	0.00000	0.00000	0.00000	5.29	8.78	4.66	2.58	5.88	1.11	5.29	1.54	2.6	16.52	5.88	3.51
2.6	16.52	2.3	3.51	6	1.54	2.89	1.7	7.68	5.29	3.51	5.88	16.52	4.66	5.29	5.88	5.88	6.58	7.68	1.11	16.52	5.29	8.78	16.52	4.66	8.38	16.52	6	8.78	8.78	5.88	16.52	6.58	5.29	16.52	4.66	1.54	5.88	7.68	5.29	1.54	2.6	16.52	7.68	3.51	6	16.52	16.52	6.58	5.29
2.6	5.29	3.51	2.6	16.52	8.38	6.58	3.51	7.68	8.78	2.3	4.38	4.66	8.78	6	16.52	8.78	3.51	16.52	7.68	16.52	5.29	5.88	4.66	1.11	8.38	4.66	6.58	8.38	2.89	8.78	4.66	8.78	0.00000	0.00000	0.00000	0.00000	0.00000	5.88	4.66	4.66	2.58	5.88	7.68	1.7	6.58	6	16.52	7.68	2.3
2.6	1.54	16.52	3.51	6	2.58	5.88	4.38	7.68	2.58	2.6	5.29	4.66	16.52	16.52	8.78	8.38	6.58	7.68	8.38	8.78	5.29	6.58	8.78	6.58	4.66	16.52	6.58	5.88	8.78	2.89	8.38	6.58	6.58	4.66	4.66	2.58	5.88	7.68	4.38	1.54	4.38	16.52	8.38	16.52	16.52	2.3	16.52	4.66	7.68
6.58	8.78	2.6	3.51	16.52	2.33	2.89	7.68	7.68	5.29	2.89	5.88	8.78	4.66	5.29	4.66	4.66	6	7.68	8.78	16.52	5.29	8.78	16.52	7.68	8.38	16.52	3.51	4.66	8.78	5.88	4.66	6.58	5.29	4.66	8.78	1.54	5.88	7.68	5.29	1.54	2.6	16.52	1.11	3.51	4.66	16.52	16.52	4.66	5.29
6.58	1.54	1.54	2.33	16.52	1.54	8.78	8.38	1.7	5.29	5.29	5.88	16.52	16.52	4.66	4.66	8.78	8.78	5.88	7.68	8.78	6.58	4.66	7.68	16.52	8.38	16.52	8.38	8.38	1.11	6.58	16.52	4.66	8.78	16.52	8.78	8.38	2.6	7.68	7.68	3.51	16.52	16.52	4.38	6	16.52	16.52	16.52	8.78	5.29
2.33	1.54	8.38	6.58	2.89	7.68	6.58	1.54	2.6	2.58	2.6	2.3	8.78	8.38	1.54	16.52	8.78	8.78	5.88	6.58	16.52	6.58	7.68	6	8.78	5.29	4.66	8.38	8.78	7.68	8.78	5.88	6.58	0.00000	0.00000	0.00000	0.00000	0.00000	5.29	16.52	4.66	1.54	7.68	7.68	4.38	3.51	2.58	6.58	7.68	16.52
8.78	2.6	16.52	2.6	5.29	4.66	8.78	4.38	1.54	5.88	2.89	8.38	8.38	5.88	8.78	4.66	8.78	16.52	7.68	8.38	6	5.29	16.52	8.78	7.68	8.38	8.78	8.78	8.38	6.58	8.38	8.78	3.51	5.29	16.52	8.78	2.58	5.88	7.68	7.68	1.54	2.6	16.52	7.68	3.51	8.78	8.78	6.58	5.88	5.29
8.78	4.66	2.6	6.58	16.52	7.68	6.58	8.38	2.6	16.52	6	5.29	8.78	4.66	16.52	4.66	8.78	6.58	7.68	16.52	6.58	5.29	4.66	8.38	16.52	8.38	4.66	16.52	4.66	8.38	6.58	16.52	6.58	0.00000	0.00000	0.00000	0.00000	0.00000	5.29	8.78	4.66	2.58	5.88	4.38	4.38	7.68	2.6	16.52	7.68	6.58
2.58	5.88	16.52	4.66	8.78	2.6	2.89	6	7.68	5.29	2.89	5.88	16.52	4.66	5.29	16.52	4.66	6.58	7.68	7.68	6.58	5.29	8.78	16.52	1.11	8.38	8.78	6.58	8.38	8.38	1.11	4.66	6.58	5.29	4.66	8.78	6	5.88	7.68	5.29	1.54	2.6	16.52	1.11	3.51	4.66	16.52	16.52	7.68	5.29
2.58	2.6	8.78	2.3	16.52	7.68	8.78	2.58	2.58	5.29	2.6	5.29	16.52	8.78	8.78	5.88	8.78	5.29	7.68	7.68	8.78	5.29	4.66	4.66	1.11	1.11	8.78	6.58	4.66	16.52	5.29	16.52	3.51	5.29	16.52	4.66	2.58	7.68	7.68	4.38	1.54	2.6	6	7.68	5.88	8.78	2.3	16.52	8.78	7.68
2.58	16.52	8.78	1.11	8.78	6	5.88	1.7	7.68	2.58	2.6	5.29	4.66	1.11	16.52	8.78	16.52	6.58	7.68	5.88	8.78	4.66	6.58	16.52	16.52	5.88	16.52	6.58	7.68	5.88	4.66	8.38	6.58	0.00000	0.00000	0.00000	0.00000	0.00000	5.29	8.78	4.66	2.58	5.88	7.68	4.38	8.78	4.38	16.52	7.68	16.52
2.58	16.52	5.29	2.6	2.58	2.58	6	2.6	2.58	4.66	2.89	2.3	8.78	8.38	8.78	5.88	8.38	16.52	1.11	8.78	7.68	5.29	6.58	4.66	5.88	8.38	16.52	8.38	8.38	8.78	6.58	8.38	6.58	0.00000	0.00000	0.00000	0.00000	0.00000	5.29	16.52	4.66	1.54	5.88	7.68	5.29	1.54	2.6	8.78	8.38	3.51
2.58	4.66	2.6	6.58	16.52	7.68	6.58	2.6	2.6	4.38	6	5.29	8.78	16.52	16.52	8.38	5.88	6.58	7.68	16.52	8.38	5.29	4.66	8.38	16.52	8.38	8.78	5.88	4.66	5.88	8.78	4.66	6.58	0.00000	0.00000	0.00000	0.00000	0.00000	5.29	16.52	4.66	2.58	5.88	7.68	4.38	8.38	2.6	16.52	7.68	6.58
2.58	4.66	16.52	1.54	6.58	4.38	2.89	1.54	5.29	5.88	6.58	5.88	8.78	16.52	6.58	3.51	8.78	8.78	7.68	7.68	16.52	1.11	4.66	8.78	2.58	6	8.78	6.58	8.38	2.89	4.66	4.66	8.78	0.00000	0.00000	0.00000	0.00000	0.00000	5.29	4.66	8.78	2.58	5.29	7.68	4.38	3.51	5.29	16.52	6	4.38
2.58	4.66	4.66	8.38	8.78	1.54	2.89	1.7	1.7	8.38	8.78	7.68	8.78	4.66	6.58	3.51	8.78	4.66	5.88	7.68	16.52	3.51	16.52	8.78	4.66	16.52	16.52	2.89	8.78	2.89	7.68	4.66	6	0.00000	0.00000	0.00000	0.00000	0.00000	5.29	4.66	4.66	2.58	5.29	7.68	4.38	6.58	8.38	16.52	4.66	4.38
16.52	2.6	8.78	1.54	16.52	2.33	8.78	2.58	4.38	7.68	16.52	5.29	16.52	6.58	8.78	7.68	8.78	5.29	7.68	5.88	6.58	5.29	4.66	8.78	1.11	7.68	16.52	6.58	4.66	16.52	4.66	16.52	6.58	5.29	16.52	4.66	2.58	7.68	7.68	4.38	1.54	2.6	6	7.68	5.88	8.78	2.3	16.52	8.78	7.68
16.52	5.29	8.38	3.51	16.52	2.6	2.89	4.38	2.6	5.29	8.78	5.88	4.66	7.68	16.52	8.78	7.68	4.66	7.68	16.52	8.78	5.29	16.52	5.88	8.78	7.68	4.66	8.78	8.38	8.38	6.58	5.29	3.51	5.29	16.52	8.78	2.58	5.88	7.68	7.68	1.54	2.6	16.52	7.68	3.51	8.78	6	16.52	5.88	5.29
4.38	8.78	2.6	6.58	16.52	8.38	6.58	4.38	2.6	4.66	6	5.29	4.38	8.78	16.52	4.66	8.38	6.58	7.68	6	1.11	5.29	5.29	1.11	16.52	8.38	8.78	8.38	4.66	5.29	16.52	8.78	6.58	5.29	8.78	4.66	1.54	5.88	4.38	4.38	7.68	2.6	16.52	7.68	6.58	16.52	16.52	16.52	6.58	7.68
4.38	8.78	2.3	3.51	8.78	1.54	16.52	4.38	7.68	16.52	6.58	7.68	4.66	8.78	5.29	6	4.66	8.78	5.88	8.78	6.58	5.29	8.78	6	4.66	8.38	8.78	6	4.66	8.78	4.66	16.52	6.58	5.29	16.52	4.66	1.54	5.88	7.68	5.29	1.54	2.6	16.52	7.68	3.51	8.38	16.52	16.52	6.58	5.29
4.38	8.78	8.38	4.38	16.52	7.68	16.52	1.54	1.7	5.29	16.52	4.66	8.78	6.58	16.52	6.58	7.68	6.58	16.52	4.66	5.88	5.88	4.66	16.52	16.52	8.38	5.88	8.78	8.78	2.89	8.78	6	6	5.29	4.66	4.66	2.58	5.88	7.68	4.38	6.58	5.29	16.52	8.38	4.38	16.52	16.52	16.52	6.58	7.68
4.38	8.78	8.38	3.51	16.52	8.38	8.78	7.68	2.33	5.29	16.52	8.78	8.78	8.38	16.52	8.78	4.66	8.78	8.78	7.68	8.78	5.29	8.78	8.78	1.11	4.66	16.52	5.88	4.66	2.89	7.68	4.66	6.58	0.00000	0.00000	0.00000	0.00000	0.00000	5.88	8.78	4.66	1.54	5.88	7.68	4.38	4.38	16.52	6.58	8.38	4.38
5.29	5.88	8.38	2.33	16.52	4.38	2.89	2.33	1.7	5.29	8.78	5.88	8.78	16.52	16.52	4.66	4.66	16.52	5.88	1.11	16.52	5.29	16.52	5.88	16.52	8.38	6	5.88	8.38	16.52	4.66	8.38	6.58	2.58	16.52	8.78	2.58	5.88	1.11	4.38	1.54	2.6	16.52	7.68	3.51	8.78	8.78	8.78	16.52	5.29
5.29	2.6	1.7	3.51	8.78	2.58	2.89	2.6	1.7	5.88	2.89	5.88	8.78	5.29	5.29	4.66	8.38	8.78	5.88	1.11	16.52	5.29	6.58	16.52	1.11	8.38	1.11	8.78	4.66	8.78	8.38	4.66	6.58	5.29	16.52	4.66	2.58	5.88	7.68	5.29	1.54	2.6	16.52	1.11	3.51	8.78	16.52	16.52	6.58	5.29
5.29	2.6	1.7	3.51	8.78	2.58	2.89	2.6	1.7	5.88	2.89	5.88	8.78	5.29	5.29	4.66	8.38	8.78	5.88	1.11	16.52	5.29	6.58	16.52	1.11	8.38	1.11	8.78	4.66	4.66	8.38	4.66	6.58	5.29	16.52	4.66	2.58	5.88	7.68	5.29	1.54	2.6	16.52	1.11	3.51	8.78	16.52	16.52	6.58	5.29
5.29	2.6	1.7	3.51	8.78	2.58	2.89	2.6	1.7	5.88	2.89	5.88	8.78	5.29	5.29	4.66	8.38	8.78	5.88	1.11	16.52	5.29	6.58	16.52	1.11	8.38	1.11	6	4.66	4.66	8.38	4.66	6.58	2.58	2.33	4.38	4.38	8.38	5.29	16.52	4.66	2.58	5.88	7.68	5.29	1.54	2.6	16.52	1.11	3.51
5.29	2.6	1.7	3.51	8.78	2.58	2.89	2.6	1.7	5.88	2.89	5.88	8.78	5.29	5.29	4.66	8.38	8.78	5.88	1.11	16.52	5.29	6.58	6	1.11	8.38	1.11	6	4.66	4.66	8.38	4.66	6.58	5.29	16.52	4.66	2.58	5.88	7.68	5.29	1.54	2.6	16.52	1.11	3.51	8.78	16.52	16.52	6.58	5.29
5.29	2.6	1.7	3.51	8.78	2.58	2.89	2.6	1.7	5.88	2.89	5.88	8.78	5.29	5.29	4.66	8.38	8.78	5.88	1.11	16.52	5.29	6.58	6	1.11	8.38	7.68	8.78	4.66	4.66	8.38	4.66	6.58	5.29	16.52	4.66	2.58	5.88	7.68	5.29	1.54	2.6	16.52	1.11	3.51	8.78	16.52	16.52	6.58	5.29
5.29	2.6	1.7	3.51	8.78	2.58	2.89	2.6	1.7	5.88	2.89	5.88	8.78	5.29	5.29	4.66	8.38	8.78	5.88	1.11	16.52	5.29	6.58	4.66	1.11	8.38	1.11	16.52	4.66	5.29	5.29	4.66	6.58	2.58	4.38	4.38	7.68	8.38	5.29	16.52	4.66	2.58	5.88	7.68	5.29	1.54	2.6	16.52	1.11	3.51
5.29	2.6	1.7	3.51	8.78	6	2.89	2.6	1.7	5.88	2.89	5.88	8.78	5.29	5.29	8.78	7.68	8.78	5.88	1.11	4.66	5.29	6.58	8.78	1.11	8.38	16.52	6	4.66	6.58	8.78	4.66	6.58	0.00000	0.00000	0.00000	0.00000	0.00000	5.29	16.52	4.66	2.58	5.88	7.68	5.29	1.54	2.6	16.52	1.11	3.51
5.29	2.6	1.7	3.51	8.78	1.54	2.89	2.6	1.7	5.88	2.89	5.88	8.78	5.29	5.29	4.66	8.38	8.78	5.88	1.11	16.52	5.29	6.58	6	1.11	8.38	1.11	5.88	4.66	4.66	8.38	4.66	6.58	2.58	2.33	4.38	4.38	8.38	5.29	16.52	4.66	2.58	5.88	7.68	5.29	1.54	2.6	16.52	1.11	3.51
5.29	2.6	1.7	3.51	8.78	1.54	2.89	2.6	1.7	5.88	2.89	5.88	8.78	5.29	5.29	4.66	8.38	8.78	5.88	1.11	16.52	5.29	6.58	6	1.11	8.38	1.11	8.78	4.66	8.78	8.38	4.66	6.58	0.00000	0.00000	0.00000	0.00000	0.00000	5.29	16.52	4.66	2.58	5.88	7.68	5.29	1.54	2.6	16.52	1.11	3.51
5.29	2.6	1.7	3.51	8.78	1.54	2.89	2.6	1.7	5.88	2.89	5.88	8.78	5.29	5.29	4.66	8.38	8.78	5.88	1.11	16.52	5.29	6.58	6	1.11	8.38	1.11	8.78	4.66	8.78	8.38	4.66	6.58	0.00000	0.00000	0.00000	0.00000	0.00000	5.29	16.52	4.66	2.58	5.88	7.68	5.29	1.54	2.6	16.52	1.11	3.51
5.29	2.6	1.7	3.51	8.78	1.54	2.89	2.6	1.7	5.88	2.89	5.88	8.78	5.29	5.29	4.66	8.38	8.78	5.88	1.11	16.52	5.29	6.58	6	1.11	8.38	1.11	8.78	4.66	8.78	8.38	4.66	6.58	2.58	2.33	4.38	4.38	8.38	5.29	16.52	4.66	2.58	5.88	7.68	5.29	1.54	2.6	16.52	1.11	3.51
5.29	2.6	1.7	3.51	8.78	1.54	2.89	2.6	1.7	5.88	2.89	5.88	8.78	5.29	5.29	4.66	8.38	8.78	5.88	1.11	16.52	5.29	6.58	6	1.11	8.38	1.11	6	4.66	8.78	8.38	4.66	6.58	5.29	16.52	4.66	2.58	5.88	7.68	5.29	1.54	2.6	16.52	1.11	3.51	8.78	16.52	16.52	6.58	5.29
5.29	2.6	1.7	3.51	8.78	1.54	2.89	2.6	1.7	5.88	2.89	5.88	8.78	5.29	5.29	4.66	8.38	8.78	5.88	1.11	16.52	5.29	6.58	6	1.11	8.38	1.11	6	4.66	4.66	8.38	4.66	6.58	0.00000	0.00000	0.00000	0.00000	0.00000	5.29	16.52	4.66	2.58	5.88	7.68	5.29	1.54	2.6	16.52	1.11	3.51
5.29	2.6	1.7	3.51	8.78	1.54	2.89	2.6	1.7	5.88	2.89	5.88	8.78	5.29	5.29	4.66	8.38	8.78	5.88	1.11	16.52	5.29	6.58	6	1.11	8.38	1.11	6	4.66	4.66	8.38	4.66	6.58	2.58	2.33	4.38	4.38	8.38	5.29	16.52	4.66	2.58	5.88	7.68	5.29	1.54	2.6	16.52	1.11	3.51
5.29	2.6	1.7	3.51	8.78	1.54	2.89	2.6	1.7	5.88	2.89	5.88	8.78	5.29	5.29	4.66	8.38	8.78	5.88	1.11	16.52	5.29	6.58	6	1.11	8.38	1.11	6	4.66	4.66	8.38	4.66	6.58	5.29	16.52	4.66	2.58	5.88	7.68	5.29	1.54	2.6	16.52	1.11	3.51	8.78	16.52	16.52	6.58	5.29
5.29	2.6	1.7	3.51	8.78	1.54	2.89	2.6	1.7	5.88	2.89	5.88	8.78	5.29	5.29	4.66	8.38	8.78	5.88	1.11	16.52	5.29	6.58	6	1.11	8.38	1.11	6	4.66	4.66	8.38	4.66	6.58	5.29	16.52	4.66	2.58	5.88	7.68	5.29	1.54	2.6	16.52	1.11	3.51	8.78	16.52	16.52	6.58	5.29
5.29	2.6	1.7	3.51	8.78	1.54	2.89	2.6	1.7	5.88	2.89	5.88	8.78	5.29	5.29	4.66	8.38	8.78	5.88	1.11	16.52	5.29	6.58	6	1.11	8.38	1.11	6	4.66	4.66	8.38	4.66	6.58	5.29	16.52	4.66	2.58	5.88	7.68	5.29	1.54	2.6	16.52	1.11	3.51	8.78	16.52	16.52	6.58	5.29
5.29	2.6	1.7	3.51	8.78	1.54	2.89	2.6	1.7	5.88	2.89	5.88	8.78	5.29	5.29	4.66	8.38	8.78	5.88	1.11	16.52	5.29	6.58	6	1.11	8.38	1.11	8.38	4.66	4.66	8.38	4.66	6.58	2.58	2.33	4.38	4.38	8.38	5.29	16.52	4.66	2.58	5.88	7.68	5.29	1.54	2.6	16.52	1.11	3.51
5.29	2.6	1.7	3.51	8.78	1.54	2.89	2.6	1.7	5.88	2.89	4.66	8.78	5.29	5.29	4.66	8.38	8.78	5.88	1.11	16.52	5.29	6.58	6	1.11	8.38	1.11	6	4.66	4.66	8.38	4.66	6.58	5.29	16.52	4.66	2.58	5.88	7.68	5.29	1.54	2.6	16.52	1.11	3.51	8.78	16.52	16.52	6.58	5.29
5.29	2.6	2.6	6.58	16.52	2.58	16.52	2.6	7.68	5.29	2.89	5.88	8.78	5.29	5.88	6	7.68	6.58	7.68	7.68	8.38	5.29	8.78	16.52	4.66	8.38	6.58	6.58	4.66	4.66	5.29	4.66	6.58	5.29	4.66	4.66	1.54	5.88	7.68	5.29	1.54	2.6	16.52	7.68	3.51	8.78	16.52	16.52	8.38	5.29
5.29	2.6	2.6	6.58	16.52	1.54	5.29	2.6	7.68	5.29	2.89	5.88	8.78	5.29	5.88	6	7.68	6.58	7.68	5.88	8.38	5.29	8.78	16.52	8.78	8.38	16.52	6.58	4.66	1.11	5.29	4.66	6.58	5.29	4.66	4.66	1.54	5.88	7.68	5.29	1.54	2.6	16.52	7.68	3.51	4.66	16.52	16.52	7.68	5.29
5.29	2.6	2.6	6.58	8.38	16.52	2.89	8.38	1.7	4.66	2.6	5.88	8.78	8.78	5.88	6	8.38	16.52	5.88	5.88	8.78	5.29	16.52	16.52	5.88	8.38	6.58	8.78	8.38	1.11	2.33	8.78	6.58	1.54	2.33	4.38	4.38	8.38	5.29	4.66	4.66	2.58	5.88	7.68	8.38	1.54	2.6	16.52	7.68	3.51
5.29	2.6	2.6	3.51	8.78	2.33	2.89	2.6	1.7	5.88	2.89	5.88	8.78	5.29	5.29	4.66	7.68	8.78	5.88	1.11	16.52	5.29	6	16.52	1.11	8.38	16.52	6.58	4.66	8.78	5.29	16.52	6.58	0.00000	0.00000	0.00000	0.00000	0.00000	5.29	4.66	4.66	2.58	5.88	7.68	5.29	1.54	2.6	16.52	7.68	3.51
5.29	2.6	2.6	3.51	8.78	6	2.89	2.6	1.7	5.88	2.89	5.88	8.78	5.29	5.29	8.78	7.68	8.78	5.88	1.11	4.66	5.29	6.58	6	1.11	8.38	5.29	16.52	4.66	8.78	2.89	4.66	6.58	0.00000	0.00000	0.00000	0.00000	0.00000	5.29	16.52	4.66	2.58	5.88	7.68	5.29	1.54	2.6	16.52	1.11	3.51
5.29	2.6	2.6	3.51	8.78	2.3	3.51	3.51	4.38	2.58	6.58	7.68	8.78	8.78	1.11	6	8.38	6.58	5.88	7.68	4.66	5.29	16.52	16.52	5.88	8.38	4.66	6.58	8.38	1.11	5.88	4.66	6.58	5.29	4.66	4.66	2.58	5.88	7.68	7.68	1.54	2.6	16.52	7.68	3.51	8.78	16.52	16.52	5.29	5.29
5.29	2.6	2.6	3.51	8.78	1.54	2.89	7.68	1.7	7.68	2.3	7.68	8.78	5.88	5.88	6	8.38	8.78	5.88	1.11	16.52	5.29	6.58	16.52	5.88	8.38	16.52	5.88	5.88	6	4.66	8.78	6.58	0.00000	4.66	4.66	2.58	7.68	7.68	8.38	1.54	2.6	16.52	7.68	3.51	8.78	8.78	16.52	16.52	1.54
5.29	2.6	2.6	3.51	4.66	8.38	3.51	1.7	7.68	7.68	2.89	5.29	8.78	5.29	4.66	16.52	1.11	6.58	5.88	8.38	5.88	5.29	4.66	8.78	4.66	8.38	7.68	16.52	4.66	8.78	4.66	4.66	6.58	2.58	4.38	4.38	1.7	8.38	5.29	8.78	4.66	2.58	5.88	7.68	5.29	1.54	2.6	16.52	8.38	3.51
5.29	2.6	8.78	4.38	8.78	2.58	6.58	8.38	1.7	8.78	2.33	5.88	8.78	4.66	8.78	16.52	4.66	8.78	5.88	5.29	8.78	5.29	5.88	16.52	5.29	4.66	4.66	6.58	4.66	8.78	5.29	4.66	5.29	0.00000	0.00000	0.00000	0.00000	0.00000	5.29	4.66	4.66	2.58	7.68	8.38	4.38	1.54	2.6	6	7.68	16.52
5.29	2.6	8.78	7.68	16.52	8.38	6.58	16.52	1.54	16.52	2.6	5.29	4.66	6.58	8.78	8.78	16.52	5.29	7.68	8.78	7.68	5.29	4.66	16.52	5.29	8.38	7.68	6.58	4.66	16.52	8.78	16.52	6.58	0.00000	0.00000	0.00000	0.00000	0.00000	5.29	8.78	8.78	2.58	5.29	7.68	7.68	1.54	2.6	6	7.68	1.11
5.29	2.6	8.78	3.51	16.52	2.3	16.52	2.6	5.29	8.38	6	7.68	4.66	4.66	4.66	16.52	8.38	1.11	7.68	7.68	4.66	5.29	8.78	8.78	16.52	8.38	5.88	4.66	4.66	6.58	4.66	4.66	6.58	0.00000	0.00000	0.00000	0.00000	0.00000	5.88	4.66	4.66	2.58	5.88	7.68	5.88	1.54	2.6	6.58	7.68	6.58
5.29	2.6	8.78	3.51	16.52	1.54	5.29	2.6	7.68	5.88	2.89	5.88	8.78	5.29	5.88	6	5.88	6.58	7.68	5.88	8.38	5.29	8.78	16.52	8.78	8.38	16.52	6.58	4.66	6	5.29	4.66	6.58	5.29	8.78	4.66	1.54	5.88	7.68	5.29	1.54	2.6	16.52	7.68	3.51	8.78	16.52	16.52	5.88	5.29
5.29	2.6	8.78	3.51	16.52	1.54	5.29	2.6	7.68	5.88	2.89	5.88	8.78	5.29	5.88	6	5.88	6.58	7.68	5.88	8.38	5.29	8.78	16.52	4.66	8.38	16.52	6.58	4.66	6	5.29	4.66	6.58	5.29	8.78	4.66	1.54	5.88	7.68	5.29	1.54	2.6	16.52	7.68	3.51	8.78	16.52	16.52	5.88	5.29
5.29	2.6	7.68	3.51	16.52	1.54	5.29	2.6	7.68	6.58	16.52	5.88	8.78	5.29	5.88	6	8.38	6.58	7.68	7.68	6.58	5.29	8.78	16.52	8.78	8.38	6.58	6.58	4.66	8.78	5.29	4.66	6.58	5.29	8.78	4.66	1.54	5.88	7.68	5.29	1.54	2.6	16.52	7.68	3.51	4.66	16.52	16.52	7.68	5.29
5.29	2.6	4.66	2.58	7.68	8.78	6.58	7.68	1.7	5.88	5.29	1.54	8.38	16.52	5.29	1.11	6.58	7.68	8.78	16.52	6	4.66	8.78	5.29	16.52	16.52	16.52	4.66	6.58	6.58	4.66	8.38	6.58	0.00000	0.00000	0.00000	0.00000	0.00000	1.54	4.66	4.66	1.54	1.11	7.68	5.29	1.54	1.7	16.52	1.11	3.51
5.29	2.6	4.66	4.66	8.78	7.68	16.52	8.38	5.29	5.29	1.7	6.58	1.7	2.58	6.58	6	4.66	8.78	1.11	8.78	8.78	16.52	8.78	5.88	8.78	5.29	16.52	5.29	16.52	4.66	6.58	6.58	6.58	1.54	8.78	4.66	1.54	1.11	7.68	5.29	1.54	1.7	16.52	1.11	3.51	6	8.78	16.52	8.78	5.29
5.29	2.6	4.66	3.51	16.52	1.54	5.29	2.6	7.68	5.88	2.89	5.88	8.78	5.29	5.88	6	5.88	6.58	7.68	5.88	8.38	5.29	8.78	6.58	8.78	8.38	16.52	6.58	4.66	4.66	5.29	4.66	6.58	5.29	8.78	4.66	1.54	5.88	7.68	5.29	1.54	2.6	16.52	7.68	3.51	8.78	16.52	16.52	5.88	5.29
5.29	2.6	4.66	3.51	16.52	1.54	5.29	2.6	7.68	5.88	2.89	5.88	8.78	5.29	5.88	6	5.88	6.58	7.68	5.88	8.38	5.29	8.78	16.52	8.78	8.38	6.58	6.58	4.66	4.66	5.29	4.66	6.58	5.29	8.78	4.66	1.54	5.88	7.68	5.29	1.54	2.6	16.52	7.68	3.51	8.78	16.52	16.52	5.88	5.29
5.29	2.6	4.66	3.51	16.52	1.54	5.29	2.6	7.68	5.88	2.89	5.88	8.78	5.29	5.88	6	5.88	6.58	7.68	5.88	8.38	5.29	8.78	16.52	8.78	8.38	16.52	6.58	4.66	4.66	5.29	4.66	6.58	5.29	8.78	4.66	1.54	5.88	7.68	5.29	1.54	2.6	16.52	7.68	3.51	8.78	16.52	16.52	5.88	5.29
5.29	2.6	4.66	3.51	16.52	1.54	5.29	2.6	7.68	5.88	2.89	5.88	8.78	5.29	5.88	6	5.88	6.58	7.68	5.88	8.38	5.29	8.78	16.52	8.78	8.38	16.52	6.58	4.66	4.66	5.29	4.66	6.58	5.29	8.78	4.66	1.54	5.88	7.68	5.29	1.54	2.6	16.52	7.68	3.51	8.78	16.52	16.52	5.88	5.29
5.29	2.6	4.66	3.51	16.52	1.54	5.29	2.6	7.68	5.88	2.89	5.88	8.78	5.29	5.88	6	5.88	6.58	7.68	7.68	8.38	5.29	8.78	16.52	8.78	8.38	16.52	6.58	4.66	6	5.29	4.66	6.58	5.29	8.78	4.66	1.54	5.88	7.68	5.29	1.54	2.6	16.52	7.68	3.51	8.78	16.52	16.52	5.88	5.29
5.29	6.58	5.88	2.3	6.58	2.6	6.58	5.29	7.68	7.68	8.78	7.68	8.78	8.38	6.58	3.51	4.66	8.78	8.38	5.88	6.58	3.51	16.52	8.78	5.88	8.38	4.66	8.78	8.78	2.89	8.78	5.88	6	0.00000	0.00000	0.00000	0.00000	0.00000	5.29	4.66	4.66	2.58	5.29	7.68	4.38	6.58	8.78	16.52	8.38	4.38
5.29	8.78	2.6	2.33	6	2.3	2.89	5.88	1.7	8.38	2.6	5.88	8.78	4.66	5.88	6	8.38	6.58	7.68	8.78	16.52	5.29	6.58	8.78	7.68	8.38	5.29	16.52	4.66	6.58	5.29	4.66	6.58	0.00000	0.00000	0.00000	0.00000	0.00000	0.00000	4.66	4.66	2.58	7.68	7.68	8.38	1.54	2.6	16.52	1.11	3.51
5.29	8.78	2.6	2.33	6	2.3	2.89	2.89	1.7	8.38	2.3	5.88	8.78	4.66	5.88	6	8.78	6.58	5.88	7.68	16.52	5.29	6.58	16.52	7.68	8.38	6.58	6.58	5.88	6.58	6	4.66	6.58	0.00000	0.00000	0.00000	0.00000	0.00000	5.29	4.66	4.66	2.58	7.68	7.68	8.38	2.58	2.6	16.52	1.11	3.51
5.29	8.78	8.78	2.58	16.52	2.6	2.89	1.7	7.68	5.29	2.89	5.88	4.66	16.52	5.29	16.52	6.58	16.52	5.88	4.66	4.66	5.29	8.78	5.88	5.88	8.38	16.52	6.58	4.66	4.66	8.78	8.38	6.58	5.29	8.78	4.66	2.58	5.88	7.68	5.29	1.54	2.6	16.52	7.68	3.51	4.66	16.52	16.52	5.88	5.29
5.29	8.78	8.78	2.58	16.52	2.6	2.89	1.7	7.68	5.29	2.89	5.88	4.66	16.52	5.29	16.52	6.58	16.52	5.88	4.66	4.66	5.29	8.78	5.88	5.88	8.38	16.52	6.58	4.66	4.66	4.66	8.38	6.58	5.29	8.78	4.66	2.58	5.88	7.68	5.29	1.54	2.6	16.52	7.68	3.51	4.66	16.52	16.52	5.88	5.29
5.29	8.78	8.78	2.58	16.52	2.6	2.89	1.7	7.68	5.29	2.89	5.88	4.66	16.52	5.29	16.52	6.58	16.52	5.88	4.66	4.66	5.29	8.78	5.88	5.88	8.38	16.52	6.58	4.66	4.66	4.66	8.38	6.58	5.29	8.78	4.66	2.58	5.88	7.68	5.29	1.54	2.6	16.52	7.68	3.51	4.66	16.52	16.52	5.88	5.29
5.29	8.78	8.78	2.58	16.52	2.6	2.89	5.29	7.68	5.29	2.89	5.88	4.66	16.52	5.29	16.52	6.58	16.52	5.88	4.66	4.66	5.29	8.78	5.88	5.88	8.38	16.52	6.58	4.66	4.66	8.78	8.38	6.58	5.29	8.78	4.66	2.58	5.88	7.68	5.29	1.54	2.6	16.52	7.68	3.51	4.66	16.52	16.52	5.88	5.29
5.29	8.78	8.78	2.58	16.52	2.6	2.89	5.29	7.68	5.29	2.89	5.88	4.66	16.52	5.29	16.52	6.58	16.52	5.88	4.66	4.66	5.29	8.78	5.88	5.88	8.38	16.52	6.58	4.66	4.66	8.78	8.38	6.58	5.29	8.78	4.66	1.54	5.88	7.68	5.29	1.54	2.6	16.52	7.68	3.51	4.66	16.52	16.52	5.88	5.29
5.29	8.78	8.78	2.58	16.52	2.6	2.89	5.29	7.68	5.29	2.89	5.88	4.66	16.52	5.29	16.52	6.58	16.52	5.88	4.66	4.66	5.29	8.78	5.88	5.88	8.38	16.52	6.58	4.66	4.66	4.66	8.38	6.58	5.29	8.78	4.66	2.58	5.88	7.68	5.29	1.54	2.6	16.52	7.68	3.51	4.66	16.52	16.52	5.88	5.29
5.29	8.78	8.78	2.58	16.52	2.6	2.89	2.33	7.68	5.29	2.89	5.88	8.78	4.66	5.29	4.66	6.58	8.78	5.88	8.78	16.52	5.29	8.78	8.78	5.88	8.38	8.38	6.58	4.66	8.78	4.66	8.38	6.58	5.29	8.78	4.66	1.54	5.88	7.68	5.29	1.54	2.6	16.52	7.68	3.51	4.66	16.52	16.52	8.38	5.29
5.29	8.78	8.78	2.58	16.52	2.6	2.89	2.33	7.68	5.29	2.89	5.88	8.78	4.66	5.29	4.66	6.58	8.78	5.88	8.78	16.52	5.29	8.78	8.78	5.88	8.38	8.38	6.58	4.66	8.78	4.66	8.38	6.58	5.29	8.78	4.66	1.54	5.88	7.68	5.29	1.54	2.6	16.52	7.68	3.51	4.66	16.52	16.52	8.38	5.29
5.29	8.78	8.78	2.58	16.52	2.6	2.89	2.33	7.68	5.29	2.89	5.88	8.78	4.66	5.29	4.66	6.58	8.78	5.88	8.78	16.52	5.29	8.78	8.78	5.88	8.38	8.38	6.58	4.66	8.78	4.66	8.38	6.58	5.29	8.78	4.66	1.54	5.88	7.68	5.29	1.54	2.6	16.52	7.68	3.51	4.66	16.52	16.52	8.38	5.29
5.29	8.78	8.78	2.58	16.52	2.6	2.89	2.33	7.68	5.29	2.89	5.88	6	4.66	5.29	4.66	6.58	4.66	5.88	8.78	16.52	5.29	8.78	8.78	5.88	8.38	8.38	6.58	4.66	8.78	4.66	8.38	6.58	5.29	8.78	4.66	1.54	5.88	7.68	5.29	1.54	2.6	16.52	7.68	3.51	4.66	16.52	16.52	8.38	5.29
5.29	8.78	8.78	2.58	16.52	2.6	2.89	2.33	7.68	5.29	2.89	5.88	4.66	8.78	5.29	4.66	6.58	16.52	5.88	6	16.52	5.29	8.78	8.78	5.88	8.38	8.78	6.58	4.66	6	5.88	8.38	6.58	0.00000	0.00000	0.00000	0.00000	0.00000	5.29	8.78	4.66	1.54	5.88	7.68	5.29	1.54	2.6	16.52	7.68	3.51
5.29	8.78	8.78	2.58	16.52	2.6	2.89	2.33	7.68	5.29	2.89	5.88	4.66	8.78	5.29	4.66	6.58	16.52	5.88	6	16.52	5.29	8.78	8.78	5.88	8.38	8.78	6.58	4.66	6	5.88	8.38	6.58	5.29	8.78	4.66	1.54	5.88	7.68	5.29	1.54	2.6	16.52	7.68	3.51	4.66	16.52	16.52	8.38	5.29
5.29	8.78	8.78	2.58	16.52	2.6	2.89	2.33	7.68	5.29	2.89	5.88	4.66	8.78	5.29	4.66	6.58	16.52	5.88	6	16.52	5.29	8.78	8.78	5.88	8.38	8.78	6.58	4.66	6	5.88	8.38	6.58	5.29	8.78	4.66	1.54	5.88	7.68	5.29	1.54	2.6	16.52	7.68	3.51	4.66	16.52	16.52	8.38	5.29
5.29	8.78	8.78	2.58	16.52	2.6	2.89	2.33	7.68	5.29	2.89	5.88	4.66	8.78	5.29	4.66	6.58	16.52	5.88	6	16.52	5.29	8.78	8.78	5.88	8.38	8.78	6.58	4.66	6	5.88	8.38	6.58	5.29	8.78	4.66	1.54	5.88	7.68	5.29	1.54	2.6	16.52	7.68	3.51	4.66	16.52	16.52	8.38	5.29
5.29	8.78	8.78	2.58	16.52	2.6	2.89	2.33	7.68	5.29	2.89	5.88	4.66	8.78	5.29	4.66	6.58	16.52	5.88	6	16.52	5.29	8.78	8.78	5.88	8.38	8.78	6.58	4.66	6	5.88	8.38	6.58	5.29	8.78	4.66	1.54	5.88	7.68	5.29	1.54	2.6	16.52	7.68	3.51	4.66	16.52	16.52	8.38	5.29
5.29	8.78	8.78	2.58	16.52	2.6	2.89	2.33	7.68	5.29	2.89	5.88	4.66	8.78	5.29	4.66	6.58	16.52	5.88	6	16.52	5.29	8.78	8.78	5.88	8.38	8.78	6.58	4.66	6	5.88	8.38	6.58	5.29	8.78	4.66	1.54	5.88	7.68	5.29	1.54	2.6	16.52	7.68	3.51	4.66	16.52	16.52	8.38	5.29
5.29	8.78	8.78	2.58	16.52	2.6	2.89	2.33	7.68	5.29	2.89	5.88	4.66	4.66	5.29	4.66	6.58	8.78	5.88	8.78	16.52	5.29	8.78	8.78	5.88	8.38	8.38	6.58	4.66	8.78	6	8.38	6.58	5.29	8.78	4.66	1.54	5.88	7.68	5.29	1.54	2.6	16.52	7.68	3.51	4.66	16.52	16.52	8.38	5.29
5.29	8.78	8.78	2.58	16.52	2.6	2.89	2.33	7.68	5.29	2.89	5.88	4.66	4.66	5.29	4.66	6.58	8.78	5.88	8.78	16.52	5.29	8.78	8.78	5.88	8.38	8.38	6.58	4.66	8.78	4.66	8.38	6.58	5.29	8.78	4.66	1.54	5.88	7.68	5.29	1.54	2.6	16.52	7.68	3.51	4.66	16.52	16.52	8.38	5.29
5.29	8.78	8.78	2.58	16.52	2.6	2.89	2.33	7.68	5.29	2.89	5.88	4.66	4.66	5.29	4.66	6.58	8.78	5.88	8.78	16.52	5.29	8.78	8.78	5.88	8.38	8.38	6.58	4.66	8.78	4.66	8.38	6.58	5.29	8.78	4.66	1.54	5.88	7.68	5.29	1.54	2.6	16.52	7.68	3.51	4.66	16.52	16.52	8.38	5.29
5.29	8.78	8.78	2.58	16.52	2.6	2.89	2.33	7.68	5.29	2.89	5.88	4.66	4.66	5.29	4.66	6.58	8.78	5.88	8.78	16.52	5.29	8.78	8.78	5.88	8.38	8.38	6.58	4.66	8.78	4.66	8.38	6.58	5.29	8.78	4.66	1.54	5.88	7.68	5.29	1.54	2.6	16.52	7.68	3.51	4.66	16.52	16.52	8.38	5.29
5.29	8.78	8.78	2.58	16.52	2.6	2.89	2.33	7.68	5.29	2.89	5.88	4.66	4.66	5.29	4.66	6.58	8.78	5.88	8.78	16.52	5.29	8.78	8.78	5.88	8.38	8.38	6.58	4.66	8.78	4.66	8.38	6.58	5.29	8.78	4.66	1.54	5.88	7.68	5.29	1.54	2.6	16.52	7.68	3.51	4.66	16.52	16.52	8.38	5.29
5.29	8.78	8.78	2.58	16.52	2.6	2.89	2.33	7.68	5.29	2.89	5.88	4.66	4.66	5.29	4.66	6.58	8.78	5.88	8.78	16.52	5.29	8.78	16.52	5.88	8.38	8.38	6.58	4.66	4.66	4.66	8.38	6.58	5.29	8.78	4.66	1.54	5.88	7.68	5.29	1.54	2.6	6	7.68	3.51	4.66	16.52	16.52	8.38	5.29
5.29	8.78	8.78	2.58	16.52	2.6	2.89	2.33	7.68	5.29	2.89	5.88	4.66	4.66	5.29	4.66	6.58	8.78	5.88	8.78	16.52	5.29	8.78	4.66	5.88	8.38	8.38	6.58	4.66	8.78	4.66	8.38	6.58	5.29	8.78	4.66	1.54	5.88	7.68	5.29	1.54	2.6	16.52	7.68	3.51	4.66	16.52	16.52	8.38	5.29
5.29	8.78	8.78	2.58	16.52	2.6	2.89	2.33	7.68	5.29	2.89	5.88	4.66	4.66	5.29	4.66	6.58	8.78	5.88	8.78	16.52	5.29	8.78	4.66	5.88	8.38	8.38	6.58	4.66	8.78	4.66	8.38	6.58	5.29	8.78	4.66	1.54	5.88	7.68	5.29	1.54	2.6	16.52	7.68	3.51	4.66	16.52	16.52	8.38	5.29
5.29	8.78	8.78	2.58	16.52	2.6	2.89	2.33	7.68	5.29	2.89	5.88	4.66	4.66	5.29	4.66	6.58	8.78	7.68	6	16.52	5.29	8.78	8.78	5.88	8.38	7.68	1.11	4.66	8.78	4.66	8.38	6.58	5.29	8.78	4.66	1.54	5.88	7.68	5.29	1.54	2.6	6	7.68	3.51	4.66	16.52	16.52	8.38	5.29
5.29	8.78	8.78	2.58	16.52	2.6	2.89	2.33	7.68	5.29	2.89	5.88	4.66	4.66	5.29	4.66	6.58	16.52	5.88	8.78	16.52	5.29	8.78	4.66	5.88	8.38	8.38	6.58	4.66	8.78	4.66	8.38	6.58	5.29	8.78	4.66	1.54	5.88	7.68	5.29	1.54	2.6	16.52	7.68	3.51	4.66	16.52	16.52	8.38	5.29
5.29	8.78	8.78	2.58	16.52	2.6	2.89	2.33	7.68	5.29	2.89	5.88	4.66	4.66	5.29	4.66	6.58	4.66	5.88	8.78	16.52	5.29	8.78	8.78	5.88	8.38	8.38	6.58	4.66	8.78	4.66	8.38	6.58	5.29	8.78	4.66	1.54	5.88	7.68	5.29	1.54	2.6	16.52	7.68	3.51	4.66	16.52	16.52	8.38	5.29
5.29	8.78	8.78	2.58	16.52	2.6	2.89	2.33	7.68	5.29	2.89	5.88	4.66	4.66	5.29	4.66	6.58	4.66	5.88	8.78	16.52	5.29	8.78	8.78	5.88	8.38	8.38	6.58	4.66	8.78	4.66	8.38	6.58	5.29	8.78	4.66	1.54	5.88	7.68	5.29	1.54	2.6	16.52	7.68	3.51	4.66	16.52	16.52	8.38	5.29
5.29	8.78	8.78	2.58	16.52	2.6	2.89	2.33	7.68	5.29	2.89	5.88	4.66	4.66	5.29	4.66	6.58	4.66	5.88	8.78	16.52	5.29	8.78	8.78	5.88	8.38	8.38	6.58	4.66	8.78	4.66	8.38	6.58	5.29	8.78	4.66	1.54	5.88	7.68	5.29	1.54	2.6	16.52	7.68	3.51	4.66	16.52	16.52	8.38	5.29
5.29	8.78	8.78	2.58	16.52	2.6	2.89	2.33	7.68	5.29	2.89	5.88	4.66	4.66	5.29	4.66	6.58	4.66	5.88	8.78	16.52	5.29	8.78	8.78	5.88	8.38	8.38	6.58	4.66	8.78	4.66	8.38	6.58	5.29	8.78	4.66	1.54	5.88	7.68	5.29	1.54	2.6	16.52	7.68	3.51	4.66	16.52	16.52	8.38	5.29
5.29	8.78	8.78	2.58	16.52	2.6	2.89	2.33	7.68	5.29	2.89	5.88	4.66	4.66	5.29	4.66	6.58	4.66	5.88	8.78	16.52	5.29	8.78	8.78	5.88	8.38	8.38	6.58	4.66	8.78	4.66	8.38	6.58	5.29	8.78	4.66	1.54	5.88	7.68	5.29	1.54	2.6	16.52	7.68	3.51	4.66	16.52	16.52	8.38	5.29
5.29	8.78	8.78	2.58	16.52	2.6	2.89	2.33	7.68	5.29	2.89	5.88	4.66	4.66	5.29	4.66	6.58	4.66	5.88	8.78	16.52	5.29	8.78	4.66	5.88	8.38	8.38	6.58	4.66	8.78	4.66	8.38	6.58	5.29	8.78	4.66	1.54	5.88	7.68	5.29	1.54	2.6	16.52	7.68	3.51	4.66	16.52	16.52	8.38	5.29
5.29	8.78	8.78	2.58	16.52	2.6	2.89	4.38	7.68	5.29	2.89	5.88	4.66	16.52	5.29	16.52	6.58	16.52	5.88	4.66	4.66	5.29	8.78	5.88	5.88	8.38	16.52	6.58	4.66	4.66	4.66	8.38	6.58	5.29	8.78	4.66	2.58	5.88	7.68	5.29	1.54	2.6	16.52	7.68	3.51	4.66	16.52	16.52	5.88	5.29
5.29	8.78	8.78	2.58	16.52	2.6	2.89	7.68	7.68	5.29	2.89	5.88	4.66	4.66	5.29	16.52	16.52	16.52	5.88	4.66	16.52	5.29	8.78	8.78	5.88	8.38	16.52	4.66	4.66	4.66	5.29	8.38	6.58	5.29	8.78	4.66	2.58	5.88	7.68	5.29	1.54	2.6	16.52	7.68	3.51	4.66	16.52	16.52	7.68	5.29
5.29	8.78	8.78	4.38	2.3	7.68	2.89	6	7.68	5.29	7.68	4.66	8.78	8.38	6.58	16.52	8.78	8.78	8.38	8.78	8.78	5.29	6.58	16.52	5.88	8.38	6.58	6.58	8.38	16.52	6.58	4.66	6.58	0.00000	0.00000	0.00000	0.00000	0.00000	5.29	8.78	4.66	2.58	5.88	7.68	4.38	1.54	2.6	16.52	7.68	6.58
5.29	8.78	2.3	3.51	16.52	2.3	2.89	8.38	1.7	5.29	6.58	7.68	8.78	5.88	8.78	7.68	8.78	1.11	5.88	4.66	16.52	5.29	6.58	4.66	5.88	4.66	4.66	8.78	1.11	6.58	5.29	8.38	3.51	0.00000	0.00000	0.00000	0.00000	0.00000	5.29	8.38	8.78	2.58	5.88	8.38	7.68	8.38	2.6	16.52	7.68	3.51
5.29	8.78	8.38	1.54	4.66	7.68	2.89	1.7	2.33	5.29	4.66	7.68	8.78	5.88	8.78	16.52	4.66	5.29	4.66	6.58	16.52	8.78	5.88	16.52	16.52	8.38	8.38	6.58	4.66	5.88	1.11	8.78	6.58	0.00000	0.00000	0.00000	0.00000	0.00000	5.29	8.78	4.66	2.58	5.88	7.68	4.38	1.54	16.52	16.52	7.68	8.38
5.29	8.78	4.66	2.58	16.52	2.6	2.89	1.7	7.68	5.29	2.89	5.88	4.66	16.52	5.29	16.52	6.58	16.52	5.88	4.66	4.66	5.29	8.78	5.88	5.88	8.38	16.52	6.58	4.66	4.66	4.66	8.38	6.58	5.29	8.78	4.66	2.58	5.88	7.68	5.29	1.54	2.6	16.52	7.68	3.51	4.66	16.52	16.52	5.88	5.29
5.29	8.78	4.66	2.58	16.52	2.6	2.89	1.7	7.68	5.29	2.89	5.88	4.66	16.52	5.29	16.52	6.58	16.52	5.88	4.66	4.66	5.29	8.78	5.88	5.88	8.38	16.52	6.58	4.66	4.66	4.66	8.38	6.58	5.29	8.78	4.66	2.58	5.88	7.68	5.29	1.54	2.6	16.52	7.68	3.51	4.66	16.52	16.52	5.88	5.29
5.29	8.78	4.66	2.58	16.52	2.6	2.89	1.7	7.68	5.29	2.89	5.88	4.66	16.52	5.29	16.52	6.58	16.52	5.88	4.66	4.66	5.29	8.78	5.88	5.88	8.38	16.52	6.58	4.66	4.66	4.66	8.38	6.58	5.29	8.78	4.66	2.58	5.88	7.68	5.29	1.54	2.6	16.52	7.68	3.51	4.66	16.52	16.52	5.88	5.29
5.29	8.78	4.66	2.58	16.52	2.6	2.89	1.7	7.68	5.29	2.89	5.88	4.66	16.52	5.29	16.52	6.58	16.52	5.88	4.66	4.66	5.29	8.78	5.88	5.88	8.38	16.52	6.58	4.66	4.66	4.66	8.38	6.58	5.29	8.78	4.66	2.58	5.88	7.68	5.29	1.54	2.6	16.52	7.68	3.51	4.66	16.52	16.52	5.88	5.29
5.29	8.78	4.66	2.58	16.52	2.6	2.89	1.7	7.68	5.29	2.89	5.88	4.66	16.52	5.29	16.52	6.58	16.52	5.88	4.66	4.66	5.29	8.78	5.88	5.88	8.38	16.52	6.58	4.66	4.66	4.66	8.38	6.58	5.29	8.78	4.66	2.58	5.88	7.68	5.29	1.54	2.6	16.52	7.68	3.51	4.66	16.52	16.52	5.88	5.29
5.29	8.78	4.66	2.58	16.52	2.6	2.89	5.29	7.68	5.29	2.89	5.88	5.88	4.66	5.29	4.66	5.88	16.52	5.88	4.66	5.88	5.29	8.78	5.88	5.88	8.38	16.52	6.58	4.66	4.66	5.88	8.38	6.58	5.29	8.78	4.66	2.58	5.88	7.68	5.29	1.54	2.6	16.52	7.68	3.51	4.66	16.52	16.52	5.88	5.29
5.29	8.78	4.66	2.58	16.52	2.6	2.89	2.33	7.68	5.29	2.89	5.88	4.66	8.78	5.29	4.66	6.58	16.52	5.88	6	16.52	5.29	8.78	8.78	5.88	8.38	8.78	6.58	4.66	6	5.88	8.38	6.58	0.00000	0.00000	0.00000	0.00000	0.00000	5.29	8.78	4.66	1.54	5.88	7.68	5.29	1.54	2.6	16.52	7.68	3.51
5.29	8.78	4.66	2.58	16.52	2.6	2.89	2.33	7.68	5.29	2.89	5.88	4.66	8.78	5.29	4.66	6.58	16.52	5.88	6	16.52	5.29	8.78	8.78	5.88	8.38	8.78	6.58	4.66	6	5.88	8.38	6.58	5.29	8.78	4.66	1.54	5.88	7.68	5.29	1.54	2.6	16.52	7.68	3.51	4.66	16.52	16.52	8.38	5.29
5.29	8.78	4.66	2.58	16.52	2.6	2.89	2.33	7.68	5.29	2.89	5.88	4.66	8.78	5.29	4.66	6.58	16.52	5.88	6	16.52	5.29	8.78	8.78	5.88	8.38	8.78	6.58	4.66	6	5.88	8.38	6.58	5.29	8.78	4.66	1.54	5.88	7.68	5.29	1.54	2.6	16.52	7.68	3.51	4.66	16.52	16.52	8.38	5.29
5.29	8.78	4.66	2.58	16.52	2.6	2.89	2.33	7.68	5.29	2.89	5.88	4.66	8.78	5.29	4.66	6.58	16.52	5.88	6	16.52	5.29	8.78	8.78	5.88	8.38	8.78	6.58	4.66	6	5.88	8.38	6.58	5.29	8.78	4.66	1.54	5.88	7.68	5.29	1.54	2.6	16.52	7.68	3.51	4.66	16.52	16.52	8.38	5.29
5.29	8.78	4.66	2.58	16.52	2.6	2.89	2.33	7.68	5.29	2.89	5.88	4.66	8.78	7.68	4.66	6.58	16.52	5.88	6	16.52	5.29	8.78	8.78	5.88	8.38	8.78	6.58	4.66	6	5.88	8.38	6.58	0.00000	0.00000	0.00000	0.00000	0.00000	5.29	8.78	4.66	1.54	5.88	7.68	5.29	1.54	2.6	16.52	7.68	3.51
5.29	8.78	4.66	2.58	16.52	2.6	2.89	7.68	7.68	5.29	2.89	5.88	4.66	8.78	5.29	4.66	16.52	8.78	5.88	8.78	16.52	5.29	8.78	8.78	5.88	8.38	16.52	6.58	4.66	4.66	4.66	8.38	6.58	0.00000	0.00000	0.00000	0.00000	0.00000	5.29	8.78	4.66	2.58	5.88	7.68	5.29	1.54	2.6	16.52	7.68	3.51
5.29	8.78	4.66	2.58	16.52	2.6	2.89	7.68	7.68	5.29	2.89	5.88	4.66	8.78	5.29	4.66	16.52	8.78	5.88	4.66	16.52	5.29	8.78	6	5.88	8.38	16.52	6.58	4.66	4.66	5.88	8.38	6.58	0.00000	0.00000	0.00000	0.00000	0.00000	5.29	8.78	4.66	2.58	5.88	7.68	5.29	1.54	2.6	16.52	7.68	3.51
5.29	16.52	2.6	4.38	16.52	1.7	2.89	8.38	7.68	16.52	4.66	7.68	5.88	7.68	6	16.52	5.88	16.52	5.88	8.78	8.38	5.29	16.52	8.78	6	8.38	8.78	8.38	4.66	6.58	16.52	8.38	3.51	5.29	8.78	4.66	2.58	5.88	7.68	1.11	1.54	2.6	16.52	8.38	1.11	8.78	16.52	8.78	6.58	7.68
5.29	16.52	2.6	3.51	5.29	7.68	6	7.68	2.33	5.29	8.78	8.78	8.78	4.66	16.52	4.38	8.78	8.78	8.38	8.38	8.78	5.29	16.52	16.52	5.88	8.38	5.88	8.78	4.66	6.58	3.51	8.78	6.58	5.29	8.78	4.66	2.58	5.88	8.38	7.68	4.66	2.6	16.52	7.68	3.51	1.11	16.52	16.52	8.78	1.11
5.29	16.52	2.58	3.51	16.52	1.7	2.89	5.88	1.7	4.66	2.6	7.68	8.78	4.66	5.88	4.66	4.66	6.58	7.68	1.11	4.66	5.29	8.78	16.52	8.78	8.38	7.68	6.58	4.66	8.38	6.58	4.66	6.58	0.00000	0.00000	0.00000	0.00000	0.00000	0.00000	0.00000	0.00000	0.00000	0.00000	0.00000	0.00000	4.66	4.66	2.58	7.68	7.68
5.29	16.52	2.58	3.51	16.52	2.6	2.89	5.29	7.68	4.66	2.6	7.68	8.78	8.78	5.88	4.66	4.66	6.58	7.68	1.11	4.66	5.29	8.78	16.52	4.66	8.38	16.52	6.58	4.66	8.38	6.58	8.78	6.58	0.00000	0.00000	0.00000	0.00000	0.00000	0.00000	0.00000	0.00000	0.00000	0.00000	0.00000	0.00000	4.66	4.66	2.58	7.68	7.68
5.29	16.52	2.3	4.38	8.78	2.58	2.89	2.6	1.7	8.38	8.38	5.88	5.88	4.66	4.66	16.52	16.52	16.52	8.38	5.29	4.66	5.29	6.58	5.88	16.52	4.38	16.52	8.78	4.66	16.52	5.29	4.66	6.58	0.00000	0.00000	0.00000	0.00000	0.00000	5.29	4.66	4.66	2.58	5.29	7.68	4.38	2.3	2.6	16.52	7.68	3.51
5.29	16.52	2.3	4.38	8.78	2.3	2.89	2.6	1.7	7.68	8.38	5.88	8.38	4.66	4.66	16.52	6.58	16.52	8.38	5.88	4.66	5.29	6.58	16.52	16.52	8.38	8.78	8.78	4.66	6.58	5.29	4.66	3.51	0.00000	0.00000	0.00000	0.00000	0.00000	5.29	8.78	4.66	2.58	5.29	7.68	4.38	2.6	2.6	16.52	7.68	3.51
5.29	16.52	1.54	3.51	16.52	4.38	2.89	1.54	7.68	5.29	2.89	7.68	4.66	4.66	8.78	4.66	4.66	2.89	7.68	8.78	16.52	5.88	6.58	16.52	16.52	8.38	4.38	16.52	8.38	8.78	16.52	6	6.58	0.00000	0.00000	0.00000	0.00000	0.00000	5.29	4.66	4.66	1.54	5.88	1.11	7.68	6.58	2.6	8.78	7.68	8.78
5.29	16.52	4.66	4.38	8.78	1.54	2.89	7.68	1.7	8.38	2.6	5.88	4.66	16.52	6.58	16.52	16.52	16.52	5.88	8.78	16.52	5.29	16.52	16.52	5.88	8.38	16.52	6.58	4.66	5.88	8.78	4.66	6.58	0.00000	0.00000	0.00000	0.00000	0.00000	5.29	4.66	4.66	1.54	5.29	7.68	4.38	1.54	2.6	16.52	7.68	3.51
5.29	16.52	4.66	2.3	5.88	1.54	3.51	5.29	1.54	5.29	6	2.58	8.78	8.78	3.51	6.58	8.78	8.78	4.66	8.38	8.78	3.51	6.58	4.66	16.52	16.52	8.78	4.66	8.78	2.89	8.38	4.66	8.78	0.00000	0.00000	0.00000	0.00000	0.00000	5.29	8.78	4.66	2.58	5.29	7.68	4.38	6.58	2.58	16.52	8.38	7.68
5.29	5.29	1.7	3.51	8.78	7.68	5.29	7.68	2.33	5.29	2.89	5.29	8.78	5.88	16.52	6	8.38	16.52	8.38	4.66	16.52	1.11	16.52	8.38	5.88	8.38	6	8.38	4.66	8.78	5.29	8.78	6.58	0.00000	0.00000	0.00000	0.00000	0.00000	5.29	8.78	4.66	8.38	2.6	8.38	5.29	1.54	16.52	16.52	4.38	6.58
5.29	5.29	16.52	2.6	6.58	3.51	5.29	1.7	8.38	8.78	2.89	5.88	4.66	8.78	8.78	16.52	5.88	4.66	1.11	5.88	8.78	5.29	6	16.52	6.58	1.11	6.58	4.66	8.78	6.58	8.78	3.51	6.58	0.00000	0.00000	0.00000	0.00000	0.00000	5.29	4.66	4.66	2.58	5.29	5.88	7.68	7.68	7.68	16.52	7.68	3.51
5.29	5.29	7.68	6.58	8.78	2.58	3.51	2.3	1.7	5.29	2.89	5.88	8.78	6	16.52	1.11	8.38	6.58	7.68	5.88	4.66	5.29	16.52	8.38	6.58	1.11	6.58	8.78	8.38	16.52	8.78	5.88	6.58	0.00000	0.00000	0.00000	0.00000	0.00000	5.29	16.52	4.66	2.58	5.88	8.38	7.68	1.54	2.6	16.52	7.68	3.51
5.29	2.3	2.6	3.51	8.78	2.33	2.89	5.29	1.7	5.88	2.89	5.88	4.66	5.29	5.29	4.66	8.38	8.78	5.88	1.11	16.52	5.29	5.88	16.52	5.88	8.38	16.52	16.52	4.66	16.52	5.29	4.66	6.58	0.00000	4.66	4.66	2.58	5.88	7.68	5.29	1.54	2.6	16.52	1.11	3.51	8.78	16.52	16.52	5.29	5.29
5.29	2.3	2.6	3.51	8.78	1.54	2.89	5.29	1.7	5.88	2.89	5.88	4.66	5.29	5.29	4.66	8.38	8.78	5.88	1.11	16.52	5.29	5.88	16.52	5.88	8.38	16.52	6.58	4.66	16.52	5.29	4.66	6.58	0.00000	0.00000	0.00000	0.00000	0.00000	0.00000	4.66	4.66	2.58	5.88	7.68	5.29	1.54	2.6	16.52	1.11	3.51
5.29	2.3	2.6	3.51	8.78	1.54	2.89	5.29	1.7	5.88	2.89	5.88	4.66	5.29	5.29	4.66	8.38	8.78	5.88	1.11	16.52	5.29	5.88	16.52	5.88	8.38	16.52	6.58	4.66	16.52	5.29	4.66	6.58	0.00000	4.66	4.66	2.58	5.88	7.68	5.29	1.54	2.6	16.52	1.11	3.51	8.78	16.52	16.52	5.29	5.29
5.29	2.3	2.6	3.51	8.78	1.54	2.89	5.29	1.7	5.88	2.89	5.88	4.66	5.29	5.29	4.66	8.38	8.78	5.88	1.11	16.52	5.29	5.88	16.52	5.88	8.38	16.52	6.58	4.66	16.52	5.29	4.66	6.58	0.00000	4.66	4.66	2.58	5.88	7.68	5.29	1.54	2.6	16.52	1.11	3.51	8.78	16.52	16.52	5.29	5.29
5.29	2.3	2.6	3.51	8.78	1.54	2.89	5.29	1.7	5.88	2.89	5.88	4.66	5.29	5.29	4.66	8.38	8.78	5.88	1.11	16.52	5.29	5.88	16.52	5.88	8.38	16.52	6.58	4.66	16.52	5.29	4.66	6.58	0.00000	4.66	4.66	2.58	5.88	7.68	5.29	1.54	2.6	16.52	1.11	3.51	8.78	16.52	16.52	5.29	5.29
5.29	2.3	2.6	3.51	8.78	1.54	2.89	5.29	1.7	5.88	2.89	5.88	4.66	5.29	5.29	4.66	8.38	8.78	5.88	1.11	16.52	5.29	5.88	16.52	5.88	8.38	16.52	6.58	4.66	16.52	5.29	4.66	6.58	0.00000	4.66	4.66	2.58	5.88	7.68	5.29	1.54	2.6	16.52	1.11	3.51	8.78	16.52	16.52	5.29	5.29
5.29	2.3	2.6	3.51	8.78	1.54	2.89	5.29	1.7	5.88	2.89	5.88	4.66	5.29	5.29	4.66	8.38	8.78	5.88	1.11	16.52	5.29	5.88	16.52	5.88	8.38	16.52	6.58	4.66	16.52	5.29	4.66	6.58	0.00000	4.66	4.66	2.58	5.88	7.68	5.29	1.54	2.6	16.52	1.11	3.51	8.78	16.52	16.52	5.29	5.29
5.29	2.3	2.6	3.51	8.78	1.54	2.89	5.29	1.7	5.88	2.89	5.88	4.66	5.29	5.29	4.66	8.38	8.78	5.88	1.11	16.52	5.29	5.88	16.52	5.88	8.38	16.52	6.58	4.66	16.52	5.29	4.66	6.58	0.00000	4.66	4.66	2.58	5.88	7.68	5.29	1.54	2.6	16.52	1.11	3.51	8.78	16.52	16.52	5.29	5.29
5.29	2.3	2.6	3.51	8.78	1.54	2.89	5.29	1.7	5.88	2.89	5.88	4.66	5.29	5.29	4.66	8.38	8.78	5.88	1.11	16.52	5.29	5.88	16.52	5.88	8.38	16.52	6.58	4.66	16.52	5.29	4.66	6.58	5.29	4.66	4.66	2.58	5.88	7.68	5.29	1.54	2.6	16.52	1.11	3.51	8.78	16.52	16.52	5.29	5.29
5.29	2.3	2.6	3.51	8.78	1.54	2.89	5.29	1.7	5.88	2.89	5.88	4.66	5.29	5.29	4.66	8.38	8.78	5.88	1.11	16.52	5.29	5.88	16.52	5.88	8.38	16.52	6.58	4.66	16.52	5.29	4.66	6.58	5.29	4.66	4.66	2.58	5.88	7.68	5.29	1.54	2.6	16.52	1.11	3.51	8.78	16.52	16.52	5.29	5.29
5.29	2.3	2.6	3.51	8.78	1.54	2.89	5.29	1.7	5.88	2.89	5.88	4.66	5.29	5.29	4.66	8.38	8.78	5.88	1.11	16.52	5.29	7.68	16.52	1.11	8.38	16.52	6.58	4.66	6.58	5.29	4.66	6.58	0.00000	4.66	4.66	2.58	5.88	7.68	5.29	1.54	2.6	16.52	1.11	3.51	8.78	16.52	16.52	5.88	5.29
5.29	2.3	2.6	3.51	8.78	1.54	2.89	2.58	1.7	4.66	2.89	5.88	8.78	5.29	5.29	4.66	8.38	8.78	7.68	1.11	16.52	5.29	6.58	8.78	7.68	8.38	16.52	6.58	4.66	6.58	5.29	4.66	6.58	5.29	8.78	4.66	2.58	5.88	7.68	5.29	1.54	2.6	16.52	1.11	3.51	8.78	16.52	16.52	8.38	5.29
5.29	2.3	2.6	3.51	8.78	1.54	2.89	2.58	1.7	4.66	2.89	5.88	8.78	5.29	5.29	4.66	8.38	8.78	7.68	1.11	16.52	5.29	6.58	8.78	7.68	8.38	16.52	6.58	4.66	8.78	5.29	4.66	6.58	0.00000	0.00000	0.00000	0.00000	0.00000	5.29	8.78	4.66	2.58	5.88	7.68	5.29	1.54	2.6	16.52	1.11	3.51
5.29	2.3	2.6	3.51	8.78	1.54	2.89	2.58	1.7	4.66	2.89	5.88	8.78	5.29	5.29	4.66	8.38	8.78	7.68	1.11	16.52	5.29	6.58	8.78	7.68	8.38	16.52	6.58	4.66	8.78	5.29	4.66	6.58	0.00000	0.00000	0.00000	0.00000	0.00000	5.29	8.78	4.66	2.58	5.88	8.38	5.29	1.54	2.6	16.52	1.11	3.51
5.29	2.3	2.6	3.51	8.38	8.38	2.89	8.38	7.68	5.88	2.89	5.88	8.78	5.88	8.38	5.29	5.88	6.58	5.88	16.52	8.38	5.29	8.78	8.78	6.58	2.6	4.66	6.58	8.78	8.78	5.88	8.78	6.58	5.29	16.52	8.78	1.54	5.88	7.68	5.29	1.54	2.6	16.52	6	6.58	4.66	16.52	16.52	6.58	5.29
5.29	2.3	2.58	3.51	16.52	2.3	2.89	8.38	2.6	8.38	5.88	7.68	8.78	8.78	4.66	6	4.66	4.66	1.11	7.68	6.58	4.66	6	16.52	7.68	8.38	5.29	5.88	4.66	5.88	8.38	8.78	3.51	5.29	16.52	8.78	2.58	5.88	7.68	7.68	1.54	2.6	16.52	7.68	6.58	4.66	4.66	16.52	16.52	5.29
5.29	8.38	2.58	16.52	1.7	2.89	1.54	4.38	5.29	4.66	4.38	16.52	8.38	8.78	16.52	8.78	6.58	8.38	16.52	16.52	7.68	6	16.52	8.38	16.52	16.52	6.58	8.78	4.66	8.78	8.78	0.00000	6.58	0.00000	0.00000	0.00000	0.00000	0.00000	5.29	8.78	4.66	2.58	5.88	7.68	4.38	2.58	8.78	6	7.68	2.33
5.29	4.66	1.7	8.78	5.29	3.51	2.89	4.38	2.3	4.38	2.6	5.29	16.52	8.78	16.52	4.38	2.6	2.6	7.68	16.52	3.51	16.52	16.52	16.52	16.52	8.78	6.58	8.78	2.89	8.38	8.78	0.00000	6	0.00000	0.00000	0.00000	0.00000	0.00000	5.29	8.78	4.66	2.58	5.29	7.68	4.38	6.58	8.78	16.52	8.78	4.38
5.29	4.66	1.7	3.51	16.52	7.68	6.58	7.68	2.33	5.29	2.89	5.88	2.89	5.29	4.66	8.78	1.11	4.66	7.68	1.11	4.66	5.29	16.52	4.66	16.52	8.38	8.78	1.11	8.38	5.29	8.78	4.66	3.51	0.00000	0.00000	0.00000	0.00000	0.00000	5.29	8.78	4.66	1.54	5.88	7.68	5.29	1.54	2.6	16.52	1.11	1.11
5.29	4.66	2.6	6.58	16.52	1.54	2.89	7.68	1.7	5.29	2.6	5.29	8.78	5.88	5.88	4.66	4.66	6.58	7.68	1.11	16.52	5.29	16.52	16.52	5.88	8.38	6	6.58	4.66	6	5.88	8.78	6.58	5.29	4.66	4.66	2.58	7.68	7.68	7.68	1.54	2.6	16.52	1.11	3.51	8.78	8.78	16.52	5.88	5.29
5.29	4.66	2.6	2.33	16.52	2.58	2.89	1.7	1.7	5.29	2.6	5.88	8.78	5.88	5.88	8.78	4.66	6.58	7.68	1.11	4.66	5.29	8.78	8.78	6	8.38	8.38	6.58	8.78	8.38	7.68	8.78	6.58	0.00000	16.52	4.66	2.58	5.88	7.68	7.68	1.54	2.6	16.52	1.11	3.51	8.78	16.52	16.52	8.38	5.29
5.29	4.66	2.6	3.51	8.38	2.58	2.89	8.38	1.7	4.66	2.3	8.38	8.78	4.66	5.88	4.66	4.66	6.58	7.68	1.11	4.66	5.29	8.78	6	5.88	8.38	8.38	6.58	4.66	8.38	8.38	4.66	6.58	0.00000	4.66	4.66	2.58	7.68	7.68	7.68	1.54	2.6	16.52	1.11	3.51	8.78	8.78	16.52	8.78	5.29
5.29	4.66	2.33	3.51	16.52	2.6	2.89	7.68	4.38	5.29	2.6	7.68	8.78	8.78	2.3	4.66	4.66	6.58	7.68	1.11	6	5.29	8.78	16.52	4.66	8.38	7.68	6.58	4.66	5.88	6.58	8.78	6.58	0.00000	0.00000	0.00000	0.00000	0.00000	0.00000	0.00000	0.00000	0.00000	0.00000	0.00000	0.00000	4.66	4.66	2.58	7.68	7.68
5.29	4.66	8.78	1.54	16.52	1.7	2.89	5.88	7.68	5.29	2.89	5.88	4.66	16.52	5.29	16.52	16.52	16.52	5.88	4.66	5.88	5.29	8.78	4.66	5.88	8.38	5.88	8.38	4.66	16.52	4.66	8.38	6.58	5.29	8.78	4.66	1.54	5.88	7.68	5.29	1.54	2.6	16.52	7.68	3.51	8.78	16.52	16.52	8.38	5.29
5.29	4.66	2.58	2.89	16.52	8.38	6.58	1.54	1.7	5.88	2.6	5.29	7.68	5.88	8.78	16.52	6.58	8.38	7.68	6.58	6.58	5.29	16.52	16.52	16.52	8.38	16.52	8.78	5.88	1.11	7.68	16.52	16.52	8.78	4.66	8.38	1.7	2.6	7.68	7.68	5.29	2.33	8.78	8.78	7.68	16.52	7.68	1.11	8.78	6
5.29	4.66	2.58	3.51	16.52	2.3	2.89	7.68	1.7	8.78	2.6	7.68	8.78	8.78	5.88	4.66	5.88	6.58	7.68	1.11	16.52	5.29	8.78	16.52	8.78	8.38	6	6.58	4.66	8.38	16.52	8.78	6.58	0.00000	0.00000	0.00000	0.00000	0.00000	0.00000	0.00000	0.00000	0.00000	0.00000	0.00000	0.00000	4.66	4.66	2.58	7.68	7.68
5.29	4.66	2.58	3.51	16.52	2.3	2.89	7.68	4.38	8.78	2.6	7.68	8.78	4.66	5.88	4.66	4.66	6.58	7.68	1.11	16.52	5.29	8.78	16.52	4.66	8.38	6	6.58	4.66	8.38	16.52	8.78	6.58	0.00000	0.00000	0.00000	0.00000	0.00000	0.00000	0.00000	0.00000	0.00000	0.00000	0.00000	0.00000	4.66	4.66	2.58	7.68	7.68
5.29	4.66	2.58	3.51	16.52	2.3	2.89	7.68	4.38	8.78	2.6	7.68	8.78	4.66	5.88	4.66	4.66	6.58	7.68	1.11	16.52	5.29	8.78	16.52	4.66	8.38	6	6.58	4.66	8.38	16.52	8.78	6.58	0.00000	0.00000	0.00000	0.00000	0.00000	0.00000	0.00000	0.00000	0.00000	0.00000	0.00000	0.00000	4.66	4.66	2.58	7.68	7.68
5.29	4.66	2.58	3.51	16.52	2.3	2.89	7.68	4.38	8.78	2.6	7.68	8.78	4.66	5.88	4.66	4.66	6.58	7.68	1.11	16.52	5.29	8.78	16.52	4.66	8.38	6	6.58	4.66	8.38	16.52	8.78	6.58	0.00000	0.00000	0.00000	0.00000	0.00000	0.00000	0.00000	0.00000	0.00000	0.00000	0.00000	0.00000	4.66	4.66	2.58	7.68	7.68
5.29	4.66	2.58	3.51	16.52	1.54	2.89	5.29	1.7	5.29	2.6	5.29	8.78	5.88	5.88	4.66	4.66	6.58	7.68	1.11	16.52	5.29	16.52	6	5.88	8.38	6.58	6.58	4.66	6	7.68	8.78	6.58	5.29	4.66	4.66	2.58	7.68	7.68	7.68	1.54	2.6	16.52	1.11	3.51	8.78	8.78	16.52	4.66	5.29
5.29	4.66	2.3	3.51	16.52	2.3	2.89	5.29	1.7	5.29	2.6	5.29	8.78	5.88	5.88	4.66	4.66	6.58	5.88	1.11	16.52	5.29	16.52	16.52	5.88	8.38	8.78	6.58	4.66	8.38	16.52	4.66	6.58	5.29	4.66	4.66	2.58	7.68	7.68	7.68	1.54	2.6	16.52	1.11	6.58	8.78	8.78	16.52	5.88	5.29
5.29	4.66	2.3	3.51	16.52	1.54	2.89	5.29	1.7	5.29	2.6	5.29	8.78	5.88	5.88	4.66	4.66	6.58	5.88	1.11	16.52	5.29	16.52	16.52	5.88	8.38	16.52	6.58	4.66	8.38	5.88	8.78	6.58	5.29	4.66	4.66	2.58	7.68	7.68	7.68	1.54	2.6	16.52	1.11	3.51	8.78	8.78	16.52	5.88	5.29
5.29	4.66	2.3	3.51	16.52	1.54	2.89	5.29	1.7	5.29	2.6	5.29	8.78	5.88	5.88	4.66	4.66	6.58	5.88	1.11	16.52	5.29	16.52	16.52	5.88	8.38	16.52	6.58	4.66	8.38	5.88	4.66	6.58	5.29	4.66	4.66	2.58	7.68	7.68	7.68	1.54	2.6	16.52	1.11	3.51	8.78	8.78	16.52	5.88	5.29
5.29	4.66	2.3	3.51	16.52	1.54	2.89	5.29	1.7	5.29	2.6	5.29	8.78	5.88	5.88	4.66	4.66	6.58	5.88	1.11	16.52	5.29	16.52	16.52	5.88	8.38	16.52	6.58	4.66	8.38	8.78	4.66	6.58	5.29	4.66	4.66	2.58	7.68	7.68	7.68	1.54	2.6	16.52	1.11	3.51	8.78	8.78	16.52	5.88	5.29
5.29	4.66	2.3	3.51	16.52	1.54	2.89	5.29	1.7	5.29	2.6	5.29	8.78	5.88	5.88	4.66	4.66	6.58	5.88	1.11	16.52	5.29	16.52	16.52	5.88	8.38	16.52	6.58	4.66	8.38	8.78	4.66	6.58	5.29	4.66	4.66	2.58	7.68	7.68	7.68	1.54	2.6	16.52	1.11	3.51	8.78	8.78	16.52	5.88	5.29
5.29	4.66	2.3	3.51	16.52	1.54	2.89	5.29	1.7	5.29	2.6	5.29	8.78	5.88	5.88	4.66	4.66	6.58	5.88	1.11	16.52	5.29	16.52	16.52	5.88	8.38	16.52	6.58	4.66	8.38	4.66	8.78	6.58	5.29	4.66	4.66	2.58	7.68	7.68	7.68	1.54	2.6	16.52	1.11	3.51	8.78	8.78	16.52	5.88	5.29
5.29	4.66	2.3	3.51	16.52	1.54	2.89	5.29	1.7	5.29	2.6	5.29	8.78	5.88	5.88	4.66	4.66	6.58	5.88	1.11	16.52	5.29	16.52	16.52	5.88	8.38	16.52	6.58	4.66	8.38	4.66	4.66	6.58	5.29	4.66	4.66	2.58	7.68	7.68	7.68	1.54	2.6	16.52	1.11	3.51	8.78	8.78	16.52	5.88	5.29
5.29	4.66	2.3	3.51	16.52	1.54	2.89	5.29	1.7	5.29	2.6	5.29	8.78	5.88	5.88	4.66	4.66	6.58	7.68	1.11	16.52	5.29	16.52	16.52	5.88	8.38	16.52	6.58	4.66	8.38	5.88	8.78	6.58	5.29	4.66	4.66	2.58	7.68	7.68	7.68	1.54	2.6	16.52	1.11	3.51	8.78	8.78	16.52	5.88	5.29
5.29	4.66	2.3	3.51	16.52	1.54	2.89	5.29	1.7	5.29	2.6	5.29	8.78	5.88	5.88	4.66	4.66	6.58	7.68	1.11	16.52	5.29	16.52	16.52	5.88	8.38	16.52	6.58	4.66	8.38	5.88	8.78	6.58	5.29	4.66	4.66	2.58	7.68	7.68	7.68	1.54	2.6	16.52	1.11	3.51	8.78	8.78	16.52	5.88	5.29
5.29	4.66	2.3	3.51	4.66	1.54	2.89	5.29	1.7	5.29	2.6	5.29	8.78	5.88	5.88	4.66	4.66	6.58	5.88	1.11	16.52	5.29	16.52	16.52	5.88	8.38	16.52	6.58	4.66	8.38	7.68	4.66	6.58	2.58	6.58	2.89	1.7	8.38	5.29	4.66	4.66	2.58	7.68	7.68	7.68	1.54	2.6	16.52	1.11	3.51
5.29	4.66	1.54	3.51	16.52	2.6	2.89	7.68	1.7	8.78	2.6	7.68	8.78	8.78	5.88	8.78	5.88	6.58	7.68	1.11	16.52	5.29	8.78	16.52	4.66	8.38	16.52	6.58	4.66	8.38	16.52	8.78	6.58	0.00000	0.00000	0.00000	0.00000	0.00000	0.00000	0.00000	0.00000	0.00000	0.00000	0.00000	0.00000	4.66	4.66	2.58	7.68	7.68
5.29	4.66	1.54	3.51	16.52	2.6	2.89	7.68	4.38	8.78	2.6	7.68	8.78	8.78	5.88	8.78	5.88	6.58	7.68	1.11	16.52	5.29	8.78	16.52	4.66	8.38	16.52	6.58	4.66	8.38	16.52	8.78	6.58	0.00000	0.00000	0.00000	0.00000	0.00000	0.00000	0.00000	0.00000	0.00000	0.00000	0.00000	0.00000	4.66	4.66	2.58	7.68	7.68
5.29	4.66	1.54	3.51	16.52	2.6	2.89	7.68	4.38	8.78	2.6	7.68	8.78	8.78	5.88	8.78	5.88	6.58	7.68	1.11	16.52	5.29	8.78	16.52	4.66	8.38	16.52	6.58	4.66	8.38	16.52	8.78	6.58	0.00000	0.00000	0.00000	0.00000	0.00000	0.00000	0.00000	0.00000	0.00000	0.00000	0.00000	0.00000	4.66	4.66	2.58	7.68	7.68
5.29	4.66	1.54	3.51	16.52	2.6	2.89	7.68	4.38	8.78	2.6	7.68	8.78	8.78	5.88	8.78	5.88	6.58	7.68	1.11	16.52	5.29	8.78	16.52	4.66	8.38	16.52	6.58	4.66	8.38	16.52	8.78	6.58	4.66	16.52	3.51	1.54	1.7	8.38	0.00000	0.00000	0.00000	0.00000	0.00000	5.29	4.66	4.66	2.58	7.68	7.68
5.29	4.66	8.38	2.33	4.66	2.3	5.29	2.58	1.7	4.66	16.52	5.29	8.78	5.88	8.78	8.78	5.88	3.51	1.11	5.29	16.52	8.38	4.66	6.58	8.78	16.52	16.52	1.11	8.78	2.89	8.78	8.78	8.78	0.00000	0.00000	0.00000	0.00000	0.00000	6	8.78	7.68	2.58	8.38	1.11	8.38	8.38	3.51	3.51	8.78	16.52
5.29	4.66	4.66	2.33	5.29	7.68	16.52	5.29	2.6	5.88	6	5.29	8.78	8.38	6.58	5.88	4.66	2.89	7.68	1.11	16.52	5.29	6	16.52	4.66	8.38	16.52	5.88	8.78	1.11	4.66	6.58	6.58	0.00000	0.00000	0.00000	0.00000	0.00000	2.6	4.66	4.66	2.58	5.88	5.88	5.29	1.54	2.6	16.52	1.11	5.88
5.29	4.66	4.66	4.38	8.78	7.68	2.89	8.38	1.7	8.38	8.38	7.68	4.66	16.52	6.58	16.52	8.78	6.58	8.38	5.88	8.78	5.29	6	4.66	5.88	8.38	8.78	6.58	8.38	6.58	5.88	4.66	6.58	5.29	4.66	4.66	2.58	5.88	7.68	4.38	1.54	2.6	16.52	7.68	3.51	16.52	16.52	16.52	16.52	16.52
5.29	4.66	4.66	1.54	16.52	2.6	2.89	1.54	7.68	5.88	2.89	5.88	16.52	16.52	5.29	4.66	6.58	16.52	7.68	4.66	16.52	5.29	16.52	4.66	5.88	8.38	7.68	6.58	4.66	5.88	4.66	8.38	6.58	5.29	16.52	4.66	1.54	5.88	7.68	5.29	1.54	2.6	16.52	7.68	6.58	16.52	16.52	16.52	1.11	5.29
5.29	4.66	4.66	1.54	16.52	7.68	2.89	7.68	7.68	5.29	2.89	5.88	5.88	16.52	5.29	16.52	16.52	16.52	5.88	4.66	16.52	5.29	8.78	6	5.88	8.38	8.38	8.38	4.66	4.66	5.88	8.38	6.58	5.29	8.78	4.66	1.54	5.88	7.68	5.29	1.54	2.6	16.52	7.68	3.51	4.66	16.52	16.52	8.38	5.29
5.29	4.66	4.66	1.54	16.52	7.68	2.89	7.68	7.68	5.29	2.89	5.88	5.88	5.29	5.29	16.52	16.52	16.52	5.88	4.66	16.52	5.29	8.78	8.78	5.88	8.38	8.38	8.38	4.66	4.66	5.88	8.38	6.58	5.29	8.78	4.66	1.54	5.88	7.68	5.29	1.54	2.6	16.52	7.68	3.51	4.66	16.52	16.52	8.38	5.29
5.29	4.66	4.66	1.54	16.52	7.68	2.89	7.68	7.68	5.29	2.89	5.88	5.88	5.29	5.29	16.52	16.52	16.52	5.88	4.66	16.52	5.29	8.78	6	5.88	8.38	8.38	8.38	4.66	4.66	5.88	8.38	6.58	5.29	8.78	4.66	1.54	5.88	7.68	5.29	1.54	2.6	16.52	7.68	3.51	4.66	16.52	16.52	8.38	5.29
5.29	4.66	4.66	1.54	16.52	7.68	2.89	7.68	7.68	5.29	2.89	5.88	5.88	5.29	5.29	16.52	16.52	16.52	5.88	4.66	16.52	5.29	8.78	6	5.88	8.38	8.38	8.38	4.66	4.66	8.38	8.38	6.58	5.29	8.78	4.66	1.54	5.88	7.68	5.29	1.54	2.6	16.52	7.68	3.51	4.66	16.52	16.52	8.38	5.29
5.29	4.66	4.66	1.54	16.52	7.68	2.89	7.68	7.68	5.29	2.89	5.88	5.88	5.29	5.29	16.52	16.52	16.52	5.88	4.66	16.52	5.29	8.78	4.66	5.88	8.38	8.38	8.38	4.66	4.66	5.88	8.38	6.58	0.00000	0.00000	0.00000	0.00000	0.00000	5.29	8.78	4.66	1.54	5.88	7.68	5.29	1.54	2.6	16.52	7.68	3.51
5.29	4.66	4.66	1.54	16.52	7.68	2.89	7.68	7.68	5.29	2.89	5.88	5.88	5.29	5.29	16.52	16.52	16.52	5.88	4.66	16.52	5.29	8.78	4.66	5.88	8.38	8.38	8.38	4.66	4.66	5.88	8.38	6.58	5.29	8.78	4.66	1.54	5.88	7.68	5.29	1.54	2.6	16.52	7.68	3.51	4.66	16.52	16.52	8.38	5.29
5.29	4.66	4.66	1.54	16.52	7.68	2.89	7.68	7.68	5.29	2.89	5.88	5.88	5.29	5.29	16.52	16.52	16.52	5.88	4.66	16.52	5.29	8.78	4.66	5.88	8.38	8.38	8.38	4.66	4.66	5.88	8.38	6.58	5.29	8.78	4.66	1.54	5.88	7.68	5.29	1.54	2.6	16.52	7.68	3.51	4.66	16.52	16.52	8.38	5.29
5.29	4.66	4.66	1.54	16.52	8.38	2.89	7.68	7.68	5.29	2.89	5.88	5.88	16.52	5.29	16.52	16.52	16.52	5.88	4.66	16.52	5.29	8.78	6	5.88	8.38	8.38	8.38	8.78	8.78	5.88	8.38	6.58	5.29	8.78	4.66	1.54	5.88	7.68	5.29	1.54	2.6	16.52	7.68	3.51	4.66	16.52	16.52	8.38	5.29
5.29	4.66	4.66	1.54	16.52	8.38	2.89	7.68	7.68	5.29	2.89	5.88	5.88	16.52	5.29	16.52	16.52	16.52	5.88	4.66	16.52	5.29	8.78	6	5.88	8.38	8.38	8.38	8.78	8.78	5.88	8.38	6.58	5.29	8.78	4.66	1.54	5.88	7.68	5.29	1.54	2.6	16.52	7.68	3.51	4.66	16.52	16.52	8.38	5.29
5.29	4.66	4.66	1.54	16.52	8.38	2.89	7.68	7.68	5.29	2.89	5.88	5.88	16.52	5.29	16.52	16.52	16.52	5.88	4.66	16.52	5.29	8.78	6	5.88	8.38	8.38	8.38	8.78	6	5.88	8.38	6.58	5.29	8.78	4.66	1.54	5.88	7.68	5.29	1.54	2.6	16.52	7.68	3.51	4.66	16.52	16.52	8.38	5.29
5.29	4.66	4.66	1.54	16.52	8.38	2.89	7.68	7.68	5.29	2.89	5.88	5.88	5.29	5.29	16.52	16.52	16.52	5.88	4.66	16.52	5.29	8.78	6	5.88	8.38	8.38	8.38	4.66	4.66	5.29	8.38	6.58	5.29	8.78	4.66	1.54	5.88	7.68	5.29	1.54	2.6	16.52	7.68	3.51	4.66	16.52	16.52	8.38	5.29
5.29	4.66	4.66	1.54	16.52	8.38	2.89	7.68	7.68	5.29	2.89	5.88	5.88	5.29	5.29	16.52	16.52	16.52	5.88	4.66	16.52	5.29	7.68	4.66	5.88	8.38	8.38	8.38	4.66	4.66	5.88	8.38	6.58	5.29	8.78	4.66	1.54	5.88	7.68	5.29	1.54	2.6	16.52	7.68	3.51	4.66	16.52	16.52	8.38	5.29
5.29	3.51	8.38	6.58	8.38	2.6	16.52	8.38	7.68	2.6	8.78	5.29	16.52	5.88	4.66	16.52	5.88	8.38	5.88	8.78	8.78	5.29	2.89	16.52	8.78	1.11	4.66	8.78	8.78	8.78	4.66	8.78	6.58	8.38	8.78	8.78	6.58	2.33	5.88	6.58	5.88	1.54	7.68	2.89	2.58	6.58	4.66	16.52	16.52	5.29
2.3	8.78	5.88	1.54	8.78	2.58	2.89	1.7	5.29	5.88	6.58	5.88	8.78	5.88	6	3.51	8.78	16.52	8.38	7.68	6.58	3.51	16.52	4.66	5.88	16.52	8.78	6.58	8.78	2.89	4.66	8.38	8.78	0.00000	0.00000	0.00000	0.00000	0.00000	5.29	4.66	4.66	2.58	5.29	7.68	4.38	3.51	16.52	16.52	16.52	4.38
2.3	8.78	2.6	2.58	8.78	2.6	5.29	16.52	7.68	8.38	16.52	5.88	8.78	6.58	8.78	3.51	6.58	4.66	4.66	4.66	8.78	5.88	16.52	16.52	16.52	8.38	16.52	8.78	8.38	2.89	5.29	16.52	6.58	5.88	8.78	4.66	2.58	5.88	7.68	4.38	6.58	8.38	4.66	7.68	4.38	16.52	16.52	16.52	6.58	7.68
2.3	7.68	2.58	6.58	1.7	1.54	5.29	16.52	5.88	8.78	8.38	6.58	8.78	8.78	16.52	5.88	7.68	5.88	4.38	16.52	6.58	4.66	4.66	6	5.29	8.78	2.89	8.78	4.66	6	8.78	0.00000	0.00000	1.54	2.33	1.54	4.38	6.58	5.29	4.66	4.66	2.58	5.29	7.68	4.38	6.58	8.78	16.52	8.78	4.38
1.54	8.78	1.54	7.68	4.66	7.68	2.89	8.38	7.68	16.52	3.51	7.68	7.68	8.78	5.29	8.78	4.66	6.58	7.68	4.66	16.52	5.29	8.78	16.52	4.66	4.66	5.88	8.38	4.66	5.88	5.29	8.78	3.51	4.66	3.51	7.68	1.7	8.38	5.29	4.66	4.66	1.54	5.88	7.68	5.29	1.54	2.6	16.52	7.68	3.51
1.54	8.78	3.51	2.89	1.54	1.54	3.51	4.38	1.7	4.66	2.6	5.29	5.88	5.88	8.78	4.66	8.78	5.88	4.38	5.29	2.58	8.78	1.7	4.66	2.6	4.38	2.3	5.29	4.66	4.38	4.38	5.29	7.68	0.00000	0.00000	0.00000	0.00000	0.00000	4.38	4.66	2.6	16.52	7.68	5.29	5.88	2.58	16.52	4.66	7.68	8.78
1.54	8.38	3.51	2.89	1.54	7.68	3.51	4.38	1.7	5.88	2.6	5.29	5.88	5.88	8.78	4.66	8.78	5.88	4.38	7.68	8.78	5.29	16.52	16.52	16.52	8.38	8.78	16.52	6.58	7.68	6.58	4.66	16.52	0.00000	0.00000	0.00000	0.00000	0.00000	4.66	8.78	8.38	1.7	2.6	7.68	7.68	5.29	2.33	6	8.78	6.58
7.68	5.88	2.6	4.66	8.78	7.68	2.89	8.38	4.38	5.29	2.89	5.88	8.78	4.66	5.29	16.52	4.66	6.58	5.88	7.68	8.78	5.29	8.78	16.52	5.29	8.38	8.78	6.58	8.38	5.29	5.88	4.66	6.58	5.29	4.66	8.78	6	5.88	7.68	5.29	1.54	2.6	16.52	1.11	6.58	4.66	16.52	16.52	4.66	5.29
7.68	2.6	8.78	4.38	16.52	4.38	4.66	6.58	7.68	8.38	7.68	5.29	8.78	8.78	8.78	8.78	6.58	5.29	7.68	7.68	16.52	5.29	4.66	6.58	1.11	8.38	7.68	4.66	4.66	16.52	8.78	16.52	8.78	5.29	8.78	8.78	1.54	7.68	7.68	4.38	2.58	2.6	6	7.68	1.11	8.78	2.3	4.66	6.58	7.68
7.68	16.52	2.33	3.51	16.52	2.3	2.33	7.68	7.68	5.29	2.89	5.88	8.78	5.88	5.29	6	8.38	6.58	7.68	8.78	6.58	5.29	8.78	4.66	7.68	8.38	8.38	4.66	8.78	16.52	7.68	8.78	6.58	5.29	4.66	4.66	2.58	5.88	7.68	5.29	1.54	2.6	16.52	7.68	3.51	4.66	16.52	6.58	5.88	5.29
7.68	16.52	2.58	3.51	8.78	1.54	2.89	7.68	7.68	2.89	3.51	7.68	8.78	8.78	5.29	8.38	16.52	6.58	5.88	4.66	4.66	5.29	8.78	1.11	7.68	8.38	8.78	5.88	5.88	8.78	4.66	8.78	3.51	0.00000	0.00000	0.00000	0.00000	0.00000	5.29	4.66	4.66	2.58	5.88	7.68	5.29	1.54	2.6	16.52	7.68	3.51
7.68	5.29	8.38	2.6	7.68	2.58	16.52	8.78	1.7	5.29	8.78	5.29	16.52	4.66	4.66	16.52	8.78	8.38	8.38	5.88	4.66	7.68	6.58	16.52	16.52	8.38	8.78	8.38	8.38	2.89	16.52	8.78	8.78	5.29	8.78	4.66	2.58	5.88	7.68	4.38	8.78	5.88	16.52	8.38	3.51	8.38	16.52	16.52	6.58	6.58
7.68	4.66	5.29	16.52	4.66	6.58	2.33	7.68	2.89	16.52	5.29	5.29	6.58	16.52	4.66	5.29	16.52	7.68	7.68	8.78	5.29	16.52	16.52	8.38	5.88	16.52	8.78	16.52	6.58	4.66	16.52	6.58	4.66	0.00000	16.52	8.78	2.58	5.29	7.68	5.29	5.29	4.66	16.52	2.33	16.52	16.52	4.66	16.52	6.58	5.29
8.38	5.88	2.6	4.66	8.78	5.29	2.89	8.38	7.68	5.29	2.89	5.88	16.52	4.66	5.29	16.52	8.78	6.58	5.88	7.68	8.78	5.29	8.78	16.52	7.68	8.38	16.52	6.58	8.38	8.38	4.66	4.66	6.58	5.29	4.66	8.78	6	5.88	7.68	5.29	1.54	2.6	16.52	1.11	3.51	4.66	16.52	16.52	4.66	5.29
8.38	2.6	2.6	3.51	16.52	1.54	2.89	5.29	7.68	8.38	7.68	5.29	8.78	8.78	4.66	16.52	4.66	6.58	7.68	7.68	16.52	5.29	8.38	6	16.52	7.68	8.78	8.38	4.66	8.78	8.38	8.78	6.58	5.88	4.66	4.66	2.58	5.88	7.68	4.38	1.54	2.6	16.52	7.68	6.58	4.66	2.33	16.52	5.88	1.11
8.38	8.78	1.54	3.51	16.52	2.6	2.89	7.68	1.7	8.78	2.6	7.68	8.78	8.78	5.88	8.78	5.88	6.58	7.68	1.11	16.52	5.29	8.78	16.52	4.66	8.38	16.52	6.58	4.66	8.38	16.52	8.78	6.58	0.00000	0.00000	0.00000	0.00000	0.00000	0.00000	0.00000	0.00000	0.00000	0.00000	0.00000	0.00000	4.66	4.66	2.58	7.68	7.68
8.38	8.78	1.54	3.51	16.52	2.6	2.89	7.68	1.7	8.78	2.6	7.68	8.78	8.78	5.88	8.78	5.88	6.58	7.68	1.11	16.52	5.29	8.78	16.52	4.66	8.38	16.52	6.58	4.66	8.38	16.52	8.78	6.58	4.66	16.52	3.51	1.54	1.7	8.38	0.00000	0.00000	0.00000	0.00000	0.00000	5.29	4.66	4.66	2.58	7.68	7.68
8.38	16.52	1.54	3.51	16.52	2.6	2.89	5.29	4.38	5.29	2.6	7.68	8.78	4.66	2.3	4.66	4.66	6.58	5.88	1.11	16.52	5.29	8.78	16.52	4.66	8.38	7.68	6.58	4.66	8.38	6.58	8.78	6.58	0.00000	0.00000	0.00000	0.00000	0.00000	0.00000	0.00000	0.00000	0.00000	0.00000	0.00000	0.00000	4.66	4.66	2.58	7.68	7.68
8.38	4.38	4.66	4.38	16.52	7.68	16.52	2.58	4.38	2.58	4.38	5.29	2.58	4.66	8.78	6.58	5.88	6	7.68	16.52	8.78	5.29	8.38	6.58	6.58	5.29	16.52	7.68	5.88	16.52	16.52	4.66	6.58	5.88	8.78	8.78	1.54	5.88	7.68	7.68	1.54	2.6	6	7.68	8.38	8.38	2.3	16.52	8.78	7.68
8.38	5.29	8.38	7.68	4.66	8.38	6.58	1.54	1.7	5.29	5.29	5.88	4.66	4.66	4.66	8.38	6.58	8.78	7.68	8.38	8.78	5.29	7.68	8.78	8.38	4.66	8.78	6.58	4.66	4.66	6	4.66	6.58	5.29	16.52	4.66	1.54	7.68	7.68	7.68	1.54	16.52	16.52	7.68	2.33	4.66	6	16.52	6.58	5.29
8.38	4.66	2.6	6.58	16.52	7.68	6.58	8.38	2.6	4.66	6	5.29	8.78	4.66	16.52	4.66	6.58	6.58	7.68	16.52	6.58	5.29	4.66	5.29	16.52	8.38	4.66	16.52	4.66	5.88	8.78	16.52	6.58	0.00000	0.00000	0.00000	0.00000	0.00000	5.29	8.78	4.66	2.58	5.88	4.38	4.38	7.68	2.6	2.3	2.58	2.58
8.38	4.66	1.54	3.51	16.52	2.3	2.89	7.68	4.38	8.78	2.6	7.68	8.78	4.66	5.88	4.66	4.66	6.58	7.68	1.11	16.52	5.29	8.78	16.52	4.66	8.38	16.52	6.58	4.66	8.38	16.52	8.78	6.58	0.00000	0.00000	0.00000	0.00000	0.00000	0.00000	0.00000	0.00000	0.00000	0.00000	0.00000	0.00000	4.66	4.66	2.58	7.68	7.68
8.38	4.66	1.54	3.51	16.52	2.3	2.89	7.68	4.38	8.78	2.6	7.68	8.78	4.66	5.88	4.66	4.66	6.58	7.68	1.11	16.52	5.29	8.78	16.52	4.66	8.38	6	6.58	4.66	8.38	16.52	8.78	6.58	4.66	16.52	3.51	1.54	1.7	8.38	0.00000	0.00000	0.00000	0.00000	0.00000	5.29	4.66	4.66	2.58	7.68	7.68
4.66	2.33	2.6	5.29	5.29	1.7	2.89	7.68	7.68	8.38	5.29	8.78	8.78	16.52	5.88	16.52	16.52	16.52	5.88	7.68	16.52	5.29	8.78	8.78	6	8.38	7.68	6.58	8.38	4.66	16.52	8.78	6.58	5.29	4.66	4.66	2.58	7.68	8.38	8.38	1.54	2.6	16.52	7.68	3.51	8.78	8.78	16.52	7.68	5.29
4.66	5.29	5.88	4.66	5.29	8.78	16.52	5.29	8.38	5.29	2.89	5.88	8.78	16.52	4.66	8.78	4.66	6.58	5.88	7.68	16.52	5.29	8.78	16.52	8.38	8.38	5.29	8.78	8.78	5.29	16.52	8.78	6.58	5.29	16.52	4.66	2.58	5.88	7.68	5.29	2.58	2.6	16.52	6	8.38	4.66	16.52	16.52	6.58	5.29
4.66	5.29	4.66	8.38	8.78	1.7	8.78	5.29	5.29	16.52	16.52	7.68	8.78	8.38	16.52	6	4.66	8.78	16.52	5.88	8.78	1.11	5.29	7.68	8.78	4.66	8.78	7.68	6.58	2.89	8.78	8.78	8.38	0.00000	0.00000	0.00000	0.00000	0.00000	2.3	4.66	8.78	6.58	7.68	7.68	4.38	7.68	8.78	16.52	8.78	2.33
4.66	3.51	5.88	8.38	5.29	6.58	4.38	5.29	4.38	8.38	5.88	2.3	8.78	4.66	8.38	6.58	4.66	4.66	4.66	16.52	16.52	5.29	7.68	8.78	7.68	8.38	8.78	1.11	8.38	5.29	4.66	6.58	6.58	0.00000	0.00000	0.00000	0.00000	0.00000	1.54	4.66	8.78	2.58	5.88	7.68	5.29	1.54	2.6	16.52	7.68	5.88
3.51	2.6	8.78	7.68	16.52	4.38	4.66	6.58	7.68	5.88	2.6	5.29	8.78	8.78	8.78	8.78	4.66	5.29	7.68	16.52	16.52	5.29	4.66	6.58	1.11	8.38	16.52	6.58	4.66	16.52	8.78	6.58	6.58	0.00000	0.00000	0.00000	0.00000	0.00000	5.29	4.66	8.78	2.58	7.68	7.68	4.38	2.58	2.6	6	7.68	1.11
3.51	2.89	7.68	6.58	4.38	1.7	7.68	2.3	4.38	5.29	16.52	4.38	5.29	5.88	16.52	8.38	16.52	16.52	7.68	7.68	7.68	6.58	5.29	8.78	6	8.38	7.68	8.78	6.58	6.58	8.78	3.51	8.38	0.00000	0.00000	0.00000	0.00000	0.00000	5.29	8.78	4.66	1.54	7.68	7.68	3.51	3.51	2.6	16.52	7.68	16.52
0.00000	7.68	1.11	8.38	5.29	8.78	5.29	8.78	8.78	2.58	16.52	2.6	2.89	7.68	7.68	5.29	4.66	8.78	5.88	8.78	4.66	5.29	8.78	8.78	5.88	8.38	16.52	6.58	4.66	4.66	8.78	8.38	6.58	5.29	8.78	4.66	2.58	5.88	7.68	5.29	1.54	2.6	16.52	7.68	3.51	4.66	16.52	16.52	8.38	5.29
0.00000	8.38	7.68	8.38	5.29	5.29	3.51	1.54	16.52	4.66	5.29	2.3	2.89	8.38	1.7	1.7	16.52	2.3	16.52	4.38	16.52	3.51	8.78	2.3	8.38	8.38	8.38	16.52	8.38	8.78	7.68	0.00000	0.00000	7.68	5.88	7.68	4.66	5.88	16.52	5.29	6	16.52	3.51	6	5.29	2.58	4.66	3.51	8.78	8.78
2.6	8.78	2.6	6.58	16.52	5.88	2.89	8.38	2.6	5.29	6.58	5.29	8.78	5.88	16.52	8.38	16.52	6.58	5.88	4.66	16.52	5.29	8.78	6.58	16.52	8.38	5.88	6.58	4.66	16.52	5.29	4.66	6.58	5.29	8.78	4.66	2.58	5.88	8.38	4.38	1.54	2.6	16.52	7.68	3.51	16.52	16.52	16.52	6.58	7.68
2.6	8.78	2.6	6.58	16.52	5.88	2.89	8.38	2.6	5.29	6.58	5.29	8.78	5.88	16.52	8.38	16.52	6.58	5.88	4.66	16.52	5.29	8.78	6.58	16.52	8.38	5.88	6.58	4.66	16.52	5.29	4.66	6.58	5.29	8.78	4.66	2.58	5.88	8.38	4.38	1.54	2.6	16.52	7.68	3.51	16.52	16.52	16.52	6.58	7.68
2.6	8.78	2.6	6.58	16.52	7.68	2.89	8.38	2.6	5.29	6.58	5.29	8.78	5.88	16.52	8.38	16.52	6.58	5.88	4.66	16.52	5.29	8.78	6.58	16.52	8.38	5.88	6.58	4.66	16.52	5.29	4.66	6.58	5.29	8.78	4.66	2.58	5.88	8.38	4.38	1.54	2.6	16.52	7.68	3.51	16.52	16.52	16.52	6.58	7.68
2.6	8.78	2.6	6.58	16.52	7.68	2.89	8.38	2.6	5.29	6.58	5.29	8.78	5.88	16.52	8.38	16.52	6.58	5.88	4.66	16.52	5.29	8.78	6.58	16.52	8.38	5.88	6.58	4.66	16.52	5.29	4.66	6.58	5.29	8.78	4.66	2.58	5.88	8.38	4.38	1.54	2.6	16.52	7.68	3.51	16.52	16.52	16.52	6.58	7.68
2.6	8.78	2.6	6.58	16.52	7.68	2.89	8.38	2.6	5.29	6.58	5.29	8.78	5.88	16.52	8.38	16.52	6.58	5.88	4.66	16.52	5.29	8.78	6.58	16.52	8.38	5.88	6.58	4.66	16.52	5.29	4.66	6.58	5.29	8.78	4.66	2.58	5.88	8.38	4.38	1.54	2.6	16.52	7.68	3.51	16.52	16.52	16.52	6.58	7.68
2.6	8.78	2.6	6.58	16.52	7.68	2.89	8.38	2.6	5.29	6.58	5.29	8.78	5.88	16.52	8.38	16.52	6.58	5.88	4.66	16.52	5.29	8.78	6.58	16.52	8.38	5.88	6.58	4.66	16.52	5.29	4.66	6.58	5.29	8.78	4.66	2.58	5.88	8.38	4.38	1.54	2.6	16.52	7.68	3.51	16.52	16.52	16.52	6.58	7.68
2.6	8.78	2.6	6.58	16.52	7.68	2.89	8.38	2.6	5.29	6.58	5.29	8.78	5.88	16.52	8.38	16.52	6.58	5.88	4.66	16.52	5.29	8.78	6.58	16.52	8.38	5.88	6.58	4.66	16.52	5.29	4.66	6.58	5.29	8.78	4.66	2.58	5.88	8.38	4.38	1.54	2.6	16.52	7.68	3.51	16.52	16.52	16.52	6.58	7.68
2.6	8.78	2.6	6.58	16.52	7.68	2.89	8.38	2.6	5.29	6.58	5.29	8.78	5.88	16.52	8.38	16.52	6.58	5.88	4.66	16.52	5.29	8.78	6.58	16.52	8.38	5.29	6.58	4.66	16.52	5.29	4.66	6.58	5.29	8.78	4.66	2.58	5.88	8.38	4.38	1.54	2.6	16.52	7.68	3.51	16.52	16.52	16.52	6.58	7.68
2.6	8.78	2.6	3.51	16.52	7.68	2.89	8.38	2.6	5.29	6.58	5.29	8.78	5.88	16.52	8.38	8.78	6.58	5.88	4.66	16.52	5.29	8.78	16.52	8.78	8.38	7.68	6.58	4.66	16.52	5.29	4.66	6.58	5.29	8.78	4.66	2.58	5.88	8.38	4.38	1.54	2.6	16.52	7.68	3.51	16.52	16.52	16.52	6.58	7.68
2.6	8.78	2.6	3.51	16.52	7.68	2.89	8.38	2.6	5.29	6.58	5.29	8.78	5.88	16.52	8.38	8.78	6.58	5.88	4.66	16.52	5.29	8.38	4.66	6	8.38	6.58	6.58	4.66	16.52	5.29	4.66	6.58	5.29	8.78	4.66	2.58	5.88	8.38	4.38	1.54	2.6	16.52	7.68	3.51	16.52	16.52	16.52	6.58	7.68
2.6	8.38	2.6	6.58	16.52	7.68	4.66	2.58	2.6	8.38	6	5.29	8.78	8.38	16.52	6	7.68	4.66	5.88	4.66	7.68	5.29	5.88	4.66	6	8.38	8.38	8.38	4.66	5.88	4.66	8.78	6.58	5.29	8.78	4.66	2.58	5.88	4.38	4.38	7.68	2.6	16.52	7.68	6.58	16.52	16.52	16.52	16.52	7.68
2.6	8.38	2.6	6.58	16.52	7.68	4.66	2.58	2.6	8.38	6	5.29	8.78	8.38	16.52	6	7.68	4.66	5.88	4.66	7.68	5.29	5.88	4.66	6	8.38	8.38	8.38	4.66	5.88	4.66	8.78	6.58	5.29	8.78	4.66	2.58	5.88	4.38	4.38	7.68	2.6	16.52	7.68	6.58	16.52	16.52	16.52	16.52	7.68
2.6	4.66	2.6	6.58	16.52	5.88	8.38	1.7	2.6	5.88	16.52	5.29	8.78	8.38	16.52	8.78	6.58	16.52	7.68	4.66	6.58	5.29	5.88	7.68	16.52	4.66	8.78	5.88	6.58	8.38	4.66	4.66	3.51	5.88	16.52	4.66	2.58	5.88	4.38	7.68	1.54	7.68	16.52	7.68	6.58	16.52	8.78	2.3	4.66	7.68
2.6	4.66	2.6	6.58	16.52	5.88	3.51	1.7	2.6	5.88	16.52	5.29	6.58	8.38	16.52	4.66	8.78	16.52	7.68	8.78	6.58	5.29	5.88	16.52	4.66	4.66	16.52	5.88	4.66	8.38	4.66	4.66	3.51	5.29	16.52	4.66	4.38	5.88	4.38	5.29	1.54	2.6	16.52	7.68	6.58	16.52	8.78	2.3	4.66	7.68
2.6	4.66	2.6	6.58	16.52	5.88	3.51	1.7	2.6	5.88	16.52	5.29	6.58	8.38	16.52	4.66	8.78	16.52	7.68	8.78	6.58	5.29	5.88	16.52	4.66	4.66	16.52	5.88	4.66	8.38	4.66	4.66	3.51	5.29	16.52	4.66	4.38	5.88	4.38	5.29	1.54	2.6	16.52	7.68	6.58	16.52	8.78	2.3	4.66	7.68
2.6	4.66	2.6	6.58	16.52	5.88	3.51	1.7	2.6	5.88	16.52	5.29	6.58	8.38	16.52	4.66	16.52	16.52	7.68	8.78	6.58	5.29	5.88	16.52	4.66	4.66	16.52	5.88	4.66	8.38	4.66	4.66	3.51	5.29	16.52	4.66	4.38	5.88	4.38	1.7	2.3	2.6	16.52	7.68	6.58	16.52	8.78	2.3	4.66	7.68
2.6	4.66	2.6	6.58	16.52	5.29	3.51	1.7	2.6	5.88	16.52	5.29	6.58	8.38	16.52	4.66	8.38	16.52	7.68	8.78	6.58	5.29	5.88	16.52	4.66	4.66	4.66	5.88	4.66	8.38	4.66	4.66	3.51	5.29	16.52	5.88	2.58	5.88	4.38	1.7	1.54	2.6	16.52	7.68	6.58	16.52	16.52	2.3	16.52	7.68
6.58	8.38	1.7	4.66	16.52	4.66	2.89	2.3	1.7	5.29	4.66	5.88	8.78	4.66	1.11	16.52	4.66	8.78	1.11	5.29	8.78	5.29	4.66	8.78	1.11	8.38	16.52	4.66	7.68	16.52	5.29	8.78	6.58	0.00000	4.66	4.66	1.54	5.88	7.68	4.38	1.54	5.29	16.52	7.68	3.51	1.11	16.52	16.52	1.11	16.52
2.33	4.66	2.6	6.58	16.52	5.88	3.51	2.6	2.6	5.88	16.52	5.29	6.58	8.38	16.52	4.66	8.78	8.78	7.68	8.78	6.58	5.29	5.88	16.52	4.66	4.66	16.52	5.88	4.66	8.38	4.66	4.66	3.51	5.29	16.52	4.66	2.58	5.88	4.38	1.7	1.54	2.6	16.52	7.68	6.58	16.52	8.78	2.3	6	7.68
2.33	4.66	2.6	6.58	16.52	5.88	3.51	2.6	2.6	5.88	16.52	5.29	6.58	8.38	16.52	4.66	8.78	16.52	7.68	8.78	6.58	5.29	5.88	16.52	4.66	4.66	16.52	5.88	4.66	8.38	4.66	4.66	3.51	5.29	16.52	4.66	2.58	5.88	4.38	1.7	1.54	2.6	16.52	7.68	6.58	16.52	8.78	2.3	8.78	7.68
2.33	4.66	2.6	6.58	16.52	5.88	3.51	2.6	2.6	5.88	16.52	5.29	6.58	8.38	16.52	4.66	8.78	16.52	7.68	8.78	6.58	5.29	5.88	16.52	4.66	4.66	16.52	5.88	4.66	8.38	4.66	4.66	3.51	5.29	16.52	4.66	2.58	5.88	4.38	1.7	1.54	2.6	16.52	7.68	6.58	16.52	8.78	2.3	4.66	7.68
2.33	4.66	2.6	6.58	16.52	5.88	3.51	2.6	2.6	5.88	16.52	5.29	6.58	8.38	16.52	4.66	8.78	16.52	7.68	8.78	6.58	5.29	5.88	16.52	4.66	4.66	16.52	5.88	4.66	8.38	4.66	4.66	3.51	5.29	16.52	4.66	2.58	5.88	4.38	1.7	1.54	2.6	16.52	7.68	6.58	16.52	8.78	2.3	4.66	7.68
8.78	2.3	1.7	3.51	16.52	7.68	2.89	2.3	2.6	8.38	7.68	5.29	8.78	4.66	5.88	4.66	1.11	7.68	5.88	8.78	16.52	5.29	8.38	16.52	16.52	8.38	4.66	8.78	8.38	16.52	6	8.78	6.58	0.00000	8.78	4.66	2.58	5.88	5.88	4.38	1.54	2.6	16.52	1.11	8.78	6	6	16.52	4.66	6.58
16.52	4.66	2.6	6.58	16.52	5.88	3.51	2.6	2.6	5.88	16.52	5.29	6.58	8.38	16.52	4.66	8.78	16.52	7.68	8.78	6.58	5.29	5.88	8.78	4.66	4.66	6.58	5.88	4.66	8.38	8.78	4.66	3.51	5.29	16.52	4.66	2.58	5.88	4.38	1.7	1.54	2.6	16.52	7.68	6.58	16.52	8.78	2.3	6	7.68
16.52	4.66	2.6	6.58	16.52	5.88	3.51	2.6	2.6	5.88	16.52	5.29	6.58	8.38	16.52	4.66	8.78	16.52	7.68	8.78	6.58	5.29	5.88	16.52	4.66	16.52	16.52	5.88	4.66	8.38	4.66	4.66	3.51	5.29	16.52	4.66	2.58	5.88	4.38	1.7	1.54	2.6	16.52	7.68	6.58	16.52	8.78	2.3	6	7.68
16.52	4.66	2.6	6.58	16.52	5.88	3.51	2.6	2.6	5.88	16.52	5.29	6.58	8.38	16.52	4.66	8.78	16.52	7.68	8.78	6.58	5.29	5.88	16.52	4.66	4.66	16.52	5.88	4.66	8.38	5.88	4.66	3.51	5.29	16.52	4.66	2.58	5.88	4.38	1.7	1.54	2.6	16.52	7.68	6.58	16.52	8.78	2.3	6	7.68
16.52	4.66	2.6	6.58	16.52	5.88	3.51	2.6	2.6	5.88	16.52	5.29	16.52	8.38	16.52	4.66	8.78	16.52	7.68	8.78	6.58	5.29	5.88	16.52	4.66	4.66	16.52	5.88	4.66	8.38	4.66	4.66	3.51	5.29	16.52	4.66	2.58	5.88	4.38	1.7	1.54	2.6	16.52	7.68	6.58	16.52	8.78	2.3	6	7.68
16.52	4.66	2.6	6.58	16.52	5.88	3.51	2.6	2.6	5.88	16.52	5.29	3.51	5.88	16.52	4.66	8.78	16.52	7.68	8.78	6.58	5.29	5.88	16.52	4.66	5.88	16.52	5.88	4.66	8.38	4.66	4.66	3.51	5.29	16.52	5.88	2.58	5.88	4.38	1.7	2.3	2.6	16.52	7.68	6.58	16.52	8.78	2.3	6	7.68
16.52	4.66	2.6	6.58	16.52	5.88	3.51	5.29	2.6	5.88	16.52	5.29	6.58	8.38	16.52	4.66	8.78	16.52	7.68	8.78	6.58	5.29	5.88	16.52	4.66	4.66	16.52	5.88	4.66	8.38	4.66	4.66	3.51	5.29	16.52	4.66	2.58	5.88	4.38	1.7	1.54	2.6	16.52	7.68	6.58	16.52	8.78	2.3	6	7.68
16.52	4.66	2.6	6.58	16.52	5.88	3.51	5.29	2.6	5.88	16.52	5.29	6.58	8.38	16.52	4.66	8.78	16.52	7.68	8.78	6.58	5.29	5.88	16.52	4.66	4.66	16.52	5.88	4.66	8.38	4.66	4.66	3.51	5.29	16.52	4.66	2.58	5.88	4.38	1.7	1.54	2.6	16.52	7.68	6.58	16.52	8.78	2.3	6	7.68
16.52	4.66	2.6	6.58	16.52	7.68	3.51	2.6	2.6	5.88	16.52	5.29	6.58	8.38	16.52	4.66	8.78	16.52	7.68	8.78	6.58	5.29	5.88	16.52	4.66	4.66	6	5.88	4.66	8.38	4.66	4.66	3.51	5.29	16.52	4.66	2.58	5.88	4.38	1.7	1.54	2.6	16.52	7.68	6.58	6.58	8.78	2.3	6	7.68
4.38	2.6	2.6	3.51	8.78	1.54	2.89	7.68	1.7	5.88	6.58	5.29	4.66	8.38	6.58	1.11	4.66	16.52	7.68	5.29	8.78	5.29	8.78	16.52	16.52	8.38	16.52	6.58	8.38	5.88	5.29	7.68	6.58	5.29	16.52	4.66	2.58	5.88	8.38	4.38	1.54	2.6	16.52	7.68	6.58	16.52	16.52	6.58	16.52	7.68
2.3	8.78	2.6	6.58	16.52	5.88	2.89	8.38	2.6	5.29	6.58	5.29	8.78	5.88	16.52	8.38	16.52	6.58	5.88	4.66	16.52	5.29	8.78	6.58	16.52	8.38	7.68	6.58	4.66	16.52	5.29	4.66	6.58	5.29	8.78	4.66	2.58	5.88	8.38	4.38	1.54	2.6	16.52	7.68	3.51	16.52	16.52	16.52	6.58	7.68
2.3	8.78	2.6	6.58	16.52	7.68	2.89	8.38	2.6	5.29	6.58	5.29	8.78	5.88	16.52	8.38	16.52	6.58	5.88	4.66	16.52	5.29	8.78	6.58	16.52	8.38	7.68	6.58	4.66	16.52	5.29	4.66	6.58	5.29	8.78	4.66	2.58	5.88	8.38	4.38	1.54	2.6	16.52	7.68	3.51	16.52	16.52	16.52	6.58	7.68
2.3	8.78	2.6	6.58	16.52	7.68	2.89	8.38	2.6	5.29	6.58	5.29	8.78	5.88	16.52	8.38	16.52	6.58	5.88	4.66	16.52	5.29	8.78	6.58	16.52	8.38	7.68	6.58	4.66	16.52	5.29	4.66	6.58	5.29	8.78	4.66	2.58	5.88	8.38	4.38	1.54	2.6	16.52	7.68	3.51	16.52	16.52	16.52	6.58	7.68
2.3	8.78	2.6	6.58	16.52	7.68	2.89	8.38	2.6	5.29	6.58	5.29	8.78	5.88	16.52	8.38	16.52	6.58	5.88	4.66	16.52	5.29	8.78	6.58	16.52	8.38	7.68	6.58	4.66	16.52	5.29	4.66	6.58	5.29	8.78	4.66	2.58	5.88	8.38	4.38	1.54	2.6	16.52	7.68	3.51	16.52	16.52	16.52	6.58	7.68
5.88	8.78	6.58	8.78	8.78	6	8.38	8.78	16.52	7.68	1.11	8.78	5.88	8.78	16.52	8.78	5.88	4.66	5.88	6.58	16.52	8.78	3.51	4.38	1.7	2.58	4.38	4.38	16.52	4.38	7.68	16.52	8.78	16.52	8.78	5.29	1.11	8.78	7.68	16.52	3.51	16.52	7.68	4.66	8.78	5.88	7.68	5.29	8.38	8.78
5.88	8.78	6.58	8.78	4.66	6	8.38	5.88	16.52	5.88	16.52	5.88	5.29	8.78	8.78	6	5.88	4.66	5.88	6.58	16.52	5.88	6.58	4.38	8.78	2.58	3.51	2.58	6	4.38	4.38	16.52	8.78	16.52	5.29	5.29	5.29	8.78	16.52	5.88	3.51	16.52	7.68	8.78	8.78	6.58	5.29	5.29	4.66	1.7
5.88	8.78	3.51	8.78	4.66	6.58	5.88	1.11	16.52	5.88	6	5.88	5.29	4.66	16.52	16.52	8.38	8.38	6	6.58	6	8.78	6.58	4.38	8.78	8.38	6	2.58	8.78	4.38	8.78	8.78	6	16.52	4.66	5.29	5.88	6	16.52	1.11	6.58	6.58	7.68	4.66	6	6.58	6.58	5.29	16.52	1.7
5.88	16.52	6.58	5.29	5.88	16.52	4.66	6.58	16.52	5.88	1.11	16.52	5.29	8.78	8.78	3.51	5.88	8.78	4.66	1.11	3.51	16.52	4.66	4.66	16.52	8.78	4.38	8.78	8.78	4.38	6	8.78	8.78	8.78	6.58	5.29	1.11	8.78	16.52	4.38	3.51	8.78	8.38	4.66	8.78	16.52	3.51	5.29	6.58	1.7
5.88	16.52	6.58	4.66	5.88	6	8.38	5.88	16.52	7.68	7.68	6	5.29	8.78	6	16.52	5.88	6.58	5.88	6.58	16.52	2.89	6.58	4.38	16.52	2.58	3.51	3.51	6	4.38	4.38	16.52	8.78	16.52	6.58	5.29	1.11	2.3	16.52	5.88	3.51	4.66	7.68	8.78	8.78	16.52	7.68	5.29	8.78	7.68
5.88	16.52	6.58	3.51	6.58	4.66	8.78	6.58	4.66	5.88	8.78	6	5.29	8.78	16.52	6.58	5.88	4.66	16.52	6.58	16.52	3.51	6.58	4.38	16.52	2.33	6.58	2.58	16.52	4.38	4.38	4.66	5.88	4.66	4.66	5.29	1.11	8.78	16.52	4.66	3.51	16.52	7.68	4.66	8.78	16.52	16.52	5.29	6.58	1.7
2.6	6.58	3.51	3.51	5.29	8.38	8.78	16.52	6.58	5.88	4.66	16.52	5.29	8.78	5.88	5.88	1.11	4.66	6.58	8.78	3.51	16.52	6.58	8.38	2.3	2.58	2.33	2.6	1.11	4.38	4.38	8.78	16.52	16.52	8.78	5.29	1.11	7.68	16.52	1.11	16.52	6.58	7.68	16.52	6.58	16.52	8.78	5.29	16.52	5.29
2.6	6.58	3.51	3.51	5.29	8.38	8.78	16.52	6.58	5.88	4.66	16.52	5.29	8.78	5.88	5.88	1.11	4.66	6.58	8.78	3.51	16.52	6.58	8.38	2.3	2.58	2.33	2.6	1.11	4.38	4.38	8.78	16.52	16.52	8.78	5.29	1.11	7.68	16.52	1.11	16.52	6.58	7.68	16.52	6.58	16.52	8.78	5.29	16.52	5.29
2.6	8.78	6.58	5.88	8.78	6.58	5.88	8.38	16.52	7.68	7.68	16.52	5.29	8.38	16.52	16.52	7.68	16.52	6.58	6	8.78	8.38	6.58	4.38	4.66	8.38	3.51	1.54	4.66	4.38	4.66	6	16.52	16.52	16.52	5.29	1.11	4.66	16.52	1.11	3.51	16.52	7.68	4.66	8.78	16.52	16.52	5.29	16.52	1.7
2.6	8.78	1.54	3.51	7.68	8.78	3.51	5.29	16.52	8.38	4.66	6.58	5.29	8.78	16.52	16.52	7.68	16.52	6.58	6.58	16.52	6.58	4.66	4.38	16.52	2.58	3.51	8.78	16.52	8.38	7.68	16.52	8.78	5.29	8.78	5.29	1.11	8.78	16.52	4.66	3.51	7.68	7.68	8.78	6.58	4.66	5.88	1.7	16.52	1.7
2.6	16.52	6.58	8.78	7.68	6	16.52	8.38	6.58	7.68	8.78	4.66	5.29	8.78	4.66	8.78	5.88	8.78	5.29	6.58	16.52	6.58	6.58	4.38	8.78	6.58	3.51	4.38	6	4.38	4.38	8.78	8.78	8.78	5.29	5.29	1.11	8.78	16.52	8.38	3.51	8.78	8.38	5.88	8.78	8.78	16.52	5.29	4.66	1.7
2.6	4.66	6.58	5.88	4.66	16.52	8.38	8.38	8.78	5.88	8.38	5.88	5.29	8.78	8.78	6	5.88	4.66	3.51	6.58	16.52	8.78	6.58	4.38	6	2.58	7.68	6.58	16.52	4.38	4.38	16.52	8.78	8.78	6	5.29	5.29	8.78	16.52	8.38	3.51	5.29	7.68	8.78	6.58	16.52	16.52	5.29	16.52	1.7
6.58	16.52	3.51	4.66	6.58	6	4.66	8.78	16.52	8.38	7.68	5.88	5.29	8.78	8.78	16.52	5.88	16.52	7.68	16.52	16.52	4.66	6.58	4.38	3.51	3.51	3.51	4.38	8.78	4.38	4.38	5.88	8.78	8.78	6.58	5.29	7.68	8.78	6.58	1.11	3.51	16.52	7.68	4.66	8.78	6.58	16.52	5.29	6	1.7
5.29	16.52	6.58	8.78	8.78	4.66	8.38	8.78	16.52	7.68	4.66	4.66	5.29	8.78	4.66	8.38	5.88	6	5.88	6.58	16.52	16.52	8.78	4.38	6.58	1.54	2.33	1.54	8.78	4.38	4.38	16.52	8.78	16.52	16.52	5.29	6.58	8.78	6.58	1.11	3.51	5.88	1.7	4.66	4.66	16.52	6.58	5.29	4.66	1.7
5.29	16.52	16.52	3.51	8.38	6	4.66	7.68	16.52	5.88	5.29	16.52	5.29	6	8.78	6.58	1.11	16.52	16.52	6.58	16.52	5.88	6.58	4.38	6.58	2.58	6.58	1.54	16.52	4.38	4.38	5.88	16.52	8.78	16.52	5.29	1.11	8.78	6.58	5.88	3.51	16.52	5.88	8.78	8.78	16.52	6.58	5.29	16.52	8.38
5.29	4.66	6.58	4.66	5.88	6	7.68	8.78	16.52	7.68	4.66	8.78	5.29	6	8.78	5.88	5.88	16.52	8.38	6.58	16.52	3.51	8.78	4.38	3.51	16.52	2.33	1.54	8.78	4.38	4.38	16.52	8.78	16.52	8.78	5.29	6.58	8.78	16.52	1.11	6.58	4.66	5.88	4.66	4.66	6	6.58	5.29	4.66	1.7
5.29	4.66	3.51	8.78	5.29	16.52	5.88	4.66	5.88	5.88	4.66	4.66	5.29	8.78	4.66	8.78	5.88	8.38	5.88	6.58	16.52	8.78	4.66	4.38	8.78	1.54	3.51	2.33	16.52	4.38	4.38	16.52	8.78	8.78	8.78	5.29	5.88	6	16.52	8.38	3.51	7.68	7.68	4.66	8.78	6.58	16.52	5.29	16.52	4.38
8.78	16.52	16.52	8.78	8.78	4.66	2.89	6.58	6.58	5.88	8.78	6.58	5.29	8.78	4.66	8.78	5.88	4.66	16.52	1.11	16.52	8.78	6.58	7.68	16.52	2.58	3.51	7.68	16.52	4.38	5.29	5.88	8.78	8.78	8.78	5.29	7.68	8.78	16.52	7.68	3.51	16.52	7.68	4.66	8.78	8.78	3.51	5.29	4.66	1.7
2.58	16.52	6.58	5.88	5.88	4.66	7.68	4.66	6.58	5.88	5.29	16.52	5.29	8.78	16.52	16.52	5.29	8.78	16.52	1.11	16.52	8.38	6.58	4.38	8.78	3.51	4.38	3.51	16.52	4.38	4.38	6	8.38	5.88	4.66	5.29	1.11	6	6	5.88	16.52	5.88	5.88	4.66	6.58	5.29	16.52	5.29	8.78	1.7
2.58	16.52	6.58	8.78	7.68	4.66	7.68	4.66	16.52	7.68	7.68	16.52	5.29	8.78	4.66	16.52	5.88	8.78	4.66	1.11	16.52	7.68	6.58	4.38	8.78	3.51	4.38	4.38	16.52	4.38	4.38	16.52	8.38	5.88	4.66	5.29	1.11	7.68	16.52	5.88	16.52	5.88	5.88	4.66	6.58	5.29	16.52	5.29	16.52	1.7
2.58	4.38	16.52	8.38	3.51	4.38	6	3.51	5.88	5.88	6.58	8.38	3.51	1.7	5.88	4.66	2.89	8.38	16.52	5.88	16.52	6	16.52	4.38	5.88	7.68	8.78	5.29	16.52	16.52	1.54	5.88	2.33	4.38	2.58	7.68	16.52	2.6	8.38	16.52	8.38	3.51	2.33	1.7	2.33	8.78	5.29	5.88	2.58	8.78
16.52	3.51	4.66	8.38	8.78	6.58	7.68	16.52	16.52	8.38	5.29	4.66	5.29	4.66	16.52	16.52	7.68	5.29	5.29	16.52	16.52	4.66	6.58	8.38	8.78	4.66	3.51	4.66	6.58	16.52	4.66	5.88	6	8.78	7.68	5.29	8.78	8.78	16.52	16.52	3.51	4.66	7.68	8.78	8.78	16.52	16.52	5.29	16.52	1.7
4.38	16.52	3.51	6.58	5.29	8.38	1.11	16.52	5.88	5.88	5.29	7.68	5.88	5.88	5.29	8.78	8.38	16.52	6.58	6.58	16.52	16.52	4.66	4.38	8.38	8.78	6.58	5.29	8.78	4.38	4.38	4.66	16.52	16.52	6.58	5.29	8.78	16.52	8.78	7.68	3.51	5.88	8.38	8.78	5.29	16.52	16.52	2.6	8.78	4.38
4.38	4.66	6.58	8.78	8.78	6	4.66	4.66	16.52	7.68	1.11	6	5.88	8.78	16.52	16.52	5.88	8.78	5.88	6.58	16.52	8.78	3.51	4.38	4.38	2.58	3.51	4.38	16.52	4.38	4.38	16.52	8.78	8.78	4.66	5.29	1.11	4.66	7.68	16.52	3.51	16.52	7.68	8.78	8.78	5.88	1.54	5.29	5.88	8.78
4.38	4.66	6.58	4.66	4.66	6	5.88	8.38	1.11	7.68	5.88	8.78	5.29	16.52	16.52	2.89	1.11	16.52	5.29	16.52	16.52	8.38	6.58	4.38	16.52	3.51	2.33	4.38	16.52	4.38	4.38	6.58	8.78	8.78	16.52	5.29	1.11	16.52	16.52	16.52	3.51	8.38	16.52	4.66	8.78	4.66	2.33	5.29	16.52	1.7
5.29	8.78	6	8.78	5.88	4.66	5.88	7.68	5.88	8.38	5.88	4.66	5.29	8.78	16.52	16.52	5.29	16.52	16.52	6.58	16.52	8.38	6.58	4.38	6.58	4.66	3.51	16.52	6.58	4.38	4.38	8.78	8.78	5.88	6.58	5.29	1.11	8.78	16.52	1.11	16.52	5.88	7.68	4.66	3.51	16.52	6.58	5.29	8.78	2.33
5.29	16.52	6.58	6.58	7.68	4.66	4.66	16.52	8.78	16.52	8.78	5.88	1.11	4.66	5.88	6	5.88	8.78	6.58	6.58	16.52	4.38	8.78	4.38	8.78	1.54	3.51	4.38	6	4.38	4.38	16.52	8.78	8.78	16.52	5.29	7.68	4.66	8.38	8.38	3.51	8.78	5.29	4.66	16.52	8.78	6.58	5.29	6	1.7
5.29	16.52	6.58	8.78	1.11	6	1.11	4.66	8.78	7.68	7.68	4.66	5.29	8.78	4.66	8.78	5.88	8.78	5.88	16.52	4.66	4.66	6.58	4.38	8.78	2.89	4.38	4.66	1.11	4.38	8.38	8.78	6	16.52	6.58	5.29	8.78	4.66	4.66	1.11	16.52	8.38	5.88	4.66	6.58	16.52	16.52	5.29	16.52	1.7
5.29	16.52	6.58	8.78	5.29	8.78	16.52	7.68	8.78	1.7	4.66	8.78	5.29	6	16.52	6	8.38	8.78	4.66	6.58	16.52	4.66	6.58	4.38	8.78	2.58	7.68	4.38	4.66	4.38	4.38	8.78	8.78	5.88	8.78	5.29	5.88	8.78	7.68	1.11	3.51	8.78	7.68	4.66	6.58	6.58	6.58	5.29	4.66	4.38
5.29	16.52	6.58	8.78	8.38	6	1.11	8.38	8.78	7.68	7.68	4.66	5.29	8.78	4.66	8.78	5.88	16.52	5.88	16.52	8.78	8.78	6.58	4.38	8.78	2.89	4.38	4.66	1.11	4.38	8.38	8.78	6	16.52	4.66	5.29	1.11	8.78	5.88	1.11	6.58	8.78	7.68	4.66	6.58	16.52	16.52	5.29	8.78	1.7
5.29	16.52	6.58	4.66	1.11	6	1.11	8.38	8.78	7.68	1.11	1.11	5.29	8.78	6.58	4.66	5.88	6.58	5.88	16.52	8.78	8.78	6.58	4.38	8.78	2.89	4.38	4.66	1.11	4.38	8.38	8.78	6	16.52	6.58	5.29	4.66	8.78	8.78	1.11	16.52	8.78	7.68	4.66	8.78	16.52	16.52	5.29	6	1.7
5.29	16.52	6.58	4.66	1.11	6	1.11	8.38	8.78	7.68	1.11	1.11	5.29	8.78	6.58	4.66	5.88	6.58	5.88	16.52	8.78	8.78	6.58	4.38	4.66	2.89	4.38	4.66	1.11	4.38	8.38	8.78	6	16.52	6.58	5.29	4.66	8.78	8.78	1.11	16.52	8.78	7.68	4.66	8.78	16.52	16.52	5.29	8.78	1.7
5.29	16.52	6.58	4.66	1.11	6	1.11	8.38	8.78	7.68	7.68	1.11	5.29	8.78	6.58	4.66	5.88	6.58	5.88	16.52	8.78	8.78	6.58	4.38	8.78	2.89	4.38	4.66	1.11	4.38	8.38	8.78	6	16.52	6.58	5.29	4.66	8.78	8.78	1.11	16.52	8.78	7.68	4.66	8.78	16.52	16.52	5.29	8.78	1.7
5.29	16.52	6.58	4.66	1.11	6	1.11	8.38	8.78	7.68	7.68	1.11	5.29	8.78	6.58	4.66	5.88	6.58	5.88	16.52	8.78	8.78	6.58	4.38	8.78	2.89	4.38	4.66	1.11	4.38	8.38	8.78	6	16.52	6.58	5.29	4.66	8.78	8.78	1.11	16.52	8.78	7.68	4.66	8.78	16.52	16.52	5.29	8.78	1.7
5.29	16.52	6.58	4.66	1.11	6	1.11	8.38	8.78	7.68	7.68	1.11	5.29	8.78	6.58	4.66	5.88	6.58	5.88	16.52	8.78	8.78	6.58	4.38	8.78	2.89	4.38	4.66	1.11	4.38	8.38	8.78	6	16.52	6.58	5.29	4.66	8.78	8.78	1.11	16.52	8.38	7.68	4.66	8.78	16.52	16.52	5.29	6	1.7
5.29	16.52	6.58	4.66	1.11	6	1.11	8.38	8.78	7.68	7.68	1.11	5.29	8.78	6.58	4.66	5.88	6.58	5.88	16.52	8.78	8.78	6.58	4.38	8.78	2.89	4.38	4.66	1.11	4.38	8.38	8.78	6	16.52	8.78	5.29	4.66	8.78	8.78	1.11	16.52	8.78	7.68	4.66	8.78	16.52	16.52	5.29	6	1.7
5.29	16.52	6.58	4.66	1.11	6	1.11	8.38	8.78	7.68	7.68	1.11	5.29	8.78	6.58	4.66	5.88	16.52	5.88	16.52	8.78	8.78	6.58	4.38	8.78	2.89	4.38	4.66	1.11	4.38	8.38	8.78	6	16.52	6.58	5.29	4.66	8.78	8.78	1.11	16.52	8.78	7.68	4.66	8.78	16.52	16.52	5.29	8.78	1.7
5.29	16.52	6.58	4.66	8.38	6	5.88	8.38	8.78	5.88	1.11	5.88	5.29	8.78	6.58	16.52	7.68	8.38	16.52	6.58	16.52	8.78	16.52	4.38	8.78	2.58	4.38	3.51	16.52	4.38	4.38	6.58	8.78	8.78	5.88	5.29	7.68	8.78	6	1.11	3.51	8.38	1.11	4.66	8.78	16.52	6.58	5.29	4.66	1.7
5.29	16.52	3.51	7.68	8.78	16.52	7.68	5.88	16.52	8.38	8.78	16.52	5.29	6	8.78	6	5.88	7.68	5.88	6.58	16.52	6.58	6.58	4.38	8.78	2.58	4.38	3.51	6	4.38	4.38	16.52	8.78	8.78	16.52	5.29	5.29	6	16.52	7.68	3.51	5.88	7.68	8.78	6.58	16.52	6.58	5.29	16.52	1.7
5.29	16.52	3.51	7.68	8.78	16.52	7.68	5.88	16.52	8.38	8.78	16.52	5.29	6	8.78	6	5.88	7.68	5.88	6.58	16.52	6.58	6.58	4.38	8.78	2.58	4.38	3.51	6	4.38	4.38	16.52	8.78	8.78	16.52	5.29	5.29	6	16.52	7.68	3.51	5.88	7.68	8.78	6.58	16.52	6.58	5.29	16.52	1.7
5.29	16.52	3.51	7.68	8.78	16.52	7.68	5.88	16.52	8.38	8.78	16.52	5.29	6	8.78	6	5.88	7.68	5.88	6.58	16.52	6.58	6.58	4.38	8.78	2.58	4.38	3.51	6	4.38	4.38	16.52	8.78	8.78	16.52	5.29	5.29	6	16.52	7.68	3.51	5.88	7.68	8.78	6.58	16.52	6.58	5.29	16.52	1.7
5.29	16.52	3.51	7.68	8.78	16.52	7.68	5.88	16.52	8.38	8.78	16.52	5.29	6	8.78	6	5.88	7.68	5.88	6.58	16.52	6.58	6.58	4.38	8.78	2.58	4.38	3.51	6	4.38	4.38	16.52	8.78	8.78	16.52	5.29	5.29	6	16.52	7.68	3.51	5.88	7.68	8.78	6.58	16.52	6.58	5.29	16.52	1.7
5.29	16.52	3.51	7.68	8.78	16.52	7.68	5.88	16.52	8.38	8.78	16.52	5.29	6	8.78	6	5.88	7.68	5.88	6.58	16.52	6.58	6.58	4.38	8.78	2.58	4.38	3.51	6	4.38	4.38	16.52	8.78	8.78	16.52	5.29	5.29	6	16.52	7.68	3.51	5.88	7.68	8.78	6.58	16.52	6.58	5.29	16.52	1.7
5.29	16.52	3.51	7.68	8.78	16.52	7.68	5.88	16.52	8.38	8.78	16.52	5.29	6	4.66	6	5.88	7.68	5.88	6.58	16.52	6.58	6.58	4.38	8.78	2.58	4.38	3.51	6	4.38	4.38	16.52	8.78	8.78	16.52	5.29	5.29	6	16.52	7.68	3.51	5.88	7.68	8.78	6.58	16.52	6.58	5.29	16.52	1.7
5.29	16.52	3.51	7.68	8.78	16.52	7.68	8.38	8.78	8.38	8.78	16.52	5.29	6	6.58	6	5.88	5.29	5.88	6.58	16.52	6.58	6.58	4.38	8.78	2.58	4.38	3.51	6	4.38	4.38	16.52	8.78	8.78	16.52	5.29	5.29	6	16.52	7.68	3.51	5.88	7.68	8.78	6.58	16.52	6.58	5.29	16.52	1.7
5.29	16.52	3.51	7.68	8.78	16.52	7.68	8.38	8.78	8.38	8.78	16.52	5.29	6	16.52	6	5.29	5.29	5.88	6.58	16.52	6.58	6.58	4.38	8.78	2.58	4.38	3.51	6	4.38	4.38	16.52	8.78	8.78	16.52	5.29	5.29	6	16.52	7.68	3.51	5.88	7.68	8.78	6.58	16.52	6.58	5.29	16.52	1.7
5.29	4.66	6.58	8.38	16.52	6.58	5.88	1.11	16.52	5.88	5.29	8.78	5.29	8.78	5.88	16.52	1.11	5.88	5.88	6.58	8.78	6.58	16.52	4.38	4.66	7.68	2.58	2.58	8.78	4.38	8.78	4.66	6	16.52	16.52	5.29	7.68	8.78	16.52	1.11	3.51	8.78	7.68	4.66	16.52	6.58	6.58	5.29	16.52	1.7
7.68	5.88	6.58	4.66	5.88	5.29	5.29	5.88	6	5.88	5.88	6	1.11	5.29	6.58	6.58	1.11	4.66	5.88	1.11	16.52	1.11	6.58	8.38	2.89	2.58	2.6	7.68	16.52	4.38	7.68	8.78	7.68	16.52	6.58	5.29	6.58	16.52	16.52	16.52	8.78	7.68	5.88	8.78	6.58	16.52	7.68	5.29	16.52	4.38
7.68	16.52	6.58	8.78	4.66	8.78	8.38	16.52	6.58	1.11	7.68	8.78	5.29	8.78	16.52	16.52	5.88	16.52	5.29	6.58	16.52	5.88	6.58	4.38	8.78	2.33	3.51	1.54	6	4.38	7.68	8.78	8.38	4.66	8.78	5.29	1.11	8.78	8.78	8.78	3.51	6.58	5.88	5.88	16.52	16.52	7.68	5.29	16.52	1.7
8.38	8.78	3.51	5.88	4.66	16.52	8.38	7.68	5.88	5.88	7.68	4.66	5.29	8.78	8.38	6	5.88	5.88	8.78	6.58	16.52	4.66	8.78	4.38	8.78	2.58	3.51	2.33	16.52	4.38	4.38	16.52	8.78	8.78	4.66	5.29	1.11	6	16.52	8.38	3.51	7.68	7.68	4.66	8.78	6.58	16.52	5.29	16.52	1.7
8.38	8.78	3.51	8.78	4.66	7.68	5.88	7.68	5.88	7.68	4.66	8.78	5.29	4.66	8.78	8.78	5.88	8.38	4.66	6.58	16.52	5.88	6.58	4.38	8.78	2.58	3.51	2.33	16.52	4.38	4.38	16.52	8.78	8.78	8.78	5.29	1.11	6	16.52	8.38	3.51	16.52	7.68	8.78	8.78	6.58	16.52	5.29	16.52	1.7
8.38	8.78	3.51	8.78	4.66	7.68	5.88	7.68	5.88	7.68	4.66	8.78	5.29	4.66	8.78	8.78	5.88	8.38	4.66	6.58	16.52	5.88	6.58	4.38	8.78	2.58	3.51	2.33	16.52	4.38	4.38	16.52	8.78	8.78	8.78	5.29	1.11	6	16.52	8.38	3.51	16.52	7.68	8.78	8.78	6.58	16.52	5.29	16.52	1.7
8.38	8.78	3.51	8.78	4.66	7.68	5.88	7.68	5.88	7.68	4.66	8.78	5.29	4.66	8.78	8.78	5.88	8.38	4.66	6.58	16.52	5.88	6.58	4.38	8.78	2.58	3.51	2.33	16.52	4.38	4.38	16.52	8.78	8.78	4.66	5.29	1.11	6	8.78	8.38	3.51	16.52	7.68	8.78	8.78	6.58	16.52	5.29	16.52	1.7
8.38	8.78	3.51	8.78	4.66	7.68	5.88	7.68	5.88	7.68	4.66	8.78	5.29	4.66	8.78	8.78	5.88	8.38	4.66	6.58	16.52	5.88	6.58	4.38	8.78	2.58	3.51	2.33	16.52	4.38	4.38	16.52	8.78	8.78	4.66	5.29	1.11	6	16.52	8.38	3.51	16.52	7.68	8.78	8.78	6.58	16.52	5.29	16.52	1.7
8.38	8.78	3.51	8.78	4.66	7.68	5.88	7.68	5.88	7.68	4.66	8.78	5.29	4.66	8.78	8.78	5.88	8.38	4.66	6.58	16.52	5.88	6.58	4.38	8.78	2.58	3.51	2.33	16.52	4.38	4.38	16.52	8.78	8.78	4.66	5.29	1.11	6	16.52	8.38	3.51	16.52	7.68	8.78	8.78	6.58	16.52	5.29	16.52	1.7
8.38	8.78	3.51	8.78	4.66	7.68	5.88	7.68	5.88	7.68	4.66	8.78	5.29	4.66	8.78	8.78	5.88	8.38	4.66	6.58	16.52	5.88	6.58	4.38	8.78	2.58	3.51	2.33	16.52	4.38	4.38	16.52	8.78	8.78	4.66	5.29	1.11	6	16.52	8.38	3.51	16.52	7.68	8.78	8.78	6.58	16.52	5.29	16.52	1.7
8.38	8.78	3.51	8.78	4.66	7.68	5.88	7.68	5.88	7.68	4.66	8.78	5.29	4.66	8.78	8.78	5.88	8.38	4.66	6.58	16.52	5.88	6.58	4.38	8.78	2.58	3.51	2.33	16.52	4.38	4.38	16.52	8.78	8.78	4.66	5.29	1.11	6	6	8.38	3.51	16.52	7.68	8.78	8.78	6.58	16.52	5.29	16.52	1.7
8.38	8.78	3.51	4.66	4.66	16.52	5.88	7.68	16.52	7.68	1.11	4.66	5.29	8.78	4.66	6	5.88	7.68	4.66	6.58	16.52	5.88	4.66	4.38	8.78	2.58	6.58	2.33	16.52	4.38	4.38	16.52	8.78	8.78	8.78	5.29	1.11	8.78	16.52	8.38	3.51	6	7.68	4.66	8.78	6.58	16.52	5.29	16.52	1.7
8.38	4.66	2.3	8.78	8.78	6.58	3.51	7.68	16.52	7.68	5.29	4.66	5.29	8.78	4.66	16.52	7.68	16.52	8.78	6.58	6.58	7.68	16.52	4.38	4.66	2.33	3.51	8.78	16.52	4.38	4.38	16.52	8.78	4.66	8.78	5.29	1.11	16.52	6	16.52	3.51	5.88	5.88	8.78	8.78	8.78	5.29	5.29	16.52	4.38
8.38	4.66	1.54	8.78	8.78	6.58	3.51	7.68	16.52	7.68	5.29	4.66	5.29	8.78	4.66	16.52	7.68	16.52	8.78	6.58	6.58	7.68	16.52	4.38	4.66	2.33	3.51	8.38	16.52	4.38	4.38	16.52	8.78	4.66	6.58	5.29	1.11	16.52	6	16.52	3.51	5.88	5.88	8.78	8.78	8.78	5.29	5.29	16.52	1.7
8.38	4.66	3.51	5.88	5.88	8.78	7.68	4.66	16.52	7.68	3.51	16.52	5.29	8.78	8.78	16.52	5.88	6.58	5.88	6.58	16.52	5.88	6.58	4.38	8.78	5.88	16.52	4.38	8.78	4.38	4.38	8.78	4.66	8.78	16.52	5.29	7.68	8.78	6	8.38	6.58	8.38	7.68	4.66	4.66	16.52	6	5.29	8.38	1.7
8.38	4.66	3.51	5.88	8.78	16.52	5.88	8.38	16.52	5.88	4.66	1.11	5.29	8.78	8.78	6	5.88	8.38	4.66	6.58	16.52	5.88	6.58	4.38	8.78	2.58	3.51	2.3	16.52	4.38	4.38	16.52	8.78	8.78	8.78	5.29	1.11	8.78	16.52	8.38	3.51	8.38	7.68	8.78	4.66	6.58	16.52	5.29	16.52	1.7
8.38	4.66	3.51	8.78	16.52	16.52	5.88	1.11	8.38	5.88	7.68	16.52	5.29	8.78	8.78	6	8.38	8.78	4.66	6.58	16.52	8.38	8.78	4.38	8.78	6	6.58	3.51	16.52	4.38	4.38	16.52	8.78	8.78	8.78	5.29	1.11	6	16.52	8.38	3.51	7.68	7.68	4.66	8.78	6.58	16.52	5.29	16.52	1.7
4.66	5.29	6.58	8.78	16.52	4.66	1.11	5.88	6.58	5.88	7.68	1.11	5.29	8.78	16.52	6	7.68	16.52	5.29	6.58	16.52	3.51	6.58	4.38	8.78	2.58	6.58	4.38	16.52	4.38	4.38	16.52	8.78	8.78	4.66	5.29	1.11	4.66	16.52	5.88	3.51	4.66	7.68	4.66	4.66	16.52	6.58	1.11	4.66	1.7
4.66	5.29	16.52	8.38	3.51	5.29	1.7	5.88	1.7	1.54	16.52	2.6	6.58	6.58	1.54	2.33	16.52	2.3	5.29	2.6	16.52	16.52	6.58	7.68	5.29	5.88	1.11	6	16.52	4.38	4.38	4.66	8.78	5.88	8.78	5.29	5.29	8.78	6.58	16.52	3.51	7.68	7.68	8.38	6.58	16.52	16.52	7.68	2.6	7.68
4.66	2.33	5.29	2.33	4.66	8.38	3.51	16.52	4.66	2.3	2.33	2.3	5.29	2.58	4.66	2.58	1.54	8.38	4.66	5.88	8.38	8.78	16.52	5.29	2.58	2.6	2.58	6.58	8.38	8.38	5.29	5.29	4.38	4.66	8.78	1.54	2.89	5.88	5.29	5.88	5.29	5.29	5.29	4.66	1.7	2.33	8.78	2.58	16.52	2.58
4.66	7.68	8.78	2.6	8.38	2.6	8.38	8.78	7.68	8.78	7.68	8.78	5.29	5.88	16.52	8.78	5.88	6.58	8.38	8.78	16.52	7.68	5.29	8.78	5.29	8.78	16.52	6.58	1.11	8.78	5.29	16.52	8.78	5.88	6.58	8.38	16.52	4.38	3.51	1.54	2.33	1.7	7.68	8.78	8.78	4.66	6.58	5.29	8.78	1.7
2.89	16.52	3.51	8.78	6.58	4.66	1.11	16.52	6	5.29	7.68	16.52	5.29	8.78	4.66	16.52	5.29	16.52	4.66	6.58	16.52	5.88	6.58	4.38	8.78	2.58	3.51	4.38	16.52	4.38	4.38	4.66	4.66	8.78	16.52	5.29	1.11	8.78	16.52	8.78	3.51	7.68	8.38	4.66	6.58	16.52	3.51	5.29	16.52	1.7
0.00000	5.88	5.88	6.58	16.52	5.88	4.66	8.38	1.11	16.52	5.88	7.68	8.78	5.29	4.66	8.38	16.52	5.88	6.58	5.88	6.58	16.52	5.88	6.58	4.38	16.52	2.33	6.58	0.00000	0.00000	0.00000	0.00000	0.00000	16.52	4.38	4.38	6	5.88	5.88	6.58	5.29	1.11	5.29	16.52	4.66	3.51	5.29	5.88	4.66	8.78
0.00000	5.88	5.29	5.88	5.29	5.29	5.29	4.66	1.7	1.54	8.78	2.58	16.52	2.58	2.3	4.66	1.7	8.38	1.54	16.52	5.29	16.52	2.33	4.66	6.58	8.78	8.78	6	0.00000	0.00000	0.00000	0.00000	0.00000	8.78	8.78	16.52	8.38	8.78	4.66	6.58	6	8.78	3.51	4.38	4.38	2.58	3.51	1.54	4.38	5.88
0.00000	5.88	16.52	16.52	8.78	7.68	6	3.51	8.78	16.52	5.88	8.38	1.11	5.29	8.78	16.52	16.52	5.88	8.78	5.88	6.58	16.52	8.38	6.58	4.38	8.78	8.78	16.52	0.00000	0.00000	0.00000	0.00000	0.00000	8.78	4.38	4.38	16.52	8.78	4.66	4.66	5.29	1.11	7.68	6	6	3.51	6.58	5.88	8.78	3.51
0.00000	5.88	16.52	3.51	8.78	6	8.78	7.68	4.66	6	5.88	6	16.52	5.29	8.78	6.58	6	5.88	8.78	4.66	6.58	16.52	6.58	6.58	4.38	8.78	2.58	3.51	0.00000	0.00000	0.00000	0.00000	0.00000	16.52	4.38	8.38	16.52	8.78	8.78	4.66	5.29	1.11	8.78	6.58	8.78	3.51	16.52	6.58	4.66	1.11
0.00000	5.88	8.38	6.58	16.52	5.88	6	8.38	4.66	16.52	5.88	4.66	16.52	5.88	8.78	8.78	1.11	5.88	7.68	8.78	6.58	16.52	4.66	8.78	4.38	8.78	8.38	2.33	0.00000	0.00000	0.00000	0.00000	0.00000	8.78	4.38	4.38	16.52	6.58	16.52	6.58	5.29	1.11	8.78	8.78	1.11	3.51	8.78	5.88	5.88	8.78
0.00000	1.7	16.52	6.58	8.78	5.29	5.88	1.11	5.88	8.38	5.88	5.88	16.52	5.29	8.78	4.66	16.52	5.88	8.78	5.29	6.58	16.52	8.78	6.58	4.38	16.52	4.66	3.51	0.00000	0.00000	0.00000	0.00000	0.00000	16.52	4.38	4.38	8.78	8.78	8.78	16.52	5.29	1.11	8.78	8.78	6	3.51	5.88	7.68	4.66	1.11
0.00000	2.6	6.58	1.11	5.29	5.29	2.58	2.6	2.6	16.52	7.68	16.52	8.78	5.88	8.78	8.78	5.29	8.78	4.66	16.52	5.88	1.11	16.52	4.66	8.78	8.78	4.66	8.78	0.00000	0.00000	0.00000	0.00000	0.00000	2.6	5.88	2.6	16.52	5.88	2.58	6	8.38	2.89	2.58	4.66	5.88	2.89	2.6	1.7	8.78	7.68
0.00000	2.6	16.52	6.58	8.78	5.29	6.58	5.88	8.78	4.66	7.68	1.11	16.52	5.29	8.78	16.52	6.58	7.68	16.52	5.88	8.78	6	8.38	3.51	4.66	5.88	6	2.58	0.00000	0.00000	0.00000	0.00000	0.00000	16.52	4.38	3.51	1.11	8.78	16.52	4.38	5.29	1.11	8.78	6	1.11	3.51	16.52	7.68	4.66	4.66
0.00000	2.6	16.52	3.51	4.66	5.29	6	1.11	7.68	7.68	5.88	16.52	4.66	5.88	6	16.52	5.88	5.88	6.58	5.29	1.11	16.52	4.66	6.58	4.38	4.66	16.52	4.38	0.00000	0.00000	0.00000	0.00000	0.00000	16.52	4.38	4.38	8.78	5.88	4.66	16.52	5.29	1.11	8.78	8.38	1.11	16.52	7.68	1.11	8.78	6.58
0.00000	2.6	16.52	3.51	3.51	5.88	8.78	5.88	16.52	16.52	5.88	4.66	8.78	5.29	8.78	6.58	4.66	5.88	1.11	8.78	8.78	6.58	8.78	6.58	4.38	4.66	2.58	4.38	0.00000	0.00000	0.00000	0.00000	0.00000	1.11	4.38	4.38	4.66	16.52	16.52	5.88	5.29	1.11	8.78	16.52	1.11	1.11	16.52	7.68	16.52	16.52
0.00000	6.58	5.88	6.58	3.51	8.38	4.66	4.66	8.78	16.52	7.68	16.52	8.78	5.29	8.78	5.29	8.78	7.68	4.66	16.52	6.58	16.52	5.29	16.52	4.38	16.52	1.54	6.58	0.00000	0.00000	0.00000	0.00000	0.00000	16.52	7.68	8.38	8.78	8.38	4.66	1.11	5.29	1.11	6	16.52	4.66	3.51	8.38	5.88	8.38	8.78
0.00000	6.58	16.52	2.3	8.78	6.58	16.52	1.11	7.68	16.52	7.68	5.88	6.58	5.29	8.78	16.52	16.52	8.38	16.52	7.68	6.58	8.78	8.38	16.52	4.38	8.78	3.51	3.51	0.00000	0.00000	0.00000	0.00000	0.00000	4.66	4.38	4.38	4.66	8.78	5.29	6.58	7.68	5.29	8.78	5.88	1.11	6.58	4.66	7.68	4.66	8.78
0.00000	6.58	16.52	3.51	8.78	8.38	6	4.66	4.66	16.52	7.68	5.29	6.58	5.29	8.78	5.88	16.52	5.88	16.52	6.58	6.58	6	8.38	6.58	4.38	6	16.52	3.51	0.00000	0.00000	0.00000	0.00000	0.00000	8.78	4.38	4.38	8.78	8.78	5.88	4.66	7.68	5.88	8.78	6.58	1.11	3.51	16.52	7.68	8.78	8.78
0.00000	6.58	7.68	8.78	4.66	3.51	7.68	7.68	8.78	6.58	5.88	1.54	16.52	2.89	5.88	3.51	1.54	2.58	8.78	4.38	1.54	7.68	7.68	2.3	7.68	2.58	5.88	1.54	0.00000	0.00000	0.00000	0.00000	0.00000	6	7.68	4.66	6	4.66	1.7	4.66	8.38	4.66	16.52	5.88	5.88	2.89	2.3	4.38	2.58	4.66
0.00000	5.29	16.52	8.38	8.78	8.78	3.51	16.52	5.88	16.52	7.68	8.78	16.52	5.29	8.78	16.52	8.38	7.68	16.52	16.52	6.58	6.58	5.88	6.58	7.68	16.52	3.51	3.51	0.00000	0.00000	0.00000	0.00000	0.00000	6	4.38	5.88	16.52	6.58	5.88	8.78	5.29	1.11	1.11	8.78	1.11	3.51	4.66	7.68	4.66	4.66
0.00000	5.29	4.66	6.58	8.78	4.66	6.58	5.88	4.66	16.52	7.68	5.29	8.78	5.29	8.78	16.52	6.58	5.88	16.52	7.68	8.78	8.78	5.88	6.58	4.38	8.78	7.68	2.58	0.00000	0.00000	0.00000	0.00000	0.00000	8.78	4.38	4.66	16.52	6	16.52	5.88	5.29	7.68	4.66	1.11	1.11	3.51	16.52	5.88	8.78	4.66
0.00000	2.33	4.66	6.58	8.78	8.38	4.66	4.38	4.66	16.52	5.88	8.78	5.88	5.88	8.78	8.78	16.52	5.88	8.78	4.66	6.58	16.52	7.68	16.52	4.38	8.78	6	2.58	0.00000	0.00000	0.00000	0.00000	0.00000	8.78	4.38	4.38	16.52	6.58	16.52	8.78	5.29	1.11	8.78	6	5.29	3.51	8.78	5.88	5.88	8.78
0.00000	8.78	5.29	5.88	4.66	1.54	4.66	5.29	1.54	8.78	2.3	5.29	7.68	1.7	16.52	2.3	4.38	4.66	2.6	8.78	5.88	8.78	3.51	5.88	8.38	6.58	2.6	2.6	0.00000	0.00000	0.00000	0.00000	0.00000	8.38	5.29	5.29	4.38	7.68	4.66	5.29	2.58	1.7	1.54	5.29	8.38	7.68	2.58	8.78	6	8.38
0.00000	8.78	8.78	16.52	3.51	8.78	6	8.78	6.58	16.52	1.11	7.68	16.52	5.29	3.51	5.88	8.78	8.38	6.58	16.52	7.68	16.52	7.68	6.58	8.78	4.66	2.58	2.33	0.00000	0.00000	0.00000	0.00000	0.00000	5.88	8.38	1.7	1.11	5.88	8.78	16.52	6.58	5.29	7.68	8.78	8.78	16.52	3.51	8.38	7.68	4.66
0.00000	8.78	16.52	8.78	4.66	4.38	3.51	2.58	2.3	8.78	5.29	7.68	8.38	7.68	8.38	8.78	5.88	8.78	4.66	4.66	8.78	7.68	5.88	8.78	5.29	8.78	5.88	8.78	0.00000	0.00000	0.00000	0.00000	0.00000	5.88	6.58	5.88	16.52	2.89	4.38	2.33	2.58	3.51	1.54	2.58	5.88	5.29	16.52	6.58	2.6	6
0.00000	8.78	16.52	3.51	4.66	8.78	6	1.11	1.11	16.52	8.38	3.51	8.78	5.29	8.78	6	8.78	5.88	16.52	6	6.58	16.52	6.58	6.58	4.38	6	1.54	6.58	0.00000	0.00000	0.00000	0.00000	0.00000	16.52	4.38	4.38	16.52	8.78	8.78	16.52	5.29	5.29	8.78	16.52	1.11	3.51	1.11	6.58	8.78	3.51
0.00000	8.78	4.38	3.51	8.78	2.89	5.29	8.38	5.29	5.88	7.68	5.29	6.58	5.29	8.78	4.66	16.52	5.88	8.78	8.78	16.52	16.52	1.54	6.58	4.38	4.66	7.68	3.51	0.00000	0.00000	0.00000	0.00000	0.00000	8.78	4.38	8.78	5.88	8.78	8.78	1.11	5.29	4.66	8.78	16.52	1.11	3.51	8.78	7.68	4.66	5.29
0.00000	8.78	2.3	6.58	3.51	6.58	6	8.38	4.66	16.52	5.88	4.66	8.38	5.29	8.78	16.52	16.52	7.68	8.38	8.38	16.52	8.78	6	1.11	4.38	6.58	2.58	6.58	0.00000	0.00000	0.00000	0.00000	0.00000	16.52	4.38	3.51	16.52	4.66	16.52	16.52	5.29	1.11	8.78	8.78	16.52	3.51	8.78	5.88	4.66	8.78
0.00000	2.58	16.52	6.58	8.78	7.68	4.66	7.68	4.66	16.52	5.88	5.29	16.52	5.29	8.78	16.52	16.52	5.29	6.58	4.66	1.11	16.52	7.68	6.58	4.38	8.78	3.51	4.38	0.00000	0.00000	0.00000	0.00000	0.00000	16.52	4.38	1.7	4.66	8.38	5.88	5.88	5.29	1.11	8.78	16.52	7.68	16.52	5.88	5.88	4.66	6.58
0.00000	2.58	16.52	6.58	8.78	7.68	4.66	7.68	4.66	16.52	5.88	5.29	16.52	5.29	8.78	16.52	16.52	5.29	6.58	4.66	1.54	16.52	7.68	6.58	4.38	8.78	3.51	4.38	0.00000	0.00000	0.00000	0.00000	0.00000	16.52	4.38	1.7	4.66	8.38	5.88	5.88	5.29	1.11	8.78	16.52	5.88	16.52	5.88	5.88	4.66	6.58
0.00000	2.58	16.52	6.58	8.78	7.68	4.66	7.68	4.66	16.52	7.68	7.68	16.52	5.29	8.78	4.66	16.52	5.88	4.66	4.66	1.11	16.52	7.68	6.58	4.38	8.78	3.51	4.38	0.00000	0.00000	0.00000	0.00000	0.00000	16.52	4.38	4.38	16.52	8.38	5.88	4.66	5.29	1.11	7.68	16.52	5.88	16.52	5.88	5.88	4.66	6.58
0.00000	2.58	16.52	6.58	8.78	7.68	4.66	7.68	4.66	16.52	7.68	7.68	16.52	5.29	8.78	4.66	16.52	5.88	4.66	4.66	1.11	16.52	7.68	6.58	4.38	8.78	3.51	4.38	0.00000	0.00000	0.00000	0.00000	0.00000	16.52	4.38	4.38	16.52	8.38	5.88	4.66	5.29	1.11	7.68	16.52	5.88	16.52	5.88	5.88	4.66	6.58
0.00000	2.58	16.52	6.58	8.78	7.68	4.66	7.68	4.66	16.52	7.68	7.68	16.52	5.29	8.78	4.66	16.52	5.88	4.66	4.66	1.11	16.52	7.68	6.58	4.38	8.78	3.51	4.38	0.00000	0.00000	0.00000	0.00000	0.00000	16.52	4.38	4.38	16.52	8.38	5.88	4.66	5.29	1.11	7.68	16.52	5.88	16.52	5.88	5.88	4.66	6.58
0.00000	2.58	16.52	6.58	8.78	7.68	4.66	7.68	4.66	16.52	7.68	7.68	16.52	5.29	8.78	4.66	16.52	5.88	4.66	4.66	1.11	16.52	7.68	6.58	4.38	8.78	3.51	4.38	0.00000	0.00000	0.00000	0.00000	0.00000	16.52	4.38	4.38	16.52	8.38	5.88	4.66	5.29	1.11	7.68	16.52	5.88	16.52	5.88	5.88	4.66	6.58
0.00000	2.58	16.52	6.58	8.78	7.68	4.66	7.68	4.66	16.52	7.68	7.68	16.52	5.29	8.78	4.66	16.52	5.88	4.66	4.66	1.11	16.52	7.68	6.58	4.38	8.78	3.51	4.38	0.00000	0.00000	0.00000	0.00000	0.00000	16.52	4.38	4.38	16.52	8.38	5.88	4.66	5.29	1.11	7.68	16.52	5.88	16.52	5.88	5.88	4.66	6.58
0.00000	2.58	16.52	6.58	8.78	7.68	4.66	7.68	4.66	16.52	7.68	7.68	16.52	5.29	8.78	4.66	16.52	5.88	4.66	4.66	1.11	16.52	7.68	6.58	4.38	8.78	3.51	4.38	0.00000	0.00000	0.00000	0.00000	0.00000	16.52	4.38	4.38	16.52	8.38	5.88	4.66	5.29	1.11	7.68	16.52	5.88	16.52	5.88	5.88	4.66	6.58
0.00000	2.58	16.52	6.58	8.78	7.68	4.66	7.68	4.66	16.52	7.68	7.68	16.52	5.29	8.78	4.66	16.52	5.88	4.66	4.66	1.11	16.52	7.68	6.58	4.38	8.78	3.51	4.38	0.00000	0.00000	0.00000	0.00000	0.00000	16.52	4.38	4.38	16.52	8.38	5.88	4.66	5.29	1.11	7.68	16.52	5.88	16.52	5.88	5.88	4.66	6.58
0.00000	2.58	16.52	6.58	8.78	7.68	4.66	7.68	4.66	16.52	7.68	7.68	16.52	5.29	8.78	4.66	16.52	5.88	4.66	4.66	1.11	16.52	7.68	6.58	4.38	8.78	3.51	4.38	0.00000	0.00000	0.00000	0.00000	0.00000	16.52	4.38	4.38	16.52	8.38	5.88	4.66	5.29	1.11	7.68	16.52	5.88	16.52	5.88	5.88	4.66	6.58
0.00000	2.58	16.52	6.58	8.78	7.68	4.66	7.68	4.66	16.52	7.68	7.68	16.52	5.29	8.78	4.66	16.52	5.88	4.66	4.66	1.11	16.52	7.68	6.58	4.38	8.78	3.51	4.38	0.00000	0.00000	0.00000	0.00000	0.00000	16.52	4.38	4.38	16.52	8.38	5.88	4.66	5.29	1.11	7.68	16.52	5.88	16.52	5.88	5.88	4.66	6.58
0.00000	2.58	16.52	6.58	4.66	7.68	4.66	7.68	4.66	6.58	5.88	5.29	16.52	5.29	8.78	16.52	16.52	5.29	8.78	4.66	1.11	16.52	7.68	6.58	4.38	8.78	3.51	4.38	0.00000	0.00000	0.00000	0.00000	0.00000	16.52	4.38	4.38	6	8.38	5.88	4.66	5.29	1.11	4.66	16.52	5.88	16.52	5.88	5.88	4.66	6.58
0.00000	2.58	16.52	6.58	4.66	7.68	4.66	7.68	4.66	6.58	5.88	5.29	16.52	5.29	8.78	16.52	6	5.29	8.78	4.66	1.11	16.52	8.38	6.58	4.38	8.78	3.51	4.38	0.00000	0.00000	0.00000	0.00000	0.00000	16.52	4.38	4.38	6	8.38	5.88	4.66	5.29	1.11	6	6	5.88	16.52	5.88	5.88	4.66	6.58
0.00000	2.58	16.52	6.58	4.66	7.68	4.66	7.68	4.66	16.52	7.68	7.68	16.52	5.29	8.78	4.66	16.52	5.88	4.66	4.66	1.11	16.52	7.68	6.58	4.38	8.78	3.51	4.38	0.00000	0.00000	0.00000	0.00000	0.00000	16.52	4.38	4.38	16.52	8.38	5.88	4.66	5.29	1.11	7.68	16.52	5.88	16.52	5.88	5.88	4.66	6.58
0.00000	16.52	5.88	6.58	3.51	8.38	8.78	5.88	8.38	16.52	7.68	7.68	4.66	5.29	8.78	5.88	16.52	5.88	8.78	5.88	6.58	16.52	5.88	6.58	4.38	16.52	2.33	6.58	0.00000	0.00000	0.00000	0.00000	0.00000	16.52	7.68	4.38	8.78	8.38	5.88	4.66	5.29	1.11	8.78	6.58	4.66	3.51	5.88	8.38	4.66	8.78
0.00000	16.52	5.88	6.58	3.51	8.38	8.78	5.88	8.38	16.52	7.68	7.68	4.66	5.29	8.78	5.88	16.52	5.88	8.78	5.88	6.58	16.52	5.88	6.58	4.38	16.52	2.33	6.58	0.00000	0.00000	0.00000	0.00000	0.00000	16.52	7.68	4.38	8.78	8.38	5.88	4.66	5.29	1.11	8.78	6.58	4.66	3.51	5.88	8.38	4.66	8.78
0.00000	16.52	5.88	6.58	3.51	8.38	8.78	5.88	8.38	16.52	7.68	7.68	4.66	5.29	8.78	5.88	16.52	5.88	8.78	5.88	6.58	16.52	5.88	6.58	4.38	16.52	2.33	6.58	0.00000	0.00000	0.00000	0.00000	0.00000	16.52	7.68	4.38	8.78	8.38	5.88	4.66	5.29	1.11	8.78	6.58	4.66	3.51	5.88	8.38	4.66	8.78
0.00000	16.52	5.88	6.58	3.51	8.38	8.78	5.88	8.38	16.52	7.68	7.68	4.66	5.29	8.78	5.88	16.52	5.88	8.78	5.88	6.58	16.52	5.88	6.58	4.38	16.52	2.33	6.58	0.00000	0.00000	0.00000	0.00000	0.00000	16.52	7.68	4.38	8.78	8.38	5.88	4.66	5.29	1.11	8.78	6.58	4.66	3.51	5.88	8.38	4.66	8.78
0.00000	16.52	5.88	6.58	3.51	8.38	8.78	5.88	8.38	16.52	7.68	7.68	4.66	5.29	8.78	5.88	16.52	5.88	8.78	5.88	6.58	16.52	5.88	6.58	4.38	16.52	2.33	6.58	0.00000	0.00000	0.00000	0.00000	0.00000	16.52	7.68	4.38	8.78	8.38	5.88	4.66	5.29	1.11	8.78	6.58	4.66	3.51	5.88	8.38	4.66	8.78
0.00000	16.52	5.88	6.58	3.51	8.38	8.78	5.88	8.38	16.52	7.68	7.68	4.66	5.29	8.78	5.88	16.52	5.88	8.78	5.88	6.58	16.52	5.88	6.58	4.38	16.52	2.33	6.58	0.00000	0.00000	0.00000	0.00000	0.00000	16.52	7.68	4.38	8.78	8.38	5.88	4.66	5.29	1.11	8.78	6.58	4.66	3.51	5.88	8.38	4.66	8.78
0.00000	16.52	5.88	6.58	3.51	8.38	8.78	5.88	8.38	16.52	7.68	7.68	4.66	5.29	8.78	5.88	16.52	5.88	8.78	5.88	6.58	16.52	5.88	6.58	4.38	16.52	2.33	6.58	0.00000	0.00000	0.00000	0.00000	0.00000	16.52	7.68	4.38	8.78	8.38	5.88	4.66	5.29	1.11	8.78	6.58	4.66	3.51	5.88	8.38	4.66	8.78
0.00000	16.52	5.88	6.58	3.51	8.38	8.78	5.88	8.38	16.52	7.68	7.68	4.66	5.29	8.78	5.88	16.52	5.88	8.78	8.38	6.58	16.52	5.88	6.58	4.38	16.52	2.33	6.58	0.00000	0.00000	0.00000	0.00000	0.00000	16.52	7.68	4.38	8.78	8.38	5.88	4.66	5.29	1.11	8.78	6.58	4.66	3.51	5.88	8.38	4.66	8.78
0.00000	16.52	5.88	6.58	3.51	8.38	4.66	5.88	8.38	16.52	7.68	7.68	4.66	5.29	8.78	5.88	16.52	5.88	8.78	5.88	6.58	16.52	5.88	6.58	4.38	16.52	2.33	6.58	0.00000	0.00000	0.00000	0.00000	0.00000	16.52	7.68	4.38	8.78	8.38	5.88	4.66	5.29	1.11	8.78	6.58	4.66	3.51	5.88	8.38	4.66	8.78
0.00000	6	5.88	6.58	3.51	8.38	4.66	4.66	8.78	16.52	7.68	8.78	4.66	5.29	8.78	5.29	8.78	7.68	4.66	16.52	6.58	16.52	5.88	6	4.38	16.52	2.33	6.58	0.00000	0.00000	0.00000	0.00000	0.00000	16.52	7.68	8.38	8.78	8.38	4.66	1.11	5.29	1.11	8.78	16.52	4.66	3.51	6	5.88	8.38	8.78
0.00000	6	4.66	3.51	6	8.78	4.66	6	8.78	2.33	4.66	5.29	16.52	4.66	6.58	5.88	8.38	7.68	1.11	8.78	16.52	6	5.88	8.78	3.51	6.58	3.51	3.51	0.00000	0.00000	0.00000	0.00000	0.00000	16.52	1.7	16.52	6.58	6	5.29	6.58	5.29	8.38	16.52	16.52	1.11	16.52	7.68	3.51	4.66	5.29
0.00000	4.38	5.88	16.52	3.51	8.78	4.66	5.29	4.66	8.78	7.68	8.78	8.38	5.88	4.66	4.66	6	5.88	8.78	4.38	6.58	16.52	8.78	6.58	4.38	8.78	1.54	2.33	0.00000	0.00000	0.00000	0.00000	0.00000	16.52	4.38	4.38	4.66	8.78	4.66	8.78	5.29	1.11	8.78	16.52	4.66	3.51	1.11	5.29	4.66	8.78
0.00000	4.38	16.52	3.51	5.88	5.88	6	1.11	5.88	16.52	5.88	7.68	16.52	5.88	8.78	8.78	5.88	5.88	4.66	5.88	7.68	16.52	8.38	6.58	4.38	8.78	2.89	6.58	0.00000	0.00000	0.00000	0.00000	0.00000	16.52	4.38	4.38	16.52	8.78	8.78	4.66	5.29	1.11	8.78	4.66	1.11	16.52	7.68	1.11	4.66	6.58
0.00000	4.38	16.52	3.51	6.58	7.68	6	1.11	5.29	16.52	5.88	5.29	4.66	5.29	8.78	16.52	5.88	5.29	8.78	6.58	1.11	16.52	8.78	6.58	4.38	3.51	3.51	4.38	0.00000	0.00000	0.00000	0.00000	0.00000	8.78	4.38	4.38	16.52	8.38	4.66	4.66	5.29	1.11	8.78	4.66	1.11	16.52	5.29	1.11	8.78	4.66
0.00000	5.29	8.78	6.58	8.78	5.88	6.58	8.38	8.78	16.52	7.68	8.78	16.52	5.29	8.78	8.78	16.52	7.68	16.52	6.58	6.58	6.58	4.66	6.58	4.38	4.66	6.58	4.38	0.00000	0.00000	0.00000	0.00000	0.00000	16.52	4.38	4.38	4.66	8.78	16.52	4.66	5.29	5.29	4.66	16.52	1.11	3.51	16.52	7.68	4.66	8.78
0.00000	5.29	8.78	3.51	8.78	4.66	6	1.11	4.66	16.52	8.38	7.68	6.58	5.29	8.78	4.66	4.66	5.88	16.52	8.78	6.58	16.52	6.58	8.78	4.38	4.38	3.51	3.51	0.00000	0.00000	0.00000	0.00000	0.00000	16.52	4.38	4.38	8.78	8.78	16.52	4.66	5.29	7.68	4.66	16.52	16.52	3.51	7.68	8.38	4.66	3.51
0.00000	5.29	16.52	6.58	8.78	1.11	6	5.29	8.38	8.78	7.68	7.68	16.52	5.29	8.78	8.78	8.78	5.88	4.66	5.88	16.52	8.78	8.78	6.58	4.38	8.78	2.89	4.38	0.00000	0.00000	0.00000	0.00000	0.00000	1.11	4.38	8.38	8.78	6	16.52	8.78	5.29	4.66	8.78	5.88	1.11	6.58	4.66	7.68	4.66	6.58
0.00000	5.29	16.52	6.58	8.78	1.11	6	7.68	8.38	8.78	7.68	7.68	6.58	5.29	8.78	16.52	4.66	5.88	4.66	8.38	16.52	8.78	4.66	6.58	4.38	8.78	2.89	2.33	0.00000	0.00000	0.00000	0.00000	0.00000	1.11	4.38	8.38	8.78	6	16.52	6.58	5.29	4.66	8.78	8.78	1.11	16.52	4.66	7.68	4.66	8.78
0.00000	5.29	16.52	6.58	8.78	1.11	6	2.89	8.38	8.78	7.68	7.68	8.78	5.29	8.78	16.52	4.66	5.88	8.78	5.88	16.52	8.78	6.58	6.58	4.38	8.38	2.89	3.51	0.00000	0.00000	0.00000	0.00000	0.00000	1.11	4.38	8.38	8.78	8.78	16.52	7.68	5.29	1.11	8.78	8.78	7.68	16.52	2.89	7.68	4.66	6.58
0.00000	5.29	16.52	8.78	4.66	4.66	8.38	2.89	16.52	16.52	5.88	5.29	8.78	5.29	5.88	16.52	16.52	7.68	8.78	6.58	6.58	16.52	3.51	6.58	4.38	4.66	4.66	2.33	0.00000	0.00000	0.00000	0.00000	0.00000	16.52	4.38	4.38	6.58	8.78	8.78	16.52	5.29	1.11	16.52	16.52	1.11	3.51	5.88	7.68	4.66	4.66
0.00000	5.29	16.52	16.52	8.78	1.11	6	2.89	4.66	8.78	8.38	8.38	8.78	5.29	8.78	16.52	5.29	5.88	4.66	7.68	16.52	8.78	4.66	6.58	4.38	4.66	16.52	4.38	0.00000	0.00000	0.00000	0.00000	0.00000	1.11	4.38	8.38	8.78	6	16.52	7.68	5.29	1.11	4.66	16.52	7.68	16.52	7.68	7.68	8.78	3.51
0.00000	5.29	16.52	3.51	7.68	8.78	16.52	7.68	8.38	8.78	8.38	8.78	8.78	5.29	6	8.78	6	5.88	7.68	8.38	6.58	16.52	6.58	6.58	4.38	8.78	2.58	4.38	0.00000	0.00000	0.00000	0.00000	0.00000	6	4.38	4.38	16.52	8.78	8.78	16.52	5.29	5.29	6	16.52	7.68	3.51	5.88	7.68	8.78	6.58
0.00000	5.29	16.52	3.51	7.68	8.78	16.52	7.68	8.38	16.52	8.38	8.78	8.78	5.29	6	8.78	6	5.88	7.68	8.38	6.58	16.52	6.58	6.58	4.38	8.78	2.58	4.38	0.00000	0.00000	0.00000	0.00000	0.00000	6	4.38	4.38	16.52	8.78	8.78	16.52	5.29	5.29	6	16.52	7.68	3.51	5.88	7.68	8.78	6.58
0.00000	5.29	4.66	6.58	8.78	4.66	6.58	8.38	8.38	16.52	7.68	6.58	8.78	5.29	8.78	16.52	7.68	5.88	6	3.51	6.58	16.52	3.51	6.58	4.38	8.38	7.68	4.38	0.00000	0.00000	0.00000	0.00000	0.00000	6	4.38	4.38	8.78	16.52	4.66	16.52	5.29	1.11	8.78	16.52	1.11	3.51	5.88	7.68	16.52	8.78
0.00000	2.3	16.52	6.58	8.78	16.52	4.66	7.68	4.66	16.52	5.88	5.29	4.66	8.78	8.78	1.11	6.58	5.88	16.52	1.11	1.11	8.78	5.29	6.58	4.38	16.52	1.11	6.58	0.00000	0.00000	0.00000	0.00000	0.00000	4.66	4.38	4.38	4.66	8.38	5.88	16.52	5.29	1.11	8.78	5.88	5.88	16.52	8.78	1.11	4.66	6.58
0.00000	2.3	8.38	6.58	16.52	8.78	6.58	16.52	8.78	16.52	7.68	4.66	8.78	5.29	8.78	5.88	4.66	8.38	4.66	8.38	6.58	16.52	16.52	6.58	4.38	8.78	5.88	6.58	0.00000	0.00000	0.00000	0.00000	0.00000	8.78	4.38	4.38	16.52	6.58	16.52	16.52	5.29	1.11	8.78	16.52	1.11	3.51	4.66	7.68	4.66	4.66
0.00000	7.68	8.78	3.51	8.78	7.68	6	7.68	5.88	16.52	5.88	1.11	1.11	5.29	8.78	8.78	6	1.11	8.78	5.29	6.58	8.78	8.78	8.78	4.38	8.78	7.68	3.51	0.00000	0.00000	0.00000	0.00000	0.00000	16.52	7.68	4.38	6.58	8.78	5.88	4.66	5.29	5.88	8.78	16.52	1.11	3.51	8.78	7.68	4.66	8.78
0.00000	7.68	16.52	1.11	6	4.66	6	4.66	5.88	16.52	7.68	5.88	8.78	5.29	8.78	5.29	8.78	7.68	4.66	4.66	6.58	6.58	3.51	5.88	4.38	2.33	2.58	3.51	0.00000	0.00000	0.00000	0.00000	0.00000	3.51	4.66	5.29	4.66	6	1.11	2.6	4.66	7.68	7.68	4.38	4.66	8.78	8.78	16.52	1.7	1.54
0.00000	7.68	16.52	6.58	5.88	5.29	6	1.11	5.88	4.66	5.88	6.58	8.78	5.29	4.66	4.66	2.89	5.88	4.66	5.29	16.52	16.52	4.66	6.58	4.38	2.89	8.78	6.58	0.00000	0.00000	0.00000	0.00000	0.00000	1.11	4.38	4.38	8.78	6	16.52	8.78	5.29	8.78	8.78	16.52	1.11	16.52	4.66	1.11	4.66	1.11
0.00000	7.68	16.52	16.52	2.89	4.66	8.38	8.78	4.66	16.52	5.29	6	8.78	5.29	8.78	16.52	16.52	5.88	7.68	5.29	6.58	16.52	1.11	6.58	4.38	4.66	1.54	3.51	0.00000	0.00000	0.00000	0.00000	0.00000	16.52	4.38	4.38	4.66	8.78	8.78	4.66	5.29	5.88	8.78	16.52	8.78	3.51	6	7.68	8.78	8.78
0.00000	7.68	4.66	6.58	4.66	7.68	4.66	7.68	4.66	16.52	5.88	4.66	6.58	5.29	6	4.66	16.52	5.88	4.66	4.66	6.58	16.52	5.88	6.58	4.38	16.52	6.58	3.51	0.00000	0.00000	0.00000	0.00000	0.00000	16.52	4.38	4.38	6	8.38	4.66	4.66	5.29	1.11	16.52	16.52	4.66	3.51	16.52	5.88	8.78	4.66
0.00000	8.38	5.88	5.88	16.52	8.78	8.78	5.88	8.38	16.52	7.68	16.52	16.52	5.29	4.66	5.29	6.58	7.68	16.52	8.38	8.78	16.52	5.29	8.78	4.38	4.38	2.58	3.51	0.00000	0.00000	0.00000	0.00000	0.00000	4.66	4.38	8.78	6.58	8.78	1.11	4.66	5.29	5.88	8.78	6.58	6	3.51	16.52	5.88	4.38	8.78
0.00000	8.38	5.88	5.29	6.58	8.78	6.58	5.88	1.11	16.52	5.88	8.38	1.11	5.29	8.78	8.78	8.38	5.88	8.78	5.29	6.58	6.58	8.78	6.58	4.38	8.78	16.52	2.33	0.00000	0.00000	0.00000	0.00000	0.00000	16.52	4.38	4.38	4.66	16.52	8.78	8.78	5.29	1.11	8.78	8.78	1.11	3.51	16.52	1.7	4.66	8.78
0.00000	4.66	16.52	3.51	4.66	8.78	6	1.11	1.11	16.52	8.38	3.51	8.78	5.29	8.78	16.52	16.52	5.88	16.52	16.52	6.58	16.52	6.58	6.58	4.38	6	1.54	6.58	0.00000	0.00000	0.00000	0.00000	0.00000	16.52	4.38	4.38	16.52	8.78	8.78	6.58	5.29	5.29	8.78	16.52	1.11	3.51	1.11	6.58	8.78	16.52
5.88	8.78	1.7	6.58	16.52	7.68	3.51	2.58	1.7	16.52	16.52	5.29	4.66	5.88	16.52	8.38	8.38	8.38	5.88	16.52	4.66	16.52	7.68	6.58	1.11	7.68	5.88	5.88	4.66	6.58	1.11	8.78	6.58	0.00000	8.78	4.66	2.58	5.88	4.38	4.38	2.3	2.6	16.52	7.68	3.51	8.78	16.52	16.52	16.52	7.68
5.88	8.78	4.38	6.58	16.52	7.68	3.51	8.38	1.7	8.38	6	5.29	5.88	7.68	16.52	8.38	5.88	8.78	5.88	6.58	8.78	16.52	6.58	8.78	5.88	5.88	7.68	4.66	4.66	16.52	5.29	8.78	6.58	0.00000	8.78	4.66	1.54	5.88	4.38	4.38	2.3	4.38	16.52	7.68	1.11	16.52	16.52	16.52	8.78	7.68
5.88	8.78	4.38	6.58	16.52	7.68	3.51	8.38	1.7	8.38	6	5.29	5.88	7.68	16.52	8.38	5.88	8.78	5.88	6.58	8.78	16.52	6.58	8.78	8.38	5.88	7.68	4.66	4.66	16.52	5.29	8.78	6.58	0.00000	8.78	4.66	1.54	5.88	4.38	4.38	2.3	4.38	16.52	7.68	1.11	16.52	16.52	16.52	8.78	7.68
5.88	8.78	4.38	6.58	16.52	7.68	3.51	8.38	1.7	8.38	6	5.29	5.88	7.68	16.52	8.38	4.66	8.78	5.88	6.58	8.78	16.52	6.58	8.78	8.38	5.88	7.68	4.66	4.66	16.52	5.29	8.78	6.58	0.00000	8.78	4.66	1.54	5.88	4.38	4.38	2.3	4.38	16.52	7.68	1.11	16.52	16.52	16.52	8.78	7.68
5.88	8.78	4.38	3.51	16.52	7.68	3.51	6	1.7	8.38	16.52	5.29	5.88	7.68	16.52	5.88	7.68	5.88	5.88	8.78	8.78	16.52	6.58	8.78	2.58	8.38	7.68	5.88	4.66	16.52	5.29	8.78	6.58	0.00000	8.78	4.66	1.54	5.88	4.38	4.38	2.3	4.38	16.52	7.68	1.11	16.52	16.52	16.52	8.78	7.68
5.88	8.78	4.38	3.51	16.52	7.68	3.51	6	1.7	8.38	16.52	5.29	5.88	7.68	16.52	5.88	7.68	5.88	5.88	8.78	8.78	16.52	6.58	8.78	8.38	5.88	7.68	4.66	4.66	6	5.29	8.78	6.58	0.00000	8.78	4.66	1.54	5.88	4.38	4.38	2.3	2.33	16.52	7.68	1.11	16.52	16.52	16.52	8.78	7.68
5.88	8.78	4.38	3.51	16.52	7.68	3.51	6	1.7	8.38	16.52	5.29	5.88	7.68	16.52	5.88	7.68	8.78	5.88	16.52	4.66	6.58	7.68	8.78	8.38	5.88	7.68	4.66	4.66	16.52	5.29	8.78	7.68	0.00000	8.78	4.66	1.54	5.88	4.38	4.38	2.3	4.38	16.52	7.68	1.11	16.52	16.52	16.52	8.78	7.68
5.88	8.78	8.38	6.58	16.52	1.7	8.78	2.58	2.6	5.29	16.52	5.29	6	5.88	16.52	5.88	1.11	4.66	5.88	16.52	6.58	6.58	7.68	4.66	16.52	8.38	5.88	16.52	8.78	16.52	5.29	4.66	6.58	5.29	8.78	4.66	2.58	5.88	4.38	4.38	1.54	8.38	16.52	7.68	3.51	8.78	16.52	16.52	8.78	7.68
5.88	8.78	8.38	6.58	16.52	1.7	8.78	2.58	2.6	5.29	16.52	5.29	6	7.68	16.52	5.88	7.68	4.66	5.88	16.52	6.58	6.58	7.68	4.66	16.52	8.38	4.66	16.52	8.78	16.52	5.29	4.66	6.58	7.68	4.66	4.66	2.58	5.88	4.38	4.38	1.54	5.88	16.52	7.68	3.51	8.38	16.52	16.52	8.78	7.68
5.88	8.78	8.38	6.58	16.52	1.7	8.78	2.58	2.6	5.29	16.52	5.29	6	8.38	16.52	5.88	1.11	4.66	5.88	16.52	6.58	6.58	7.68	4.66	16.52	8.38	5.88	16.52	8.78	16.52	5.29	4.66	6.58	5.29	8.78	4.66	2.58	5.88	4.38	4.38	1.54	8.38	16.52	7.68	3.51	8.38	16.52	16.52	8.78	7.68
5.88	8.78	8.38	6.58	16.52	1.7	8.78	8.38	2.6	5.29	16.52	5.29	6	5.88	16.52	5.88	1.11	4.66	5.88	16.52	6.58	6.58	7.68	4.66	16.52	8.38	5.88	16.52	8.78	16.52	2.89	4.66	6.58	5.29	8.78	4.66	2.58	5.88	4.38	4.38	2.3	8.38	16.52	7.68	3.51	8.38	16.52	16.52	8.78	7.68
5.88	16.52	1.7	6.58	16.52	7.68	6.58	2.6	1.7	5.29	16.52	5.29	6	6.58	16.52	5.88	6.58	16.52	5.88	8.78	7.68	16.52	7.68	8.78	16.52	7.68	8.38	5.88	4.66	16.52	8.78	8.78	6.58	0.00000	8.78	4.66	1.54	5.88	4.38	4.38	1.54	2.6	16.52	7.68	3.51	3.51	16.52	16.52	8.78	7.68
5.88	16.52	4.38	3.51	16.52	7.68	3.51	8.78	1.7	8.38	16.52	5.29	5.88	7.68	16.52	5.88	7.68	5.88	5.88	8.78	8.78	16.52	6.58	8.78	8.38	5.88	7.68	4.66	4.66	6	5.29	8.78	6.58	0.00000	8.78	4.66	1.54	5.88	4.38	4.38	2.3	4.38	16.52	7.68	1.11	16.52	16.52	16.52	8.78	7.68
5.88	16.52	4.38	3.51	16.52	7.68	3.51	6	1.7	8.38	16.52	5.29	5.88	7.68	16.52	5.88	7.68	5.88	5.88	8.78	8.78	16.52	6.58	8.78	8.38	5.88	7.68	4.66	4.66	16.52	5.29	8.78	6.58	0.00000	8.78	4.66	1.54	5.88	7.68	4.38	1.54	4.38	16.52	7.68	1.11	16.52	16.52	16.52	8.78	7.68
5.88	16.52	4.38	3.51	16.52	7.68	3.51	6	1.7	8.38	16.52	5.29	5.88	7.68	16.52	5.88	7.68	5.88	5.88	8.78	8.78	16.52	6.58	8.78	8.38	5.88	7.68	4.66	4.66	6	5.29	8.78	6.58	0.00000	8.78	4.66	1.54	5.88	4.38	4.38	2.3	4.38	16.52	7.68	1.11	16.52	16.52	16.52	8.38	7.68
5.88	16.52	4.38	3.51	16.52	7.68	3.51	6	1.7	8.38	16.52	5.29	5.88	7.68	16.52	5.88	7.68	5.88	5.88	8.78	8.78	16.52	6.58	8.78	8.38	8.38	7.68	5.88	4.66	6	5.29	8.78	6.58	0.00000	8.78	4.66	1.54	5.88	4.38	4.38	2.3	4.38	16.52	7.68	1.11	16.52	16.52	16.52	8.78	7.68
5.88	16.52	4.38	3.51	16.52	7.68	3.51	6	1.7	8.38	16.52	5.29	5.88	7.68	16.52	5.88	7.68	5.88	5.88	8.78	8.78	16.52	6.58	8.78	8.38	8.38	7.68	4.66	4.66	16.52	5.29	8.78	6.58	0.00000	8.78	4.66	1.54	5.88	4.38	4.38	2.3	4.38	16.52	7.68	1.11	16.52	16.52	16.52	8.78	7.68
5.88	16.52	4.38	3.51	16.52	7.68	3.51	6	1.7	8.38	16.52	5.29	5.88	7.68	16.52	5.88	7.68	5.88	5.88	8.78	8.78	16.52	6.58	16.52	8.38	5.88	7.68	4.66	4.66	16.52	5.29	8.78	6.58	0.00000	8.78	4.66	1.54	5.88	4.38	4.38	2.3	2.33	16.52	7.68	1.11	16.52	16.52	16.52	8.78	7.68
5.88	16.52	4.38	3.51	16.52	7.68	3.51	6	1.7	8.38	16.52	5.29	5.88	7.68	16.52	5.88	7.68	7.68	5.88	8.78	8.78	16.52	6.58	8.78	8.38	8.38	7.68	5.88	4.66	6.58	1.54	8.78	6.58	0.00000	8.78	4.66	1.54	5.88	4.38	4.38	2.3	2.33	16.52	7.68	1.11	16.52	16.52	16.52	8.78	7.68
5.88	16.52	4.38	3.51	16.52	7.68	3.51	6	1.7	8.38	16.52	5.29	5.88	7.68	16.52	5.88	7.68	8.38	5.88	8.78	8.78	16.52	6.58	8.78	8.38	5.88	7.68	4.66	4.66	16.52	5.29	8.78	6.58	0.00000	8.78	4.66	1.54	5.88	4.38	4.38	2.3	4.38	16.52	7.68	1.11	16.52	16.52	16.52	8.78	7.68
5.88	16.52	4.38	3.51	16.52	7.68	3.51	6	1.7	8.38	16.52	5.29	5.88	7.68	16.52	5.88	7.68	8.38	5.88	8.78	8.78	16.52	6.58	8.78	8.38	8.38	7.68	4.66	4.66	16.52	5.29	8.78	6.58	0.00000	8.78	4.66	1.54	5.88	7.68	4.38	1.54	3.51	16.52	7.68	1.11	16.52	16.52	16.52	8.78	7.68
5.88	16.52	4.38	3.51	16.52	7.68	3.51	6	1.7	8.38	16.52	5.29	5.88	7.68	16.52	5.88	7.68	8.38	5.88	8.78	8.78	16.52	6.58	8.78	8.38	8.38	7.68	4.66	4.66	6	5.29	8.78	6.58	0.00000	8.78	4.66	1.54	5.88	4.38	4.38	2.3	2.33	16.52	7.68	1.11	16.52	16.52	16.52	8.78	7.68
5.88	16.52	4.38	3.51	16.52	7.68	3.51	6	1.7	8.38	16.52	5.29	5.88	7.68	16.52	5.88	7.68	8.38	5.88	8.78	8.78	16.52	6.58	8.78	8.38	8.38	7.68	4.66	4.66	6	5.29	8.78	6.58	0.00000	8.78	4.66	1.54	5.88	7.68	4.38	2.3	4.38	16.52	7.68	1.11	16.52	16.52	16.52	8.78	7.68
5.88	8.38	1.7	6.58	16.52	7.68	3.51	2.6	1.7	5.29	16.52	5.29	4.66	8.38	16.52	8.38	5.88	8.38	5.88	16.52	6.58	16.52	7.68	6.58	1.11	8.38	5.88	5.88	4.66	6.58	1.11	8.78	6.58	0.00000	8.78	4.66	2.58	5.88	4.38	4.38	2.3	2.6	16.52	7.68	3.51	16.52	16.52	16.52	8.78	7.68
5.88	4.66	1.7	6.58	16.52	7.68	3.51	5.29	4.38	1.11	16.52	5.29	6	4.66	16.52	5.88	8.38	5.88	5.88	16.52	16.52	6.58	7.68	4.66	1.11	8.38	5.29	5.88	4.66	16.52	2.89	16.52	6.58	0.00000	8.78	4.66	2.58	5.88	4.38	4.38	1.54	4.38	16.52	7.68	3.51	8.78	16.52	16.52	4.66	7.68
5.88	4.66	1.7	6.58	16.52	7.68	3.51	5.29	4.38	1.11	16.52	5.29	6	4.66	16.52	5.88	8.38	5.88	5.88	16.52	16.52	6.58	7.68	4.66	1.11	8.38	5.29	5.88	4.66	16.52	2.89	16.52	6.58	0.00000	8.78	4.66	2.58	5.88	4.38	4.38	1.54	4.38	16.52	7.68	3.51	8.78	16.52	16.52	4.66	7.68
5.88	4.66	1.7	6.58	16.52	7.68	3.51	5.29	4.38	1.11	16.52	5.29	6	4.66	16.52	5.88	8.38	5.88	5.88	16.52	16.52	6.58	7.68	4.66	1.11	8.38	5.29	5.88	4.66	16.52	2.89	16.52	6.58	0.00000	8.78	4.66	2.58	5.88	4.38	4.38	1.54	4.38	16.52	7.68	3.51	8.78	16.52	16.52	4.66	7.68
5.88	4.66	8.78	6.58	16.52	1.54	3.51	2.6	1.7	5.29	16.52	5.29	6	5.88	16.52	5.88	16.52	6	5.88	6.58	1.11	6.58	7.68	5.88	6.58	8.38	5.88	16.52	4.66	16.52	2.89	5.88	6.58	5.29	8.78	4.66	2.58	5.88	4.38	4.38	1.54	8.78	16.52	7.68	3.51	16.52	16.52	16.52	6	7.68
5.88	4.66	8.78	6.58	16.52	8.38	3.51	2.58	4.38	7.68	16.52	5.29	6	8.38	6.58	7.68	5.29	8.78	5.88	16.52	1.11	16.52	7.68	16.52	16.52	8.38	8.38	16.52	4.66	16.52	5.29	8.78	6.58	0.00000	4.66	4.66	2.58	5.88	4.38	4.38	8.78	8.38	6.58	7.68	3.51	8.78	16.52	16.52	8.78	7.68
5.88	4.66	7.68	6.58	16.52	5.88	3.51	2.6	1.7	5.29	16.52	5.29	6	5.88	16.52	5.29	1.11	6	5.88	16.52	1.11	6.58	7.68	5.88	16.52	8.38	16.52	16.52	4.66	6.58	6.58	8.38	6.58	5.29	8.78	4.66	2.58	5.88	4.38	4.38	1.54	8.78	16.52	7.68	3.51	8.78	16.52	16.52	8.78	7.68
5.88	4.66	7.68	6.58	16.52	5.88	3.51	2.6	1.7	5.29	16.52	5.29	6	5.88	16.52	5.29	1.11	6	5.88	16.52	7.68	6.58	7.68	5.88	8.78	8.38	8.78	16.52	4.66	16.52	4.66	8.38	6.58	5.29	8.78	4.66	2.58	5.88	4.38	4.38	1.54	8.78	16.52	7.68	3.51	8.78	16.52	16.52	8.78	5.88
5.88	4.66	8.38	6.58	16.52	5.88	3.51	2.6	1.7	5.29	16.52	5.29	6	5.88	16.52	5.88	1.11	6	5.88	16.52	1.11	6.58	7.68	5.88	16.52	8.38	5.88	16.52	4.66	16.52	5.29	4.66	6.58	5.29	8.78	4.66	2.58	5.88	4.38	4.38	1.54	8.38	16.52	7.68	3.51	8.78	16.52	16.52	8.78	7.68
5.88	4.66	8.38	6.58	16.52	5.88	3.51	2.6	1.7	5.29	16.52	5.29	6	5.88	16.52	5.29	1.11	6	5.88	16.52	7.68	6.58	7.68	5.88	8.78	8.38	8.78	16.52	4.66	16.52	4.66	8.38	6.58	5.29	8.78	4.66	2.58	5.88	4.38	4.38	1.54	8.78	16.52	7.68	3.51	8.78	16.52	16.52	8.78	7.68
5.88	4.66	8.38	6.58	16.52	5.88	3.51	2.6	1.7	5.29	16.52	5.29	6	5.88	16.52	5.29	1.11	6	5.88	16.52	7.68	6.58	7.68	5.88	8.78	8.38	8.38	16.52	4.66	16.52	4.66	8.38	6.58	5.29	8.78	4.66	2.58	5.88	4.38	4.38	1.54	8.78	16.52	7.68	3.51	8.78	16.52	16.52	8.78	7.68
5.88	4.66	8.38	6.58	16.52	7.68	2.33	2.58	2.58	5.29	16.52	5.29	16.52	8.78	16.52	4.66	1.11	8.38	7.68	16.52	7.68	6.58	7.68	16.52	16.52	8.38	5.88	16.52	4.66	6.58	5.29	8.78	6.58	5.29	8.78	4.66	1.54	5.88	4.38	4.38	2.33	4.38	16.52	7.68	3.51	8.38	16.52	16.52	16.52	7.68
5.88	4.66	8.38	6.58	16.52	7.68	4.66	2.6	2.6	5.29	16.52	5.29	2.89	8.38	16.52	8.38	1.11	6	5.88	8.78	7.68	6.58	7.68	16.52	16.52	8.38	16.52	16.52	8.78	16.52	8.78	16.52	6.58	5.29	8.78	4.66	2.58	5.88	4.38	4.38	2.58	4.66	16.52	7.68	3.51	8.38	16.52	16.52	8.78	7.68
5.88	4.66	8.38	6.58	16.52	7.68	4.66	2.58	2.6	5.29	16.52	5.29	6	8.38	16.52	5.88	6.58	16.52	5.88	4.66	7.68	16.52	7.68	6.58	16.52	8.38	5.88	16.52	4.66	16.52	2.89	4.66	6.58	5.29	8.78	4.66	2.58	5.88	4.38	4.38	1.54	8.38	16.52	7.68	3.51	8.38	16.52	16.52	8.78	7.68
5.88	4.66	8.38	6.58	16.52	8.38	4.66	2.58	2.6	5.29	16.52	5.29	6	8.38	16.52	8.38	1.11	6	5.88	4.66	7.68	6.58	7.68	16.52	16.52	8.38	5.88	16.52	4.66	16.52	5.29	4.66	6.58	0.00000	8.78	4.66	2.58	5.88	4.38	4.38	1.54	8.38	16.52	7.68	3.51	8.38	16.52	16.52	8.78	7.68
1.7	8.78	1.7	1.11	16.52	7.68	3.51	2.6	1.7	2.33	16.52	5.29	7.68	8.38	16.52	7.68	7.68	8.78	7.68	4.66	8.78	6.58	7.68	8.78	8.38	1.11	5.88	4.66	8.78	16.52	5.29	8.78	6.58	0.00000	8.78	4.66	1.54	5.88	4.38	4.38	1.54	3.51	16.52	7.68	1.11	16.52	16.52	16.52	8.78	7.68
1.7	8.78	1.7	3.51	16.52	7.68	3.51	1.7	1.7	2.33	16.52	5.29	6.58	8.38	16.52	7.68	7.68	8.78	7.68	4.66	8.38	6.58	7.68	8.78	7.68	1.11	5.88	4.66	8.78	16.52	5.29	8.78	6.58	0.00000	8.78	4.66	1.54	5.88	4.38	4.38	1.54	3.51	16.52	7.68	1.11	16.52	16.52	16.52	8.78	7.68
1.7	8.78	1.7	3.51	16.52	7.68	3.51	2.6	1.7	2.33	16.52	5.29	1.11	8.38	16.52	7.68	7.68	8.78	7.68	4.66	8.78	6.58	7.68	8.78	8.78	1.11	5.88	4.66	8.78	16.52	5.29	8.78	6.58	0.00000	8.78	4.66	1.54	5.88	4.38	4.38	2.3	3.51	16.52	7.68	1.11	16.52	16.52	16.52	8.78	7.68
1.7	8.78	4.38	1.11	16.52	7.68	3.51	5.29	1.7	2.3	16.52	5.29	7.68	8.38	6.58	7.68	7.68	8.78	7.68	4.66	8.78	16.52	7.68	8.78	8.38	1.11	5.88	4.66	8.78	16.52	5.29	8.78	6.58	0.00000	8.78	4.66	1.54	5.88	4.38	4.38	1.54	3.51	16.52	7.68	1.11	16.52	16.52	16.52	8.78	7.68
1.7	8.78	4.38	3.51	16.52	7.68	3.51	1.7	1.7	2.33	16.52	5.29	7.68	8.38	6.58	7.68	7.68	8.78	7.68	4.66	8.38	6.58	7.68	8.78	7.68	1.11	5.88	4.66	8.78	16.52	5.29	8.78	6.58	0.00000	8.78	4.66	1.54	5.88	4.38	4.38	1.54	3.51	16.52	7.68	1.11	16.52	16.52	16.52	8.78	7.68
1.7	8.78	4.38	3.51	16.52	7.68	3.51	1.7	1.7	2.33	16.52	5.29	7.68	8.38	6.58	7.68	7.68	8.78	7.68	4.66	8.38	6.58	7.68	8.78	7.68	1.11	5.88	4.66	8.78	16.52	5.29	8.78	6.58	0.00000	8.78	4.66	1.54	5.88	4.38	4.38	1.54	3.51	16.52	7.68	1.11	16.52	16.52	16.52	8.78	7.68
1.7	8.78	4.38	3.51	16.52	7.68	3.51	1.7	1.7	2.33	16.52	5.29	7.68	8.38	6.58	7.68	7.68	8.78	7.68	4.66	8.38	6.58	7.68	8.78	7.68	1.11	5.88	4.66	8.78	16.52	5.29	8.78	6.58	0.00000	8.78	4.66	1.54	5.88	4.38	4.38	1.54	3.51	16.52	7.68	1.11	16.52	16.52	16.52	8.78	7.68
1.7	8.78	4.38	3.51	16.52	7.68	3.51	1.7	1.7	2.33	16.52	5.29	7.68	8.38	16.52	7.68	7.68	8.78	7.68	4.66	8.38	6.58	7.68	8.78	7.68	1.11	5.88	4.66	8.78	16.52	5.29	8.78	6.58	0.00000	8.78	4.66	1.54	5.88	4.38	4.38	1.54	3.51	16.52	7.68	1.11	16.52	16.52	16.52	8.78	7.68
1.7	8.78	4.38	3.51	16.52	7.68	3.51	1.7	2.6	2.33	16.52	5.29	7.68	8.38	16.52	7.68	7.68	8.78	7.68	4.66	8.38	6.58	7.68	8.78	7.68	1.11	5.88	4.66	8.78	16.52	5.29	8.78	6.58	0.00000	8.78	4.66	1.54	5.88	4.38	4.38	1.54	3.51	16.52	7.68	1.11	16.52	16.52	16.52	8.78	7.68
1.7	8.78	4.38	3.51	16.52	7.68	3.51	2.6	1.7	2.33	16.52	5.29	6.58	8.38	16.52	7.68	7.68	8.78	7.68	4.66	8.78	16.52	7.68	4.66	8.38	1.11	5.88	4.66	8.78	16.52	5.29	8.78	6.58	0.00000	8.78	4.66	1.54	5.88	4.38	4.38	1.54	3.51	16.52	7.68	1.11	16.52	16.52	16.52	8.78	7.68
1.7	8.78	4.38	3.51	16.52	7.68	3.51	2.6	1.7	2.3	16.52	5.29	7.68	8.78	16.52	5.88	7.68	8.78	7.68	8.78	8.38	6.58	7.68	8.78	8.38	1.11	5.88	4.66	8.78	16.52	1.54	4.38	6.58	0.00000	8.78	4.66	1.54	5.88	4.38	4.38	2.3	4.38	16.52	7.68	1.11	16.52	16.52	16.52	8.78	7.68
1.7	8.78	4.38	3.51	16.52	7.68	3.51	2.6	1.7	2.3	16.52	5.29	7.68	8.38	16.52	7.68	7.68	8.78	7.68	4.66	8.38	6.58	7.68	8.78	8.38	1.11	5.88	4.66	8.78	16.52	5.29	8.78	6.58	0.00000	8.78	4.66	1.54	5.88	4.38	4.38	1.54	3.51	16.52	7.68	1.11	16.52	16.52	16.52	8.78	7.68
1.7	8.78	4.38	3.51	16.52	7.68	3.51	5.29	1.7	2.3	16.52	5.29	5.88	8.38	16.52	7.68	7.68	8.78	7.68	4.66	8.78	16.52	7.68	4.66	8.38	1.11	5.88	4.66	8.78	16.52	5.29	8.78	6.58	0.00000	8.78	4.66	1.54	5.88	4.38	4.38	1.54	3.51	16.52	7.68	1.11	16.52	16.52	16.52	8.78	7.68
1.7	8.78	4.38	3.51	16.52	7.68	3.51	5.29	1.7	2.3	16.52	5.29	8.38	8.38	16.52	7.68	7.68	8.78	7.68	4.66	8.38	6.58	7.68	8.78	7.68	1.11	5.88	4.66	8.78	16.52	5.29	8.78	6.58	0.00000	8.78	4.66	1.54	5.88	4.38	4.38	1.54	3.51	16.52	7.68	1.11	16.52	16.52	16.52	8.78	7.68
1.7	8.78	8.38	6.58	16.52	7.68	3.51	7.68	1.7	5.29	8.78	5.29	8.78	8.38	16.52	8.38	4.66	8.78	5.88	8.78	8.78	1.11	16.52	6.58	5.88	7.68	6.58	2.89	4.66	16.52	5.29	8.78	6.58	0.00000	8.78	4.66	2.58	5.88	4.38	4.38	1.54	1.7	16.52	7.68	3.51	16.52	16.52	16.52	8.78	7.68
1.7	4.66	8.78	6.58	16.52	7.68	3.51	2.6	1.7	16.52	16.52	5.29	6	5.88	16.52	5.88	16.52	8.78	5.88	6.58	1.11	16.52	7.68	5.88	6.58	8.38	5.88	4.66	4.66	16.52	2.89	4.66	6.58	5.29	8.78	4.66	2.58	5.88	4.38	4.38	1.54	8.78	16.52	7.68	3.51	8.78	16.52	8.78	6	7.68
2.6	2.6	2.6	3.51	16.52	7.68	6.58	2.33	1.7	3.51	8.78	5.29	8.78	6.58	2.89	6	5.88	8.38	7.68	16.52	16.52	16.52	1.11	5.88	8.78	8.38	8.38	5.29	8.78	3.51	7.68	8.78	6.58	0.00000	8.78	4.66	1.54	5.88	4.38	4.38	16.52	2.33	16.52	7.68	3.51	8.78	16.52	16.52	6.58	7.68
2.6	8.78	2.6	6.58	16.52	7.68	3.51	16.52	2.6	5.88	6.58	5.29	6	4.66	16.52	5.88	5.88	8.78	5.88	8.78	16.52	5.29	5.88	4.66	5.88	5.88	8.78	7.68	4.66	5.29	4.66	4.66	6.58	5.29	16.52	4.66	1.54	5.88	4.38	4.38	7.68	2.6	16.52	7.68	6.58	16.52	16.52	16.52	8.78	7.68
2.6	8.78	8.78	3.51	16.52	7.68	3.51	5.29	2.6	5.29	16.52	5.29	6	7.68	16.52	5.88	16.52	8.78	7.68	8.78	16.52	6.58	6.58	16.52	16.52	8.38	7.68	16.52	8.38	16.52	16.52	8.78	6.58	0.00000	8.78	4.66	2.58	5.88	4.38	4.38	1.54	1.7	16.52	7.68	3.51	16.52	16.52	16.52	16.52	7.68
2.6	8.78	4.38	3.51	16.52	7.68	3.51	8.38	1.7	8.38	16.52	5.29	5.88	7.68	16.52	8.38	7.68	8.78	5.88	16.52	4.66	16.52	6.58	8.78	5.88	5.88	7.68	4.66	4.66	16.52	5.29	8.78	6.58	0.00000	8.78	4.66	1.54	5.88	4.38	4.38	2.3	4.38	16.52	7.68	6.58	16.52	16.52	16.52	8.78	7.68
2.6	6	4.38	3.51	8.78	7.68	3.51	1.7	1.7	2.33	16.52	5.29	7.68	8.38	6.58	7.68	7.68	8.78	7.68	4.66	8.78	16.52	7.68	4.66	8.38	1.11	5.88	4.66	8.78	16.52	5.29	8.78	6.58	0.00000	8.78	4.66	1.54	5.88	4.38	4.38	1.54	3.51	16.52	7.68	1.11	16.52	16.52	16.52	8.78	7.68
2.6	6	4.38	3.51	8.78	7.68	3.51	1.7	1.7	2.33	16.52	5.29	7.68	8.38	6.58	7.68	7.68	8.78	7.68	4.66	8.78	16.52	7.68	4.66	8.38	1.11	5.88	4.66	8.78	16.52	5.29	8.78	6.58	0.00000	8.78	4.66	1.54	5.88	4.38	4.38	1.54	3.51	16.52	7.68	1.11	16.52	16.52	16.52	8.78	7.68
2.6	2.3	1.7	16.52	1.7	2.33	5.29	5.29	16.52	2.3	2.6	8.38	7.68	16.52	2.33	8.38	3.51	6	2.58	8.78	8.38	8.38	3.51	6.58	6.58	2.58	8.38	1.7	16.52	4.38	6.58	16.52	16.52	0.00000	8.78	4.66	1.54	5.88	4.38	4.38	2.3	4.38	16.52	7.68	6.58	16.52	16.52	16.52	8.78	7.68
2.6	8.38	2.6	3.51	16.52	7.68	6.58	2.33	1.7	3.51	16.52	5.29	8.78	1.11	16.52	8.38	5.88	8.78	1.11	16.52	6.58	16.52	1.11	4.66	8.78	8.38	8.38	5.29	8.78	3.51	7.68	8.78	6.58	0.00000	8.78	4.66	1.54	5.88	4.38	4.38	16.52	2.33	16.52	7.68	3.51	8.78	16.52	16.52	6.58	7.68
2.6	8.38	2.6	3.51	16.52	7.68	6.58	2.33	1.7	3.51	16.52	5.29	8.78	6.58	16.52	8.38	5.88	8.38	7.68	16.52	6.58	16.52	1.11	4.66	8.78	8.38	8.38	5.29	8.78	3.51	7.68	8.78	6.58	0.00000	8.78	4.66	1.54	5.88	4.38	4.38	16.52	2.33	16.52	7.68	3.51	8.78	16.52	16.52	6.58	7.68
2.6	8.38	2.6	3.51	16.52	7.68	6.58	2.33	1.7	3.51	16.52	5.29	8.78	6.58	16.52	8.38	5.88	8.38	7.68	16.52	6.58	16.52	1.11	4.66	8.78	8.38	8.38	5.29	8.78	3.51	7.68	8.78	6.58	0.00000	8.78	4.66	1.54	5.88	4.38	4.38	16.52	2.33	16.52	7.68	3.51	8.78	16.52	16.52	6.58	7.68
2.6	8.38	2.6	3.51	16.52	7.68	6.58	2.33	1.7	3.51	16.52	5.29	7.68	8.78	16.52	6	5.29	8.78	7.68	16.52	1.11	16.52	1.11	5.88	8.38	5.88	8.38	16.52	8.78	3.51	16.52	8.78	6.58	0.00000	8.78	4.66	1.54	5.88	4.38	4.38	16.52	4.66	16.52	7.68	3.51	8.78	16.52	16.52	6.58	7.68
2.6	8.38	2.6	3.51	16.52	7.68	6.58	2.33	1.7	3.51	16.52	5.29	7.68	8.78	16.52	6	5.29	8.78	7.68	16.52	1.11	16.52	1.11	5.88	8.38	5.88	8.38	16.52	8.78	3.51	16.52	6	6.58	0.00000	8.78	4.66	1.54	5.88	4.38	4.38	16.52	4.66	16.52	7.68	3.51	8.78	16.52	16.52	6.58	7.68
2.6	8.38	2.6	3.51	16.52	7.68	6.58	2.33	1.7	3.51	16.52	5.29	7.68	8.78	16.52	6	5.29	8.78	7.68	16.52	16.52	16.52	1.11	6	6	7.68	8.38	4.66	8.78	3.51	16.52	8.78	6.58	0.00000	8.78	4.66	2.58	5.88	4.38	4.38	16.52	6.58	16.52	7.68	3.51	8.78	16.52	16.52	6.58	7.68
2.6	8.38	2.6	3.51	16.52	7.68	6.58	2.33	1.7	3.51	16.52	5.29	7.68	8.78	16.52	6	5.29	8.38	7.68	16.52	16.52	16.52	1.11	6	6	7.68	8.38	4.66	8.78	3.51	16.52	8.78	6.58	0.00000	8.78	4.66	2.58	5.88	4.38	4.38	16.52	16.52	16.52	7.68	3.51	8.78	16.52	16.52	6.58	7.68
2.6	8.38	2.6	3.51	16.52	7.68	6.58	2.33	1.7	3.51	16.52	5.29	4.66	6.58	16.52	8.38	5.88	8.38	1.11	16.52	6.58	16.52	1.11	5.88	8.78	7.68	8.38	5.29	8.78	3.51	7.68	8.78	6.58	0.00000	8.78	4.66	1.54	5.88	4.38	4.38	16.52	2.33	16.52	7.68	3.51	8.78	16.52	16.52	6.58	7.68
2.6	4.66	2.6	3.51	16.52	5.88	3.51	1.7	2.6	5.88	16.52	5.29	6.58	8.38	16.52	4.66	8.78	16.52	7.68	4.66	6.58	5.29	5.88	6.58	4.66	4.66	16.52	5.88	4.66	8.38	5.88	4.66	3.51	5.29	16.52	4.66	4.38	5.88	7.68	1.7	2.89	2.3	16.52	5.29	6.58	16.52	8.78	2.3	4.66	7.68
6.58	8.78	4.38	3.51	16.52	7.68	3.51	2.6	1.7	8.38	16.52	5.29	5.88	7.68	16.52	5.88	7.68	4.66	5.88	16.52	6	16.52	6.58	16.52	8.38	8.38	7.68	8.38	4.66	2.3	5.29	8.78	6.58	0.00000	8.78	4.66	1.54	5.88	4.38	4.38	2.3	4.38	16.52	7.68	1.11	16.52	16.52	16.52	8.78	7.68
5.29	4.66	8.78	6.58	16.52	7.68	3.51	2.6	1.7	5.29	16.52	5.29	6	5.88	16.52	5.88	16.52	8.78	5.88	6.58	1.11	6.58	7.68	5.88	6.58	8.38	5.88	4.66	4.66	16.52	2.89	4.66	6.58	5.29	8.78	4.66	2.58	5.88	4.38	4.38	1.54	8.78	16.52	7.68	3.51	16.52	16.52	8.78	4.66	7.68
5.29	4.66	16.52	6.58	16.52	7.68	3.51	2.6	1.7	5.29	16.52	5.29	6	5.88	16.52	5.88	16.52	8.78	5.88	6.58	1.11	6.58	7.68	5.88	6.58	8.38	5.88	4.66	4.66	16.52	2.89	4.66	6.58	5.29	8.78	4.66	2.58	5.88	4.38	4.38	1.54	4.38	16.52	7.68	3.51	16.52	16.52	8.78	8.78	7.68
5.29	4.66	4.38	6.58	16.52	5.88	3.51	2.58	2.6	8.38	16.52	5.29	8.78	5.88	16.52	5.88	7.68	8.78	5.88	5.88	7.68	6.58	7.68	16.52	16.52	8.38	5.88	16.52	4.66	16.52	2.89	4.66	6.58	5.29	8.78	4.66	2.58	5.88	4.38	4.38	1.54	1.7	16.52	7.68	3.51	8.78	16.52	16.52	6.58	7.68
5.29	4.66	8.38	6.58	16.52	5.88	3.51	2.6	1.7	5.29	16.52	5.29	6	8.38	16.52	8.38	7.68	8.38	5.88	4.66	1.11	6.58	7.68	16.52	16.52	8.38	5.88	16.52	4.66	16.52	2.89	4.66	6.58	5.29	8.78	4.66	2.58	5.88	4.38	4.38	1.54	1.7	16.52	8.38	3.51	8.78	16.52	16.52	6.58	7.68
5.29	4.66	8.38	6.58	16.52	7.68	3.51	2.6	1.7	5.29	16.52	5.29	6	5.88	16.52	5.88	16.52	6	5.88	6.58	1.11	6.58	7.68	5.88	6.58	8.38	5.88	4.66	4.66	16.52	1.11	4.66	6.58	5.29	8.78	4.66	2.58	5.88	4.38	4.38	1.54	8.78	16.52	7.68	3.51	8.78	16.52	16.52	8.78	7.68
5.29	4.66	8.38	6.58	16.52	7.68	3.51	2.6	1.7	5.29	16.52	5.29	6	5.88	16.52	5.88	16.52	6	5.88	6.58	1.11	6.58	7.68	5.88	6.58	8.38	5.88	4.66	4.66	16.52	1.11	4.66	6.58	5.29	8.78	4.66	2.58	5.88	4.38	4.38	1.54	8.78	16.52	7.68	3.51	8.78	16.52	16.52	8.78	7.68
5.29	4.66	8.38	6.58	16.52	7.68	3.51	2.6	1.7	5.29	16.52	5.29	6	5.88	16.52	5.88	16.52	6	5.88	6.58	1.11	6.58	7.68	5.88	6.58	8.38	5.88	4.66	4.66	16.52	1.11	4.66	6.58	5.29	8.78	4.66	2.58	5.88	4.38	4.38	1.54	8.78	16.52	7.68	3.51	8.78	16.52	16.52	8.78	7.68
5.29	4.66	8.38	6.58	16.52	7.68	3.51	2.6	1.7	5.29	16.52	5.29	6	5.88	16.52	5.88	16.52	6	5.88	6.58	1.11	6.58	7.68	5.88	6.58	8.38	5.88	4.66	4.66	16.52	1.11	4.66	6.58	5.29	8.78	4.66	2.58	5.88	4.38	4.38	1.54	8.78	16.52	7.68	3.51	8.78	16.52	16.52	8.78	7.68
5.29	4.66	8.38	6.58	16.52	7.68	3.51	2.6	1.7	5.29	16.52	5.29	6	5.88	16.52	5.88	16.52	6	5.88	6.58	1.11	6.58	7.68	5.88	6.58	8.38	5.88	4.66	4.66	16.52	1.11	4.66	6.58	5.29	8.78	4.66	2.58	5.88	4.38	4.38	1.54	8.78	16.52	7.68	3.51	16.52	16.52	16.52	8.78	7.68
5.29	4.66	8.38	6.58	16.52	7.68	3.51	2.6	1.7	5.29	16.52	5.29	6	5.88	16.52	5.88	16.52	6	5.88	6.58	1.11	6.58	7.68	5.88	6.58	8.38	5.88	4.66	4.66	16.52	1.11	4.66	6.58	5.29	8.78	4.66	2.58	5.88	4.38	4.38	1.54	8.78	16.52	7.68	3.51	16.52	16.52	16.52	8.78	7.68
5.29	4.66	8.38	6.58	16.52	7.68	3.51	2.6	1.7	5.29	16.52	5.29	6	5.88	16.52	5.88	16.52	6	5.88	6.58	1.11	6.58	7.68	5.88	6.58	8.38	5.88	4.66	4.66	16.52	1.11	4.66	6.58	5.29	8.78	4.66	2.58	5.88	4.38	4.38	1.54	7.68	16.52	7.68	3.51	16.52	16.52	16.52	6	7.68
5.29	4.66	8.38	6.58	16.52	7.68	3.51	2.6	1.7	5.29	16.52	5.29	6	5.88	16.52	5.88	16.52	6	5.88	6.58	1.11	6.58	7.68	5.88	6.58	8.38	5.88	4.66	4.66	16.52	1.11	4.66	6.58	5.29	8.78	4.66	2.58	5.88	4.38	4.38	1.54	7.68	16.52	7.68	3.51	16.52	16.52	16.52	6	7.68
5.29	4.66	8.38	6.58	16.52	7.68	3.51	2.6	1.7	5.29	16.52	5.29	6	5.88	16.52	5.88	16.52	6	5.88	6.58	1.11	6.58	7.68	5.88	6.58	8.38	5.88	4.66	4.66	16.52	1.11	4.66	6.58	5.29	8.78	4.66	2.58	5.88	4.38	4.38	1.54	7.68	16.52	7.68	3.51	16.52	16.52	16.52	6	7.68
5.29	4.66	8.38	6.58	16.52	7.68	3.51	2.6	1.7	5.29	16.52	5.29	6	4.66	16.52	5.88	16.52	6	5.88	6.58	1.11	6.58	7.68	5.88	6.58	8.38	5.88	16.52	4.66	16.52	1.11	4.66	6.58	5.29	8.78	4.66	2.58	5.88	4.38	4.38	1.54	7.68	16.52	7.68	3.51	8.78	16.52	16.52	16.52	7.68
5.29	4.66	8.38	6.58	16.52	7.68	3.51	2.6	1.7	5.29	16.52	5.29	6	4.66	16.52	5.88	16.52	6	5.88	6.58	1.11	6.58	7.68	5.88	6.58	8.38	5.88	4.66	4.66	16.52	1.11	4.66	6.58	5.29	8.78	4.66	2.58	5.88	4.38	4.38	1.54	8.78	16.52	7.68	3.51	8.78	16.52	16.52	16.52	7.68
5.29	4.66	8.38	6.58	16.52	7.68	3.51	2.6	1.7	5.29	16.52	5.29	6	4.66	16.52	5.88	16.52	6	5.88	6.58	1.11	6.58	7.68	5.88	6.58	8.38	5.88	4.66	4.66	16.52	1.11	4.66	6.58	5.29	8.78	4.66	2.58	5.88	4.38	4.38	1.54	8.78	16.52	7.68	3.51	8.78	16.52	16.52	16.52	7.68
2.33	4.66	7.68	6.58	16.52	5.88	3.51	2.6	2.6	5.29	16.52	5.29	16.52	8.38	16.52	5.29	1.11	6	5.88	16.52	1.11	6.58	7.68	5.88	16.52	8.38	8.78	16.52	4.66	16.52	4.66	8.38	6.58	5.29	4.66	4.66	2.58	5.88	4.38	4.38	1.11	8.78	16.52	7.68	3.51	8.78	16.52	16.52	8.78	7.68
8.78	2.6	6.58	16.52	7.68	3.51	5.88	5.29	1.7	5.29	16.52	8.38	16.52	8.78	6.58	8.78	8.78	7.68	7.68	4.66	8.78	16.52	6.58	8.78	8.78	5.88	5.88	4.66	8.78	16.52	5.29	8.78	6.58	0.00000	4.66	4.66	1.54	5.88	4.38	4.38	2.33	8.38	16.52	7.68	6.58	8.78	16.52	16.52	4.66	7.68
8.78	8.78	1.7	6.58	16.52	7.68	3.51	2.3	1.7	8.78	16.52	5.29	2.33	8.78	16.52	7.68	5.29	1.11	5.88	16.52	4.66	6.58	8.78	4.66	16.52	8.38	5.88	5.88	4.66	6.58	16.52	4.66	6.58	0.00000	8.78	4.66	1.54	5.88	4.38	4.38	2.3	4.38	8.78	7.68	3.51	8.78	16.52	16.52	6	5.88
8.78	2.58	8.78	6.58	16.52	7.68	2.33	2.6	1.7	8.38	16.52	5.29	5.88	4.66	16.52	4.66	7.68	16.52	5.88	8.78	7.68	16.52	7.68	5.88	6.58	7.68	5.88	6	8.78	16.52	5.29	16.52	6.58	0.00000	8.78	4.66	1.54	5.88	4.38	4.38	1.54	4.38	16.52	7.68	3.51	4.66	16.52	16.52	4.66	7.68
8.78	2.58	8.78	6.58	16.52	7.68	2.33	2.6	1.7	8.38	16.52	5.29	5.88	4.66	16.52	4.66	7.68	16.52	5.88	8.78	7.68	16.52	7.68	5.88	6.58	7.68	5.88	6	8.78	16.52	5.29	16.52	6.58	0.00000	8.78	4.66	1.54	5.88	4.38	4.38	1.54	4.38	16.52	7.68	3.51	4.66	16.52	16.52	4.66	7.68
8.78	6	5.88	6.58	16.52	7.68	2.33	2.6	1.7	8.38	16.52	5.29	5.88	16.52	16.52	4.66	1.11	8.38	5.88	8.78	7.68	16.52	7.68	5.88	6.58	5.88	5.88	6	8.78	16.52	5.29	16.52	6.58	0.00000	8.78	4.66	1.54	5.88	4.38	4.38	1.54	4.38	16.52	7.68	3.51	16.52	16.52	16.52	4.66	7.68
8.78	6	4.66	6.58	16.52	5.88	2.33	2.6	1.7	5.29	16.52	5.29	8.38	4.66	16.52	4.66	7.68	16.52	5.88	8.78	7.68	16.52	7.68	5.88	6.58	7.68	5.88	6	8.78	16.52	5.29	16.52	6.58	0.00000	8.78	4.66	1.54	5.88	4.38	4.38	1.54	4.38	16.52	7.68	3.51	16.52	16.52	16.52	8.78	7.68
8.78	6	4.66	6.58	16.52	5.88	2.33	2.6	1.7	5.29	16.52	5.29	8.38	4.66	16.52	4.66	7.68	16.52	5.88	8.78	7.68	16.52	7.68	5.88	6.58	7.68	5.88	6	8.78	16.52	5.29	16.52	6.58	0.00000	8.78	4.66	1.54	5.88	4.38	4.38	1.54	4.38	16.52	7.68	3.51	16.52	16.52	16.52	8.78	7.68
8.78	6	4.66	6.58	16.52	7.68	2.33	2.6	1.7	8.38	16.52	5.29	5.88	4.66	16.52	4.66	7.68	16.52	5.88	8.78	7.68	16.52	7.68	5.88	6.58	7.68	5.88	6	8.78	16.52	5.29	16.52	6.58	0.00000	8.78	4.66	1.54	5.88	4.38	4.38	1.54	4.38	16.52	7.68	3.51	16.52	16.52	16.52	8.78	7.68
8.78	1.54	1.7	6.58	16.52	7.68	3.51	2.6	1.7	5.29	16.52	7.68	5.88	5.88	16.52	4.66	1.11	4.66	5.88	16.52	4.66	16.52	8.38	16.52	8.78	8.38	4.66	16.52	4.66	16.52	5.29	4.66	6.58	0.00000	8.78	4.66	1.54	5.88	4.38	4.38	1.54	4.38	16.52	7.68	3.51	6	16.52	16.52	16.52	6.58
8.78	8.38	5.88	6.58	16.52	7.68	1.11	2.6	1.7	5.29	16.52	5.29	5.88	4.66	16.52	4.66	7.68	4.66	5.88	8.78	7.68	16.52	7.68	5.88	6.58	7.68	5.88	6	8.78	16.52	5.29	16.52	6.58	0.00000	8.78	4.66	1.54	5.88	4.38	4.38	1.54	4.38	16.52	7.68	3.51	16.52	16.52	16.52	4.66	7.68
8.78	8.38	5.88	6.58	16.52	7.68	2.33	2.6	1.7	8.38	16.52	5.29	5.88	4.66	6.58	8.78	7.68	16.52	5.88	8.78	7.68	6.58	7.68	5.88	6.58	7.68	5.88	6	8.78	16.52	5.29	16.52	6.58	0.00000	8.78	4.66	1.54	5.88	4.38	4.38	1.54	4.38	16.52	7.68	3.51	16.52	16.52	16.52	4.66	7.68
8.78	8.38	5.88	6.58	16.52	7.68	2.33	2.6	1.7	8.38	16.52	5.29	5.88	4.66	16.52	5.29	7.68	6	5.88	8.78	7.68	6.58	5.88	5.88	6.58	7.68	5.88	6	8.78	16.52	5.29	16.52	6.58	0.00000	8.78	4.66	1.54	5.88	4.38	4.38	1.54	4.38	16.52	7.68	3.51	16.52	16.52	16.52	4.66	7.68
8.78	8.38	5.88	6.58	16.52	7.68	2.33	2.6	1.7	8.38	16.52	5.29	5.88	4.66	16.52	4.66	7.68	4.66	5.88	8.78	7.68	16.52	7.68	4.66	6.58	7.68	5.88	6	8.78	16.52	5.29	16.52	6.58	0.00000	8.78	4.66	1.54	5.88	4.38	4.38	1.54	4.38	16.52	7.68	3.51	16.52	16.52	16.52	4.66	7.68
8.78	8.38	1.7	6.58	16.52	6.58	2.33	2.6	1.7	8.38	16.52	5.29	5.88	4.66	16.52	4.66	6.58	4.66	5.88	16.52	7.68	6.58	7.68	5.88	6.58	7.68	5.88	6	8.78	16.52	1.54	16.52	6.58	5.29	8.78	4.66	1.54	5.88	4.38	4.38	1.54	4.38	16.52	7.68	3.51	16.52	16.52	16.52	4.66	7.68
8.78	8.38	1.7	6.58	16.52	7.68	2.33	2.6	1.7	8.38	16.52	5.29	5.88	4.66	16.52	4.66	6.58	4.66	5.88	16.52	7.68	6.58	7.68	5.88	6.58	7.68	5.88	6	8.78	16.52	1.54	16.52	6.58	0.00000	8.78	4.66	1.54	5.88	4.38	4.38	1.54	4.38	16.52	7.68	3.51	16.52	16.52	16.52	4.66	7.68
8.78	8.38	2.6	6.58	16.52	7.68	6.58	2.6	1.7	5.29	16.52	5.29	7.68	5.88	16.52	7.68	1.11	1.11	5.88	7.68	8.78	6.58	8.78	8.78	4.66	2.6	8.38	8.78	16.52	6.58	8.38	0.00000	6.58	0.00000	8.78	5.88	1.54	5.88	4.38	4.38	16.52	2.58	8.78	7.68	3.51	8.78	16.52	16.52	4.66	7.68
8.78	8.38	2.6	6.58	16.52	7.68	3.51	2.6	1.7	5.29	16.52	5.29	2.3	7.68	16.52	5.88	5.88	4.66	7.68	5.88	16.52	7.68	7.68	16.52	8.38	4.66	8.78	16.52	4.66	6.58	16.52	8.78	6.58	0.00000	4.66	4.66	2.58	5.88	4.38	4.38	2.3	8.38	16.52	7.68	3.51	7.68	16.52	16.52	16.52	7.68
8.78	8.38	2.6	6.58	16.52	7.68	3.51	2.6	1.7	5.29	16.52	5.29	2.3	7.68	16.52	5.88	5.88	4.66	7.68	4.66	16.52	7.68	7.68	16.52	8.38	4.66	8.78	16.52	4.66	6.58	16.52	8.78	6.58	0.00000	4.66	4.66	2.58	5.88	4.38	4.38	2.3	8.38	16.52	7.68	3.51	7.68	16.52	16.52	16.52	7.68
8.78	8.38	2.6	6.58	16.52	7.68	3.51	2.6	1.7	5.29	16.52	5.29	2.3	7.68	16.52	5.88	5.88	4.66	7.68	4.66	16.52	7.68	7.68	16.52	8.38	4.66	8.78	7.68	4.66	6.58	6	8.78	6.58	0.00000	4.66	4.66	2.58	5.88	4.38	4.38	2.3	8.38	16.52	7.68	3.51	7.68	16.52	16.52	16.52	7.68
8.78	8.38	2.6	6.58	16.52	7.68	3.51	2.6	1.7	5.29	16.52	5.29	2.3	7.68	16.52	5.88	5.88	4.66	7.68	4.66	16.52	7.68	7.68	16.52	8.38	4.66	8.78	7.68	4.66	16.52	16.52	8.78	6.58	0.00000	4.66	4.66	2.58	5.88	4.38	4.38	2.3	8.38	16.52	7.68	3.51	7.68	16.52	16.52	16.52	7.68
8.78	8.38	2.6	6.58	16.52	7.68	3.51	2.6	1.7	5.29	16.52	5.29	2.3	7.68	16.52	5.88	5.88	4.66	7.68	4.66	16.52	7.68	7.68	16.52	8.38	4.66	8.78	7.68	4.66	16.52	16.52	8.78	6.58	0.00000	4.66	4.66	2.58	5.88	4.38	4.38	2.3	8.38	16.52	7.68	3.51	7.68	16.52	16.52	16.52	7.68
8.78	8.38	8.38	3.51	16.52	7.68	2.33	5.29	1.7	8.38	16.52	5.29	5.88	4.66	16.52	5.29	7.68	4.66	5.88	8.78	7.68	16.52	7.68	8.78	6.58	7.68	5.88	6	8.78	16.52	5.29	16.52	6.58	0.00000	8.78	4.66	1.54	5.88	4.38	4.38	1.54	4.38	16.52	7.68	3.51	16.52	16.52	16.52	4.66	7.68
8.78	4.66	8.38	6.58	16.52	4.38	6	2.58	2.6	7.68	16.52	5.29	6	6	16.52	8.38	16.52	4.66	7.68	8.78	7.68	6.58	7.68	6.58	16.52	8.38	5.88	16.52	4.66	16.52	5.29	4.66	6.58	5.29	8.78	4.66	2.58	5.88	4.38	4.38	1.54	8.38	16.52	7.68	3.51	8.38	16.52	16.52	8.78	7.68
8.78	4.66	8.38	6.58	16.52	4.38	8.38	2.6	2.6	5.29	16.52	5.29	16.52	8.78	16.52	8.38	1.11	6	5.88	16.52	7.68	6.58	7.68	16.52	16.52	8.38	16.52	16.52	8.78	16.52	8.78	16.52	6.58	5.29	8.78	4.66	2.58	5.88	4.38	4.38	1.54	8.78	16.52	7.68	3.51	8.38	16.52	16.52	8.78	7.68
8.78	4.66	8.38	6.58	16.52	4.38	4.66	2.58	2.6	5.29	16.52	5.29	6	8.38	16.52	8.38	1.11	6	5.88	8.78	7.68	6.58	7.68	16.52	16.52	8.38	5.88	16.52	4.66	16.52	5.29	8.78	6.58	0.00000	8.78	4.66	2.58	5.88	4.38	4.38	1.54	8.38	16.52	7.68	3.51	8.38	16.52	16.52	8.78	7.68
8.78	4.66	8.38	3.51	16.52	5.88	3.51	2.6	2.6	8.38	16.52	5.29	6	8.78	16.52	5.88	7.68	5.88	5.88	16.52	1.11	6.58	7.68	8.78	16.52	8.38	8.38	6.58	4.66	16.52	5.29	4.66	6.58	5.29	8.78	4.66	2.58	5.88	4.38	4.38	1.11	7.68	16.52	7.68	3.51	8.78	16.52	16.52	8.78	7.68
8.78	4.66	8.38	3.51	16.52	5.88	3.51	2.6	2.6	8.38	16.52	5.29	6	8.78	16.52	5.88	7.68	5.88	5.88	16.52	1.11	6.58	7.68	8.78	16.52	8.38	8.38	6.58	4.66	16.52	5.29	4.66	6.58	5.29	8.78	4.66	2.58	5.88	4.38	4.38	1.54	7.68	16.52	7.68	3.51	8.78	16.52	16.52	8.38	7.68
2.58	6.58	2.89	2.58	2.6	5.29	6	5.88	5.88	1.11	1.11	6.58	4.66	1.11	7.68	5.29	1.11	5.29	1.7	4.38	2.6	8.78	7.68	4.38	2.6	8.38	8.38	4.66	4.66	16.52	2.89	4.66	6.58	5.29	8.78	4.66	2.58	5.88	4.38	4.38	1.54	8.78	16.52	7.68	3.51	8.78	16.52	8.78	6	7.68
2.58	8.78	1.7	6.58	6	7.68	7.68	2.3	1.7	4.66	16.52	5.29	5.88	8.38	16.52	2.6	5.88	6.58	5.88	16.52	16.52	16.52	8.78	6.58	6	8.38	16.52	5.88	4.66	16.52	6	8.78	6.58	0.00000	8.78	4.66	1.54	5.88	4.38	4.38	1.54	1.7	16.52	7.68	3.51	8.38	16.52	16.52	8.78	1.11
2.58	1.54	5.88	2.3	2.3	5.29	2.6	5.88	6.58	1.11	1.11	3.51	6.58	1.11	4.66	2.3	1.11	5.29	2.6	5.29	2.6	8.78	7.68	4.38	2.6	8.38	5.88	16.52	8.78	16.52	5.29	4.66	6.58	5.29	8.78	4.66	1.54	5.88	4.38	4.38	1.54	4.38	16.52	7.68	3.51	8.38	16.52	16.52	8.78	7.68
2.58	7.68	2.89	2.58	2.6	5.29	6	5.88	5.29	1.11	1.11	6.58	8.78	1.11	7.68	16.52	1.11	5.29	2.6	4.38	2.6	8.78	7.68	4.38	2.6	8.38	4.38	6	1.7	2.3	1.11	4.66	6.58	5.29	8.78	4.66	2.58	5.88	4.38	4.38	1.54	8.78	16.52	7.68	3.51	8.78	16.52	8.78	6	7.68
16.52	5.88	8.78	6.58	16.52	1.7	3.51	2.6	2.6	5.29	6	5.29	2.58	8.38	16.52	5.88	7.68	8.78	5.88	4.66	1.11	6.58	7.68	16.52	16.52	8.38	4.66	16.52	4.66	16.52	2.89	4.66	6.58	5.29	8.78	4.66	2.58	5.88	4.38	4.38	1.54	1.7	16.52	7.68	3.51	8.38	16.52	16.52	8.78	7.68
16.52	5.88	8.78	6.58	16.52	1.7	3.51	2.6	2.6	5.29	6	5.29	2.58	8.38	16.52	5.88	7.68	8.78	5.88	4.66	1.11	6.58	7.68	16.52	16.52	8.38	4.66	16.52	4.66	16.52	2.89	4.66	6.58	5.29	8.78	4.66	2.58	5.88	4.38	4.38	1.54	1.7	16.52	7.68	3.51	8.38	16.52	16.52	8.78	7.68
16.52	8.78	2.3	6.58	16.52	7.68	3.51	2.6	2.6	8.38	16.52	5.29	7.68	5.88	16.52	5.88	1.11	8.78	7.68	8.78	16.52	6.58	1.11	16.52	16.52	8.38	6.58	7.68	4.66	6.58	1.11	16.52	6.58	0.00000	8.78	4.66	2.58	5.88	4.38	4.38	1.54	1.7	16.52	7.68	3.51	16.52	16.52	16.52	8.78	7.68
16.52	16.52	2.6	6.58	16.52	7.68	3.51	2.3	1.7	5.29	16.52	5.29	5.88	5.29	16.52	5.29	5.29	5.88	7.68	8.78	5.29	16.52	7.68	5.88	1.11	5.88	8.78	8.38	8.78	16.52	5.29	4.66	6.58	0.00000	4.66	4.66	1.54	5.88	4.38	4.38	8.38	4.38	8.78	7.68	3.51	8.38	16.52	16.52	4.66	7.68
16.52	4.66	2.6	6.58	16.52	5.88	3.51	2.6	2.6	5.88	16.52	5.29	6.58	8.38	16.52	4.66	8.78	16.52	7.68	8.78	6.58	5.29	5.88	16.52	4.66	4.66	16.52	5.88	4.66	8.38	4.66	4.66	3.51	5.29	16.52	4.66	2.58	5.88	4.38	1.7	1.54	2.6	16.52	7.68	6.58	16.52	8.78	2.3	6	7.68
16.52	4.66	2.6	6.58	16.52	7.68	3.51	2.58	2.6	5.29	16.52	5.29	4.66	5.88	16.52	8.38	8.38	8.38	5.88	16.52	4.66	16.52	7.68	6.58	1.11	7.68	5.88	5.88	4.66	6.58	1.11	16.52	6.58	0.00000	8.78	4.66	2.58	5.88	4.38	4.38	2.3	2.6	16.52	7.68	3.51	8.78	16.52	16.52	16.52	7.68
16.52	4.66	2.6	6.58	16.52	7.68	3.51	2.58	2.6	5.29	16.52	5.29	4.66	5.88	16.52	8.38	8.38	8.38	5.88	16.52	4.66	16.52	7.68	6.58	1.11	7.68	5.88	5.88	4.66	6.58	1.11	16.52	6.58	0.00000	8.78	4.66	2.58	5.88	4.38	4.38	2.3	2.6	16.52	7.68	3.51	8.78	16.52	16.52	16.52	7.68
16.52	4.66	2.6	6.58	16.52	7.68	3.51	2.58	2.6	5.29	16.52	5.29	4.66	5.88	16.52	8.38	8.38	8.38	5.88	16.52	4.66	16.52	7.68	6.58	1.11	7.68	5.88	5.88	4.66	6.58	1.11	16.52	6.58	0.00000	8.78	4.66	2.58	5.88	4.38	4.38	2.3	2.6	16.52	7.68	3.51	8.78	16.52	16.52	16.52	7.68
16.52	4.66	2.6	6.58	16.52	7.68	3.51	2.3	1.7	5.29	16.52	5.29	5.88	5.29	16.52	5.29	5.29	5.88	7.68	8.78	5.29	16.52	7.68	5.88	1.11	5.88	8.78	8.38	8.78	16.52	5.88	4.66	6.58	0.00000	4.66	4.66	1.54	5.88	4.38	4.38	8.38	4.38	8.78	7.68	3.51	8.38	16.52	16.52	4.66	7.68
16.52	4.66	2.6	6.58	16.52	7.68	3.51	2.3	1.7	5.29	16.52	5.29	5.88	5.29	16.52	5.29	5.29	5.88	7.68	8.78	5.29	16.52	7.68	5.88	1.11	5.88	8.78	8.38	8.78	16.52	5.29	4.66	6.58	0.00000	4.66	4.66	1.54	5.88	4.38	4.38	8.38	4.38	8.78	7.68	3.51	8.38	16.52	16.52	4.66	7.68
16.52	4.66	2.6	6.58	16.52	7.68	3.51	2.3	1.7	5.29	16.52	5.29	5.88	5.29	16.52	5.29	5.29	5.88	7.68	8.78	5.29	16.52	7.68	5.88	1.11	5.88	4.66	8.38	8.78	16.52	5.29	4.66	6.58	0.00000	4.66	4.66	1.54	5.88	4.38	4.38	8.38	4.38	8.78	7.68	3.51	8.38	16.52	16.52	4.66	7.68
16.52	4.66	8.78	6.58	16.52	1.7	3.51	2.6	2.6	5.29	6	5.29	2.58	8.38	16.52	5.88	7.68	8.78	5.88	4.66	1.11	6.58	7.68	16.52	16.52	8.38	4.66	16.52	4.66	16.52	2.89	4.66	6.58	5.29	8.78	4.66	2.58	5.88	4.38	4.38	1.54	1.7	16.52	7.68	3.51	8.38	16.52	16.52	8.78	7.68
16.52	4.66	8.38	6.58	16.52	5.88	6.58	2.6	2.6	6.58	16.52	5.29	6	5.88	16.52	5.88	1.11	6	5.88	16.52	1.11	6.58	7.68	4.66	16.52	8.38	5.88	5.88	4.66	16.52	2.89	4.66	6.58	0.00000	8.78	4.66	2.58	5.88	4.38	4.38	1.54	8.38	16.52	7.68	3.51	8.78	16.52	16.52	8.78	5.88
16.52	4.66	8.38	6.58	16.52	5.88	6.58	2.6	2.6	6.58	16.52	5.29	6	5.88	16.52	5.88	1.11	6	5.88	16.52	1.11	6.58	7.68	4.66	16.52	8.38	5.88	5.88	4.66	16.52	2.89	4.66	6.58	0.00000	8.78	4.66	2.58	5.88	4.38	4.38	1.54	8.38	16.52	7.68	3.51	8.78	16.52	16.52	8.78	5.88
16.52	4.66	8.38	6.58	16.52	5.88	6.58	2.6	2.6	6.58	16.52	5.29	6	5.88	16.52	5.88	1.11	6	5.88	16.52	1.11	6.58	7.68	4.66	16.52	8.38	5.88	5.88	4.66	16.52	2.89	4.66	6.58	0.00000	8.78	4.66	2.58	5.88	4.38	4.38	1.54	8.38	16.52	7.68	3.51	8.78	16.52	16.52	8.78	8.38
16.52	4.66	8.38	6.58	16.52	5.88	6.58	2.6	2.6	6.58	16.52	1.54	6	5.88	16.52	5.88	1.11	6	5.88	16.52	1.11	6.58	7.68	4.66	16.52	8.38	5.88	5.88	4.66	16.52	2.89	4.66	6.58	0.00000	8.78	4.66	2.58	5.88	4.38	4.38	1.54	8.38	16.52	7.68	3.51	8.78	16.52	16.52	8.78	5.88
16.52	4.66	8.38	6.58	16.52	5.29	6.58	2.6	2.6	6.58	16.52	5.29	6	5.88	16.52	8.38	1.11	6	5.88	16.52	1.11	6.58	7.68	4.66	16.52	8.38	5.88	5.88	4.66	16.52	2.89	4.66	6.58	0.00000	8.78	4.66	2.58	5.88	4.38	4.38	1.54	8.38	16.52	7.68	3.51	8.78	16.52	16.52	8.78	5.88
6	8.78	4.38	3.51	16.52	7.68	3.51	2.6	2.6	8.38	16.52	5.29	5.88	7.68	16.52	5.88	7.68	8.78	5.88	16.52	6	16.52	6.58	16.52	8.38	8.38	7.68	5.88	4.66	2.3	5.29	4.66	6.58	0.00000	8.78	4.66	1.54	5.88	4.38	4.38	2.3	4.38	16.52	7.68	1.11	16.52	16.52	16.52	8.78	7.68
6	8.78	4.38	3.51	16.52	7.68	3.51	2.6	2.6	8.38	16.52	5.29	5.88	7.68	16.52	5.88	7.68	8.78	5.88	16.52	4.66	16.52	6.58	16.52	8.38	8.38	7.68	5.88	4.66	16.52	5.29	8.78	6.58	0.00000	8.78	4.66	1.54	5.88	4.38	4.38	2.3	4.38	16.52	7.68	1.11	16.52	16.52	16.52	8.78	7.68
6	8.78	4.38	3.51	16.52	7.68	3.51	2.6	2.6	8.38	16.52	5.29	5.88	7.68	16.52	5.88	7.68	8.78	5.88	16.52	4.66	16.52	6.58	16.52	8.38	8.38	7.68	5.88	4.66	16.52	5.29	8.78	6.58	0.00000	8.78	4.66	1.54	5.88	4.38	4.38	1.54	3.51	16.52	7.68	1.11	16.52	16.52	16.52	8.78	7.68
6	2.58	4.38	3.51	16.52	7.68	3.51	5.29	2.6	8.38	16.52	5.29	5.88	7.68	16.52	5.88	7.68	8.78	5.88	16.52	4.66	16.52	6.58	16.52	8.38	8.38	7.68	5.88	4.66	2.3	5.29	4.66	6.58	0.00000	8.78	4.66	2.58	5.88	4.38	4.38	2.3	4.38	16.52	7.68	1.11	16.52	16.52	16.52	8.78	7.68
6	4.66	8.38	6.58	16.52	5.88	3.51	2.6	1.7	5.29	6	5.29	6	8.38	16.52	5.88	1.11	8.38	5.88	16.52	4.66	6.58	1.11	16.52	16.52	8.38	16.52	16.52	8.78	16.52	5.29	16.52	6.58	5.29	8.78	4.66	2.58	5.88	4.38	4.38	1.54	4.38	16.52	7.68	3.51	8.78	16.52	16.52	6.58	7.68
6	4.66	8.38	6.58	16.52	5.88	3.51	2.6	4.38	5.29	6	5.29	6	8.38	16.52	5.88	1.11	8.38	5.88	16.52	8.78	6.58	1.11	8.78	16.52	8.38	6.58	16.52	8.78	16.52	5.29	16.52	6.58	5.29	8.78	4.66	2.58	5.88	4.38	4.38	1.54	8.38	16.52	7.68	3.51	8.78	16.52	16.52	16.52	7.68
6	4.66	8.38	6.58	16.52	4.38	8.78	2.58	2.6	5.29	16.52	5.29	6	8.38	16.52	5.88	6.58	4.66	5.88	4.66	7.68	16.52	7.68	6.58	16.52	8.38	5.88	16.52	4.66	16.52	2.89	4.66	6.58	5.29	8.78	4.66	2.58	5.88	4.38	4.38	1.54	8.38	16.52	7.68	3.51	8.38	16.52	16.52	8.78	7.68
4.38	8.78	1.7	6.58	16.52	7.68	2.33	2.58	1.7	8.38	16.52	5.29	4.66	8.38	16.52	8.38	7.68	8.78	8.38	4.66	8.78	1.11	7.68	8.78	8.78	1.11	5.88	4.66	8.78	16.52	5.29	8.78	6.58	0.00000	8.78	4.66	1.54	5.88	4.38	4.38	1.54	3.51	16.52	7.68	1.11	16.52	16.52	16.52	8.78	7.68
4.38	8.78	1.7	6.58	16.52	7.68	7.68	2.3	1.7	5.88	16.52	5.29	5.88	8.38	16.52	4.66	5.88	6.58	5.88	16.52	16.52	16.52	8.78	6.58	6	8.78	16.52	7.68	4.66	16.52	4.66	8.78	6.58	0.00000	8.78	4.66	1.54	5.88	4.38	4.38	1.54	1.7	16.52	7.68	3.51	8.38	16.52	16.52	8.78	1.11
4.38	8.78	1.7	6.58	16.52	7.68	7.68	2.3	1.7	4.66	16.52	5.29	5.88	8.38	16.52	2.6	5.88	6.58	5.88	16.52	16.52	16.52	8.78	6.58	6	8.38	16.52	7.68	4.66	16.52	4.66	8.78	16.52	0.00000	8.78	4.66	1.54	5.88	4.38	4.38	1.54	1.7	16.52	7.68	3.51	8.38	16.52	16.52	8.78	7.68
4.38	8.78	1.7	6.58	16.52	7.68	7.68	2.3	1.7	4.66	16.52	5.29	5.88	8.38	16.52	2.6	5.88	6.58	5.88	16.52	16.52	16.52	8.38	6.58	6	8.38	16.52	7.68	4.66	16.52	5.29	8.78	6.58	0.00000	8.78	4.66	1.54	5.88	4.38	4.38	1.54	1.7	16.52	7.68	3.51	8.38	16.52	16.52	8.78	7.68
4.38	8.78	4.38	6.58	16.52	7.68	3.51	2.6	1.7	6	16.52	5.29	5.88	8.38	16.52	7.68	6.58	8.78	7.68	4.66	8.78	1.11	7.68	8.78	5.88	1.11	5.88	4.66	8.78	16.52	5.29	8.78	6.58	0.00000	8.78	4.66	1.54	5.88	4.38	4.38	1.54	3.51	16.52	7.68	1.11	16.52	16.52	16.52	8.78	7.68
4.38	8.78	4.38	6.58	16.52	7.68	3.51	2.6	1.7	8.38	16.52	5.29	5.88	8.38	16.52	7.68	6.58	8.78	7.68	8.78	16.52	1.11	8.38	4.66	8.38	1.11	8.38	4.66	8.78	16.52	5.29	8.78	6.58	0.00000	8.78	4.66	1.54	5.88	4.38	4.38	1.54	3.51	16.52	1.54	1.11	16.52	16.52	16.52	8.78	7.68
4.38	8.78	4.38	6.58	16.52	7.68	3.51	2.6	1.7	8.38	16.52	5.29	5.88	8.38	16.52	7.68	6.58	8.78	8.38	16.52	8.78	16.52	6.58	5.29	8.78	1.11	5.88	4.66	8.78	16.52	5.29	8.78	6.58	0.00000	8.78	4.66	1.54	5.88	4.38	4.38	2.3	3.51	16.52	7.68	1.11	16.52	16.52	16.52	8.78	7.68
4.38	8.78	4.38	6.58	16.52	7.68	3.51	2.6	1.7	8.38	16.52	5.29	5.88	8.38	16.52	7.68	6.58	8.78	8.38	16.52	8.78	16.52	6.58	5.29	8.78	1.11	5.88	4.66	8.78	16.52	5.29	8.78	6.58	0.00000	8.78	4.66	1.54	5.88	4.38	4.38	1.54	3.51	16.52	7.68	1.11	16.52	16.52	16.52	8.78	7.68
4.38	8.78	4.38	6.58	16.52	7.68	3.51	2.58	1.7	8.78	16.52	5.29	5.88	8.38	16.52	7.68	7.68	8.78	8.38	8.78	16.52	1.11	5.88	4.66	8.38	1.11	5.88	4.66	8.78	16.52	5.29	8.78	6.58	0.00000	8.78	4.66	1.54	5.88	4.38	4.38	1.54	3.51	16.52	7.68	1.11	16.52	16.52	16.52	8.78	7.68
4.38	8.78	4.38	6.58	16.52	7.68	3.51	7.68	1.7	5.29	16.52	5.29	5.88	8.38	16.52	7.68	7.68	8.78	7.68	8.78	8.78	6.58	7.68	8.78	5.29	1.11	7.68	5.88	8.78	16.52	5.29	8.78	6.58	0.00000	8.78	4.66	1.54	5.88	4.38	4.38	1.54	3.51	16.52	7.68	1.11	16.52	16.52	16.52	8.78	7.68
4.38	8.78	4.38	3.51	16.52	7.68	3.51	2.6	1.7	2.3	16.52	5.29	7.68	8.38	6.58	7.68	7.68	8.78	5.88	4.66	8.78	16.52	7.68	8.78	8.38	1.11	5.88	4.66	8.78	16.52	5.29	8.78	6.58	0.00000	8.78	4.66	1.54	5.88	4.38	4.38	1.54	3.51	16.52	7.68	1.11	16.52	16.52	16.52	8.78	7.68
4.38	8.78	4.38	3.51	16.52	7.68	3.51	2.6	1.7	2.3	16.52	5.29	7.68	8.38	6.58	7.68	7.68	8.78	7.68	4.66	8.38	6.58	7.68	4.66	8.38	1.11	5.88	4.66	8.78	16.52	5.29	8.78	6.58	0.00000	8.78	4.66	1.54	5.88	4.38	4.38	1.54	3.51	16.52	7.68	1.11	16.52	16.52	16.52	8.78	7.68
4.38	8.78	4.38	3.51	16.52	7.68	3.51	5.29	1.7	2.3	16.52	5.29	7.68	8.38	16.52	7.68	7.68	8.78	7.68	8.78	6	6.58	7.68	8.78	8.38	1.11	5.88	4.66	8.78	16.52	1.54	4.38	6.58	0.00000	8.78	4.66	1.54	5.88	4.38	4.38	2.3	3.51	16.52	7.68	1.11	16.52	16.52	16.52	8.78	7.68
4.38	8.78	4.38	3.51	16.52	7.68	3.51	5.29	1.7	2.3	16.52	5.29	7.68	8.38	16.52	7.68	7.68	8.78	7.68	8.78	6	6.58	7.68	8.78	8.38	1.11	5.29	4.66	8.78	16.52	1.54	8.78	6.58	0.00000	8.78	4.66	1.54	5.88	4.38	4.38	1.54	3.51	16.52	7.68	1.11	16.52	16.52	16.52	8.78	7.68
4.38	8.78	4.38	3.51	16.52	7.68	3.51	5.29	1.7	2.3	16.52	5.29	7.68	8.38	16.52	7.68	7.68	8.78	7.68	4.66	8.78	16.52	7.68	8.78	8.38	1.11	5.88	4.66	8.78	16.52	5.29	8.78	6.58	0.00000	8.78	4.66	1.54	5.88	4.38	4.38	1.54	3.51	16.52	7.68	1.11	16.52	16.52	16.52	8.78	7.68
4.38	8.78	4.38	3.51	16.52	7.68	3.51	5.29	1.7	2.3	16.52	5.29	8.38	8.38	16.52	7.68	7.68	8.78	7.68	8.78	6	6.58	7.68	8.78	8.38	1.11	5.88	4.66	8.78	16.52	5.29	8.78	6.58	0.00000	8.78	4.66	1.54	5.88	4.38	4.38	1.54	3.51	16.52	7.68	1.11	16.52	16.52	16.52	8.78	7.68
5.29	1.7	4.66	6.58	16.52	2.3	6.58	5.29	1.7	5.29	16.52	5.29	5.88	4.66	16.52	5.88	7.68	16.52	5.29	4.66	2.89	16.52	7.68	16.52	4.66	8.38	5.29	4.66	4.66	16.52	16.52	4.66	6.58	5.29	16.52	4.66	1.54	5.88	7.68	7.68	5.29	5.29	16.52	7.68	5.88	16.52	16.52	16.52	8.38	7.68
5.29	2.3	7.68	16.52	1.11	4.38	2.6	5.29	1.11	4.38	5.29	5.29	3.51	1.54	2.58	7.68	2.58	1.54	2.6	2.6	4.66	5.29	7.68	1.11	1.11	3.51	2.33	1.11	8.78	2.3	1.11	4.66	4.38	0.00000	4.66	7.68	6.58	3.51	4.38	4.38	2.3	4.38	16.52	7.68	1.11	16.52	16.52	16.52	8.78	7.68
5.29	4.66	8.38	6.58	16.52	4.38	4.66	2.58	2.6	5.29	16.52	5.29	6	8.38	16.52	6	1.11	6	5.88	4.66	7.68	6.58	7.68	16.52	16.52	8.38	5.88	16.52	4.66	16.52	5.29	4.66	6.58	5.29	8.78	4.66	2.58	5.88	4.38	4.38	1.54	8.38	16.52	7.68	3.51	8.38	16.52	16.52	8.78	7.68
2.3	5.88	7.68	2.33	16.52	2.33	8.78	7.68	4.66	5.29	1.7	16.52	5.88	6	4.38	1.54	2.33	1.54	8.38	1.7	2.33	4.38	7.68	5.88	8.38	7.68	2.3	5.29	4.38	7.68	5.88	0.00000	0.00000	0.00000	8.78	4.66	1.54	5.88	4.38	4.38	2.3	2.33	16.52	7.68	6.58	16.52	16.52	16.52	8.78	7.68
2.3	8.38	1.7	6.58	16.52	7.68	3.51	1.7	5.29	7.68	16.52	8.38	16.52	7.68	6.58	5.88	6.58	8.78	7.68	4.66	8.78	1.11	6.58	16.52	6	4.38	2.58	8.78	8.78	6.58	5.29	8.78	6.58	0.00000	4.66	4.66	2.58	5.88	4.38	4.38	1.54	1.7	16.52	7.68	6.58	8.78	16.52	16.52	8.78	5.88
2.3	8.38	2.6	6.58	16.52	7.68	3.51	5.29	1.7	1.7	7.68	16.52	8.38	16.52	4.66	6.58	8.78	4.66	16.52	7.68	16.52	4.66	7.68	4.66	16.52	16.52	5.88	8.38	4.66	8.78	16.52	5.29	6.58	0.00000	4.66	4.66	1.54	5.88	4.38	4.38	1.54	4.38	16.52	7.68	6.58	8.78	16.52	16.52	4.66	7.68
2.3	4.66	8.78	6.58	16.52	1.7	3.51	2.6	2.6	5.29	6	5.29	2.58	8.38	16.52	5.88	7.68	8.78	5.88	4.66	1.11	6.58	7.68	16.52	16.52	8.38	4.66	16.52	4.66	16.52	2.89	4.66	6.58	5.29	8.78	4.66	2.58	5.88	4.38	4.38	1.54	1.7	16.52	7.68	3.51	8.38	16.52	16.52	8.78	7.68
1.54	16.52	2.89	2.58	2.6	5.29	6	5.88	5.88	1.11	1.11	6.58	4.66	1.11	7.68	5.29	1.11	5.29	2.6	4.38	2.6	8.78	7.68	4.38	2.6	8.38	4.38	6	1.7	2.3	1.11	6	6.58	5.29	8.78	4.66	2.58	5.88	4.38	4.38	1.54	7.68	16.52	7.68	3.51	16.52	16.52	16.52	6	7.68
1.54	16.52	2.89	2.58	2.6	5.29	6	5.88	5.88	1.11	1.11	6.58	4.66	1.11	7.68	5.29	1.11	5.29	2.6	4.38	2.6	8.78	7.68	4.38	2.6	8.38	4.38	6	1.7	2.3	1.11	6	6.58	5.29	8.78	4.66	2.58	5.88	4.38	4.38	1.54	7.68	16.52	7.68	3.51	16.52	16.52	16.52	6	7.68
1.54	16.52	2.89	2.58	2.6	5.29	6	5.88	5.88	1.11	1.11	6.58	4.66	1.11	7.68	5.29	1.11	5.29	2.6	4.38	2.6	8.78	7.68	4.38	2.6	8.38	4.38	6	1.7	2.3	1.11	6	6.58	5.29	8.78	4.66	2.58	5.88	4.38	4.38	1.54	7.68	16.52	7.68	3.51	16.52	16.52	16.52	6	7.68
1.54	16.52	2.89	2.58	2.6	5.29	6	5.88	5.88	1.11	1.11	6.58	4.66	1.11	7.68	5.29	1.11	5.29	2.6	4.38	2.6	8.78	7.68	4.38	2.6	8.38	4.38	6	1.7	2.3	1.11	4.66	6.58	5.29	8.78	4.66	2.58	5.88	4.38	4.38	1.54	7.68	16.52	7.68	3.51	16.52	16.52	16.52	6	7.68
1.54	16.52	2.89	2.58	2.6	5.29	6	5.88	5.88	1.11	1.11	6.58	4.66	1.11	7.68	5.29	1.11	5.29	2.6	4.38	2.6	8.78	7.68	4.38	2.6	8.38	4.38	6	1.7	2.3	1.11	4.66	6.58	5.29	8.78	4.66	2.58	5.88	4.38	4.38	1.54	7.68	16.52	7.68	3.51	16.52	16.52	16.52	6	7.68
1.54	16.52	2.89	2.58	2.6	5.29	6	5.88	5.88	1.11	1.11	6.58	4.66	1.11	7.68	5.29	1.11	5.29	2.6	4.38	2.6	8.78	7.68	4.38	2.6	8.38	4.38	6	1.7	2.3	1.11	4.66	6.58	5.29	8.78	4.66	2.58	5.88	4.38	4.38	1.54	7.68	16.52	7.68	3.51	16.52	16.52	16.52	6	7.68
1.54	16.52	2.89	2.58	2.6	5.29	6	5.88	5.88	1.11	1.11	6.58	4.66	1.11	7.68	5.29	1.11	5.29	2.6	4.38	2.6	8.78	7.68	4.38	2.6	8.38	4.38	6	1.7	2.3	1.11	4.66	6.58	5.29	8.78	4.66	2.58	5.88	4.38	4.38	1.54	7.68	16.52	7.68	3.51	16.52	16.52	16.52	6	7.68
1.54	16.52	2.89	2.58	2.6	5.29	6	5.88	5.88	1.11	1.11	6.58	4.66	1.11	7.68	5.29	1.11	5.29	2.6	4.38	2.6	8.78	7.68	4.38	2.6	8.38	4.38	6	1.7	2.3	1.11	4.66	6.58	5.29	8.78	4.66	2.58	5.88	4.38	4.38	1.54	7.68	16.52	7.68	3.51	16.52	16.52	16.52	6	7.68
1.54	16.52	2.89	2.58	2.6	5.29	6	5.88	5.88	1.11	1.11	6.58	4.66	1.11	7.68	5.29	1.11	5.29	2.6	4.38	2.6	8.78	7.68	4.38	2.6	8.38	4.38	6	1.7	2.3	1.11	4.66	6.58	5.29	8.78	4.66	2.58	5.88	4.38	4.38	1.54	7.68	16.52	7.68	3.51	16.52	16.52	16.52	6	7.68
1.54	16.52	2.89	2.58	2.6	5.29	6	5.88	5.88	1.11	1.11	6.58	4.66	1.11	7.68	5.29	1.11	5.29	2.6	4.38	2.6	8.78	7.68	4.38	2.6	8.38	8.38	4.66	4.66	16.52	1.11	4.66	6.58	5.29	8.78	4.66	2.58	5.88	4.38	4.38	1.54	7.68	16.52	7.68	3.51	16.52	16.52	16.52	6	7.68
1.54	16.52	2.89	2.58	2.6	5.29	6	5.88	5.88	1.11	1.11	6.58	4.66	1.11	7.68	5.29	1.11	5.29	2.6	4.38	2.6	8.78	7.68	4.38	2.6	8.38	8.38	4.66	4.66	16.52	1.11	4.66	6.58	5.29	8.78	4.66	2.58	5.88	4.38	4.38	1.54	7.68	16.52	7.68	3.51	16.52	16.52	16.52	6	7.68
1.54	4.66	5.88	6.58	16.52	5.88	3.51	2.6	2.6	4.38	16.52	5.29	8.38	5.88	16.52	5.88	7.68	8.78	5.88	5.88	7.68	6.58	7.68	16.52	16.52	8.38	5.88	16.52	4.66	16.52	2.89	4.66	6.58	5.29	8.78	4.66	2.58	5.88	4.38	4.38	1.54	1.7	16.52	7.68	3.51	8.78	16.52	16.52	6.58	7.68
1.54	4.66	5.88	6.58	16.52	5.88	3.51	2.6	2.6	8.38	16.52	5.29	6	5.88	16.52	5.88	7.68	8.78	5.88	5.88	7.68	6.58	7.68	16.52	16.52	8.38	5.88	16.52	4.66	16.52	2.89	4.66	6.58	5.29	8.78	4.66	2.58	5.88	4.38	4.38	1.54	1.7	16.52	7.68	3.51	8.78	16.52	16.52	16.52	7.68
1.54	4.66	8.38	6.58	16.52	5.88	3.51	2.6	2.6	4.38	16.52	5.29	6	5.88	16.52	5.88	7.68	8.78	5.88	5.88	7.68	6.58	7.68	16.52	16.52	8.38	5.88	16.52	4.66	16.52	2.89	4.66	6.58	5.29	8.78	4.66	2.58	5.88	4.38	4.38	2.3	1.7	16.52	7.68	3.51	8.78	16.52	16.52	6.58	7.68
1.54	4.66	8.38	6.58	16.52	5.88	3.51	2.6	2.6	4.38	16.52	5.29	6	5.88	16.52	5.88	7.68	8.78	5.88	5.88	7.68	6.58	7.68	16.52	16.52	8.38	5.88	16.52	4.66	16.52	2.89	4.66	6.58	5.29	8.78	4.66	2.58	5.88	4.38	4.38	1.54	1.7	16.52	7.68	3.51	8.78	16.52	16.52	6.58	7.68
1.54	4.66	8.38	6.58	16.52	5.88	3.51	2.6	2.6	4.38	16.52	5.29	6	5.88	16.52	5.88	7.68	8.78	5.88	5.88	7.68	6.58	7.68	16.52	16.52	8.38	4.66	16.52	4.66	16.52	2.89	4.66	6.58	5.29	8.78	4.66	2.58	5.88	4.38	4.38	1.54	1.7	16.52	7.68	3.51	8.78	16.52	16.52	16.52	7.68
1.54	4.66	8.38	6.58	16.52	5.88	3.51	2.6	2.6	8.38	16.52	5.29	6	5.88	16.52	5.88	7.68	8.78	5.88	5.88	6.58	6.58	7.68	16.52	16.52	8.38	5.88	16.52	8.78	16.52	2.89	4.66	6.58	5.29	8.78	4.66	2.58	5.88	4.38	4.38	1.54	1.7	16.52	7.68	3.51	8.78	16.52	16.52	6.58	7.68
1.54	4.66	8.38	6.58	16.52	5.88	3.51	2.6	2.6	8.38	16.52	5.29	6	5.88	16.52	5.88	7.68	8.78	5.88	5.88	7.68	6.58	7.68	16.52	16.52	8.38	5.88	16.52	4.66	16.52	2.89	4.66	6.58	5.29	8.78	4.66	2.58	5.88	4.38	4.38	1.54	1.7	16.52	7.68	3.51	8.78	16.52	16.52	6.58	7.68
1.54	4.66	8.38	6.58	16.52	5.88	3.51	2.6	2.6	8.38	16.52	5.29	6	5.88	16.52	5.88	7.68	8.78	5.88	5.88	7.68	6.58	7.68	16.52	16.52	8.38	5.88	16.52	4.66	16.52	2.89	4.66	6.58	5.29	8.78	4.66	2.58	5.88	4.38	4.38	1.54	1.7	16.52	7.68	3.51	8.78	16.52	16.52	6.58	7.68
1.54	4.66	8.38	6.58	16.52	5.88	3.51	2.6	2.6	8.38	16.52	5.29	6	5.88	16.52	5.88	7.68	8.78	5.88	5.88	7.68	6.58	7.68	16.52	16.52	8.38	5.88	16.52	4.66	16.52	2.89	4.66	6.58	5.29	8.78	4.66	2.58	5.88	4.38	4.38	1.54	1.7	16.52	7.68	3.51	8.78	16.52	16.52	16.52	7.68
1.54	4.66	8.38	6.58	16.52	5.88	3.51	2.6	2.6	8.38	16.52	5.29	6	5.88	16.52	5.88	7.68	8.78	5.88	5.88	7.68	6.58	7.68	16.52	16.52	8.38	5.88	16.52	4.66	16.52	2.89	4.66	6.58	5.29	8.78	4.66	2.58	5.88	4.38	4.38	1.54	1.7	16.52	7.68	3.51	8.78	16.52	16.52	16.52	7.68
1.54	4.66	8.38	6.58	16.52	5.88	3.51	2.6	2.6	8.38	16.52	5.29	6	5.88	16.52	5.88	7.68	8.78	5.88	4.66	7.68	6.58	3.51	16.52	16.52	8.38	5.88	16.52	4.66	16.52	2.89	4.66	6.58	5.29	8.78	4.66	2.58	5.88	4.38	4.38	1.54	1.7	16.52	7.68	3.51	8.78	16.52	16.52	6.58	7.68
7.68	8.78	8.38	6.58	16.52	1.7	3.51	2.6	1.7	5.29	6	5.29	8.78	5.29	16.52	7.68	1.11	8.78	5.88	16.52	1.11	6.58	7.68	5.88	16.52	8.38	7.68	16.52	4.66	16.52	5.29	8.78	6.58	5.29	8.78	4.66	2.58	5.88	4.38	4.38	1.54	8.38	16.52	8.38	3.51	4.66	16.52	16.52	8.78	5.88
7.68	6	8.38	6.58	16.52	1.7	3.51	2.6	1.7	5.29	6	5.29	8.78	7.68	16.52	7.68	1.11	8.78	5.88	16.52	1.11	6.58	7.68	5.88	16.52	8.38	7.68	16.52	4.66	16.52	7.68	8.78	6.58	5.29	8.78	4.66	2.58	5.88	4.38	4.38	1.54	8.38	16.52	8.38	3.51	8.78	16.52	16.52	8.78	5.88
7.68	4.66	7.68	6.58	16.52	5.88	3.51	2.6	2.6	5.29	16.52	5.29	8.78	5.88	16.52	8.38	8.78	8.38	5.88	16.52	1.7	6.58	7.68	4.66	16.52	8.38	5.88	16.52	4.66	16.52	4.66	4.66	6.58	0.00000	8.78	4.66	2.58	5.88	4.38	4.38	1.54	4.66	16.52	7.68	3.51	8.78	16.52	16.52	16.52	8.38
7.68	4.66	7.68	6.58	16.52	5.88	3.51	2.6	2.6	5.29	16.52	5.29	6	5.88	16.52	8.38	8.78	8.78	5.88	16.52	1.11	6.58	8.38	16.52	16.52	8.38	5.88	4.66	4.66	16.52	4.66	4.66	6.58	5.29	8.78	4.66	2.58	5.88	4.38	4.38	1.54	8.38	16.52	7.68	3.51	8.78	16.52	16.52	16.52	8.38
7.68	4.66	7.68	6.58	16.52	5.88	3.51	2.6	2.6	5.29	16.52	5.29	6	5.88	16.52	8.38	8.78	8.38	5.88	8.78	1.11	6.58	7.68	16.52	16.52	8.38	5.88	16.52	4.66	16.52	5.88	4.66	6.58	5.29	8.78	4.66	2.58	5.88	4.38	4.38	1.54	5.88	16.52	7.68	3.51	8.78	16.52	16.52	16.52	8.38
7.68	4.66	7.68	6.58	16.52	5.88	3.51	2.6	2.6	5.29	16.52	5.29	6	5.88	16.52	8.38	8.78	8.38	5.88	16.52	1.7	6.58	7.68	4.66	16.52	8.38	5.88	4.66	4.66	16.52	4.66	4.66	6.58	0.00000	8.78	4.66	2.58	5.88	4.38	4.38	1.54	4.66	16.52	7.68	3.51	8.38	16.52	16.52	16.52	8.38
7.68	4.66	7.68	6.58	16.52	5.88	3.51	2.6	2.6	5.29	16.52	5.29	6	5.88	16.52	8.38	8.78	8.38	7.68	16.52	1.11	6.58	7.68	16.52	16.52	8.38	5.88	4.66	4.66	16.52	4.66	4.66	6.58	5.29	8.78	4.66	2.58	5.88	4.38	4.38	1.54	8.38	16.52	7.68	3.51	8.78	16.52	16.52	16.52	8.38
7.68	4.66	7.68	6.58	16.52	5.88	3.51	2.6	2.6	5.29	16.52	5.29	6	5.29	16.52	8.38	8.78	8.38	5.88	16.52	1.7	6.58	7.68	4.66	16.52	8.38	5.88	4.66	4.66	16.52	4.66	4.66	6.58	0.00000	8.78	4.66	2.58	5.88	4.38	4.38	1.54	4.66	16.52	7.68	3.51	8.38	16.52	16.52	16.52	8.38
7.68	4.66	7.68	6.58	16.52	5.88	3.51	2.6	2.6	5.29	16.52	5.29	6	5.29	16.52	8.38	8.78	8.38	5.88	16.52	1.7	6.58	7.68	4.66	16.52	8.38	5.88	4.66	4.66	16.52	4.66	4.66	6.58	0.00000	8.78	4.66	2.58	5.88	4.38	4.38	1.54	4.66	16.52	7.68	3.51	8.38	16.52	16.52	16.52	8.38
7.68	4.66	7.68	3.51	16.52	7.68	6.58	2.6	1.7	8.38	16.52	5.29	5.88	1.11	16.52	5.88	7.68	8.78	5.88	16.52	4.66	16.52	6.58	16.52	8.38	5.88	7.68	4.66	4.66	2.3	5.29	8.38	6.58	0.00000	8.78	4.66	1.54	5.88	4.38	4.38	2.3	4.38	16.52	7.68	1.11	16.52	16.52	16.52	8.78	7.68
8.38	1.7	6.58	16.52	7.68	3.51	1.7	1.54	1.7	7.68	16.52	8.38	16.52	4.66	6.58	4.38	4.66	8.78	8.38	16.52	8.78	6.58	6.58	4.66	8.78	5.88	16.52	7.68	8.78	16.52	5.29	8.38	6.58	0.00000	4.66	4.66	2.58	5.88	4.38	4.38	1.54	7.68	16.52	7.68	6.58	8.78	16.52	16.52	4.66	7.68
8.38	1.7	6.58	16.52	7.68	3.51	1.7	1.54	1.7	7.68	16.52	8.38	16.52	4.66	6.58	4.38	4.66	8.78	8.38	16.52	8.78	16.52	6.58	4.66	8.78	5.88	16.52	7.68	8.78	16.52	5.29	8.38	6.58	0.00000	4.66	4.66	2.58	5.88	4.38	4.38	1.54	7.68	16.52	7.68	6.58	8.78	16.52	16.52	4.66	7.68
8.38	2.6	6.58	16.52	7.68	3.51	5.29	1.7	1.7	7.68	16.52	8.38	16.52	4.66	6.58	8.78	4.66	16.52	7.68	6.58	4.66	7.68	8.78	16.52	16.52	4.66	8.38	4.66	8.78	16.52	5.29	8.78	6.58	0.00000	4.66	4.66	1.54	5.88	4.38	4.38	1.54	4.38	16.52	7.68	6.58	8.78	16.52	16.52	4.66	7.68
8.38	2.6	6.58	16.52	7.68	3.51	5.29	2.6	1.7	1.11	16.52	7.68	16.52	5.88	6.58	8.78	4.66	16.52	7.68	4.66	4.66	6.58	8.78	6.58	8.78	5.88	5.88	4.66	8.78	16.52	5.29	8.78	6.58	0.00000	4.66	4.66	2.58	5.88	4.38	4.38	1.54	4.38	16.52	7.68	6.58	8.78	16.52	16.52	4.66	7.68
8.38	2.6	8.78	6.58	16.52	5.88	6.58	2.6	2.6	5.29	16.52	5.29	6.58	8.78	16.52	5.88	16.52	6	5.88	8.78	16.52	16.52	5.88	5.29	16.52	5.88	16.52	16.52	4.66	16.52	5.29	4.66	6.58	5.29	4.66	4.66	1.54	5.88	4.38	4.38	1.54	8.38	16.52	7.68	3.51	6.58	16.52	16.52	8.78	7.68
8.38	2.6	8.78	6.58	16.52	5.88	6.58	2.6	2.6	5.29	16.52	5.29	6.58	8.78	16.52	5.88	16.52	4.66	5.88	16.52	16.52	16.52	5.88	5.29	16.52	5.88	4.66	16.52	4.66	16.52	5.29	4.66	6.58	5.29	4.66	4.66	1.54	5.88	4.38	4.38	1.54	8.38	16.52	7.68	3.51	6.58	16.52	16.52	8.78	7.68
8.38	2.6	8.78	6.58	16.52	5.88	6.58	2.6	2.6	5.29	16.52	5.29	6.58	8.78	16.52	5.88	16.52	4.66	5.88	16.52	16.52	16.52	5.88	5.29	16.52	5.88	4.66	16.52	4.66	16.52	5.29	4.66	6.58	5.29	4.66	4.66	1.54	5.88	4.38	4.38	1.54	8.38	16.52	7.68	3.51	6.58	16.52	16.52	8.78	7.68
8.38	2.6	8.78	6.58	16.52	5.88	6.58	2.6	2.6	5.29	16.52	5.29	6.58	8.78	16.52	5.88	16.52	4.66	5.88	16.52	16.52	16.52	5.88	5.29	16.52	5.88	4.66	16.52	4.66	16.52	5.29	4.66	6.58	5.29	4.66	4.66	1.54	5.88	4.38	4.38	1.54	8.38	16.52	7.68	3.51	6.58	16.52	16.52	8.78	7.68
8.38	2.6	8.78	6.58	16.52	5.88	6.58	2.6	2.6	5.29	16.52	5.29	6.58	4.66	16.52	5.88	16.52	4.66	5.88	16.52	16.52	16.52	5.88	5.29	16.52	5.88	4.66	16.52	4.66	16.52	5.29	4.66	6.58	5.29	4.66	4.66	1.54	5.88	4.38	4.38	1.54	8.38	16.52	7.68	3.51	6.58	16.52	16.52	8.78	7.68
8.38	2.6	8.38	6.58	16.52	5.88	6.58	1.7	2.6	5.29	16.52	5.29	16.52	8.38	16.52	5.88	7.68	4.66	4.66	16.52	16.52	16.52	5.88	5.29	16.52	5.88	4.66	16.52	4.66	16.52	5.29	4.66	6.58	5.29	4.66	4.66	1.54	5.88	4.38	4.38	1.54	5.88	16.52	7.68	3.51	8.38	16.52	16.52	8.38	7.68
8.38	2.6	4.66	6.58	16.52	5.29	3.51	2.6	2.6	5.29	8.78	5.29	6	5.88	16.52	8.38	1.11	5.88	5.88	16.52	5.88	6.58	7.68	16.52	6.58	8.38	4.66	6.58	8.78	16.52	5.29	4.66	6.58	5.29	8.78	4.66	1.54	7.68	4.38	4.38	5.88	4.66	16.52	7.68	3.51	8.78	16.52	16.52	8.78	7.68
8.38	8.78	1.7	6.58	16.52	7.68	6.58	7.68	1.7	4.66	16.52	5.29	8.78	8.38	16.52	5.88	6.58	4.66	5.88	8.78	6.58	16.52	1.11	16.52	8.78	7.68	16.52	5.29	4.66	16.52	7.68	8.78	6.58	0.00000	8.78	4.66	2.58	5.88	4.38	4.38	1.54	2.6	16.52	7.68	3.51	8.78	16.52	16.52	16.52	7.68
8.38	8.78	1.7	6.58	16.52	7.68	2.89	1.7	1.7	16.52	16.52	5.29	3.51	8.78	16.52	7.68	5.29	7.68	5.88	7.68	4.66	6.58	8.78	8.78	16.52	8.38	5.88	5.88	4.66	6.58	4.66	4.66	6.58	0.00000	8.78	4.66	1.54	5.88	4.38	4.38	2.3	4.38	8.78	7.68	3.51	8.78	16.52	16.52	6	5.88
8.38	8.78	1.7	6.58	16.52	7.68	3.51	5.88	2.6	5.29	16.52	5.29	16.52	7.68	16.52	5.88	8.78	16.52	5.88	8.78	16.52	16.52	7.68	8.78	8.38	5.88	7.68	16.52	4.66	16.52	5.29	8.78	6.58	0.00000	8.78	4.66	2.58	5.88	4.38	4.38	1.54	2.6	16.52	7.68	3.51	7.68	16.52	16.52	16.52	8.38
8.38	8.78	1.7	6.58	16.52	7.68	3.51	5.88	2.6	5.29	16.52	5.29	16.52	7.68	16.52	5.88	8.78	16.52	5.88	8.78	16.52	16.52	7.68	8.78	8.38	5.88	7.68	16.52	4.66	16.52	5.29	8.78	6.58	0.00000	8.78	4.66	2.58	5.88	4.38	4.38	1.54	2.6	16.52	7.68	3.51	8.38	16.52	16.52	16.52	8.38
8.38	8.78	1.7	6.58	16.52	7.68	3.51	5.88	2.6	5.29	16.52	5.29	16.52	7.68	16.52	5.88	6	16.52	5.88	8.78	16.52	16.52	7.68	8.78	8.38	5.88	7.68	8.78	4.66	16.52	5.29	8.78	6.58	0.00000	8.78	4.66	2.58	5.88	4.38	4.38	2.3	2.6	16.52	7.68	3.51	7.68	16.52	16.52	16.52	8.38
8.38	8.78	1.7	6.58	16.52	7.68	3.51	2.6	1.7	5.88	16.52	5.29	8.78	5.88	16.52	7.68	4.66	8.38	5.88	8.78	6.58	16.52	7.68	8.78	4.66	5.29	16.52	5.29	4.66	16.52	5.29	8.78	6.58	0.00000	8.78	4.66	2.58	5.88	4.38	4.38	1.54	2.6	16.52	7.68	3.51	8.78	16.52	16.52	16.52	7.68
8.38	8.78	1.7	6.58	16.52	7.68	3.51	2.58	1.7	16.52	6.58	5.29	6	5.88	16.52	8.38	8.38	5.88	5.88	16.52	4.66	16.52	7.68	1.11	6.58	8.38	7.68	5.88	4.66	6.58	1.11	8.78	6.58	0.00000	8.78	4.66	2.58	5.88	4.38	4.38	2.3	2.6	16.52	7.68	3.51	8.78	16.52	16.52	16.52	7.68
8.38	8.78	1.7	6.58	16.52	7.68	3.51	2.58	1.7	7.68	16.52	5.29	4.66	5.88	16.52	8.38	8.38	8.38	5.88	16.52	4.66	16.52	7.68	6.58	1.11	7.68	5.88	5.88	4.66	6.58	1.11	8.78	6.58	0.00000	8.78	4.66	2.58	5.88	4.38	4.38	2.3	2.6	16.52	7.68	3.51	8.78	16.52	16.52	16.52	7.68
8.38	8.78	1.7	6.58	16.52	7.68	3.51	2.58	2.6	5.29	16.52	5.29	4.66	5.88	16.52	8.38	8.38	8.38	5.88	16.52	4.66	16.52	7.68	6.58	1.11	7.68	5.88	5.88	4.66	6.58	6.58	16.52	6.58	0.00000	8.78	4.66	2.58	5.88	4.38	4.38	2.3	2.6	16.52	7.68	3.51	8.78	16.52	16.52	16.52	7.68
8.38	8.78	1.7	3.51	16.52	7.68	3.51	2.6	1.7	16.52	16.52	5.29	3.51	8.78	16.52	7.68	7.68	1.11	5.88	7.68	4.66	6.58	8.78	4.66	6.58	8.38	5.88	4.66	4.66	6.58	16.52	8.78	6.58	0.00000	8.78	4.66	1.54	5.88	4.38	4.38	2.3	4.38	8.78	7.68	3.51	8.78	16.52	16.52	6	5.88
8.38	8.78	4.38	3.51	8.78	7.68	3.51	6	1.7	7.68	6	5.29	6.58	5.29	16.52	8.38	8.38	8.78	8.38	16.52	8.78	16.52	6.58	6.58	5.88	4.66	3.51	5.88	4.66	6.58	8.38	8.78	6.58	0.00000	8.78	4.66	1.54	5.88	4.38	4.38	2.3	4.38	16.52	7.68	1.11	16.52	16.52	16.52	8.78	7.68
8.38	8.78	8.38	6.58	16.52	4.38	5.88	2.58	1.7	5.29	16.52	5.29	6	8.38	16.52	5.88	16.52	16.52	5.88	4.66	6.58	6.58	7.68	16.52	16.52	8.38	5.88	16.52	4.66	16.52	2.89	4.66	6.58	5.29	8.78	4.66	2.58	5.88	4.38	4.38	1.54	8.38	16.52	7.68	3.51	8.38	16.52	16.52	8.78	7.68
8.38	8.78	8.38	6.58	16.52	7.68	3.51	5.88	2.6	5.29	16.52	5.29	16.52	8.78	16.52	5.88	4.38	16.52	5.88	4.66	16.52	16.52	7.68	8.78	8.38	5.88	7.68	16.52	8.78	16.52	5.29	8.78	16.52	0.00000	8.78	4.66	2.58	5.88	4.38	4.38	2.6	2.6	16.52	7.68	3.51	7.68	16.52	16.52	16.52	8.38
8.38	8.78	8.38	3.51	8.78	7.68	3.51	6	1.7	7.68	6	5.29	6.58	5.29	16.52	8.38	8.38	8.78	8.38	16.52	8.78	16.52	6.58	6.58	5.88	4.66	3.51	5.88	4.66	6.58	8.38	8.78	6.58	0.00000	8.78	4.66	1.54	5.88	4.38	4.38	2.3	2.33	16.52	7.68	1.11	16.52	8.78	16.52	8.78	7.68
8.38	8.78	8.38	3.51	16.52	5.88	3.51	2.6	2.6	5.29	16.52	5.29	6	5.88	16.52	5.88	7.68	5.88	5.88	16.52	1.11	6.58	7.68	16.52	16.52	8.38	5.88	16.52	4.66	16.52	5.29	4.66	6.58	5.29	8.78	4.66	2.58	5.88	4.38	4.38	1.54	7.68	16.52	7.68	3.51	8.38	16.52	16.52	8.78	7.68
8.38	8.78	8.38	3.51	16.52	5.88	3.51	2.6	2.6	5.29	16.52	5.29	6	5.88	16.52	5.88	7.68	5.88	5.88	16.52	1.11	6.58	7.68	16.52	16.52	8.38	5.88	16.52	4.66	16.52	5.29	4.66	6.58	5.29	8.78	4.66	2.58	5.88	4.38	4.38	1.54	7.68	16.52	7.68	3.51	8.38	16.52	16.52	8.78	7.68
8.38	8.78	8.38	3.51	16.52	5.88	3.51	2.6	2.6	5.29	16.52	5.29	6	5.88	16.52	5.88	7.68	5.88	5.88	16.52	1.11	6.58	7.68	16.52	16.52	8.38	5.88	16.52	4.66	16.52	5.29	4.66	6.58	5.29	8.78	4.66	2.58	5.88	4.38	4.38	1.54	7.68	16.52	7.68	3.51	8.38	16.52	16.52	8.78	7.68
8.38	8.78	8.38	3.51	16.52	5.88	3.51	2.6	2.6	5.29	16.52	5.29	6	4.66	16.52	5.88	7.68	5.88	5.88	16.52	1.11	6.58	7.68	16.52	16.52	8.38	5.88	16.52	4.66	16.52	5.29	4.66	6.58	5.29	8.78	4.66	2.58	5.88	4.38	4.38	1.54	7.68	16.52	7.68	3.51	8.38	16.52	16.52	8.78	7.68
8.38	8.78	8.38	3.51	16.52	5.88	3.51	2.6	2.6	5.29	16.52	5.29	6	4.66	16.52	5.88	7.68	5.88	5.88	16.52	5.29	16.52	7.68	16.52	16.52	8.38	4.66	16.52	4.66	16.52	5.29	4.66	6.58	5.29	8.78	4.66	2.58	5.88	4.38	4.38	1.54	7.68	16.52	7.68	3.51	8.38	16.52	16.52	8.78	7.68
8.38	8.78	8.38	3.51	16.52	5.88	3.51	2.6	2.6	8.38	16.52	5.29	6	8.78	16.52	5.88	7.68	5.88	5.88	16.52	1.11	6.58	7.68	4.66	16.52	8.38	8.38	6.58	4.66	16.52	5.29	4.66	6.58	5.29	8.78	4.66	2.58	5.88	4.38	4.38	1.54	7.68	16.52	7.68	3.51	8.78	16.52	16.52	8.78	7.68
8.38	2.58	1.7	6.58	16.52	7.68	3.51	5.29	1.7	8.78	16.52	5.29	4.66	8.38	7.68	7.68	1.11	8.78	5.88	6.58	8.78	6.58	4.66	4.66	8.78	8.38	5.88	5.88	4.66	16.52	6.58	4.66	6.58	0.00000	8.78	4.66	1.54	5.88	4.38	1.7	1.54	4.38	16.52	7.68	3.51	8.78	16.52	16.52	6	7.68
8.38	2.58	1.7	6.58	16.52	7.68	3.51	1.54	1.11	8.78	16.52	5.29	5.88	8.38	16.52	5.88	7.68	8.78	5.88	7.68	8.78	6.58	16.52	4.66	8.78	8.38	5.88	5.88	4.66	16.52	6.58	4.66	6.58	0.00000	8.78	4.66	1.54	5.88	4.38	1.7	1.54	4.38	16.52	7.68	6.58	8.78	16.52	16.52	4.66	7.68
8.38	16.52	1.7	6.58	16.52	7.68	6.58	2.6	1.7	5.29	16.52	5.29	16.52	7.68	16.52	5.88	6.58	6	5.88	8.78	6.58	16.52	7.68	8.78	16.52	5.88	8.38	5.88	4.66	16.52	8.78	8.78	6.58	0.00000	8.78	4.66	2.58	5.88	4.38	4.38	1.54	2.6	16.52	7.68	3.51	3.51	16.52	16.52	8.78	7.68
8.38	16.52	1.7	6.58	16.52	7.68	6.58	2.6	1.7	5.29	16.52	5.29	16.52	7.68	16.52	5.88	6.58	6	5.88	8.78	6.58	16.52	7.68	8.78	16.52	8.38	8.38	5.88	4.66	16.52	8.78	8.78	6.58	0.00000	8.78	4.66	1.54	5.88	4.38	4.38	1.54	2.6	16.52	7.68	3.51	3.51	16.52	16.52	8.78	7.68
8.38	16.52	1.7	6.58	16.52	7.68	6.58	2.6	1.7	5.29	16.52	5.29	16.52	7.68	16.52	7.68	6.58	6	5.88	8.78	6.58	16.52	6.58	8.78	16.52	8.38	8.38	5.88	4.66	16.52	8.78	8.78	6.58	0.00000	8.78	4.66	2.58	5.88	4.38	4.38	1.54	2.6	16.52	7.68	3.51	3.51	16.52	16.52	8.78	7.68
8.38	16.52	2.6	6.58	16.52	7.68	6.58	2.6	2.6	8.78	16.52	5.29	5.29	8.38	16.52	5.88	5.88	6.58	7.68	8.78	4.66	5.29	7.68	16.52	16.52	5.29	16.52	7.68	8.78	16.52	6.58	8.78	6.58	0.00000	4.66	4.66	2.58	5.88	4.38	4.38	1.54	4.38	16.52	7.68	3.51	8.38	16.52	16.52	4.66	7.68
8.38	6	8.38	6.58	16.52	1.7	3.51	4.38	1.7	7.68	16.52	5.29	8.38	5.29	16.52	8.38	16.52	6	7.68	16.52	5.29	6.58	6.58	4.66	4.66	8.38	5.29	16.52	4.66	8.78	5.29	4.66	6.58	5.29	8.78	4.66	2.58	5.88	4.38	4.38	1.54	7.68	16.52	7.68	3.51	8.78	16.52	16.52	8.78	8.38
8.38	6	8.38	3.51	16.52	8.38	3.51	2.6	2.6	8.38	16.52	5.29	6	6.58	16.52	5.88	6.58	5.88	5.88	16.52	1.11	6.58	7.68	8.78	16.52	8.38	8.38	6.58	4.66	16.52	5.29	4.66	6.58	5.29	8.78	4.66	2.58	5.88	4.38	4.38	1.54	7.68	16.52	7.68	3.51	8.78	16.52	16.52	8.38	7.68
8.38	4.66	8.78	6.58	16.52	7.68	6	2.58	2.6	5.29	16.52	5.29	6	8.38	16.52	5.29	16.52	6	5.88	4.66	7.68	6.58	7.68	16.52	16.52	8.38	5.88	16.52	4.66	16.52	5.29	8.78	6.58	5.29	8.78	4.66	2.58	5.88	4.38	4.38	1.54	8.38	16.52	7.68	3.51	8.38	16.52	16.52	8.78	7.68
8.38	4.66	4.38	6.58	16.52	7.68	3.51	2.58	1.7	8.38	16.52	5.29	5.88	7.68	16.52	5.88	7.68	8.78	5.88	16.52	4.66	16.52	6.58	16.52	8.38	8.38	7.68	5.88	4.66	2.3	5.29	8.78	6.58	0.00000	8.78	4.66	1.54	5.88	4.38	4.38	2.3	4.38	16.52	7.68	1.11	16.52	16.52	16.52	8.78	7.68
8.38	4.66	4.38	3.51	16.52	5.88	3.51	2.6	2.6	8.38	16.52	5.29	6	8.78	16.52	5.88	6.58	5.88	5.88	16.52	1.11	6.58	7.68	8.78	16.52	8.38	8.38	6.58	4.66	16.52	1.54	4.66	6.58	5.29	8.78	4.66	2.58	5.88	4.38	4.38	1.11	7.68	16.52	7.68	3.51	8.78	16.52	16.52	8.78	7.68
8.38	4.66	7.68	6.58	16.52	5.88	3.51	1.7	1.7	5.29	16.52	5.29	8.78	5.88	16.52	5.29	1.11	6	5.88	16.52	7.68	6.58	7.68	5.88	8.78	8.38	8.78	16.52	4.66	16.52	4.66	8.38	6.58	5.29	8.78	4.66	2.58	5.88	4.38	4.38	1.54	8.78	16.52	7.68	3.51	8.78	16.52	16.52	8.78	7.68
8.38	4.66	7.68	6.58	16.52	5.88	3.51	2.6	1.7	5.29	16.52	5.29	6	5.88	16.52	5.29	1.11	6	5.88	16.52	7.68	6.58	7.68	5.88	8.78	8.38	8.78	16.52	4.66	16.52	4.66	8.38	6.58	5.29	8.78	4.66	2.58	5.88	4.38	4.38	1.54	8.78	16.52	7.68	3.51	8.78	16.52	16.52	8.78	7.68
8.38	4.66	7.68	6.58	16.52	5.88	3.51	2.6	1.7	5.29	16.52	5.29	6	5.88	16.52	5.29	1.11	6	5.88	16.52	7.68	6.58	7.68	5.88	8.78	8.38	8.78	16.52	4.66	16.52	4.66	8.38	6.58	5.29	8.78	4.66	2.58	5.88	4.38	4.38	1.54	8.78	16.52	7.68	3.51	8.78	16.52	16.52	8.78	7.68
8.38	4.66	7.68	6.58	16.52	5.88	3.51	2.6	1.7	5.29	16.52	5.29	6	5.88	16.52	5.29	1.11	6	5.88	16.52	7.68	6.58	7.68	5.88	8.78	8.38	8.78	16.52	4.66	16.52	4.66	8.38	6.58	5.29	8.78	4.66	2.58	5.88	4.38	4.38	1.54	8.78	16.52	7.68	3.51	8.78	16.52	16.52	8.78	7.68
8.38	4.66	8.38	6.58	16.52	5.88	3.51	1.7	1.7	5.29	16.52	5.29	2.58	5.29	16.52	8.38	6.58	4.66	7.68	16.52	5.29	6.58	7.68	5.88	16.52	8.38	8.78	6.58	4.66	8.78	5.29	8.38	6.58	5.29	8.78	4.66	2.58	5.88	4.38	4.38	1.54	8.38	16.52	7.68	3.51	8.78	16.52	16.52	4.66	8.38
8.38	4.66	8.38	6.58	16.52	1.7	8.78	2.58	2.6	5.29	16.52	5.29	6	5.88	16.52	8.38	1.11	4.66	5.88	16.52	6.58	6.58	7.68	4.66	16.52	8.38	5.88	16.52	8.78	16.52	5.29	4.66	6.58	5.29	8.78	4.66	2.58	5.88	4.38	4.38	1.54	8.38	16.52	7.68	3.51	8.38	16.52	16.52	8.78	7.68
8.38	4.66	8.38	6.58	16.52	1.7	3.51	4.38	1.7	5.29	2.89	5.29	2.58	5.29	16.52	8.38	16.52	6	7.68	16.52	5.29	6.58	7.68	5.88	16.52	8.38	8.38	16.52	8.78	8.78	5.29	4.66	6.58	5.29	8.78	4.66	2.58	5.88	4.38	4.38	1.54	7.68	16.52	8.38	3.51	8.78	16.52	16.52	8.78	8.38
8.38	4.66	8.38	6.58	16.52	7.68	6.58	2.58	2.6	5.29	16.52	5.29	16.52	8.38	16.52	8.38	1.11	16.52	5.88	16.52	7.68	6.58	7.68	6.58	16.52	8.38	4.66	8.78	8.78	16.52	4.66	8.78	6.58	5.29	8.78	4.66	2.58	5.88	4.38	4.38	1.54	8.78	16.52	7.68	3.51	8.78	16.52	16.52	8.78	7.68
8.38	4.66	8.38	3.51	16.52	5.88	3.51	2.6	2.6	5.29	16.52	5.29	6	8.38	16.52	8.38	4.66	4.66	5.88	16.52	7.68	16.52	7.68	16.52	16.52	8.38	8.38	16.52	4.66	16.52	5.29	8.78	6.58	5.29	8.78	4.66	2.58	4.66	4.38	4.38	1.54	7.68	16.52	7.68	3.51	8.38	16.52	16.52	8.38	7.68
8.38	4.66	8.38	3.51	16.52	5.88	3.51	2.6	2.6	8.38	16.52	5.29	2.58	6.58	16.52	5.88	7.68	7.68	5.88	6.58	1.11	6.58	7.68	8.78	16.52	8.38	8.38	6.58	4.66	16.52	5.29	4.66	6.58	5.29	8.78	4.66	2.58	5.88	4.38	4.38	1.54	7.68	16.52	7.68	3.51	8.78	16.52	16.52	8.78	7.68
8.38	4.66	8.38	3.51	16.52	5.88	3.51	2.6	2.6	8.38	16.52	5.29	6	5.88	16.52	5.88	5.88	4.66	5.88	16.52	7.68	16.52	7.68	16.52	16.52	8.38	8.38	16.52	4.66	16.52	5.29	8.78	6.58	5.29	8.78	4.66	2.58	5.88	4.38	4.38	1.54	7.68	16.52	7.68	3.51	8.38	16.52	16.52	8.38	7.68
8.38	4.66	8.38	3.51	16.52	5.88	3.51	2.6	2.6	8.38	16.52	5.29	6	8.78	16.52	5.88	6.58	5.88	5.88	16.52	1.11	6.58	7.68	8.78	16.52	8.38	8.38	6.58	4.66	16.52	5.29	4.66	6.58	5.29	8.78	4.66	2.58	5.88	4.38	4.38	1.54	7.68	16.52	7.68	3.51	8.78	16.52	16.52	8.38	7.68
8.38	4.66	8.38	3.51	16.52	5.88	3.51	2.6	2.6	8.38	16.52	5.29	6	8.78	16.52	5.88	6.58	5.88	5.88	16.52	1.11	6.58	7.68	8.78	16.52	8.38	8.38	6.58	4.66	16.52	5.29	4.66	6.58	5.29	8.78	4.66	2.58	5.88	4.38	4.38	1.54	7.68	16.52	7.68	3.51	4.66	16.52	16.52	8.38	7.68
8.38	4.66	8.38	3.51	16.52	5.88	3.51	2.6	2.6	8.38	16.52	5.29	6	8.78	16.52	5.88	7.68	5.88	5.88	16.52	1.11	6.58	7.68	8.78	16.52	8.38	6	6.58	4.66	16.52	5.29	4.66	6.58	5.29	8.78	4.66	2.58	5.88	4.38	4.38	1.54	7.68	16.52	7.68	3.51	8.78	16.52	16.52	8.78	7.68
8.38	4.66	8.38	3.51	16.52	5.88	3.51	2.6	2.6	8.38	16.52	5.29	6	8.78	16.52	5.88	7.68	5.88	5.88	16.52	1.11	6.58	7.68	8.78	16.52	8.38	8.38	6.58	4.66	16.52	5.29	4.66	6.58	5.29	8.78	4.66	2.58	5.88	4.38	4.38	1.11	7.68	16.52	7.68	3.51	8.78	16.52	16.52	8.78	7.68
8.38	4.66	8.38	3.51	16.52	5.88	3.51	2.6	2.6	8.38	16.52	5.29	6	8.78	16.52	5.88	7.68	5.88	5.88	16.52	1.11	6.58	7.68	8.78	16.52	8.38	8.38	6.58	4.66	16.52	5.29	4.66	6.58	5.29	8.78	4.66	2.58	5.88	4.38	4.38	1.54	7.68	16.52	7.68	3.51	8.78	16.52	16.52	8.38	7.68
8.38	4.66	8.38	3.51	16.52	5.88	3.51	2.6	2.6	8.38	16.52	5.29	6	8.78	16.52	5.88	7.68	16.52	5.88	6.58	1.11	16.52	7.68	8.78	16.52	8.38	8.38	6.58	4.66	16.52	5.29	4.66	6.58	5.29	8.78	4.66	2.58	5.88	4.38	4.38	1.54	7.68	16.52	7.68	3.51	8.78	16.52	16.52	8.78	7.68
8.38	4.66	8.38	3.51	16.52	5.88	3.51	2.6	2.6	8.38	16.52	5.29	6	8.78	16.52	5.88	7.68	7.68	5.88	6.58	1.11	6.58	7.68	8.78	16.52	8.38	8.38	6.58	4.66	16.52	5.29	4.66	6.58	5.29	8.78	4.66	2.58	5.88	4.38	4.38	1.54	7.68	16.52	7.68	3.51	8.78	16.52	16.52	8.78	7.68
8.38	4.66	8.38	3.51	16.52	5.88	3.51	2.6	2.6	8.38	16.52	5.29	6	8.78	16.52	5.88	7.68	7.68	5.88	16.52	1.11	6.58	7.68	4.66	16.52	8.38	8.38	6.58	4.66	16.52	5.29	4.66	6.58	5.29	8.78	4.66	2.58	5.88	4.38	4.38	1.11	7.68	16.52	7.68	3.51	8.78	16.52	16.52	8.78	7.68
8.38	4.66	8.38	3.51	16.52	5.88	3.51	2.6	2.6	8.38	16.52	5.29	6	8.78	16.52	8.38	7.68	5.88	5.88	6.58	1.11	6.58	7.68	8.78	16.52	8.38	8.78	6.58	4.66	16.52	1.54	4.66	6.58	5.29	8.78	4.66	2.58	5.88	4.38	4.38	1.54	7.68	16.52	7.68	3.51	8.78	16.52	16.52	8.38	7.68
8.38	4.66	8.38	3.51	16.52	5.88	3.51	2.6	2.6	8.38	16.52	5.29	6	8.78	16.52	8.38	7.68	5.88	5.88	6.58	1.11	6.58	7.68	8.78	16.52	8.38	8.38	6.58	4.66	16.52	5.29	4.66	6.58	5.29	8.78	4.66	2.58	5.88	4.38	4.38	1.54	7.68	16.52	7.68	3.51	8.78	16.52	16.52	8.38	7.68
4.66	2.6	6.58	8.78	7.68	6.58	1.7	8.38	1.7	3.51	6.58	5.88	8.78	6.58	6.58	8.38	8.78	4.38	7.68	16.52	8.78	16.52	6.58	8.38	4.66	5.29	5.88	4.66	8.78	16.52	5.29	8.78	6.58	0.00000	4.66	4.66	2.58	5.88	4.38	4.38	1.54	4.38	16.52	7.68	6.58	8.78	16.52	8.78	4.66	7.68
4.66	8.78	1.7	6.58	16.52	7.68	3.51	2.6	1.7	16.52	16.52	5.29	3.51	8.78	16.52	7.68	5.29	7.68	5.88	7.68	4.66	6.58	8.78	4.66	16.52	8.38	5.88	5.88	4.66	1.11	16.52	4.66	6.58	0.00000	8.78	4.66	1.54	5.88	4.38	4.38	2.3	4.38	8.78	7.68	3.51	8.78	16.52	16.52	6	5.88
4.66	8.78	1.7	6.58	16.52	7.68	3.51	5.29	1.7	16.52	16.52	5.29	3.51	8.78	16.52	7.68	5.29	1.11	5.88	7.68	4.66	6.58	8.78	4.66	16.52	8.38	5.88	5.88	4.66	1.11	16.52	4.66	6.58	0.00000	8.78	4.66	1.54	5.88	4.38	4.38	2.3	4.38	8.78	7.68	3.51	8.78	16.52	16.52	6	5.88
4.66	8.78	1.7	6.58	16.52	7.68	3.51	5.29	1.7	16.52	16.52	5.29	3.51	8.78	16.52	7.68	5.29	1.11	5.88	7.68	4.66	6.58	8.78	4.66	16.52	8.38	5.88	4.66	4.66	6.58	16.52	4.66	6.58	0.00000	8.78	4.66	1.54	5.88	4.38	4.38	2.3	4.38	8.78	7.68	3.51	8.78	16.52	16.52	6	5.88
4.66	8.78	2.6	6.58	16.52	7.68	3.51	8.38	2.6	8.78	6	5.29	4.66	5.29	16.52	1.11	8.78	6.58	7.68	6.58	8.78	5.29	4.66	16.52	16.52	8.38	5.88	8.38	4.66	7.68	6.58	16.52	6.58	5.29	8.78	4.66	1.54	5.88	4.38	4.38	7.68	2.6	16.52	7.68	6.58	16.52	16.52	16.52	6.58	7.68
4.66	8.78	2.6	3.51	16.52	7.68	3.51	2.6	1.7	16.52	16.52	5.29	3.51	8.78	16.52	7.68	5.29	7.68	5.88	7.68	4.66	6.58	8.78	4.66	16.52	8.38	5.88	5.88	4.66	1.11	16.52	4.66	6.58	0.00000	8.78	4.66	1.54	5.88	4.38	4.38	2.3	4.38	8.78	7.68	3.51	8.78	16.52	16.52	6	5.88
4.66	8.78	8.78	2.33	16.52	7.68	6.58	2.33	2.3	5.29	16.52	5.29	5.88	7.68	16.52	5.88	16.52	16.52	7.68	4.66	16.52	6.58	6.58	8.78	6	8.38	1.11	16.52	4.66	16.52	6	8.78	6.58	0.00000	4.66	4.66	2.58	5.88	4.38	4.38	1.54	1.7	16.52	7.68	3.51	8.78	16.52	16.52	4.66	7.68
4.66	8.78	8.78	3.51	16.52	7.68	6.58	5.88	1.7	2.6	16.52	5.29	8.38	7.68	8.78	5.88	6.58	16.52	7.68	8.78	16.52	6.58	6.58	6.58	6.58	8.38	1.11	16.52	4.66	6	5.29	4.66	6.58	0.00000	8.78	4.66	2.58	5.88	4.38	4.38	2.3	4.38	16.52	7.68	3.51	4.66	16.52	16.52	6.58	7.68
4.66	8.78	8.78	3.51	16.52	7.68	3.51	2.6	2.6	5.29	16.52	5.29	8.38	7.68	16.52	5.88	6.58	16.52	7.68	8.78	8.78	6.58	6.58	16.52	16.52	8.38	1.11	6.58	4.66	7.68	16.52	8.78	6.58	0.00000	8.78	4.66	1.54	7.68	4.38	4.38	1.54	1.7	16.52	7.68	3.51	8.78	16.52	16.52	6.58	7.68
4.66	8.78	8.78	3.51	16.52	7.68	3.51	2.33	2.6	5.29	16.52	5.29	5.88	7.68	16.52	5.88	16.52	16.52	7.68	4.66	16.52	6.58	1.11	8.78	6	8.38	1.11	16.52	4.66	16.52	6	8.78	6.58	0.00000	4.66	4.66	2.58	5.88	4.38	4.38	1.54	1.7	16.52	7.68	3.51	8.78	16.52	16.52	4.66	7.68
4.66	8.78	8.78	3.51	16.52	7.68	3.51	2.33	2.6	5.29	16.52	5.29	5.88	7.68	16.52	5.88	16.52	16.52	7.68	4.66	16.52	6.58	1.11	8.78	6	8.38	1.11	16.52	4.66	16.52	6	8.78	6.58	0.00000	4.66	4.66	2.58	5.88	4.38	4.38	1.54	1.7	16.52	7.68	3.51	8.78	16.52	16.52	4.66	7.68
4.66	8.78	8.78	3.51	16.52	7.68	3.51	2.33	2.6	5.29	16.52	5.29	5.88	7.68	16.52	5.88	16.52	16.52	7.68	4.66	16.52	6.58	1.11	8.78	6	8.38	1.11	16.52	4.66	16.52	6	8.78	6.58	0.00000	4.66	4.66	2.58	5.88	4.38	4.38	1.54	1.7	16.52	7.68	3.51	8.78	16.52	16.52	4.66	7.68
4.66	8.78	7.68	6.58	16.52	1.7	8.78	2.58	2.6	5.29	16.52	5.29	6	5.88	16.52	5.88	1.11	8.78	5.88	16.52	7.68	6.58	7.68	4.66	16.52	8.38	5.88	16.52	8.78	16.52	2.89	4.66	6.58	5.29	8.78	4.66	2.58	5.88	4.38	4.38	1.54	5.88	16.52	7.68	3.51	8.38	16.52	16.52	8.78	7.68
4.66	8.78	7.68	6.58	16.52	1.7	8.78	2.58	2.6	5.29	16.52	5.29	6	5.88	16.52	5.88	1.11	8.78	5.88	16.52	7.68	6.58	7.68	4.66	16.52	8.38	5.88	16.52	8.78	16.52	2.89	4.66	6.58	5.29	8.78	4.66	2.58	5.88	4.38	4.38	1.54	5.88	16.52	7.68	3.51	8.38	16.52	16.52	8.78	7.68
4.66	8.78	8.38	6.58	16.52	1.7	8.78	2.58	2.6	5.29	16.52	5.29	6	8.78	16.52	5.88	1.11	4.66	5.88	16.52	6.58	6.58	7.68	4.66	16.52	8.38	5.88	16.52	8.78	16.52	5.29	4.66	6.58	5.29	8.78	4.66	2.58	5.88	4.38	4.38	1.54	8.38	16.52	7.68	3.51	8.38	16.52	16.52	8.78	7.68
4.66	16.52	1.7	6.58	16.52	7.68	3.51	4.38	2.6	5.29	16.52	5.29	6	5.88	16.52	5.88	8.78	1.11	8.38	8.38	16.52	6.58	6.58	1.11	16.52	5.88	16.52	8.38	8.78	16.52	5.29	8.78	6.58	0.00000	8.78	4.66	1.54	5.88	4.38	4.38	4.66	1.54	16.52	7.68	3.51	16.52	16.52	16.52	1.11	7.68
4.66	16.52	8.38	6.58	16.52	7.68	6	2.58	2.6	5.29	16.52	5.29	6	8.38	16.52	5.88	6.58	8.78	5.88	4.66	7.68	6.58	7.68	16.52	16.52	8.38	5.88	16.52	4.66	16.52	5.29	4.66	6.58	5.29	8.78	4.66	2.58	5.88	4.38	4.38	1.54	8.38	16.52	7.68	3.51	8.38	16.52	16.52	8.78	7.68
4.66	4.66	2.6	6.58	16.52	7.68	3.51	5.88	2.6	8.78	6	5.29	8.78	8.78	16.52	1.11	8.78	4.66	7.68	6.58	8.78	5.29	16.52	16.52	16.52	8.38	4.66	6	4.66	8.38	1.11	16.52	6.58	5.29	8.78	4.66	1.54	5.88	4.38	4.38	7.68	2.6	16.52	7.68	6.58	16.52	16.52	16.52	6.58	7.68
4.66	4.66	8.78	6.58	16.52	4.38	4.66	7.68	2.6	5.29	16.52	5.29	4.66	8.38	16.52	8.78	1.11	4.66	5.88	6.58	7.68	6.58	7.68	16.52	16.52	8.38	5.88	16.52	4.66	16.52	2.89	4.66	6.58	5.29	8.78	4.66	2.58	5.88	4.38	4.38	1.54	5.88	16.52	7.68	3.51	8.38	16.52	16.52	8.78	7.68
4.66	4.66	8.78	6.58	16.52	4.38	4.66	7.68	2.6	5.29	16.52	5.29	4.66	8.38	16.52	8.78	1.11	4.66	5.88	6.58	7.68	6.58	7.68	16.52	16.52	8.38	5.88	16.52	4.66	16.52	2.89	4.66	6.58	5.29	8.78	4.66	2.58	5.88	4.38	4.38	1.54	5.88	16.52	7.68	3.51	8.38	16.52	16.52	4.66	7.68
4.66	4.66	8.38	6.58	16.52	5.88	3.51	2.6	1.7	5.29	16.52	5.29	6	5.88	16.52	5.29	1.11	6	5.88	16.52	7.68	6.58	7.68	5.88	8.78	8.38	8.78	16.52	4.66	16.52	4.66	8.38	6.58	5.29	8.78	4.66	2.58	5.88	4.38	4.38	1.54	8.78	16.52	7.68	3.51	8.78	16.52	16.52	8.78	7.68
4.66	4.66	8.38	6.58	16.52	5.88	3.51	2.6	1.7	5.29	16.52	5.29	6	8.38	16.52	8.38	1.11	16.52	5.88	16.52	16.52	6.58	7.68	5.88	16.52	8.38	8.38	4.66	8.78	16.52	7.68	8.78	16.52	5.29	8.78	4.66	2.58	5.88	4.38	4.38	1.54	16.52	16.52	7.68	3.51	8.78	16.52	16.52	8.78	7.68
4.66	4.66	8.38	6.58	16.52	5.88	3.51	2.6	1.7	5.29	4.66	5.29	6	4.66	16.52	5.88	1.11	5.88	5.88	16.52	7.68	16.52	7.68	8.78	16.52	8.38	5.88	4.66	4.66	16.52	5.29	4.66	6.58	0.00000	8.78	4.66	2.58	4.66	4.38	4.38	1.54	8.38	16.52	7.68	3.51	8.78	16.52	16.52	16.52	7.68
4.66	4.66	8.38	6.58	16.52	1.7	6.58	8.38	5.29	7.68	16.52	5.29	8.38	5.88	16.52	8.38	6.58	4.66	5.88	5.88	7.68	6.58	7.68	16.52	16.52	8.38	5.88	16.52	4.66	16.52	2.89	4.66	6.58	5.29	8.78	4.66	2.58	5.88	4.38	4.38	1.54	5.88	16.52	7.68	3.51	8.38	16.52	16.52	4.66	7.68
4.66	4.66	8.38	6.58	16.52	1.7	4.66	2.58	2.6	5.29	16.52	5.29	6	8.38	16.52	8.78	6.58	6	5.88	4.66	7.68	6.58	7.68	6.58	16.52	8.38	5.88	16.52	4.66	16.52	2.89	4.66	6.58	5.29	8.78	4.66	2.58	5.88	4.38	4.38	1.54	7.68	16.52	7.68	3.51	8.38	16.52	16.52	8.78	7.68
4.66	4.66	8.38	6.58	16.52	1.7	4.66	7.68	1.7	7.68	16.52	5.29	4.66	8.78	16.52	8.78	7.68	4.66	5.88	16.52	7.68	6.58	7.68	16.52	6	8.38	4.66	16.52	4.66	16.52	2.89	8.78	6.58	5.29	8.78	4.66	2.58	5.88	4.38	4.38	1.54	8.38	16.52	7.68	3.51	8.38	16.52	16.52	8.78	7.68
4.66	4.66	8.38	6.58	16.52	4.38	5.29	2.58	2.6	8.38	16.52	5.29	6	8.38	16.52	5.29	16.52	4.66	5.88	4.66	7.68	6.58	7.68	16.52	16.52	8.38	5.88	16.52	4.66	16.52	5.29	4.66	6.58	0.00000	8.78	4.66	2.58	5.88	4.38	4.38	1.54	8.38	16.52	7.68	3.51	8.38	16.52	16.52	8.78	7.68
4.66	4.66	8.38	6.58	16.52	4.38	6	2.58	2.6	5.29	16.52	5.29	2.58	6	16.52	5.88	16.52	6	5.88	4.66	7.68	6.58	7.68	16.52	16.52	8.38	5.88	16.52	4.66	16.52	5.29	4.66	6.58	5.29	8.78	4.66	2.58	5.88	4.38	4.38	1.54	8.38	16.52	7.68	3.51	8.38	16.52	16.52	4.66	7.68
4.66	4.66	8.38	6.58	16.52	4.38	6	2.58	2.6	5.29	16.52	5.29	6	8.78	16.52	8.38	16.52	6	5.88	16.52	7.68	16.52	7.68	16.52	16.52	8.38	4.66	16.52	4.66	16.52	4.66	4.66	6.58	5.29	8.78	4.66	2.58	5.88	4.38	4.38	1.54	8.38	16.52	7.68	3.51	8.38	16.52	16.52	8.78	7.68
4.66	4.66	8.38	6.58	16.52	4.38	6	2.58	2.6	5.29	16.52	5.29	6	8.38	16.52	5.88	6.58	8.78	5.88	4.66	7.68	6.58	7.68	16.52	16.52	8.38	5.88	16.52	4.66	16.52	5.29	4.66	6.58	5.29	8.78	4.66	2.58	5.88	4.38	4.38	1.54	8.38	16.52	7.68	3.51	8.38	16.52	16.52	8.78	7.68
4.66	4.66	8.38	6.58	16.52	4.38	8.38	2.6	2.6	5.29	16.52	5.29	2.89	8.78	16.52	8.38	1.11	6	5.88	16.52	7.68	6.58	7.68	16.52	16.52	8.38	16.52	16.52	8.78	16.52	8.78	16.52	6.58	5.29	8.78	4.66	2.58	5.88	4.38	4.38	1.54	4.66	16.52	7.68	3.51	8.38	16.52	16.52	8.78	7.68
4.66	4.66	8.38	6.58	16.52	4.38	4.66	2.3	2.6	5.29	16.52	5.29	6	8.38	16.52	5.88	6.58	8.78	5.88	8.78	7.68	16.52	7.68	6.58	16.52	8.38	5.88	16.52	8.78	16.52	2.89	4.66	6.58	5.29	8.78	4.66	2.58	5.88	4.38	4.38	1.54	8.38	16.52	7.68	3.51	8.38	16.52	16.52	8.78	7.68
4.66	4.66	8.38	6.58	16.52	4.38	4.66	2.3	2.6	5.29	16.52	5.29	6	8.38	16.52	5.88	16.52	6	5.88	4.66	7.68	6.58	7.68	6.58	16.52	8.38	5.88	16.52	8.78	16.52	2.89	4.66	6.58	5.29	8.78	4.66	2.58	5.88	4.38	4.38	1.54	8.38	16.52	7.68	3.51	8.38	16.52	16.52	8.78	7.68
4.66	4.66	8.38	6.58	16.52	7.68	3.51	2.6	1.7	5.29	16.52	5.29	6	5.88	16.52	5.88	16.52	8.78	5.88	6.58	1.11	6.58	7.68	5.88	6.58	8.38	5.88	4.66	4.66	16.52	1.11	4.66	6.58	5.29	8.78	4.66	2.58	5.88	4.38	4.38	1.54	8.78	16.52	7.68	3.51	8.78	16.52	16.52	16.52	7.68
3.51	8.78	8.78	3.51	16.52	7.68	3.51	5.29	2.6	5.88	16.52	5.29	8.38	7.68	6	8.38	7.68	4.66	7.68	4.66	6.58	16.52	6.58	4.66	16.52	8.38	1.11	16.52	4.66	6	5.29	4.66	6.58	0.00000	8.78	4.66	2.58	5.88	4.38	4.38	1.54	4.38	16.52	7.68	3.51	4.66	16.52	16.52	6.58	7.68
5.88	2.6	5.88	6.58	16.52	7.68	3.51	8.78	1.7	4.66	8.78	7.68	6	6.58	6.58	7.68	5.88	4.66	7.68	4.66	16.52	7.68	6.58	6.58	8.78	7.68	16.52	16.52	8.78	16.52	5.29	4.66	6.58	5.29	8.78	4.66	1.54	5.88	4.38	4.38	1.54	16.52	7.68	6.58	16.52	16.52	16.52	4.66	7.68	8.78
5.88	2.6	5.88	6.58	16.52	7.68	3.51	1.54	1.7	4.66	8.78	7.68	6	6.58	6.58	7.68	5.88	6.58	7.68	4.66	16.52	7.68	6.58	6.58	8.78	8.38	16.52	16.52	8.78	16.52	5.29	4.66	6.58	5.29	8.78	4.66	1.54	5.88	4.38	4.38	1.54	16.52	7.68	6.58	16.52	16.52	16.52	4.66	7.68	8.78
5.88	2.6	6.58	16.52	7.68	3.51	8.38	4.38	1.7	4.66	8.78	7.68	4.66	6.58	6.58	7.68	7.68	8.78	7.68	4.66	16.52	16.52	6.58	4.66	8.78	8.38	16.52	16.52	8.78	16.52	5.29	8.78	6.58	5.29	8.78	4.66	1.54	5.88	4.38	4.38	1.54	16.52	7.68	6.58	16.52	16.52	16.52	4.66	7.68	8.78
5.88	6.58	8.38	6.58	16.52	8.38	6.58	2.6	2.6	5.29	16.52	5.29	6	8.38	16.52	4.66	6.58	16.52	5.88	16.52	7.68	6.58	7.68	16.52	16.52	7.68	4.66	5.88	4.66	16.52	5.29	4.66	6.58	5.29	4.66	4.66	1.54	5.88	4.38	4.38	1.54	2.33	16.52	7.68	3.51	8.38	16.52	16.52	8.78	5.88
5.88	8.78	2.6	6.58	16.52	7.68	7.68	2.6	2.6	5.29	16.52	5.29	5.88	8.38	16.52	8.38	8.78	8.38	7.68	8.78	8.78	7.68	7.68	16.52	4.66	5.29	16.52	16.52	4.66	16.52	5.29	16.52	6.58	5.29	8.78	4.66	1.54	5.88	4.38	4.38	3.51	7.68	16.52	7.68	1.11	8.38	16.52	16.52	5.29	7.68
5.88	8.78	2.6	16.52	16.52	7.68	16.52	7.68	2.6	5.29	6.58	5.29	16.52	7.68	16.52	5.29	8.38	8.38	5.88	4.66	8.78	5.29	7.68	16.52	16.52	5.29	5.88	5.88	4.66	16.52	4.66	8.78	6.58	5.29	16.52	4.66	1.54	5.88	4.38	4.38	1.54	5.29	16.52	7.68	6.58	16.52	16.52	16.52	5.88	5.88
5.88	16.52	8.78	6.58	16.52	8.38	3.51	2.58	1.7	5.29	16.52	5.29	6	5.88	16.52	7.68	16.52	6	5.88	16.52	1.11	6.58	7.68	5.88	6.58	8.38	5.88	4.66	4.66	16.52	16.52	4.66	6.58	5.29	8.78	4.66	2.58	5.88	4.38	4.38	1.54	8.38	16.52	8.38	3.51	8.78	16.52	16.52	8.78	7.68
5.88	16.52	7.68	6.58	16.52	7.68	3.51	2.58	1.7	5.29	16.52	5.29	4.66	8.38	16.52	5.88	4.38	8.78	7.68	16.52	1.11	16.52	7.68	5.88	16.52	8.38	5.88	6.58	4.66	8.78	5.29	4.66	6.58	5.29	8.78	4.66	2.58	5.88	4.38	4.38	1.54	5.29	16.52	7.68	3.51	8.38	16.52	16.52	8.78	8.38
5.88	2.3	7.68	6.58	16.52	5.88	3.51	2.6	1.7	5.29	16.52	5.29	6	5.88	16.52	8.38	7.68	8.78	7.68	16.52	16.52	6.58	7.68	5.88	16.52	8.38	4.66	8.78	4.66	4.66	5.29	8.78	6.58	5.29	6	4.66	2.58	5.88	4.38	4.38	1.54	5.88	16.52	7.68	3.51	8.38	16.52	16.52	8.78	7.68
5.88	1.54	8.78	6.58	16.52	7.68	3.51	1.7	2.6	5.29	16.52	5.29	6	5.88	16.52	7.68	16.52	6	5.88	16.52	1.11	16.52	5.88	5.88	16.52	8.38	4.66	4.66	4.66	16.52	5.29	4.66	6.58	5.29	8.78	4.66	2.58	5.88	4.38	4.38	1.11	8.38	16.52	8.38	3.51	8.78	16.52	16.52	8.78	5.88
5.88	1.54	8.78	6.58	16.52	7.68	3.51	1.7	2.6	5.29	16.52	5.29	6	4.66	16.52	7.68	16.52	6	5.88	16.52	1.11	16.52	5.88	5.88	16.52	8.38	4.66	4.66	4.66	16.52	5.29	4.66	6.58	5.29	8.78	4.66	2.58	5.88	4.38	4.38	1.11	8.38	16.52	8.38	3.51	8.78	16.52	16.52	8.78	5.88
5.88	8.38	1.7	6.58	16.52	7.68	6.58	2.6	2.6	5.29	16.52	5.29	8.38	8.38	16.52	8.38	5.88	5.88	8.38	8.78	8.38	7.68	7.68	16.52	4.66	5.29	16.52	7.68	4.66	16.52	5.29	16.52	3.51	5.29	8.78	4.66	1.54	5.88	4.38	4.38	3.51	7.68	16.52	7.68	1.11	8.38	16.52	16.52	4.66	7.68
5.88	4.66	1.7	6.58	16.52	5.88	3.51	1.7	1.7	5.29	16.52	5.29	6	8.38	16.52	4.66	1.11	8.38	5.88	16.52	1.11	6.58	7.68	5.88	8.78	8.38	5.88	4.66	4.66	16.52	5.29	4.66	6.58	5.29	8.78	4.66	2.58	5.88	4.38	4.38	1.54	1.11	16.52	7.68	3.51	8.78	16.52	16.52	8.78	4.38
5.88	4.66	1.7	6.58	16.52	5.88	3.51	1.7	1.7	5.29	16.52	5.29	6	8.38	16.52	4.66	1.11	8.38	5.88	16.52	1.11	6.58	7.68	5.88	16.52	8.38	5.88	4.66	4.66	16.52	5.29	4.66	6.58	5.29	8.78	4.66	2.58	5.88	4.38	4.38	1.54	1.11	16.52	7.68	3.51	8.78	16.52	16.52	8.78	4.38
5.88	4.66	7.68	6.58	16.52	5.88	3.51	2.6	1.7	16.52	16.52	5.29	6	8.78	16.52	5.88	7.68	8.78	5.88	16.52	1.11	16.52	7.68	5.88	16.52	8.38	4.66	6.58	4.66	8.78	5.29	8.78	6.58	5.29	8.78	4.66	2.58	5.88	4.38	4.38	2.3	5.88	16.52	7.68	3.51	8.78	16.52	16.52	8.78	8.38
5.88	4.66	7.68	6.58	16.52	5.88	3.51	2.3	1.7	5.29	16.52	5.29	6	7.68	16.52	5.88	7.68	8.78	5.88	16.52	1.11	16.52	7.68	8.38	16.52	8.38	5.88	6.58	4.66	8.78	5.29	8.78	6.58	5.29	8.78	4.66	2.58	5.88	4.38	4.38	2.3	5.88	16.52	7.68	3.51	8.78	16.52	16.52	8.78	8.38
5.88	4.66	8.38	6.58	16.52	7.68	2.33	2.58	2.6	5.29	16.52	5.29	16.52	8.78	16.52	4.66	1.11	8.38	7.68	16.52	7.68	6.58	7.68	16.52	16.52	8.38	5.88	16.52	4.66	6.58	5.29	8.78	6.58	5.29	8.78	4.66	1.54	5.88	4.38	4.38	1.54	4.38	16.52	7.68	3.51	8.38	16.52	16.52	16.52	7.68
5.88	4.66	4.66	6.58	16.52	4.38	3.51	2.6	2.6	5.29	16.52	5.29	6	5.88	16.52	7.68	16.52	6.58	7.68	16.52	1.11	6.58	7.68	5.88	6.58	8.38	8.38	4.66	8.78	16.52	5.29	4.66	8.78	5.29	8.78	4.66	2.58	5.88	4.38	4.38	1.54	8.38	16.52	8.38	3.51	8.78	16.52	16.52	8.78	7.68
5.88	4.66	4.66	6.58	16.52	7.68	3.51	2.6	2.6	5.29	16.52	5.29	6	5.88	8.78	7.68	16.52	8.78	7.68	16.52	1.11	6.58	7.68	5.88	6.58	8.38	8.38	4.66	4.66	16.52	5.29	4.66	6.58	5.29	8.78	8.78	2.58	5.88	4.38	4.38	1.11	8.38	16.52	8.38	3.51	8.78	16.52	16.52	8.78	7.68
5.88	4.66	4.66	6.58	16.52	7.68	3.51	2.6	2.6	5.29	16.52	5.29	6	5.88	16.52	7.68	16.52	8.78	7.68	16.52	5.29	6.58	7.68	4.66	6.58	8.38	8.78	4.66	16.52	16.52	5.29	4.66	8.78	5.29	8.78	4.66	2.58	5.88	4.38	4.38	1.54	8.38	16.52	8.38	3.51	8.78	16.52	16.52	8.78	7.68
5.88	4.66	4.66	6.58	16.52	7.68	3.51	2.6	2.6	5.29	16.52	5.29	6	5.88	16.52	7.68	16.52	16.52	7.68	16.52	6.58	6.58	7.68	5.88	6.58	8.38	8.38	4.66	8.78	16.52	5.29	4.66	8.78	5.29	8.78	4.66	2.58	5.88	4.38	4.38	1.54	8.38	16.52	8.38	3.51	8.78	16.52	16.52	8.78	7.68
5.88	4.66	4.66	6.58	16.52	7.68	3.51	2.6	2.6	5.29	16.52	5.29	4.66	5.88	16.52	7.68	16.52	16.52	7.68	16.52	1.11	6.58	7.68	5.88	6.58	8.38	8.38	4.66	4.66	16.52	5.29	8.78	6.58	5.29	8.78	4.66	2.58	5.88	4.38	4.38	1.54	8.38	16.52	8.38	3.51	16.52	16.52	16.52	8.78	7.68
1.7	1.7	6.58	16.52	7.68	3.51	8.38	4.38	1.7	8.38	4.66	7.68	4.66	16.52	1.11	7.68	7.68	8.78	7.68	8.78	16.52	6.58	6.58	16.52	8.78	8.38	7.68	2.89	8.78	7.68	5.29	4.66	6.58	5.29	8.78	4.66	1.54	5.88	4.38	4.38	1.54	16.52	7.68	6.58	16.52	16.52	16.52	4.66	7.68	8.78
1.7	6	1.7	6.58	16.52	7.68	6.58	2.6	2.6	5.29	16.52	5.29	8.78	8.38	6.58	7.68	4.66	16.52	5.88	4.66	8.78	5.29	8.78	7.68	2.3	8.38	16.52	5.88	4.66	4.66	4.66	4.66	6.58	5.29	8.78	4.66	1.54	5.88	2.33	4.38	8.78	2.6	6	7.68	6.58	6.58	16.52	16.52	6.58	7.68
1.7	4.66	2.6	6.58	16.52	8.38	3.51	5.29	1.7	5.29	16.52	5.29	8.78	7.68	16.52	8.38	8.38	5.88	7.68	16.52	16.52	5.29	7.68	1.11	8.78	1.11	7.68	5.88	4.66	4.66	4.66	8.78	6.58	5.29	4.66	4.66	1.54	5.88	4.38	4.38	7.68	2.6	16.52	7.68	6.58	16.52	16.52	16.52	4.66	7.68
2.6	5.88	6.58	16.52	7.68	3.51	8.38	4.38	1.7	4.66	8.78	7.68	6	6.58	6.58	7.68	5.88	6.58	7.68	4.66	16.52	7.68	6.58	6.58	8.78	8.38	16.52	16.52	8.78	16.52	1.54	4.66	6.58	5.29	8.78	4.66	1.54	5.88	4.38	4.38	1.54	16.52	7.68	6.58	16.52	16.52	16.52	4.66	7.68	8.78
2.6	5.88	6.58	16.52	7.68	3.51	8.38	4.38	1.7	4.66	8.78	7.68	4.66	8.78	6.58	7.68	7.68	8.78	7.68	4.66	6.58	6.58	6.58	4.66	8.78	8.38	4.66	6	8.78	16.52	5.29	4.66	6.58	5.29	8.78	4.66	1.54	5.88	4.38	4.38	1.54	16.52	7.68	6.58	16.52	16.52	16.52	4.66	7.68	8.78
2.6	1.7	6.58	16.52	16.52	2.33	1.7	8.38	1.7	5.88	8.78	5.88	4.66	4.66	16.52	7.68	7.68	16.52	5.88	4.66	7.68	16.52	6.58	4.66	16.52	8.38	16.52	6.58	8.78	16.52	5.29	4.66	6.58	5.29	8.78	4.66	1.54	5.88	4.38	4.38	1.54	16.52	7.68	6.58	16.52	16.52	16.52	4.66	7.68	8.78
2.6	1.7	6.58	16.52	16.52	2.33	1.7	8.38	1.7	5.88	8.78	5.88	4.66	4.66	16.52	7.68	7.68	16.52	5.88	4.66	8.38	6.58	6.58	4.66	16.52	8.38	16.52	6.58	8.78	16.52	5.29	4.66	6.58	5.29	8.78	4.66	1.54	5.88	4.38	4.38	1.54	16.52	7.68	6.58	16.52	16.52	16.52	4.66	7.68	8.78
2.6	1.7	6.58	16.52	16.52	3.51	4.38	8.38	1.7	5.88	8.78	5.88	4.66	4.66	16.52	7.68	7.68	16.52	5.88	4.66	7.68	16.52	6.58	16.52	16.52	8.38	16.52	6.58	8.78	16.52	5.29	4.66	6.58	5.29	8.78	4.66	1.54	5.88	4.38	4.38	1.54	16.52	7.68	6.58	16.52	16.52	16.52	4.66	7.68	8.78
2.6	1.7	6.58	16.52	7.68	6.58	8.38	4.38	1.7	8.38	8.78	7.68	4.66	16.52	1.11	7.68	7.68	8.78	7.68	8.78	16.52	6.58	6.58	16.52	8.78	8.38	7.68	2.89	8.78	16.52	5.29	4.66	6.58	5.29	8.78	4.66	1.54	5.88	4.38	4.38	1.54	16.52	7.68	6.58	16.52	16.52	16.52	4.66	7.68	8.78
2.6	1.7	6.58	16.52	7.68	16.52	8.38	4.38	1.7	4.66	8.78	7.68	4.66	6.58	6.58	7.68	7.68	4.66	7.68	16.52	16.52	16.52	6.58	4.66	8.78	8.38	16.52	16.52	8.78	16.52	5.29	4.66	6.58	5.29	8.78	4.66	1.54	5.88	4.38	4.38	1.54	16.52	7.68	6.58	16.52	16.52	16.52	4.66	7.68	8.78
2.6	1.7	6.58	16.52	7.68	3.51	5.88	7.68	1.7	2.58	8.78	7.68	4.66	1.11	16.52	7.68	4.66	8.78	5.88	8.78	16.52	6.58	6.58	16.52	8.78	8.38	16.52	2.89	8.78	7.68	5.88	4.66	6.58	4.66	8.78	4.66	1.54	5.88	4.38	4.38	1.54	16.52	7.68	6.58	16.52	16.52	16.52	4.66	7.68	8.78
2.6	1.7	6.58	16.52	7.68	3.51	4.38	4.38	1.7	5.88	8.78	8.38	4.66	4.66	16.52	7.68	7.68	8.78	7.68	5.88	16.52	6.58	6.58	6.58	16.52	8.38	16.52	16.52	8.78	16.52	5.29	4.66	6.58	5.29	8.78	4.66	1.54	5.88	4.38	4.38	1.54	16.52	7.68	6.58	16.52	16.52	16.52	4.66	7.68	8.78
2.6	1.7	6.58	16.52	7.68	3.51	7.68	4.38	2.33	2.6	8.78	7.68	6	16.52	6.58	5.29	7.68	4.66	7.68	16.52	6.58	16.52	7.68	4.66	16.52	8.38	4.66	16.52	8.78	6	5.29	8.78	6.58	5.29	8.78	4.66	1.54	5.88	4.38	4.38	1.54	16.52	7.68	6.58	16.52	16.52	16.52	4.66	7.68	8.78
2.6	1.7	6.58	16.52	7.68	3.51	8.38	1.7	1.7	4.66	8.78	7.68	4.66	6.58	6.58	7.68	7.68	8.78	7.68	4.66	16.52	6.58	6.58	4.66	8.78	8.38	4.66	16.52	8.78	16.52	1.54	4.66	16.52	5.29	8.78	4.66	1.54	5.88	4.38	4.38	1.54	16.52	7.68	6.58	16.52	16.52	16.52	4.66	7.68	8.78
2.6	1.7	6.58	16.52	7.68	3.51	8.38	4.38	1.7	8.78	8.78	7.68	6	6.58	6.58	7.68	7.68	8.78	7.68	4.66	6.58	6.58	6.58	4.66	8.78	8.38	16.52	6	8.78	16.52	5.29	8.38	6.58	5.29	8.78	4.66	1.54	5.88	4.38	4.38	1.54	16.52	7.68	6.58	16.52	16.52	16.52	4.66	7.68	8.78
2.6	1.7	6.58	16.52	7.68	3.51	8.38	4.38	1.7	4.66	8.78	7.68	5.88	4.66	6.58	8.78	7.68	4.66	7.68	8.78	1.11	16.52	3.51	16.52	4.66	5.88	16.52	16.52	8.78	16.52	5.29	4.66	6.58	5.29	8.78	4.66	1.54	5.88	4.38	4.38	1.54	16.52	7.68	6.58	16.52	16.52	16.52	4.66	7.68	8.78
2.6	1.7	6.58	16.52	7.68	3.51	8.38	4.38	1.7	4.66	6	8.38	4.66	8.78	6.58	7.68	7.68	8.78	7.68	4.66	16.52	16.52	6.58	4.66	8.78	8.38	16.52	6	8.78	16.52	5.29	4.66	6.58	5.29	8.78	4.66	1.54	5.88	4.38	4.38	1.54	16.52	7.68	6.58	16.52	16.52	16.52	4.66	7.68	8.78
2.6	1.7	6.58	16.52	7.68	3.51	8.38	7.68	1.7	5.29	8.78	7.68	4.66	6.58	6.58	3.51	7.68	8.78	7.68	4.66	16.52	6.58	6.58	16.52	16.52	4.38	16.52	16.52	8.78	6.58	5.29	4.66	6.58	5.29	8.78	4.66	1.54	5.88	4.38	4.38	1.54	16.52	7.68	6.58	16.52	16.52	16.52	4.66	7.68	8.78
2.6	1.7	6.58	16.52	7.68	3.51	8.38	7.68	1.7	5.29	8.78	7.68	4.66	16.52	6.58	3.51	7.68	8.78	7.68	4.66	16.52	6.58	6.58	16.52	16.52	4.38	4.66	16.52	8.78	16.52	5.29	4.66	6.58	5.29	8.78	4.66	1.54	5.88	4.38	4.38	1.54	16.52	7.68	6.58	16.52	16.52	16.52	4.66	7.68	8.78
2.6	1.7	6.58	16.52	7.68	3.51	8.38	8.38	1.7	4.66	8.78	7.68	8.78	4.66	16.52	7.68	7.68	8.78	7.68	4.66	16.52	6.58	16.52	16.52	8.78	8.38	6.58	16.52	8.78	16.52	5.29	4.66	6.58	5.29	8.78	4.66	1.54	5.88	4.38	4.38	1.54	16.52	7.68	6.58	16.52	16.52	16.52	4.66	7.68	8.78
2.6	1.7	6.58	16.52	7.68	3.51	8.38	8.38	1.7	4.66	8.78	7.68	8.78	4.66	16.52	7.68	7.68	8.78	7.68	4.66	16.52	6.58	16.52	16.52	8.78	8.38	6.58	16.52	8.78	16.52	5.29	4.66	6.58	5.29	8.78	4.66	1.54	5.88	4.38	4.38	1.54	16.52	7.68	6.58	16.52	16.52	16.52	4.66	7.68	8.78
2.6	1.7	6.58	16.52	7.68	3.51	8.38	8.38	1.7	4.66	8.78	7.68	8.78	4.66	16.52	7.68	7.68	8.78	7.68	4.66	16.52	6.58	16.52	16.52	8.78	8.38	6.58	16.52	8.78	16.52	5.29	4.66	6.58	5.29	8.78	4.66	1.54	5.88	4.38	4.38	1.54	16.52	7.68	6.58	16.52	16.52	16.52	4.66	7.68	8.78
2.6	1.7	6.58	16.52	7.68	3.51	8.38	8.38	1.7	4.66	8.78	7.68	8.78	4.66	16.52	7.68	7.68	8.78	7.68	4.66	16.52	6.58	16.52	16.52	8.78	8.38	6.58	16.52	8.78	16.52	5.29	4.66	6.58	5.29	8.78	4.66	1.54	5.88	4.38	4.38	1.54	7.68	16.52	7.68	16.52	16.52	16.52	4.66	7.68	8.78
2.6	1.7	3.51	16.52	7.68	3.51	8.38	2.58	2.6	16.52	8.78	7.68	4.66	16.52	6.58	7.68	16.52	8.78	7.68	4.66	8.38	6.58	5.88	16.52	8.78	5.88	8.78	4.66	8.78	16.52	5.29	4.66	6.58	5.29	8.78	4.66	1.54	5.88	4.38	4.38	1.54	16.52	7.68	6.58	16.52	16.52	16.52	4.66	7.68	8.78
2.6	2.6	1.7	6.58	16.52	7.68	6.58	2.6	1.7	5.29	16.52	5.29	8.78	7.68	16.52	8.38	8.38	5.88	7.68	16.52	16.52	5.29	8.38	1.11	6.58	1.11	5.88	16.52	4.66	6	4.66	8.78	6.58	5.29	4.66	4.66	1.54	5.88	4.38	4.38	7.68	2.6	16.52	7.68	6.58	16.52	16.52	16.52	16.52	7.68
2.6	2.6	6.58	16.52	16.52	6.58	8.38	1.7	5.29	8.38	8.78	7.68	4.66	7.68	16.52	16.52	7.68	8.78	8.38	4.66	16.52	6.58	7.68	16.52	8.78	8.38	16.52	6.58	8.78	16.52	5.29	4.66	6.58	5.29	8.78	4.66	1.54	5.88	4.38	4.38	1.54	7.68	16.52	7.68	16.52	16.52	16.52	4.66	7.68	8.78
2.6	2.6	6.58	16.52	5.29	3.51	7.68	2.33	1.7	5.29	8.78	7.68	4.66	6.58	6.58	7.68	5.88	4.66	7.68	16.52	16.52	6.58	5.88	16.52	8.78	8.38	16.52	16.52	8.78	16.52	1.54	4.66	6.58	5.29	8.78	4.66	1.54	5.88	4.38	4.38	1.54	16.52	7.68	6.58	16.52	16.52	16.52	4.66	7.68	8.78
2.6	2.6	6.58	16.52	7.68	6.58	7.68	5.88	1.7	4.66	8.78	7.68	4.66	6.58	6.58	7.68	6.58	8.78	7.68	4.66	16.52	6.58	6.58	4.66	8.78	8.38	5.88	4.66	8.38	16.52	5.29	8.78	6.58	5.29	8.78	4.66	1.54	5.88	4.38	4.38	1.54	16.52	7.68	6.58	16.52	16.52	16.52	4.66	7.68	8.78
2.6	2.6	6.58	16.52	7.68	6.58	8.38	1.7	1.11	8.38	8.78	5.88	5.88	6.58	16.52	7.68	5.29	4.66	8.38	8.78	16.52	6.58	3.51	8.78	8.78	8.38	16.52	16.52	8.78	16.52	5.29	8.78	6.58	5.29	8.78	4.66	1.54	5.88	4.38	4.38	1.54	16.52	7.68	6.58	16.52	16.52	16.52	4.66	7.68	8.78
2.6	2.6	6.58	16.52	7.68	6.58	8.38	1.7	1.11	8.38	8.78	5.88	5.88	6.58	16.52	7.68	7.68	4.66	8.38	8.78	4.66	6.58	3.51	8.78	8.78	8.38	16.52	16.52	8.78	16.52	5.29	8.78	6.58	5.29	8.78	4.66	1.54	5.88	4.38	4.38	1.54	16.52	7.68	6.58	16.52	16.52	16.52	4.66	7.68	8.78
2.6	2.6	6.58	16.52	7.68	6.58	8.38	1.7	1.11	8.38	8.78	5.88	2.6	6.58	16.52	7.68	7.68	4.66	7.68	8.78	16.52	6.58	3.51	8.78	8.78	8.38	16.52	16.52	8.78	16.52	5.29	8.78	6.58	5.29	8.78	4.66	1.54	5.88	4.38	4.38	1.54	16.52	7.68	6.58	16.52	16.52	16.52	4.66	7.68	8.78
2.6	2.6	6.58	16.52	7.68	6.58	8.38	1.7	5.29	5.88	8.78	7.68	4.66	7.68	16.52	16.52	7.68	8.78	8.38	4.66	16.52	6.58	7.68	16.52	8.78	8.38	16.52	16.52	6	16.52	1.54	6	6.58	5.29	8.78	4.66	1.54	5.88	4.38	4.38	1.54	7.68	16.52	7.68	16.52	16.52	16.52	4.66	7.68	8.78
2.6	2.6	6.58	16.52	7.68	6.58	8.38	1.7	5.29	8.38	8.78	7.68	8.38	7.68	16.52	16.52	7.68	8.78	8.38	4.66	16.52	6.58	7.68	16.52	8.38	8.38	16.52	16.52	6	16.52	1.54	8.78	6.58	5.29	8.78	4.66	1.54	5.88	4.38	4.38	1.54	7.68	16.52	7.68	16.52	16.52	16.52	4.66	7.68	8.78
2.6	2.6	6.58	16.52	7.68	6.58	8.38	4.38	5.29	8.38	8.78	7.68	4.66	7.68	16.52	16.52	7.68	8.78	8.38	4.66	16.52	6.58	7.68	16.52	8.78	8.38	16.52	16.52	6	16.52	1.54	8.78	6.58	5.29	8.78	4.66	1.54	5.88	4.38	4.38	1.54	16.52	7.68	6.58	16.52	16.52	5.29	4.66	7.68	8.78
2.6	2.6	6.58	16.52	7.68	6.58	3.51	4.38	1.7	8.38	8.78	7.68	4.66	6.58	16.52	16.52	7.68	6	5.29	8.78	16.52	6.58	6.58	6.58	8.78	8.38	16.52	16.52	8.78	16.52	5.29	8.78	6.58	5.29	8.78	4.66	1.54	5.88	4.38	4.38	1.54	16.52	7.68	6.58	16.52	16.52	16.52	4.66	7.68	8.78
2.6	2.6	6.58	16.52	7.68	6.58	3.51	4.38	1.7	8.38	8.78	7.68	4.66	6.58	16.52	16.52	7.68	6	5.29	8.78	16.52	6.58	6.58	6.58	8.78	8.38	16.52	16.52	8.78	16.52	5.29	8.78	6.58	5.29	8.78	4.66	1.54	5.88	4.38	4.38	1.54	16.52	7.68	6.58	16.52	16.52	16.52	4.66	7.68	8.78
2.6	2.6	6.58	16.52	7.68	3.51	5.88	2.58	1.7	16.52	8.78	7.68	5.88	6.58	8.78	7.68	16.52	4.66	7.68	4.66	16.52	6.58	8.78	16.52	8.38	8.38	2.3	16.52	8.78	16.52	5.29	4.66	6.58	5.29	8.78	4.66	1.54	5.88	4.38	4.38	1.54	16.52	7.68	6.58	16.52	16.52	16.52	4.66	7.68	8.78
2.6	2.6	6.58	16.52	7.68	3.51	4.38	1.7	1.7	4.66	8.78	7.68	8.78	1.11	16.52	16.52	7.68	16.52	7.68	4.66	4.66	16.52	3.51	16.52	1.11	8.38	4.66	16.52	8.78	8.38	8.38	1.11	6.58	5.29	8.78	4.66	1.54	5.88	4.38	4.38	1.54	16.52	7.68	6.58	16.52	16.52	16.52	4.66	7.68	8.78
2.6	2.6	6.58	16.52	7.68	3.51	4.38	1.7	1.7	4.66	8.78	7.68	8.78	1.11	16.52	16.52	7.68	16.52	7.68	4.66	4.66	16.52	3.51	16.52	1.11	8.38	4.66	16.52	8.78	8.38	8.38	1.11	6.58	5.29	8.78	4.66	1.54	5.88	4.38	4.38	1.54	16.52	7.68	6.58	16.52	16.52	16.52	4.66	7.68	8.78
2.6	2.6	6.58	16.52	7.68	3.51	4.38	4.38	1.7	6	8.78	7.68	4.66	6.58	6.58	7.68	7.68	8.78	7.68	4.66	16.52	6.58	6.58	16.52	8.38	8.38	16.52	16.52	8.78	16.52	5.29	0.00000	0.00000	0.00000	0.00000	0.00000	0.00000	0.00000	0.00000	0.00000	0.00000	0.00000	0.00000	0.00000	4.66	6.58	8.78	8.38	6.58	1.54
2.6	2.6	6.58	16.52	7.68	3.51	4.38	4.38	1.7	4.66	8.78	7.68	4.66	4.66	16.52	7.68	7.68	16.52	7.68	4.66	6.58	6.58	6.58	6.58	16.52	8.38	16.52	16.52	8.78	6.58	5.29	16.52	6.58	5.29	8.78	4.66	1.54	5.88	4.38	4.38	1.54	16.52	7.68	6.58	16.52	16.52	16.52	4.66	7.68	8.78
2.6	2.6	6.58	16.52	7.68	3.51	5.29	4.38	1.7	4.66	8.78	7.68	16.52	6.58	4.66	7.68	8.38	4.66	7.68	8.78	16.52	6.58	6.58	16.52	8.38	8.38	16.52	16.52	8.78	16.52	5.29	4.66	6.58	5.29	8.78	4.66	1.54	5.88	4.38	4.38	1.54	16.52	7.68	6.58	16.52	16.52	16.52	4.66	7.68	8.78
2.6	2.6	6.58	16.52	7.68	3.51	1.54	1.7	5.29	8.78	8.78	7.68	4.66	8.78	6.58	16.52	6.58	6.58	7.68	4.66	16.52	6.58	6.58	16.52	8.78	8.38	2.6	4.66	8.78	16.52	5.29	4.66	6.58	5.29	8.78	4.66	1.54	5.88	4.38	4.38	1.54	16.52	7.68	6.58	16.52	16.52	16.52	4.66	7.68	8.78
2.6	2.6	6.58	16.52	7.68	3.51	1.54	1.7	7.68	5.29	8.78	5.29	4.66	6.58	8.78	7.68	5.88	4.66	8.38	5.88	8.78	16.52	16.52	16.52	8.78	5.88	4.66	8.78	8.78	16.52	5.29	4.66	6.58	5.29	8.78	6	1.54	5.88	4.38	4.38	1.54	16.52	7.68	6.58	16.52	16.52	16.52	4.66	7.68	8.78
2.6	2.6	6.58	16.52	7.68	3.51	7.68	1.7	1.7	4.66	8.78	7.68	8.78	8.78	6.58	7.68	6.58	8.78	7.68	4.66	16.52	6.58	16.52	16.52	8.78	8.38	5.29	2.3	8.78	16.52	5.29	4.66	6.58	5.29	8.78	4.66	1.54	5.88	4.38	4.38	1.54	16.52	7.68	6.58	4.66	16.52	16.52	4.66	7.68	8.78
2.6	2.6	6.58	16.52	7.68	3.51	7.68	1.7	1.7	4.66	8.78	7.68	4.66	8.78	1.11	16.52	6.58	8.78	7.68	4.66	16.52	6.58	6.58	16.52	8.78	8.38	2.6	4.66	8.78	16.52	5.29	4.66	6.58	5.29	8.78	4.66	1.54	5.88	4.38	4.38	1.54	16.52	7.68	6.58	16.52	16.52	16.52	4.66	7.68	8.78
2.6	2.6	6.58	16.52	7.68	3.51	7.68	1.7	4.38	4.66	8.78	5.29	4.66	6.58	6.58	7.68	4.66	8.78	7.68	5.88	16.52	16.52	16.52	16.52	8.78	4.38	4.66	6	8.78	7.68	5.29	4.66	6.58	5.29	8.78	4.66	1.54	5.88	4.38	4.38	1.54	7.68	16.52	7.68	16.52	16.52	16.52	4.66	7.68	8.78
2.6	2.6	6.58	16.52	7.68	3.51	7.68	1.7	4.38	4.66	8.78	7.68	4.66	6.58	6.58	7.68	4.66	8.78	7.68	5.88	16.52	16.52	16.52	16.52	6	4.38	6	6	8.78	7.68	5.29	4.66	6.58	5.29	8.78	4.66	1.54	5.88	4.38	4.38	1.54	16.52	7.68	6.58	16.52	16.52	16.52	4.66	7.68	8.78
2.6	2.6	6.58	16.52	7.68	3.51	7.68	1.7	4.38	4.66	4.66	7.68	5.88	8.78	6.58	7.68	6.58	8.78	7.68	4.66	16.52	6.58	6.58	16.52	8.78	8.38	2.6	4.66	8.78	16.52	5.29	6.58	6.58	5.29	8.78	4.66	1.54	5.88	4.38	4.38	1.54	16.52	7.68	6.58	16.52	16.52	16.52	4.66	7.68	8.78
2.6	2.6	6.58	16.52	7.68	3.51	7.68	4.38	1.7	4.66	8.78	7.68	4.66	6.58	6.58	7.68	7.68	6.58	7.68	16.52	16.52	6.58	6.58	16.52	16.52	8.38	4.66	16.52	8.78	16.52	5.29	4.66	6.58	5.29	8.78	4.66	1.54	5.88	4.38	4.38	1.54	16.52	7.68	6.58	16.52	16.52	16.52	4.66	7.68	8.78
2.6	2.6	6.58	16.52	7.68	3.51	7.68	8.38	1.7	4.66	8.78	7.68	4.66	6.58	6.58	7.68	7.68	16.52	7.68	4.66	16.52	16.52	6.58	16.52	8.78	8.38	2.3	16.52	8.78	16.52	2.3	4.66	6.58	5.29	8.78	4.66	1.54	5.88	4.38	4.38	1.54	16.52	7.68	6.58	16.52	16.52	16.52	4.66	7.68	8.78
2.6	2.6	6.58	16.52	7.68	3.51	7.68	4.66	1.7	6.58	8.78	7.68	16.52	6.58	6.58	7.68	6.58	6.58	7.68	16.52	16.52	6.58	6.58	16.52	4.66	8.38	2.6	4.66	8.78	16.52	5.29	8.78	6.58	5.29	8.78	4.66	1.54	5.88	4.38	4.38	1.54	16.52	7.68	6.58	16.52	16.52	16.52	4.66	7.68	8.78
2.6	2.6	6.58	16.52	7.68	3.51	7.68	4.66	1.7	4.66	8.78	7.68	4.66	6.58	6.58	7.68	6.58	8.78	7.68	16.52	16.52	6.58	6.58	16.52	8.78	8.38	2.6	4.66	8.78	16.52	5.29	8.78	6.58	5.29	8.78	4.66	1.54	5.88	4.38	4.38	1.54	16.52	7.68	6.58	16.52	16.52	16.52	4.66	7.68	8.78
2.6	2.6	6.58	16.52	7.68	3.51	8.38	2.6	1.7	16.52	8.78	7.68	4.66	6.58	8.78	7.68	16.52	4.66	7.68	4.66	16.52	6.58	5.29	16.52	8.78	8.38	2.3	16.52	8.78	16.52	5.29	8.78	6.58	5.29	8.78	4.66	1.54	5.88	4.38	4.38	1.54	16.52	7.68	6.58	16.52	16.52	16.52	4.66	7.68	8.78
2.6	2.6	6.58	16.52	7.68	3.51	8.38	2.6	1.7	16.52	8.78	7.68	4.66	6.58	8.78	7.68	16.52	4.66	7.68	4.66	16.52	6.58	5.29	16.52	2.58	8.38	2.3	16.52	8.78	16.52	5.29	4.66	6.58	5.29	8.78	4.66	1.54	5.88	4.38	4.38	1.54	16.52	7.68	6.58	16.52	16.52	16.52	4.66	7.68	8.78
2.6	2.6	6.58	16.52	7.68	3.51	8.38	2.58	1.7	16.52	8.78	7.68	5.88	6.58	8.78	7.68	16.52	4.66	7.68	16.52	16.52	6.58	5.29	16.52	2.58	8.38	16.52	16.52	8.78	16.52	5.29	8.78	6.58	5.29	8.78	4.66	1.54	5.88	4.38	4.38	1.54	16.52	7.68	6.58	16.52	16.52	16.52	4.66	7.68	8.78
2.6	2.6	6.58	16.52	7.68	3.51	8.38	2.58	1.7	16.52	8.78	7.68	8.78	1.11	8.78	7.68	6	8.78	7.68	4.66	16.52	16.52	6.58	16.52	6	8.38	2.3	16.52	8.78	16.52	5.29	4.66	6.58	5.29	8.78	4.66	1.54	5.88	4.38	4.38	1.54	16.52	7.68	6.58	16.52	16.52	16.52	4.66	7.68	8.78
2.6	2.6	6.58	16.52	7.68	3.51	8.38	2.58	1.7	16.52	8.78	7.68	4.66	6.58	8.78	7.68	16.52	4.66	7.68	5.88	6.58	6.58	8.78	16.52	8.38	8.38	2.3	16.52	8.78	16.52	5.29	4.66	6.58	5.29	8.78	4.66	1.54	5.88	4.38	4.38	1.54	16.52	7.68	6.58	16.52	16.52	16.52	4.66	7.68	8.78
2.6	2.6	6.58	16.52	7.68	3.51	8.38	4.38	1.7	8.78	8.78	7.68	8.78	8.78	6.58	7.68	5.88	6.58	7.68	8.78	16.52	6.58	6.58	16.52	8.78	8.38	6	16.52	8.78	16.52	8.78	16.52	6.58	5.29	8.78	4.66	1.54	5.88	4.38	4.38	1.54	16.52	7.68	6.58	16.52	16.52	16.52	4.66	7.68	8.78
2.6	2.6	6.58	16.52	7.68	3.51	8.38	4.38	1.7	8.78	8.78	7.68	8.78	8.38	6.58	7.68	5.88	8.78	7.68	8.78	16.52	6.58	6.58	16.52	8.78	8.38	6	16.52	8.78	16.52	8.78	16.52	6.58	5.29	8.78	4.66	1.54	5.88	4.38	4.38	1.54	16.52	7.68	6.58	16.52	16.52	16.52	4.66	7.68	8.78
2.6	2.6	6.58	16.52	7.68	3.51	8.38	4.38	1.7	16.52	8.78	7.68	4.66	6.58	8.78	7.68	7.68	8.78	7.68	4.66	16.52	6.58	6.58	16.52	8.78	8.38	16.52	16.52	4.66	16.52	4.66	4.66	6.58	5.29	8.78	4.66	1.54	5.88	4.38	4.38	1.54	16.52	7.68	6.58	16.52	16.52	16.52	4.66	7.68	8.78
2.6	2.6	6.58	16.52	7.68	3.51	8.38	4.38	1.7	16.52	8.78	7.68	4.66	8.78	6.58	7.68	7.68	8.78	7.68	4.66	16.52	6.58	6.58	16.52	8.38	8.38	4.66	16.52	4.66	16.52	7.68	4.66	6.58	5.29	8.78	4.66	1.54	5.88	4.38	4.38	1.54	7.68	16.52	7.68	16.52	16.52	16.52	4.66	7.68	8.78
2.6	2.6	6.58	16.52	7.68	3.51	8.38	4.38	1.7	4.66	8.78	7.68	8.78	6.58	16.52	5.29	7.68	16.52	7.68	4.66	4.66	16.52	3.51	16.52	1.11	8.38	4.66	16.52	8.78	16.52	5.88	8.78	6.58	5.29	8.78	4.66	1.54	5.88	4.38	4.38	1.54	16.52	7.68	6.58	16.52	16.52	16.52	4.66	7.68	8.78
2.6	2.6	6.58	16.52	7.68	3.51	8.38	4.38	1.7	4.66	8.78	7.68	8.78	8.78	16.52	7.68	16.52	8.78	7.68	4.66	7.68	7.68	6.58	6.58	8.78	7.68	4.66	16.52	8.78	16.52	5.29	4.66	6.58	5.29	8.78	4.66	1.54	5.88	4.38	4.38	1.54	16.52	7.68	6.58	16.52	16.52	16.52	4.66	7.68	8.78
2.6	2.6	6.58	16.52	7.68	3.51	8.38	4.38	1.7	4.66	8.78	7.68	8.78	8.78	16.52	7.68	16.52	8.78	7.68	4.66	7.68	7.68	6.58	6.58	8.78	7.68	4.66	16.52	8.78	16.52	5.29	4.66	6.58	5.29	8.78	4.66	1.54	5.88	4.38	4.38	1.54	7.68	16.52	7.68	16.52	16.52	16.52	4.66	7.68	8.78
2.6	2.6	6.58	16.52	7.68	3.51	8.38	4.38	1.7	4.66	8.78	7.68	8.78	7.68	6.58	7.68	5.88	4.66	7.68	8.78	8.78	6.58	6.58	16.52	8.78	8.38	2.3	16.52	16.52	8.78	4.66	4.66	6.58	5.29	8.78	4.66	1.54	5.88	4.38	4.38	1.54	16.52	7.68	6.58	16.52	16.52	16.52	4.66	7.68	8.78
2.6	2.6	6.58	16.52	7.68	3.51	8.38	4.38	1.7	4.66	8.78	7.68	4.66	6.58	16.52	7.68	7.68	8.78	7.68	8.78	16.52	6.58	6.58	16.52	8.78	8.38	16.52	16.52	8.78	16.52	5.29	4.66	6.58	5.29	8.78	4.66	1.54	5.88	4.38	4.38	1.54	16.52	7.68	6.58	16.52	16.52	16.52	4.66	7.68	8.78
2.6	2.6	6.58	16.52	7.68	3.51	8.38	4.38	1.7	4.66	8.78	7.68	4.66	4.66	16.52	7.68	7.68	8.78	7.68	4.66	16.52	6.58	6.58	16.52	8.78	8.38	16.52	16.52	4.66	16.52	5.29	16.52	6.58	5.29	8.78	4.66	1.54	5.88	4.38	4.38	1.54	16.52	7.68	6.58	16.52	16.52	16.52	4.66	7.68	8.78
2.6	2.6	6.58	16.52	7.68	3.51	8.38	4.38	4.38	5.88	8.78	5.29	4.66	6.58	6.58	7.68	4.66	8.78	7.68	5.88	16.52	16.52	16.52	16.52	2.58	8.38	4.66	6	8.78	16.52	5.29	4.66	6.58	5.29	8.78	4.66	1.54	5.88	4.38	4.38	1.54	16.52	7.68	6.58	16.52	16.52	16.52	4.66	7.68	8.78
2.6	2.6	6.58	16.52	8.38	6.58	5.88	4.38	1.7	6	6	7.68	4.66	6.58	6.58	7.68	8.38	8.78	7.68	4.66	16.52	8.78	6.58	16.52	4.66	8.38	16.52	16.52	8.78	16.52	5.29	4.66	6.58	5.29	8.78	4.66	1.54	5.88	4.38	4.38	1.54	8.38	2.3	16.52	16.52	16.52	16.52	4.66	7.68	8.78
2.6	2.6	6.58	16.52	8.38	6.58	1.7	4.38	0.00000	4.38	6	7.68	16.52	8.78	6.58	16.52	7.68	8.78	7.68	4.66	16.52	8.78	6.58	16.52	4.66	8.38	16.52	16.52	8.78	16.52	5.29	4.66	6.58	5.29	8.78	4.66	1.54	5.88	4.38	4.38	1.54	16.52	7.68	6.58	16.52	16.52	16.52	4.66	7.68	8.78
2.6	2.6	3.51	16.52	7.68	6.58	8.38	4.38	1.7	8.78	8.78	7.68	5.88	6.58	16.52	7.68	7.68	16.52	7.68	4.66	16.52	16.52	6.58	16.52	16.52	7.68	16.52	2.3	8.78	16.52	5.29	8.78	6.58	5.29	8.78	4.66	1.54	5.88	4.38	4.38	1.54	16.52	7.68	6.58	16.52	16.52	16.52	4.66	7.68	8.78
2.6	2.6	3.51	16.52	7.68	3.51	8.38	1.7	4.38	5.88	8.78	5.29	4.66	6.58	6.58	7.68	4.66	8.78	7.68	5.88	16.52	16.52	16.52	16.52	2.58	8.38	4.66	8.78	8.78	7.68	5.29	4.66	6.58	5.29	8.78	4.66	1.54	5.88	4.38	4.38	1.54	16.52	7.68	6.58	16.52	16.52	16.52	4.66	7.68	8.78
2.6	8.78	1.7	6.58	16.52	7.68	3.51	2.6	1.7	5.29	16.52	5.29	8.78	7.68	16.52	8.38	8.38	8.38	7.68	16.52	16.52	5.29	8.38	1.11	6.58	1.11	5.88	16.52	4.66	6	8.78	8.78	6.58	5.29	8.78	4.66	1.54	5.88	4.38	4.38	7.68	2.6	16.52	7.68	6.58	16.52	16.52	16.52	16.52	7.68
2.6	8.78	1.7	6.58	16.52	7.68	3.51	2.6	1.7	5.29	16.52	5.29	8.78	7.68	16.52	8.38	8.38	8.38	7.68	16.52	16.52	5.29	8.38	1.11	6.58	1.11	5.88	16.52	4.66	6	8.78	8.78	6.58	5.29	8.78	4.66	1.54	5.88	4.38	4.38	7.68	2.6	16.52	7.68	6.58	16.52	16.52	16.52	16.52	7.68
2.6	8.78	2.6	6.58	16.52	7.68	3.51	2.6	1.7	5.29	16.52	5.29	8.78	7.68	16.52	8.38	8.38	5.88	7.68	16.52	16.52	5.29	8.38	1.11	6.58	1.11	5.88	16.52	4.66	6	8.78	8.78	6.58	5.29	8.78	4.66	1.54	5.88	4.38	4.38	7.68	2.6	2.58	2.58	2.58	2.58	2.58	2.58	4.38	4.66
2.6	8.78	2.6	6.58	16.52	7.68	3.51	2.6	1.7	5.29	16.52	5.29	8.78	7.68	16.52	8.38	8.38	5.88	7.68	16.52	16.52	5.29	8.38	1.11	6.58	1.11	5.88	16.52	4.66	6	8.78	8.78	6.58	5.29	8.78	4.66	1.54	5.88	4.38	4.38	7.68	2.6	16.52	7.68	6.58	16.52	16.52	16.52	16.52	7.68
2.6	8.78	2.6	6.58	16.52	7.68	3.51	2.6	1.7	5.29	16.52	5.29	8.78	7.68	16.52	8.38	8.38	5.88	7.68	16.52	16.52	5.29	8.38	1.11	6.58	1.11	5.88	16.52	4.66	6	8.78	8.78	6.58	5.29	8.78	4.66	1.54	5.88	4.38	4.38	7.68	2.6	16.52	7.68	6.58	16.52	16.52	16.52	16.52	7.68
2.6	8.78	6.58	7.68	6.58	1.7	2.58	4.38	5.29	2.6	3.51	6	8.38	2.58	3.51	2.3	8.78	3.51	7.68	4.38	16.52	4.66	8.38	5.29	4.38	5.29	6	16.52	8.78	1.54	4.38	0.00000	0.00000	6.58	4.66	5.29	2.6	6.58	7.68	5.29	2.89	5.88	5.29	4.66	1.7	2.3	2.3	16.52	4.38	8.78
2.6	8.78	4.66	3.51	6	7.68	6.58	5.29	7.68	5.88	5.88	5.29	4.66	16.52	8.78	6.58	8.38	6.58	5.88	16.52	16.52	5.29	8.78	16.52	8.78	8.38	7.68	1.11	5.88	5.88	4.66	4.66	6.58	5.29	8.78	4.66	7.68	8.38	7.68	5.29	1.54	2.89	6	16.52	7.68	5.88	6.58	6.58	4.66	8.38
2.6	6	2.6	6.58	16.52	7.68	3.51	1.7	1.7	5.29	16.52	5.29	8.78	7.68	16.52	8.38	8.38	5.88	7.68	16.52	16.52	5.29	8.38	1.11	6.58	1.11	4.66	16.52	4.66	16.52	4.66	8.78	6.58	5.29	4.66	4.66	1.54	5.88	4.38	4.38	7.68	2.6	16.52	7.68	6.58	16.52	16.52	16.52	4.66	7.68
2.6	2.3	6.58	16.52	7.68	3.51	8.38	4.38	1.7	6	8.78	7.68	4.66	8.78	6.58	7.68	7.68	8.78	8.38	4.66	16.52	6.58	6.58	16.52	8.78	8.38	4.66	16.52	8.78	16.52	1.54	4.66	6.58	5.29	8.78	4.66	1.54	5.88	4.38	4.38	1.54	16.52	7.68	6.58	16.52	16.52	16.52	4.66	7.68	8.78
2.6	2.3	6.58	16.52	7.68	3.51	8.38	4.38	1.7	4.66	8.78	7.68	1.7	5.88	6.58	8.78	7.68	4.66	7.68	8.78	16.52	6.58	7.68	16.52	8.78	8.38	4.66	8.78	4.66	16.52	5.29	8.78	6.58	5.29	8.78	4.66	1.54	5.88	4.38	4.38	1.54	16.52	7.68	6.58	16.52	16.52	16.52	4.66	7.68	8.78
2.6	4.66	2.6	6.58	16.52	7.68	3.51	2.6	1.7	5.29	16.52	5.29	8.78	7.68	16.52	8.38	8.38	5.88	5.88	6	16.52	5.29	8.38	6.58	8.78	1.11	5.88	16.52	4.66	6	8.38	8.78	6.58	5.29	4.66	4.66	1.54	7.68	4.38	4.38	7.68	2.6	16.52	7.68	6.58	16.52	16.52	16.52	16.52	7.68
2.6	4.66	2.6	6.58	16.52	7.68	3.51	2.6	1.7	5.29	16.52	5.29	8.78	7.68	16.52	8.38	8.38	5.88	7.68	16.52	16.52	5.29	8.38	1.11	6.58	1.11	5.88	16.52	4.66	8.78	6.58	4.66	6.58	5.29	8.78	4.66	1.54	5.88	4.38	4.38	7.68	2.6	16.52	7.68	6.58	16.52	16.52	16.52	16.52	7.68
2.6	4.66	2.6	6.58	16.52	7.68	3.51	2.6	1.7	5.29	16.52	5.29	8.78	7.68	16.52	8.38	8.38	5.88	7.68	16.52	16.52	5.29	8.38	1.11	6.58	1.11	5.88	16.52	4.66	16.52	5.88	4.66	6.58	5.29	4.66	4.66	1.54	5.88	4.38	4.38	7.68	2.6	16.52	7.68	6.58	16.52	16.52	16.52	16.52	7.68
2.6	4.66	2.6	6.58	16.52	7.68	3.51	2.6	1.7	5.29	16.52	5.29	8.78	7.68	16.52	8.38	8.38	5.88	7.68	16.52	16.52	5.29	8.38	1.11	6.58	1.11	5.88	16.52	4.66	6	8.78	8.78	6.58	5.29	8.78	4.66	1.54	5.88	4.38	4.38	7.68	2.6	16.52	7.68	6.58	16.52	16.52	16.52	16.52	7.68
2.6	4.66	2.6	6.58	16.52	7.68	3.51	4.38	1.7	5.29	16.52	5.29	8.78	7.68	16.52	8.38	8.38	5.88	7.68	16.52	16.52	5.29	8.38	1.11	6.58	1.11	5.88	6.58	4.66	6	4.66	8.78	6.58	5.29	8.78	4.66	1.54	5.88	4.38	4.38	7.68	2.6	16.52	7.68	6.58	16.52	16.52	16.52	6.58	7.68
2.6	4.66	2.6	6.58	16.52	7.68	3.51	3.51	1.7	5.29	16.52	5.29	8.78	7.68	16.52	8.38	8.38	5.88	7.68	16.52	16.52	5.29	8.38	1.11	6.58	1.11	5.88	6.58	4.66	6	4.66	8.78	6.58	5.29	8.78	4.66	1.54	5.88	4.38	4.38	7.68	2.6	16.52	7.68	6.58	16.52	16.52	16.52	6.58	7.68
2.6	4.66	6.58	16.52	7.68	6.58	8.38	4.38	1.7	4.66	8.78	7.68	16.52	6.58	6.58	7.68	7.68	4.66	7.68	16.52	16.52	6.58	6.58	16.52	16.52	8.38	16.52	16.52	8.78	16.52	5.29	4.66	6.58	5.29	8.78	4.66	1.54	5.88	4.38	4.38	1.54	16.52	7.68	6.58	16.52	16.52	16.52	4.66	7.68	8.78
2.6	4.66	6.58	16.52	7.68	3.51	8.38	4.38	1.7	4.66	8.78	7.68	8.78	6.58	6.58	7.68	5.88	5.88	7.68	4.66	8.78	3.51	6.58	16.52	8.78	8.38	2.3	16.52	8.78	8.78	4.66	4.66	6.58	5.29	8.78	4.66	1.54	5.88	4.38	4.38	1.54	16.52	7.68	6.58	16.52	16.52	16.52	4.66	7.68	8.78
5.29	8.78	2.6	3.51	16.52	7.68	3.51	2.6	1.7	5.29	16.52	5.29	5.88	8.38	16.52	5.88	5.88	8.78	7.68	8.78	16.52	7.68	7.68	16.52	4.66	5.29	4.66	6.58	8.78	16.52	1.54	16.52	6.58	5.29	8.78	4.66	2.58	5.88	4.38	4.38	3.51	7.68	16.52	7.68	1.11	16.52	16.52	16.52	16.52	1.11
2.33	5.29	1.54	3.51	5.88	7.68	5.88	5.29	5.29	8.38	5.29	16.52	5.29	1.54	3.51	0.00000	0.00000	0.00000	0.00000	0.00000	0.00000	0.00000	0.00000	0.00000	0.00000	0.00000	0.00000	0.00000	0.00000	0.00000	0.00000	0.00000	0.00000	0.00000	0.00000	0.00000	0.00000	0.00000	0.00000	0.00000	0.00000	0.00000	0.00000	0.00000	0.00000	0.00000	0.00000	0.00000	0.00000	0.00000
8.78	2.6	2.6	6.58	16.52	7.68	3.51	2.33	1.7	4.66	6	5.29	8.78	8.78	16.52	8.78	7.68	16.52	7.68	16.52	6.58	5.29	4.66	5.88	4.66	5.88	8.38	4.66	4.66	6	4.66	8.78	6.58	5.29	8.78	4.66	2.58	5.88	4.38	4.38	7.68	2.6	6	7.68	6.58	16.52	16.52	16.52	16.52	7.68
8.78	2.6	2.6	6.58	16.52	7.68	3.51	2.33	1.7	4.66	6	5.29	8.78	8.78	16.52	8.78	7.68	16.52	7.68	16.52	6.58	5.29	4.66	5.88	4.66	5.88	8.38	4.66	4.66	6	4.66	8.78	6.58	5.29	8.78	4.66	2.58	5.88	4.38	4.38	7.68	2.6	6	7.68	6.58	16.52	16.52	16.52	16.52	7.68
8.78	2.6	6.58	16.52	7.68	3.51	5.88	5.29	1.7	5.29	16.52	8.38	16.52	8.78	6.58	8.78	8.78	7.68	7.68	4.66	8.78	16.52	6.58	8.78	8.78	5.88	5.88	4.66	8.78	16.52	5.29	8.78	6.58	5.29	4.66	4.66	1.54	5.88	4.38	4.38	2.33	8.38	7.68	6.58	8.78	16.52	16.52	4.66	7.68	8.78
8.78	2.6	6.58	16.52	7.68	3.51	5.88	5.29	1.7	5.29	16.52	8.38	16.52	8.78	6.58	8.78	8.78	7.68	7.68	4.66	8.78	16.52	6.58	8.78	8.78	5.88	5.88	4.66	8.78	16.52	5.29	8.78	6.58	5.29	4.66	4.66	1.54	5.88	4.38	4.38	2.33	8.38	7.68	6.58	8.78	16.52	16.52	4.66	7.68	8.78
8.78	2.6	6.58	16.52	7.68	3.51	7.68	1.7	1.7	5.29	16.52	8.38	16.52	8.78	6.58	8.78	8.78	8.78	7.68	6	6	16.52	6.58	8.78	8.78	5.88	5.88	4.66	8.78	16.52	5.29	8.78	6.58	5.29	4.66	4.66	1.54	5.88	4.38	4.38	2.33	8.38	7.68	6.58	8.78	16.52	16.52	4.66	7.68	8.78
8.78	2.6	6.58	16.52	7.68	3.51	7.68	2.58	1.7	4.66	8.78	7.68	4.66	16.52	3.51	5.88	6	6.58	7.68	6.58	8.78	6.58	6.58	16.52	8.78	8.38	4.66	16.52	4.66	16.52	5.88	4.66	6.58	5.29	8.78	4.66	1.54	5.88	4.38	4.38	1.54	16.52	7.68	6.58	16.52	16.52	16.52	4.66	7.68	8.78
8.78	6.58	5.29	5.29	2.58	4.66	3.51	4.66	8.78	16.52	16.52	1.54	5.29	1.7	1.54	4.38	8.38	1.54	2.6	2.3	16.52	16.52	1.54	2.58	5.29	4.38	5.88	7.68	8.38	2.58	1.11	7.68	0.00000	0.00000	0.00000	0.00000	0.00000	0.00000	0.00000	0.00000	0.00000	0.00000	0.00000	0.00000	0.00000	0.00000	0.00000	0.00000	0.00000	0.00000
8.78	8.78	2.6	6.58	16.52	5.88	6.58	5.29	2.6	5.29	16.52	5.29	8.78	8.38	16.52	8.78	4.66	8.78	7.68	5.88	1.11	5.29	5.88	4.66	4.66	8.38	8.78	5.88	4.66	5.88	4.66	7.68	6.58	5.29	16.52	4.66	2.58	5.88	4.38	1.7	5.88	4.66	16.52	7.68	16.52	16.52	16.52	16.52	6.58	7.68
8.78	8.78	8.78	8.78	7.68	8.78	1.11	16.52	3.51	4.38	2.58	1.54	1.11	6.58	7.68	7.68	7.68	7.68	16.52	1.7	8.38	7.68	16.52	4.38	5.88	2.33	4.38	2.58	4.66	7.68	4.38	4.66	0.00000	5.88	1.7	1.7	5.88	3.51	8.38	16.52	2.33	16.52	7.68	6.58	16.52	16.52	16.52	4.66	7.68	8.78
8.78	8.78	2.3	6.58	16.52	7.68	3.51	1.7	2.6	5.29	16.52	5.29	7.68	7.68	16.52	5.88	1.11	8.78	7.68	4.66	16.52	6.58	1.11	16.52	8.78	8.38	6.58	7.68	5.88	6.58	1.11	16.52	6.58	5.29	8.78	4.66	2.58	5.88	4.38	4.38	1.54	2.6	16.52	7.68	3.51	16.52	16.52	16.52	8.78	7.68
8.78	8.78	2.3	6.58	16.52	7.68	3.51	1.7	2.6	5.29	16.52	5.29	7.68	7.68	16.52	5.88	1.11	8.78	7.68	4.66	16.52	6.58	1.11	16.52	8.78	8.38	6.58	7.68	5.88	6.58	1.11	16.52	6.58	5.29	8.78	4.66	2.58	5.88	4.38	4.38	1.54	2.6	16.52	7.68	3.51	16.52	16.52	16.52	8.78	7.68
8.78	8.38	1.7	3.51	2.6	8.78	3.51	4.38	1.11	4.66	6	2.6	8.38	1.54	2.58	7.68	5.29	8.78	6	2.58	5.29	8.78	5.29	16.52	6.58	2.58	5.29	2.3	8.38	2.3	1.7	0.00000	0.00000	8.78	6	1.54	5.88	4.38	4.38	1.54	7.68	16.52	7.68	6.58	16.52	16.52	16.52	4.66	7.68	8.78
8.78	4.66	5.88	8.78	16.52	1.7	3.51	1.54	1.7	5.29	16.52	5.29	2.58	5.88	16.52	5.88	5.29	6.58	5.88	16.52	1.11	6.58	1.11	4.66	8.78	8.38	7.68	5.29	4.66	16.52	1.11	8.78	6.58	5.29	8.78	4.66	2.58	5.88	4.38	4.38	2.3	8.38	16.52	7.68	3.51	4.66	16.52	16.52	8.78	7.68
8.78	4.66	2.6	6.58	16.52	7.68	16.52	2.3	1.7	8.38	6	5.29	8.78	4.66	16.52	8.38	4.66	16.52	7.68	4.66	8.38	5.29	5.88	8.38	16.52	8.38	8.38	8.38	4.66	16.52	5.88	8.38	6.58	5.29	16.52	4.66	1.54	5.88	4.38	4.38	7.68	2.6	16.52	7.68	6.58	6	16.52	16.52	4.66	7.68
8.78	4.66	8.38	6.58	16.52	7.68	3.51	2.6	1.7	5.29	6	5.29	4.66	4.66	16.52	5.88	1.11	16.52	5.88	16.52	5.29	6.58	7.68	5.88	16.52	8.38	5.88	5.88	4.66	6.58	5.29	8.78	6.58	5.29	8.78	4.66	2.58	5.88	4.38	4.38	1.54	5.88	16.52	7.68	3.51	1.11	16.52	16.52	8.78	7.68
8.78	4.66	4.66	6.58	16.52	7.68	3.51	2.6	2.6	5.29	16.52	5.29	4.66	5.88	16.52	7.68	16.52	8.78	7.68	16.52	6.58	6.58	7.68	5.88	6.58	8.38	8.78	4.66	4.66	16.52	5.29	4.66	8.78	5.29	4.66	4.66	2.58	5.88	4.38	4.38	1.54	8.38	16.52	8.38	3.51	8.78	16.52	16.52	8.78	7.68
2.58	5.88	8.38	1.54	2.6	7.68	8.38	5.88	4.66	1.11	1.11	3.51	1.7	1.11	5.88	5.29	1.11	5.29	2.6	5.29	2.6	8.78	7.68	4.38	1.54	8.38	5.88	16.52	8.38	16.52	5.29	8.78	6.58	5.29	8.78	4.66	1.54	5.88	4.38	4.38	1.54	5.29	16.52	7.68	3.51	8.78	16.52	16.52	4.66	7.68
2.58	5.88	4.66	4.66	6.58	16.52	7.68	4.38	2.3	2.6	5.29	16.52	5.29	8.78	4.66	16.52	4.66	7.68	16.52	5.88	16.52	6.58	7.68	7.68	16.52	8.78	8.38	8.38	16.52	4.66	2.89	5.29	8.78	5.29	8.78	4.66	2.58	5.88	4.38	4.38	1.54	7.68	2.33	7.68	3.51	8.38	8.78	16.52	2.58	5.88
2.58	5.88	4.66	4.66	6.58	16.52	7.68	3.51	2.3	2.6	5.29	16.52	5.29	8.78	4.66	16.52	4.66	7.68	16.52	5.88	16.52	6.58	6.58	7.68	16.52	4.66	8.38	8.38	16.52	1.7	16.52	5.29	8.78	5.29	8.78	5.29	2.58	5.88	4.38	4.38	1.54	7.68	16.52	7.68	3.51	8.38	16.52	16.52	8.38	5.88
2.58	5.88	4.66	4.66	6.58	16.52	7.68	3.51	2.3	2.6	5.29	16.52	5.29	8.78	4.66	16.52	4.66	7.68	16.52	5.88	16.52	6.58	6.58	7.68	16.52	4.66	8.38	8.38	16.52	4.66	16.52	5.29	8.78	5.29	8.78	4.66	2.58	5.88	4.38	4.38	1.54	7.68	4.66	7.68	3.51	8.38	16.52	16.52	8.38	5.88
2.58	1.7	6.58	16.52	7.68	3.51	8.38	4.38	1.7	4.66	8.78	7.68	4.66	4.66	6.58	4.66	7.68	8.78	1.11	16.52	16.52	16.52	6.58	4.66	16.52	8.38	16.52	16.52	8.78	16.52	8.78	4.66	6.58	5.29	8.78	4.66	1.54	5.88	4.38	4.38	1.54	16.52	7.68	6.58	16.52	16.52	16.52	4.66	7.68	8.78
2.58	16.52	8.38	6.58	16.52	7.68	6.58	2.6	2.6	5.29	16.52	5.29	6	8.78	16.52	4.66	1.11	8.38	5.88	16.52	1.11	6.58	7.68	4.66	16.52	8.38	5.88	16.52	4.66	16.52	5.29	4.66	6.58	5.29	8.78	4.66	2.58	5.88	4.38	4.38	1.54	1.11	16.52	7.68	3.51	8.78	16.52	16.52	8.78	5.88
2.58	16.52	8.38	6.58	16.52	7.68	6.58	2.6	2.6	5.29	16.52	5.29	6	8.78	16.52	4.66	1.11	8.38	5.88	4.66	1.11	6.58	7.68	4.66	16.52	8.38	5.88	4.66	4.66	16.52	5.29	4.66	6.58	5.29	8.78	4.66	2.58	5.88	4.38	4.38	1.54	1.11	16.52	7.68	3.51	8.78	16.52	16.52	8.78	5.88
2.58	16.52	8.38	6.58	16.52	7.68	6.58	2.6	2.6	5.29	16.52	5.29	6	8.38	16.52	4.66	1.11	8.38	5.88	4.66	1.11	6.58	7.68	4.66	16.52	8.38	5.88	4.66	4.66	16.52	5.29	4.66	6.58	5.29	8.78	4.66	2.58	5.88	4.38	4.38	1.54	1.11	16.52	7.68	3.51	8.78	16.52	16.52	8.78	5.88
2.58	5.29	6.58	2.6	16.52	8.38	3.51	7.68	7.68	6	2.3	4.38	4.66	8.78	6	16.52	8.78	5.88	3.51	7.68	8.78	8.38	5.88	5.88	7.68	8.38	16.52	6.58	8.38	2.89	5.88	4.66	8.78	5.29	4.66	4.66	2.58	5.88	7.68	1.7	6.58	4.66	16.52	7.68	2.3	6	16.52	16.52	6.58	5.29
2.58	7.68	5.29	2.3	2.6	5.29	2.58	5.88	4.66	1.11	1.11	6.58	1.7	1.11	4.38	5.29	1.11	5.29	2.6	4.38	2.6	8.78	7.68	4.38	6	8.38	1.7	6	1.7	3.51	1.11	3.51	6.58	16.52	8.78	4.66	2.58	5.88	4.38	4.38	1.54	5.88	16.52	7.68	3.51	1.11	16.52	16.52	8.78	7.68
2.58	8.38	2.6	6.58	16.52	7.68	3.51	2.33	1.7	5.29	16.52	5.29	8.78	1.11	16.52	8.38	4.66	5.88	7.68	16.52	16.52	5.29	8.38	4.66	8.78	7.68	5.88	4.66	4.66	16.52	5.29	8.78	6.58	5.29	8.78	4.66	1.54	5.88	4.38	4.38	7.68	2.6	16.52	7.68	6.58	16.52	16.52	16.52	4.66	7.68
2.58	8.38	2.6	6.58	16.52	7.68	3.51	2.33	1.7	5.29	16.52	5.29	8.78	1.11	16.52	8.38	4.66	5.88	7.68	16.52	16.52	5.29	8.38	4.66	8.78	7.68	5.88	4.66	4.66	16.52	5.29	8.78	6.58	5.29	4.66	4.66	1.54	5.88	4.38	4.38	7.68	2.6	16.52	7.68	6.58	16.52	16.52	16.52	4.66	7.68
2.58	8.38	2.6	6.58	16.52	7.68	3.51	2.33	2.6	5.29	16.52	5.29	8.78	1.11	16.52	8.38	5.88	5.88	7.68	16.52	16.52	5.29	8.38	4.66	8.78	7.68	4.66	4.66	4.66	16.52	5.29	8.78	6.58	5.29	4.66	4.66	1.54	5.88	4.38	4.38	7.68	2.6	16.52	7.68	6.58	16.52	16.52	16.52	4.66	7.68
2.58	4.66	8.38	6.58	16.52	7.68	6.58	2.6	1.7	5.29	16.52	5.29	6	8.38	16.52	4.66	1.11	8.38	5.88	16.52	1.11	6.58	7.68	8.78	16.52	8.38	4.66	4.66	6.58	16.52	5.29	6	6.58	5.29	8.78	4.66	2.58	5.88	4.38	4.38	1.54	1.11	16.52	7.68	3.51	8.78	16.52	16.52	8.78	5.88
2.58	4.66	8.38	6.58	16.52	7.68	6.58	2.6	1.7	5.29	16.52	5.29	6	8.38	16.52	4.66	1.11	8.38	5.88	16.52	1.11	6.58	7.68	4.66	16.52	8.38	5.88	4.66	4.66	16.52	5.29	4.66	6.58	5.29	8.78	4.66	2.58	5.88	4.38	4.38	1.54	1.11	16.52	7.68	3.51	8.78	16.52	16.52	8.78	5.88
16.52	8.78	5.88	6.58	16.52	5.29	3.51	2.6	1.7	5.29	16.52	5.29	6	7.68	16.52	8.38	8.78	16.52	5.88	16.52	1.11	6.58	7.68	5.88	16.52	8.38	5.88	6.58	4.66	6.58	5.29	8.78	6.58	5.29	8.38	4.66	2.58	5.88	4.38	4.38	1.54	8.38	16.52	7.68	3.51	4.66	16.52	16.52	8.38	7.68
16.52	8.78	2.6	6.58	16.52	7.68	3.51	2.6	1.7	5.29	16.52	5.29	8.78	8.38	16.52	5.88	7.68	8.38	7.68	4.66	16.52	7.68	7.68	6	4.66	5.29	8.78	7.68	8.78	6.58	3.51	16.52	6.58	5.29	8.78	4.66	1.54	5.88	4.38	4.38	3.51	7.68	4.66	7.68	1.11	8.78	16.52	16.52	4.66	7.68
16.52	8.78	2.3	6.58	16.52	7.68	3.51	2.6	2.6	5.88	16.52	5.29	7.68	5.88	16.52	5.88	1.11	8.78	7.68	4.66	16.52	6.58	1.11	16.52	16.52	8.38	6.58	7.68	4.66	6.58	1.11	16.52	6.58	5.29	8.78	4.66	2.58	5.88	4.38	4.38	1.54	1.7	16.52	7.68	3.51	16.52	16.52	16.52	8.78	7.68
16.52	8.78	2.3	6.58	16.52	7.68	3.51	2.6	2.6	8.38	16.52	5.29	7.68	5.88	16.52	5.88	1.11	8.78	7.68	4.66	16.52	6.58	1.11	16.52	16.52	8.38	6.58	7.68	4.66	6.58	1.11	16.52	6.58	5.29	8.78	4.66	2.58	5.88	4.38	4.38	1.54	1.7	16.52	7.68	3.51	16.52	16.52	16.52	8.78	7.68
16.52	8.78	2.3	6.58	16.52	7.68	3.51	2.6	2.6	8.38	16.52	5.29	7.68	5.88	16.52	5.88	1.11	8.78	7.68	4.66	16.52	6.58	1.11	16.52	16.52	8.38	6.58	7.68	4.66	6.58	1.11	16.52	6.58	5.29	8.78	4.66	2.58	5.88	4.38	4.38	1.54	1.7	16.52	7.68	3.51	16.52	16.52	16.52	8.78	7.68
16.52	8.78	2.3	6.58	16.52	7.68	3.51	2.6	2.6	8.38	16.52	5.29	7.68	5.88	16.52	5.88	1.11	8.78	7.68	4.66	16.52	6.58	1.11	16.52	16.52	8.38	6.58	7.68	4.66	6.58	1.11	16.52	6.58	5.29	8.78	4.66	2.58	5.88	4.38	4.38	1.54	1.7	16.52	7.68	3.51	16.52	16.52	16.52	8.78	7.68
16.52	8.78	2.3	6.58	16.52	7.68	3.51	2.6	2.6	8.38	16.52	5.29	7.68	5.88	16.52	5.88	1.11	8.78	7.68	4.66	16.52	6.58	1.11	16.52	16.52	8.38	6.58	7.68	4.66	6.58	1.11	16.52	6.58	5.29	8.78	4.66	2.58	5.88	4.38	4.38	1.54	1.7	16.52	7.68	3.51	16.52	16.52	16.52	8.78	7.68
16.52	8.78	2.3	6.58	16.52	7.68	3.51	2.6	2.6	8.38	16.52	5.29	7.68	5.88	16.52	5.88	1.11	8.78	7.68	4.66	16.52	6.58	1.11	16.52	16.52	8.38	6.58	7.68	4.66	6.58	1.11	16.52	6.58	5.29	8.78	4.66	2.58	5.88	4.38	4.38	1.54	2.6	16.52	7.68	3.51	16.52	16.52	16.52	8.78	7.68
16.52	8.78	2.3	6.58	16.52	7.68	3.51	2.6	2.6	8.38	16.52	5.29	7.68	5.88	16.52	5.88	1.11	8.78	7.68	4.66	16.52	6.58	1.11	16.52	16.52	8.38	6.58	7.68	4.66	6.58	1.11	16.52	6.58	5.29	8.78	4.66	2.58	5.88	4.38	4.38	1.54	2.6	16.52	7.68	3.51	16.52	16.52	16.52	8.78	7.68
16.52	8.78	2.3	6.58	16.52	7.68	3.51	2.6	2.6	8.38	16.52	5.29	7.68	5.88	16.52	5.88	1.11	8.78	7.68	4.66	16.52	6.58	1.11	16.52	16.52	8.38	6.58	7.68	4.66	6.58	1.11	16.52	16.52	5.29	8.78	4.66	2.58	5.88	4.38	4.38	1.54	1.7	16.52	7.68	3.51	16.52	16.52	16.52	8.78	7.68
16.52	8.78	2.3	6.58	16.52	7.68	3.51	2.6	2.6	8.38	16.52	5.29	7.68	8.38	16.52	5.88	1.11	8.78	7.68	4.66	16.52	6.58	1.11	16.52	16.52	8.38	6.58	7.68	4.66	6.58	1.11	16.52	6.58	5.29	8.78	4.66	2.58	5.88	4.38	4.38	1.54	1.7	16.52	7.68	3.51	16.52	16.52	16.52	8.78	7.68
16.52	8.78	2.3	6.58	16.52	7.68	3.51	2.6	2.6	8.38	16.52	5.29	7.68	4.66	16.52	5.88	1.11	8.78	7.68	4.66	16.52	6.58	1.11	16.52	16.52	8.38	6.58	7.68	4.66	6.58	1.11	16.52	6.58	5.29	8.78	4.66	2.58	5.88	4.38	4.38	1.54	1.7	16.52	7.68	3.51	16.52	16.52	16.52	8.78	7.68
16.52	8.78	2.3	6.58	16.52	7.68	3.51	2.6	2.6	8.38	16.52	5.29	7.68	4.66	16.52	5.88	1.11	8.78	7.68	4.66	16.52	6.58	1.11	16.52	16.52	8.38	6.58	7.68	4.66	6.58	1.11	16.52	6.58	5.29	8.78	4.66	2.58	5.88	4.38	4.38	1.54	1.7	16.52	7.68	3.51	16.52	16.52	16.52	8.78	7.68
16.52	8.78	2.3	6.58	16.52	7.68	3.51	2.58	2.6	8.38	16.52	5.29	7.68	5.88	16.52	5.88	1.11	8.78	7.68	4.66	16.52	6.58	1.11	16.52	16.52	8.38	6.58	7.68	4.66	6.58	1.11	16.52	6.58	5.29	8.78	4.66	2.58	5.88	4.38	4.38	1.54	1.7	16.52	7.68	3.51	16.52	16.52	16.52	8.78	7.68
16.52	8.78	8.38	6.58	16.52	7.68	7.68	1.7	1.7	5.29	16.52	5.29	8.78	8.38	16.52	8.78	1.11	7.68	5.88	16.52	6.58	6.58	7.68	16.52	8.78	8.38	5.88	16.52	8.38	16.52	5.29	8.78	6.58	5.29	8.78	4.66	1.54	5.88	4.38	4.38	2.33	5.29	16.52	7.68	3.51	8.78	16.52	16.52	4.66	7.68
16.52	8.38	2.6	6.58	16.52	7.68	3.51	2.6	1.7	5.29	16.52	5.29	16.52	8.78	16.52	5.88	5.88	4.66	7.68	5.88	6.58	7.68	7.68	6	4.66	5.29	6	7.68	8.78	6.58	1.54	16.52	6.58	5.29	8.78	4.66	1.54	5.88	4.38	4.38	3.51	7.68	4.66	7.68	1.11	8.78	16.52	16.52	4.66	7.68
16.52	4.66	8.38	6.58	16.52	5.88	6.58	2.6	2.6	7.68	16.52	5.29	6	5.88	16.52	5.88	1.11	4.66	5.88	16.52	1.11	6.58	7.68	4.66	16.52	8.38	5.88	5.88	4.66	16.52	2.89	4.66	6.58	5.29	8.78	4.66	2.58	5.88	4.38	4.38	1.54	8.38	16.52	7.68	3.51	8.78	16.52	16.52	8.78	8.38
6	5.88	2.6	6.58	16.52	7.68	3.51	2.6	8.38	5.29	16.52	5.29	6.58	7.68	16.52	5.88	5.88	8.78	5.88	7.68	6.58	7.68	7.68	16.52	4.66	5.29	16.52	8.78	8.78	2.89	5.29	4.66	6.58	5.29	8.78	4.66	1.54	5.88	4.38	4.38	3.51	7.68	4.66	7.68	1.11	16.52	16.52	16.52	16.52	7.68
6	2.6	1.7	16.52	16.52	4.66	3.51	5.88	4.38	4.66	8.78	7.68	4.66	6.58	6.58	7.68	5.88	7.68	7.68	4.66	16.52	6.58	6.58	16.52	8.38	8.38	16.52	16.52	8.78	16.52	5.29	4.66	6.58	5.29	8.78	4.66	1.54	5.88	4.38	4.38	1.54	16.52	7.68	6.58	16.52	16.52	16.52	4.66	7.68	8.78
6	2.6	1.7	4.66	16.52	4.66	3.51	5.88	4.38	4.66	8.78	7.68	4.66	6.58	6.58	7.68	5.88	7.68	7.68	4.66	16.52	6.58	6.58	16.52	8.38	8.38	16.52	16.52	8.78	16.52	5.29	4.66	6.58	5.29	8.78	4.66	1.54	5.88	4.38	4.38	1.54	16.52	7.68	6.58	16.52	16.52	16.52	4.66	7.68	8.78
6	2.6	1.7	4.66	16.52	4.66	3.51	8.38	4.38	4.66	8.78	7.68	4.66	6.58	6.58	7.68	5.88	7.68	7.68	4.66	16.52	6.58	6.58	16.52	8.38	8.38	16.52	16.52	8.78	16.52	5.29	4.66	6.58	5.29	8.78	4.66	1.54	5.88	4.38	4.38	1.54	16.52	7.68	6.58	16.52	16.52	16.52	4.66	7.68	8.78
6	2.6	6.58	16.52	7.68	3.51	8.38	1.7	1.7	7.68	16.52	8.38	4.66	5.88	6.58	8.78	16.52	16.52	7.68	16.52	4.66	6.58	6.58	8.78	8.78	5.88	5.88	4.66	8.78	16.52	5.29	8.78	6.58	5.29	8.78	4.66	1.54	5.88	4.38	4.38	1.54	16.52	7.68	6.58	16.52	16.52	16.52	4.66	7.68	8.78
6	2.6	6.58	16.52	7.68	3.51	8.38	1.7	1.7	7.68	16.52	8.38	4.66	5.88	6.58	8.78	16.52	16.52	7.68	16.52	4.66	6.58	6.58	8.78	8.78	5.88	5.88	4.66	8.78	16.52	5.29	8.78	6.58	5.29	4.66	4.66	1.54	5.88	4.38	4.38	2.33	8.38	7.68	6.58	8.78	16.52	16.52	4.66	7.68	8.78
6	8.38	2.6	6.58	16.52	7.68	3.51	2.6	7.68	5.29	16.52	5.29	8.38	7.68	16.52	5.88	5.88	8.78	5.88	8.78	16.52	7.68	7.68	6	5.29	5.29	16.52	16.52	8.78	16.52	5.29	4.66	6.58	5.29	8.78	4.66	1.54	5.88	4.38	4.38	3.51	7.68	16.52	7.68	1.11	16.52	16.52	16.52	16.52	7.68
6	4.66	8.38	6.58	16.52	1.7	8.78	2.58	2.6	5.29	16.52	5.29	8.78	6	16.52	5.88	6.58	4.66	5.88	4.66	7.68	6.58	7.68	6.58	16.52	8.38	5.88	16.52	4.66	16.52	2.89	8.78	6.58	5.29	8.78	4.66	2.58	5.88	4.38	4.38	2.3	6	16.52	7.68	3.51	8.38	16.52	16.52	8.78	7.68
4.38	2.6	6.58	16.52	7.68	3.51	1.54	1.7	1.7	7.68	16.52	8.38	4.66	5.88	6.58	8.78	16.52	16.52	7.68	16.52	6	6.58	6.58	16.52	8.78	5.88	5.88	4.66	8.78	16.52	5.29	8.78	6.58	5.29	8.78	4.66	1.54	5.88	4.38	4.38	1.54	16.52	7.68	6.58	16.52	16.52	16.52	4.66	7.68	8.78
4.38	8.78	2.6	6.58	16.52	7.68	3.51	2.6	1.7	5.29	16.52	5.29	5.88	5.29	16.52	5.88	5.88	8.38	5.29	8.78	8.38	7.68	7.68	16.52	4.66	5.29	4.66	4.66	8.78	16.52	2.58	16.52	6.58	5.29	8.78	4.66	2.58	5.88	4.38	4.38	3.51	7.68	16.52	7.68	1.11	8.78	16.52	16.52	7.68	1.11
4.38	8.78	2.6	3.51	16.52	7.68	3.51	1.7	1.7	5.29	16.52	5.29	5.88	5.88	16.52	8.38	8.38	8.38	5.29	8.78	4.66	7.68	8.38	16.52	4.66	5.29	4.66	16.52	8.78	16.52	1.54	16.52	6.58	5.29	8.78	6	2.58	5.88	4.38	4.38	3.51	7.68	16.52	7.68	1.11	16.52	16.52	16.52	4.66	1.11
4.38	8.78	2.6	3.51	16.52	7.68	3.51	2.6	1.7	5.29	16.52	5.29	5.88	5.29	16.52	5.88	5.88	8.38	5.29	8.78	5.88	7.68	6.58	2.89	5.88	5.29	4.66	16.52	4.66	16.52	4.38	8.78	6.58	5.29	8.78	4.66	2.58	5.88	4.38	4.38	3.51	1.11	16.52	7.68	1.11	16.52	16.52	16.52	16.52	1.11
4.38	8.78	2.6	3.51	16.52	7.68	3.51	2.6	1.7	5.29	16.52	5.29	5.88	7.68	16.52	5.88	4.66	8.38	5.29	8.78	8.78	7.68	7.68	16.52	4.66	5.29	4.66	4.66	8.78	16.52	1.54	16.52	6.58	5.29	8.78	4.66	2.58	5.88	4.38	4.38	3.51	7.68	16.52	7.68	1.11	16.52	16.52	16.52	16.52	1.11
4.38	16.52	1.7	6.58	16.52	7.68	3.51	2.58	2.6	5.29	16.52	5.29	6	5.88	16.52	5.88	8.38	1.11	8.38	8.38	16.52	6.58	6.58	16.52	16.52	7.68	16.52	8.38	8.78	16.52	4.66	8.78	6.58	5.29	8.78	4.66	1.54	5.88	4.38	4.38	2.3	1.54	16.52	7.68	3.51	8.78	16.52	16.52	1.11	7.68
4.38	4.38	6.58	16.52	16.52	2.33	5.88	2.58	2.6	4.38	1.54	7.68	16.52	8.78	2.6	2.58	2.33	8.78	2.3	2.3	8.78	16.52	16.52	1.7	4.38	5.88	7.68	5.29	5.29	8.38	1.7	5.29	1.54	2.3	16.52	2.33	2.33	3.51	8.78	2.6	8.38	8.38	2.58	16.52	2.58	1.7	7.68	8.78	2.58	2.3
5.29	5.88	2.6	6.58	16.52	7.68	3.51	5.29	1.7	5.29	16.52	5.29	3.51	7.68	16.52	5.88	5.88	8.78	7.68	8.78	16.52	7.68	7.68	6	8.78	5.29	16.52	4.66	8.78	16.52	5.29	8.78	6.58	5.29	8.78	4.66	2.58	5.88	4.38	4.38	3.51	7.68	16.52	7.68	1.11	16.52	16.52	16.52	16.52	7.68
5.29	5.88	5.29	1.54	1.7	8.38	16.52	2.3	8.38	2.58	2.6	16.52	2.58	2.58	5.29	2.58	8.38	5.88	7.68	5.88	5.88	4.66	8.38	16.52	2.33	5.88	4.66	16.52	1.11	5.29	1.54	1.54	2.33	5.29	1.54	1.54	5.88	5.29	5.88	2.3	5.29	5.29	5.88	5.29	1.54	16.52	5.29	5.88	5.88	5.88
5.29	8.78	2.6	6.58	16.52	4.38	2.89	4.38	4.38	5.88	4.66	5.88	8.78	8.38	8.78	8.78	8.38	16.52	5.88	4.38	4.66	5.29	8.78	5.88	8.78	4.38	6.58	16.52	6.58	16.52	5.29	8.78	16.52	2.58	4.66	8.78	2.3	5.88	8.38	7.68	2.58	5.29	3.51	16.52	6.58	4.66	4.66	2.89	8.78	16.52
5.29	8.78	2.6	6.58	16.52	7.68	3.51	1.7	1.7	7.68	16.52	5.29	8.78	8.38	16.52	5.88	5.88	8.78	7.68	4.66	6.58	7.68	1.11	4.66	4.66	5.29	16.52	5.88	8.78	6.58	1.54	16.52	6.58	5.29	8.78	4.66	1.54	5.88	4.38	4.38	2.33	16.52	4.66	7.68	1.11	4.66	16.52	16.52	4.66	7.68
5.29	8.78	2.6	6.58	16.52	7.68	3.51	2.6	1.7	5.29	16.52	5.29	8.78	8.78	16.52	5.88	8.38	8.78	7.68	5.88	16.52	7.68	7.68	6	4.66	5.29	8.78	6.58	8.78	6.58	1.54	16.52	6.58	5.29	8.78	4.66	1.54	5.88	4.38	4.38	3.51	7.68	4.66	7.68	1.11	8.78	16.52	16.52	4.66	7.68
5.29	8.78	2.6	6.58	16.52	7.68	3.51	2.6	1.7	3.51	16.52	5.29	8.78	8.38	16.52	5.88	8.38	8.78	7.68	8.38	6.58	7.68	7.68	6	4.66	5.29	8.78	6.58	8.78	6.58	1.54	16.52	6.58	5.29	8.78	4.66	1.54	5.88	4.38	4.38	3.51	7.68	4.66	7.68	1.11	8.78	16.52	16.52	4.66	7.68
5.29	8.78	2.6	6.58	16.52	7.68	3.51	2.6	1.7	3.51	16.52	5.29	8.78	8.38	16.52	5.88	8.38	8.78	7.68	8.38	6.58	7.68	7.68	6	4.66	5.29	8.78	6.58	8.78	6.58	1.54	16.52	6.58	5.29	8.78	4.66	1.54	5.88	4.38	4.38	3.51	7.68	4.66	7.68	1.11	8.78	16.52	16.52	4.66	7.68
5.29	8.78	2.6	6.58	16.52	7.68	3.51	2.6	1.7	3.51	16.52	5.29	8.78	8.38	16.52	5.88	8.38	8.78	7.68	8.38	6.58	7.68	7.68	6	4.66	5.29	8.78	7.68	4.66	6.58	1.54	16.52	6.58	5.29	8.78	4.66	1.54	5.88	4.38	4.38	3.51	7.68	4.66	7.68	1.11	8.78	16.52	16.52	4.66	7.68
5.29	8.78	2.6	6.58	16.52	7.68	3.51	2.6	2.6	5.29	16.52	5.88	8.78	8.78	16.52	5.88	7.68	8.38	5.29	4.66	8.78	7.68	7.68	16.52	8.78	5.29	8.78	7.68	8.78	6.58	1.54	16.52	6.58	5.29	8.78	4.66	1.54	5.88	4.38	4.38	3.51	7.68	4.66	7.68	1.11	8.78	16.52	16.52	4.66	7.68
5.29	8.78	2.6	6.58	16.52	7.68	3.51	5.29	1.7	5.29	16.52	5.29	3.51	7.68	16.52	5.88	4.66	8.78	7.68	7.68	6.58	7.68	7.68	16.52	8.38	5.29	8.78	8.38	8.78	16.52	5.29	4.66	6.58	5.29	8.78	4.66	1.54	5.88	4.38	4.38	3.51	7.68	16.52	7.68	1.11	16.52	16.52	16.52	16.52	7.68
5.29	8.78	8.78	2.58	16.52	1.7	2.89	2.33	7.68	5.29	2.89	5.88	4.66	4.66	5.29	6	6.58	16.52	5.88	8.78	16.52	5.29	8.78	5.88	5.88	8.38	16.52	7.68	4.66	4.66	8.78	4.66	6.58	5.29	8.78	4.66	1.54	5.88	7.68	5.29	1.54	2.6	16.52	7.68	3.51	4.66	16.52	16.52	8.38	5.29
5.29	8.78	8.78	2.58	16.52	2.6	2.89	2.33	7.68	5.29	2.89	5.88	4.66	8.78	5.29	16.52	6.58	16.52	5.88	8.78	16.52	5.29	8.78	16.52	5.88	8.38	16.52	6.58	8.78	8.78	8.78	8.38	6.58	5.29	8.78	4.66	1.54	5.88	5.88	5.29	1.54	2.6	16.52	7.68	3.51	4.66	16.52	16.52	8.38	5.29
5.29	8.78	2.58	6.58	16.52	7.68	3.51	2.6	2.6	5.88	16.52	5.29	7.68	5.88	16.52	5.88	1.11	8.78	7.68	4.66	16.52	6.58	1.11	16.52	16.52	8.38	6.58	7.68	4.66	6.58	1.11	16.52	6.58	5.29	8.78	4.66	2.58	5.88	4.38	4.38	1.54	1.7	16.52	7.68	3.51	16.52	16.52	16.52	8.78	7.68
5.29	8.78	2.58	6.58	16.52	7.68	3.51	2.6	2.6	8.38	16.52	5.29	7.68	8.38	16.52	5.88	1.11	8.78	7.68	4.66	16.52	6.58	1.11	16.52	16.52	8.38	6.58	7.68	4.66	6.58	1.11	16.52	6.58	5.29	8.78	4.66	2.58	5.88	4.38	4.38	1.54	1.7	16.52	7.68	3.51	16.52	16.52	16.52	8.78	7.68
5.29	8.78	2.58	6.58	16.52	7.68	3.51	2.6	2.6	8.38	16.52	5.29	7.68	8.38	16.52	5.88	1.11	8.78	7.68	4.66	16.52	6.58	1.11	16.52	16.52	8.38	16.52	7.68	4.66	6.58	1.11	16.52	6.58	5.29	8.78	4.66	2.58	5.88	4.38	4.38	1.54	1.7	16.52	7.68	3.51	16.52	16.52	16.52	8.78	7.68
5.29	8.78	2.3	6.58	16.52	7.68	6.58	1.7	2.6	6	16.52	5.29	8.38	7.68	16.52	5.88	1.11	8.78	7.68	4.66	16.52	16.52	1.11	16.52	16.52	8.38	6.58	7.68	4.66	6.58	1.11	16.52	6.58	5.29	8.78	4.66	2.58	5.88	4.38	4.38	1.54	2.6	16.52	7.68	3.51	16.52	16.52	16.52	8.78	7.68
5.29	8.78	2.3	6.58	16.52	7.68	3.51	1.7	2.6	8.78	16.52	5.29	7.68	7.68	16.52	5.88	1.11	8.78	7.68	4.66	16.52	6.58	1.11	16.52	6.58	8.38	6.58	7.68	4.66	6.58	1.11	16.52	6.58	5.29	8.78	4.66	2.58	5.88	4.38	4.38	1.54	2.6	16.52	7.68	3.51	16.52	16.52	16.52	8.78	7.68
5.29	8.78	2.3	6.58	16.52	7.68	3.51	1.7	2.6	5.29	16.52	5.29	7.68	7.68	16.52	5.88	1.11	8.78	7.68	4.66	16.52	6.58	1.11	16.52	8.78	8.38	6.58	7.68	5.88	6.58	1.11	16.52	6.58	5.29	8.78	4.66	2.58	5.88	4.38	4.38	1.54	2.6	16.52	7.68	3.51	16.52	16.52	16.52	8.78	7.68
5.29	8.78	2.3	6.58	16.52	7.68	3.51	2.6	2.6	8.38	16.52	5.29	7.68	8.78	16.52	5.88	1.11	8.78	7.68	4.66	16.52	6.58	1.11	16.52	16.52	8.38	6.58	7.68	4.66	6.58	1.11	16.52	6.58	5.29	8.78	4.66	2.58	5.88	4.38	4.38	1.54	1.7	16.52	7.68	3.51	16.52	16.52	16.52	8.78	7.68
5.29	16.52	8.78	6.58	16.52	8.38	3.51	2.6	2.6	5.29	16.52	5.29	8.78	8.38	8.78	7.68	16.52	6	5.88	16.52	1.11	6.58	7.68	5.88	16.52	8.38	5.88	4.66	8.78	16.52	5.29	4.66	6.58	5.29	8.78	4.66	2.58	5.88	7.68	4.38	2.33	8.78	16.52	8.38	3.51	8.78	16.52	16.52	8.78	7.68
5.29	1.54	2.6	6.58	16.52	7.68	3.51	2.6	1.7	7.68	16.52	5.29	2.6	8.38	16.52	5.88	8.38	8.38	7.68	8.78	7.68	7.68	7.68	16.52	4.66	5.29	6.58	5.88	8.78	16.52	4.66	16.52	6.58	5.29	8.78	4.66	1.54	5.88	4.38	4.38	3.51	16.52	16.52	7.68	1.11	16.52	16.52	16.52	4.66	7.68
5.29	1.54	2.6	6.58	16.52	7.68	3.51	2.6	1.7	7.68	16.52	5.29	2.6	8.38	16.52	5.88	8.38	8.38	7.68	8.78	7.68	7.68	7.68	16.52	4.66	5.29	6.58	5.88	8.78	16.52	4.66	16.52	6.58	5.29	8.78	4.66	1.54	5.88	4.38	4.38	3.51	16.52	16.52	7.68	1.11	16.52	16.52	16.52	4.66	7.68
5.29	7.68	1.7	2.3	2.3	16.52	2.6	8.78	3.51	1.54	1.7	16.52	8.78	8.38	2.89	1.54	7.68	4.38	7.68	7.68	2.6	8.78	5.29	1.54	7.68	2.3	1.11	7.68	1.7	4.38	1.11	0.00000	0.00000	16.52	5.29	5.29	7.68	1.54	2.58	6	1.54	8.78	7.68	6.58	16.52	16.52	16.52	4.66	7.68	8.78
5.29	8.38	2.6	6.58	16.52	5.88	3.51	2.6	2.6	5.29	16.52	5.29	3.51	7.68	16.52	5.88	5.88	8.78	5.88	8.78	6.58	7.68	7.68	16.52	6.58	5.29	16.52	8.78	8.78	16.52	5.29	4.66	6.58	5.29	4.66	4.66	1.54	5.88	4.38	4.38	3.51	7.68	16.52	7.68	1.11	16.52	16.52	16.52	16.52	7.68
5.29	8.38	2.6	6.58	16.52	7.68	6.58	5.29	1.7	5.29	16.52	5.29	6.58	7.68	16.52	8.38	5.29	8.38	5.88	8.78	6.58	7.68	7.68	16.52	8.78	5.29	16.52	16.52	8.78	16.52	1.54	4.66	6.58	5.29	8.78	4.66	2.58	5.88	4.38	4.38	3.51	7.68	16.52	7.68	1.11	16.52	16.52	16.52	16.52	7.68
5.29	8.38	2.6	6.58	16.52	7.68	6.58	2.3	2.6	5.29	16.52	5.29	3.51	7.68	16.52	5.88	4.66	5.88	5.88	8.78	6.58	7.68	7.68	16.52	7.68	5.29	16.52	8.38	4.66	16.52	5.29	4.66	6.58	5.88	8.78	8.78	1.54	5.88	4.38	4.38	3.51	7.68	16.52	7.68	1.11	16.52	16.52	16.52	16.52	7.68
5.29	8.38	2.6	6.58	16.52	7.68	3.51	2.6	1.7	5.29	16.52	5.29	8.78	8.78	16.52	5.88	5.88	8.38	7.68	8.38	16.52	7.68	7.68	6	4.66	5.29	8.78	6.58	8.78	6.58	1.54	16.52	6.58	5.29	8.78	4.66	1.54	5.88	4.38	4.38	3.51	7.68	4.66	7.68	1.11	8.78	16.52	16.52	4.66	7.68
5.29	8.38	2.6	6.58	16.52	7.68	3.51	2.6	2.6	5.29	16.52	5.29	3.51	7.68	16.52	5.88	5.88	8.78	5.88	8.78	4.66	7.68	7.68	16.52	8.78	5.29	16.52	4.38	8.78	6.58	5.29	4.66	6.58	5.29	8.78	4.66	1.54	5.88	4.38	4.38	3.51	8.78	4.66	7.68	1.11	16.52	8.78	16.52	16.52	7.68
5.29	8.38	2.6	6.58	16.52	7.68	3.51	2.6	2.6	5.29	16.52	5.29	3.51	7.68	16.52	4.66	4.66	8.78	5.88	8.78	16.52	7.68	7.68	16.52	8.78	5.29	16.52	4.66	8.78	16.52	5.29	4.66	6.58	5.29	8.78	4.66	1.54	5.88	4.38	4.38	3.51	7.68	16.52	7.68	1.11	16.52	16.52	16.52	16.52	7.68
5.29	8.38	2.6	6.58	16.52	7.68	3.51	2.6	2.58	5.29	16.52	5.29	3.51	7.68	16.52	5.88	5.88	8.78	7.68	8.78	6.58	7.68	7.68	16.52	8.78	5.29	16.52	8.78	6	16.52	5.88	4.66	6.58	5.29	8.78	4.66	1.54	5.88	4.38	4.38	3.51	7.68	16.52	7.68	1.11	16.52	16.52	16.52	16.52	7.68
5.29	8.38	2.6	6.58	16.52	7.68	3.51	2.6	4.38	5.29	16.52	5.29	3.51	7.68	16.52	5.88	5.88	8.78	7.68	6	16.52	7.68	7.68	6	8.78	5.29	16.52	4.66	8.78	16.52	5.29	8.78	6.58	5.29	8.78	4.66	2.58	5.88	4.38	4.38	3.51	7.68	16.52	7.68	3.51	6.58	16.52	16.52	16.52	7.68
5.29	8.38	2.6	6.58	16.52	7.68	3.51	2.6	2.3	5.29	16.52	5.29	3.51	7.68	16.52	5.88	8.38	8.78	7.68	6	6.58	7.68	7.68	16.52	8.38	5.29	8.78	5.88	8.78	16.52	5.29	8.78	6.58	5.29	8.78	4.66	1.54	5.88	4.38	4.38	3.51	7.68	16.52	7.68	1.11	16.52	16.52	16.52	16.52	7.68
5.29	8.38	2.6	6.58	16.52	7.68	3.51	5.29	1.7	5.29	16.52	5.29	6.58	7.68	16.52	5.88	1.11	8.38	5.88	8.78	6.58	7.68	7.68	16.52	8.78	5.29	16.52	4.66	8.78	16.52	1.54	4.66	6.58	5.29	8.78	4.66	1.54	5.88	4.38	4.38	3.51	7.68	16.52	7.68	1.11	16.52	16.52	16.52	16.52	7.68
5.29	8.38	2.6	6.58	16.52	7.68	3.51	5.29	1.7	5.29	16.52	5.29	3.51	7.68	16.52	5.88	5.88	5.88	7.68	4.66	6.58	7.68	7.68	16.52	8.38	5.29	16.52	6.58	8.78	16.52	5.29	4.66	6.58	5.29	8.78	4.66	1.54	5.88	4.38	4.38	3.51	7.68	16.52	7.68	1.11	16.52	16.52	16.52	16.52	7.68
5.29	8.38	2.6	6.58	16.52	7.68	3.51	5.29	1.7	5.29	16.52	5.29	3.51	7.68	16.52	5.88	5.88	8.78	7.68	8.78	6.58	7.68	7.68	16.52	8.78	5.29	16.52	5.29	4.66	16.52	5.29	4.66	6.58	5.29	8.78	4.66	1.54	5.88	4.38	4.38	3.51	7.68	16.52	7.68	1.11	16.52	16.52	16.52	16.52	7.68
5.29	8.38	2.6	6.58	16.52	7.68	3.51	5.29	1.7	5.29	16.52	5.29	3.51	7.68	16.52	5.88	5.88	8.78	7.68	8.78	6.58	7.68	7.68	16.52	8.78	5.29	16.52	5.29	4.66	16.52	5.29	4.66	6.58	5.29	8.78	4.66	1.54	5.88	4.38	4.38	3.51	7.68	16.52	7.68	1.11	16.52	16.52	16.52	16.52	7.68
5.29	8.38	2.6	6.58	16.52	7.68	3.51	5.29	1.7	5.29	16.52	5.29	3.51	7.68	16.52	5.88	5.88	8.78	7.68	8.78	6.58	7.68	7.68	16.52	8.78	5.29	16.52	5.29	4.66	16.52	5.29	4.66	6.58	5.29	8.78	4.66	1.54	5.88	4.38	4.38	3.51	7.68	16.52	7.68	1.11	16.52	16.52	16.52	16.52	7.68
5.29	8.38	2.6	6.58	16.52	7.68	3.51	5.29	1.7	5.29	16.52	5.29	3.51	7.68	16.52	5.88	5.88	8.78	7.68	8.78	6.58	7.68	7.68	16.52	8.78	5.29	16.52	8.78	8.78	16.52	5.88	4.66	6.58	5.29	8.78	4.66	1.54	5.88	4.38	4.38	3.51	7.68	16.52	7.68	1.11	16.52	16.52	16.52	16.52	7.68
5.29	8.38	2.6	6.58	16.52	7.68	3.51	5.29	1.7	5.29	16.52	5.29	3.51	7.68	16.52	5.88	5.88	8.78	7.68	8.78	6.58	7.68	7.68	16.52	8.78	5.29	16.52	8.78	8.78	16.52	5.88	4.66	6.58	5.29	8.78	4.66	1.54	5.88	4.38	4.38	3.51	7.68	16.52	7.68	1.11	16.52	16.52	16.52	16.52	7.68
5.29	8.38	2.6	6.58	16.52	7.68	3.51	5.29	1.7	5.29	16.52	5.29	3.51	7.68	16.52	5.88	5.88	8.78	7.68	8.78	6.58	7.68	7.68	16.52	8.78	5.29	16.52	8.78	8.78	16.52	5.88	4.66	6.58	5.29	8.78	4.66	1.54	5.88	4.38	4.38	3.51	7.68	16.52	7.68	1.11	16.52	16.52	16.52	16.52	7.68
5.29	8.38	2.6	6.58	16.52	7.68	3.51	5.29	1.7	5.29	16.52	5.29	3.51	7.68	16.52	5.88	5.88	8.78	7.68	8.78	6.58	7.68	7.68	16.52	8.78	5.29	16.52	7.68	8.78	6.58	5.29	8.78	6.58	5.29	8.78	4.66	1.54	5.88	4.38	4.38	3.51	7.68	16.52	7.68	1.11	16.52	16.52	16.52	16.52	7.68
5.29	8.38	2.6	6.58	16.52	7.68	3.51	5.29	1.7	5.29	16.52	5.29	3.51	7.68	16.52	5.88	5.88	8.78	7.68	8.78	6.58	7.68	8.38	16.52	5.88	5.29	16.52	4.66	8.78	16.52	1.54	8.78	6.58	5.29	8.78	4.66	1.54	5.88	4.38	4.38	3.51	7.68	16.52	7.68	1.11	16.52	16.52	16.52	16.52	7.68
5.29	8.38	2.6	6.58	16.52	7.68	3.51	5.29	1.7	5.29	16.52	5.29	3.51	7.68	16.52	5.88	5.88	8.78	7.68	4.66	6.58	7.68	7.68	16.52	8.78	5.29	16.52	5.29	4.66	16.52	5.29	4.66	6.58	5.29	8.78	4.66	1.54	5.88	4.38	4.38	3.51	7.68	16.52	7.68	1.11	16.52	16.52	16.52	16.52	7.68
5.29	8.38	2.6	6.58	16.52	7.68	3.51	5.29	1.7	5.29	16.52	5.29	3.51	7.68	16.52	5.88	4.66	8.78	7.68	8.78	6.58	7.68	7.68	2.89	4.66	5.29	4.66	8.78	8.78	16.52	5.29	4.66	6.58	5.29	4.66	4.66	1.54	5.88	4.38	4.38	3.51	7.68	16.52	7.68	1.11	16.52	16.52	16.52	16.52	7.68
5.29	8.38	2.6	6.58	16.52	7.68	3.51	5.29	1.7	5.29	16.52	5.29	3.51	7.68	16.52	5.88	4.66	8.38	7.68	8.78	16.52	7.68	7.68	16.52	8.78	5.29	16.52	8.78	6	6.58	5.29	8.78	6.58	5.29	4.66	4.66	1.54	5.88	4.38	4.38	3.51	7.68	16.52	7.68	1.11	16.52	16.52	16.52	16.52	7.68
5.29	8.38	2.6	6.58	16.52	7.68	3.51	5.29	1.7	5.29	16.52	5.29	3.51	8.38	16.52	5.88	5.88	8.78	5.88	8.78	16.52	7.68	7.68	16.52	8.78	5.29	5.88	5.88	8.78	16.52	5.29	4.66	6.58	5.29	8.78	4.66	1.54	5.88	4.38	4.38	3.51	7.68	16.52	7.68	1.11	16.52	16.52	16.52	16.52	7.68
5.29	8.38	2.6	6.58	16.52	7.68	3.51	1.54	1.7	5.29	16.52	5.29	3.51	7.68	16.52	5.88	5.88	8.38	5.88	4.66	6.58	7.68	7.68	16.52	8.78	8.38	16.52	4.66	8.78	16.52	5.29	4.66	6.58	5.29	8.78	4.66	1.54	5.88	4.38	4.38	3.51	7.68	16.52	7.68	1.11	16.52	16.52	16.52	16.52	7.68
5.29	8.38	2.6	6.58	16.52	8.38	3.51	8.38	2.6	5.29	16.52	5.29	3.51	7.68	16.52	5.88	5.88	8.78	8.38	7.68	6.58	7.68	8.38	16.52	8.38	5.29	8.78	8.38	8.78	16.52	5.29	4.66	6.58	5.29	8.78	4.66	1.54	5.88	4.38	4.38	3.51	7.68	16.52	7.68	1.11	16.52	16.52	16.52	16.52	7.68
5.29	4.66	1.7	6.58	16.52	7.68	6.58	2.6	2.6	5.29	16.52	5.29	8.78	8.38	8.78	8.38	1.11	8.38	8.38	8.78	6.58	7.68	7.68	6.58	7.68	8.38	16.52	8.38	8.78	16.52	1.11	4.66	6.58	5.88	8.78	4.66	2.58	5.88	4.38	4.38	1.54	1.7	16.52	8.38	3.51	4.66	16.52	16.52	5.29	7.68
5.29	4.66	1.7	6.58	16.52	7.68	6.58	2.6	2.6	5.29	16.52	5.29	8.78	8.38	8.78	8.38	1.11	8.38	8.38	8.78	6.58	7.68	3.51	8.78	7.68	8.38	4.66	8.38	8.78	16.52	1.11	4.66	6.58	5.88	8.78	4.66	2.58	5.88	4.38	4.38	1.54	1.7	16.52	8.38	3.51	4.66	16.52	16.52	5.29	7.68
5.29	4.66	2.6	6.58	16.52	7.68	1.11	1.7	1.7	5.29	4.66	5.29	4.66	8.38	16.52	8.78	8.38	7.68	7.68	4.66	8.78	7.68	7.68	8.78	8.78	5.29	4.66	5.88	16.52	16.52	5.29	16.52	6.58	5.29	8.78	4.66	1.54	5.88	4.38	4.38	3.51	16.52	16.52	7.68	1.11	4.66	16.52	16.52	4.66	7.68
5.29	4.66	2.6	6.58	16.52	7.68	6.58	4.38	2.6	4.66	16.52	5.29	8.78	8.78	16.52	5.88	4.66	6.58	7.68	4.66	5.29	5.29	5.88	1.11	16.52	5.88	4.66	8.78	8.38	5.88	5.88	4.66	6.58	5.29	8.78	4.66	1.54	5.88	4.38	4.38	7.68	2.6	16.52	7.68	6.58	16.52	16.52	16.52	6.58	7.68
5.29	4.66	2.6	6.58	16.52	7.68	6.58	7.68	2.6	4.66	16.52	5.29	6	8.78	16.52	5.88	4.66	6.58	7.68	4.66	5.29	5.29	5.88	1.11	16.52	5.88	4.66	8.78	8.78	5.88	5.88	4.66	6.58	5.29	8.78	4.66	1.54	5.88	4.38	4.38	7.68	2.6	16.52	7.68	6.58	16.52	16.52	16.52	6.58	7.68
5.29	4.66	2.6	6.58	16.52	7.68	2.89	1.7	2.6	8.78	16.52	5.29	8.78	8.78	16.52	5.88	5.88	6.58	7.68	4.66	5.88	5.29	7.68	16.52	4.66	5.88	16.52	7.68	6	5.88	16.52	4.66	6.58	5.29	8.78	4.66	1.54	5.88	4.38	4.38	7.68	2.6	16.52	7.68	6.58	16.52	16.52	16.52	6.58	7.68
5.29	4.66	2.6	6.58	16.52	7.68	2.89	1.7	2.6	8.78	16.52	5.29	8.78	8.78	16.52	5.88	4.66	16.52	7.68	4.66	7.68	5.29	7.68	16.52	16.52	5.88	16.52	7.68	6	5.88	16.52	4.66	6.58	5.29	8.78	4.66	1.54	5.88	4.38	4.38	7.68	2.6	16.52	7.68	6.58	16.52	16.52	16.52	6.58	7.68
5.29	4.66	2.6	6.58	16.52	7.68	2.89	1.7	2.6	8.78	16.52	5.29	4.38	8.38	16.52	5.88	5.88	6.58	7.68	8.78	5.88	5.29	7.68	16.52	4.66	5.88	16.52	7.68	6	5.88	16.52	4.66	6.58	5.29	8.78	4.66	1.54	5.88	4.38	4.38	7.68	2.6	16.52	7.68	6.58	16.52	16.52	16.52	6.58	7.68
5.29	4.66	2.6	6.58	16.52	7.68	3.51	4.66	2.6	5.29	16.52	5.29	8.78	8.38	16.52	5.88	5.88	8.38	7.68	4.66	6.58	7.68	7.68	16.52	4.66	5.29	8.78	7.68	8.78	6.58	3.51	16.52	6.58	5.29	8.78	4.66	1.54	5.88	4.38	4.38	3.51	7.68	4.66	7.68	1.11	8.78	16.52	16.52	4.66	7.68
5.29	4.66	4.66	5.88	16.52	2.58	16.52	1.54	1.7	5.88	8.38	8.38	8.78	6.58	6.58	4.66	8.78	5.88	5.88	4.66	4.66	5.29	4.66	8.78	6.58	7.68	4.66	7.68	8.38	16.52	4.66	8.78	6.58	5.29	4.66	4.66	2.58	5.88	5.88	4.38	2.58	2.6	16.52	7.68	6.58	8.38	8.78	16.52	4.66	5.88
5.29	2.89	5.88	5.29	4.66	2.33	16.52	4.38	16.52	4.38	8.78	8.38	5.29	5.29	2.6	8.78	2.3	2.89	2.58	8.38	2.58	1.7	4.38	1.54	4.66	5.29	1.54	7.68	2.3	1.11	7.68	1.7	4.38	2.58	5.88	5.29	2.58	5.29	5.29	5.88	2.3	7.68	1.11	1.11	3.51	1.7	1.11	4.66	7.68	1.11
2.3	8.78	2.3	6.58	16.52	7.68	3.51	1.7	1.7	7.68	16.52	8.38	16.52	4.66	6.58	8.78	4.66	2.33	7.68	16.52	4.66	6.58	6.58	8.78	8.78	5.88	5.88	4.66	8.78	16.52	5.29	8.78	6.58	5.29	4.66	4.66	1.54	5.88	4.38	4.38	2.33	8.38	7.68	6.58	8.78	16.52	16.52	4.66	7.68	8.78
2.3	8.78	2.3	6.58	16.52	7.68	3.51	1.7	1.7	7.68	16.52	8.38	16.52	4.66	6.58	8.78	4.66	2.33	7.68	16.52	4.66	6.58	6.58	8.78	8.78	5.88	5.88	4.66	8.78	16.52	5.29	8.78	6.58	5.29	4.66	4.66	1.54	5.88	4.38	4.38	2.33	8.38	7.68	6.58	8.78	16.52	16.52	4.66	7.68	8.78
2.3	8.78	2.3	6.58	16.52	7.68	3.51	1.7	1.7	7.68	16.52	8.38	16.52	4.66	6.58	8.78	4.66	2.33	7.68	16.52	4.66	6.58	6.58	8.78	8.78	5.88	5.88	4.66	8.78	16.52	5.29	8.78	6.58	5.29	4.66	4.66	1.54	5.88	4.38	4.38	2.33	8.38	7.68	6.58	8.78	16.52	16.52	4.66	7.68	8.78
2.3	16.52	1.7	6.58	16.52	7.68	6.58	4.38	2.6	8.38	16.52	5.29	4.66	5.88	16.52	8.38	5.88	4.66	5.88	4.66	7.68	5.29	5.88	4.66	4.66	8.38	8.38	5.88	4.66	6.58	4.66	4.66	6.58	5.29	6	4.66	1.54	5.88	4.38	4.38	7.68	2.6	16.52	7.68	6.58	16.52	16.52	16.52	16.52	7.68
2.3	16.52	2.3	6.58	16.52	7.68	6.58	1.7	1.7	1.11	16.52	8.38	16.52	8.78	6.58	8.78	8.78	7.68	7.68	4.66	8.78	16.52	6.58	8.78	8.78	5.88	5.88	4.66	8.78	16.52	1.54	8.78	6.58	5.29	4.66	4.66	1.54	5.88	4.38	4.38	2.33	8.38	7.68	6.58	8.78	16.52	16.52	4.66	7.68	8.78
2.3	16.52	2.3	6.58	16.52	7.68	6.58	1.7	1.7	5.29	16.52	8.38	16.52	8.78	6.58	8.78	8.78	7.68	7.68	4.66	8.78	16.52	6.58	4.66	8.78	5.88	5.88	4.66	8.78	16.52	5.29	8.78	6.58	5.29	4.66	4.66	1.54	5.88	4.38	4.38	2.33	8.38	7.68	6.58	8.78	16.52	16.52	4.66	7.68	8.78
2.3	16.52	2.3	6.58	16.52	7.68	3.51	1.7	1.7	7.68	16.52	8.38	16.52	4.66	6.58	8.78	4.66	16.52	7.68	16.52	4.66	6.58	6.58	8.78	8.78	5.88	5.88	4.66	8.78	16.52	5.29	8.78	6.58	5.29	4.66	4.66	1.54	5.88	4.38	4.38	2.33	8.38	7.68	6.58	8.78	16.52	16.52	4.66	7.68	8.78
2.3	8.38	1.7	6.58	16.52	7.68	3.51	1.7	5.29	7.68	16.52	8.38	16.52	7.68	6.58	5.88	6.58	8.78	7.68	4.66	8.78	1.11	6.58	16.52	6	4.38	2.6	8.78	8.78	6.58	5.29	8.78	6.58	5.29	4.66	4.66	2.58	5.88	4.38	4.38	1.54	16.52	7.68	6.58	8.78	16.52	16.52	8.78	5.88	8.78
2.3	8.38	1.7	6.58	16.52	7.68	3.51	1.7	5.29	7.68	16.52	8.38	16.52	7.68	6.58	5.88	6.58	8.78	7.68	4.66	8.78	1.11	6.58	16.52	6	4.38	2.6	8.78	8.78	6.58	5.29	8.78	6.58	5.29	4.66	4.66	2.58	5.88	4.38	4.38	1.54	16.52	7.68	6.58	8.78	16.52	16.52	8.78	5.88	8.78
2.3	4.66	2.6	6.58	16.52	7.68	6.58	5.29	1.7	8.38	8.78	5.29	8.78	5.88	16.52	16.52	4.66	4.66	7.68	16.52	8.78	5.29	7.68	6.58	16.52	8.38	1.11	5.88	4.66	5.88	16.52	4.66	6.58	5.29	8.78	4.66	1.54	5.88	4.38	4.38	7.68	1.7	16.52	7.68	6.58	16.52	16.52	16.52	6.58	7.68
2.3	4.66	2.6	6.58	16.52	7.68	6.58	7.68	1.7	8.78	8.78	5.29	8.78	4.66	16.52	16.52	4.66	8.78	7.68	16.52	8.78	5.29	7.68	6.58	16.52	8.38	1.11	8.38	4.66	5.88	16.52	4.66	6.58	5.29	8.78	4.66	2.58	5.88	4.38	4.38	7.68	1.7	16.52	7.68	6.58	16.52	16.52	16.52	6.58	7.68
2.3	4.66	16.52	4.38	8.78	2.3	2.89	8.38	4.38	6.58	7.68	5.88	4.66	5.88	16.52	2.3	4.66	16.52	8.78	5.88	4.66	5.29	16.52	5.29	16.52	4.66	8.78	4.66	8.38	1.11	3.51	2.33	6.58	5.29	8.78	4.66	2.58	5.88	7.68	4.38	2.58	8.78	3.51	7.68	6.58	4.66	16.52	16.52	16.52	5.29
1.54	1.11	4.66	5.29	5.29	2.33	1.54	1.54	5.88	16.52	4.66	5.29	5.29	6.58	2.33	7.68	1.11	1.11	3.51	4.38	1.11	8.78	5.29	1.11	5.29	2.6	5.29	2.6	8.78	7.68	4.38	0.00000	0.00000	8.38	4.66	1.54	5.88	4.38	4.38	1.54	7.68	16.52	7.68	6.58	16.52	16.52	16.52	4.66	7.68	8.78
1.54	2.6	1.7	6.58	16.52	7.68	6.58	8.38	4.38	2.6	6	7.68	8.78	6.58	6.58	7.68	5.88	5.88	7.68	5.88	4.66	6.58	6.58	16.52	5.88	4.66	16.52	4.66	8.78	16.52	5.29	4.66	6.58	5.29	8.78	4.66	1.54	5.88	4.38	4.38	1.54	16.52	7.68	6.58	6.58	16.52	16.52	4.66	7.68	8.78
1.54	8.78	2.89	2.58	2.6	2.6	6	5.88	5.88	1.11	1.11	6.58	4.66	1.11	4.38	5.29	1.11	5.29	2.6	4.38	2.6	8.78	7.68	4.38	2.6	8.38	6	4.66	4.66	6.58	2.89	4.66	6.58	5.29	8.78	4.66	2.58	5.88	4.38	4.38	1.54	8.78	16.52	7.68	3.51	16.52	16.52	8.78	4.66	7.68
1.54	8.78	2.89	2.58	2.6	2.6	6	5.88	5.88	1.11	1.11	6.58	4.66	1.11	4.38	5.29	1.11	5.29	2.6	4.38	2.6	8.78	7.68	4.38	2.6	8.38	4.38	6	1.7	2.3	1.11	5.88	6.58	5.29	8.78	4.66	2.58	5.88	4.38	4.38	1.54	8.78	16.52	7.68	3.51	16.52	16.52	8.78	4.66	7.68
1.54	8.78	2.89	2.58	2.6	2.6	6	5.88	4.66	1.11	1.11	6.58	4.66	1.11	4.38	5.29	1.11	5.29	2.6	4.38	2.6	8.78	7.68	4.38	2.6	8.38	6	4.66	4.66	6.58	2.89	4.66	6.58	5.29	8.78	4.66	2.58	5.88	4.38	4.38	1.54	8.78	16.52	7.68	3.51	16.52	16.52	8.78	4.66	7.68
1.54	8.38	4.38	7.68	1.7	3.51	5.29	4.38	5.29	5.29	6	8.38	5.88	6.58	16.52	2.6	5.88	5.88	2.3	2.58	2.6	5.29	4.66	1.11	4.66	2.6	3.51	7.68	4.66	5.88	8.78	3.51	1.54	6.58	16.52	2.6	4.66	4.66	1.7	8.38	8.78	2.58	2.58	7.68	8.38	7.68	2.58	4.66	8.78	4.66
1.54	4.66	8.78	6.58	16.52	8.38	3.51	2.6	2.6	8.38	16.52	5.29	6	5.88	16.52	5.88	7.68	8.78	5.88	5.88	7.68	6.58	7.68	16.52	16.52	8.38	5.88	16.52	4.66	16.52	2.89	4.66	6.58	5.29	8.78	4.66	2.58	5.88	4.38	4.38	1.54	1.7	16.52	7.68	3.51	8.78	16.52	16.52	6.58	7.68
1.54	4.66	8.38	6.58	16.52	5.88	3.51	2.6	2.6	8.38	16.52	5.29	6	5.88	16.52	5.88	7.68	8.78	5.88	5.88	7.68	6.58	7.68	16.52	16.52	8.38	5.88	16.52	4.66	16.52	2.89	4.66	6.58	5.29	8.78	4.66	2.58	5.88	4.38	4.38	1.54	1.7	16.52	7.68	3.51	8.78	16.52	16.52	6.58	7.68
1.54	4.66	8.38	6.58	16.52	5.88	3.51	2.6	2.6	8.38	16.52	5.29	6	5.88	16.52	5.88	7.68	8.78	5.88	5.88	7.68	6.58	7.68	16.52	16.52	8.38	5.88	16.52	4.66	16.52	2.89	4.66	8.78	5.29	8.78	4.66	2.58	5.88	4.38	4.38	1.54	1.7	16.52	7.68	3.51	8.78	16.52	16.52	16.52	7.68
1.54	4.66	8.38	6.58	16.52	5.88	3.51	2.6	2.6	8.38	16.52	5.29	6	5.88	16.52	5.88	7.68	8.78	5.88	5.88	7.68	16.52	7.68	16.52	16.52	8.38	4.66	16.52	4.66	16.52	2.89	4.66	6.58	5.29	8.78	4.66	2.58	5.88	4.38	4.38	1.54	1.7	16.52	7.68	3.51	16.52	16.52	16.52	6.58	7.68
1.54	4.66	8.38	6.58	16.52	7.68	3.51	1.7	1.7	5.29	16.52	5.29	2.58	5.29	8.78	8.38	16.52	16.52	7.68	8.78	5.29	6.58	7.68	8.38	16.52	8.38	5.88	16.52	6.58	8.78	2.89	4.66	6.58	5.29	8.78	8.78	2.58	5.88	4.38	4.38	1.54	7.68	16.52	7.68	3.51	8.78	16.52	16.52	8.78	8.38
7.68	5.88	8.38	6.58	16.52	7.68	6.58	2.6	1.7	5.29	16.52	5.29	6	7.68	16.52	5.88	1.11	6	5.88	16.52	5.29	6.58	7.68	4.66	7.68	8.38	5.88	5.88	4.66	16.52	5.29	8.78	6.58	5.29	8.78	8.78	2.58	5.88	4.38	4.38	16.52	8.38	16.52	7.68	3.51	8.78	16.52	16.52	8.78	7.68
7.68	2.6	16.52	8.78	1.54	2.89	2.58	8.38	16.52	1.7	4.38	2.58	8.78	5.29	1.54	7.68	2.3	1.11	7.68	2.6	4.38	1.11	7.68	5.29	5.29	3.51	1.54	2.58	5.88	5.29	5.88	0.00000	0.00000	4.66	2.33	7.68	1.11	1.11	3.51	7.68	1.11	4.66	2.3	1.11	7.68	2.6	5.29	2.6	8.78	7.68
7.68	8.78	2.3	6.58	16.52	7.68	3.51	2.6	2.6	8.38	16.52	5.29	7.68	8.38	16.52	5.88	1.11	8.78	7.68	4.66	16.52	6.58	1.11	16.52	16.52	8.38	6.58	7.68	5.88	6.58	1.11	16.52	6.58	5.29	8.78	4.66	2.58	5.88	4.38	4.38	1.54	2.6	16.52	7.68	3.51	16.52	16.52	16.52	8.78	7.68
7.68	8.78	2.3	3.51	16.52	7.68	3.51	2.6	2.6	8.38	16.52	5.29	7.68	4.66	16.52	5.88	1.11	8.78	7.68	4.66	16.52	6.58	1.11	16.52	16.52	8.38	6.58	7.68	4.66	6.58	1.11	16.52	6.58	5.29	8.78	4.66	2.58	5.88	4.38	4.38	1.54	1.7	16.52	7.68	3.51	16.52	16.52	16.52	8.78	7.68
7.68	16.52	2.6	6.58	16.52	7.68	6.58	1.54	2.6	8.38	16.52	5.29	5.29	8.38	16.52	8.38	8.38	8.78	7.68	4.66	16.52	5.29	7.68	16.52	6.58	5.29	16.52	7.68	8.78	16.52	5.88	4.66	6.58	5.29	4.66	4.66	2.58	5.88	4.38	4.38	1.54	4.38	16.52	7.68	3.51	8.78	16.52	16.52	16.52	7.68
7.68	6	7.68	6.58	16.52	2.6	3.51	4.38	1.7	4.38	16.52	5.29	6	4.66	16.52	8.78	8.38	8.78	5.88	16.52	1.11	6.58	7.68	5.88	16.52	8.38	16.52	5.88	4.66	16.52	5.29	4.66	6.58	5.29	8.78	4.66	2.58	5.88	4.38	4.38	1.54	8.38	16.52	7.68	3.51	8.78	16.52	16.52	6	8.38
7.68	6	8.38	6.58	16.52	5.88	3.51	2.6	1.7	5.29	16.52	5.29	6	5.88	16.52	5.88	7.68	8.78	5.88	16.52	1.11	16.52	7.68	5.88	16.52	8.38	6.58	6.58	4.66	8.78	5.29	8.78	6.58	5.29	8.78	4.66	2.58	5.88	4.38	4.38	1.54	8.38	16.52	7.68	3.51	8.78	16.52	16.52	8.78	8.38
7.68	7.68	2.6	6.58	16.52	7.68	3.51	2.3	7.68	1.7	2.89	2.58	8.38	16.52	16.52	6.58	7.68	8.78	4.66	7.68	8.78	16.52	16.52	7.68	5.29	4.66	8.38	5.88	8.78	8.78	4.66	5.29	6.58	5.29	8.78	4.66	2.58	5.88	4.38	4.38	2.3	1.54	16.52	7.68	6.58	16.52	16.52	16.52	5.29	7.68
7.68	4.66	8.78	6.58	16.52	5.88	3.51	2.6	1.7	5.29	16.52	5.29	6	5.88	16.52	5.88	7.68	8.78	5.88	16.52	1.11	16.52	7.68	7.68	16.52	8.38	4.66	6.58	4.66	8.78	5.29	8.78	6.58	5.29	8.78	4.66	2.58	5.88	4.38	4.38	1.54	5.88	16.52	7.68	3.51	8.78	16.52	16.52	16.52	8.38
7.68	4.66	8.78	6.58	16.52	5.88	3.51	2.6	1.7	5.29	16.52	5.29	6	8.38	16.52	5.88	7.68	4.66	5.88	16.52	1.11	16.52	7.68	5.88	16.52	8.38	4.66	6.58	4.66	8.78	5.29	8.78	6.58	5.29	8.78	4.66	2.58	5.88	4.38	4.38	1.54	5.88	16.52	7.68	3.51	8.78	16.52	16.52	16.52	8.38
7.68	4.66	7.68	6.58	16.52	5.88	3.51	1.7	2.6	5.29	16.52	5.29	6	5.88	16.52	5.88	7.68	8.78	5.88	16.52	1.11	16.52	7.68	8.38	8.78	8.38	4.66	6.58	4.66	8.78	5.29	8.78	6.58	5.29	8.78	4.66	2.58	5.88	4.38	4.38	2.3	5.29	16.52	7.68	6.58	8.78	16.52	16.52	8.78	8.38
7.68	4.66	7.68	6.58	16.52	5.88	3.51	1.7	2.6	5.29	16.52	5.29	6	5.88	16.52	8.78	8.78	8.38	5.88	16.52	1.11	6.58	7.68	16.52	16.52	8.78	5.88	5.88	4.66	16.52	4.66	4.66	6.58	5.29	8.78	4.66	2.58	5.88	4.38	4.38	1.54	8.38	16.52	7.68	3.51	8.78	16.52	16.52	16.52	8.38
7.68	4.66	7.68	6.58	16.52	5.88	3.51	2.6	1.7	5.29	16.52	5.29	6	5.88	16.52	5.88	7.68	8.78	5.88	16.52	1.11	16.52	7.68	5.88	16.52	8.38	5.88	6.58	4.66	8.78	5.29	8.78	6.58	5.29	8.78	4.66	2.58	5.88	4.38	4.38	1.54	5.88	16.52	7.68	3.51	8.78	16.52	16.52	8.78	8.38
7.68	4.66	7.68	6.58	16.52	5.88	3.51	2.6	1.7	5.29	16.52	5.29	6	5.88	16.52	5.88	7.68	8.78	5.88	16.52	1.11	16.52	7.68	5.88	16.52	8.38	5.88	6.58	4.66	8.78	5.29	8.78	6.58	5.29	8.78	4.66	2.58	5.88	4.38	4.38	1.54	5.88	16.52	7.68	3.51	8.78	16.52	16.52	8.78	8.38
7.68	4.66	7.68	6.58	16.52	5.88	3.51	2.6	1.7	5.29	16.52	5.29	6	5.88	16.52	5.88	7.68	8.78	5.88	16.52	1.11	16.52	7.68	5.88	16.52	8.38	4.66	6.58	4.66	8.78	5.29	8.78	6.58	5.29	8.78	4.66	2.58	5.88	4.38	4.38	1.54	8.38	16.52	7.68	3.51	8.78	16.52	16.52	8.78	8.38
7.68	4.66	7.68	6.58	16.52	5.88	3.51	2.6	1.7	5.29	16.52	5.29	6	5.88	16.52	5.88	7.68	8.78	5.88	16.52	1.11	16.52	7.68	5.88	16.52	8.38	4.66	6.58	4.66	8.78	5.29	8.78	6.58	5.29	8.78	4.66	2.58	5.88	4.38	4.38	1.54	8.38	16.52	7.68	3.51	8.78	16.52	16.52	8.78	8.38
7.68	4.66	7.68	6.58	16.52	5.88	3.51	2.6	1.7	5.29	16.52	5.29	6	5.88	16.52	5.88	7.68	8.78	5.88	16.52	1.11	16.52	7.68	5.88	16.52	8.38	4.66	6.58	4.66	8.78	5.29	8.78	6.58	5.29	8.78	4.66	2.58	5.88	4.38	4.38	1.54	4.66	16.52	7.68	3.51	8.78	16.52	16.52	8.78	8.38
7.68	4.66	7.68	6.58	16.52	5.88	3.51	2.6	1.7	5.29	16.52	5.29	6	5.88	16.52	5.88	7.68	8.78	5.88	16.52	1.11	16.52	7.68	5.88	16.52	8.38	4.66	6.58	4.66	8.78	5.29	8.78	6.58	5.29	8.78	4.66	2.58	5.88	4.38	4.38	1.54	4.66	16.52	7.68	3.51	8.78	16.52	16.52	8.78	8.38
7.68	4.66	7.68	6.58	16.52	5.88	3.51	2.6	1.7	5.29	16.52	5.29	6	5.88	16.52	5.29	7.68	8.78	5.88	16.52	1.11	16.52	7.68	5.88	6.58	8.38	5.88	6.58	4.66	8.78	5.29	8.78	6.58	5.29	8.78	4.66	2.58	5.88	4.38	4.38	1.54	5.88	16.52	7.68	3.51	8.78	16.52	16.52	8.78	8.38
7.68	4.66	7.68	6.58	16.52	5.88	3.51	2.6	1.7	5.29	16.52	5.29	6	5.88	4.66	5.88	7.68	8.78	5.88	16.52	1.11	16.52	7.68	5.88	16.52	8.38	5.88	6.58	4.66	8.78	5.29	8.78	6.58	5.29	8.78	4.66	2.58	5.88	4.38	4.38	1.54	5.88	16.52	7.68	3.51	8.78	16.52	16.52	8.78	8.38
7.68	4.66	7.68	6.58	16.52	5.88	3.51	2.6	1.7	5.29	16.52	5.29	6	4.66	16.52	5.88	7.68	8.78	5.88	8.78	1.11	16.52	7.68	5.88	16.52	8.38	4.66	6.58	4.66	8.78	5.29	8.78	6.58	5.29	8.78	4.66	2.58	5.88	4.38	4.38	1.54	5.88	16.52	7.68	3.51	8.78	16.52	16.52	8.78	8.38
7.68	4.66	7.68	6.58	16.52	5.88	3.51	2.6	1.7	5.29	16.52	5.29	6	4.66	16.52	4.66	7.68	8.78	5.88	16.52	1.11	16.52	7.68	8.38	16.52	8.38	4.66	6.58	4.66	8.78	5.29	8.78	6.58	5.29	8.78	4.66	2.58	5.88	4.38	4.38	1.54	5.88	16.52	7.68	3.51	8.78	16.52	16.52	4.66	8.38
7.68	4.66	7.68	6.58	16.52	5.88	3.51	2.6	1.7	7.68	16.52	5.29	8.78	5.88	16.52	8.38	8.38	8.38	5.88	16.52	1.11	16.52	7.68	4.66	16.52	8.38	5.88	4.66	4.66	16.52	4.66	4.66	6.58	5.29	8.78	4.66	2.58	5.88	4.38	4.38	1.54	8.38	16.52	7.68	3.51	8.38	16.52	16.52	16.52	8.38
7.68	4.66	7.68	6.58	16.52	5.88	3.51	2.6	1.7	8.38	16.52	5.29	6	5.88	16.52	5.88	7.68	8.78	5.88	16.52	1.11	16.52	7.68	4.66	16.52	8.38	5.88	6.58	4.66	8.78	5.29	8.78	6.58	5.29	8.78	4.66	2.58	5.88	4.38	4.38	1.54	5.88	16.52	7.68	3.51	8.78	16.52	16.52	8.78	8.38
7.68	4.66	7.68	6.58	16.52	5.88	3.51	2.6	2.6	5.29	16.52	5.29	6	5.88	16.52	8.38	8.78	8.38	5.88	16.52	5.29	6.58	7.68	4.66	16.52	8.38	5.88	4.66	4.66	16.52	4.66	4.66	6.58	5.29	8.78	4.66	2.58	5.88	4.38	4.38	1.54	7.68	16.52	7.68	3.51	8.78	16.52	16.52	16.52	8.38
7.68	4.66	7.68	6.58	16.52	5.29	3.51	2.6	1.7	5.29	16.52	5.29	6	5.88	16.52	5.88	7.68	8.78	5.88	16.52	1.11	16.52	7.68	5.88	16.52	8.38	5.88	6.58	4.66	8.78	5.29	8.78	6.58	5.29	8.78	4.66	2.58	5.88	4.38	4.38	2.3	5.88	16.52	7.68	3.51	8.38	16.52	16.52	8.78	8.38
7.68	4.66	7.68	6.58	16.52	5.29	3.51	2.6	1.7	5.29	16.52	5.29	6	5.88	16.52	5.88	7.68	8.78	5.88	16.52	1.11	16.52	7.68	5.88	16.52	8.38	5.88	6.58	4.66	8.78	5.29	8.78	6.58	5.29	8.78	4.66	2.58	5.88	4.38	4.38	2.3	5.88	16.52	7.68	3.51	8.38	16.52	16.52	8.78	8.38
7.68	4.66	8.38	6.58	16.52	5.88	3.51	1.7	2.6	5.29	16.52	5.29	2.58	5.88	6.58	7.68	6.58	6	7.68	16.52	7.68	6.58	7.68	7.68	16.52	8.38	5.88	4.66	4.66	16.52	4.66	4.66	6.58	5.29	8.78	4.66	2.58	5.88	4.38	4.38	16.52	5.88	16.52	7.68	3.51	8.38	16.52	16.52	8.78	8.78
7.68	4.66	8.38	6.58	16.52	5.88	3.51	2.6	2.6	4.38	16.52	5.29	8.78	5.88	16.52	5.88	7.68	8.78	5.88	5.88	7.68	6.58	7.68	16.52	16.52	8.38	5.88	16.52	4.66	16.52	2.89	4.66	6.58	5.29	8.78	4.66	2.58	5.88	4.38	4.38	1.54	1.7	16.52	7.68	3.51	16.52	16.52	16.52	6.58	7.68
7.68	4.66	8.38	6.58	16.52	5.88	3.51	2.6	2.6	8.38	16.52	5.29	6	5.88	16.52	5.88	7.68	8.78	5.88	5.88	7.68	6.58	7.68	16.52	16.52	8.38	5.88	16.52	4.66	16.52	2.89	4.66	6.58	5.29	8.78	4.66	2.58	5.88	4.38	4.38	1.54	1.7	16.52	7.68	3.51	8.78	16.52	16.52	16.52	7.68
8.38	2.6	2.6	6.58	16.52	7.68	3.51	8.38	2.58	8.78	8.78	7.68	4.66	8.78	6.58	7.68	7.68	4.66	7.68	4.66	6.58	6.58	6.58	16.52	8.78	8.38	16.52	16.52	8.78	16.52	5.29	4.66	6.58	5.29	8.78	4.66	1.54	5.88	4.38	4.38	1.54	16.52	7.68	6.58	16.52	16.52	16.52	4.66	7.68	8.78
8.38	2.6	6.58	16.52	7.68	3.51	5.88	5.29	1.7	5.29	16.52	8.38	16.52	8.78	7.68	8.78	8.78	7.68	7.68	4.66	8.78	16.52	6.58	8.78	8.78	5.88	5.88	4.66	8.78	16.52	5.29	6	6.58	5.29	4.66	4.66	1.54	5.88	4.38	4.38	2.33	8.38	7.68	6.58	8.78	16.52	16.52	4.66	7.68	8.78
8.38	2.6	6.58	16.52	7.68	3.51	5.88	5.29	1.7	5.29	16.52	8.38	16.52	4.66	8.78	8.78	8.78	7.68	7.68	4.66	8.78	16.52	6.58	8.78	8.78	5.88	5.88	4.66	8.78	16.52	5.29	8.78	6.58	5.29	4.66	4.66	1.54	5.88	4.38	4.38	2.33	8.38	7.68	6.58	8.78	16.52	16.52	4.66	7.68	8.78
8.38	2.6	6.58	16.52	7.68	3.51	2.3	1.7	1.7	5.29	16.52	8.38	16.52	5.88	6.58	8.78	4.66	16.52	7.68	4.66	4.66	6.58	8.78	16.52	8.78	8.38	8.38	4.66	8.78	16.52	5.29	8.78	6.58	5.29	4.66	4.66	2.58	5.88	4.38	4.38	1.54	16.52	7.68	6.58	8.78	16.52	16.52	4.66	7.68	8.78
8.38	2.6	6.58	16.52	7.68	3.51	1.54	4.38	1.7	7.68	16.52	8.38	16.52	4.66	6.58	8.78	4.66	16.52	7.68	6	4.66	16.52	8.78	16.52	8.78	8.38	8.38	16.52	8.78	16.52	5.29	8.78	6.58	5.29	4.66	4.66	1.54	5.88	2.33	4.38	2.33	8.38	7.68	6.58	8.78	16.52	16.52	4.66	7.68	8.78
8.38	8.78	1.7	6.58	16.52	7.68	3.51	2.6	1.7	16.52	16.52	5.29	8.78	4.66	16.52	8.38	8.38	8.38	5.88	16.52	4.66	16.52	7.68	7.68	1.11	8.38	7.68	5.88	4.66	6.58	3.51	8.78	6.58	5.29	8.78	4.66	2.58	5.88	4.38	4.38	2.3	2.6	16.52	7.68	3.51	8.78	16.52	16.52	16.52	7.68
8.38	8.78	2.6	6.58	16.52	1.7	6.58	7.68	2.6	5.29	16.52	5.29	8.78	8.38	16.52	8.78	5.88	8.78	5.88	5.88	6.58	5.29	5.88	16.52	5.88	8.38	8.78	4.66	4.66	5.88	8.78	8.78	6.58	5.29	16.52	4.66	4.38	4.66	4.38	1.7	5.29	16.52	16.52	8.38	6.58	7.68	16.52	16.52	16.52	5.29
8.38	8.78	2.6	6.58	16.52	7.68	3.51	2.6	2.6	5.29	16.52	5.29	3.51	7.68	16.52	5.88	5.88	8.78	8.38	8.78	6.58	7.68	7.68	8.78	8.78	5.29	16.52	4.66	8.78	16.52	5.29	16.52	6.58	5.29	8.78	4.66	1.54	5.88	4.38	4.38	3.51	7.68	16.52	7.68	1.11	16.52	16.52	16.52	16.52	7.68
8.38	8.78	2.6	3.51	16.52	7.68	3.51	2.6	1.7	5.29	16.52	5.29	5.88	5.88	16.52	5.88	3.51	8.38	5.29	7.68	16.52	7.68	7.68	16.52	4.66	5.29	4.66	16.52	8.78	16.52	1.54	16.52	6.58	5.29	8.78	4.66	2.58	5.88	4.38	4.38	3.51	7.68	16.52	7.68	1.11	16.52	16.52	16.52	16.52	1.11
8.38	8.78	2.3	6.58	16.52	7.68	3.51	1.7	2.6	5.29	16.52	5.29	7.68	7.68	16.52	5.88	1.11	8.78	7.68	4.66	16.52	6.58	1.11	16.52	8.78	8.38	6.58	7.68	5.88	6.58	1.11	16.52	6.58	5.29	8.78	4.66	2.58	5.88	4.38	4.38	1.54	2.6	16.52	7.68	3.51	16.52	16.52	16.52	8.78	7.68
8.38	8.78	2.3	6.58	16.52	7.68	3.51	1.7	2.6	5.29	16.52	5.29	7.68	7.68	16.52	5.88	1.11	8.78	7.68	4.66	16.52	6.58	1.11	16.52	8.78	8.38	6.58	7.68	5.88	6.58	1.11	16.52	6.58	5.29	8.78	4.66	2.58	5.88	4.38	4.38	1.54	2.6	16.52	7.68	3.51	16.52	16.52	16.52	8.78	7.68
8.38	8.78	8.38	6.58	16.52	7.68	3.51	4.38	1.7	5.29	16.52	5.29	2.58	5.29	8.78	8.38	16.52	16.52	7.68	8.78	5.29	6.58	7.68	8.38	16.52	8.38	5.88	16.52	4.66	8.78	2.89	4.66	6.58	5.29	8.78	8.78	2.58	5.88	4.38	4.38	1.54	7.68	16.52	7.68	3.51	8.78	16.52	16.52	8.78	8.38
8.38	16.52	1.7	3.51	6	5.88	2.89	5.29	1.7	5.88	5.29	5.29	8.78	5.88	4.66	4.66	8.38	6	5.88	4.66	8.78	5.29	1.7	4.66	16.52	8.38	16.52	4.66	4.66	8.78	5.29	16.52	6.58	5.29	8.78	4.66	2.58	5.88	7.68	4.38	1.54	2.6	16.52	7.68	6.58	16.52	16.52	16.52	4.66	6.58
8.38	16.52	2.6	6.58	16.52	7.68	6.58	2.6	2.6	8.78	16.52	5.29	5.29	8.38	16.52	5.88	5.88	16.52	7.68	8.78	8.38	5.29	7.68	16.52	16.52	5.29	16.52	7.68	8.78	16.52	6.58	8.78	6.58	1.54	8.78	4.66	2.58	5.88	4.38	4.38	1.54	4.38	16.52	7.68	3.51	8.38	16.52	16.52	4.66	7.68
8.38	1.54	2.6	6.58	16.52	7.68	3.51	2.6	2.6	5.29	16.52	5.29	3.51	7.68	16.52	5.88	5.88	8.78	7.68	8.78	16.52	7.68	7.68	16.52	8.78	5.88	16.52	4.66	8.78	16.52	5.29	16.52	6.58	5.29	8.78	4.66	1.54	5.88	4.38	4.38	3.51	7.68	16.52	7.68	1.11	16.52	16.52	16.52	16.52	7.68
8.38	7.68	7.68	6.58	16.52	5.88	6.58	2.6	2.6	5.29	16.52	5.29	6	5.88	16.52	5.88	7.68	8.78	5.88	16.52	1.11	16.52	7.68	5.88	16.52	8.38	5.88	6.58	4.66	8.78	5.29	8.78	6.58	5.29	8.78	4.66	2.58	5.88	4.38	4.38	2.3	5.88	16.52	7.68	3.51	8.78	16.52	16.52	8.78	8.38
8.38	8.38	2.6	6.58	16.52	7.68	3.51	2.6	1.7	1.7	16.52	5.29	16.52	8.78	16.52	5.88	5.88	4.66	7.68	8.78	16.52	7.68	7.68	16.52	4.66	5.29	16.52	4.66	6.58	2.89	5.29	4.66	6.58	5.29	8.78	4.66	1.54	5.88	4.38	4.38	3.51	7.68	16.52	7.68	1.11	16.52	16.52	16.52	16.52	7.68
8.38	8.38	2.6	6.58	16.52	7.68	3.51	2.6	5.29	5.29	16.52	5.29	3.51	5.29	16.52	8.38	7.68	8.38	5.88	6	8.78	7.68	7.68	5.29	4.66	5.29	16.52	6.58	8.78	16.52	5.29	8.78	6.58	5.29	8.78	4.66	1.54	5.88	4.38	4.38	3.51	7.68	16.52	7.68	1.11	16.52	16.52	16.52	16.52	7.68
8.38	8.38	2.6	6.58	16.52	7.68	3.51	2.58	2.6	5.29	16.52	5.29	3.51	5.29	16.52	7.68	5.88	8.78	7.68	8.78	6.58	7.68	7.68	16.52	8.78	5.29	16.52	4.66	8.78	16.52	6.58	4.66	6.58	5.29	4.66	4.66	1.54	5.88	4.38	4.38	3.51	7.68	16.52	7.68	1.11	16.52	16.52	16.52	16.52	7.68
8.38	4.66	2.6	6.58	16.52	8.38	3.51	8.38	2.6	5.29	16.52	5.29	3.51	7.68	16.52	5.88	5.88	8.78	8.38	7.68	6.58	7.68	8.38	16.52	8.38	5.29	8.78	8.38	8.78	16.52	5.29	4.66	6.58	5.29	8.78	4.66	1.54	5.88	4.38	4.38	3.51	7.68	16.52	7.68	1.11	16.52	16.52	16.52	16.52	7.68
8.38	4.66	8.78	6.58	16.52	5.88	3.51	2.6	1.7	5.29	16.52	5.29	6	8.38	16.52	5.88	1.11	8.78	5.88	16.52	1.11	16.52	7.68	5.88	16.52	8.38	5.88	6.58	4.66	8.78	5.29	8.78	6.58	5.29	8.78	4.66	2.58	5.88	4.38	4.38	1.54	5.88	16.52	7.68	3.51	8.38	16.52	16.52	8.78	8.38
8.38	4.66	8.78	6.58	16.52	5.88	3.51	2.6	1.7	5.29	16.52	5.29	6	8.38	16.52	5.88	1.11	8.78	5.88	16.52	1.11	16.52	7.68	5.88	16.52	8.38	5.88	6.58	4.66	8.78	5.29	4.66	6.58	5.29	8.78	4.66	2.58	5.88	4.38	4.38	1.54	5.29	16.52	7.68	3.51	8.38	16.52	16.52	8.78	8.38
8.38	4.66	7.68	6.58	16.52	5.88	3.51	2.6	1.7	5.29	16.52	5.29	6	8.38	16.52	8.38	7.68	8.78	7.68	16.52	1.11	16.52	7.68	5.88	16.52	8.38	5.88	6.58	4.66	8.78	5.29	4.66	6.58	5.29	8.78	4.66	2.58	5.88	4.38	4.38	1.54	5.29	16.52	7.68	3.51	8.38	16.52	16.52	8.78	8.38
8.38	4.66	7.68	6.58	16.52	5.88	3.51	2.6	2.6	5.29	16.52	5.29	8.78	8.38	16.52	5.88	7.68	8.78	8.38	16.52	1.11	16.52	7.68	5.88	16.52	8.38	5.88	6.58	4.66	8.78	5.29	4.66	6.58	5.29	8.78	4.66	2.58	5.88	4.38	4.38	1.54	5.29	16.52	7.68	3.51	8.38	16.52	16.52	8.78	8.38
8.38	4.66	8.38	6.58	16.52	7.68	3.51	1.7	1.7	5.29	16.52	5.29	6	5.29	16.52	8.38	8.78	8.78	7.68	6	5.29	6.58	7.68	5.88	16.52	8.38	5.88	16.52	8.78	8.78	5.29	4.66	6.58	5.88	8.78	4.66	2.58	5.88	4.38	4.38	1.54	7.68	16.52	7.68	3.51	8.78	16.52	16.52	8.78	8.38
8.38	4.66	8.38	6.58	16.52	3.51	3.51	4.38	1.7	5.29	16.52	5.29	2.58	5.29	8.78	8.38	16.52	16.52	7.68	8.78	5.29	6.58	7.68	8.38	16.52	8.38	5.88	16.52	6.58	8.78	2.89	4.66	6.58	5.29	8.78	8.78	2.58	5.88	4.38	4.38	1.54	7.68	16.52	7.68	3.51	8.78	16.52	16.52	8.78	8.38
8.38	4.66	4.66	6.58	16.52	7.68	3.51	2.6	2.6	5.29	16.52	5.29	6	5.88	16.52	7.68	16.52	16.52	7.68	16.52	1.11	6.58	7.68	5.88	6.58	8.38	8.38	4.66	4.66	16.52	5.29	4.66	6	5.29	8.78	4.66	2.58	5.88	4.38	4.38	1.54	8.38	16.52	8.38	3.51	8.78	16.52	16.52	8.78	7.68
8.38	4.66	4.66	6.58	16.52	7.68	3.51	2.6	2.6	5.29	16.52	5.29	4.66	5.88	16.52	7.68	16.52	8.78	7.68	16.52	6.58	6.58	7.68	5.88	4.66	8.38	8.78	4.66	4.66	16.52	5.29	4.66	8.78	5.29	4.66	4.66	2.58	5.88	4.38	4.38	1.54	8.38	16.52	8.38	3.51	8.78	16.52	16.52	8.78	7.68
4.66	1.7	6.58	16.52	7.68	3.51	1.7	8.38	1.7	5.88	8.78	7.68	4.66	4.66	16.52	7.68	7.68	4.66	7.68	4.66	16.52	6.58	6.58	6.58	16.52	7.68	16.52	16.52	8.78	16.52	5.29	4.66	6.58	5.29	8.78	4.66	1.54	5.88	4.38	4.38	1.54	16.52	7.68	6.58	16.52	16.52	16.52	4.66	7.68	8.78
4.66	8.78	1.7	6.58	16.52	5.88	3.51	2.6	1.7	16.52	16.52	5.29	16.52	7.68	6	5.88	8.38	6	7.68	4.66	7.68	7.68	7.68	5.88	4.66	5.29	16.52	5.29	8.78	16.52	7.68	8.78	6.58	5.29	8.78	4.66	1.54	5.88	4.38	4.38	3.51	7.68	16.52	7.68	1.11	16.52	16.52	16.52	16.52	7.68
4.66	8.78	2.6	6.58	16.52	7.68	6.58	2.6	2.6	8.38	6	5.29	5.88	16.52	16.52	5.88	5.88	4.66	7.68	16.52	6.58	5.29	5.88	5.88	16.52	8.38	7.68	16.52	4.66	6.58	1.11	4.66	6.58	5.29	16.52	4.66	2.58	5.88	7.68	4.38	7.68	2.6	16.52	7.68	6.58	16.52	16.52	16.52	6.58	7.68
4.66	8.78	2.6	6.58	16.52	7.68	3.51	2.6	2.6	7.68	16.52	5.29	6	5.88	16.52	7.68	7.68	4.66	7.68	8.38	4.66	6.58	7.68	16.52	16.52	8.38	4.66	6.58	4.66	16.52	1.11	8.78	6.58	5.29	16.52	4.66	2.58	5.88	4.38	4.38	1.54	7.68	16.52	7.68	3.51	16.52	16.52	16.52	4.66	5.88
4.66	8.78	2.6	6.58	16.52	7.68	3.51	2.3	2.6	5.29	16.52	5.29	8.78	6.58	16.52	5.88	8.78	8.38	4.66	8.78	8.78	6.58	6.58	16.52	8.78	8.38	16.52	5.88	8.78	16.52	6.58	8.78	6.58	5.29	8.78	8.78	2.58	5.88	8.38	4.38	1.54	2.6	16.52	7.68	6.58	8.78	16.52	16.52	4.66	7.68
4.66	8.78	2.6	6.58	16.52	7.68	3.51	2.3	2.6	5.29	16.52	5.29	8.78	6.58	16.52	5.88	4.66	8.38	4.66	8.78	8.78	6.58	6.58	16.52	8.78	8.38	16.52	5.88	8.78	16.52	6.58	8.78	6.58	5.29	8.78	8.78	2.58	5.88	8.38	4.38	1.54	2.6	16.52	7.68	6.58	8.78	16.52	16.52	4.66	7.68
4.66	8.78	2.6	6.58	16.52	7.68	3.51	8.38	2.6	8.78	6	5.29	6	4.66	16.52	1.11	8.78	6.58	7.68	6.58	8.78	5.29	16.52	16.52	16.52	8.38	5.88	6	4.66	7.68	6.58	16.52	6.58	0.00000	8.78	4.66	1.54	5.88	4.38	4.38	7.68	2.6	16.52	7.68	6.58	16.52	16.52	16.52	6.58	7.68
4.66	8.78	2.6	3.51	16.52	7.68	3.51	2.3	2.6	5.29	16.52	5.29	16.52	4.66	16.52	5.88	16.52	4.66	7.68	6	8.38	6.58	7.68	16.52	6	8.38	4.66	5.88	4.66	16.52	1.11	4.66	6.58	4.66	8.78	4.66	2.58	5.88	4.38	4.38	1.54	7.68	16.52	7.68	3.51	4.66	16.52	16.52	16.52	7.68
4.66	8.78	2.3	6.58	16.52	7.68	3.51	2.6	2.6	6	16.52	5.29	8.38	7.68	16.52	5.88	1.11	8.78	7.68	4.66	16.52	16.52	1.11	16.52	16.52	8.38	6.58	7.68	4.66	6.58	1.11	16.52	6.58	5.29	8.78	4.66	2.58	5.88	4.38	4.38	1.54	2.6	16.52	7.68	3.51	16.52	16.52	16.52	8.78	7.68
4.66	8.78	8.38	6.58	16.52	7.68	3.51	1.7	2.6	5.29	16.52	5.29	6.58	4.66	16.52	5.88	1.11	7.68	5.88	16.52	1.11	6.58	6.58	16.52	8.78	7.68	5.88	16.52	8.38	16.52	5.29	8.78	6.58	5.29	8.78	4.66	1.54	5.88	4.38	4.38	1.54	5.29	16.52	7.68	3.51	8.78	16.52	16.52	4.66	7.68
4.66	8.78	8.38	6.58	16.52	7.68	3.51	1.7	2.6	5.29	16.52	5.29	6.58	4.66	16.52	8.38	1.11	7.68	5.88	16.52	5.29	6.58	6.58	16.52	8.78	7.68	5.88	16.52	8.38	16.52	5.29	8.78	6.58	5.29	8.78	4.66	1.54	5.88	4.38	4.38	1.54	5.29	16.52	7.68	3.51	8.78	16.52	16.52	4.66	7.68
4.66	8.78	4.66	6.58	16.52	5.29	3.51	2.6	1.7	5.29	16.52	5.29	6	7.68	16.52	5.88	8.78	16.52	5.88	16.52	1.11	6.58	7.68	5.88	16.52	8.38	5.88	6.58	4.66	16.52	7.68	8.78	6.58	5.29	8.38	4.66	2.58	5.88	4.38	4.38	1.54	8.38	16.52	7.68	3.51	4.66	16.52	16.52	8.78	7.68
4.66	6	7.68	6.58	16.52	8.38	3.51	1.7	2.6	5.29	16.52	5.29	8.78	4.66	16.52	4.66	7.68	8.38	5.88	16.52	7.68	16.52	6.58	16.52	5.88	8.38	5.88	6.58	8.38	16.52	5.29	16.52	6.58	5.29	8.78	4.66	2.58	5.88	4.38	4.38	1.54	5.29	16.52	7.68	3.51	8.78	16.52	16.52	8.78	7.68
4.66	8.38	8.78	6.58	16.52	7.68	6.58	1.7	2.6	16.52	16.52	5.29	8.38	4.66	16.52	4.66	7.68	6	5.88	16.52	8.38	6.58	7.68	16.52	8.78	8.38	5.88	16.52	8.38	16.52	5.88	8.78	6.58	5.29	8.78	4.66	1.54	5.88	4.38	4.38	1.54	5.29	16.52	7.68	3.51	8.78	16.52	16.52	8.78	7.68
4.66	4.66	5.88	8.78	16.52	1.7	3.51	2.58	1.7	5.29	16.52	5.29	2.58	5.88	16.52	5.88	5.29	6.58	5.88	16.52	1.11	6.58	7.68	4.66	16.52	8.38	7.68	4.66	4.66	16.52	5.29	8.78	6.58	5.29	8.78	4.66	2.58	5.88	4.38	4.38	2.3	7.68	16.52	7.68	6.58	4.66	16.52	16.52	8.78	7.68
4.66	4.66	5.88	8.78	16.52	1.7	3.51	1.54	1.7	5.29	16.52	5.29	2.58	5.88	16.52	5.88	5.29	6.58	5.88	16.52	1.11	6.58	7.68	16.52	16.52	8.38	7.68	4.66	4.66	16.52	6.58	4.66	6.58	5.29	8.78	4.66	2.58	5.88	4.38	4.38	2.3	8.38	16.52	7.68	8.78	4.66	16.52	16.52	8.78	7.68
4.66	4.66	1.7	4.66	16.52	1.7	3.51	1.54	1.7	5.29	16.52	5.29	2.58	7.68	16.52	5.88	5.29	6.58	5.88	16.52	1.11	6.58	7.68	4.66	16.52	8.38	7.68	8.78	4.66	16.52	1.11	4.66	6.58	5.29	8.78	4.66	2.58	5.88	4.38	4.38	2.3	8.38	16.52	7.68	3.51	4.66	16.52	16.52	8.78	7.68
4.66	4.66	2.6	6.58	16.52	7.68	16.52	2.3	1.7	8.38	6	5.29	8.78	4.66	16.52	8.38	4.66	16.52	7.68	4.66	8.38	5.29	5.88	8.38	16.52	8.38	8.38	8.38	4.66	16.52	5.88	8.38	6.58	0.00000	16.52	4.66	1.54	5.88	3.51	4.38	7.68	2.6	16.52	7.68	6.58	16.52	16.52	16.52	6	7.68
4.66	4.66	7.68	8.78	16.52	1.7	3.51	1.54	1.7	5.29	16.52	5.29	2.58	5.88	16.52	5.88	5.29	8.78	5.88	16.52	1.11	6.58	7.68	6.58	16.52	8.38	7.68	4.66	4.66	16.52	1.11	8.78	6.58	5.29	8.78	4.66	2.58	5.88	4.38	4.38	2.3	8.38	16.52	7.68	3.51	4.66	16.52	16.52	8.78	7.68
4.66	4.66	7.68	8.78	16.52	1.7	3.51	1.54	1.7	5.29	16.52	5.29	2.58	5.88	16.52	5.88	5.29	8.78	5.88	16.52	1.11	6.58	7.68	4.66	16.52	8.38	7.68	5.29	8.78	16.52	1.11	8.78	6.58	5.29	8.78	4.66	2.58	5.88	4.38	4.38	2.3	8.38	16.52	7.68	3.51	4.66	16.52	16.52	8.78	7.68
4.66	4.66	7.68	8.78	16.52	1.7	3.51	1.54	2.6	5.29	16.52	5.29	2.58	5.88	16.52	5.88	5.29	6.58	5.88	16.52	1.11	6.58	7.68	4.66	16.52	8.38	7.68	5.29	8.78	6.58	1.11	4.66	6.58	5.29	8.78	4.66	2.58	5.88	4.38	4.38	2.3	8.38	16.52	7.68	3.51	4.66	16.52	16.52	8.78	7.68
4.66	4.66	8.38	6.58	16.52	5.88	3.51	2.6	1.7	5.29	7.68	5.29	6	5.88	16.52	5.88	4.66	16.52	5.88	4.66	1.11	6.58	7.68	4.66	16.52	8.38	7.68	4.66	4.66	16.52	1.11	4.66	6.58	5.29	8.78	4.66	2.58	5.88	4.38	4.38	2.6	8.38	16.52	7.68	3.51	4.66	16.52	16.52	8.38	7.68
4.66	4.66	8.38	6.58	16.52	1.7	3.51	2.58	2.6	5.29	16.52	5.29	6	5.88	16.52	5.88	4.66	16.52	5.88	4.66	6.58	6.58	7.68	7.68	16.52	8.38	6.58	8.78	8.78	16.52	1.11	4.66	6.58	5.29	8.78	4.66	2.58	5.88	4.38	4.38	2.6	8.38	16.52	7.68	3.51	4.66	16.52	16.52	8.38	7.68
4.66	4.66	8.38	6.58	16.52	1.7	3.51	2.58	2.6	5.29	16.52	5.29	6	5.88	16.52	8.38	5.29	16.52	5.88	4.66	16.52	6.58	7.68	7.68	16.52	8.38	4.66	4.66	4.66	16.52	1.11	4.66	6.58	5.29	8.78	4.66	2.58	5.88	4.38	4.38	2.6	8.38	16.52	7.68	3.51	4.66	16.52	16.52	8.78	7.68
4.66	4.66	8.38	6.58	16.52	7.68	2.33	2.58	2.6	5.29	16.52	5.29	16.52	8.78	16.52	4.66	1.11	8.38	7.68	16.52	7.68	6.58	7.68	16.52	16.52	8.38	5.88	16.52	4.66	6.58	5.29	8.78	6.58	5.29	8.78	4.66	1.54	5.88	4.38	4.38	1.54	4.38	16.52	7.68	3.51	8.38	16.52	16.52	16.52	7.68
4.66	4.66	8.38	8.78	16.52	1.7	3.51	1.54	1.7	5.29	16.52	5.29	2.58	5.88	16.52	5.88	5.29	6.58	5.88	16.52	1.11	6.58	7.68	4.66	16.52	8.38	7.68	16.52	4.66	16.52	4.66	4.66	6.58	5.29	8.78	4.66	2.58	5.88	4.38	4.38	2.3	8.38	16.52	7.68	6.58	4.66	16.52	16.52	8.78	7.68
4.66	4.66	4.66	8.78	6.58	1.7	3.51	1.54	1.7	5.29	16.52	5.29	2.58	5.88	16.52	5.88	5.29	6.58	5.88	16.52	1.11	6.58	7.68	4.66	16.52	8.38	7.68	4.66	4.66	16.52	6.58	4.66	6.58	5.29	8.78	4.66	2.58	5.88	4.38	4.38	2.3	8.38	16.52	7.68	6.58	4.66	16.52	16.52	8.78	7.68
2.89	2.6	1.7	6.58	16.52	7.68	3.51	7.68	1.7	4.66	8.78	7.68	4.66	4.66	16.52	4.66	7.68	4.66	5.88	4.66	6.58	16.52	3.51	16.52	6	5.88	16.52	16.52	8.78	16.52	5.29	4.66	6.58	5.29	8.78	4.66	1.54	5.88	4.38	4.38	1.54	16.52	7.68	6.58	16.52	16.52	16.52	4.66	7.68	8.78
3.51	16.52	2.6	3.51	16.52	5.88	2.89	1.7	4.38	5.29	2.6	5.88	8.78	5.88	1.11	6	4.66	16.52	5.88	5.29	16.52	5.29	8.78	16.52	5.88	8.38	4.66	8.78	4.66	6	5.88	8.38	6.58	5.29	4.66	4.66	2.58	5.88	7.68	4.38	1.54	2.6	16.52	7.68	16.52	16.52	6.58	6	5.29	7.68
0.00000	5.88	16.52	4.38	5.29	5.29	4.66	2.3	5.29	1.11	1.11	3.51	4.66	1.11	4.66	1.54	1.11	7.68	2.6	5.29	2.6	8.78	7.68	4.38	2.3	8.38	2.6	7.68	5.29	8.78	3.51	0.00000	0.00000	0.00000	0.00000	16.52	4.38	7.68	5.29	5.29	8.78	16.52	5.29	1.54	16.52	6.58	7.68	4.66	6.58	1.7
0.00000	5.88	5.29	2.58	5.29	5.29	5.88	2.3	7.68	1.11	1.11	3.51	16.52	1.11	4.66	5.29	1.11	7.68	2.6	5.29	2.6	8.78	7.68	4.38	8.38	8.38	1.7	2.89	1.7	8.38	5.29	0.00000	0.00000	8.78	4.66	1.54	5.88	4.38	4.38	1.54	7.68	16.52	7.68	6.58	16.52	16.52	16.52	4.66	7.68	8.78
0.00000	1.11	3.51	4.38	1.11	4.66	16.52	1.11	7.68	2.6	5.29	2.6	8.78	7.68	4.38	8.38	8.38	1.7	7.68	2.6	7.68	1.11	8.78	2.3	1.11	5.29	1.7	6	2.6	2.89	5.29	0.00000	0.00000	4.38	2.6	2.3	2.58	1.7	2.3	1.11	8.78	5.29	2.58	8.78	2.3	2.6	6.58	16.52	7.68	3.51
0.00000	5.29	5.88	2.3	5.29	1.11	1.11	3.51	5.29	1.11	16.52	5.29	1.11	7.68	2.6	5.29	2.6	8.78	7.68	4.38	1.54	8.38	4.66	5.29	1.54	8.38	16.52	16.52	6	16.52	1.54	8.78	6.58	5.29	8.78	4.66	1.54	5.88	4.38	4.38	1.54	16.52	7.68	6.58	16.52	16.52	16.52	4.66	7.68	8.78
0.00000	16.52	5.88	4.66	1.7	8.78	6	7.68	2.3	8.78	5.29	1.54	7.68	2.3	1.11	7.68	1.7	4.38	1.11	16.52	5.29	5.29	6.58	1.54	2.58	5.88	5.29	2.58	5.29	5.29	5.88	2.3	7.68	5.29	1.11	7.68	2.6	5.29	2.6	8.78	7.68	4.38	8.38	8.38	5.29	8.38	4.38	5.88	2.89	6.58
0.00000	5.29	5.29	6.58	1.54	1.54	5.88	2.3	1.54	5.29	1.54	5.88	2.3	7.68	1.11	1.11	3.51	1.7	1.11	4.66	5.29	1.11	7.68	2.6	5.29	2.6	8.78	7.68	4.38	1.54	8.38	0.00000	0.00000	4.66	4.66	1.54	5.88	4.38	4.38	1.54	7.68	16.52	7.68	6.58	6.58	16.52	16.52	4.66	7.68	8.78
0.00000	7.68	2.6	5.29	2.6	8.78	7.68	4.38	8.78	8.38	1.7	7.68	4.66	7.68	1.11	8.38	2.3	1.11	5.29	1.7	6	2.6	2.89	5.29	4.38	2.6	6	1.54	4.38	2.3	1.11	0.00000	0.00000	8.78	2.3	1.54	2.6	2.6	4.66	6.58	16.52	7.68	3.51	8.38	4.38	1.7	4.66	8.78	7.68	8.78
0.00000	4.66	1.7	6.58	16.52	7.68	3.51	8.38	2.33	8.78	16.52	7.68	5.88	6.58	6.58	7.68	5.88	8.38	7.68	4.66	16.52	6.58	6.58	16.52	5.88	7.68	16.52	16.52	8.78	16.52	5.29	4.66	6.58	5.29	8.78	4.66	1.54	5.88	4.38	4.38	1.54	16.52	7.68	6.58	16.52	16.52	16.52	4.66	7.68	8.78
0.00000	4.66	1.7	6.58	16.52	7.68	3.51	8.38	2.33	8.78	16.52	7.68	5.88	6.58	6.58	7.68	5.88	8.38	7.68	4.66	16.52	6.58	6.58	16.52	8.38	7.68	16.52	16.52	8.78	16.52	5.29	4.66	6.58	5.29	8.78	4.66	1.54	5.88	4.38	4.38	1.54	16.52	7.68	6.58	16.52	16.52	16.52	4.66	7.68	8.78
5.88	6.58	8.38	6.58	16.52	8.38	6.58	2.6	2.6	5.29	16.52	5.29	6	8.38	16.52	4.66	6.58	16.52	5.88	16.52	7.68	6.58	7.68	16.52	16.52	7.68	4.66	5.88	4.66	16.52	5.29	4.66	6.58	5.29	4.66	4.66	1.54	5.88	4.38	4.38	1.54	2.33	16.52	7.68	3.51	8.38	16.52	16.52	8.78	5.88
5.88	8.78	1.7	6.58	16.52	7.68	3.51	2.58	1.7	16.52	16.52	5.29	4.66	5.88	16.52	8.38	8.38	8.38	5.88	16.52	4.66	16.52	7.68	6.58	1.11	7.68	5.88	5.88	4.66	6.58	1.11	8.78	6.58	5.29	8.78	4.66	2.58	5.88	4.38	4.38	2.3	2.6	16.52	7.68	3.51	8.78	16.52	16.52	16.52	7.68
5.88	8.78	2.6	6.58	16.52	7.68	6.58	8.38	2.6	8.78	6	5.29	8.78	4.66	16.52	4.66	1.11	6.58	7.68	16.52	6.58	5.29	4.66	5.29	16.52	8.38	5.88	4.66	4.66	5.88	8.78	16.52	6.58	5.29	8.78	4.66	2.58	5.88	4.38	4.38	7.68	2.6	16.52	7.68	6.58	16.52	16.52	16.52	6.58	7.68
5.88	8.78	4.38	6.58	16.52	7.68	3.51	8.38	1.7	8.38	6	5.29	5.88	7.68	16.52	8.38	5.88	8.78	5.88	6.58	8.78	16.52	6.58	8.78	8.38	5.88	7.68	4.66	4.66	16.52	5.29	8.78	6.58	5.29	8.78	4.66	1.54	5.88	4.38	4.38	2.3	4.38	16.52	7.68	1.11	16.52	16.52	16.52	8.78	7.68
5.88	6	8.78	6.58	16.52	7.68	3.51	2.6	2.6	5.29	16.52	5.29	6	4.66	16.52	4.66	7.68	16.52	5.88	16.52	1.11	6.58	7.68	16.52	16.52	8.38	5.88	16.52	4.66	16.52	5.29	4.66	6.58	7.68	8.78	4.66	2.58	5.88	4.38	4.38	2.33	7.68	16.52	7.68	3.51	8.38	16.52	16.52	8.38	5.88
5.88	8.38	4.38	3.51	16.52	7.68	3.51	8.78	1.7	8.38	16.52	5.29	5.88	7.68	16.52	8.38	5.88	8.78	5.88	6.58	8.78	6.58	6.58	8.78	8.38	5.88	7.68	4.66	4.66	16.52	5.29	8.78	6.58	5.29	8.78	4.66	1.54	5.88	4.38	4.38	2.3	4.38	16.52	7.68	1.11	16.52	16.52	16.52	8.78	7.68
5.88	8.38	8.38	4.66	16.52	4.38	2.89	1.54	1.7	5.29	4.66	7.68	8.78	4.66	8.78	16.52	7.68	6.58	8.78	16.52	16.52	7.68	16.52	16.52	16.52	16.52	4.66	6.58	8.78	16.52	8.78	4.66	3.51	5.29	8.78	4.66	2.58	5.88	7.68	4.38	2.58	4.66	6	7.68	3.51	16.52	2.3	16.52	6.58	7.68
5.88	4.66	1.7	6.58	16.52	7.68	3.51	5.29	4.38	1.11	16.52	5.29	6	4.66	16.52	5.88	8.38	5.88	5.88	16.52	16.52	6.58	7.68	4.66	1.11	8.38	5.29	5.88	4.66	16.52	2.89	16.52	6.58	2.3	8.78	4.66	2.58	5.88	4.38	4.38	1.54	4.38	16.52	7.68	3.51	8.78	16.52	16.52	4.66	7.68
5.88	4.66	2.6	6.58	16.52	7.68	6.58	2.58	2.6	16.52	6	5.29	8.78	4.66	16.52	4.66	6.58	6.58	7.68	16.52	16.52	5.29	5.88	5.29	16.52	8.38	8.38	16.52	4.66	5.88	8.78	16.52	6.58	5.29	8.78	4.66	2.58	5.88	4.38	4.38	7.68	2.6	16.52	7.68	6.58	16.52	16.52	16.52	6.58	7.68
5.88	4.66	2.6	6.58	16.52	7.68	6.58	7.68	2.6	4.66	6	5.29	8.78	4.66	16.52	4.66	8.78	6.58	7.68	16.52	6.58	5.29	5.88	5.29	16.52	8.38	4.66	16.52	4.66	5.88	4.66	16.52	6.58	5.29	8.78	4.66	2.58	5.88	4.38	4.38	7.68	2.6	16.52	7.68	6.58	16.52	16.52	16.52	6.58	7.68
5.88	4.66	2.6	6.58	16.52	7.68	6.58	8.38	1.7	6.58	6	5.29	8.78	4.66	16.52	4.66	6.58	6.58	7.68	16.52	6.58	5.29	4.66	5.29	16.52	8.38	4.66	16.52	4.66	5.88	8.78	16.52	6.58	5.29	8.78	4.66	2.58	5.88	4.38	4.38	7.68	2.6	16.52	7.68	6.58	16.52	16.52	16.52	16.52	7.68
5.88	4.66	2.6	6.58	16.52	7.68	6.58	8.38	2.6	8.78	6	5.29	8.78	8.78	16.52	4.66	6.58	6.58	7.68	16.52	6.58	5.29	4.66	4.66	16.52	8.38	8.38	16.52	4.66	8.38	4.66	16.52	6.58	5.29	8.78	4.66	2.58	5.88	4.38	4.38	7.68	2.6	16.52	7.68	6.58	16.52	16.52	16.52	6.58	7.68
5.88	4.66	2.6	6.58	16.52	7.68	6.58	8.38	2.6	8.78	6	5.29	8.78	4.66	16.52	4.66	6.58	6.58	7.68	16.52	6.58	5.29	4.66	5.29	16.52	8.38	4.66	16.52	4.66	5.88	8.78	16.52	6.58	5.29	8.78	4.66	2.58	5.88	4.38	4.38	7.68	2.6	16.52	7.68	6.58	16.52	16.52	16.52	6.58	7.68
5.88	4.66	2.6	6.58	16.52	7.68	6.58	8.38	2.6	8.78	6	5.29	4.66	4.66	16.52	4.66	6.58	6.58	7.68	16.52	6.58	5.29	4.66	5.29	16.52	8.38	16.52	16.52	4.66	5.88	8.78	16.52	6.58	5.29	6	4.66	2.58	5.88	4.38	4.38	7.68	2.6	16.52	7.68	6.58	16.52	16.52	16.52	6.58	7.68
5.88	4.66	2.6	6.58	16.52	7.68	6.58	8.38	2.6	4.66	6	5.29	8.78	8.78	16.52	4.66	6.58	6.58	7.68	16.52	6.58	5.29	5.88	5.29	16.52	8.38	4.66	16.52	4.66	5.88	8.78	16.52	6.58	5.29	8.78	4.66	2.58	5.88	4.38	4.38	7.68	2.6	16.52	7.68	6.58	16.52	16.52	16.52	6.58	7.68
5.88	4.66	2.6	6.58	16.52	7.68	6.58	8.38	2.6	4.66	6	5.29	4.66	16.52	16.52	16.52	6.58	4.66	7.68	16.52	6.58	5.29	4.66	5.29	16.52	8.38	8.38	16.52	4.66	5.88	8.78	16.52	6.58	5.29	8.78	4.66	1.54	5.88	4.38	4.38	7.68	2.6	16.52	7.68	6.58	16.52	16.52	16.52	6.58	7.68
5.88	4.66	4.66	6.58	16.52	7.68	2.33	2.89	2.6	5.29	16.52	5.29	6	4.66	16.52	5.88	7.68	16.52	5.88	16.52	1.11	6.58	7.68	2.33	16.52	8.38	8.38	16.52	4.66	16.52	5.29	4.66	6.58	5.29	8.78	4.66	2.58	5.88	4.38	4.38	2.33	5.29	16.52	7.68	3.51	8.38	16.52	16.52	8.38	8.38
5.88	4.66	4.66	6.58	16.52	7.68	3.51	2.3	2.6	5.29	16.52	5.29	8.78	4.66	16.52	4.66	5.29	16.52	5.88	16.52	6.58	6.58	7.68	16.52	4.66	8.38	8.38	16.52	4.66	16.52	5.29	8.78	6.58	5.29	8.78	4.66	2.58	5.88	4.38	4.38	2.33	7.68	16.52	7.68	3.51	8.38	16.52	16.52	8.38	5.88
1.7	8.78	4.38	3.51	16.52	7.68	3.51	1.7	1.7	2.33	16.52	5.29	3.51	8.38	6.58	3.51	7.68	8.78	7.68	4.66	8.78	16.52	7.68	8.78	8.38	1.11	5.88	4.66	8.78	16.52	5.29	8.78	6.58	5.29	8.78	4.66	1.54	5.88	4.38	4.38	1.54	3.51	16.52	7.68	1.11	16.52	16.52	16.52	8.78	7.68
1.7	8.78	4.38	3.51	16.52	7.68	3.51	5.29	1.7	2.3	16.52	5.29	5.88	8.38	16.52	7.68	7.68	8.78	7.68	4.66	8.78	16.52	7.68	4.66	8.38	1.11	5.88	4.66	8.78	16.52	5.29	8.78	6.58	5.29	8.78	4.66	1.54	5.88	4.38	4.38	1.54	3.51	16.52	7.68	1.11	16.52	16.52	16.52	8.78	7.68
1.7	4.66	2.6	6.58	16.52	7.68	6.58	8.38	2.6	8.78	6	5.29	8.78	4.66	16.52	4.66	8.78	6.58	7.68	16.52	6.58	5.29	5.88	4.66	16.52	8.38	5.88	16.52	6	5.88	8.78	16.52	6.58	5.29	8.78	8.78	2.58	5.88	4.38	4.38	7.68	2.6	16.52	7.68	6.58	16.52	16.52	16.52	6.58	7.68
2.6	2.6	6.58	16.52	7.68	6.58	8.38	1.7	5.29	5.88	8.78	7.68	5.88	7.68	16.52	16.52	7.68	8.78	8.38	4.66	16.52	6.58	7.68	16.52	8.78	8.38	16.52	16.52	6	16.52	1.54	8.78	6.58	5.29	8.78	4.66	1.54	5.88	4.38	4.38	1.54	7.68	16.52	7.68	6.58	16.52	16.52	16.52	4.66	7.68
2.6	8.38	2.6	6.58	16.52	7.68	6.58	2.6	2.6	8.78	6	5.29	8.78	16.52	16.52	8.38	8.38	8.78	7.68	8.78	4.66	5.29	5.88	6.58	4.66	8.38	6	8.78	8.78	5.88	4.66	8.78	6.58	5.29	8.78	4.66	2.58	5.88	4.38	4.38	7.68	2.6	16.52	7.68	6.58	16.52	16.52	16.52	6.58	7.68
2.6	8.38	2.6	6.58	16.52	7.68	3.51	2.6	2.6	8.78	6	5.29	8.78	16.52	16.52	8.38	8.38	8.78	7.68	16.52	4.66	5.29	5.88	6.58	8.78	8.38	8.78	8.78	8.78	5.88	4.66	8.78	6.58	5.29	8.78	4.66	2.58	5.88	4.38	4.38	7.68	2.6	16.52	7.68	6.58	16.52	16.52	16.52	6.58	7.68
2.6	4.66	2.6	6.58	16.52	7.68	3.51	2.6	1.7	5.29	16.52	5.29	8.78	7.68	16.52	8.38	8.38	5.88	1.11	16.52	16.52	5.29	8.38	1.11	6.58	1.11	5.88	16.52	4.66	6	8.78	8.78	6.58	5.29	8.78	4.66	1.54	5.88	4.38	4.38	7.68	2.6	16.52	7.68	6.58	16.52	16.52	16.52	16.52	7.68
2.6	4.66	2.6	6.58	16.52	7.68	3.51	2.6	1.7	5.29	16.52	5.29	8.78	7.68	16.52	8.38	8.38	5.88	7.68	16.52	16.52	5.29	7.68	1.11	6.58	1.11	4.66	16.52	4.66	6	8.78	8.78	6.58	5.29	8.78	4.66	1.54	5.88	4.38	4.38	7.68	2.6	16.52	7.68	6.58	6	16.52	16.52	16.52	7.68
2.6	4.66	2.6	6.58	16.52	7.68	3.51	2.6	1.7	5.29	16.52	5.29	8.78	7.68	16.52	8.38	8.38	5.88	7.68	16.52	16.52	5.29	8.38	1.11	6.58	1.11	5.88	16.52	4.66	6	8.78	8.78	6.58	5.29	8.78	4.66	1.54	5.88	4.38	4.38	7.68	2.6	16.52	7.68	6.58	16.52	16.52	16.52	16.52	7.68
2.6	4.66	2.6	6.58	16.52	7.68	3.51	2.6	1.7	5.29	16.52	5.29	8.78	7.68	16.52	8.38	8.38	5.88	7.68	16.52	16.52	5.29	8.38	1.11	6.58	1.11	5.88	16.52	4.66	6	8.78	8.78	6.58	5.29	8.78	4.66	1.54	5.88	4.38	4.38	7.68	2.6	16.52	7.68	6.58	16.52	16.52	16.52	16.52	7.68
2.6	4.66	2.6	6.58	16.52	7.68	3.51	2.6	1.7	5.29	16.52	5.29	8.78	7.68	16.52	8.38	8.38	5.88	7.68	16.52	16.52	5.29	8.38	1.11	6.58	1.11	5.88	16.52	4.66	6	8.78	8.78	6.58	5.29	8.78	4.66	1.54	5.88	4.38	4.38	7.68	2.6	16.52	7.68	6.58	16.52	16.52	16.52	16.52	7.68
2.6	4.66	2.6	6.58	16.52	7.68	3.51	2.6	1.7	5.29	16.52	5.29	8.78	7.68	16.52	8.38	8.38	5.88	7.68	16.52	16.52	5.29	8.38	1.11	6.58	1.11	4.66	16.52	4.66	6	6.58	4.66	6.58	5.29	8.78	4.66	1.54	5.88	4.38	4.38	7.68	2.6	16.52	7.68	6.58	16.52	16.52	16.52	16.52	7.68
2.6	4.66	2.6	3.51	16.52	4.38	2.89	4.38	1.7	7.68	16.52	5.88	8.78	16.52	16.52	16.52	8.78	16.52	7.68	16.52	16.52	5.29	8.78	8.78	6.58	4.66	16.52	4.66	4.66	5.29	8.78	8.78	6.58	4.66	4.66	2.58	7.68	7.68	5.29	5.29	16.52	1.54	4.66	1.11	3.51	4.66	8.78	16.52	16.52	1.11
8.78	2.6	6.58	16.52	4.38	6.58	4.38	2.6	16.52	6	5.29	8.78	5.29	5.88	1.7	5.29	8.78	16.52	6.58	4.66	2.89	2.89	6	7.68	3.51	4.38	2.33	7.68	2.89	4.66	2.33	6.58	16.52	5.29	8.78	4.66	1.54	5.88	4.38	4.38	7.68	2.6	16.52	7.68	6.58	16.52	16.52	16.52	7.68	7.68
8.78	2.3	1.7	3.51	16.52	7.68	2.89	2.3	2.6	8.38	7.68	5.29	8.78	4.66	5.88	4.66	1.11	7.68	5.88	8.78	16.52	5.29	8.38	16.52	16.52	8.38	4.66	8.78	8.38	16.52	6	8.78	6.58	5.29	8.78	4.66	2.58	5.88	5.88	4.38	1.54	2.6	16.52	1.11	8.78	6	6	16.52	4.66	6.58
8.78	4.66	2.6	6.58	16.52	7.68	6.58	8.38	2.6	16.52	6	5.29	8.78	4.66	16.52	4.66	8.78	6.58	7.68	16.52	6.58	5.29	4.66	8.38	16.52	8.38	4.66	16.52	4.66	8.38	6.58	16.52	6.58	5.29	8.78	4.66	2.58	5.88	4.38	4.38	7.68	2.6	16.52	7.68	6.58	16.52	16.52	16.52	6.58	7.68
2.58	16.52	2.6	6.58	16.52	7.68	6.58	2.3	2.6	5.29	16.52	5.29	8.78	8.78	16.52	2.89	4.66	6.58	7.68	5.88	6.58	5.29	5.88	1.11	5.88	5.88	16.52	5.88	4.66	16.52	1.11	4.66	6.58	5.29	4.66	4.66	1.54	5.29	4.38	4.38	8.78	2.6	16.52	7.68	6.58	16.52	16.52	16.52	16.52	6.58
2.58	4.66	2.6	6.58	16.52	7.68	3.51	2.6	1.7	5.29	16.52	5.29	8.78	7.68	16.52	8.38	8.38	5.88	7.68	16.52	16.52	5.29	8.78	1.11	6.58	1.11	5.88	16.52	4.66	6	4.66	8.78	6.58	5.29	8.78	4.66	1.54	5.88	4.38	4.38	7.68	2.6	16.52	7.68	6.58	16.52	16.52	16.52	4.66	7.68
2.58	4.66	8.78	2.6	6.58	16.52	7.68	2.33	1.7	5.88	6	5.29	6	8.38	16.52	8.38	4.66	8.78	5.88	4.66	8.78	5.29	5.88	6.58	16.52	8.38	8.78	8.38	4.66	16.52	4.66	8.78	6.58	5.29	8.78	4.66	1.54	4.66	4.38	4.38	7.68	2.6	16.52	7.68	6.58	6.58	8.78	16.52	16.52	7.68
16.52	8.78	8.38	6.58	16.52	7.68	7.68	1.7	1.7	5.29	16.52	5.29	8.78	8.38	16.52	8.78	1.11	7.68	5.88	16.52	6.58	6.58	7.68	16.52	8.78	8.38	5.88	16.52	8.38	16.52	5.29	8.78	6.58	5.29	8.78	4.66	1.54	5.88	4.38	4.38	2.33	5.29	16.52	7.68	3.51	8.78	16.52	16.52	4.66	7.68
4.38	8.78	1.7	3.51	16.52	7.68	3.51	2.6	1.7	2.3	16.52	5.29	7.68	8.38	16.52	7.68	7.68	8.78	7.68	4.66	8.38	6.58	7.68	8.78	8.38	1.11	5.88	4.66	8.78	16.52	5.29	8.78	6.58	5.29	8.78	4.66	1.54	5.88	4.38	4.38	1.54	3.51	16.52	7.68	1.11	16.52	16.52	16.52	8.78	7.68
5.29	4.66	2.6	6.58	16.52	7.68	2.89	1.7	1.7	8.78	16.52	5.29	8.78	8.78	16.52	5.88	5.88	6.58	7.68	4.66	5.88	5.29	7.68	16.52	4.66	5.88	16.52	7.68	8.78	8.38	16.52	4.66	6.58	5.29	8.78	4.66	2.58	5.88	4.38	4.38	7.68	2.6	16.52	7.68	6.58	16.52	16.52	16.52	6.58	7.68
5.29	4.66	2.6	6.58	16.52	7.68	3.51	4.66	2.6	5.29	16.52	5.29	8.78	8.38	16.52	5.88	5.88	8.38	7.68	4.66	6.58	7.68	7.68	16.52	4.66	5.29	8.78	7.68	8.78	6.58	3.51	16.52	6.58	5.29	8.78	4.66	1.54	5.88	4.38	4.38	3.51	7.68	4.66	7.68	1.11	8.78	16.52	16.52	4.66	7.68
2.3	1.11	7.68	5.88	8.78	1.11	16.52	5.29	5.29	3.51	1.54	2.58	8.78	7.68	5.29	2.58	7.68	16.52	5.88	5.29	1.11	1.11	3.51	1.7	1.11	5.88	5.29	1.11	7.68	2.33	5.29	2.6	8.78	5.29	4.66	4.66	1.54	5.88	4.38	4.38	2.33	8.38	16.52	7.68	6.58	8.78	16.52	16.52	4.66	7.68
2.3	8.78	2.6	6.58	16.52	7.68	3.51	5.88	1.7	1.7	5.29	16.52	8.38	16.52	8.78	7.68	8.78	8.78	7.68	7.68	4.66	8.78	16.52	6.58	8.78	8.78	5.88	5.88	4.66	8.78	16.52	5.29	6.58	5.29	4.66	4.66	1.54	5.88	4.38	4.38	2.33	8.38	16.52	7.68	6.58	16.52	16.52	16.52	4.66	7.68
2.3	8.78	2.6	6.58	16.52	7.68	3.51	5.88	5.29	1.7	5.29	16.52	8.38	16.52	8.78	7.68	8.78	8.78	7.68	7.68	4.66	8.78	16.52	6.58	8.78	8.78	5.88	5.88	4.66	8.78	16.52	5.29	6.58	5.29	4.66	4.66	1.54	5.88	4.38	4.38	2.33	8.38	16.52	7.68	6.58	8.78	16.52	16.52	4.66	7.68
2.3	8.78	2.6	6.58	16.52	7.68	3.51	5.88	5.29	1.7	5.29	16.52	8.38	16.52	8.78	7.68	8.78	8.78	7.68	7.68	4.66	8.78	16.52	6.58	8.78	8.78	5.88	5.88	4.66	8.78	16.52	5.29	6.58	5.29	4.66	4.66	1.54	5.88	4.38	4.38	2.33	8.38	16.52	7.68	6.58	8.78	16.52	16.52	4.66	7.68
2.3	8.78	2.6	6.58	16.52	7.68	3.51	5.88	5.29	1.7	5.29	16.52	8.38	16.52	8.78	7.68	8.78	8.78	7.68	7.68	4.66	8.78	16.52	6.58	8.78	8.78	5.88	5.88	4.66	8.78	16.52	5.29	6.58	5.29	4.66	4.66	1.54	5.88	4.38	4.38	2.33	8.38	16.52	7.68	6.58	8.78	16.52	16.52	4.66	7.68
2.3	8.78	2.6	6.58	16.52	7.68	3.51	5.88	5.29	1.7	5.29	16.52	8.38	16.52	8.78	7.68	8.78	8.78	7.68	7.68	4.66	8.78	16.52	6.58	8.78	8.78	5.88	5.88	4.66	8.78	16.52	5.29	6.58	5.29	4.66	4.66	1.54	5.88	4.38	4.38	2.33	8.38	16.52	7.68	6.58	8.78	16.52	16.52	4.66	7.68
2.3	8.78	2.6	6.58	16.52	7.68	3.51	5.88	5.29	1.7	5.29	16.52	8.38	16.52	8.78	7.68	8.78	8.78	7.68	7.68	4.66	8.78	16.52	6.58	8.78	8.78	5.88	5.88	4.66	8.78	16.52	5.29	6.58	5.29	4.66	4.66	1.54	5.88	4.38	4.38	2.33	8.38	16.52	7.68	6.58	8.78	16.52	16.52	4.66	7.68
2.3	16.52	2.3	6.58	16.52	7.68	6.58	2.6	1.7	1.11	16.52	8.38	16.52	8.78	6.58	8.78	4.66	16.52	7.68	16.52	4.66	6.58	6.58	8.78	8.78	5.88	5.88	4.66	8.78	16.52	5.29	8.78	6.58	5.29	4.66	4.66	1.54	5.88	4.38	4.38	2.33	8.38	16.52	7.68	6.58	8.78	16.52	16.52	4.66	7.68
2.3	4.38	2.6	6.58	16.52	7.68	3.51	1.54	1.7	1.7	7.68	16.52	8.38	4.66	5.88	6.58	8.78	16.52	16.52	7.68	16.52	4.66	6.58	16.52	8.78	8.78	5.88	5.88	4.66	8.78	16.52	5.29	6.58	5.29	4.66	4.66	1.54	5.88	4.38	4.38	2.33	8.38	16.52	7.68	6.58	8.78	16.52	16.52	4.66	7.68
2.3	8.38	1.7	6.58	16.52	7.68	3.51	1.7	5.29	7.68	16.52	8.38	16.52	7.68	6.58	5.88	16.52	8.78	7.68	4.66	8.78	1.11	6.58	16.52	6	4.38	2.6	8.78	8.78	6.58	5.29	8.78	6.58	5.29	4.66	4.66	2.58	5.88	4.38	4.38	1.54	1.7	16.52	7.68	6.58	8.78	16.52	16.52	8.78	5.88
2.3	4.66	2.6	6.58	16.52	7.68	3.51	2.6	1.7	5.29	16.52	5.29	8.78	7.68	16.52	8.38	8.38	5.88	7.68	16.52	16.52	5.29	8.78	1.11	6.58	1.11	5.88	16.52	4.66	6	4.66	8.78	6.58	5.29	8.78	4.66	1.54	5.88	4.38	4.38	7.68	2.6	16.52	7.68	6.58	16.52	16.52	16.52	4.66	7.68
7.68	16.52	2.6	3.51	16.52	5.88	3.51	2.6	1.7	5.29	16.52	5.29	5.29	8.38	16.52	5.88	7.68	16.52	7.68	4.66	4.66	5.29	7.68	16.52	8.78	5.29	16.52	7.68	8.78	16.52	5.29	8.78	6.58	5.29	4.66	4.66	2.58	5.88	4.38	4.38	1.54	4.38	16.52	7.68	3.51	16.52	16.52	16.52	8.78	5.88
7.68	4.66	2.6	6.58	16.52	7.68	6.58	8.38	2.6	4.66	6	5.29	4.66	4.66	16.52	4.66	6.58	6.58	7.68	16.52	6.58	5.29	4.66	5.29	16.52	8.38	6	16.52	4.66	5.88	8.78	16.52	6.58	5.29	8.78	4.66	2.58	5.88	4.38	4.38	7.68	2.6	16.52	7.68	6.58	16.52	16.52	16.52	6.58	7.68
7.68	4.66	7.68	6.58	16.52	5.88	3.51	2.6	2.6	5.29	16.52	5.29	6	5.88	16.52	8.38	8.78	8.78	5.88	16.52	1.11	6.58	8.38	16.52	16.52	8.38	5.88	4.66	4.66	16.52	4.66	4.66	6.58	5.29	8.78	4.66	2.58	5.88	4.38	4.38	1.54	8.38	16.52	7.68	3.51	8.78	16.52	16.52	16.52	8.38
7.68	4.66	7.68	6.58	16.52	5.88	3.51	2.6	2.6	5.29	16.52	5.29	6	5.88	16.52	8.38	8.78	8.38	7.68	16.52	1.11	6.58	7.68	16.52	16.52	8.38	5.88	4.66	4.66	16.52	4.66	4.66	6.58	5.29	8.78	4.66	2.58	5.88	4.38	4.38	1.54	8.38	16.52	7.68	3.51	8.78	16.52	16.52	16.52	8.38
7.68	4.66	8.38	6.58	16.52	5.88	3.51	1.7	2.6	5.29	16.52	5.29	2.58	5.88	6.58	7.68	6.58	6	7.68	16.52	7.68	6.58	7.68	7.68	16.52	8.38	5.88	4.66	4.66	16.52	4.66	4.66	6.58	5.29	8.78	4.66	2.58	5.88	4.38	4.38	16.52	5.88	16.52	7.68	3.51	8.38	16.52	16.52	8.78	8.78
8.38	8.78	1.7	6.58	16.52	7.68	3.51	8.38	1.7	7.68	16.52	5.29	7.68	8.38	16.52	8.38	5.88	4.66	8.38	4.66	8.38	16.52	7.68	16.52	8.38	8.38	8.38	5.88	4.66	16.52	2.89	16.52	6.58	5.29	8.78	4.66	2.58	5.88	4.38	4.38	1.11	2.33	16.52	7.68	3.51	8.78	16.52	16.52	4.66	7.68
8.38	8.78	2.6	6.58	16.52	7.68	3.51	8.38	2.6	8.38	6	5.29	8.78	8.78	16.52	8.38	5.88	16.52	7.68	16.52	6.58	5.29	5.88	7.68	16.52	8.38	4.66	5.88	8.38	6	8.78	4.66	6.58	5.29	8.78	4.66	2.58	5.88	4.38	4.38	7.68	2.6	16.52	7.68	7.68	16.52	16.52	16.52	7.68	7.68
8.38	16.52	1.7	6.58	16.52	7.68	3.51	5.29	4.38	1.11	16.52	5.29	6	4.66	16.52	5.88	8.38	5.88	5.88	16.52	16.52	6.58	7.68	4.66	1.11	8.38	5.29	5.88	4.66	16.52	2.89	16.52	6.58	2.3	8.38	4.66	2.58	5.88	4.38	4.38	1.54	4.38	16.52	7.68	3.51	8.78	16.52	16.52	4.66	7.68
8.38	16.52	2.6	6.58	16.52	7.68	6.58	2.3	2.6	5.29	16.52	5.29	8.78	8.78	16.52	2.89	4.66	6.58	7.68	5.88	6.58	5.29	5.88	1.11	5.88	5.88	16.52	5.88	4.66	16.52	1.11	4.66	6.58	0.00000	4.66	4.66	1.54	5.29	4.38	4.38	8.78	2.6	16.52	7.68	6.58	16.52	16.52	16.52	16.52	6.58
8.38	16.52	2.6	6.58	16.52	7.68	6.58	2.3	2.6	5.29	16.52	5.29	8.78	8.78	16.52	2.89	4.66	6.58	7.68	5.88	6.58	5.29	5.88	1.11	5.88	5.88	16.52	5.88	4.66	16.52	1.11	4.66	6.58	0.00000	4.66	4.66	1.54	5.29	4.38	4.38	8.78	2.6	16.52	7.68	6.58	16.52	16.52	16.52	16.52	6.58
8.38	16.52	2.6	6.58	16.52	7.68	6.58	2.3	2.6	5.29	16.52	5.29	8.78	8.78	16.52	2.89	4.66	6.58	7.68	5.88	16.52	5.29	5.88	1.11	5.88	5.88	16.52	5.88	4.66	16.52	1.11	4.66	6.58	0.00000	4.66	8.78	1.54	5.29	4.38	4.38	8.78	2.6	16.52	7.68	6.58	16.52	16.52	16.52	16.52	6.58
8.38	16.52	2.6	6.58	16.52	7.68	7.68	2.6	5.29	5.88	16.52	5.29	5.29	8.38	16.52	5.88	5.88	16.52	7.68	8.78	6	5.29	7.68	16.52	16.52	5.29	16.52	7.68	8.78	16.52	6.58	8.78	6.58	5.29	4.66	4.66	2.58	5.88	4.38	4.38	1.54	4.38	16.52	7.68	3.51	8.38	16.52	16.52	4.66	7.68
8.38	4.66	7.68	6.58	16.52	5.88	3.51	2.6	1.7	5.29	16.52	5.29	6	5.88	16.52	5.29	1.11	6	5.88	16.52	7.68	6.58	7.68	5.88	8.78	8.38	8.78	16.52	4.66	16.52	4.66	8.38	6.58	5.29	8.78	4.66	2.58	5.88	4.38	4.38	1.54	8.78	16.52	7.68	3.51	8.78	16.52	16.52	8.78	7.68
8.38	4.66	7.68	6.58	16.52	5.88	3.51	2.6	1.7	5.29	16.52	5.29	6	5.88	16.52	5.29	7.68	6	5.88	16.52	6.58	6.58	7.68	5.88	8.78	8.38	8.78	16.52	4.66	16.52	4.66	8.38	6.58	5.29	8.78	4.66	2.58	5.88	4.38	4.38	1.11	4.66	16.52	7.68	3.51	8.78	16.52	16.52	8.78	7.68
4.66	6.58	2.6	3.51	6.58	1.7	2.89	4.38	7.68	5.29	6.58	5.88	8.78	4.66	16.52	16.52	8.78	16.52	5.88	5.88	16.52	5.29	4.66	16.52	16.52	16.52	6.58	6.58	6	7.68	5.88	16.52	6.58	5.29	4.66	4.66	2.58	5.88	5.88	5.29	5.29	5.29	16.52	1.11	2.33	16.52	8.78	16.52	4.66	7.68
4.66	8.78	8.78	3.51	16.52	7.68	3.51	2.6	2.6	5.29	16.52	5.29	8.38	7.68	16.52	5.88	6.58	16.52	7.68	8.78	8.78	6.58	6.58	16.52	16.52	8.38	1.11	6.58	4.66	7.68	16.52	8.78	6.58	5.29	8.78	4.66	1.54	7.68	4.38	4.38	1.54	1.7	16.52	7.68	3.51	8.78	16.52	16.52	6.58	7.68
4.66	8.78	8.38	6.58	16.52	7.68	3.51	1.7	2.6	5.29	16.52	5.29	6.58	4.66	16.52	5.88	1.11	7.68	5.88	16.52	1.11	6.58	6.58	16.52	8.78	7.68	5.88	16.52	8.38	16.52	5.29	8.78	6.58	5.29	8.78	4.66	1.54	5.88	4.38	4.38	1.54	5.29	16.52	7.68	3.51	8.78	16.52	16.52	4.66	7.68
4.66	8.78	8.38	6.58	16.52	7.68	3.51	2.6	2.6	5.29	16.52	5.29	8.78	7.68	16.52	4.66	16.52	8.78	7.68	8.78	16.52	6.58	6.58	8.78	6.58	8.38	1.11	4.66	4.66	16.52	8.38	8.78	6.58	5.29	8.78	4.66	2.58	5.88	4.38	4.38	1.54	1.7	16.52	7.68	3.51	8.78	16.52	16.52	6.58	7.68
4.66	4.66	2.6	6.58	16.52	7.68	3.51	4.38	1.7	8.38	6	5.29	8.78	8.38	16.52	16.52	7.68	4.66	5.88	16.52	16.52	5.29	7.68	1.11	6.58	8.38	16.52	5.88	4.66	8.38	16.52	8.78	6.58	5.29	16.52	4.66	1.54	5.88	4.38	4.38	7.68	2.6	8.78	7.68	6.58	16.52	8.78	16.52	7.68	7.68
4.66	4.66	2.6	6.58	16.52	3.51	3.51	8.38	2.6	8.78	6	5.29	4.66	5.88	6.58	1.11	8.78	6.58	7.68	6.58	8.38	5.29	4.66	16.52	16.52	8.38	5.88	8.78	8.78	7.68	6.58	16.52	6.58	7.68	8.78	4.66	1.54	5.88	4.38	4.38	7.68	2.6	16.52	7.68	6.58	16.52	16.52	16.52	6.58	7.68
0.00000	2.6	8.78	7.68	4.38	5.88	8.38	1.7	1.7	7.68	16.52	8.38	4.66	5.88	6.58	8.78	16.52	16.52	7.68	16.52	6	6.58	6.58	16.52	8.78	5.88	5.88	4.66	8.78	16.52	5.29	8.78	6.58	5.29	8.78	4.66	1.54	5.88	4.38	4.38	1.54	7.68	16.52	7.68	6.58	16.52	16.52	16.52	4.66	7.68
0.00000	0.00000	0.00000	0.00000	0.00000	0.00000	0.00000	0.00000	0.00000	0.00000	0.00000	5.29	5.88	16.52	16.52	8.38	5.88	5.88	7.68	16.52	16.52	5.29	8.38	1.11	16.52	8.38	5.88	4.66	8.78	6	6.58	8.78	6.58	5.29	8.78	4.66	1.54	5.88	4.38	4.38	7.68	2.6	16.52	7.68	6.58	16.52	16.52	16.52	6.58	7.68
0.00000	0.00000	0.00000	0.00000	0.00000	0.00000	0.00000	0.00000	0.00000	0.00000	0.00000	5.29	5.88	16.52	16.52	8.38	4.66	5.88	7.68	16.52	16.52	5.29	8.38	1.11	16.52	8.38	5.88	4.66	4.66	6	6.58	8.78	6.58	5.29	8.78	4.66	1.54	5.88	4.38	4.38	7.68	2.6	16.52	7.68	6.58	16.52	16.52	16.52	6.58	7.68
0.00000	0.00000	0.00000	0.00000	0.00000	0.00000	0.00000	0.00000	0.00000	0.00000	0.00000	5.29	8.78	1.11	16.52	8.38	5.88	5.88	7.68	16.52	16.52	5.29	8.38	4.66	8.78	7.68	5.88	4.66	4.66	16.52	5.29	8.78	6.58	5.29	4.66	4.66	1.54	5.88	4.38	4.38	7.68	2.6	16.52	7.68	6.58	16.52	16.52	16.52	4.66	7.68
0.00000	0.00000	0.00000	0.00000	0.00000	0.00000	0.00000	0.00000	0.00000	0.00000	0.00000	5.29	8.78	1.11	16.52	8.38	5.88	5.88	7.68	16.52	16.52	5.29	8.38	4.66	8.78	7.68	5.88	4.66	4.66	16.52	5.29	8.78	6.58	5.29	4.66	4.66	1.54	5.88	4.38	4.38	7.68	2.6	16.52	7.68	6.58	16.52	16.52	16.52	4.66	7.68
0.00000	0.00000	0.00000	0.00000	0.00000	0.00000	0.00000	0.00000	0.00000	0.00000	0.00000	5.29	8.78	1.11	16.52	8.38	5.88	5.88	7.68	16.52	16.52	5.29	8.38	4.66	8.78	7.68	5.88	4.66	4.66	16.52	5.29	8.78	6.58	5.29	4.66	4.66	1.54	5.88	4.38	4.38	7.68	2.6	16.52	7.68	6.58	16.52	16.52	16.52	4.66	7.68
0.00000	0.00000	0.00000	0.00000	0.00000	0.00000	0.00000	0.00000	0.00000	0.00000	0.00000	5.29	8.78	1.11	16.52	8.38	5.88	5.88	7.68	16.52	16.52	5.29	8.38	4.66	8.78	7.68	5.88	4.66	4.66	16.52	5.29	8.78	6.58	5.29	4.66	4.66	1.54	5.88	4.38	4.38	7.68	2.6	16.52	7.68	6.58	16.52	16.52	16.52	4.66	7.68
0.00000	0.00000	0.00000	0.00000	0.00000	0.00000	0.00000	0.00000	0.00000	0.00000	0.00000	5.29	8.78	8.78	16.52	5.88	4.66	6.58	7.68	4.66	5.29	5.29	5.88	1.11	16.52	5.88	4.66	8.78	8.38	5.88	5.88	4.66	6.58	5.29	8.78	4.66	1.54	5.88	4.38	4.38	7.68	2.6	16.52	7.68	6.58	16.52	16.52	16.52	6.58	7.68
0.00000	0.00000	0.00000	0.00000	0.00000	0.00000	0.00000	0.00000	0.00000	0.00000	0.00000	5.29	8.38	16.52	16.52	4.66	16.52	6.58	7.68	16.52	16.52	5.29	4.66	6.58	16.52	7.68	8.38	6.58	6	6.58	16.52	8.78	6.58	5.29	8.78	4.66	1.54	5.88	4.38	4.38	7.68	2.6	16.52	7.68	6.58	16.52	16.52	16.52	6.58	7.68
0.00000	0.00000	0.00000	0.00000	0.00000	0.00000	0.00000	0.00000	0.00000	0.00000	0.00000	5.29	4.66	5.88	16.52	8.38	5.88	4.66	5.88	4.66	7.68	5.29	5.88	4.66	4.66	8.38	8.38	5.88	4.66	6.58	4.66	4.66	6.58	5.29	6	4.66	1.54	5.88	4.38	4.38	7.68	2.6	16.52	7.68	6.58	16.52	16.52	16.52	16.52	7.68
5.88	2.6	16.52	3.51	16.52	7.68	2.89	5.29	5.88	5.29	16.52	8.38	8.38	5.88	16.52	8.78	8.78	3.51	16.52	5.88	4.66	8.38	16.52	6.58	4.66	8.38	16.52	5.29	8.38	8.38	16.52	4.66	6.58	5.29	4.66	4.66	2.58	7.68	5.88	5.29	5.29	2.58	8.38	1.11	16.52	16.52	6	16.52	4.66	7.68
5.88	2.6	16.52	3.51	16.52	7.68	2.89	5.29	5.88	5.29	16.52	8.38	8.38	5.88	16.52	8.78	8.78	3.51	16.52	5.88	4.66	8.38	16.52	6.58	4.66	8.38	16.52	5.29	8.38	8.38	16.52	4.66	6.58	5.29	4.66	4.66	2.58	7.68	5.88	5.29	5.29	2.58	8.38	1.11	16.52	16.52	6	16.52	4.66	7.68
5.88	2.6	16.52	3.51	16.52	7.68	2.89	5.29	5.88	5.29	16.52	8.38	8.38	5.88	16.52	8.78	8.78	3.51	16.52	5.88	4.66	8.38	16.52	6.58	4.66	8.38	16.52	5.29	8.38	8.38	16.52	4.66	6.58	5.29	4.66	4.66	2.58	7.68	5.88	5.29	5.29	2.58	8.38	1.11	16.52	16.52	6	16.52	4.66	7.68
5.88	5.29	7.68	6.58	1.7	4.66	16.52	2.6	2.89	5.29	5.88	5.29	4.66	7.68	16.52	3.51	16.52	8.78	4.66	5.88	5.29	4.66	8.78	16.52	16.52	8.78	1.11	2.3	5.29	7.68	4.66	6.58	4.66	0.00000	4.66	4.66	16.52	5.88	7.68	5.29	5.29	5.88	16.52	8.38	6.58	5.88	8.38	16.52	16.52	7.68
5.88	4.66	4.66	4.66	16.52	8.38	2.89	1.54	2.6	5.29	8.78	5.29	2.89	4.66	16.52	16.52	8.38	5.88	4.38	8.38	16.52	16.52	16.52	16.52	16.52	16.52	16.52	5.29	8.38	5.88	5.29	16.52	1.11	0.00000	4.66	4.66	2.58	7.68	5.88	5.29	5.29	1.54	16.52	1.11	6.58	16.52	6	16.52	5.29	7.68
5.88	4.66	4.66	3.51	16.52	2.6	6.58	8.38	2.6	8.78	8.38	7.68	8.78	5.88	4.66	6	8.78	7.68	4.66	16.52	6.58	16.52	8.78	8.78	16.52	16.52	8.78	5.29	8.78	16.52	5.29	16.52	6.58	0.00000	4.66	4.66	1.54	7.68	5.88	5.29	5.29	1.7	6	1.11	16.52	16.52	6	16.52	16.52	1.11
5.88	4.66	4.66	3.51	16.52	2.6	6.58	8.38	2.6	8.78	8.38	7.68	8.78	5.88	4.66	6	8.78	7.68	4.66	16.52	6.58	16.52	8.78	8.78	16.52	16.52	8.78	7.68	8.78	6.58	5.29	16.52	6.58	0.00000	4.66	4.66	1.54	7.68	5.88	5.29	5.29	5.29	6	1.11	16.52	16.52	6	16.52	16.52	1.11
5.88	4.66	4.66	3.51	16.52	2.6	6.58	8.38	2.6	8.78	8.38	7.68	8.78	5.88	4.66	6	8.78	7.68	4.66	7.68	6.58	16.52	8.78	8.78	16.52	16.52	8.78	5.29	8.78	6.58	5.29	16.52	6.58	0.00000	4.66	4.66	1.54	7.68	5.88	5.29	5.29	5.29	6	1.11	16.52	16.52	6	16.52	16.52	1.11
5.29	2.6	1.54	6.58	16.52	6.58	2.89	1.7	2.6	5.29	16.52	5.88	4.66	5.88	16.52	16.52	7.68	16.52	5.88	5.88	16.52	5.88	5.88	5.88	16.52	7.68	4.66	4.66	5.88	5.88	16.52	16.52	6.58	16.52	4.66	2.3	16.52	5.88	5.29	5.29	5.88	1.54	7.68	16.52	6.58	5.88	16.52	16.52	2.89	16.52
8.78	3.51	1.7	3.51	16.52	7.68	2.89	1.7	8.38	5.29	2.6	5.88	16.52	16.52	16.52	8.38	16.52	5.88	8.78	4.66	16.52	4.66	4.66	16.52	6.58	6	5.29	7.68	4.66	4.66	4.66	4.66	6.58	0.00000	16.52	4.66	8.38	5.88	7.68	5.29	5.29	8.38	16.52	7.68	8.78	4.66	4.66	16.52	16.52	5.29
8.78	3.51	8.38	3.51	16.52	1.7	2.89	8.38	4.38	3.51	2.6	7.68	8.78	5.29	4.66	8.78	16.52	5.29	5.29	8.78	4.66	4.66	16.52	5.88	7.68	2.33	4.66	2.89	4.66	5.29	5.88	16.52	6.58	5.29	16.52	4.66	2.58	8.38	5.88	5.29	5.29	5.29	16.52	1.11	5.29	16.52	8.38	16.52	16.52	7.68
8.78	3.51	8.38	3.51	16.52	1.7	2.89	8.38	4.38	3.51	2.6	7.68	8.78	5.29	4.66	8.78	16.52	5.29	5.29	8.78	4.66	4.66	16.52	5.88	7.68	2.33	4.66	2.89	4.66	5.29	5.88	16.52	6.58	5.29	16.52	4.66	2.58	8.38	5.88	5.29	5.29	7.68	16.52	1.11	5.29	16.52	8.38	16.52	16.52	7.68
2.58	5.29	6	6.58	16.52	5.88	2.89	5.29	2.6	5.29	5.88	4.66	16.52	16.52	16.52	16.52	5.88	16.52	16.52	5.88	16.52	5.88	16.52	5.29	16.52	5.88	16.52	5.88	5.88	16.52	5.29	16.52	6.58	0.00000	16.52	4.66	2.3	5.88	7.68	5.29	5.29	5.29	1.54	5.88	1.11	6.58	5.29	16.52	5.88	1.11
16.52	16.52	2.6	3.51	8.78	5.29	6.58	8.38	1.7	8.38	5.88	5.88	4.66	4.66	8.78	6	4.66	5.29	5.88	16.52	4.66	16.52	4.66	5.88	16.52	8.38	4.66	4.66	6	7.68	4.66	16.52	6.58	0.00000	4.66	4.66	1.54	7.68	5.88	5.29	5.29	5.29	6	1.11	6.58	16.52	8.78	16.52	5.29	1.11
2.3	16.52	5.88	6.58	16.52	2.6	2.89	2.33	2.6	5.88	5.29	8.38	8.78	5.88	4.66	5.88	16.52	16.52	5.88	5.88	16.52	5.29	6.58	16.52	7.68	8.38	16.52	5.88	8.78	16.52	4.66	8.78	6.58	0.00000	6	4.66	1.54	7.68	5.88	5.29	5.29	5.29	6	1.11	6.58	16.52	6	16.52	8.38	16.52
2.3	16.52	2.6	3.51	8.78	2.3	16.52	8.38	1.7	8.38	4.66	5.88	8.78	5.88	8.78	6	4.66	8.38	8.38	2.89	4.66	8.78	4.66	5.29	16.52	8.38	16.52	7.68	4.66	7.68	4.66	16.52	6.58	0.00000	4.66	4.66	1.54	7.68	5.88	5.29	5.29	5.29	6	1.11	6.58	16.52	8.78	16.52	5.29	1.11
2.3	16.52	2.6	3.51	8.78	2.3	16.52	8.38	1.7	8.38	4.66	5.88	8.78	5.88	8.78	6	4.66	8.38	8.38	2.89	4.66	8.78	4.66	5.29	16.52	8.38	16.52	7.68	4.66	7.68	4.66	16.52	6.58	0.00000	4.66	4.66	1.54	7.68	5.88	5.29	5.29	5.29	6	1.11	6.58	16.52	8.78	16.52	5.29	1.11
2.3	16.52	8.38	6.58	16.52	2.3	2.89	2.33	2.6	5.88	7.68	8.38	8.78	8.78	4.66	8.38	6	16.52	5.88	5.88	16.52	5.29	3.51	16.52	1.11	8.38	16.52	5.88	8.78	16.52	8.78	8.78	6.58	0.00000	4.66	4.66	1.54	7.68	5.88	5.29	5.29	5.29	6	1.11	6.58	16.52	6	16.52	8.78	5.29
2.3	16.52	4.66	6.58	16.52	2.6	2.89	2.33	2.6	5.88	5.29	8.38	8.78	5.88	4.66	5.88	16.52	16.52	5.88	5.88	16.52	5.29	6.58	16.52	7.68	8.38	16.52	5.88	8.78	16.52	4.66	8.78	6.58	0.00000	8.78	4.66	1.54	7.68	5.88	5.29	5.29	5.29	6	1.11	6.58	16.52	6	16.52	8.38	16.52
1.54	16.52	5.88	6.58	16.52	2.6	2.89	2.33	2.6	5.88	5.29	8.38	8.78	8.78	4.66	5.88	16.52	16.52	7.68	8.78	16.52	5.29	6.58	16.52	7.68	8.38	16.52	5.88	8.78	16.52	4.66	4.66	6.58	0.00000	4.66	4.66	1.54	7.68	5.88	5.29	5.29	5.29	6	1.11	6.58	16.52	6	16.52	8.38	5.29
1.54	16.52	5.88	6.58	16.52	2.6	2.89	2.33	2.6	5.88	5.29	8.38	8.78	4.66	4.66	5.88	16.52	16.52	5.88	5.88	16.52	5.29	6.58	16.52	7.68	8.38	16.52	5.88	8.78	16.52	4.66	8.78	6.58	0.00000	6	4.66	1.54	7.68	5.88	5.29	5.29	5.29	6	1.11	6.58	16.52	6	16.52	8.38	16.52
1.54	16.52	5.88	6.58	16.52	2.6	2.89	2.33	2.6	5.88	5.29	8.38	4.66	5.88	4.66	5.88	5.88	16.52	7.68	4.66	16.52	5.29	6.58	16.52	7.68	8.38	16.52	5.88	5.88	16.52	4.66	8.78	6.58	0.00000	4.66	4.66	1.54	7.68	5.88	5.29	5.29	5.29	6	1.11	6.58	16.52	6	16.52	8.38	5.29
1.54	16.52	5.88	6.58	16.52	2.6	2.89	2.33	2.6	5.88	7.68	8.38	8.78	6.58	4.66	5.88	6	16.52	7.68	5.88	16.52	5.29	6.58	6.58	7.68	8.38	16.52	8.38	8.78	4.66	4.66	4.66	6.58	0.00000	4.66	4.66	1.54	7.68	5.88	5.29	5.29	5.29	6	1.11	6.58	16.52	6	16.52	5.88	5.29
1.54	16.52	5.88	6.58	16.52	2.6	2.89	2.33	2.6	5.88	7.68	8.38	8.78	8.78	4.66	5.88	6	16.52	7.68	6.58	16.52	5.29	6.58	16.52	7.68	8.38	16.52	5.88	8.78	6	4.66	4.66	6.58	0.00000	6	4.66	1.54	7.68	5.88	5.29	5.29	5.29	6	1.11	6.58	16.52	6	16.52	4.66	5.29
1.54	16.52	5.88	6.58	16.52	2.6	2.89	2.33	2.6	5.29	7.68	8.38	8.78	6.58	4.66	4.66	6	16.52	8.38	8.78	16.52	5.29	6.58	16.52	7.68	8.38	16.52	5.88	8.78	6	4.66	8.78	6.58	0.00000	4.66	4.66	1.54	7.68	5.88	5.29	5.29	5.29	6	1.11	6.58	16.52	6	16.52	4.66	5.29
1.54	16.52	5.88	6.58	16.52	2.6	2.89	2.33	2.6	5.29	7.68	8.38	8.78	8.78	4.66	5.88	6	16.52	7.68	4.66	16.52	5.29	6.58	16.52	7.68	8.38	16.52	5.88	8.78	4.66	4.66	4.66	6.58	0.00000	6	4.66	1.54	7.68	5.88	5.29	5.29	5.29	6	1.11	6.58	16.52	6	16.52	8.78	5.29
1.54	16.52	5.88	6.58	16.52	2.6	2.89	2.33	2.6	4.66	5.29	8.38	8.78	4.66	4.66	8.38	8.78	16.52	5.88	5.88	16.52	5.29	6.58	8.78	7.68	8.38	16.52	5.88	8.78	16.52	16.52	8.78	6.58	0.00000	6	4.66	1.54	7.68	5.88	5.29	5.29	5.29	6	1.11	6.58	16.52	6	16.52	4.66	5.29
1.54	16.52	5.88	6.58	16.52	2.6	2.89	2.33	2.58	5.88	5.29	8.38	8.78	8.78	4.66	5.88	16.52	16.52	7.68	4.66	16.52	5.29	6.58	16.52	7.68	8.38	16.52	5.88	8.78	16.52	4.66	4.66	6.58	0.00000	4.66	4.66	1.54	7.68	5.88	5.29	5.29	5.29	6	1.11	6.58	16.52	6	16.52	8.38	5.29
1.54	16.52	8.78	6.58	16.52	2.3	2.89	2.33	4.38	5.88	16.52	8.38	8.78	6.58	4.66	4.66	16.52	16.52	5.88	5.88	16.52	5.29	6.58	16.52	5.29	8.38	16.52	5.88	8.38	16.52	5.88	8.78	6.58	0.00000	6	4.66	1.54	7.68	5.88	5.29	5.29	5.29	6	1.11	6.58	16.52	8.78	16.52	8.38	7.68
1.54	16.52	16.52	2.6	3.51	4.66	7.68	16.52	8.38	1.7	8.78	5.29	5.88	4.66	16.52	8.38	6	4.66	16.52	2.6	5.29	16.52	16.52	16.52	5.29	16.52	8.38	4.66	7.68	4.66	7.68	4.66	4.66	5.29	4.66	4.66	1.54	7.68	5.88	5.29	5.29	5.29	8.78	1.11	6.58	16.52	4.38	16.52	5.29	1.11
1.54	16.52	7.68	6.58	16.52	2.6	2.89	2.33	2.6	5.88	5.88	8.38	8.78	5.88	4.66	5.88	16.52	16.52	5.88	5.88	16.52	5.29	6.58	16.52	7.68	8.38	16.52	5.88	8.78	16.52	4.66	8.78	6.58	0.00000	6	4.66	1.54	7.68	5.88	5.29	5.29	5.29	6	1.11	6.58	16.52	6	16.52	8.38	16.52
1.54	16.52	7.68	6.58	16.52	2.6	2.89	2.33	2.6	5.88	5.29	8.38	8.78	5.88	4.66	5.88	16.52	16.52	5.88	5.88	16.52	5.29	6.58	16.52	7.68	8.38	16.52	5.88	8.78	16.52	4.66	8.78	6.58	0.00000	6	4.66	1.54	7.68	5.88	5.29	5.29	5.29	6	1.11	6.58	16.52	6	16.52	8.38	16.52
1.54	16.52	8.38	6.58	16.52	5.88	2.89	5.29	2.3	5.29	5.88	4.66	16.52	4.66	16.52	16.52	8.78	16.52	16.52	5.88	16.52	5.88	16.52	5.29	16.52	4.66	16.52	4.66	5.88	16.52	5.29	16.52	6.58	0.00000	16.52	4.66	2.3	5.88	7.68	5.29	5.29	5.29	1.54	5.88	1.11	6.58	5.29	16.52	5.88	1.11
1.54	5.29	2.58	6.58	16.52	5.88	2.89	5.29	2.6	5.29	5.88	4.66	16.52	5.88	16.52	16.52	4.66	16.52	16.52	5.29	16.52	5.88	16.52	7.68	16.52	5.88	16.52	8.38	5.88	16.52	5.29	16.52	6.58	0.00000	16.52	4.66	1.54	5.88	7.68	5.29	5.29	5.29	1.54	5.88	1.11	6.58	5.29	16.52	5.88	1.11
1.54	5.29	2.58	6.58	16.52	5.88	2.89	5.29	2.6	5.29	5.88	4.66	16.52	7.68	16.52	16.52	16.52	16.52	16.52	1.11	16.52	4.66	16.52	5.29	16.52	8.38	16.52	5.88	5.88	16.52	5.29	16.52	6.58	0.00000	16.52	4.66	2.3	5.88	7.68	5.29	5.29	7.68	16.52	6.58	1.11	6.58	5.29	16.52	8.78	1.11
1.54	5.29	2.58	6.58	16.52	5.88	2.89	5.29	2.6	5.29	4.66	4.66	16.52	7.68	16.52	16.52	16.52	16.52	16.52	1.11	16.52	4.66	16.52	5.29	16.52	5.88	16.52	5.88	5.88	16.52	5.29	16.52	7.68	0.00000	16.52	4.66	2.3	5.88	7.68	5.29	5.29	7.68	2.3	6.58	1.11	6.58	5.29	16.52	8.78	1.11
1.54	5.29	1.54	6.58	16.52	5.88	2.89	5.29	2.6	5.29	5.88	4.66	16.52	4.66	16.52	16.52	4.66	16.52	16.52	5.29	16.52	5.88	16.52	5.29	16.52	4.66	16.52	5.88	5.88	16.52	5.29	16.52	6.58	0.00000	16.52	4.66	2.3	5.88	7.68	5.29	5.29	5.29	1.54	5.88	1.11	6.58	5.29	16.52	5.88	1.11
1.54	5.29	8.38	6.58	16.52	5.88	2.89	2.3	2.6	5.29	5.88	4.66	16.52	4.66	16.52	16.52	8.78	16.52	16.52	5.29	16.52	5.88	16.52	5.29	16.52	4.66	16.52	5.88	5.88	16.52	5.29	16.52	6.58	0.00000	16.52	4.66	2.3	5.88	7.68	5.29	5.29	5.29	1.54	5.88	1.11	6.58	5.29	16.52	5.88	1.11
1.54	5.29	8.38	6.58	16.52	2.6	2.89	2.33	2.6	4.66	5.29	8.38	8.78	4.66	4.66	5.88	8.78	16.52	5.88	5.88	16.52	5.29	6.58	6.58	7.68	8.38	16.52	5.88	8.78	16.52	6.58	8.78	6.58	0.00000	6	4.66	1.54	7.68	5.88	5.29	5.29	5.29	6	1.11	6.58	16.52	6	16.52	4.66	5.29
1.54	7.68	1.54	6.58	16.52	5.88	2.89	5.29	2.6	5.29	5.88	4.66	16.52	16.52	16.52	16.52	16.52	16.52	16.52	7.68	16.52	5.88	16.52	5.29	16.52	4.66	16.52	5.88	5.88	16.52	5.29	16.52	6.58	16.52	4.66	2.3	5.88	7.68	5.29	5.29	5.29	16.52	5.88	1.11	6.58	5.29	16.52	4.66	1.11	16.52
1.54	7.68	1.54	6.58	16.52	5.88	2.89	5.29	2.6	5.29	5.88	4.66	16.52	16.52	16.52	16.52	16.52	16.52	16.52	7.68	16.52	5.88	16.52	5.29	16.52	4.66	16.52	5.88	5.88	16.52	5.29	16.52	6.58	16.52	4.66	2.3	5.88	7.68	5.29	5.29	5.29	16.52	5.88	1.11	6.58	5.29	16.52	4.66	1.11	16.52
1.54	7.68	1.54	6.58	16.52	5.88	2.89	5.29	2.6	5.29	5.88	4.66	16.52	16.52	16.52	16.52	16.52	16.52	16.52	7.68	16.52	5.88	16.52	5.29	16.52	4.66	16.52	5.88	5.88	16.52	5.29	16.52	6.58	16.52	4.66	2.3	5.88	7.68	5.29	5.29	5.29	16.52	5.88	1.11	6.58	5.29	16.52	4.66	1.11	16.52
1.54	7.68	1.54	6.58	16.52	5.88	2.89	5.29	2.6	5.29	5.88	4.66	16.52	16.52	16.52	16.52	16.52	16.52	16.52	7.68	16.52	5.88	16.52	5.29	16.52	4.66	16.52	5.88	5.88	16.52	5.29	16.52	6.58	16.52	4.66	2.3	5.88	7.68	5.29	5.29	5.29	16.52	5.88	1.11	6.58	5.29	16.52	4.66	1.11	16.52
1.54	7.68	1.54	6.58	16.52	5.88	2.89	5.29	2.6	5.29	5.88	4.66	16.52	16.52	16.52	16.52	16.52	16.52	16.52	7.68	16.52	5.88	16.52	5.29	16.52	4.66	16.52	5.88	5.88	16.52	5.29	16.52	6.58	16.52	4.66	2.3	5.88	7.68	5.29	5.29	5.29	16.52	5.88	1.11	6.58	5.29	16.52	4.66	1.11	16.52
1.54	7.68	1.54	6.58	16.52	5.88	2.89	5.29	2.6	5.29	5.88	4.66	16.52	16.52	16.52	16.52	16.52	16.52	16.52	7.68	16.52	5.88	16.52	5.29	16.52	4.66	16.52	5.88	5.88	16.52	5.29	16.52	6.58	16.52	4.66	1.54	5.88	7.68	5.29	5.29	5.29	16.52	5.88	1.11	6.58	5.29	16.52	4.66	1.11	16.52
7.68	2.6	1.54	3.51	16.52	1.54	2.89	4.38	2.6	5.29	16.52	8.38	5.88	5.29	16.52	16.52	8.78	7.68	6	7.68	8.78	8.78	8.78	7.68	16.52	8.78	1.11	16.52	8.38	5.88	4.66	16.52	6.58	16.52	4.66	2.3	5.88	5.88	5.29	5.29	4.38	16.52	4.38	16.52	6.58	5.88	16.52	6.58	5.88	16.52
7.68	4.66	5.88	3.51	16.52	2.3	16.52	8.38	2.6	5.88	7.68	7.68	8.78	8.38	4.66	16.52	6.58	7.68	5.88	8.38	1.11	16.52	6	8.38	4.66	16.52	8.78	5.88	8.78	6.58	4.66	16.52	6.58	5.29	4.66	4.66	1.54	7.68	5.88	5.29	5.29	7.68	6	1.11	6.58	16.52	6	16.52	5.88	1.11
8.38	5.29	16.52	16.52	16.52	2.6	2.89	1.7	2.33	2.33	16.52	7.68	8.78	5.88	16.52	16.52	6.58	6.58	16.52	5.88	1.11	1.11	16.52	16.52	6	8.38	7.68	7.68	7.68	5.88	4.66	8.78	16.52	0.00000	4.66	5.88	2.58	7.68	5.88	5.29	5.29	1.54	8.38	1.11	16.52	16.52	6	16.52	5.88	5.88
8.38	5.29	16.52	16.52	16.52	2.6	2.89	1.7	2.33	5.29	16.52	7.68	8.78	5.88	16.52	16.52	6.58	6.58	16.52	5.88	1.11	1.11	16.52	16.52	6	8.38	7.68	7.68	7.68	5.88	4.66	8.78	16.52	0.00000	4.66	5.88	2.58	7.68	5.88	5.29	5.29	1.54	8.38	1.11	16.52	16.52	6	16.52	5.88	5.88
8.38	1.54	16.52	16.52	16.52	2.6	2.89	1.7	2.33	5.29	6	7.68	4.66	5.88	16.52	16.52	6.58	6.58	16.52	4.66	1.11	1.11	16.52	16.52	6	8.38	7.68	7.68	7.68	5.88	4.66	8.78	16.52	0.00000	4.66	5.88	2.58	7.68	5.88	5.29	5.29	1.54	8.38	1.11	16.52	16.52	6	16.52	5.88	5.88
8.38	8.38	2.6	6.58	16.52	5.88	2.89	1.7	2.33	5.29	4.66	7.68	16.52	4.66	16.52	16.52	5.29	5.88	4.38	8.38	16.52	16.52	16.52	16.52	16.52	16.52	8.38	5.29	4.66	5.88	7.68	16.52	6.58	0.00000	4.66	4.66	1.54	7.68	5.88	5.29	5.29	1.54	6	1.11	6.58	16.52	6	16.52	5.29	7.68
8.38	4.66	2.6	2.89	4.66	5.29	6.58	8.38	1.7	5.29	5.88	5.88	4.66	4.66	8.78	16.52	5.88	5.29	5.88	1.11	16.52	16.52	4.66	5.88	16.52	8.38	5.88	5.88	6	1.11	4.66	16.52	6.58	0.00000	4.66	4.66	1.54	7.68	5.88	5.29	5.29	5.29	6	1.11	6.58	16.52	8.78	16.52	5.29	1.11
8.38	4.66	2.6	3.51	4.66	5.88	6.58	8.38	1.7	8.38	5.88	5.88	4.66	4.66	8.78	16.52	4.66	5.29	5.88	5.29	16.52	16.52	16.52	5.88	16.52	8.38	16.52	5.88	6	1.11	4.66	16.52	6.58	0.00000	4.66	4.66	1.54	7.68	5.88	5.29	5.29	5.29	6	1.11	6.58	16.52	8.78	16.52	5.29	1.11
8.38	4.66	2.6	3.51	4.66	5.88	6.58	8.38	1.7	8.38	4.66	5.88	4.66	4.66	8.78	16.52	4.66	5.29	5.88	5.29	16.52	16.52	16.52	5.88	16.52	8.38	16.52	5.88	6	1.11	4.66	16.52	6.58	0.00000	4.66	4.66	1.54	7.68	5.88	5.29	5.29	5.29	6	1.11	6.58	16.52	8.78	16.52	5.29	1.11
8.38	4.66	16.52	16.52	16.52	5.88	2.89	1.7	4.38	5.29	16.52	7.68	8.78	5.88	16.52	16.52	6.58	6.58	16.52	5.88	8.38	1.11	16.52	16.52	16.52	8.38	7.68	5.29	8.38	5.88	8.78	8.78	16.52	0.00000	4.66	5.88	2.58	7.68	5.88	5.29	5.29	1.54	8.38	1.11	16.52	16.52	6	16.52	5.88	5.88
8.38	4.66	4.66	6.58	16.52	5.88	2.89	2.33	2.6	5.29	4.66	7.68	2.89	4.66	16.52	16.52	5.88	5.88	4.38	8.38	16.52	16.52	16.52	16.52	4.66	4.66	4.66	5.29	8.38	5.88	5.29	16.52	6.58	0.00000	4.66	4.66	1.54	7.68	5.88	5.29	5.29	2.58	16.52	1.11	6.58	16.52	6	16.52	5.29	7.68
8.38	4.66	4.66	6.58	16.52	8.38	2.89	2.33	2.6	5.29	8.78	7.68	2.89	4.66	16.52	16.52	5.88	5.88	4.38	8.38	16.52	16.52	16.52	16.52	16.52	4.66	5.88	5.29	8.38	5.88	5.29	16.52	6.58	0.00000	4.66	4.66	1.54	7.68	5.88	5.29	5.29	1.54	16.52	1.11	6.58	6.58	6	16.52	5.29	7.68
8.38	4.66	4.66	6.58	16.52	8.38	2.89	2.33	2.6	5.29	4.66	7.68	16.52	4.66	16.52	16.52	5.88	5.88	4.38	8.38	16.52	16.52	16.52	16.52	16.52	4.66	5.88	5.29	8.38	5.88	5.29	16.52	6.58	0.00000	4.66	4.66	1.54	7.68	5.88	5.29	5.29	1.54	16.52	1.11	6.58	6.58	6	16.52	5.29	7.68
8.38	3.51	1.7	3.51	16.52	7.68	2.89	1.7	8.38	5.29	2.6	5.88	16.52	16.52	16.52	8.38	16.52	5.88	8.78	4.66	16.52	4.66	4.66	16.52	16.52	2.58	5.29	5.88	4.66	4.66	4.66	16.52	6.58	0.00000	16.52	4.66	5.88	5.88	7.68	5.29	5.29	8.38	16.52	7.68	6.58	4.66	4.66	16.52	16.52	5.29
8.38	3.51	1.7	3.51	16.52	7.68	2.89	1.7	8.38	5.29	2.6	5.88	16.52	16.52	16.52	8.38	16.52	5.88	8.78	4.66	16.52	4.66	4.66	16.52	16.52	2.58	5.29	5.88	4.66	4.66	4.66	16.52	6.58	0.00000	16.52	4.66	5.88	5.88	7.68	5.29	5.29	8.38	16.52	7.68	6.58	4.66	4.66	16.52	16.52	5.29
[truncated: 209 more columns]
