# Supplementary material for: Representation Learning for Class C G Protein-Coupled Receptors Classification
Source: Molecules. 2018 Mar 19;23(3):690. doi: 10.3390/molecules23030690 (PMC6017523; doi:10.3390/molecules23030690)
Supplement: Supplementary file 1 [file molecules-23-00690-s001.zip › SupplementaryMaterial/AAindexCombinations/1-index/X-485.csv]

0.1366	0.4172	-0.0345	0.0549	0.4172	0.0363	0.2362	-0.0345	-0.0433	0.1366	0.4076	0.1366	0.4172	0.1366	0.0019	0.1366	0.4084	0.4172	-0.0433	0.2745	0.4251	-0.0464	0.4172	0.4084	0.1366	0.0589	0.1747	0.1366	0.4084	0.1366	0.2745	0.4251	0.4251	0.0019	0.4084	0.4084	0.0363	0.1366	-0.0433	-0.0464	0.0363	-0.0484	0.4251	0.0589	0.4172	0.4172	0.4251	0.4251	0.1366	-0.0464
0.1366	0.4172	0.0363	0.4084	0.4251	0.0325	0.3167	-0.1233	0.0589	0.0019	0.3167	0.1366	0.4172	0.1366	-0.0433	0.4251	0.4172	0.4084	0.1366	-0.0464	0.4251	-0.0464	0.4172	0.4251	0.1747	0.0589	0.4172	0.1747	0.4084	0.1366	0.0589	0.4084	0.3167	0.00000	0.00000	0.00000	0.00000	0.00000	0.0019	0.4172	0.4084	-0.0101	0.1366	-0.0433	-0.0464	-0.0101	-0.0484	0.4251	0.2745	-0.0433
0.1366	-0.0101	0.0325	0.0549	0.1747	-0.1233	0.2362	0.4084	-0.0433	0.4084	0.3167	0.0589	0.4172	0.4084	0.0019	0.1747	0.2745	0.4076	-0.0433	0.4251	0.1366	-0.0464	0.4172	0.4172	0.4084	0.0589	0.2745	-0.0464	0.4084	0.4172	0.4172	0.4172	0.4076	0.0019	0.4251	0.4084	-0.0101	0.1366	-0.0433	-0.0433	0.0363	-0.0484	0.4251	-0.0433	0.4076	0.4251	0.4251	0.4251	-0.0464	-0.0464
0.1366	0.4084	-0.0484	0.4076	0.4251	-0.0433	0.4076	0.0589	-0.1233	0.4076	0.1747	-0.0464	0.4172	0.4084	0.4251	0.4084	0.4076	0.4076	-0.0433	0.4251	0.4076	-0.0464	0.4084	-0.0464	0.4251	0.0589	0.4084	0.4251	0.4084	0.1366	0.4172	0.4251	0.4076	0.00000	0.00000	0.00000	0.00000	0.00000	0.0019	0.4172	0.4084	-0.0101	0.1366	-0.0345	-0.0345	-0.0433	-0.0484	0.4251	-0.0433	0.4076
-0.1233	0.1366	-0.0484	0.3167	0.4251	0.0363	0.2362	-0.0484	-0.1233	0.0363	0.2362	0.1366	0.4172	0.4084	0.4172	0.4251	0.0589	0.4076	-0.0433	-0.0464	0.4172	-0.0464	0.4084	0.4251	0.1366	0.4084	0.4084	0.4084	0.0589	0.4084	0.4172	0.4084	0.4076	0.1366	0.4084	0.4084	0.0363	0.1366	0.1366	-0.0433	0.0325	0.0325	0.4251	0.2745	0.4076	0.4084	0.4251	0.4251	0.0589	-0.0464
-0.1233	0.4251	0.0363	-0.0484	-0.0345	-0.0464	0.4076	0.4084	0.3167	0.0589	-0.0484	0.1366	0.1747	0.4251	0.3167	0.1366	0.4172	-0.1233	-0.0484	0.4172	-0.0345	-0.0101	-0.1233	-0.1233	-0.0101	0.4251	0.4251	0.0019	-0.0464	0.4172	0.0325	0.4251	-0.0464	0.2745	0.1747	-0.0433	-0.0464	0.1747	0.0363	-0.0464	0.4084	0.0363	-0.1233	0.4251	-0.0433	0.0325	0.4251	0.4251	-0.0433	-0.0464
-0.0484	0.1366	-0.0101	0.3167	0.4172	0.4251	0.2362	-0.0345	-0.1233	0.0019	0.4251	0.1366	0.4172	0.1747	0.4251	0.0589	0.4084	0.4251	0.1366	0.4172	-0.0464	-0.0464	0.4251	0.4084	0.4251	0.4084	-0.0433	0.1747	0.4084	0.4251	0.4076	0.4076	0.3167	0.4251	0.4251	0.4172	-0.0101	0.1366	-0.0433	-0.0433	0.0363	-0.0484	0.4251	0.2745	-0.0433	0.4172	0.4172	0.4251	0.4084	-0.0464
-0.0484	0.1366	0.4084	0.0549	0.1747	-0.0484	0.3167	-0.0433	-0.0433	0.4084	0.2362	0.1366	0.4172	-0.0433	-0.0433	0.4172	0.1366	0.4076	0.1366	0.0589	0.4172	-0.0464	0.4172	0.1747	0.4251	0.0589	0.0589	0.1366	0.0589	0.4084	0.4084	0.4251	0.4076	0.0019	0.4084	0.4084	-0.0101	0.1366	-0.0433	-0.0464	0.0363	-0.0484	0.4251	-0.0433	0.3167	0.4084	0.4251	0.4251	0.4251	-0.0464
-0.0484	0.4172	0.4172	-0.0345	0.4172	-0.0433	0.4076	0.0363	-0.1233	-0.0101	0.3167	0.4076	0.4172	0.4172	0.1366	0.2745	0.2745	0.4251	0.2362	0.4076	0.4172	0.4076	0.4251	0.4172	-0.0345	-0.0433	0.4172	0.4076	0.4172	0.2362	0.4084	0.4084	0.4084	0.00000	0.00000	0.00000	0.00000	0.00000	0.0019	0.4084	0.4172	-0.0101	-0.0464	-0.0433	-0.0345	0.4076	0.0589	0.4251	0.4172	-0.0345
-0.0484	0.4251	-0.0484	0.3167	0.4251	0.0549	0.2362	0.3167	-0.0484	0.1366	0.0019	0.1366	0.4084	0.4251	0.4251	-0.0433	0.4084	0.4076	0.1366	0.2745	0.4084	0.4084	0.4251	0.4251	0.2745	0.1366	0.4084	0.4076	0.0589	-0.0433	0.4172	0.3167	0.3167	0.00000	0.00000	0.00000	0.00000	0.00000	0.0363	0.4251	0.4172	0.1747	0.1366	-0.0433	-0.0464	0.0363	-0.0484	0.4251	0.1747	-0.0433
-0.0484	0.4251	0.0325	0.0019	0.4076	-0.0433	0.2362	-0.0345	-0.0433	-0.0433	0.1366	0.4172	0.4172	0.0589	0.4076	0.3167	0.4172	0.0589	0.1366	0.1366	0.4251	0.3167	0.0589	0.4172	0.1747	0.4084	0.4076	0.4076	0.4172	0.2362	-0.0433	0.4251	0.1747	0.00000	0.00000	0.00000	0.00000	0.00000	0.0019	0.4084	0.4084	-0.0101	-0.0464	-0.0433	-0.0345	0.4076	0.4084	0.4251	0.4172	-0.0345
-0.0484	0.4251	0.0325	0.3167	0.4076	-0.0464	-0.0101	-0.0345	0.4251	0.1747	0.3167	0.1366	0.4084	0.0019	0.1366	0.1747	-0.0464	0.4076	0.1366	-0.0464	0.0589	-0.0464	0.4172	0.4076	0.4172	0.0589	0.4172	0.4076	0.4084	0.4084	0.3167	0.4251	0.4251	0.00000	0.00000	0.00000	0.00000	0.00000	0.0019	0.4172	0.4084	-0.0101	0.1366	0.2745	-0.0464	0.0363	-0.0484	0.4251	0.1366	0.3167
-0.0484	0.4251	0.0325	0.3167	0.1747	0.0363	0.2362	-0.1233	-0.0433	0.0019	0.3167	0.1366	0.4251	0.4084	0.0019	0.1366	0.1366	0.4076	-0.0433	0.2745	0.4251	-0.0464	0.4172	0.4251	0.4084	0.0589	0.4251	0.1747	0.4172	0.4172	0.1366	0.4251	0.4076	0.0019	0.4251	0.4084	0.0363	0.1366	-0.0433	-0.0464	0.0363	-0.0484	0.4251	-0.0433	0.3167	0.1747	0.4251	0.4251	0.4076	-0.0464
-0.0484	0.0019	0.3167	-0.0484	0.4251	0.0589	0.4076	0.3167	-0.0433	0.4172	0.0325	-0.0345	0.4084	0.4172	0.1747	0.4251	0.4172	0.3167	0.4251	-0.0433	0.4251	-0.0464	0.1366	0.4084	0.2745	0.0589	0.4084	0.4076	0.0589	0.2362	0.4172	0.4084	0.4172	0.00000	0.00000	0.00000	0.00000	0.00000	0.1366	0.4084	0.4084	-0.0101	0.1366	-0.0433	-0.1233	0.4076	0.1747	0.4251	-0.0433	0.0325
-0.0484	0.0363	0.4251	0.3167	0.1747	-0.0101	0.1366	-0.0345	-0.0433	-0.0101	-0.0484	-0.0464	0.4084	0.4251	0.4251	0.4172	0.0589	0.4076	-0.0433	0.0589	0.4172	-0.0464	0.4076	0.4172	0.4076	0.4084	0.4251	0.4076	0.1366	0.4172	0.2362	0.0589	0.4076	0.4076	0.4084	0.4084	-0.0101	0.1366	-0.0433	-0.0345	0.0363	-0.0345	0.4251	0.0589	0.4251	0.4251	0.0325	0.4251	0.4084	-0.0433
0.4076	0.4172	-0.0484	0.3167	0.4251	0.0549	0.2362	-0.0433	-0.0433	0.0019	0.2362	0.1366	0.4172	0.4084	0.0019	0.4084	0.4084	0.1747	-0.0433	0.4172	0.4251	-0.0464	0.4172	0.4251	-0.0433	0.0589	0.4251	0.3167	0.4084	0.4172	0.1366	0.4084	0.4076	0.0019	0.4084	0.4172	0.0363	0.1366	-0.0433	-0.0464	0.0363	-0.0484	0.4251	0.2745	0.3167	0.4084	0.4251	0.4251	0.4084	-0.0464
0.4076	0.0363	0.0363	0.0549	0.4251	0.0363	0.4172	0.0589	-0.1233	-0.0464	0.0019	0.1366	0.4251	0.4251	0.4084	0.4084	0.4172	0.4172	0.1366	-0.0433	0.4172	0.4076	0.4084	-0.0433	0.4251	0.0589	0.4251	0.0589	0.0589	0.2745	0.4076	0.4251	0.4084	0.4172	0.4251	0.4172	0.0589	-0.0484	-0.0433	-0.0433	0.3167	0.4251	0.4251	-0.0345	0.1747	0.4251	0.4251	0.4251	0.4172	-0.0464
0.0549	0.0363	0.0589	0.4076	0.2362	-0.0433	0.4076	0.0363	-0.0484	-0.0101	-0.0484	0.0325	0.4172	0.0589	0.0363	0.4251	0.4172	0.4172	0.1366	0.4076	0.4251	0.4076	-0.0433	0.1747	0.4172	-0.0464	0.4084	0.0589	0.4172	-0.0433	0.4172	0.1366	0.4076	0.00000	0.00000	0.00000	0.00000	0.00000	0.0019	0.4251	0.4084	0.0363	-0.0433	-0.0433	-0.0345	0.3167	-0.0101	0.4076	-0.0433	0.4251
0.4172	-0.0484	0.4251	-0.0484	0.0019	0.4084	0.4172	-0.0345	0.0363	0.1366	0.2362	0.0589	0.0589	0.1366	0.4172	0.4084	0.4172	0.4251	-0.0433	0.0589	0.1747	-0.0464	0.4251	0.4172	-0.0433	0.0589	0.4172	0.4172	0.0589	0.4076	0.0589	0.4172	0.3167	0.0019	0.4251	0.4172	-0.0101	0.1366	-0.0433	-0.0433	0.0363	-0.0484	0.4251	-0.0433	0.3167	0.4172	0.4172	0.4076	0.1366	-0.0464
0.4172	0.4084	-0.0484	0.4076	0.4251	-0.0433	0.4076	0.0589	-0.0484	0.4251	0.1747	-0.0464	0.4172	0.4084	0.4251	0.4084	0.4172	0.4076	-0.0433	0.4251	0.4076	-0.0464	0.4084	0.0589	0.4251	0.0589	0.4084	0.4251	0.4084	0.0589	0.4076	0.4251	0.4076	0.00000	0.00000	0.00000	0.00000	0.00000	0.0019	0.4172	0.4084	-0.0101	0.1366	-0.0345	-0.0345	-0.0433	-0.0484	0.4251	-0.0433	0.4076
-0.0101	0.1366	0.4251	0.4084	0.4172	-0.0484	0.2362	0.1747	-0.0433	0.0019	0.2362	0.1366	0.4251	0.4084	0.0019	0.4251	0.4084	0.4076	-0.0433	-0.0433	0.4076	-0.0464	0.4172	0.4251	0.2745	0.0589	0.4172	0.4076	0.0589	0.0589	0.2745	0.4084	0.4076	0.0019	0.4084	0.4172	0.1747	0.1366	-0.0433	-0.0464	0.0363	-0.0484	0.4251	0.2745	0.3167	0.4084	0.4251	0.4251	-0.0433	-0.0464
-0.0101	-0.0484	0.4172	0.0325	0.4251	-0.0433	0.4172	-0.0101	-0.0101	0.0019	-0.0484	-0.0464	0.4251	0.4172	0.4172	0.1366	0.4172	-0.0464	-0.0433	-0.0433	0.4172	-0.0464	0.4084	0.4084	0.2745	0.2745	0.4172	0.4076	0.4084	0.4251	-0.0464	0.4251	0.3167	0.0019	0.4251	0.4084	-0.0101	-0.0433	-0.0433	-0.0345	0.0363	-0.0484	0.1747	-0.0433	0.1366	0.4172	0.0325	0.4251	0.4172	-0.0433
-0.0101	0.4251	0.4172	0.2745	0.4172	0.1747	0.1366	-0.1233	-0.0433	-0.0101	-0.0484	-0.0464	0.4084	0.2745	0.4251	0.4172	0.4251	0.4076	-0.0433	0.1366	0.4172	0.4084	0.4076	0.4251	0.4251	0.1366	0.4251	0.4076	-0.0433	0.1366	0.4084	0.0589	0.4076	0.00000	0.00000	0.00000	0.00000	0.00000	0.0019	0.4172	0.4084	-0.0101	0.1366	-0.0433	-0.0345	0.4172	-0.0345	0.4251	-0.0433	0.4251
-0.0101	0.4251	0.0019	-0.0484	-0.0101	-0.0101	0.1747	-0.0484	-0.0101	0.4084	0.2362	0.0325	0.4172	0.0589	0.4172	0.1366	0.0589	0.4251	0.2745	0.4172	-0.0433	-0.0464	0.4076	0.4084	0.1366	0.0589	0.4251	0.0589	0.0589	0.4172	0.4076	0.0589	0.4076	0.00000	0.00000	0.00000	0.00000	0.00000	0.0019	0.4251	0.4084	0.0363	0.1366	-0.0433	-0.0464	0.0363	-0.0484	0.4172	0.0589	0.3167
-0.0101	0.4084	-0.0484	0.4076	0.4251	-0.0433	0.4076	-0.0484	-0.0484	-0.0345	0.1747	-0.0464	0.4172	0.4251	0.4251	0.0589	0.1366	0.4076	-0.0433	0.4251	0.0589	-0.0464	0.4084	0.0589	0.4251	0.0589	0.4172	0.1366	0.4084	0.1366	0.4172	0.4084	0.4076	0.00000	0.00000	0.00000	0.00000	0.00000	0.0019	0.4251	0.4084	-0.0101	0.1366	-0.0433	-0.0345	0.0589	-0.0484	0.4251	-0.0433	0.4076
-0.0101	0.4084	0.4251	0.0363	0.4076	-0.0345	0.2362	0.0363	-0.0464	0.1366	0.4076	0.1366	0.4172	0.4251	0.4076	0.3167	0.4172	0.4172	-0.0433	-0.0433	0.4251	0.2745	0.4084	0.4172	-0.0101	0.1747	0.4172	0.4076	0.0589	0.2362	0.4084	0.4084	0.4172	0.00000	0.00000	0.00000	0.00000	0.00000	0.0019	0.4084	0.4172	-0.0101	-0.0464	-0.0433	-0.0345	0.3167	0.0019	0.4251	0.1747	-0.0345
-0.0101	0.4084	0.4084	0.0589	0.4172	0.0363	0.2362	-0.1233	-0.1233	0.0589	0.4172	-0.0433	0.4172	0.4084	0.4076	0.3167	0.4172	0.4084	0.1366	-0.0433	0.4251	0.3167	0.4251	0.4172	0.4084	0.4251	0.4251	0.2362	0.4172	0.2362	-0.0433	0.4084	0.1747	0.00000	0.00000	0.00000	0.00000	0.00000	0.0019	0.4084	0.4084	-0.0101	-0.0464	-0.0433	-0.0345	0.4076	0.0589	0.4251	0.4084	-0.0345
0.4251	-0.0484	0.4172	0.0363	0.4251	0.0549	0.4172	-0.0101	-0.0345	-0.0433	0.4251	-0.0464	0.4251	0.4076	0.4172	-0.0433	0.4172	-0.0464	-0.0433	0.1366	0.4076	-0.0464	0.4084	0.4172	0.2745	-0.0433	0.4251	0.4076	0.4084	0.4251	0.4084	0.4251	0.4076	0.0019	0.4251	0.4084	-0.0101	-0.0433	-0.0433	-0.0345	0.0363	-0.0484	0.1747	-0.0433	0.1366	0.4172	0.0325	0.4251	0.4172	-0.0433
0.4251	0.0019	0.0589	0.3167	0.4251	-0.0484	0.2362	-0.0345	-0.0484	0.0019	0.4172	0.1366	0.4084	-0.0433	0.4251	0.4172	-0.0433	0.4084	-0.0433	0.4251	0.4172	-0.0464	0.4251	0.1366	0.4172	-0.0433	0.4084	0.4172	0.0589	0.0589	0.4076	-0.0464	0.3167	0.0019	0.4251	0.4172	-0.0101	0.1366	-0.0433	-0.0433	0.0363	-0.0484	0.4251	-0.0433	0.3167	0.4172	0.1747	0.4251	0.1366	-0.0464
-0.0345	0.4172	-0.0484	0.4076	0.4251	0.0589	0.4076	-0.0345	-0.0484	0.4084	0.1747	-0.0464	-0.0345	0.4172	0.4251	0.4084	0.0589	0.4076	-0.0433	0.1747	0.2745	-0.0464	-0.0464	0.2745	0.4251	0.0589	0.4172	0.0589	0.4084	-0.0464	0.4251	0.4172	0.4076	0.0019	0.4172	0.4084	0.0363	0.1366	-0.0345	-0.0345	-0.0433	-0.0484	0.4251	-0.0433	0.4076	0.4251	0.4251	0.4251	0.4076	-0.0433
-0.0345	0.4172	0.0325	0.3167	0.4172	0.0363	0.4251	-0.0345	-0.0433	0.4251	0.4076	-0.0433	0.4084	0.4172	0.0019	0.1747	0.4084	0.4172	0.1366	0.4172	0.4076	-0.0464	0.4172	0.1747	0.4084	0.0589	0.4172	0.1747	0.4084	0.4172	0.4084	0.4251	0.4076	0.0019	0.4251	0.4084	0.0363	0.1366	-0.0433	-0.0464	0.0363	-0.0484	0.4251	-0.0433	0.3167	0.0589	0.4251	0.4251	0.4076	-0.0464
-0.0345	0.4172	0.0589	-0.0345	0.4251	-0.0433	0.4251	0.0363	-0.1233	0.0019	0.4251	0.4084	0.4172	0.4076	0.4251	0.4076	-0.0433	0.4076	0.4251	0.4084	0.1366	0.1366	0.4084	0.4251	0.4251	0.0589	0.1366	0.4172	0.4172	0.2362	0.4172	0.1747	0.1747	0.0019	0.4084	0.4084	-0.0101	0.1366	-0.0433	-0.0345	0.4076	0.0019	0.4251	0.0589	-0.0345	0.4251	0.4251	0.4251	0.4076	-0.0433
-0.0345	0.4172	0.0589	0.3167	0.4251	0.0589	0.4172	-0.0433	0.0549	0.0019	0.4251	0.4172	0.4172	0.0589	0.4251	0.4172	0.4084	0.4172	0.4172	-0.0433	0.4172	-0.0464	0.4172	0.4172	0.2745	0.4084	0.4251	0.1366	0.4084	0.2362	-0.0433	0.4084	0.4076	0.00000	0.00000	0.00000	0.00000	0.00000	0.1366	0.4172	0.4084	0.0363	0.1366	-0.0433	-0.0345	-0.0345	0.4251	0.4076	0.0589	-0.0345
0.0019	0.1366	0.0589	0.0549	0.4251	-0.0345	0.2362	0.0549	-0.1233	-0.0464	0.4172	0.1366	0.4172	0.4251	0.4251	0.4084	0.4084	0.4251	0.1366	0.2745	0.4251	-0.0464	0.4251	0.1366	0.4251	0.0589	0.1747	0.1366	0.0589	0.4251	0.4084	0.0589	0.4076	-0.0101	0.4251	0.4172	-0.0101	0.1366	0.2745	-0.0345	0.0363	-0.0484	0.4251	-0.0433	0.3167	0.4172	0.4172	0.4172	0.4251	-0.0464
0.0019	-0.0484	-0.1233	0.3167	0.4172	-0.0101	0.2362	-0.0484	-0.1233	0.1366	0.2362	0.1366	0.4172	-0.0464	0.0019	0.4084	0.0589	0.4172	0.1366	0.2745	0.4251	-0.0464	0.4076	0.4251	0.2745	0.0589	0.2745	0.4172	0.4084	0.4172	0.0589	0.4084	0.4076	0.0019	0.4251	0.4084	-0.0101	0.1366	-0.0433	-0.0464	0.0363	-0.0484	0.4251	0.2745	0.3167	0.4172	0.4251	0.4251	0.4076	-0.0464
0.0019	-0.0484	-0.1233	0.3167	0.4172	-0.0101	0.2362	-0.0484	-0.1233	0.1366	0.2362	0.1366	0.4172	-0.0464	0.0019	0.4084	0.0589	0.4172	0.1366	0.2745	0.4251	-0.0464	0.4076	0.4251	0.2745	0.0589	0.2745	0.4172	0.4084	0.4084	0.0589	0.4084	0.4076	0.0019	0.4251	0.4084	-0.0101	0.1366	-0.0433	-0.0464	0.0363	-0.0484	0.4251	0.2745	0.3167	0.4172	0.4251	0.4251	0.4076	-0.0464
0.0019	-0.0484	-0.1233	0.3167	0.4172	-0.0101	0.2362	-0.0484	-0.1233	0.1366	0.2362	0.1366	0.4172	-0.0464	0.0019	0.4084	0.0589	0.4172	0.1366	0.2745	0.4251	-0.0464	0.4076	0.4251	0.2745	0.0589	0.2745	0.1747	0.4084	0.4084	0.0589	0.4084	0.4076	-0.0101	0.0549	-0.0345	-0.0345	0.0589	0.0019	0.4251	0.4084	-0.0101	0.1366	-0.0433	-0.0464	0.0363	-0.0484	0.4251	0.2745	0.3167
0.0019	-0.0484	-0.1233	0.3167	0.4172	-0.0101	0.2362	-0.0484	-0.1233	0.1366	0.2362	0.1366	0.4172	-0.0464	0.0019	0.4084	0.0589	0.4172	0.1366	0.2745	0.4251	-0.0464	0.4076	0.1747	0.2745	0.0589	0.2745	0.1747	0.4084	0.4084	0.0589	0.4084	0.4076	0.0019	0.4251	0.4084	-0.0101	0.1366	-0.0433	-0.0464	0.0363	-0.0484	0.4251	0.2745	0.3167	0.4172	0.4251	0.4251	0.4076	-0.0464
0.0019	-0.0484	-0.1233	0.3167	0.4172	-0.0101	0.2362	-0.0484	-0.1233	0.1366	0.2362	0.1366	0.4172	-0.0464	0.0019	0.4084	0.0589	0.4172	0.1366	0.2745	0.4251	-0.0464	0.4076	0.1747	0.2745	0.0589	-0.0433	0.4172	0.4084	0.4084	0.0589	0.4084	0.4076	0.0019	0.4251	0.4084	-0.0101	0.1366	-0.0433	-0.0464	0.0363	-0.0484	0.4251	0.2745	0.3167	0.4172	0.4251	0.4251	0.4076	-0.0464
0.0019	-0.0484	-0.1233	0.3167	0.4172	-0.0101	0.2362	-0.0484	-0.1233	0.1366	0.2362	0.1366	0.4172	-0.0464	0.0019	0.4084	0.0589	0.4172	0.1366	0.2745	0.4251	-0.0464	0.4076	0.4084	0.2745	0.0589	0.2745	0.4251	0.4084	-0.0464	-0.0464	0.4084	0.4076	-0.0101	-0.0345	-0.0345	-0.0433	0.0589	0.0019	0.4251	0.4084	-0.0101	0.1366	-0.0433	-0.0464	0.0363	-0.0484	0.4251	0.2745	0.3167
0.0019	-0.0484	-0.1233	0.3167	0.4172	0.1747	0.2362	-0.0484	-0.1233	0.1366	0.2362	0.1366	0.4172	-0.0464	0.0019	0.4172	-0.0433	0.4172	0.1366	0.2745	0.4084	-0.0464	0.4076	0.4172	0.2745	0.0589	0.4251	0.1747	0.4084	0.4076	0.4172	0.4084	0.4076	0.00000	0.00000	0.00000	0.00000	0.00000	0.0019	0.4251	0.4084	-0.0101	0.1366	-0.0433	-0.0464	0.0363	-0.0484	0.4251	0.2745	0.3167
0.0019	-0.0484	-0.1233	0.3167	0.4172	0.0363	0.2362	-0.0484	-0.1233	0.1366	0.2362	0.1366	0.4172	-0.0464	0.0019	0.4084	0.0589	0.4172	0.1366	0.2745	0.4251	-0.0464	0.4076	0.1747	0.2745	0.0589	0.2745	0.1366	0.4084	0.4084	0.0589	0.4084	0.4076	-0.0101	0.0549	-0.0345	-0.0345	0.0589	0.0019	0.4251	0.4084	-0.0101	0.1366	-0.0433	-0.0464	0.0363	-0.0484	0.4251	0.2745	0.3167
0.0019	-0.0484	-0.1233	0.3167	0.4172	0.0363	0.2362	-0.0484	-0.1233	0.1366	0.2362	0.1366	0.4172	-0.0464	0.0019	0.4084	0.0589	0.4172	0.1366	0.2745	0.4251	-0.0464	0.4076	0.1747	0.2745	0.0589	0.2745	0.4172	0.4084	0.4172	0.0589	0.4084	0.4076	0.00000	0.00000	0.00000	0.00000	0.00000	0.0019	0.4251	0.4084	-0.0101	0.1366	-0.0433	-0.0464	0.0363	-0.0484	0.4251	0.2745	0.3167
0.0019	-0.0484	-0.1233	0.3167	0.4172	0.0363	0.2362	-0.0484	-0.1233	0.1366	0.2362	0.1366	0.4172	-0.0464	0.0019	0.4084	0.0589	0.4172	0.1366	0.2745	0.4251	-0.0464	0.4076	0.1747	0.2745	0.0589	0.2745	0.4172	0.4084	0.4172	0.0589	0.4084	0.4076	0.00000	0.00000	0.00000	0.00000	0.00000	0.0019	0.4251	0.4084	-0.0101	0.1366	-0.0433	-0.0464	0.0363	-0.0484	0.4251	0.2745	0.3167
0.0019	-0.0484	-0.1233	0.3167	0.4172	0.0363	0.2362	-0.0484	-0.1233	0.1366	0.2362	0.1366	0.4172	-0.0464	0.0019	0.4084	0.0589	0.4172	0.1366	0.2745	0.4251	-0.0464	0.4076	0.1747	0.2745	0.0589	0.2745	0.4172	0.4084	0.4172	0.0589	0.4084	0.4076	-0.0101	0.0549	-0.0345	-0.0345	0.0589	0.0019	0.4251	0.4084	-0.0101	0.1366	-0.0433	-0.0464	0.0363	-0.0484	0.4251	0.2745	0.3167
0.0019	-0.0484	-0.1233	0.3167	0.4172	0.0363	0.2362	-0.0484	-0.1233	0.1366	0.2362	0.1366	0.4172	-0.0464	0.0019	0.4084	0.0589	0.4172	0.1366	0.2745	0.4251	-0.0464	0.4076	0.1747	0.2745	0.0589	0.2745	0.1747	0.4084	0.4172	0.0589	0.4084	0.4076	0.0019	0.4251	0.4084	-0.0101	0.1366	-0.0433	-0.0464	0.0363	-0.0484	0.4251	0.2745	0.3167	0.4172	0.4251	0.4251	0.4076	-0.0464
0.0019	-0.0484	-0.1233	0.3167	0.4172	0.0363	0.2362	-0.0484	-0.1233	0.1366	0.2362	0.1366	0.4172	-0.0464	0.0019	0.4084	0.0589	0.4172	0.1366	0.2745	0.4251	-0.0464	0.4076	0.1747	0.2745	0.0589	0.2745	0.1747	0.4084	0.4084	0.0589	0.4084	0.4076	0.00000	0.00000	0.00000	0.00000	0.00000	0.0019	0.4251	0.4084	-0.0101	0.1366	-0.0433	-0.0464	0.0363	-0.0484	0.4251	0.2745	0.3167
0.0019	-0.0484	-0.1233	0.3167	0.4172	0.0363	0.2362	-0.0484	-0.1233	0.1366	0.2362	0.1366	0.4172	-0.0464	0.0019	0.4084	0.0589	0.4172	0.1366	0.2745	0.4251	-0.0464	0.4076	0.1747	0.2745	0.0589	0.2745	0.1747	0.4084	0.4084	0.0589	0.4084	0.4076	-0.0101	0.0549	-0.0345	-0.0345	0.0589	0.0019	0.4251	0.4084	-0.0101	0.1366	-0.0433	-0.0464	0.0363	-0.0484	0.4251	0.2745	0.3167
0.0019	-0.0484	-0.1233	0.3167	0.4172	0.0363	0.2362	-0.0484	-0.1233	0.1366	0.2362	0.1366	0.4172	-0.0464	0.0019	0.4084	0.0589	0.4172	0.1366	0.2745	0.4251	-0.0464	0.4076	0.1747	0.2745	0.0589	0.2745	0.1747	0.4084	0.4084	0.0589	0.4084	0.4076	0.0019	0.4251	0.4084	-0.0101	0.1366	-0.0433	-0.0464	0.0363	-0.0484	0.4251	0.2745	0.3167	0.4172	0.4251	0.4251	0.4076	-0.0464
0.0019	-0.0484	-0.1233	0.3167	0.4172	0.0363	0.2362	-0.0484	-0.1233	0.1366	0.2362	0.1366	0.4172	-0.0464	0.0019	0.4084	0.0589	0.4172	0.1366	0.2745	0.4251	-0.0464	0.4076	0.1747	0.2745	0.0589	0.2745	0.1747	0.4084	0.4084	0.0589	0.4084	0.4076	0.0019	0.4251	0.4084	-0.0101	0.1366	-0.0433	-0.0464	0.0363	-0.0484	0.4251	0.2745	0.3167	0.4172	0.4251	0.4251	0.4076	-0.0464
0.0019	-0.0484	-0.1233	0.3167	0.4172	0.0363	0.2362	-0.0484	-0.1233	0.1366	0.2362	0.1366	0.4172	-0.0464	0.0019	0.4084	0.0589	0.4172	0.1366	0.2745	0.4251	-0.0464	0.4076	0.1747	0.2745	0.0589	0.2745	0.1747	0.4084	0.4084	0.0589	0.4084	0.4076	0.0019	0.4251	0.4084	-0.0101	0.1366	-0.0433	-0.0464	0.0363	-0.0484	0.4251	0.2745	0.3167	0.4172	0.4251	0.4251	0.4076	-0.0464
0.0019	-0.0484	-0.1233	0.3167	0.4172	0.0363	0.2362	-0.0484	-0.1233	0.1366	0.2362	0.1366	0.4172	-0.0464	0.0019	0.4084	0.0589	0.4172	0.1366	0.2745	0.4251	-0.0464	0.4076	0.1747	0.2745	0.0589	0.2745	0.0589	0.4084	0.4084	0.0589	0.4084	0.4076	-0.0101	0.0549	-0.0345	-0.0345	0.0589	0.0019	0.4251	0.4084	-0.0101	0.1366	-0.0433	-0.0464	0.0363	-0.0484	0.4251	0.2745	0.3167
0.0019	-0.0484	-0.1233	0.3167	0.4172	0.0363	0.2362	-0.0484	-0.1233	0.1366	0.2362	0.4084	0.4172	-0.0464	0.0019	0.4084	0.0589	0.4172	0.1366	0.2745	0.4251	-0.0464	0.4076	0.1747	0.2745	0.0589	0.2745	0.1747	0.4084	0.4084	0.0589	0.4084	0.4076	0.0019	0.4251	0.4084	-0.0101	0.1366	-0.0433	-0.0464	0.0363	-0.0484	0.4251	0.2745	0.3167	0.4172	0.4251	0.4251	0.4076	-0.0464
0.0019	-0.0484	-0.0484	0.4076	0.4251	-0.0101	0.4251	-0.0484	-0.0433	-0.0464	0.2362	0.1366	0.4172	-0.0464	0.1366	0.1747	-0.0433	0.4076	-0.0433	-0.0433	0.0589	-0.0464	0.4172	0.4251	0.4084	0.0589	0.4076	0.4076	0.4084	0.4084	-0.0464	0.4084	0.4076	0.0019	0.4084	0.4084	0.0363	0.1366	-0.0433	-0.0464	0.0363	-0.0484	0.4251	-0.0433	0.3167	0.4172	0.4251	0.4251	0.0589	-0.0464
0.0019	-0.0484	-0.0484	0.4076	0.4251	0.0363	0.0019	-0.0484	-0.0433	-0.0464	0.2362	0.1366	0.4172	-0.0464	0.1366	0.1747	-0.0433	0.4076	-0.0433	0.1366	0.0589	-0.0464	0.4172	0.4251	0.4172	0.0589	0.4251	0.4076	0.4084	0.2745	-0.0464	0.4084	0.4076	0.0019	0.4084	0.4084	0.0363	0.1366	-0.0433	-0.0464	0.0363	-0.0484	0.4251	-0.0433	0.3167	0.4084	0.4251	0.4251	-0.0433	-0.0464
0.0019	-0.0484	-0.0484	0.4076	0.0589	0.4251	0.2362	0.0589	-0.1233	0.4084	-0.0484	0.1366	0.4172	0.4172	0.1366	0.1747	0.0589	0.4251	0.1366	0.1366	0.4172	-0.0464	0.4251	0.4251	0.1366	0.0589	0.4076	0.4172	0.0589	0.2745	0.0549	0.4172	0.4076	0.0363	0.0549	-0.0345	-0.0345	0.0589	0.0019	0.4084	0.4084	-0.0101	0.1366	-0.0433	0.0589	0.0363	-0.0484	0.4251	-0.0433	0.3167
0.0019	-0.0484	-0.0484	0.3167	0.4172	0.0549	0.2362	-0.0484	-0.1233	0.1366	0.2362	0.1366	0.4172	-0.0464	0.0019	0.4084	-0.0433	0.4172	0.1366	0.2745	0.4251	-0.0464	0.1747	0.4251	0.2745	0.0589	0.4251	0.4076	0.4084	0.4172	-0.0464	0.4251	0.4076	0.00000	0.00000	0.00000	0.00000	0.00000	0.0019	0.4084	0.4084	-0.0101	0.1366	-0.0433	-0.0464	0.0363	-0.0484	0.4251	-0.0433	0.3167
0.0019	-0.0484	-0.0484	0.3167	0.4172	0.1747	0.2362	-0.0484	-0.1233	0.1366	0.2362	0.1366	0.4172	-0.0464	0.0019	0.4172	-0.0433	0.4172	0.1366	0.2745	0.4084	-0.0464	0.4076	0.1747	0.2745	0.0589	-0.0464	0.4251	0.4084	0.4172	0.2362	0.4084	0.4076	0.00000	0.00000	0.00000	0.00000	0.00000	0.0019	0.4251	0.4084	-0.0101	0.1366	-0.0433	-0.0464	0.0363	-0.0484	0.4251	0.2745	0.3167
0.0019	-0.0484	-0.0484	0.3167	0.4172	0.0325	0.3167	0.3167	-0.0345	-0.0101	0.4076	-0.0433	0.4172	0.4172	0.2745	0.1747	0.0589	0.4076	0.1366	-0.0433	0.4084	-0.0464	0.4251	0.4251	0.1366	0.0589	0.4084	0.4076	0.0589	0.2745	0.1366	0.4084	0.4076	0.0019	0.4084	0.4084	-0.0101	0.1366	-0.0433	-0.0433	0.0363	-0.0484	0.4251	-0.0433	0.3167	0.4172	0.4251	0.4251	-0.0464	-0.0464
0.0019	-0.0484	-0.0484	0.3167	0.4172	0.0363	0.2362	-0.0433	-0.1233	-0.0433	0.0325	-0.0433	0.4172	0.1366	0.1366	0.1747	0.0589	0.4172	0.1366	0.2745	0.4251	-0.0464	0.4076	0.4251	0.1366	0.0589	0.4251	0.1366	0.1366	0.1747	0.4084	0.4172	0.4076	0.00000	0.4084	0.4084	-0.0101	-0.0433	-0.0433	0.0589	0.0363	-0.0484	0.4251	-0.0433	0.3167	0.4172	0.4172	0.4251	0.4251	0.0363
0.0019	-0.0484	-0.0484	0.3167	0.4084	0.0589	0.3167	-0.1233	-0.0433	-0.0433	0.2362	-0.0464	0.4172	-0.0464	0.4084	0.4251	0.2745	0.4076	0.1366	0.0589	0.1366	-0.0464	0.4084	0.4172	0.4084	0.0589	-0.0433	0.4251	0.4084	0.4172	0.4084	0.4084	0.4076	-0.0101	-0.0345	-0.0345	-0.1233	0.0589	0.0019	0.4172	0.4084	-0.0101	0.1366	-0.0433	-0.0464	0.0363	-0.0484	0.4251	0.0589	0.3167
0.0019	-0.0484	0.4172	-0.0345	0.4172	-0.0101	0.4076	0.0589	-0.1233	0.4172	0.0549	0.1366	0.4172	0.4084	0.4172	0.4251	0.4084	0.4172	0.1366	-0.0464	0.4172	-0.0464	0.1366	0.4251	-0.0464	0.4084	0.4084	0.4076	0.4084	0.4172	-0.0464	0.4084	-0.0464	0.00000	0.00000	0.00000	0.00000	0.00000	0.0019	0.4084	0.4084	-0.0101	-0.0433	0.0589	-0.0345	0.0363	-0.0484	0.1747	-0.0433	0.4251
0.0019	-0.0484	0.4172	-0.0433	0.4251	0.0589	0.4076	0.4251	0.0363	0.4251	-0.0484	-0.0464	0.4084	0.4076	0.4172	0.4172	0.4251	-0.0464	-0.0433	0.4172	-0.0433	-0.0464	0.4084	0.4251	-0.0464	0.0589	-0.0433	0.4076	0.4084	0.4251	0.4172	0.4251	0.4076	0.00000	0.00000	0.00000	0.00000	0.00000	0.0019	0.4172	0.4172	-0.0101	-0.0464	-0.0433	-0.0433	0.0363	-0.0484	0.1747	-0.0433	0.2745
0.0019	-0.0484	0.4172	0.3167	0.4251	0.0325	0.4251	-0.0484	-0.0464	0.0589	0.1747	-0.0433	0.4084	0.4084	0.4084	0.4251	0.0589	0.2745	-0.0433	-0.0433	0.4084	-0.0464	0.4172	0.4172	0.4251	0.0589	0.1366	0.4084	0.4084	0.4076	0.4084	0.4084	0.4076	0.00000	0.00000	0.00000	0.00000	0.00000	0.1366	0.4084	0.4084	-0.0101	0.1366	-0.0433	0.1366	0.0363	-0.0484	0.4076	-0.0433	0.4076
0.0019	-0.0484	0.4172	0.3167	0.4251	0.0363	0.0019	-0.0484	-0.0433	0.1366	0.2362	0.1366	0.4172	-0.0464	0.1366	0.1747	0.1366	0.4076	-0.0433	0.1366	0.0589	-0.0464	0.4172	0.4251	0.4172	0.0589	0.4251	0.4076	0.4084	0.1747	-0.0464	0.4084	0.4076	0.0019	0.4172	0.4084	0.0363	0.1366	-0.0433	-0.0464	0.0363	-0.0484	0.4251	-0.0433	0.3167	0.4172	0.4251	0.4251	0.1366	-0.0464
0.0019	-0.0484	0.4172	0.3167	0.4251	0.0363	0.0019	-0.0484	-0.0433	0.1366	0.2362	0.1366	0.4172	-0.0464	0.1366	0.1747	0.1366	0.4076	-0.0433	0.1366	0.0589	-0.0464	0.4172	0.4251	0.4084	0.0589	0.4251	0.4076	0.4084	0.1747	-0.0464	0.4084	0.4076	0.0019	0.4172	0.4084	0.0363	0.1366	-0.0433	-0.0464	0.0363	-0.0484	0.4251	-0.0433	0.3167	0.4172	0.4251	0.4251	0.1366	-0.0464
0.0019	-0.0484	-0.0433	0.3167	0.4251	0.0363	0.0019	-0.0484	-0.0433	0.4076	0.4251	0.1366	0.4172	-0.0464	0.1366	0.1747	0.0589	0.4076	-0.0433	-0.0433	0.4076	-0.0464	0.4172	0.4251	0.4172	0.0589	0.4076	0.4076	0.4084	0.4172	-0.0464	0.4084	0.4076	0.0019	0.4172	0.4084	0.0363	0.1366	-0.0433	-0.0464	0.0363	-0.0484	0.4251	-0.0433	0.3167	0.4084	0.4251	0.4251	-0.0433	-0.0464
0.0019	-0.0484	0.4084	-0.0101	-0.0433	0.4172	0.4076	-0.0433	-0.1233	0.1366	-0.0464	0.0363	0.0589	0.4251	-0.0464	0.2745	0.4076	-0.0433	0.4172	0.4251	0.1747	0.4084	0.4172	-0.0464	0.4251	0.4251	0.4251	0.4084	0.4076	0.4076	0.4084	0.0589	0.4076	0.00000	0.00000	0.00000	0.00000	0.00000	0.0363	0.4084	0.4084	0.0363	0.2745	-0.0433	-0.0464	0.0363	-0.1233	0.4251	0.2745	0.3167
0.0019	-0.0484	0.4084	0.4084	0.4172	-0.0433	0.4251	0.0589	-0.0464	0.0019	-0.1233	0.4076	-0.1233	-0.0101	0.4076	0.1747	0.4084	0.4172	0.2745	0.4172	0.4172	0.4251	0.4172	0.1366	0.4172	-0.0464	0.4251	-0.0464	0.4251	0.4084	0.4076	0.4076	0.4076	0.0363	0.4172	0.4084	0.0363	0.2745	-0.0433	-0.0464	0.0363	-0.1233	0.4251	0.2745	0.3167	0.1747	0.4172	0.4251	0.4172	-0.0464
0.0019	-0.0484	0.4084	0.3167	0.4251	0.0363	0.0019	-0.0484	-0.0433	0.1366	0.2362	0.1366	0.4172	-0.0464	0.1366	0.1747	0.1366	0.4076	-0.0433	0.1366	0.0589	-0.0464	0.4172	0.4076	0.4172	0.0589	0.4251	0.4076	0.4084	0.4084	-0.0464	0.4084	0.4076	0.0019	0.4172	0.4084	0.0363	0.1366	-0.0433	-0.0464	0.0363	-0.0484	0.4251	-0.0433	0.3167	0.4172	0.4251	0.4251	0.1366	-0.0464
0.0019	-0.0484	0.4084	0.3167	0.4251	0.0363	0.0019	-0.0484	-0.0433	0.1366	0.2362	0.1366	0.4172	-0.0464	0.1366	0.1747	0.1366	0.4076	-0.0433	0.1366	0.0589	-0.0464	0.4172	0.4251	0.4172	0.0589	0.4076	0.4076	0.4084	0.4084	-0.0464	0.4084	0.4076	0.0019	0.4172	0.4084	0.0363	0.1366	-0.0433	-0.0464	0.0363	-0.0484	0.4251	-0.0433	0.3167	0.4172	0.4251	0.4251	0.1366	-0.0464
0.0019	-0.0484	0.4084	0.3167	0.4251	0.0363	0.0019	-0.0484	-0.0433	0.1366	0.2362	0.1366	0.4172	-0.0464	0.1366	0.1747	0.1366	0.4076	-0.0433	0.1366	0.0589	-0.0464	0.4172	0.4251	0.4172	0.0589	0.4251	0.4076	0.4084	0.4084	-0.0464	0.4084	0.4076	0.0019	0.4172	0.4084	0.0363	0.1366	-0.0433	-0.0464	0.0363	-0.0484	0.4251	-0.0433	0.3167	0.4172	0.4251	0.4251	0.1366	-0.0464
0.0019	-0.0484	0.4084	0.3167	0.4251	0.0363	0.0019	-0.0484	-0.0433	0.1366	0.2362	0.1366	0.4172	-0.0464	0.1366	0.1747	0.1366	0.4076	-0.0433	0.1366	0.0589	-0.0464	0.4172	0.4251	0.4172	0.0589	0.4251	0.4076	0.4084	0.4084	-0.0464	0.4084	0.4076	0.0019	0.4172	0.4084	0.0363	0.1366	-0.0433	-0.0464	0.0363	-0.0484	0.4251	-0.0433	0.3167	0.4172	0.4251	0.4251	0.1366	-0.0464
0.0019	-0.0484	0.4084	0.3167	0.4251	0.0363	0.0019	-0.0484	-0.0433	0.1366	0.2362	0.1366	0.4172	-0.0464	0.1366	0.1747	0.1366	0.4076	-0.0433	-0.0433	0.0589	-0.0464	0.4172	0.4251	0.4172	0.0589	0.4251	0.4076	0.4084	0.1747	-0.0464	0.4084	0.4076	0.0019	0.4172	0.4084	0.0363	0.1366	-0.0433	-0.0464	0.0363	-0.0484	0.4251	-0.0433	0.3167	0.4172	0.4251	0.4251	0.1366	-0.0464
0.0019	0.4076	0.1366	0.0325	0.4076	-0.0484	0.4076	-0.0464	-0.0433	-0.0433	0.4172	-0.0433	0.4172	0.0589	0.4076	0.3167	0.4084	0.4172	0.0589	0.1366	0.4076	0.3167	0.4251	0.4172	0.1366	0.0589	0.4084	0.4172	0.4172	0.2362	0.4172	0.1366	0.1747	0.00000	0.00000	0.00000	0.00000	0.00000	0.0019	0.4084	0.4084	-0.0101	-0.0464	-0.0433	-0.0345	0.4076	0.4172	0.4251	0.0589	-0.0345
0.0019	0.4172	-0.0484	0.0549	0.1747	0.0325	0.2362	0.1366	-0.1233	0.0589	-0.0484	0.1366	0.4172	0.4084	0.1366	0.1747	0.0589	0.4076	-0.0433	0.4172	0.4251	-0.0464	0.4076	0.4172	-0.0433	0.0589	-0.0464	0.4251	0.4084	0.4076	-0.0464	0.4084	0.4076	0.00000	0.00000	0.00000	0.00000	0.00000	0.00000	0.4084	0.4084	-0.0101	-0.0433	-0.0433	0.0589	0.0363	-0.0484	0.4251	0.2745	0.3167
0.0019	0.4172	-0.0484	0.0549	0.1747	0.0325	0.2362	0.2362	-0.1233	0.0589	0.0325	0.1366	0.4172	0.4084	0.1366	0.1747	0.4172	0.4076	0.1366	-0.0433	0.4251	-0.0464	0.4076	0.4251	-0.0433	0.0589	0.4076	0.4076	0.1366	0.4076	0.1747	0.4084	0.4076	0.00000	0.00000	0.00000	0.00000	0.00000	0.0019	0.4084	0.4084	-0.0101	-0.0433	-0.0433	0.0589	-0.0101	-0.0484	0.4251	0.2745	0.3167
0.0019	0.4172	0.4172	-0.0101	0.4251	-0.0484	0.2362	-0.1233	-0.0433	0.0019	0.2362	0.1366	0.4084	0.4251	0.0019	0.4251	0.4076	0.4251	0.1366	0.4084	0.4084	-0.0464	0.4172	0.1366	0.1366	0.0589	0.4251	0.4076	0.4084	0.4084	0.4172	0.0589	0.4076	0.0019	0.4172	0.4084	-0.0101	0.1366	-0.0433	-0.0464	0.0363	-0.0484	0.4251	-0.0433	0.3167	0.4084	0.4251	0.4251	0.1366	-0.0464
0.0019	0.4172	0.4172	-0.0101	0.4251	-0.0484	0.2362	-0.1233	-0.0433	0.0019	0.2362	0.1366	0.4084	0.4251	0.0019	0.4251	0.4076	0.4251	0.1366	0.4084	0.4084	-0.0464	0.4172	0.1366	0.1366	0.0589	0.4251	0.4076	0.4084	0.4084	0.4084	0.0589	0.4076	0.0019	0.4172	0.4084	-0.0101	0.1366	-0.0433	-0.0464	0.0363	-0.0484	0.4251	-0.0433	0.3167	0.4084	0.4251	0.4251	0.1366	-0.0464
0.0019	0.4172	0.4172	-0.0101	0.4251	-0.0484	0.2362	-0.1233	-0.0433	0.0019	0.2362	0.1366	0.4084	0.4251	0.0019	0.4251	0.4076	0.4251	0.1366	0.4084	0.4084	-0.0464	0.4172	0.1366	0.1366	0.0589	0.4251	0.4076	0.4084	0.4084	0.4084	0.0589	0.4076	0.0019	0.4172	0.4084	-0.0101	0.1366	-0.0433	-0.0464	0.0363	-0.0484	0.4251	-0.0433	0.3167	0.4084	0.4251	0.4251	0.1366	-0.0464
0.0019	0.4172	0.4172	-0.0101	0.4251	-0.0484	0.2362	-0.0464	-0.0433	0.0019	0.2362	0.1366	0.4084	0.4251	0.0019	0.4251	0.4076	0.4251	0.1366	0.4084	0.4084	-0.0464	0.4172	0.1366	0.1366	0.0589	0.4251	0.4076	0.4084	0.4084	0.4172	0.0589	0.4076	0.0019	0.4172	0.4084	-0.0101	0.1366	-0.0433	-0.0464	0.0363	-0.0484	0.4251	-0.0433	0.3167	0.4084	0.4251	0.4251	0.1366	-0.0464
0.0019	0.4172	0.4172	-0.0101	0.4251	-0.0484	0.2362	-0.0464	-0.0433	0.0019	0.2362	0.1366	0.4084	0.4251	0.0019	0.4251	0.4076	0.4251	0.1366	0.4084	0.4084	-0.0464	0.4172	0.1366	0.1366	0.0589	0.4251	0.4076	0.4084	0.4084	0.4172	0.0589	0.4076	0.0019	0.4172	0.4084	0.0363	0.1366	-0.0433	-0.0464	0.0363	-0.0484	0.4251	-0.0433	0.3167	0.4084	0.4251	0.4251	0.1366	-0.0464
0.0019	0.4172	0.4172	-0.0101	0.4251	-0.0484	0.2362	-0.0464	-0.0433	0.0019	0.2362	0.1366	0.4084	0.4251	0.0019	0.4251	0.4076	0.4251	0.1366	0.4084	0.4084	-0.0464	0.4172	0.1366	0.1366	0.0589	0.4251	0.4076	0.4084	0.4084	0.4084	0.0589	0.4076	0.0019	0.4172	0.4084	-0.0101	0.1366	-0.0433	-0.0464	0.0363	-0.0484	0.4251	-0.0433	0.3167	0.4084	0.4251	0.4251	0.1366	-0.0464
0.0019	0.4172	0.4172	-0.0101	0.4251	-0.0484	0.2362	0.0549	-0.0433	0.0019	0.2362	0.1366	0.4172	0.4084	0.0019	0.4084	0.4076	0.4172	0.1366	0.4172	0.4251	-0.0464	0.4172	0.4172	0.1366	0.0589	0.0589	0.4076	0.4084	0.4172	0.4084	0.0589	0.4076	0.0019	0.4172	0.4084	0.0363	0.1366	-0.0433	-0.0464	0.0363	-0.0484	0.4251	-0.0433	0.3167	0.4084	0.4251	0.4251	0.0589	-0.0464
0.0019	0.4172	0.4172	-0.0101	0.4251	-0.0484	0.2362	0.0549	-0.0433	0.0019	0.2362	0.1366	0.4172	0.4084	0.0019	0.4084	0.4076	0.4172	0.1366	0.4172	0.4251	-0.0464	0.4172	0.4172	0.1366	0.0589	0.0589	0.4076	0.4084	0.4172	0.4084	0.0589	0.4076	0.0019	0.4172	0.4084	0.0363	0.1366	-0.0433	-0.0464	0.0363	-0.0484	0.4251	-0.0433	0.3167	0.4084	0.4251	0.4251	0.0589	-0.0464
0.0019	0.4172	0.4172	-0.0101	0.4251	-0.0484	0.2362	0.0549	-0.0433	0.0019	0.2362	0.1366	0.4172	0.4084	0.0019	0.4084	0.4076	0.4172	0.1366	0.4172	0.4251	-0.0464	0.4172	0.4172	0.1366	0.0589	0.0589	0.4076	0.4084	0.4172	0.4084	0.0589	0.4076	0.0019	0.4172	0.4084	0.0363	0.1366	-0.0433	-0.0464	0.0363	-0.0484	0.4251	-0.0433	0.3167	0.4084	0.4251	0.4251	0.0589	-0.0464
0.0019	0.4172	0.4172	-0.0101	0.4251	-0.0484	0.2362	0.0549	-0.0433	0.0019	0.2362	0.1366	0.1747	0.4084	0.0019	0.4084	0.4076	0.4084	0.1366	0.4172	0.4251	-0.0464	0.4172	0.4172	0.1366	0.0589	0.0589	0.4076	0.4084	0.4172	0.4084	0.0589	0.4076	0.0019	0.4172	0.4084	0.0363	0.1366	-0.0433	-0.0464	0.0363	-0.0484	0.4251	-0.0433	0.3167	0.4084	0.4251	0.4251	0.0589	-0.0464
0.0019	0.4172	0.4172	-0.0101	0.4251	-0.0484	0.2362	0.0549	-0.0433	0.0019	0.2362	0.1366	0.4084	0.4172	0.0019	0.4084	0.4076	0.4251	0.1366	0.1747	0.4251	-0.0464	0.4172	0.4172	0.1366	0.0589	0.4172	0.4076	0.4084	0.1747	0.1366	0.0589	0.4076	0.00000	0.00000	0.00000	0.00000	0.00000	0.0019	0.4172	0.4084	0.0363	0.1366	-0.0433	-0.0464	0.0363	-0.0484	0.4251	-0.0433	0.3167
0.0019	0.4172	0.4172	-0.0101	0.4251	-0.0484	0.2362	0.0549	-0.0433	0.0019	0.2362	0.1366	0.4084	0.4172	0.0019	0.4084	0.4076	0.4251	0.1366	0.1747	0.4251	-0.0464	0.4172	0.4172	0.1366	0.0589	0.4172	0.4076	0.4084	0.1747	0.1366	0.0589	0.4076	0.0019	0.4172	0.4084	0.0363	0.1366	-0.0433	-0.0464	0.0363	-0.0484	0.4251	-0.0433	0.3167	0.4084	0.4251	0.4251	0.0589	-0.0464
0.0019	0.4172	0.4172	-0.0101	0.4251	-0.0484	0.2362	0.0549	-0.0433	0.0019	0.2362	0.1366	0.4084	0.4172	0.0019	0.4084	0.4076	0.4251	0.1366	0.1747	0.4251	-0.0464	0.4172	0.4172	0.1366	0.0589	0.4172	0.4076	0.4084	0.1747	0.1366	0.0589	0.4076	0.0019	0.4172	0.4084	0.0363	0.1366	-0.0433	-0.0464	0.0363	-0.0484	0.4251	-0.0433	0.3167	0.4084	0.4251	0.4251	0.0589	-0.0464
0.0019	0.4172	0.4172	-0.0101	0.4251	-0.0484	0.2362	0.0549	-0.0433	0.0019	0.2362	0.1366	0.4084	0.4172	0.0019	0.4084	0.4076	0.4251	0.1366	0.1747	0.4251	-0.0464	0.4172	0.4172	0.1366	0.0589	0.4172	0.4076	0.4084	0.1747	0.1366	0.0589	0.4076	0.0019	0.4172	0.4084	0.0363	0.1366	-0.0433	-0.0464	0.0363	-0.0484	0.4251	-0.0433	0.3167	0.4084	0.4251	0.4251	0.0589	-0.0464
0.0019	0.4172	0.4172	-0.0101	0.4251	-0.0484	0.2362	0.0549	-0.0433	0.0019	0.2362	0.1366	0.4084	0.4172	0.0019	0.4084	0.4076	0.4251	0.1366	0.1747	0.4251	-0.0464	0.4172	0.4172	0.1366	0.0589	0.4172	0.4076	0.4084	0.1747	0.1366	0.0589	0.4076	0.0019	0.4172	0.4084	0.0363	0.1366	-0.0433	-0.0464	0.0363	-0.0484	0.4251	-0.0433	0.3167	0.4084	0.4251	0.4251	0.0589	-0.0464
0.0019	0.4172	0.4172	-0.0101	0.4251	-0.0484	0.2362	0.0549	-0.0433	0.0019	0.2362	0.1366	0.4084	0.4172	0.0019	0.4084	0.4076	0.4251	0.1366	0.1747	0.4251	-0.0464	0.4172	0.4172	0.1366	0.0589	0.4172	0.4076	0.4084	0.1747	0.1366	0.0589	0.4076	0.0019	0.4172	0.4084	0.0363	0.1366	-0.0433	-0.0464	0.0363	-0.0484	0.4251	-0.0433	0.3167	0.4084	0.4251	0.4251	0.0589	-0.0464
0.0019	0.4172	0.4172	-0.0101	0.4251	-0.0484	0.2362	0.0549	-0.0433	0.0019	0.2362	0.1366	0.4084	0.4084	0.0019	0.4084	0.4076	0.4172	0.1366	0.4172	0.4251	-0.0464	0.4172	0.4172	0.1366	0.0589	0.0589	0.4076	0.4084	0.4172	0.1747	0.0589	0.4076	0.0019	0.4172	0.4084	0.0363	0.1366	-0.0433	-0.0464	0.0363	-0.0484	0.4251	-0.0433	0.3167	0.4084	0.4251	0.4251	0.0589	-0.0464
0.0019	0.4172	0.4172	-0.0101	0.4251	-0.0484	0.2362	0.0549	-0.0433	0.0019	0.2362	0.1366	0.4084	0.4084	0.0019	0.4084	0.4076	0.4172	0.1366	0.4172	0.4251	-0.0464	0.4172	0.4172	0.1366	0.0589	0.0589	0.4076	0.4084	0.4172	0.4084	0.0589	0.4076	0.0019	0.4172	0.4084	0.0363	0.1366	-0.0433	-0.0464	0.0363	-0.0484	0.4251	-0.0433	0.3167	0.4084	0.4251	0.4251	0.0589	-0.0464
0.0019	0.4172	0.4172	-0.0101	0.4251	-0.0484	0.2362	0.0549	-0.0433	0.0019	0.2362	0.1366	0.4084	0.4084	0.0019	0.4084	0.4076	0.4172	0.1366	0.4172	0.4251	-0.0464	0.4172	0.4172	0.1366	0.0589	0.0589	0.4076	0.4084	0.4172	0.4084	0.0589	0.4076	0.0019	0.4172	0.4084	0.0363	0.1366	-0.0433	-0.0464	0.0363	-0.0484	0.4251	-0.0433	0.3167	0.4084	0.4251	0.4251	0.0589	-0.0464
0.0019	0.4172	0.4172	-0.0101	0.4251	-0.0484	0.2362	0.0549	-0.0433	0.0019	0.2362	0.1366	0.4084	0.4084	0.0019	0.4084	0.4076	0.4172	0.1366	0.4172	0.4251	-0.0464	0.4172	0.4172	0.1366	0.0589	0.0589	0.4076	0.4084	0.4172	0.4084	0.0589	0.4076	0.0019	0.4172	0.4084	0.0363	0.1366	-0.0433	-0.0464	0.0363	-0.0484	0.4251	-0.0433	0.3167	0.4084	0.4251	0.4251	0.0589	-0.0464
0.0019	0.4172	0.4172	-0.0101	0.4251	-0.0484	0.2362	0.0549	-0.0433	0.0019	0.2362	0.1366	0.4084	0.4084	0.0019	0.4084	0.4076	0.4172	0.1366	0.4172	0.4251	-0.0464	0.4172	0.4172	0.1366	0.0589	0.0589	0.4076	0.4084	0.4172	0.4084	0.0589	0.4076	0.0019	0.4172	0.4084	0.0363	0.1366	-0.0433	-0.0464	0.0363	-0.0484	0.4251	-0.0433	0.3167	0.4084	0.4251	0.4251	0.0589	-0.0464
0.0019	0.4172	0.4172	-0.0101	0.4251	-0.0484	0.2362	0.0549	-0.0433	0.0019	0.2362	0.1366	0.4084	0.4084	0.0019	0.4084	0.4076	0.4172	0.1366	0.4172	0.4251	-0.0464	0.4172	0.4251	0.1366	0.0589	0.0589	0.4076	0.4084	0.4084	0.4084	0.0589	0.4076	0.0019	0.4172	0.4084	0.0363	0.1366	-0.0433	-0.0464	0.0363	-0.0484	0.1747	-0.0433	0.3167	0.4084	0.4251	0.4251	0.0589	-0.0464
0.0019	0.4172	0.4172	-0.0101	0.4251	-0.0484	0.2362	0.0549	-0.0433	0.0019	0.2362	0.1366	0.4084	0.4084	0.0019	0.4084	0.4076	0.4172	0.1366	0.4172	0.4251	-0.0464	0.4172	0.4084	0.1366	0.0589	0.0589	0.4076	0.4084	0.4172	0.4084	0.0589	0.4076	0.0019	0.4172	0.4084	0.0363	0.1366	-0.0433	-0.0464	0.0363	-0.0484	0.4251	-0.0433	0.3167	0.4084	0.4251	0.4251	0.0589	-0.0464
0.0019	0.4172	0.4172	-0.0101	0.4251	-0.0484	0.2362	0.0549	-0.0433	0.0019	0.2362	0.1366	0.4084	0.4084	0.0019	0.4084	0.4076	0.4172	0.1366	0.4172	0.4251	-0.0464	0.4172	0.4084	0.1366	0.0589	0.0589	0.4076	0.4084	0.4172	0.4084	0.0589	0.4076	0.0019	0.4172	0.4084	0.0363	0.1366	-0.0433	-0.0464	0.0363	-0.0484	0.4251	-0.0433	0.3167	0.4084	0.4251	0.4251	0.0589	-0.0464
0.0019	0.4172	0.4172	-0.0101	0.4251	-0.0484	0.2362	0.0549	-0.0433	0.0019	0.2362	0.1366	0.4084	0.4084	0.0019	0.4084	0.4076	0.4172	-0.0433	0.1747	0.4251	-0.0464	0.4172	0.4172	0.1366	0.0589	-0.0433	0.2745	0.4084	0.4172	0.4084	0.0589	0.4076	0.0019	0.4172	0.4084	0.0363	0.1366	-0.0433	-0.0464	0.0363	-0.0484	0.1747	-0.0433	0.3167	0.4084	0.4251	0.4251	0.0589	-0.0464
0.0019	0.4172	0.4172	-0.0101	0.4251	-0.0484	0.2362	0.0549	-0.0433	0.0019	0.2362	0.1366	0.4084	0.4084	0.0019	0.4084	0.4076	0.4251	0.1366	0.4172	0.4251	-0.0464	0.4172	0.4084	0.1366	0.0589	0.0589	0.4076	0.4084	0.4172	0.4084	0.0589	0.4076	0.0019	0.4172	0.4084	0.0363	0.1366	-0.0433	-0.0464	0.0363	-0.0484	0.4251	-0.0433	0.3167	0.4084	0.4251	0.4251	0.0589	-0.0464
0.0019	0.4172	0.4172	-0.0101	0.4251	-0.0484	0.2362	0.0549	-0.0433	0.0019	0.2362	0.1366	0.4084	0.4084	0.0019	0.4084	0.4076	0.4084	0.1366	0.4172	0.4251	-0.0464	0.4172	0.4172	0.1366	0.0589	0.0589	0.4076	0.4084	0.4172	0.4084	0.0589	0.4076	0.0019	0.4172	0.4084	0.0363	0.1366	-0.0433	-0.0464	0.0363	-0.0484	0.4251	-0.0433	0.3167	0.4084	0.4251	0.4251	0.0589	-0.0464
0.0019	0.4172	0.4172	-0.0101	0.4251	-0.0484	0.2362	0.0549	-0.0433	0.0019	0.2362	0.1366	0.4084	0.4084	0.0019	0.4084	0.4076	0.4084	0.1366	0.4172	0.4251	-0.0464	0.4172	0.4172	0.1366	0.0589	0.0589	0.4076	0.4084	0.4172	0.4084	0.0589	0.4076	0.0019	0.4172	0.4084	0.0363	0.1366	-0.0433	-0.0464	0.0363	-0.0484	0.4251	-0.0433	0.3167	0.4084	0.4251	0.4251	0.0589	-0.0464
0.0019	0.4172	0.4172	-0.0101	0.4251	-0.0484	0.2362	0.0549	-0.0433	0.0019	0.2362	0.1366	0.4084	0.4084	0.0019	0.4084	0.4076	0.4084	0.1366	0.4172	0.4251	-0.0464	0.4172	0.4172	0.1366	0.0589	0.0589	0.4076	0.4084	0.4172	0.4084	0.0589	0.4076	0.0019	0.4172	0.4084	0.0363	0.1366	-0.0433	-0.0464	0.0363	-0.0484	0.4251	-0.0433	0.3167	0.4084	0.4251	0.4251	0.0589	-0.0464
0.0019	0.4172	0.4172	-0.0101	0.4251	-0.0484	0.2362	0.0549	-0.0433	0.0019	0.2362	0.1366	0.4084	0.4084	0.0019	0.4084	0.4076	0.4084	0.1366	0.4172	0.4251	-0.0464	0.4172	0.4172	0.1366	0.0589	0.0589	0.4076	0.4084	0.4172	0.4084	0.0589	0.4076	0.0019	0.4172	0.4084	0.0363	0.1366	-0.0433	-0.0464	0.0363	-0.0484	0.4251	-0.0433	0.3167	0.4084	0.4251	0.4251	0.0589	-0.0464
0.0019	0.4172	0.4172	-0.0101	0.4251	-0.0484	0.2362	0.0549	-0.0433	0.0019	0.2362	0.1366	0.4084	0.4084	0.0019	0.4084	0.4076	0.4084	0.1366	0.4172	0.4251	-0.0464	0.4172	0.4172	0.1366	0.0589	0.0589	0.4076	0.4084	0.4172	0.4084	0.0589	0.4076	0.0019	0.4172	0.4084	0.0363	0.1366	-0.0433	-0.0464	0.0363	-0.0484	0.4251	-0.0433	0.3167	0.4084	0.4251	0.4251	0.0589	-0.0464
0.0019	0.4172	0.4172	-0.0101	0.4251	-0.0484	0.2362	0.0549	-0.0433	0.0019	0.2362	0.1366	0.4084	0.4084	0.0019	0.4084	0.4076	0.4084	0.1366	0.4172	0.4251	-0.0464	0.4172	0.4084	0.1366	0.0589	0.0589	0.4076	0.4084	0.4172	0.4084	0.0589	0.4076	0.0019	0.4172	0.4084	0.0363	0.1366	-0.0433	-0.0464	0.0363	-0.0484	0.4251	-0.0433	0.3167	0.4084	0.4251	0.4251	0.0589	-0.0464
0.0019	0.4172	0.4172	-0.0101	0.4251	-0.0484	0.2362	-0.0345	-0.0433	0.0019	0.2362	0.1366	0.4084	0.4251	0.0019	0.4251	0.4076	0.4251	0.1366	0.4084	0.4084	-0.0464	0.4172	0.1366	0.1366	0.0589	0.4251	0.4076	0.4084	0.4084	0.4084	0.0589	0.4076	0.0019	0.4172	0.4084	-0.0101	0.1366	-0.0433	-0.0464	0.0363	-0.0484	0.4251	-0.0433	0.3167	0.4084	0.4251	0.4251	0.1366	-0.0464
0.0019	0.4172	0.4172	-0.0101	0.4251	-0.0484	0.2362	-0.0433	-0.0433	0.0019	0.2362	0.1366	0.4084	0.4084	0.0019	0.4251	0.4251	0.4251	0.1366	0.4084	0.4251	-0.0464	0.4172	0.4172	0.1366	0.0589	0.4251	0.4084	0.4084	0.4084	-0.0464	0.0589	0.4076	0.0019	0.4172	0.4084	-0.0101	0.1366	-0.0433	-0.0464	0.0363	-0.0484	0.4251	-0.0433	0.3167	0.4084	0.4251	0.4251	-0.0433	-0.0464
0.0019	0.4172	0.4172	-0.0345	0.0325	-0.0433	0.2362	0.1747	-0.0433	0.0019	-0.0433	0.4084	0.4172	0.0589	0.4076	0.4251	0.4172	0.4172	0.0589	0.4172	0.4172	-0.0464	0.4076	0.4251	0.1366	0.0589	0.4076	0.4076	0.0589	0.4251	0.4076	0.4084	0.4076	0.00000	0.00000	0.00000	0.00000	0.00000	0.0019	0.4172	0.4084	-0.0101	0.1366	-0.0433	-0.0345	0.0363	-0.0484	0.4251	-0.0433	0.4076
0.0019	0.4172	0.0325	0.3167	0.4251	0.0325	0.2362	0.0589	-0.1233	0.0019	0.4076	-0.0433	0.4172	0.1366	0.4172	-0.0433	0.4172	0.2745	0.1366	0.4084	0.4251	-0.0464	0.4076	0.4084	0.1366	0.4084	0.4084	0.4172	0.2745	0.4076	-0.0464	0.0589	0.3167	0.00000	0.00000	0.00000	0.00000	0.00000	0.0019	0.0589	0.4172	-0.0101	0.1366	0.0589	-0.0433	0.0589	-0.0484	0.4251	-0.0433	0.3167
0.0019	0.4172	0.0589	0.0363	0.4084	-0.0433	0.2362	-0.1233	0.0549	0.0019	0.4084	-0.0433	0.4172	0.1366	0.4172	0.4251	0.4084	-0.0464	0.4084	0.4076	0.4251	0.4172	0.1366	0.4251	0.4251	0.0589	0.0589	0.4076	0.4084	0.1366	0.2745	0.4172	0.4076	0.00000	0.00000	0.00000	0.00000	0.00000	0.0019	0.4172	0.4084	-0.0101	0.1366	-0.0433	-0.0345	0.0363	0.4251	0.4251	-0.0433	0.0589
0.0019	0.4172	0.4084	-0.0101	0.4251	-0.0484	0.2362	-0.1233	-0.0433	0.0019	0.2362	0.1366	0.4084	0.4251	0.0019	0.4251	0.4076	0.4251	0.1366	0.4084	0.4084	-0.0464	0.4172	0.1366	0.1366	0.0589	0.4251	0.4076	0.4084	0.4084	0.4084	0.0589	0.4076	0.0019	0.4172	0.4084	-0.0101	0.1366	-0.0433	-0.0464	0.0363	-0.0484	0.4251	-0.0433	0.3167	0.4084	0.4251	0.4251	0.1366	-0.0464
0.0019	0.4172	0.4084	-0.0101	0.4251	-0.0484	0.2362	-0.1233	-0.0433	0.0019	0.2362	0.1366	0.4084	0.4251	0.0019	0.4251	0.4076	0.4251	0.1366	0.4084	0.4084	-0.0464	0.4172	0.1366	0.1366	0.0589	0.4251	0.4076	0.4084	0.4084	0.4084	0.0589	0.4076	0.0019	0.4172	0.4084	-0.0101	0.1366	-0.0433	-0.0464	0.0363	-0.0484	0.4251	-0.0433	0.3167	0.4084	0.4251	0.4251	0.1366	-0.0464
0.0019	0.4172	0.4084	-0.0101	0.4251	-0.0484	0.2362	-0.1233	-0.0433	0.0019	0.2362	0.1366	0.4084	0.4251	0.0019	0.4251	0.4076	0.4251	0.1366	0.4084	0.4084	-0.0464	0.4172	0.1366	0.1366	0.0589	0.4251	0.4076	0.4084	0.4084	0.4084	0.0589	0.4076	0.0019	0.4172	0.4084	-0.0101	0.1366	-0.0433	-0.0464	0.0363	-0.0484	0.4251	-0.0433	0.3167	0.4084	0.4251	0.4251	0.1366	-0.0464
0.0019	0.4172	0.4084	-0.0101	0.4251	-0.0484	0.2362	-0.1233	-0.0433	0.0019	0.2362	0.1366	0.4084	0.4251	0.0019	0.4251	0.4076	0.4251	0.1366	0.4084	0.4084	-0.0464	0.4172	0.1366	0.1366	0.0589	0.4251	0.4076	0.4084	0.4084	0.4084	0.0589	0.4076	0.0019	0.4172	0.4084	-0.0101	0.1366	-0.0433	-0.0464	0.0363	-0.0484	0.4251	-0.0433	0.3167	0.4084	0.4251	0.4251	0.1366	-0.0464
0.0019	0.4172	0.4084	-0.0101	0.4251	-0.0484	0.2362	-0.1233	-0.0433	0.0019	0.2362	0.1366	0.4084	0.4251	0.0019	0.4251	0.4076	0.4251	0.1366	0.4084	0.4084	-0.0464	0.4172	0.1366	0.1366	0.0589	0.4251	0.4076	0.4084	0.4084	0.4084	0.0589	0.4076	0.0019	0.4172	0.4084	-0.0101	0.1366	-0.0433	-0.0464	0.0363	-0.0484	0.4251	-0.0433	0.3167	0.4084	0.4251	0.4251	0.1366	-0.0464
0.0019	0.4172	0.4084	-0.0101	0.4251	-0.0484	0.2362	-0.0464	-0.0433	0.0019	0.2362	0.1366	0.1366	0.4084	0.0019	0.4084	0.1366	0.4251	0.1366	0.4084	0.1366	-0.0464	0.4172	0.1366	0.1366	0.0589	0.4251	0.4076	0.4084	0.4084	0.1366	0.0589	0.4076	0.0019	0.4172	0.4084	-0.0101	0.1366	-0.0433	-0.0464	0.0363	-0.0484	0.4251	-0.0433	0.3167	0.4084	0.4251	0.4251	0.1366	-0.0464
0.0019	0.4172	0.4084	-0.0101	0.4251	-0.0484	0.2362	0.0549	-0.0433	0.0019	0.2362	0.1366	0.4084	0.4172	0.0019	0.4084	0.4076	0.4251	0.1366	0.1747	0.4251	-0.0464	0.4172	0.4172	0.1366	0.0589	0.4172	0.4076	0.4084	0.1747	0.1366	0.0589	0.4076	0.00000	0.00000	0.00000	0.00000	0.00000	0.0019	0.4172	0.4084	0.0363	0.1366	-0.0433	-0.0464	0.0363	-0.0484	0.4251	-0.0433	0.3167
0.0019	0.4172	0.4084	-0.0101	0.4251	-0.0484	0.2362	0.0549	-0.0433	0.0019	0.2362	0.1366	0.4084	0.4172	0.0019	0.4084	0.4076	0.4251	0.1366	0.1747	0.4251	-0.0464	0.4172	0.4172	0.1366	0.0589	0.4172	0.4076	0.4084	0.1747	0.1366	0.0589	0.4076	0.0019	0.4172	0.4084	0.0363	0.1366	-0.0433	-0.0464	0.0363	-0.0484	0.4251	-0.0433	0.3167	0.4084	0.4251	0.4251	0.0589	-0.0464
0.0019	0.4172	0.4084	-0.0101	0.4251	-0.0484	0.2362	0.0549	-0.0433	0.0019	0.2362	0.1366	0.4084	0.4172	0.0019	0.4084	0.4076	0.4251	0.1366	0.1747	0.4251	-0.0464	0.4172	0.4172	0.1366	0.0589	0.4172	0.4076	0.4084	0.1747	0.1366	0.0589	0.4076	0.0019	0.4172	0.4084	0.0363	0.1366	-0.0433	-0.0464	0.0363	-0.0484	0.4251	-0.0433	0.3167	0.4084	0.4251	0.4251	0.0589	-0.0464
0.0019	0.4172	0.4084	-0.0101	0.4251	-0.0484	0.2362	0.0549	-0.0433	0.0019	0.2362	0.1366	0.4084	0.4172	0.0019	0.4084	0.4076	0.4251	0.1366	0.1747	0.4251	-0.0464	0.4172	0.4172	0.1366	0.0589	0.4172	0.4076	0.4084	0.1747	0.1366	0.0589	0.4076	0.0019	0.4172	0.4084	0.0363	0.1366	-0.0433	-0.0464	0.0363	-0.0484	0.4251	-0.0433	0.3167	0.4084	0.4251	0.4251	0.0589	-0.0464
0.0019	0.4172	0.4084	-0.0101	0.4251	-0.0484	0.2362	0.0549	-0.0433	0.0019	0.2362	0.1366	0.4084	0.4172	-0.0433	0.4084	0.4076	0.4251	0.1366	0.1747	0.4251	-0.0464	0.4172	0.4172	0.1366	0.0589	0.4172	0.4076	0.4084	0.1747	0.1366	0.0589	0.4076	0.00000	0.00000	0.00000	0.00000	0.00000	0.0019	0.4172	0.4084	0.0363	0.1366	-0.0433	-0.0464	0.0363	-0.0484	0.4251	-0.0433	0.3167
0.0019	0.4172	0.4084	-0.0101	0.4251	-0.0484	0.2362	-0.0433	-0.0433	0.0019	0.2362	0.1366	0.4084	0.4172	0.0019	0.4084	0.4251	0.4172	0.1366	0.4172	0.4251	-0.0464	0.4172	0.4172	0.1366	0.0589	0.4251	0.4076	0.4084	0.4084	0.4084	0.0589	0.4076	0.00000	0.00000	0.00000	0.00000	0.00000	0.0019	0.4172	0.4084	-0.0101	0.1366	-0.0433	-0.0464	0.0363	-0.0484	0.4251	-0.0433	0.3167
0.0019	0.4172	0.4084	-0.0101	0.4251	-0.0484	0.2362	-0.0433	-0.0433	0.0019	0.2362	0.1366	0.4084	0.4172	0.0019	0.4084	0.4251	0.4172	0.1366	0.4084	0.4251	-0.0464	0.4172	0.1747	0.1366	0.0589	0.4251	0.4076	0.4084	0.4084	0.1366	0.0589	0.4076	0.00000	0.00000	0.00000	0.00000	0.00000	0.0019	0.4172	0.4084	-0.0101	0.1366	-0.0433	-0.0464	0.0363	-0.0484	0.4251	-0.0433	0.3167
0.0019	0.4251	-0.0484	-0.0345	0.4251	-0.1233	0.2362	0.0589	-0.0433	0.4251	0.4084	-0.0433	0.1366	-0.0433	0.1747	0.4251	0.1366	0.4251	0.1366	0.4172	0.0589	-0.0464	0.4251	0.4172	0.1747	0.0589	0.4172	0.0589	0.4084	0.4076	0.4251	0.0589	0.3167	0.0019	0.4172	0.4084	-0.0101	0.1366	-0.0433	0.2745	0.0363	-0.0484	0.4251	0.0589	0.2745	0.4172	0.4251	0.4172	0.4076	-0.0433
0.0019	0.4251	-0.0484	0.3167	0.0019	-0.0433	0.1747	-0.0433	0.0549	0.0019	0.4172	0.4172	0.4172	0.4084	0.4251	-0.0345	0.4172	0.4172	0.0589	0.0589	0.4172	-0.0464	0.4251	0.4251	0.1366	0.0589	0.1366	0.4172	0.4084	0.4076	0.3167	0.4172	0.4076	0.0019	0.4172	0.4084	-0.0101	0.1366	0.0589	-0.0433	0.4084	-0.0484	0.4251	-0.0433	0.3167	0.2745	0.4251	0.4251	0.4172	0.2745
0.0019	0.4251	-0.0101	0.3167	0.4251	-0.1233	0.2362	0.1366	-0.1233	0.4084	-0.0484	-0.0433	0.4172	0.4084	0.1366	0.4084	0.4084	0.4076	-0.0433	0.2745	0.4084	-0.0464	0.4172	0.4251	0.4172	0.0589	-0.0433	0.4076	0.4084	0.0589	0.4076	0.4084	0.4076	0.00000	0.00000	0.00000	0.00000	0.00000	0.00000	0.00000	0.00000	0.00000	0.00000	0.00000	0.00000	0.4084	0.4084	-0.0101	-0.0433	-0.0433
0.0019	0.4251	-0.0101	0.3167	0.4251	-0.0484	0.2362	-0.0464	-0.0433	0.4084	-0.0484	-0.0433	0.4172	0.4172	0.1366	0.4084	0.4084	0.4076	-0.0433	0.2745	0.4084	-0.0464	0.4172	0.4251	0.4084	0.0589	0.4251	0.4076	0.4084	0.0589	0.4076	0.4172	0.4076	0.00000	0.00000	0.00000	0.00000	0.00000	0.00000	0.00000	0.00000	0.00000	0.00000	0.00000	0.00000	0.4084	0.4084	-0.0101	-0.0433	-0.0433
0.0019	0.4251	0.0325	-0.0345	0.4172	-0.0101	0.2362	-0.0484	-0.1233	0.0589	0.0589	0.1366	0.1366	0.4084	0.4084	0.4251	0.4251	0.4251	0.0589	-0.0464	0.4084	-0.0464	0.4076	0.1366	0.4251	-0.0345	0.4251	0.4172	0.4084	0.4251	-0.0464	0.4084	0.4076	0.00000	0.00000	0.00000	0.00000	0.00000	0.0019	0.4084	0.4084	-0.0101	-0.0464	-0.0433	-0.0345	0.0325	-0.0484	0.4251	-0.0433	0.3167
0.0019	0.4251	0.0325	-0.0345	0.4172	0.0325	0.2362	-0.0484	-0.1233	-0.0433	0.0589	0.1366	0.0589	0.4084	0.4084	0.4251	0.4076	0.4251	0.0589	0.1366	0.4084	-0.0464	0.4076	0.4251	0.4251	0.0589	0.4172	0.4172	0.4084	0.4076	-0.0464	0.4084	0.3167	0.00000	0.00000	0.00000	0.00000	0.00000	0.0019	0.4172	0.4084	-0.0101	-0.0464	-0.0433	-0.0345	-0.0484	-0.0484	0.4251	-0.0433	0.3167
0.0019	0.4251	0.0363	0.3167	0.4251	-0.0345	0.2362	0.0363	-0.0433	0.0019	0.2362	-0.0433	0.4084	0.4084	0.4172	0.4084	0.4084	0.2362	-0.0433	0.4172	0.4251	0.1366	0.4076	0.4251	0.4251	0.0589	-0.0345	0.4251	0.0589	0.4172	0.4251	0.1747	0.4076	0.00000	0.00000	0.00000	0.00000	0.00000	0.0019	0.4084	0.4084	0.0363	0.1366	0.2745	-0.0433	0.4076	-0.0484	0.4172	-0.0433	0.4172
0.0019	0.4251	0.4084	-0.0345	0.4172	0.0363	0.2362	-0.0433	-0.1233	0.0589	-0.0484	0.1366	0.4084	0.4251	0.4076	0.4251	0.4251	0.4251	0.1366	0.4172	0.4251	-0.0464	0.4251	0.4251	0.1366	0.0589	0.4251	0.4076	0.4084	0.1366	0.4172	0.4084	0.4076	0.00000	0.00000	0.00000	0.00000	0.00000	0.0019	0.4084	0.4084	0.0363	-0.0464	-0.0433	-0.0345	0.0363	-0.0484	0.4251	-0.0433	0.3167
0.0019	0.4251	0.4084	0.0325	0.1366	0.0363	0.3167	-0.0464	0.0363	0.0019	0.1747	-0.0101	0.4172	0.4172	0.3167	0.4076	0.4172	0.4172	0.4084	0.0589	0.4172	0.3167	0.4076	0.4084	0.4251	0.4251	0.4172	0.4084	0.4172	0.2362	0.0589	0.4084	0.4172	0.00000	0.00000	0.00000	0.00000	0.00000	0.0019	0.4172	0.4084	-0.0101	-0.0464	-0.0433	-0.0345	0.4076	-0.0101	0.4251	0.0589	-0.0433
0.0019	0.0019	-0.1233	0.3167	0.4172	-0.0433	0.0019	-0.0433	0.0549	0.0019	0.2362	-0.0464	0.4172	0.1366	0.4251	0.1747	0.0589	0.4251	0.0589	0.4084	0.4251	0.2745	0.4251	0.0589	0.1366	0.0589	0.1747	0.0589	0.4084	0.4172	-0.0464	0.4172	0.4076	0.00000	0.00000	0.00000	0.00000	0.00000	0.0019	0.4172	0.4084	0.0589	-0.0484	0.0589	-0.0464	0.0363	0.4251	0.4251	-0.0345	0.4076
0.0019	0.0019	0.4251	-0.0484	0.4076	0.3167	-0.0464	-0.1233	0.0589	0.4172	0.2362	0.1366	0.4084	0.4172	0.4172	0.4251	0.1366	0.4084	0.2745	0.1366	0.4172	-0.0464	0.1747	0.4251	0.4076	0.2745	0.4076	0.4084	0.4172	0.4076	0.4172	0.3167	0.4076	0.00000	0.00000	0.00000	0.00000	0.00000	0.0019	0.4084	0.4084	-0.0101	-0.0464	0.1366	-0.0433	-0.0433	-0.0433	0.4251	-0.0433	0.3167
0.0019	0.0019	-0.0433	0.4076	0.4172	-0.0101	0.3167	0.0325	-0.1233	0.0019	0.2362	0.1366	0.4172	0.1747	0.4251	0.2745	0.0589	0.4076	-0.0433	0.1366	0.4084	-0.0464	0.4251	0.0589	0.4076	0.2745	0.4076	0.4172	0.0589	0.4251	0.4172	0.1366	0.4076	0.00000	0.00000	0.00000	0.00000	0.00000	0.0019	0.4251	0.4084	-0.0101	0.1366	0.0589	-0.0433	0.0363	-0.0484	0.4251	-0.0433	0.3167
0.0019	0.0325	-0.0484	0.3167	0.4172	0.0549	0.2362	-0.0464	-0.1233	0.1366	0.2362	0.1366	0.4084	-0.0464	0.0019	0.4084	0.0589	0.4172	0.1366	0.2745	0.4251	-0.0464	0.1366	0.4251	0.1366	0.0589	0.4251	0.4251	0.4084	0.4251	-0.0464	0.4084	0.4076	0.00000	0.4084	0.4084	-0.0101	0.1366	-0.0433	-0.0464	0.0363	-0.0484	0.4251	0.2745	0.3167	0.4172	0.4251	0.4251	-0.0464	-0.0464
0.0019	0.0325	-0.0484	0.3167	0.4172	0.0363	0.2362	-0.0464	-0.1233	0.1366	0.2362	0.1366	0.4084	-0.0464	0.0019	0.4084	0.0589	0.4172	0.1366	0.2745	0.4251	-0.0464	0.1366	0.4251	0.1366	0.0589	0.4251	0.4076	0.4084	0.4251	-0.0464	0.4084	0.4076	0.00000	0.00000	0.00000	0.00000	0.00000	0.00000	0.4084	0.4084	-0.0101	0.1366	-0.0433	-0.0464	0.0363	-0.0484	0.4251	0.2745	0.3167
0.0019	0.0325	-0.0484	0.3167	0.4172	0.0363	0.2362	-0.0464	-0.1233	0.1366	0.2362	0.1366	0.4084	-0.0464	0.0019	0.4084	0.0589	0.4172	0.1366	0.2745	0.4251	-0.0464	0.1366	0.4251	0.1366	0.0589	0.4251	0.4076	0.4084	0.4251	-0.0464	0.4084	0.4076	0.00000	0.4084	0.4084	-0.0101	0.1366	-0.0433	-0.0464	0.0363	-0.0484	0.4251	0.2745	0.3167	0.4172	0.4251	0.4251	-0.0464	-0.0464
0.0019	0.0325	-0.0484	0.3167	0.4172	0.0363	0.2362	-0.0464	-0.1233	0.1366	0.2362	0.1366	0.4084	-0.0464	0.0019	0.4084	0.0589	0.4172	0.1366	0.2745	0.4251	-0.0464	0.1366	0.4251	0.1366	0.0589	0.4251	0.4076	0.4084	0.4251	-0.0464	0.4084	0.4076	0.00000	0.4084	0.4084	-0.0101	0.1366	-0.0433	-0.0464	0.0363	-0.0484	0.4251	0.2745	0.3167	0.4172	0.4251	0.4251	-0.0464	-0.0464
0.0019	0.0325	-0.0484	0.3167	0.4172	0.0363	0.2362	-0.0464	-0.1233	0.1366	0.2362	0.1366	0.4084	-0.0464	0.0019	0.4084	0.0589	0.4172	0.1366	0.2745	0.4251	-0.0464	0.1366	0.4251	0.1366	0.0589	0.4251	0.4076	0.4084	0.4251	-0.0464	0.4084	0.4076	0.00000	0.4084	0.4084	-0.0101	0.1366	-0.0433	-0.0464	0.0363	-0.0484	0.4251	0.2745	0.3167	0.4172	0.4251	0.4251	-0.0464	-0.0464
0.0019	0.0325	-0.0484	0.3167	0.4172	0.0363	0.2362	-0.0464	-0.1233	0.1366	0.2362	0.1366	0.4084	-0.0464	0.0019	0.4084	0.0589	0.4172	0.1366	0.2745	0.4251	-0.0464	0.1366	0.4251	0.1366	0.0589	0.4251	0.4076	0.4084	0.4251	-0.0464	0.4084	0.4076	0.00000	0.4084	0.4084	-0.0101	0.1366	-0.0433	-0.0464	0.0363	-0.0484	0.4251	0.2745	0.3167	0.4172	0.4251	0.4251	-0.0464	-0.0464
0.0019	0.0325	-0.0484	0.3167	0.4172	0.0363	0.2362	-0.0464	-0.1233	0.1366	0.2362	0.1366	0.4084	-0.0464	0.0019	0.4084	0.0589	0.4172	0.1366	0.2745	0.4251	-0.0464	0.1366	0.4251	0.1366	0.0589	0.4251	0.4076	0.4084	0.4251	-0.0464	0.4084	0.4076	0.00000	0.4084	0.4084	-0.0101	0.1366	-0.0433	-0.0464	0.0363	-0.0484	0.4251	0.2745	0.3167	0.4172	0.4251	0.4251	-0.0464	-0.0464
0.0019	0.0325	-0.0484	0.3167	0.4172	0.0363	0.2362	-0.0464	-0.1233	0.1366	0.2362	0.1366	0.4084	-0.0464	0.0019	0.4084	0.0589	0.4172	0.1366	0.2745	0.4251	-0.0464	0.1366	0.4251	0.1366	0.0589	0.4251	0.4076	0.4084	0.4251	-0.0464	0.4084	0.4076	0.00000	0.4084	0.4084	-0.0101	0.1366	-0.0433	-0.0464	0.0363	-0.0484	0.4251	0.2745	0.3167	0.4172	0.4251	0.4251	-0.0464	-0.0464
0.0019	0.0325	-0.0484	0.3167	0.4172	0.0363	0.2362	-0.0464	-0.1233	0.1366	0.2362	0.1366	0.4084	-0.0464	0.0019	0.4084	0.0589	0.4172	0.1366	0.2745	0.4251	-0.0464	0.1366	0.4251	0.1366	0.0589	0.4251	0.4076	0.4084	0.4251	-0.0464	0.4084	0.4076	0.0019	0.4084	0.4084	-0.0101	0.1366	-0.0433	-0.0464	0.0363	-0.0484	0.4251	0.2745	0.3167	0.4172	0.4251	0.4251	-0.0464	-0.0464
0.0019	0.0325	-0.0484	0.3167	0.4172	0.0363	0.2362	-0.0464	-0.1233	0.1366	0.2362	0.1366	0.4084	-0.0464	0.0019	0.4084	0.0589	0.4172	0.1366	0.2745	0.4251	-0.0464	0.1366	0.4251	0.1366	0.0589	0.4251	0.4076	0.4084	0.4251	-0.0464	0.4084	0.4076	0.0019	0.4084	0.4084	-0.0101	0.1366	-0.0433	-0.0464	0.0363	-0.0484	0.4251	0.2745	0.3167	0.4172	0.4251	0.4251	-0.0464	-0.0464
0.0019	0.0325	-0.0484	0.3167	0.4172	0.0363	0.2362	-0.0464	-0.1233	0.1366	0.2362	0.1366	0.4084	-0.0464	0.0019	0.4084	0.0589	0.4172	0.1366	0.2745	0.4251	-0.0464	-0.0433	0.4251	0.2745	0.0589	0.4251	0.4076	0.4084	0.4076	-0.0464	0.4084	0.4076	0.00000	0.4084	0.4084	-0.0101	0.1366	-0.0433	-0.0464	0.0363	-0.0484	0.4251	0.2745	0.3167	0.4172	0.4251	0.4251	0.1366	-0.0464
0.0019	0.0325	-0.0484	0.3167	0.4172	0.0363	0.2362	-0.0101	-0.1233	0.4084	0.2362	0.1366	0.4172	-0.0464	0.0019	0.4084	0.0589	0.4172	-0.0433	0.2745	0.4251	-0.0464	0.4076	0.4172	-0.0433	0.0589	0.4251	0.4076	0.4084	0.4076	-0.0464	0.4084	0.4076	0.0019	0.4172	0.4084	-0.0101	0.1366	-0.0433	-0.0464	0.0363	-0.0484	0.4251	0.2745	0.3167	0.4172	0.4251	0.4251	0.0589	-0.0464
0.0019	0.0325	-0.0484	0.3167	0.4172	0.0363	0.2362	-0.0101	-0.1233	0.4084	0.2362	0.1366	0.4172	-0.0464	0.0019	0.4084	0.0589	0.4172	-0.0433	0.2745	0.4251	-0.0464	0.4076	0.4172	-0.0433	0.0589	0.4251	0.4076	0.4084	0.4172	-0.0464	0.4084	0.4076	0.00000	0.00000	0.00000	0.00000	0.00000	0.0019	0.4172	0.4084	-0.0101	0.1366	-0.0433	-0.0464	0.0363	-0.0484	0.4251	0.2745	0.3167
0.0019	0.0325	-0.0484	0.3167	0.4172	0.0363	0.2362	-0.0101	-0.1233	0.4084	0.2362	0.1366	0.4172	-0.0464	0.0019	0.4084	0.0589	0.4172	-0.0433	0.2745	0.4251	-0.0464	0.4076	0.4172	-0.0433	0.0589	0.4251	0.4076	0.4084	0.4172	-0.0464	0.4084	0.4076	0.00000	0.00000	0.00000	0.00000	0.00000	0.0019	0.4172	0.4084	-0.0101	0.1366	0.0589	-0.0464	0.0363	-0.0484	0.4251	0.2745	0.3167
0.0019	0.0325	-0.0484	0.3167	0.0589	0.0589	0.2362	0.0589	-0.0433	0.1366	0.2362	0.1366	0.4172	0.1366	0.0589	-0.0464	0.1366	0.4076	0.1366	0.4251	0.0589	-0.0464	0.4172	0.4172	0.4076	-0.0484	0.4084	0.4076	0.4172	0.4172	0.1366	0.4172	0.4076	0.0019	0.4251	0.4172	0.0363	0.1366	-0.0433	-0.0464	0.0363	-0.0484	0.4251	0.1747	0.4076	0.4084	0.4251	0.4251	0.4076	-0.0464
0.0019	0.0325	-0.0101	0.3167	0.4251	0.0325	0.2362	0.0589	-0.0484	0.0589	0.1366	-0.0433	0.4172	0.4172	0.4084	0.1747	0.4084	0.4084	0.2745	-0.0433	0.4076	0.4084	0.1747	0.4251	-0.0433	0.0589	-0.0464	0.1366	0.4084	0.1366	0.0589	0.4172	0.3167	0.0019	0.4251	0.4172	-0.0101	0.1366	-0.0433	-0.0433	0.0363	-0.0484	0.4251	-0.0433	0.4076	0.4084	0.4084	0.4251	0.4251	-0.0464
0.0019	0.0589	-0.0101	0.4251	-0.1233	0.2362	0.0363	-0.0345	0.0019	0.4084	-0.0345	0.4251	0.0589	0.4172	0.4251	0.4172	0.4076	0.0589	0.4251	0.4251	-0.0433	0.1747	0.4251	0.0589	0.4251	0.4251	0.4076	0.4172	0.4084	0.4172	0.4172	0.00000	0.4076	0.00000	0.00000	0.00000	0.00000	0.00000	0.0019	0.4172	0.4084	-0.0101	0.1366	-0.0433	-0.0345	-0.0101	0.4172	0.1747	-0.0433	0.0549
0.0019	0.4084	-0.1233	0.4172	-0.0464	0.3167	0.2362	-0.0345	0.0325	-0.0345	-0.0484	-0.0464	0.4251	0.4172	0.4251	-0.0345	-0.0484	-0.0484	-0.0433	0.4251	0.3167	0.4251	0.4251	0.4251	0.4251	0.4172	0.4076	0.4172	0.2362	0.0589	0.4172	0.00000	0.1747	0.00000	0.00000	0.00000	0.00000	0.00000	0.0019	0.4172	0.4084	-0.0101	-0.0464	-0.0433	-0.0345	0.4076	0.4172	0.4251	0.4172	-0.0345
0.0019	0.4084	-0.1233	0.3167	0.4251	-0.0433	0.4076	-0.0433	0.0549	-0.0464	0.2362	0.1366	0.2362	-0.0464	0.4084	0.4172	0.2745	0.4084	-0.0433	0.2745	0.4084	-0.0464	0.4251	0.4084	0.4251	0.0589	0.4172	0.2745	0.0589	-0.0464	0.4172	0.4084	0.3167	0.00000	0.00000	0.00000	0.00000	0.00000	0.0019	0.4172	0.4084	0.0363	0.1366	-0.0433	-0.0464	0.0363	-0.0484	0.4251	0.2745	0.2745
0.0019	0.4084	-0.0484	0.4076	0.4251	0.0363	0.2362	-0.0433	-0.1233	0.0019	-0.0484	0.0019	0.4172	0.1366	0.1366	0.4084	0.4084	0.4076	-0.0433	0.2745	0.4251	-0.0464	0.4251	0.4251	0.1366	0.0589	0.1747	0.4076	0.4084	0.1747	0.1366	0.4172	0.4076	0.0019	0.4084	0.4084	-0.0101	-0.0433	-0.0433	-0.0433	0.0363	-0.0484	0.4251	0.2745	0.3167	0.4172	0.4172	0.4251	0.1366	-0.0464
0.0019	0.4084	-0.0484	0.0549	0.4251	-0.0101	0.2362	-0.1233	-0.1233	0.0019	-0.0484	0.1366	0.4172	0.1366	0.1366	0.4172	0.4084	0.4076	-0.0433	0.2745	0.4084	-0.0464	0.4172	0.4172	0.1747	0.0589	0.0589	0.4076	0.4172	0.0589	-0.0433	0.4172	0.4076	0.00000	0.4251	0.4084	-0.0101	0.1366	-0.0433	-0.0433	0.0363	-0.0484	0.4251	0.2745	0.3167	0.4172	0.4251	0.4251	0.0589	-0.0464
0.0019	0.4084	-0.0484	0.3167	0.0589	-0.0101	0.2362	0.0589	-0.1233	0.4084	0.0325	0.0589	0.4172	0.4084	0.1366	0.4084	0.4084	0.4076	-0.0433	0.2745	0.4084	-0.0464	0.4172	0.1747	0.1366	0.0589	0.0589	0.4076	0.4084	0.0589	0.0589	0.4084	0.4076	0.00000	0.4084	0.4084	-0.0101	-0.0433	-0.0433	-0.0433	0.0363	-0.0484	0.4251	0.2745	0.3167	0.4172	0.4172	0.4251	0.4172	-0.0464
0.0019	0.4084	0.0549	0.3167	0.4251	-0.0484	0.2362	-0.0433	-0.0345	0.0019	-0.0484	-0.0433	0.4172	0.4172	0.0325	0.4084	0.4084	0.4076	-0.0433	0.2745	0.1747	-0.0464	0.4172	0.4251	0.4084	0.0589	-0.0433	0.4076	0.4084	0.1366	0.4076	0.4172	0.4076	0.00000	0.00000	0.00000	0.00000	0.00000	0.00000	0.00000	0.00000	0.00000	0.00000	0.00000	0.00000	0.4084	0.4084	-0.0101	-0.0433	-0.0433
0.0019	0.4084	0.4172	0.0363	0.4251	-0.1233	0.2362	0.1366	-0.0433	0.0019	0.2362	0.1366	0.4084	0.4251	0.0019	0.4251	0.4251	0.4251	0.1366	0.4084	0.1366	-0.0464	0.4172	0.4084	0.1366	0.0589	0.1366	0.0589	0.4084	0.4251	0.4084	0.0589	0.4076	0.0019	0.4172	0.4084	0.0363	0.1366	-0.0433	-0.0464	0.0363	-0.0484	0.4251	-0.0433	0.3167	0.4172	0.4251	0.4251	0.0589	-0.0464
0.0019	0.4084	-0.0101	0.2362	0.4251	0.0589	0.4076	0.0363	-0.1233	0.1366	-0.0484	-0.0464	-0.0433	0.1366	0.4172	0.4251	0.4076	0.0589	-0.0433	0.4076	0.4076	-0.0464	0.4251	0.4251	0.4251	0.0589	0.4251	0.4172	0.1366	0.2745	-0.0433	0.4251	0.4251	0.4172	0.4084	0.0589	-0.1233	-0.0484	-0.0433	-0.0433	0.0019	0.0549	0.4172	0.4172	-0.0433	0.4251	-0.0433	0.2745	0.4172	0.1747
0.0019	0.4084	-0.0101	0.3167	0.4251	0.0325	0.2362	-0.0433	-0.1233	0.4172	-0.0484	-0.0433	0.4172	0.4172	0.1366	0.4084	0.1366	0.4076	-0.0433	0.2745	0.4251	-0.0464	0.4172	0.4251	0.4172	0.0589	0.1747	0.4076	0.4084	0.0589	0.4251	0.4172	0.4076	0.00000	0.00000	0.00000	0.00000	0.00000	0.00000	0.00000	0.00000	0.00000	0.00000	0.00000	0.00000	0.4084	0.4084	-0.0101	-0.0433	-0.0433
0.0019	0.4084	-0.0101	0.3167	0.4251	0.0325	0.2362	-0.0433	-0.0345	0.4172	-0.0484	-0.0433	0.4172	0.4084	0.1366	0.4084	0.4084	0.4076	-0.0433	0.2745	0.4251	-0.0464	0.4172	0.4251	0.4084	0.0589	0.1747	0.4076	0.4084	0.0589	0.4251	0.4172	0.4076	0.00000	0.00000	0.00000	0.00000	0.00000	0.00000	0.00000	0.00000	0.00000	0.00000	0.00000	0.00000	0.4084	0.4084	-0.0101	-0.0433	-0.0433
0.0019	0.4084	-0.0101	0.3167	0.4251	0.0325	0.2362	-0.0433	-0.0345	0.4172	-0.0484	-0.0433	0.4172	0.4084	0.1366	0.4084	0.4084	0.4076	-0.0433	0.2745	0.4251	-0.0464	0.4172	0.4251	0.4084	0.0589	0.1747	0.4076	0.4084	0.0589	0.4251	0.4172	0.4076	0.00000	0.00000	0.00000	0.00000	0.00000	0.00000	0.00000	0.00000	0.00000	0.00000	0.00000	0.00000	0.4084	0.4084	-0.0101	-0.0433	-0.0433
0.0019	0.4084	-0.0101	0.3167	0.4251	0.0325	0.2362	-0.0433	-0.0345	0.4172	-0.0484	-0.0433	0.4172	0.4084	0.1366	0.4084	0.4084	0.4076	-0.0433	0.2745	0.4251	-0.0464	0.4172	0.4251	0.4084	0.0589	0.1747	0.4076	0.4084	0.0589	0.4251	0.4172	0.4076	0.00000	0.00000	0.00000	0.00000	0.00000	0.00000	0.00000	0.00000	0.00000	0.00000	0.00000	0.00000	0.4084	0.4084	-0.0101	-0.0433	-0.0433
0.0019	0.4084	-0.0101	0.3167	0.4251	0.0363	0.2362	-0.0464	-0.1233	0.0019	-0.0484	0.0019	0.4172	0.1366	0.1366	0.4084	0.4084	0.4076	-0.0433	0.2745	0.4251	-0.0464	0.4251	0.1747	0.1366	0.0589	0.4076	0.4076	0.4084	0.1747	-0.0433	0.4172	0.4076	0.0019	0.4084	0.4084	-0.0101	-0.0433	-0.0433	-0.0433	0.0363	-0.0484	0.4251	0.2745	0.3167	0.4172	0.4172	0.4251	0.4084	-0.0464
0.0019	0.4084	0.0325	0.3167	0.4251	0.0325	0.2362	-0.0464	-0.1233	0.0019	-0.0484	0.0019	0.4172	0.1366	0.1366	0.4084	0.4084	0.4076	0.1366	0.2745	0.4251	-0.0464	0.4251	0.4251	0.1366	0.0589	0.4172	0.4076	0.4084	0.0589	0.4251	0.4084	0.4076	0.0019	0.4084	0.4084	-0.0101	-0.0433	-0.0433	-0.0433	0.0363	-0.0484	0.4251	0.2745	0.4076	0.4172	0.4172	0.4251	0.1366	-0.0464
0.0019	0.4084	0.0325	0.3167	0.4251	0.0363	0.2362	-0.0464	-0.1233	0.0019	-0.0484	0.0019	0.4172	0.1366	0.1366	0.4084	0.4084	0.4076	0.1366	0.2745	0.4251	-0.0464	0.4251	0.4251	0.1366	0.0589	0.4251	0.4076	0.4084	0.0589	0.1366	0.4172	0.4076	0.0019	0.4084	0.4084	-0.0101	-0.0433	-0.0433	-0.0433	0.0363	-0.0484	0.4251	0.2745	0.3167	0.4172	0.4172	0.4251	0.1366	-0.0464
0.0019	0.4084	0.0325	0.3167	0.4251	0.0363	0.2362	-0.0464	-0.1233	0.0019	-0.0484	0.0019	0.4172	0.1366	0.1366	0.4084	0.4084	0.4076	0.1366	0.2745	0.4251	-0.0464	0.4251	0.4251	0.1366	0.0589	0.4251	0.4076	0.4084	0.0589	0.1366	0.4084	0.4076	0.0019	0.4084	0.4084	-0.0101	-0.0433	-0.0433	-0.0433	0.0363	-0.0484	0.4251	0.2745	0.3167	0.4172	0.4172	0.4251	0.1366	-0.0464
0.0019	0.4084	0.0325	0.3167	0.4251	0.0363	0.2362	-0.0464	-0.1233	0.0019	-0.0484	0.0019	0.4172	0.1366	0.1366	0.4084	0.4084	0.4076	0.1366	0.2745	0.4251	-0.0464	0.4251	0.4251	0.1366	0.0589	0.4251	0.4076	0.4084	0.0589	0.4172	0.4084	0.4076	0.0019	0.4084	0.4084	-0.0101	-0.0433	-0.0433	-0.0433	0.0363	-0.0484	0.4251	0.2745	0.3167	0.4172	0.4172	0.4251	0.1366	-0.0464
0.0019	0.4084	0.0325	0.3167	0.4251	0.0363	0.2362	-0.0464	-0.1233	0.0019	-0.0484	0.0019	0.4172	0.1366	0.1366	0.4084	0.4084	0.4076	0.1366	0.2745	0.4251	-0.0464	0.4251	0.4251	0.1366	0.0589	0.4251	0.4076	0.4084	0.0589	0.4172	0.4084	0.4076	0.0019	0.4084	0.4084	-0.0101	-0.0433	-0.0433	-0.0433	0.0363	-0.0484	0.4251	0.2745	0.3167	0.4172	0.4172	0.4251	0.1366	-0.0464
0.0019	0.4084	0.0325	0.3167	0.4251	0.0363	0.2362	-0.0464	-0.1233	0.0019	-0.0484	0.0019	0.4172	0.1366	0.1366	0.4084	0.4084	0.4076	0.1366	0.2745	0.4251	-0.0464	0.4251	0.4251	0.1366	0.0589	0.4251	0.4076	0.4084	0.0589	0.4084	0.4172	0.4076	0.0019	0.4084	0.4084	-0.0101	-0.0433	-0.0433	-0.0433	0.0363	-0.0484	0.4251	0.2745	0.3167	0.4172	0.4172	0.4251	0.1366	-0.0464
0.0019	0.4084	0.0325	0.3167	0.4251	0.0363	0.2362	-0.0464	-0.1233	0.0019	-0.0484	0.0019	0.4172	0.1366	0.1366	0.4084	0.4084	0.4076	0.1366	0.2745	0.4251	-0.0464	0.4251	0.4251	0.1366	0.0589	0.4251	0.4076	0.4084	0.0589	0.4084	0.4084	0.4076	0.0019	0.4084	0.4084	-0.0101	-0.0433	-0.0433	-0.0433	0.0363	-0.0484	0.4251	0.2745	0.3167	0.4172	0.4172	0.4251	0.1366	-0.0464
0.0019	0.4084	0.0325	0.3167	0.4251	0.0363	0.2362	-0.0464	-0.1233	0.0019	-0.0484	0.0019	0.4172	0.1366	0.1366	0.4084	0.4084	0.4076	-0.0433	0.2745	0.4251	-0.0464	0.4251	0.4251	0.1366	0.0589	0.4251	0.4076	0.4084	0.0589	0.1366	0.4172	0.4076	0.0019	0.4084	0.4084	-0.0101	-0.0433	-0.0433	-0.0433	0.0363	-0.0484	0.4251	0.2745	0.3167	0.4172	0.4172	0.4251	0.1366	-0.0464
0.0019	0.4084	0.0325	0.3167	0.4251	0.0363	0.2362	-0.0464	-0.1233	0.0019	-0.0484	0.0019	0.4172	0.1366	0.1366	0.4084	0.4084	0.4076	-0.0433	0.2745	0.4251	-0.0464	0.4251	0.4251	0.1366	0.0589	0.4251	0.4076	0.4084	0.0589	0.1366	0.4172	0.4076	0.0019	0.4084	0.4084	-0.0101	-0.0433	-0.0433	-0.0433	0.0363	-0.0484	0.4251	0.2745	0.3167	0.4172	0.4172	0.4251	0.1366	-0.0464
0.0019	0.4084	0.0325	0.3167	0.4084	0.0363	0.2362	-0.0464	-0.1233	0.0019	-0.0484	0.0019	0.4172	0.1366	0.1366	0.4084	0.4084	0.4076	0.1366	0.2745	0.4251	-0.0464	0.4251	0.4251	0.1366	0.0589	0.4251	0.4076	0.4084	0.0589	-0.0433	0.4084	0.4076	-0.0101	0.4076	0.2362	-0.1233	0.0589	0.0019	0.4084	0.4084	-0.0101	-0.0433	-0.0433	-0.0433	0.0363	-0.0484	0.4251	0.2745	0.3167
0.0019	0.4084	0.0363	0.3167	0.4251	-0.0484	0.2362	-0.0433	-0.1233	0.4172	-0.0484	-0.0433	0.4172	0.4172	0.1366	0.4172	0.1366	0.4076	-0.0433	0.2745	0.4251	-0.0464	0.4172	0.4251	0.4084	0.0589	0.4251	0.4076	0.4084	0.0589	0.4251	0.4172	0.4076	0.00000	0.00000	0.00000	0.00000	0.00000	0.00000	0.00000	0.00000	0.00000	0.00000	0.00000	0.00000	0.4084	0.4084	-0.0101	-0.0433	-0.0433
0.0019	0.4084	0.0363	0.3167	0.4251	-0.0484	0.2362	-0.0433	-0.0345	0.4172	-0.0484	-0.0433	0.4172	0.4172	0.1366	0.4172	0.1366	0.4076	-0.0433	0.2745	0.4251	-0.0464	0.4172	0.4251	0.4084	0.0589	0.4251	0.4076	0.4084	0.0589	0.4251	0.4172	0.4076	0.00000	0.00000	0.00000	0.00000	0.00000	0.00000	0.00000	0.00000	0.00000	0.00000	0.00000	0.00000	0.4084	0.4084	-0.0101	-0.0433	-0.0433
0.0019	0.4084	0.0363	0.3167	0.4251	-0.0484	0.2362	-0.0433	-0.0345	0.4172	-0.0484	-0.0433	0.4172	0.4172	0.1366	0.4172	0.1366	0.4076	-0.0433	0.2745	0.4251	-0.0464	0.4172	0.4251	0.4084	0.0589	0.4251	0.4076	0.4084	0.0589	0.4251	0.4172	0.4076	0.00000	0.00000	0.00000	0.00000	0.00000	0.00000	0.00000	0.00000	0.00000	0.00000	0.00000	0.00000	0.4084	0.4084	-0.0101	-0.0433	-0.0433
0.0019	0.4084	0.0363	0.3167	0.4251	-0.0484	0.2362	-0.0433	-0.0345	0.4172	-0.0484	-0.0433	0.4172	0.4172	0.1366	0.4172	0.1366	0.4076	-0.0433	0.2745	0.4251	-0.0464	0.4172	0.4251	0.4084	0.0589	0.4251	0.4076	0.4084	0.0589	0.4251	0.4172	0.4076	0.4084	0.4251	0.3167	0.0363	-0.1233	0.0589	0.00000	0.00000	0.00000	0.00000	0.00000	0.0019	0.4084	0.4084	-0.0101	-0.0433	-0.0433
0.0019	0.4084	0.0589	0.0549	0.4084	0.0325	0.0019	-0.0101	-0.1233	0.4084	0.4251	-0.0464	0.4172	0.1366	0.4172	0.4172	0.1366	0.3167	0.2745	-0.0464	0.4251	0.0589	0.4084	0.4076	0.4172	0.4251	0.4251	0.2745	0.4172	0.2362	0.4172	0.4172	0.4172	0.00000	0.00000	0.00000	0.00000	0.00000	0.1747	0.4172	-0.0433	-0.0101	0.0589	0.2745	0.0589	0.0589	0.3167	0.3167	0.4172	0.4251
0.0019	0.4084	0.4084	0.0549	0.0019	-0.0433	0.4251	-0.0464	-0.0484	0.1366	0.1747	-0.0464	0.4172	0.0589	0.4076	0.1366	0.4084	0.2362	-0.0433	0.2745	0.4251	-0.0464	0.1747	0.4251	0.4084	0.0589	0.4251	0.1366	0.4172	0.2745	0.4084	0.4076	0.4076	0.00000	0.00000	0.00000	0.00000	0.00000	-0.0484	0.4084	0.4084	-0.0101	0.1366	0.1366	-0.0464	0.0363	-0.0484	0.4251	0.2745	0.1366
0.0019	0.4084	0.4084	-0.0345	0.4172	-0.0433	0.2362	0.0589	-0.1233	0.0589	0.0589	-0.0433	0.4084	0.4251	0.4076	0.4251	0.4172	0.4076	0.0589	0.1366	0.4172	-0.0464	0.1747	0.4084	0.1366	0.0589	0.4172	0.4076	0.0589	0.4076	0.1366	0.4084	0.4076	0.0019	0.4084	0.4084	-0.0101	0.1366	-0.0433	-0.0345	0.0363	-0.0484	0.4251	-0.0433	0.3167	0.4251	0.4251	0.4251	0.4251	0.4251
0.0019	0.4084	0.4084	0.0363	0.4251	-0.0484	0.2362	0.0363	-0.0433	0.1366	0.2362	0.1366	0.4251	0.4251	0.0019	0.4084	0.4076	0.4251	-0.0433	0.4084	0.4251	-0.0464	0.4251	0.4084	0.1366	0.0589	-0.0433	0.4076	0.4084	0.1366	0.4084	0.0589	0.4076	0.0019	0.4251	0.4084	0.0363	0.1366	-0.0433	-0.0464	0.0363	-0.0484	0.4251	-0.0433	0.4076	0.4251	0.4251	0.4251	0.2745	-0.0464
0.0019	0.4084	0.4084	0.0363	0.4251	-0.0433	0.2362	-0.0433	-0.0433	0.0019	0.2362	0.1366	0.1366	0.4251	0.0019	0.4251	0.4251	0.4251	0.1366	0.4084	0.4251	-0.0464	0.4172	0.1747	0.1366	0.0589	0.0589	0.0589	0.4084	0.4084	0.1366	0.0589	0.4076	0.0019	0.4172	0.4084	0.0363	0.1366	-0.0433	-0.0464	0.0363	-0.0484	0.4251	-0.0433	0.3167	0.4084	0.4251	0.4251	0.0589	-0.0464
0.0019	0.4084	0.4084	0.0363	0.4251	-0.0433	0.2362	-0.0433	-0.0433	0.0019	0.2362	0.1366	0.1366	0.0019	0.0019	0.4251	0.4251	0.4251	0.1366	0.4084	0.4251	-0.0464	0.4172	0.4172	0.1366	0.0589	0.0589	0.0589	0.4084	0.4084	0.1366	0.0589	0.4076	0.0019	0.4172	0.4084	0.0363	0.1366	-0.0433	-0.0464	0.0363	-0.0484	0.4251	-0.0433	0.3167	0.4084	0.4251	0.4251	0.0589	-0.0464
0.0019	0.4084	0.4084	0.0363	0.4251	-0.0433	0.2362	-0.0433	-0.0433	0.0019	0.2362	0.1366	0.1366	0.0019	0.0019	0.4251	0.4251	0.4251	0.1366	0.4084	0.4251	-0.0464	0.4172	0.1747	0.1366	0.0589	0.0589	0.0589	0.4084	0.4084	0.1366	0.0589	0.4076	0.0019	0.4172	0.4084	0.0363	0.1366	-0.0433	-0.0464	0.0363	-0.0484	0.4251	-0.0433	0.3167	0.4084	0.4251	0.4251	0.0589	-0.0464
0.0019	0.4084	0.4084	0.0363	0.4251	-0.0433	0.2362	-0.0433	-0.0433	0.0019	0.2362	0.1366	0.1366	0.0019	0.0019	0.4251	0.4251	0.4251	0.1366	0.4084	0.4251	-0.0464	0.4172	0.1747	0.1366	0.0589	0.0589	0.0589	0.4084	0.4084	0.0589	0.0589	0.4076	0.0019	0.4172	0.4084	0.0363	0.1366	-0.0433	-0.0464	0.0363	-0.0484	0.4251	-0.0433	0.3167	0.4084	0.4251	0.4251	0.0589	-0.0464
0.0019	0.4084	0.4084	0.0363	0.4251	-0.0433	0.2362	-0.0433	-0.0433	0.0019	0.2362	0.1366	0.1366	0.0019	0.0019	0.4251	0.4251	0.4251	0.1366	0.4084	0.4251	-0.0464	0.4172	0.4084	0.1366	0.0589	0.0589	0.0589	0.4084	0.4084	0.1366	0.0589	0.4076	0.00000	0.00000	0.00000	0.00000	0.00000	0.0019	0.4172	0.4084	0.0363	0.1366	-0.0433	-0.0464	0.0363	-0.0484	0.4251	-0.0433	0.3167
0.0019	0.4084	0.4084	0.0363	0.4251	-0.0433	0.2362	-0.0433	-0.0433	0.0019	0.2362	0.1366	0.1366	0.0019	0.0019	0.4251	0.4251	0.4251	0.1366	0.4084	0.4251	-0.0464	0.4172	0.4084	0.1366	0.0589	0.0589	0.0589	0.4084	0.4084	0.1366	0.0589	0.4076	0.0019	0.4172	0.4084	0.0363	0.1366	-0.0433	-0.0464	0.0363	-0.0484	0.4251	-0.0433	0.3167	0.4084	0.4251	0.4251	0.0589	-0.0464
0.0019	0.4084	0.4084	0.0363	0.4251	-0.0433	0.2362	-0.0433	-0.0433	0.0019	0.2362	0.1366	0.1366	0.0019	0.0019	0.4251	0.4251	0.4251	0.1366	0.4084	0.4251	-0.0464	0.4172	0.4084	0.1366	0.0589	0.0589	0.0589	0.4084	0.4084	0.1366	0.0589	0.4076	0.0019	0.4172	0.4084	0.0363	0.1366	-0.0433	-0.0464	0.0363	-0.0484	0.4251	-0.0433	0.3167	0.4084	0.4251	0.4251	0.0589	-0.0464
0.0019	0.4084	0.4084	0.0363	0.4251	0.0589	0.2362	-0.0433	-0.0433	0.0019	0.2362	0.1366	0.1366	0.4251	0.0019	0.4251	0.4251	0.4251	0.1366	0.4084	0.4251	-0.0464	0.4172	0.1747	0.1366	0.0589	0.0589	0.0589	0.4172	0.4172	0.1366	0.0589	0.4076	0.0019	0.4172	0.4084	0.0363	0.1366	-0.0433	-0.0464	0.0363	-0.0484	0.4251	-0.0433	0.3167	0.4084	0.4251	0.4251	0.0589	-0.0464
0.0019	0.4084	0.4084	0.0363	0.4251	0.0589	0.2362	-0.0433	-0.0433	0.0019	0.2362	0.1366	0.1366	0.4251	0.0019	0.4251	0.4251	0.4251	0.1366	0.4084	0.4251	-0.0464	0.4172	0.1747	0.1366	0.0589	0.0589	0.0589	0.4172	0.4172	0.1366	0.0589	0.4076	0.0019	0.4172	0.4084	0.0363	0.1366	-0.0433	-0.0464	0.0363	-0.0484	0.4251	-0.0433	0.3167	0.4084	0.4251	0.4251	0.0589	-0.0464
0.0019	0.4084	0.4084	0.0363	0.4251	0.0589	0.2362	-0.0433	-0.0433	0.0019	0.2362	0.1366	0.1366	0.4251	0.0019	0.4251	0.4251	0.4251	0.1366	0.4084	0.4251	-0.0464	0.4172	0.1747	0.1366	0.0589	0.0589	0.0589	0.4172	0.1747	0.1366	0.0589	0.4076	0.0019	0.4172	0.4084	0.0363	0.1366	-0.0433	-0.0464	0.0363	-0.0484	0.4251	-0.0433	0.3167	0.4084	0.4251	0.4251	0.0589	-0.0464
0.0019	0.4084	0.4084	0.0363	0.4251	0.0589	0.2362	-0.0433	-0.0433	0.0019	0.2362	0.1366	0.1366	0.0019	0.0019	0.4251	0.4251	0.4251	0.1366	0.4084	0.4251	-0.0464	0.4172	0.1747	0.1366	0.0589	0.0589	0.0589	0.4084	0.4084	-0.0464	0.0589	0.4076	0.0019	0.4172	0.4084	0.0363	0.1366	-0.0433	-0.0464	0.0363	-0.0484	0.4251	-0.0433	0.3167	0.4084	0.4251	0.4251	0.0589	-0.0464
0.0019	0.4084	0.4084	0.0363	0.4251	0.0589	0.2362	-0.0433	-0.0433	0.0019	0.2362	0.1366	0.1366	0.0019	0.0019	0.4251	0.4251	0.4251	0.1366	0.4084	0.4251	-0.0464	-0.0433	0.4084	0.1366	0.0589	0.0589	0.0589	0.4084	0.4084	0.1366	0.0589	0.4076	0.0019	0.4172	0.4084	0.0363	0.1366	-0.0433	-0.0464	0.0363	-0.0484	0.4251	-0.0433	0.3167	0.4084	0.4251	0.4251	0.0589	-0.0464
0.0019	0.3167	0.0589	0.4076	0.0589	-0.0484	0.4251	0.0589	-0.0433	-0.0484	0.4172	-0.0464	0.4251	0.1366	0.4084	0.4251	0.1366	0.0589	0.1366	0.4172	0.4172	-0.0464	0.2362	0.4251	0.4172	0.2745	0.4084	0.4172	0.4172	0.4172	0.4084	0.4172	0.4076	0.0589	0.4172	0.4172	0.4076	0.0549	0.1366	0.4076	0.1366	0.0363	-0.0433	0.2362	-0.0101	0.4076	0.4084	0.4251	0.4251	-0.0464
0.0325	0.4172	0.1366	0.0363	0.4172	-0.0101	0.2362	-0.1233	-0.0464	0.1366	0.4076	0.1366	0.4172	0.1366	0.1747	0.3167	0.4172	0.4251	0.0589	-0.0433	0.4076	0.3167	0.4251	0.4084	0.1366	0.4251	0.4172	0.4076	0.4172	0.2362	0.4084	0.0589	0.4172	0.00000	0.00000	0.00000	0.00000	0.00000	0.0019	0.4084	0.4084	-0.0101	-0.0464	-0.0433	-0.0345	0.3167	0.4251	0.4251	0.4251	-0.0345
0.0325	0.4172	-0.0484	-0.0101	0.4172	-0.0484	0.0019	0.4251	-0.0433	0.0589	0.4251	0.1366	0.4172	0.4076	0.4172	0.3167	0.4076	0.4084	0.4084	0.4084	0.4172	0.1366	0.4251	0.4251	0.4251	0.0589	0.4251	0.4172	0.0589	0.2362	-0.0464	0.4251	0.4076	0.1366	0.4172	0.4084	-0.0101	0.1366	-0.0433	-0.0345	0.4076	0.0589	0.4084	-0.0433	-0.0345	0.4251	0.4251	0.4251	0.4076	-0.0433
0.0325	-0.0433	-0.0101	0.4076	-0.1233	0.0363	0.0019	0.4251	0.1366	0.4172	0.0589	0.4076	0.4172	0.4172	0.4251	0.1366	-0.0433	0.1366	-0.0345	0.4251	0.4076	0.4084	0.4084	0.1747	-0.0464	0.4172	0.2362	0.4172	0.4084	0.1747	0.4172	0.00000	0.00000	0.0363	0.0549	0.0363	-0.0345	0.4076	0.0019	0.4084	0.4084	-0.0101	-0.0464	-0.0433	-0.0345	0.4076	0.4172	0.4251	0.4172	-0.0345
0.0363	0.4172	0.0363	-0.0433	0.4084	-0.0433	0.2362	0.0589	-0.0433	0.4251	0.3167	-0.0433	-0.0433	0.4172	0.0019	0.4172	0.4084	0.4076	-0.0433	0.4084	0.4251	-0.0464	0.4172	0.4251	0.4084	0.4084	0.1366	0.0589	0.4084	0.1366	-0.0464	0.4172	0.3167	0.4084	0.3167	-0.0433	-0.1233	0.0589	0.0019	0.4084	0.4084	0.0363	0.1366	-0.0433	-0.0464	0.0363	-0.0484	0.4251	-0.0433	0.3167
0.0363	0.4172	0.3167	0.2362	0.0363	0.0363	0.3167	-0.0345	-0.1233	0.4084	-0.0484	-0.0464	0.1366	0.1366	0.4172	0.4084	0.4172	0.1366	-0.0345	-0.0464	-0.0101	0.4172	-0.1233	0.4084	-0.0484	-0.0345	0.0325	0.0019	0.4084	-0.0345	-0.0345	-0.0464	-0.0433	0.00000	0.00000	0.00000	0.00000	0.00000	-0.0345	0.4084	-0.0484	0.4251	-0.0433	0.0019	0.1366	-0.0101	0.4251	0.4084	-0.0433	0.4172
0.0363	0.0589	0.3167	0.2362	0.0363	-0.0433	0.3167	-0.0345	-0.1233	0.1366	-0.0484	-0.0464	0.1366	0.1366	0.4172	0.4084	0.4172	0.1366	-0.0345	-0.0433	0.4172	-0.0464	0.4251	0.4251	0.4251	0.0589	0.4172	0.4251	0.4076	-0.0433	0.4076	0.4084	0.4251	0.00000	0.00000	0.00000	0.00000	0.00000	0.4084	0.4172	0.0589	-0.1233	-0.0484	-0.0433	-0.0433	0.0019	0.0549	0.1747	0.4172	0.4076
-0.0433	0.1366	-0.0484	0.4084	0.4172	-0.0433	0.2362	0.0589	-0.0345	0.0019	0.2362	0.1366	0.4172	0.4084	0.0019	0.4251	0.4084	0.4076	0.1366	-0.0433	0.4172	-0.0464	0.4172	0.4251	-0.0464	0.0589	0.4172	0.4076	0.0589	-0.0464	0.1366	0.4084	0.4076	0.0019	0.4084	0.4172	0.1747	0.1366	-0.0433	-0.0464	0.0363	-0.0484	0.4251	0.2745	0.4076	0.4084	0.4251	0.4251	0.4084	-0.0464
-0.0433	-0.0484	0.4172	-0.0345	0.4251	-0.0345	0.4084	0.4076	-0.0433	0.0589	-0.0433	-0.0464	0.4172	0.4172	0.4172	0.4172	0.4076	-0.0464	-0.0433	-0.0433	0.4251	-0.0464	0.4084	0.4076	0.2745	0.0589	-0.0433	0.4084	0.4084	0.4251	0.4172	0.4251	0.4172	0.0019	0.4172	0.4172	0.0363	-0.0433	-0.0433	-0.0345	-0.0101	-0.0484	0.1747	-0.0433	0.2745	0.4172	0.0325	0.4084	0.4076	-0.0433
-0.0433	0.4251	0.0549	0.3167	0.4251	0.0325	0.0549	-0.0433	-0.0433	0.0019	0.2362	0.1366	0.4172	0.1366	0.0019	0.1747	0.0589	0.4076	-0.0433	0.4172	0.4076	-0.0464	0.4172	0.4084	-0.0433	0.0589	0.0589	0.4084	0.4172	0.4251	-0.0433	0.4172	0.4076	0.0019	0.4084	0.4084	-0.0101	0.1366	-0.0433	-0.0464	0.0363	-0.0484	0.4251	-0.0433	0.3167	0.4084	0.4251	0.4076	0.1366	-0.0464
-0.0433	0.4251	-0.0101	0.3167	0.4172	0.0363	0.2362	-0.0433	-0.0433	0.2362	0.3167	-0.0433	0.4172	0.4172	0.0019	0.0589	0.4251	0.4076	0.1366	0.4084	0.4084	-0.0464	0.4172	0.2745	-0.0433	0.0589	0.4172	0.1366	0.1366	0.4172	0.4084	0.4172	0.3167	0.00000	0.00000	0.00000	0.00000	0.00000	0.0019	0.4084	0.4084	-0.0101	0.1366	-0.0433	-0.0464	0.0363	-0.0484	0.4251	-0.0433	0.3167
-0.0433	0.0019	0.0589	-0.0484	-0.0433	-0.0101	0.4251	0.4172	-0.1233	0.0019	0.4172	0.0019	0.4251	0.4084	0.4084	0.4251	0.4172	0.0589	0.0589	0.1366	0.4084	-0.0433	0.4076	0.4251	0.4251	0.0589	0.4172	0.0589	0.0589	0.2362	0.4251	0.4172	0.4172	0.0019	0.4172	0.4084	-0.0101	0.1366	-0.0433	-0.0345	0.4172	0.1366	0.4251	0.0589	0.3167	0.0589	0.4251	0.4251	0.4076	0.4076
-0.0433	0.4084	0.0019	0.4251	0.4084	0.4076	0.0549	-0.0433	0.2362	0.4251	-0.0464	0.0019	0.4076	0.4251	0.4084	-0.0464	0.4251	-0.0433	-0.0433	0.4172	-0.0464	0.4251	0.4251	0.0589	0.1366	0.4251	0.4172	0.4251	0.4076	0.4084	0.4251	0.4076	0.4084	0.00000	0.4251	0.4172	-0.0101	-0.0464	-0.0433	-0.0464	0.0019	0.4084	0.4251	0.0549	0.4251	0.4251	0.4084	0.4251	0.4076	-0.0464
0.0589	0.1366	-0.0484	0.4084	0.4172	0.0019	0.2362	0.0589	-0.0433	0.0019	0.2362	0.1366	0.4251	0.4084	0.0019	0.4251	0.4172	0.4076	0.1366	-0.0433	0.4172	-0.0464	0.4172	0.4251	-0.0433	0.0589	0.4251	0.4076	0.0589	0.0589	0.4084	0.4084	0.4076	0.0019	0.4084	0.4172	0.1747	0.1366	-0.0433	-0.0464	0.0363	-0.0484	0.4251	0.2745	0.3167	0.4084	0.4251	0.4251	0.4084	-0.0464
0.0589	-0.0484	-0.0484	0.3167	0.4251	0.0363	0.2362	-0.0464	-0.0433	0.0589	-0.0433	-0.0464	0.4172	0.4172	0.4084	0.4251	0.4084	0.4076	-0.0433	-0.0433	0.4251	-0.0464	0.0589	0.1747	0.4251	-0.0433	0.4172	0.0589	0.4084	0.4172	0.0589	0.4172	0.4076	0.1366	0.4084	0.4084	-0.0101	0.1366	-0.0433	-0.0345	0.0363	-0.0484	0.4251	-0.0433	0.4076	0.4084	0.0549	0.4251	0.1366	0.2745
0.0589	0.4172	0.0363	0.3167	0.4251	-0.0484	0.2362	-0.0433	-0.1233	0.4172	-0.0484	-0.0433	0.4172	0.4172	0.1366	0.4172	0.1366	0.4076	-0.0433	0.2745	0.4251	-0.0464	0.4172	0.4251	0.4084	0.0589	0.4251	0.4076	0.4084	0.0589	0.4251	0.4172	0.4076	0.00000	0.00000	0.00000	0.00000	0.00000	0.00000	0.00000	0.00000	0.00000	0.00000	0.00000	0.00000	0.4084	0.4084	-0.0101	-0.0433	-0.0433
0.0589	0.4172	0.0363	0.3167	0.4251	-0.0484	0.2362	-0.0433	-0.1233	0.4172	-0.0484	-0.0433	0.4172	0.4172	0.1366	0.4172	0.1366	0.4076	-0.0433	0.2745	0.4251	-0.0464	0.4172	0.4251	0.4084	0.0589	0.4251	0.4076	0.4084	0.0589	0.4251	0.4172	0.4076	0.4084	0.4251	0.3167	0.0363	-0.1233	0.0589	0.00000	0.00000	0.00000	0.00000	0.00000	0.0019	0.4084	0.4084	-0.0101	-0.0433	-0.0433
0.0589	0.4251	0.0363	0.3167	0.4251	-0.0484	0.2362	-0.0464	-0.0345	0.0019	-0.0484	-0.0433	0.4172	0.4084	0.0325	0.4084	0.4084	0.4076	0.1366	0.2745	0.4251	-0.0464	0.4172	0.4251	0.4084	0.0589	-0.0433	0.4076	0.4084	0.0589	0.4076	0.4172	0.4076	0.00000	0.00000	0.00000	0.00000	0.00000	0.00000	0.00000	0.00000	0.00000	0.00000	0.00000	0.00000	0.4084	0.4084	-0.0101	-0.0433	-0.0433
0.0589	-0.0345	0.4084	-0.0345	0.4251	-0.0433	0.4251	-0.0101	-0.0345	-0.0101	-0.0345	-0.0464	-0.0101	0.4084	0.4172	0.4076	0.1366	0.1747	-0.0433	0.4251	0.4172	-0.0464	0.0589	0.4076	0.4076	-0.0464	0.4251	-0.0433	0.1366	0.4251	0.4251	0.4084	0.4076	0.1366	0.4172	0.4172	0.0363	0.1366	-0.0433	-0.0433	0.0363	-0.0484	0.1747	-0.0433	0.0589	0.0589	0.0325	0.4251	0.4172	-0.0433
0.0589	0.0019	0.0589	-0.0433	0.4084	0.0589	0.4076	0.0363	-0.1233	0.0019	0.0019	0.1366	0.4084	0.4084	0.4084	0.0589	0.4076	0.4172	-0.0433	0.0589	0.4172	-0.0464	-0.0433	0.4172	0.0589	0.4084	0.4172	0.4076	0.4084	0.4084	0.1747	0.4084	0.4076	0.0019	0.4251	0.4084	0.0363	-0.0433	-0.0433	-0.0433	0.0363	0.4251	0.4251	-0.0433	0.0549	0.4084	0.1747	0.4251	0.4076	-0.0464
0.0589	0.4084	-0.0484	0.4076	0.4251	-0.0433	0.4076	0.0589	-0.0484	0.4084	0.1747	-0.0464	0.4172	0.4084	0.4251	0.4084	0.4076	0.4076	-0.0433	0.4251	0.4076	-0.0464	0.4084	-0.0464	0.4251	0.0589	0.4084	0.4251	0.4084	0.1366	0.4172	0.4251	0.4076	0.00000	0.00000	0.00000	0.00000	0.00000	0.0019	0.4172	0.4084	-0.0101	0.1366	-0.0345	-0.0345	-0.0433	-0.0484	0.0325	-0.0101	-0.0101
0.0589	0.4084	0.0363	0.3167	0.4251	0.0325	0.2362	-0.0433	-0.0345	0.4172	-0.0484	-0.0433	0.4172	0.4084	0.1366	0.4084	0.4084	0.4076	-0.0433	0.2745	0.4251	-0.0464	0.4172	0.4251	0.4084	0.0589	0.4251	0.4076	0.4084	0.0589	0.4251	0.4172	0.4076	0.00000	0.00000	0.00000	0.00000	0.00000	0.00000	0.00000	0.00000	0.00000	0.00000	0.00000	0.00000	0.4084	0.4084	-0.0101	-0.0433	-0.0433
0.0589	0.4084	0.0363	0.3167	0.4251	0.0325	0.2362	-0.0433	-0.0345	0.4172	-0.0484	-0.0433	0.4172	0.4084	0.1366	0.4084	0.4084	0.4076	-0.0433	0.2745	0.4251	-0.0464	0.4172	0.4251	0.4084	0.0589	0.1747	0.4076	0.4084	0.0589	0.4251	0.4172	0.4076	0.4084	0.4251	0.3167	0.0363	-0.1233	0.0589	0.00000	0.00000	0.00000	0.00000	0.00000	0.0019	0.4084	0.4084	-0.0101	-0.0433	-0.0433
0.4084	0.0549	-0.0484	-0.0464	0.0019	-0.1233	0.2362	-0.0433	-0.0433	0.0589	-0.0464	0.4172	0.4172	0.4251	0.1366	0.4251	0.4251	0.4251	0.1366	-0.0433	0.4251	-0.0464	0.4172	0.4172	0.1747	0.0589	-0.0433	0.4076	0.0589	0.4084	0.4251	0.4172	0.4076	0.0019	0.4084	0.4084	-0.0101	-0.0433	0.0589	0.0589	0.0363	-0.0484	0.4251	-0.0433	0.3167	0.4172	0.4172	0.4251	-0.0433	-0.0464
0.4084	0.0019	0.1366	0.4084	0.0019	0.4172	0.4251	0.0019	0.0589	-0.0464	0.2362	0.1366	0.4172	0.4251	0.4084	0.4172	0.4084	0.4076	0.1366	-0.0433	0.4251	-0.0464	0.4172	0.4251	0.0589	0.0589	-0.0464	0.4172	0.4172	-0.0464	0.4251	0.4172	0.4076	0.0019	0.4251	0.4084	-0.0101	0.1366	-0.0433	-0.0464	-0.0101	-0.0484	0.4251	0.1747	0.0589	0.4084	0.4251	0.4251	0.4076	-0.0464
0.4084	0.0019	0.4084	0.0589	0.4172	-0.1233	0.4172	-0.0464	-0.0464	0.4251	0.4251	-0.0433	0.4172	0.0589	0.4251	0.1747	0.4084	0.4172	0.4251	0.1366	0.4172	0.2745	-0.0464	-0.0433	0.4172	0.4084	0.4172	-0.0433	0.4076	0.2362	0.4172	0.4172	0.0589	0.00000	0.00000	0.00000	0.00000	0.00000	0.0325	0.4084	0.4172	0.4076	-0.0433	-0.0433	-0.0345	-0.0433	0.4172	0.4251	0.4172	0.0549
0.4084	0.3167	0.1366	0.0589	0.0019	0.4076	-0.0345	-0.0464	-0.0345	0.0589	0.1366	0.0325	0.4172	0.4084	0.0589	0.4076	0.4084	0.4084	0.4084	0.4251	0.4251	-0.0464	-0.0433	0.4172	-0.0433	0.0589	0.4172	0.2745	0.0589	-0.0464	0.4084	0.4076	0.4076	0.00000	0.00000	0.00000	0.00000	0.00000	0.0363	0.4084	0.4172	-0.0101	0.1366	-0.0433	-0.0464	0.0363	-0.0484	0.4251	-0.0433	0.1366
0.3167	-0.0484	0.4172	-0.0433	0.4251	-0.0345	0.4084	0.4076	-0.0433	0.1366	-0.0484	-0.0464	0.4172	0.4172	0.4172	0.4172	0.4084	-0.0464	-0.0433	0.4251	0.4251	-0.0464	0.4084	0.4076	0.2745	0.0589	0.4251	0.4076	0.4084	0.4251	0.4172	0.4076	0.4076	0.00000	0.00000	0.00000	0.00000	0.00000	0.0019	0.4084	0.4172	-0.0101	-0.0433	-0.0433	-0.0345	-0.0101	-0.0484	0.1747	-0.0433	0.2745
0.3167	0.2362	-0.0433	0.4076	-0.0345	-0.1233	-0.0433	0.0325	-0.0345	0.0019	0.4251	-0.0345	0.0019	0.1366	0.4251	0.0589	0.4251	0.4251	-0.0433	-0.0433	-0.0433	0.4076	-0.0464	0.4172	0.1747	0.0589	-0.0433	0.4172	0.4076	0.4076	0.4172	0.3167	0.0589	0.00000	0.00000	0.00000	0.00000	0.00000	0.0019	0.4172	0.4084	0.0363	-0.0433	-0.0433	0.3167	0.3167	-0.0484	0.4251	-0.0433	0.4251
0.00000	-0.0433	0.2745	0.0589	0.0019	0.4172	0.0019	0.4172	0.4172	-0.0101	0.4251	-0.0484	0.2362	-0.0433	-0.0433	0.0019	0.4084	0.4172	0.1366	0.4172	0.4084	-0.0464	0.4172	0.4172	0.1366	0.0589	0.4251	0.4076	0.4084	0.4084	0.4172	0.0589	0.4076	0.0019	0.4172	0.4084	-0.0101	0.1366	-0.0433	-0.0464	0.0363	-0.0484	0.4251	-0.0433	0.3167	0.4084	0.4251	0.4251	0.0589	-0.0464
0.00000	0.0589	-0.0433	0.0589	0.0019	-0.0464	0.3167	0.0363	0.4251	0.4084	-0.0464	0.0325	0.2362	0.0589	-0.1233	-0.1233	0.4251	0.0325	0.4251	-0.0345	0.4251	0.3167	0.4172	0.0325	0.0589	0.0589	0.0589	0.4251	0.0589	0.4172	-0.0433	0.00000	0.00000	-0.0433	0.1366	-0.0433	0.4084	0.1366	0.4251	-0.0464	0.1747	0.4251	0.3167	0.1747	0.0019	-0.0101	0.4084	0.3167	0.4172	0.4172
-0.0484	0.4172	-0.0484	0.4076	0.4251	0.1366	0.2362	0.0589	-0.0484	0.0019	0.4076	-0.0464	0.4172	0.1366	0.4251	0.0589	0.4251	0.4076	0.1366	0.4084	0.4251	-0.0464	0.4172	0.4076	0.4251	0.0589	0.1366	0.4076	0.4084	0.4251	-0.0464	0.4084	0.4076	0.0019	0.4172	0.4084	-0.0101	0.1366	0.0589	-0.0345	0.0363	-0.0484	0.4251	-0.0433	0.3167	0.4251	0.4251	0.4251	0.4076	-0.0433
-0.0484	0.4172	-0.0484	0.4076	0.4251	0.1366	0.2362	0.0589	-0.0484	0.0019	0.4076	-0.0464	0.4172	0.1366	0.4251	0.0589	0.4251	0.4076	0.1366	0.4084	0.4251	-0.0464	0.4172	0.4076	0.4251	0.0589	0.1366	0.4076	0.4084	0.4251	-0.0464	0.4084	0.4076	0.0019	0.4172	0.4084	-0.0101	0.1366	0.0589	-0.0345	0.0363	-0.0484	0.4251	-0.0433	0.3167	0.4251	0.4251	0.4251	0.4076	-0.0433
-0.0484	0.4172	-0.0484	0.4076	0.4251	-0.0433	0.2362	0.0589	-0.0484	0.0019	0.4076	-0.0464	0.4172	0.1366	0.4251	0.0589	0.4251	0.4076	0.1366	0.4084	0.4251	-0.0464	0.4172	0.4076	0.4251	0.0589	0.1366	0.4076	0.4084	0.4251	-0.0464	0.4084	0.4076	0.0019	0.4172	0.4084	-0.0101	0.1366	0.0589	-0.0345	0.0363	-0.0484	0.4251	-0.0433	0.3167	0.4251	0.4251	0.4251	0.4076	-0.0433
-0.0484	0.4172	-0.0484	0.4076	0.4251	-0.0433	0.2362	0.0589	-0.0484	0.0019	0.4076	-0.0464	0.4172	0.1366	0.4251	0.0589	0.4251	0.4076	0.1366	0.4084	0.4251	-0.0464	0.4172	0.4076	0.4251	0.0589	0.1366	0.4076	0.4084	0.4251	-0.0464	0.4084	0.4076	0.0019	0.4172	0.4084	-0.0101	0.1366	0.0589	-0.0345	0.0363	-0.0484	0.4251	-0.0433	0.3167	0.4251	0.4251	0.4251	0.4076	-0.0433
-0.0484	0.4172	-0.0484	0.4076	0.4251	-0.0433	0.2362	0.0589	-0.0484	0.0019	0.4076	-0.0464	0.4172	0.1366	0.4251	0.0589	0.4251	0.4076	0.1366	0.4084	0.4251	-0.0464	0.4172	0.4076	0.4251	0.0589	0.1366	0.4076	0.4084	0.4251	-0.0464	0.4084	0.4076	0.0019	0.4172	0.4084	-0.0101	0.1366	0.0589	-0.0345	0.0363	-0.0484	0.4251	-0.0433	0.3167	0.4251	0.4251	0.4251	0.4076	-0.0433
-0.0484	0.4172	-0.0484	0.4076	0.4251	-0.0433	0.2362	0.0589	-0.0484	0.0019	0.4076	-0.0464	0.4172	0.1366	0.4251	0.0589	0.4251	0.4076	0.1366	0.4084	0.4251	-0.0464	0.4172	0.4076	0.4251	0.0589	0.1366	0.4076	0.4084	0.4251	-0.0464	0.4084	0.4076	0.0019	0.4172	0.4084	-0.0101	0.1366	0.0589	-0.0345	0.0363	-0.0484	0.4251	-0.0433	0.3167	0.4251	0.4251	0.4251	0.4076	-0.0433
-0.0484	0.4172	-0.0484	0.4076	0.4251	-0.0433	0.2362	0.0589	-0.0484	0.0019	0.4076	-0.0464	0.4172	0.1366	0.4251	0.0589	0.4251	0.4076	0.1366	0.4084	0.4251	-0.0464	0.4172	0.4076	0.4251	0.0589	0.1366	0.4076	0.4084	0.4251	-0.0464	0.4084	0.4076	0.0019	0.4172	0.4084	-0.0101	0.1366	0.0589	-0.0345	0.0363	-0.0484	0.4251	-0.0433	0.3167	0.4251	0.4251	0.4251	0.4076	-0.0433
-0.0484	0.4172	-0.0484	0.4076	0.4251	-0.0433	0.2362	0.0589	-0.0484	0.0019	0.4076	-0.0464	0.4172	0.1366	0.4251	0.0589	0.4251	0.4076	0.1366	0.4084	0.4251	-0.0464	0.4172	0.4076	0.4251	0.0589	-0.0464	0.4076	0.4084	0.4251	-0.0464	0.4084	0.4076	0.0019	0.4172	0.4084	-0.0101	0.1366	0.0589	-0.0345	0.0363	-0.0484	0.4251	-0.0433	0.3167	0.4251	0.4251	0.4251	0.4076	-0.0433
-0.0484	0.4172	-0.0484	0.3167	0.4251	-0.0433	0.2362	0.0589	-0.0484	0.0019	0.4076	-0.0464	0.4172	0.1366	0.4251	0.0589	0.4172	0.4076	0.1366	0.4084	0.4251	-0.0464	0.4172	0.4251	0.4172	0.0589	-0.0433	0.4076	0.4084	0.4251	-0.0464	0.4084	0.4076	0.0019	0.4172	0.4084	-0.0101	0.1366	0.0589	-0.0345	0.0363	-0.0484	0.4251	-0.0433	0.3167	0.4251	0.4251	0.4251	0.4076	-0.0433
-0.0484	0.4172	-0.0484	0.3167	0.4251	-0.0433	0.2362	0.0589	-0.0484	0.0019	0.4076	-0.0464	0.4172	0.1366	0.4251	0.0589	0.4172	0.4076	0.1366	0.4084	0.4251	-0.0464	0.0589	0.4084	0.1747	0.0589	0.4076	0.4076	0.4084	0.4251	-0.0464	0.4084	0.4076	0.0019	0.4172	0.4084	-0.0101	0.1366	0.0589	-0.0345	0.0363	-0.0484	0.4251	-0.0433	0.3167	0.4251	0.4251	0.4251	0.4076	-0.0433
-0.0484	0.0589	-0.0484	0.4076	0.4251	-0.0433	0.4084	-0.0101	-0.0484	0.0589	0.1747	-0.0464	0.4172	0.0589	0.4251	0.1747	-0.0433	0.4084	0.1366	0.4084	-0.0433	-0.0464	0.1366	0.4084	0.1747	0.0589	0.0589	0.0589	0.4084	0.1366	0.4084	0.4172	0.4076	0.0019	0.4172	0.4084	-0.0101	0.1366	-0.0345	-0.0345	-0.0433	-0.0484	0.4251	-0.0433	0.4076	0.4251	0.4251	0.4251	0.4251	-0.0433
-0.0484	0.0589	-0.0484	0.4076	0.4251	-0.0433	0.4084	-0.0101	-0.0484	0.0589	0.1747	-0.0464	0.4172	0.0589	0.4251	0.1747	-0.0433	0.4084	0.1366	0.4084	-0.0433	-0.0464	0.1366	0.4084	0.1747	0.0589	0.0589	0.0589	0.4084	0.1366	0.4084	0.4172	0.4076	0.0019	0.4172	0.4084	-0.0101	0.1366	-0.0345	-0.0345	-0.0433	-0.0484	0.4251	-0.0433	0.4076	0.4251	0.4251	0.4251	0.4251	-0.0433
-0.0484	0.4084	-0.0484	0.4076	0.4251	0.1366	0.0589	-0.1233	-0.0484	0.1366	0.4251	-0.0464	0.4172	0.0589	0.4251	0.4172	0.4076	0.4251	-0.0433	0.4084	0.4076	-0.0464	0.1366	-0.0433	0.4251	0.4084	0.4172	0.1366	0.4076	0.0589	0.4084	0.4084	0.3167	0.1366	0.4251	0.4084	-0.0101	0.1366	-0.0345	-0.0433	0.0363	-0.0433	0.4251	-0.0433	0.4076	0.4251	0.4172	0.0325	0.4084	-0.0433
-0.0484	0.4084	-0.0484	0.4076	0.4251	0.1366	0.3167	-0.1233	-0.0484	0.1366	0.4251	-0.0464	0.4076	0.0589	0.4251	0.4084	0.4172	0.4251	-0.0433	0.4172	0.4076	-0.0464	0.1366	0.4251	0.4084	0.4084	0.4251	0.1366	0.4084	0.0589	0.4084	0.4084	0.3167	0.0019	0.4251	0.4084	-0.0345	0.1366	-0.0345	-0.0464	0.0363	-0.0484	0.4251	-0.0433	0.4076	0.4251	0.4172	0.0325	0.4084	-0.0433
-0.0484	0.4084	-0.0484	0.4076	0.4251	0.1366	0.3167	-0.1233	-0.0484	0.1366	0.4251	-0.0464	0.4076	0.0589	0.4251	0.4084	0.4172	0.4251	-0.0433	0.4172	0.4076	-0.0464	0.1366	0.4251	0.4084	0.4084	0.4251	0.1366	0.4084	0.0589	0.4084	0.4084	0.3167	0.0019	0.4251	0.4084	-0.0345	0.1366	-0.0345	-0.0464	0.0363	-0.0484	0.4251	-0.0433	0.4076	0.4251	0.4172	0.0325	0.4084	-0.0433
-0.0484	0.4084	-0.0484	0.4076	0.4251	0.1366	0.3167	-0.1233	-0.0484	0.1366	0.4251	-0.0464	0.4076	0.0589	0.4251	0.4084	0.4251	0.4251	-0.0433	0.4172	0.4076	-0.0464	0.1366	0.4251	0.4084	0.4084	0.4251	0.1366	0.4084	0.0589	0.4084	0.4084	0.3167	0.0019	0.4251	0.4084	-0.0345	0.1366	-0.0345	-0.1233	0.0325	-0.0484	0.4251	-0.0433	0.4076	0.4251	0.4172	0.0325	0.4084	-0.0433
-0.0484	0.4084	-0.0484	0.4076	0.4251	-0.0464	0.3167	-0.1233	-0.0484	0.1366	0.4251	-0.0464	0.4076	0.0589	0.4251	0.4084	0.0589	0.4251	-0.0433	0.4172	0.4076	-0.0464	0.1366	0.4251	0.4084	0.4084	0.4084	0.1366	0.4084	0.0589	0.4084	0.4084	0.3167	0.0019	0.4251	0.1366	-0.0101	0.1366	-0.0345	-0.1233	0.0363	-0.0484	0.4251	-0.0433	0.4076	0.4251	0.4251	0.0325	0.4251	-0.0433
0.4076	0.0589	-0.1233	0.4084	0.4251	0.4084	0.2362	0.0325	-0.1233	0.0019	0.4084	0.1366	0.4172	0.4084	0.2745	0.4251	0.4084	0.4172	0.2745	-0.0464	0.4172	-0.0464	0.4084	0.4172	0.2745	0.0589	0.4251	0.4084	-0.0433	0.4251	-0.0464	0.4172	0.4076	0.00000	0.4084	0.4084	0.0363	0.1366	-0.0433	-0.0345	0.0363	0.0019	0.4251	-0.0433	0.3167	0.2745	0.4251	0.4251	0.2745	0.4251
0.0549	0.4084	-0.0484	0.4076	0.4251	0.1366	0.3167	-0.0484	-0.0484	0.1366	0.4251	-0.0464	0.4076	0.0589	0.4251	0.4084	0.4172	0.4172	-0.0433	0.4172	0.4076	-0.0464	0.1366	0.4251	0.4084	0.4084	0.4251	0.1366	0.4084	0.0589	0.4084	0.4084	0.3167	0.0019	0.4251	0.4084	-0.0101	0.1366	-0.0345	-0.1233	0.0363	-0.0484	0.4251	-0.0433	0.4076	0.4251	0.4172	0.0325	0.1747	-0.0433
0.0549	0.4084	-0.0484	0.4076	0.4251	0.1366	0.3167	-0.0484	-0.0484	0.1366	0.4251	-0.0464	0.4076	0.0589	0.4251	0.4084	0.4172	0.4251	-0.0433	0.4172	0.4076	-0.0464	0.1366	0.4251	0.4084	0.4084	0.4251	0.1366	0.4084	0.0589	0.4084	0.4084	0.3167	0.0019	0.4251	0.4084	-0.0101	0.1366	-0.0345	-0.1233	0.0363	-0.0484	0.4251	-0.0433	0.4076	0.4251	0.4172	0.0325	0.4172	-0.0433
0.0549	0.4084	-0.0484	0.4076	0.4251	0.1366	0.3167	-0.0484	-0.0484	0.1366	0.4251	-0.0464	0.4076	0.0589	0.4251	0.4084	0.4172	0.4251	-0.0433	0.4172	0.4076	-0.0464	0.1366	0.4251	0.4084	0.4084	0.4251	0.1366	0.4084	0.0589	0.4084	0.4084	0.3167	0.0019	0.4251	0.4084	-0.0101	0.1366	-0.0345	-0.1233	0.0363	-0.0484	0.4251	-0.0433	0.4076	0.4251	0.4172	0.0325	0.4084	-0.0433
0.0549	0.4084	-0.0484	0.4076	0.4251	0.1366	0.3167	-0.0484	-0.0484	0.1366	0.4251	-0.0464	0.4076	0.0589	0.4251	0.4084	0.4172	0.4251	-0.0433	0.4172	0.4076	-0.0464	0.1366	0.4251	0.4084	0.4084	0.4251	0.1366	0.4084	0.0589	0.4084	0.4084	0.3167	0.0019	0.4251	0.4084	-0.0101	0.1366	-0.0345	-0.1233	0.0363	-0.0484	0.4251	-0.0433	0.4076	0.4251	0.4172	0.0325	0.4084	-0.0433
0.4172	0.0325	-0.1233	0.3167	0.4251	-0.0433	0.2362	0.0325	-0.0484	0.0589	-0.0433	-0.0464	0.4172	0.4084	0.1366	0.4084	0.2745	-0.0433	0.1366	0.4172	0.4251	-0.0464	0.0589	0.4251	0.4251	0.0589	0.4084	0.4172	0.0589	0.4251	0.1747	0.4172	0.4076	0.00000	0.4172	0.4084	-0.0101	0.1366	0.1366	-0.0345	0.0363	-0.0484	0.4251	0.2745	0.4172	0.1747	0.1747	0.4251	0.4084	0.4076
0.4251	0.4084	-0.0484	0.4076	0.4251	0.1366	0.3167	-0.0484	-0.0484	0.1366	0.4251	-0.0464	0.4076	0.0589	0.4251	0.4084	0.4172	0.4251	-0.0433	0.4172	0.4076	-0.0464	0.1366	0.4172	0.4084	0.4084	0.4076	0.1366	0.4084	0.0589	0.4172	0.4084	0.3167	0.0019	0.4251	0.4084	-0.0101	0.1366	-0.0345	-0.1233	0.0363	-0.0484	0.4251	-0.0433	0.4076	0.4251	0.4172	0.0325	0.1747	-0.0433
0.4251	0.4084	-0.0484	0.4076	0.4251	0.1366	0.3167	-0.0484	-0.0484	0.1366	0.4251	-0.0464	0.4076	0.0589	0.4251	0.4084	0.4172	0.4251	-0.0433	0.4172	0.4076	-0.0464	0.1366	0.4251	0.4084	0.4251	0.4251	0.1366	0.4084	0.0589	0.4084	0.4084	0.3167	0.0019	0.4251	0.4084	-0.0101	0.1366	-0.0345	-0.1233	0.0363	-0.0484	0.4251	-0.0433	0.4076	0.4251	0.4172	0.0325	0.1747	-0.0433
0.4251	0.4084	-0.0484	0.4076	0.4251	0.1366	0.3167	-0.0484	-0.0484	0.1366	0.4251	-0.0464	0.4076	0.0589	0.4251	0.4084	0.4172	0.4251	-0.0433	0.4172	0.4076	-0.0464	0.1366	0.4251	0.4084	0.4084	0.4251	0.1366	0.4084	0.0589	0.1366	0.4084	0.3167	0.0019	0.4251	0.4084	-0.0101	0.1366	-0.0345	-0.1233	0.0363	-0.0484	0.4251	-0.0433	0.4076	0.4251	0.4172	0.0325	0.1747	-0.0433
0.4251	0.4084	-0.0484	0.4076	0.4251	0.1366	0.3167	-0.0484	-0.0484	0.1366	0.4251	-0.0464	0.4251	0.0589	0.4251	0.4084	0.4172	0.4251	-0.0433	0.4172	0.4076	-0.0464	0.1366	0.4251	0.4084	0.4084	0.4251	0.1366	0.4084	0.0589	0.4084	0.4084	0.3167	0.0019	0.4251	0.4084	-0.0101	0.1366	-0.0345	-0.1233	0.0363	-0.0484	0.4251	-0.0433	0.4076	0.4251	0.4172	0.0325	0.1747	-0.0433
0.4251	0.4084	-0.0484	0.4076	0.4251	0.1366	0.3167	-0.0484	-0.0484	0.1366	0.4251	-0.0464	0.3167	0.1366	0.4251	0.4084	0.4172	0.4251	-0.0433	0.4172	0.4076	-0.0464	0.1366	0.4251	0.4084	0.1366	0.4251	0.1366	0.4084	0.0589	0.4084	0.4084	0.3167	0.0019	0.4251	0.1366	-0.0101	0.1366	-0.0345	-0.1233	0.0325	-0.0484	0.4251	-0.0433	0.4076	0.4251	0.4172	0.0325	0.1747	-0.0433
0.4251	0.4084	-0.0484	0.4076	0.4251	0.1366	0.3167	-0.0464	-0.0484	0.1366	0.4251	-0.0464	0.4076	0.0589	0.4251	0.4084	0.4172	0.4251	-0.0433	0.4172	0.4076	-0.0464	0.1366	0.4251	0.4084	0.4084	0.4251	0.1366	0.4084	0.0589	0.4084	0.4084	0.3167	0.0019	0.4251	0.4084	-0.0101	0.1366	-0.0345	-0.1233	0.0363	-0.0484	0.4251	-0.0433	0.4076	0.4251	0.4172	0.0325	0.1747	-0.0433
0.4251	0.4084	-0.0484	0.4076	0.4251	0.1366	0.3167	-0.0464	-0.0484	0.1366	0.4251	-0.0464	0.4076	0.0589	0.4251	0.4084	0.4172	0.4251	-0.0433	0.4172	0.4076	-0.0464	0.1366	0.4251	0.4084	0.4084	0.4251	0.1366	0.4084	0.0589	0.4084	0.4084	0.3167	0.0019	0.4251	0.4084	-0.0101	0.1366	-0.0345	-0.1233	0.0363	-0.0484	0.4251	-0.0433	0.4076	0.4251	0.4172	0.0325	0.1747	-0.0433
0.4251	0.4084	-0.0484	0.4076	0.4251	-0.0433	0.3167	-0.0484	-0.0484	0.1366	0.4251	-0.0464	0.4076	0.0589	0.4251	0.4084	0.4172	0.4251	-0.0433	0.4172	0.4076	-0.0464	0.1366	0.4251	0.4084	0.4084	0.1747	0.1366	0.4084	0.0589	0.4084	0.4084	0.3167	0.0019	0.4251	0.4084	-0.0101	0.1366	-0.0345	-0.1233	0.0363	-0.0484	0.4251	-0.0433	0.4076	0.4076	0.4172	0.0325	0.1747	-0.0433
-0.0345	-0.0484	-0.0484	0.3167	0.4172	0.0363	0.2362	-0.0433	-0.1233	0.1366	0.4076	-0.0464	0.4084	0.0589	0.4076	0.2745	0.4084	0.4251	-0.0433	-0.0464	0.4172	-0.0464	0.4172	0.4251	0.4251	0.0589	0.4251	0.4076	0.0589	0.1366	-0.0464	-0.0433	0.4076	0.0019	0.4251	0.4084	-0.0101	0.1366	0.0589	-0.0345	0.0363	-0.0484	0.4251	-0.0433	0.4076	0.4251	0.4251	0.4076	0.4251	-0.0433
0.0325	0.4172	-0.0484	0.4076	0.4251	0.1366	0.2362	0.0589	-0.0484	0.0019	0.4076	-0.0464	0.4172	0.1366	0.4251	0.0589	0.4251	0.4076	0.1366	0.4084	0.4251	-0.0464	0.4172	0.4076	0.4251	0.0589	-0.0433	0.4076	0.4084	0.4251	-0.0464	0.4084	0.4076	0.0019	0.4172	0.4084	-0.0101	0.1366	0.0589	-0.0345	0.0363	-0.0484	0.4251	-0.0433	0.3167	0.4251	0.4251	0.4251	0.4076	-0.0433
0.0325	0.4172	-0.0484	0.4076	0.4251	-0.0433	0.2362	0.0589	-0.0484	0.0019	0.4076	-0.0464	0.4172	0.1366	0.4251	0.0589	0.4251	0.4076	0.1366	0.4084	0.4251	-0.0464	0.4172	0.4076	0.4251	0.0589	-0.0433	0.4076	0.4084	0.4251	-0.0464	0.4084	0.4076	0.0019	0.4172	0.4084	-0.0101	0.1366	0.0589	-0.0345	0.0363	-0.0484	0.4251	-0.0433	0.3167	0.4251	0.4251	0.4251	0.4076	-0.0433
0.0325	0.4172	-0.0484	0.4076	0.4251	-0.0433	0.2362	0.0589	-0.0484	0.0019	0.4076	-0.0464	0.4172	0.1366	0.4251	0.0589	0.4251	0.4076	0.1366	0.4084	0.4251	-0.0464	0.4172	0.4076	0.4251	0.0589	-0.0433	0.4076	0.4084	0.4251	-0.0464	0.4084	0.4076	0.0019	0.4172	0.4084	-0.0101	0.1366	0.0589	-0.0345	0.0363	-0.0484	0.4251	-0.0433	0.3167	0.4251	0.4251	0.4251	0.4076	-0.0433
0.0325	0.4172	-0.0484	0.4076	0.4251	-0.0433	0.2362	0.0589	-0.0484	0.0019	0.4076	-0.0464	0.4172	0.1366	0.4251	0.0589	0.4251	0.4076	0.1366	0.4084	0.4251	-0.0464	0.4172	0.4076	0.4251	0.0589	-0.0433	0.4076	0.4084	0.4251	-0.0464	0.4084	0.4076	0.0019	0.4172	0.4084	-0.0101	0.1366	0.0589	-0.0345	0.0363	-0.0484	0.4251	-0.0433	0.3167	0.4251	0.4251	0.4251	0.4076	-0.0433
0.1366	0.4172	0.4076	0.4172	0.4172	0.1747	0.0589	0.4172	0.4251	-0.0433	0.2745	0.4172	0.1366	0.4172	0.4251	0.4172	0.1366	0.4084	0.1366	0.4076	0.4251	0.4172	0.3167	-0.0345	-0.1233	-0.0101	-0.0345	-0.0345	0.4251	-0.0345	-0.0433	0.4251	0.4172	0.4251	0.4172	-0.0464	0.2745	0.4172	-0.0433	0.4251	0.3167	0.4251	-0.0433	0.4084	0.4172	0.1366	-0.0433	-0.0464	0.0589	0.4172
0.1366	0.4172	0.4076	0.4172	0.4084	0.1747	0.0589	0.1366	0.4251	0.1366	0.4251	0.1366	-0.0464	0.4172	0.4172	0.1747	0.1366	0.4084	0.1366	0.4076	0.4251	0.1366	0.4076	-0.0345	0.4172	-0.0101	0.3167	-0.0101	0.1747	-0.0345	-0.0345	0.4251	0.4172	0.4251	-0.0464	-0.0464	-0.0464	0.4172	0.4251	0.1366	0.3167	0.4251	-0.0433	0.4172	0.4172	0.4076	0.0019	-0.0464	0.4084	-0.1233
0.1366	0.4172	0.3167	0.4172	0.4084	0.4076	0.1366	0.2745	0.4251	0.1366	0.1747	0.1366	-0.0464	0.4084	0.4251	0.4251	0.0589	0.0589	0.1747	0.4076	0.1747	0.4172	0.4076	-0.0345	0.4172	0.0589	0.1747	-0.0101	0.4172	-0.0345	0.4172	0.4172	0.1747	0.4251	0.4084	-0.0464	0.1366	0.1747	0.4251	0.2745	0.4076	0.4076	-0.0433	0.4084	0.1747	0.4076	0.4076	-0.0464	0.4251	-0.1233
0.1366	0.4251	0.4076	-0.0464	0.1366	0.4251	0.4084	0.4076	0.4251	0.1366	0.2745	0.4251	-0.0464	0.4172	0.4172	0.3167	0.1366	0.4172	0.4084	0.2745	0.3167	0.4251	0.4084	0.4084	0.4251	0.4172	-0.0345	0.4172	0.4172	-0.0345	0.1747	0.4172	0.4172	0.4172	0.4076	-0.0464	0.2745	0.4172	0.4251	-0.0345	0.3167	0.4172	0.0589	0.4084	0.4172	0.4251	0.3167	-0.0464	0.4076	-0.1233
0.1366	0.4251	0.4076	0.4084	0.1366	0.1747	0.0589	0.1366	0.4251	-0.0433	-0.0433	0.1747	-0.0464	0.4172	0.1747	0.4251	0.1366	0.4076	0.1366	0.4076	0.4251	0.2362	0.4076	-0.0345	0.4251	-0.0101	0.3167	0.3167	0.1747	-0.0345	-0.0345	0.4251	0.4172	0.4251	0.4076	-0.0464	0.2745	0.0325	0.4251	0.1366	0.3167	0.4084	-0.0433	0.4172	0.4172	0.4251	-0.0433	-0.0464	0.4172	-0.0433
0.1366	0.4251	0.4076	0.3167	0.4076	0.4084	0.4172	0.4076	0.4084	0.1366	0.4172	0.1747	-0.0464	0.4172	0.4251	0.4076	0.1366	0.4084	0.4251	0.4076	0.4251	0.3167	0.4076	-0.0345	0.4251	0.0549	0.4076	-0.0101	0.4251	-0.0345	-0.0345	0.4084	0.1366	0.4084	0.4084	-0.0464	0.2745	0.4172	0.4251	0.4084	0.3167	0.4251	-0.0433	0.4084	0.4172	0.4251	0.4251	-0.0464	0.4076	-0.1233
-0.0484	0.4076	0.3167	0.3167	0.0019	0.0589	0.4172	0.4251	0.4076	0.1366	0.4084	0.4251	-0.0464	0.4172	0.1366	0.1366	0.2745	0.4084	0.4076	0.4172	0.3167	0.4251	0.4076	0.0589	0.0325	-0.0101	0.0549	-0.0484	0.2745	-0.0345	-0.0345	0.4172	0.4251	0.4251	0.4172	-0.0464	0.2745	-0.0433	0.4251	0.2745	0.4251	0.4076	-0.0433	0.4251	0.4076	0.4251	0.4172	-0.0464	0.4251	0.0019
-0.0484	0.4076	0.3167	0.3167	0.0019	0.0589	0.4172	0.4251	0.4076	0.1366	0.4084	0.4251	-0.0464	0.4172	0.1366	0.1366	0.2745	0.4084	0.4076	0.4172	0.3167	0.4251	0.4076	0.0589	0.0325	-0.0101	0.0549	-0.0484	0.2745	-0.0345	-0.0345	0.4172	0.4251	0.4251	0.4172	-0.0464	0.2745	-0.0433	0.4251	0.2745	0.4251	0.4076	-0.0433	0.4251	0.4076	0.4251	0.4172	-0.0464	0.4251	0.0019
-0.0484	0.4172	0.4076	0.1366	0.4172	0.4076	0.1366	0.0589	0.4251	-0.0433	-0.0433	0.4251	-0.0464	0.0589	0.4251	0.4251	-0.0433	0.4251	0.4076	0.1747	0.4172	0.0589	0.4076	-0.0345	0.4084	0.0589	0.3167	0.0363	0.4084	-0.0345	0.4084	0.1747	0.4251	0.4251	0.4251	-0.0464	0.2745	0.4084	0.4251	0.2745	0.3167	0.4251	-0.0433	0.4084	0.4172	0.4251	0.4251	-0.0464	0.4251	-0.1233
-0.0484	0.4172	0.0363	0.3167	-0.0433	0.4172	0.3167	-0.0464	0.4251	0.0589	0.4084	0.4076	-0.0464	0.4172	0.4251	0.4251	-0.0433	0.4251	0.4076	0.4076	0.4251	0.4076	0.4084	-0.0345	0.4251	-0.0101	0.3167	0.4172	0.4251	0.0589	-0.0433	0.4251	0.4172	0.0019	0.4172	-0.0464	0.2745	0.4172	0.4251	0.4084	0.3167	-0.0433	-0.0433	0.4172	0.4076	0.4084	0.1366	-0.1233	0.4251	-0.1233
-0.0484	0.4251	0.4076	0.4172	-0.0433	0.1747	0.4251	0.0589	0.4076	-0.0433	0.4172	0.4084	-0.0464	0.4172	0.4084	0.4172	0.1366	0.4172	-0.0464	0.4076	0.4251	0.4076	0.4076	-0.0345	0.4172	0.4076	0.3167	-0.0345	0.1747	-0.0345	-0.0345	0.4172	0.4172	0.4172	-0.0464	-0.0464	0.2745	0.4172	0.4251	0.0589	0.3167	0.4172	0.0589	0.1366	0.4172	0.4172	0.4251	-0.0464	0.4084	-0.1233
-0.0484	0.4084	0.4076	0.1366	0.4084	0.4251	0.0589	0.0589	0.4172	0.1366	0.0589	0.1366	-0.0464	0.4172	0.4172	0.1747	0.1366	0.4084	0.3167	0.4076	0.4251	0.4172	0.4076	-0.0345	0.1747	-0.0101	-0.0433	0.4076	0.4251	-0.0345	-0.0345	0.4251	0.4172	0.4172	0.1747	-0.0464	-0.0464	0.4172	0.4251	0.0589	0.3167	-0.0464	-0.0433	0.4172	0.4076	0.4251	0.4251	-0.0464	0.4251	-0.1233
0.4076	0.4251	0.3167	0.4084	0.4076	0.1747	0.4084	0.4172	0.4251	0.0589	-0.0433	0.1366	-0.0464	0.4172	0.4172	0.4251	0.1366	0.4251	-0.0433	0.4251	0.4251	0.4084	0.4076	-0.0345	0.3167	0.3167	0.3167	-0.0345	0.4172	-0.0345	-0.0345	0.1366	0.4172	0.4172	0.4076	-0.0464	-0.0433	0.4172	0.4076	0.2745	0.3167	0.4251	-0.0433	0.4084	0.4172	0.4076	0.4251	-0.0464	0.1747	-0.1233
-0.0464	0.4251	0.4076	0.4172	0.4172	0.4084	0.0589	0.4172	0.4251	-0.0433	0.4084	0.4084	-0.0464	0.4172	0.4084	0.0589	0.1366	0.1747	0.1366	0.4076	0.4251	0.4251	0.4172	-0.0345	0.4076	0.0363	0.0549	0.0363	0.4172	-0.0345	-0.0345	0.4251	0.4172	0.4251	0.4251	-0.0464	0.4076	0.4172	0.4076	0.2745	0.3167	0.1366	-0.1233	0.4084	0.4084	0.4251	0.4076	-0.0464	0.4084	-0.1233
-0.0464	0.4251	0.4251	0.3167	0.0589	0.1747	0.4084	-0.0433	0.4251	0.1366	-0.0464	0.4251	-0.0464	0.1747	0.4172	0.4076	0.2745	0.4251	0.4251	0.4076	0.4251	0.1366	0.4076	-0.0345	0.4076	-0.0101	0.4076	0.0363	0.4251	-0.0345	-0.0345	0.1366	0.4251	0.4172	0.4251	-0.0464	0.2745	0.4172	0.4076	0.1366	0.3167	0.4251	0.1366	0.4172	0.4172	0.4251	0.4076	-0.0464	0.4251	0.0589
-0.0464	0.4084	0.4076	0.4084	0.1366	0.1747	-0.0433	0.4172	0.4251	-0.0433	0.4084	0.4172	-0.0464	0.1747	0.4172	0.1366	0.1366	0.4251	0.0589	0.4076	0.4251	0.3167	0.4172	-0.0345	0.3167	0.4251	0.0549	0.0363	0.4172	-0.0345	-0.0345	0.4251	0.4172	0.4251	0.4172	-0.0464	0.4076	0.4172	0.4251	0.2745	0.4076	0.4084	0.1366	0.4084	0.4084	0.1747	0.4076	-0.0464	0.4084	-0.1233
-0.0464	0.4084	0.3167	0.4172	-0.0464	0.4251	0.1366	0.4084	0.1366	0.1366	0.4084	0.4084	-0.0464	0.4172	0.4084	0.4172	0.1366	0.0589	0.1366	0.4076	0.4251	0.4172	0.4084	-0.0345	0.4172	0.0363	0.3167	0.0549	0.4251	-0.0345	-0.0345	0.4251	0.4172	0.4172	0.4172	-0.0464	0.1366	0.1747	0.4251	0.0589	0.3167	-0.0433	-0.0433	0.4084	0.4172	0.4076	0.4251	-0.0464	0.4251	-0.0345
0.4172	0.4251	0.4251	0.4172	0.4172	0.4084	0.2362	0.4076	0.4076	0.1366	0.4172	0.4076	-0.0464	0.4172	0.4084	0.4172	0.1366	0.4084	0.4251	0.2745	0.4251	0.4172	0.4076	-0.0433	0.4251	-0.0101	0.3167	-0.0433	0.4251	-0.0345	-0.0464	0.1366	0.4172	0.4172	0.4172	-0.0464	-0.0433	0.4172	0.4251	-0.0433	0.3167	0.4251	-0.0433	0.4084	0.4172	0.4172	0.3167	-0.0464	0.4084	-0.1233
-0.0101	0.4251	0.4076	0.1366	0.1366	0.4084	-0.0433	0.4084	0.4076	0.1366	-0.0464	0.4251	-0.0464	0.4172	0.4251	0.4251	-0.0464	0.4172	0.4251	0.2745	0.4251	0.0589	0.4076	-0.0345	0.4172	0.3167	-0.0345	0.3167	0.4251	-0.0345	-0.0345	0.1747	0.0589	0.1366	0.4084	-0.0464	0.2745	0.1747	0.1747	0.1366	0.4251	0.1366	0.1366	0.4084	0.4076	0.0019	0.4251	-0.0464	0.4172	-0.1233
-0.0101	0.4251	0.4076	0.4172	-0.0433	0.4084	-0.0433	0.4084	0.4251	-0.0433	-0.0433	0.4251	-0.0464	0.4172	0.4084	0.4251	0.1366	0.4172	0.4084	0.2745	0.4251	-0.0433	0.4076	-0.0345	0.4172	0.3167	-0.0345	-0.0345	0.4251	-0.0345	-0.0345	0.4251	0.0589	0.1366	0.4084	-0.0464	0.2745	-0.0433	0.4251	0.1366	0.4251	0.1366	0.1366	0.4084	0.4076	0.0019	0.4251	-0.0464	0.4251	-0.1233
-0.0101	-0.0345	0.4251	0.0589	0.3167	-0.0345	0.1747	0.3167	0.1366	0.1366	0.4076	0.0589	0.3167	-0.1233	0.1366	0.4084	0.2362	0.0589	0.4251	0.1366	0.4251	0.1747	0.4251	-0.0345	0.1366	-0.0433	0.4172	0.0019	0.4251	0.4251	0.0363	0.1366	0.0549	-0.0345	-0.0101	-0.0433	0.4251	-0.0484	0.0589	0.4251	0.0589	0.3167	0.0549	-0.1233	0.0549	0.4172	-0.0464	0.1366	-0.0101	0.4172
0.4251	0.3167	0.4084	0.0589	0.4172	0.4076	-0.0433	0.4251	0.4251	0.0589	-0.0464	0.4084	-0.0464	0.4084	0.4251	0.4251	-0.0433	-0.0464	-0.0464	0.4251	0.4251	0.4084	0.4076	0.0589	0.4172	0.4084	0.3167	0.4084	0.4076	0.4251	0.4084	0.1366	0.1747	0.4172	-0.0433	-0.0464	0.4172	0.4172	0.4251	0.4251	0.3167	0.4084	-0.0433	0.4172	0.4172	0.4251	0.4251	-0.0464	0.4251	-0.1233
-0.0345	0.4251	0.3167	0.4076	-0.0464	0.0589	0.2745	0.4251	0.1366	0.1366	-0.0464	-0.0433	0.1366	0.1366	-0.0464	0.4172	0.0589	0.4251	0.4076	0.4076	0.4251	0.4251	0.4084	-0.0345	0.0589	0.4172	0.4076	-0.0464	0.4172	-0.0345	-0.0345	0.4084	0.4251	0.4251	0.4076	-0.0464	0.4172	0.4251	0.4172	-0.0433	0.3167	0.1366	0.0589	0.4172	0.0019	0.4251	0.4251	-0.0484	0.4172	-0.0345
-0.0345	0.4084	0.4076	0.4172	0.4172	0.1747	0.4084	0.4084	0.4251	-0.0433	0.2745	0.1747	0.1366	0.4172	0.4251	0.4251	0.1366	0.4172	0.1366	0.4076	0.4251	0.4172	0.3167	-0.0345	-0.0345	-0.0101	0.3167	-0.0345	0.4251	-0.0345	-0.0345	0.4251	0.4172	0.4172	0.4084	-0.0464	0.2745	0.4084	-0.0433	0.4251	0.3167	0.4251	-0.0433	0.4172	0.4172	0.1366	0.0363	-0.0464	0.1366	0.4172
-0.0345	0.4084	0.4076	0.4084	0.4084	0.1747	0.1366	0.0589	0.2745	-0.0433	0.1366	0.4172	-0.0464	0.4251	0.4251	0.2362	0.2745	0.4251	-0.0464	0.4251	0.4251	0.0589	0.4076	-0.0345	0.4251	0.3167	0.0549	-0.0345	0.4251	-0.0345	-0.0345	0.4076	0.4172	0.4172	0.4251	-0.0464	0.2745	0.4251	0.4251	0.4251	0.3167	0.0589	0.4251	0.4084	0.4172	0.4084	0.0549	-0.0464	0.4251	-0.1233
0.0019	0.4172	0.1747	0.4172	0.1366	0.4084	0.1366	-0.0433	0.1366	0.0589	0.1366	0.4084	-0.0464	0.4172	0.4251	0.4251	-0.0464	0.4251	0.4251	0.4076	0.4251	0.0589	0.4076	-0.0345	0.4076	0.4084	0.3167	0.4251	0.4076	-0.0345	-0.0345	0.4172	0.4172	0.1366	0.4076	-0.0464	0.2745	0.4172	0.4251	0.2745	0.4251	0.1366	-0.0433	0.4084	0.3167	0.4251	0.4076	-0.0464	0.4172	0.0549
0.0019	0.4251	0.4076	0.4076	-0.0433	0.4084	0.4084	0.4251	0.4172	0.4251	0.4172	0.1366	0.2745	0.4084	0.1366	0.1747	0.1366	0.4172	0.4076	0.4076	0.4251	-0.0345	0.4172	-0.0345	0.4172	0.0363	0.3167	-0.0345	0.1747	-0.0345	-0.0345	0.4251	0.4172	0.4172	0.4251	-0.0464	-0.0433	0.4084	0.0589	0.0589	0.3167	0.4172	-0.0464	0.4084	0.4251	0.4172	0.4076	-0.0464	0.1747	-0.1233
0.0019	0.4251	0.4076	0.4172	0.2745	0.1747	0.2745	0.4084	0.4172	-0.0433	-0.0433	0.4084	-0.0464	0.4172	0.4084	0.4172	0.1366	0.4172	0.1366	0.4251	0.4084	0.4084	0.4076	-0.0345	0.4172	0.2362	-0.0345	0.4084	0.2745	-0.0345	0.0589	0.4172	0.1747	0.4251	0.4076	-0.0464	0.4172	0.4084	0.4084	0.2745	0.4251	0.0589	0.1366	0.4084	0.4076	0.4251	0.4251	-0.0464	0.4251	-0.1233
0.0019	0.4251	0.4076	0.4172	-0.0464	0.4172	0.4251	-0.0433	0.4172	-0.1233	0.4084	0.4172	-0.0464	0.1747	0.4251	0.1747	0.0589	0.4172	0.4084	0.4076	0.4251	0.4084	0.4076	-0.0345	0.4172	-0.0101	-0.0433	-0.0345	0.4084	-0.0345	-0.0345	0.4172	0.4172	0.1366	0.4172	-0.0464	0.1366	0.4172	-0.0433	0.2745	0.3167	0.4172	-0.0433	0.4084	0.4076	0.4076	0.4076	-0.0464	0.4084	-0.0345
0.0019	0.4251	0.4076	0.4172	0.0589	0.1747	0.2745	0.0589	0.4172	-0.0433	-0.0433	0.4084	-0.0464	0.4172	0.4084	0.4172	0.1366	0.4251	0.1366	0.4251	0.4172	0.4172	0.4076	-0.0345	0.4172	0.2362	-0.0345	0.4084	0.2745	-0.0345	0.0589	0.4172	0.1747	0.4251	0.4084	-0.0464	0.2745	0.4172	0.1366	0.2745	0.4076	0.4172	-0.0433	0.4084	0.4076	0.4251	0.4251	-0.0464	0.4172	-0.1233
0.0019	0.4251	0.4076	0.4084	0.2745	0.1747	0.2745	0.0589	0.4172	-0.0433	0.2745	0.2745	-0.0464	0.4172	0.4076	0.4084	0.1366	0.4076	0.1366	0.4251	0.4172	0.4172	0.4076	-0.0345	0.4172	0.2362	-0.0345	0.4084	0.2745	-0.0345	0.0589	0.4172	0.1747	0.4251	0.4076	-0.0464	0.4084	0.4172	0.4172	0.2745	0.4251	0.4172	-0.0433	0.4084	0.4172	0.4251	0.4251	-0.0464	0.1747	-0.1233
0.0019	0.4251	0.4076	0.4084	0.2745	0.1747	0.2745	0.0589	0.4172	-0.0433	0.2745	0.2745	-0.0464	0.4172	0.4076	0.4084	0.1366	0.4076	0.1366	0.4251	0.4172	0.4172	0.4076	-0.0345	0.4084	0.2362	-0.0345	0.4084	0.2745	-0.0345	0.0589	0.4172	0.1747	0.4251	0.4076	-0.0464	0.4084	0.4172	0.4172	0.2745	0.4251	0.4172	-0.0433	0.4084	0.4172	0.4251	0.4251	-0.0464	0.4172	-0.1233
0.0019	0.4251	0.4076	0.4084	0.2745	0.1747	0.2745	0.0589	0.4172	-0.0433	-0.0433	0.2745	-0.0464	0.4172	0.4076	0.4084	0.1366	0.4076	0.1366	0.4251	0.4172	0.4172	0.4076	-0.0345	0.4172	0.2362	-0.0345	0.4084	0.2745	-0.0345	0.0589	0.4172	0.1747	0.4251	0.4076	-0.0464	0.4084	0.4172	0.4172	0.2745	0.4251	0.4172	-0.0433	0.4084	0.4172	0.4251	0.4251	-0.0464	0.4172	-0.1233
0.0019	0.4251	0.4076	0.4084	0.2745	0.1747	0.2745	0.0589	0.4172	-0.0433	-0.0433	0.2745	-0.0464	0.4172	0.4076	0.4084	0.1366	0.4076	0.1366	0.4251	0.4172	0.4172	0.4076	-0.0345	0.4172	0.2362	-0.0345	0.4084	0.2745	-0.0345	0.0589	0.4172	0.1747	0.4251	0.4076	-0.0464	0.4084	0.4172	0.4172	0.2745	0.4251	0.4172	-0.0433	0.4084	0.4172	0.4251	0.4251	-0.0464	0.4172	-0.1233
0.0019	0.4251	0.4076	0.4084	0.2745	0.1747	0.2745	0.0589	0.4172	-0.0433	-0.0433	0.2745	-0.0464	0.4172	0.4076	0.4084	0.1366	0.4076	0.1366	0.4251	0.4172	0.4172	0.4076	-0.0345	0.4172	0.2362	-0.0345	0.4084	0.2745	-0.0345	0.0589	0.4172	0.1747	0.4251	0.4076	-0.0464	0.4084	0.4172	0.4172	0.2745	0.4251	0.0589	-0.0433	0.4084	0.4172	0.4251	0.4251	-0.0464	0.1747	-0.1233
0.0019	0.4251	0.4076	0.4084	0.2745	0.1747	0.2745	0.0589	0.4172	-0.0433	-0.0433	0.2745	-0.0464	0.4172	0.4076	0.4084	0.1366	0.4076	0.1366	0.4251	0.4172	0.4172	0.4076	-0.0345	0.4172	0.2362	-0.0345	0.4084	0.2745	-0.0345	0.0589	0.4172	0.1747	0.4251	0.4172	-0.0464	0.4084	0.4172	0.4172	0.2745	0.4251	0.4172	-0.0433	0.4084	0.4172	0.4251	0.4251	-0.0464	0.1747	-0.1233
0.0019	0.4251	0.4076	0.4084	0.2745	0.1747	0.2745	0.0589	0.4172	-0.0433	-0.0433	0.2745	-0.0464	0.4172	0.4076	0.4084	0.1366	0.4251	0.1366	0.4251	0.4172	0.4172	0.4076	-0.0345	0.4172	0.2362	-0.0345	0.4084	0.2745	-0.0345	0.0589	0.4172	0.1747	0.4251	0.4076	-0.0464	0.4084	0.4172	0.4172	0.2745	0.4251	0.4172	-0.0433	0.4084	0.4172	0.4251	0.4251	-0.0464	0.4172	-0.1233
0.0019	0.4251	0.4076	0.4084	0.0589	0.1747	0.1366	0.0589	0.4172	0.1366	0.2745	0.1366	-0.0464	0.4172	0.4076	0.4251	-0.0433	0.0589	0.4251	0.4076	0.4251	0.4172	0.4251	-0.0345	0.4172	-0.0101	-0.0345	0.3167	0.4251	-0.0345	-0.0345	0.4076	0.4172	0.4172	0.1366	-0.0464	-0.0433	0.4172	0.1747	0.2745	0.3167	0.0589	0.2745	0.4084	0.4172	0.4251	0.4076	-0.0464	0.4084	-0.1233
0.0019	0.4251	0.3167	-0.0433	0.4172	0.4251	-0.0433	0.1366	0.4251	0.0589	0.4172	0.4251	-0.0464	0.1747	0.4172	0.1747	0.1366	-0.0433	0.1366	0.4076	0.4251	0.4076	0.4076	-0.0345	0.4172	-0.0101	-0.0345	0.3167	0.1747	-0.0345	-0.0345	0.4251	0.4172	0.4172	0.4251	-0.0464	-0.0464	0.1747	0.4251	-0.0433	0.3167	0.1366	-0.0433	0.4172	0.4076	0.4251	0.4076	-0.0464	0.4251	-0.1233
0.0019	0.4251	0.3167	-0.0433	0.4172	0.4251	-0.0433	0.1366	0.4251	0.0589	0.4172	0.4251	-0.0464	0.1747	0.4172	0.1747	0.1366	-0.0433	0.1366	0.4076	0.4251	0.4076	0.4076	-0.0345	0.4172	-0.0101	-0.0345	0.3167	0.1747	-0.0345	-0.0345	0.4251	0.4172	0.4172	0.4251	-0.0464	-0.0464	0.1747	0.4251	-0.0433	0.3167	0.1366	-0.0433	0.4172	0.4076	0.4251	0.4076	-0.0464	0.4251	-0.1233
0.0019	0.4251	0.3167	-0.0433	0.4172	0.4251	-0.0433	0.1366	0.4251	0.0589	0.4172	0.4251	-0.0464	0.1747	0.4172	0.1747	0.1366	-0.0433	0.1366	0.4076	0.4251	0.4076	0.4076	-0.0345	0.4172	-0.0101	-0.0345	0.3167	0.1747	-0.0345	-0.0345	0.4251	0.4172	0.4172	0.4251	-0.0464	-0.0464	0.1747	0.4251	-0.0433	0.3167	0.1366	-0.0433	0.4172	0.4076	0.4251	0.4076	-0.0464	0.4251	-0.1233
0.0019	0.4251	0.3167	-0.0433	0.4172	0.4251	-0.0433	0.1366	0.4251	0.0589	0.4172	0.4251	-0.0464	0.1747	0.4172	0.1747	0.1366	-0.0433	0.1366	0.4076	0.4251	0.4076	0.4076	-0.0345	0.4172	-0.0101	-0.0345	0.3167	0.1747	-0.0345	-0.0345	0.4251	0.4172	0.4172	0.4251	-0.0464	-0.0464	0.1747	0.4251	-0.0433	0.3167	0.1366	-0.0433	0.4172	0.4076	0.4251	0.4076	-0.0464	0.4251	-0.1233
0.0019	0.4251	0.3167	-0.0433	0.4172	0.4251	-0.0433	0.1366	0.4251	0.0589	0.4172	0.4251	-0.0464	0.1747	0.4172	0.1747	0.1366	-0.0433	0.1366	0.4076	0.4251	0.4076	0.4076	-0.0345	0.4172	-0.0101	-0.0345	0.3167	0.1747	-0.0345	-0.0345	0.4251	0.4172	0.4172	0.4251	-0.0464	-0.0464	0.1747	0.4251	-0.0433	0.3167	0.1366	-0.0433	0.4172	0.4076	0.4251	0.4076	-0.0464	0.4251	-0.1233
0.0019	0.4251	0.3167	-0.0433	0.4172	0.4251	-0.0433	0.1366	0.4251	0.0589	0.4172	0.4251	-0.0464	0.1747	0.4084	0.1747	0.1366	-0.0433	0.1366	0.4076	0.4251	0.4076	0.4076	-0.0345	0.4172	-0.0101	-0.0345	0.3167	0.1747	-0.0345	-0.0345	0.4251	0.4172	0.4172	0.4251	-0.0464	-0.0464	0.1747	0.4251	-0.0433	0.3167	0.1366	-0.0433	0.4172	0.4076	0.4251	0.4076	-0.0464	0.4251	-0.1233
0.0019	0.4251	0.3167	-0.0433	0.4172	0.4251	-0.0433	0.0589	0.4172	0.0589	0.4172	0.4251	-0.0464	0.1747	0.4076	0.1747	0.1366	-0.0464	0.1366	0.4076	0.4251	0.4076	0.4076	-0.0345	0.4172	-0.0101	-0.0345	0.3167	0.1747	-0.0345	-0.0345	0.4251	0.4172	0.4172	0.4251	-0.0464	-0.0464	0.1747	0.4251	-0.0433	0.3167	0.1366	-0.0433	0.4172	0.4076	0.4251	0.4076	-0.0464	0.4251	-0.1233
0.0019	0.4251	0.3167	-0.0433	0.4172	0.4251	-0.0433	0.0589	0.4172	0.0589	0.4172	0.4251	-0.0464	0.1747	0.4251	0.1747	-0.0464	-0.0464	0.1366	0.4076	0.4251	0.4076	0.4076	-0.0345	0.4172	-0.0101	-0.0345	0.3167	0.1747	-0.0345	-0.0345	0.4251	0.4172	0.4172	0.4251	-0.0464	-0.0464	0.1747	0.4251	-0.0433	0.3167	0.1366	-0.0433	0.4172	0.4076	0.4251	0.4076	-0.0464	0.4251	-0.1233
0.0019	0.4084	0.4076	0.0589	0.4251	0.4076	0.1366	0.2745	0.4251	0.1366	-0.0464	0.4172	-0.0464	0.4172	0.1366	0.4251	0.2745	0.1366	0.1366	0.4076	0.4172	0.4076	0.4251	-0.0345	0.4084	-0.0433	-0.0101	-0.0101	0.4172	-0.0345	0.4172	0.4084	0.1747	0.4251	0.4251	-0.0464	-0.0433	0.4172	0.4251	0.2745	0.3167	0.4172	-0.0433	0.4084	0.4251	0.4076	0.4076	-0.0464	0.4251	-0.1233
-0.0433	0.1366	0.4076	0.4084	0.1366	-0.0464	-0.0464	0.1366	0.1747	0.1366	0.1366	0.1747	0.2745	-0.0464	0.4076	0.4076	0.2745	0.4084	0.1366	0.2745	0.4251	0.2745	0.4076	0.0589	0.2362	-0.0101	-0.0484	-0.0433	0.4251	-0.0345	-0.0433	0.4172	-0.0433	0.4251	0.4076	-0.0464	0.4076	0.4251	0.4251	0.4251	0.4172	-0.0433	0.1366	0.4172	0.4076	0.4251	-0.0433	-0.0464	0.4251	-0.0345
-0.0433	0.4251	0.4076	0.4172	0.4084	0.4172	0.0589	0.4251	0.4076	0.2745	-0.0433	0.4172	-0.0464	0.4172	0.4251	0.4251	0.1366	0.4251	-0.0464	0.4076	0.4251	0.1366	0.4076	-0.0345	0.4172	0.0549	0.3167	0.0363	0.1747	-0.0345	-0.0433	0.4172	0.0589	0.4084	0.4172	-0.0464	0.2745	0.4172	0.4172	0.4172	0.3167	0.4076	0.1366	0.1366	0.4251	0.4251	-0.0433	-0.0464	0.4251	-0.1233
0.0589	0.4172	0.3167	0.1366	0.4084	0.4251	0.0589	-0.0433	0.1366	0.1366	-0.0433	0.4084	-0.0464	0.4172	0.0589	0.1747	0.1366	0.1366	0.4172	0.4076	0.4251	0.4084	0.4172	-0.0345	0.4172	-0.0101	0.3167	0.0549	0.4251	-0.0345	-0.0345	0.4251	0.4172	0.4172	0.4084	-0.0464	0.2745	0.1747	0.4251	0.0589	0.3167	-0.0433	-0.0433	0.4084	0.4172	0.4076	0.4251	-0.0464	0.4251	-0.1233
0.0589	0.4172	0.3167	0.4172	0.4084	-0.0433	0.1366	-0.0433	0.1366	-0.0433	0.4084	0.4172	-0.0464	0.4084	0.4172	0.4172	0.1366	0.0589	0.4084	0.4076	0.4251	0.1366	0.4076	-0.0345	0.4172	-0.0101	0.3167	0.0549	0.4251	-0.0345	-0.0345	0.4251	0.4172	0.4172	0.4172	-0.0464	0.2745	0.1747	0.4251	0.0589	0.3167	0.4251	-0.0433	0.4172	0.4172	0.4076	0.4251	-0.0464	0.4251	-0.1233
0.0589	0.4172	0.3167	0.4172	0.4084	-0.0433	0.1366	-0.0433	0.1366	-0.0433	0.4084	0.4172	-0.0464	0.4084	0.4172	0.4172	0.1366	0.0589	0.4084	0.4076	0.4251	0.1366	0.4076	-0.0345	0.4172	-0.0101	0.3167	0.0549	0.4251	-0.0345	-0.0345	0.4251	0.4172	0.4172	0.4172	-0.0464	0.2745	0.1747	0.4251	0.0589	0.3167	0.4251	-0.0433	0.4172	0.4172	0.4076	0.4251	-0.0464	0.4251	-0.1233
0.0589	0.4172	0.3167	0.4172	0.4084	-0.0433	0.1366	-0.0433	0.1366	-0.0433	0.4084	0.4172	-0.0464	0.4084	0.4172	0.4172	0.1366	0.0589	0.4084	0.4076	0.4251	0.1366	0.4076	-0.0345	0.4172	-0.0101	0.3167	0.0549	0.4251	-0.0345	-0.0345	0.4251	0.4172	0.4172	0.4084	-0.0464	0.2745	0.1747	0.4172	0.0589	0.3167	0.4251	-0.0433	0.4172	0.4172	0.4076	0.4251	-0.0464	0.4251	-0.1233
0.0589	0.4172	0.3167	0.4172	0.4084	-0.0433	0.1366	-0.0433	0.1366	-0.0433	0.4084	0.4172	-0.0464	0.4084	0.4172	0.4172	0.1366	0.0589	0.4084	0.4076	0.4251	0.1366	0.4076	-0.0345	0.4172	-0.0101	0.3167	0.0549	0.4251	-0.0345	-0.0345	0.4251	0.4172	0.4172	0.4084	-0.0464	0.2745	0.1747	0.4251	0.0589	0.3167	0.4251	-0.0433	0.4172	0.4172	0.4076	0.4251	-0.0464	0.4251	-0.1233
0.0589	0.4172	0.3167	0.4172	0.4084	-0.0433	0.1366	-0.0433	0.1366	-0.0433	0.4084	0.4172	-0.0464	0.4084	0.4172	0.4172	0.1366	0.0589	0.4084	0.4076	0.4251	0.1366	0.4076	-0.0345	0.4172	-0.0101	0.3167	0.0549	0.4251	-0.0345	-0.0345	0.4251	0.4172	0.4172	0.4084	-0.0464	0.2745	0.1747	0.4251	0.0589	0.3167	0.4251	-0.0433	0.4172	0.4172	0.4076	0.4251	-0.0464	0.4251	-0.1233
0.0589	0.4172	0.3167	0.4172	0.4084	-0.0433	0.1366	-0.0433	0.1366	-0.0433	0.4084	0.4172	-0.0464	0.4084	0.4172	0.4172	0.1366	0.0589	0.4084	0.4076	0.4251	0.1366	0.4076	-0.0345	0.4172	-0.0101	0.3167	0.0549	0.4251	-0.0345	-0.0345	0.4251	0.4172	0.4172	0.4084	-0.0464	0.2745	0.1747	0.4251	0.0589	0.3167	0.4251	-0.0433	0.4172	0.4172	0.4076	0.4251	-0.0464	0.4251	-0.1233
0.0589	0.4172	0.3167	0.4172	0.4084	-0.0433	0.1366	-0.0433	0.1366	-0.0433	0.4084	0.4172	-0.0464	0.4084	0.4172	0.4172	0.1366	0.0589	0.4084	0.4076	0.4251	0.1366	0.4076	-0.0345	0.4172	-0.0101	0.3167	0.0549	0.4251	-0.0345	-0.0345	0.4251	0.4172	0.4172	0.4084	-0.0464	0.2745	0.1747	0.1747	0.0589	0.3167	0.4251	-0.0433	0.4172	0.4172	0.4076	0.4251	-0.0464	0.4251	-0.1233
0.0589	0.4172	0.3167	0.4084	0.4084	0.4251	0.1366	-0.0433	0.4251	-0.0433	0.2745	0.4084	-0.0464	0.4172	0.4084	0.1747	0.1366	-0.0433	0.4084	0.4076	0.4251	0.1366	0.4084	-0.0345	0.4172	-0.0101	0.4076	0.0549	0.4251	-0.0345	-0.0345	0.4251	0.4172	0.4172	0.4172	-0.0464	0.2745	0.4172	0.4251	0.0589	0.3167	0.1747	-0.0433	0.4084	0.4172	0.4076	0.4251	-0.0464	0.4251	-0.1233
0.0589	0.4084	0.0325	0.4172	0.4172	0.4076	0.3167	-0.0433	0.4251	-0.0433	-0.0464	0.4084	-0.0464	0.4172	0.4084	0.4251	-0.0433	0.4251	0.4172	0.4076	0.4076	-0.0433	0.4251	-0.0345	0.4084	0.0549	0.3167	0.4172	0.4251	-0.0345	-0.0345	0.4251	0.4172	0.4084	0.4172	-0.0464	0.2745	0.4251	0.1747	0.4251	0.3167	0.1366	0.1366	0.4172	0.4172	0.4172	0.0019	-0.0464	0.4251	-0.0345
0.0589	0.4084	0.0363	0.4172	0.4172	0.4076	0.3167	-0.0433	0.4251	-0.0433	-0.0464	0.4084	-0.0464	0.4172	0.4084	0.4251	-0.0433	0.4251	0.4172	0.4076	0.4076	-0.0433	0.4251	-0.0345	0.4084	0.0549	0.3167	0.0589	0.4251	-0.0345	-0.0345	0.4251	0.4172	0.4084	0.4076	-0.0464	0.2745	0.4251	0.1747	0.4251	0.3167	0.1366	0.1366	0.4172	0.4172	0.4172	0.0019	-0.0464	0.4251	-0.1233
0.0589	0.4084	0.3167	0.1366	0.1366	0.4172	-0.0433	0.4084	0.4251	-0.0433	0.3167	0.4251	-0.0464	0.4172	0.4172	0.4251	0.1366	0.4076	0.1366	0.4076	0.4251	0.1366	0.4076	-0.0345	0.4172	0.1366	0.4251	-0.0345	0.4172	-0.0345	-0.0345	0.4172	0.4084	0.4172	0.4251	-0.0464	-0.0433	0.4172	0.1747	0.0589	0.4076	0.0589	-0.0433	0.4084	0.4084	0.4251	0.1747	-0.0464	0.0589	-0.1233
0.0589	0.4084	0.3167	0.1366	0.4172	0.4251	0.1366	0.0589	0.4251	0.1366	0.4084	0.2745	-0.0464	0.4172	0.4172	0.1747	0.1366	0.0589	0.4084	0.4076	0.4251	0.1366	0.4076	-0.0345	0.4172	-0.0101	0.3167	0.0325	0.4251	-0.0345	-0.0345	0.4251	0.4172	0.4172	0.4172	-0.0464	0.2745	0.4172	0.4251	0.0589	0.3167	0.0589	-0.0433	0.4172	0.4084	0.4076	0.4251	-0.0464	0.4251	-0.1233
0.0589	0.4084	0.3167	0.4172	0.4251	0.4251	0.1366	0.2745	0.0589	0.1366	-0.0433	0.4251	-0.0464	0.4172	0.4172	0.1747	0.0589	0.4172	0.4084	0.4076	0.4251	0.0589	0.4172	-0.0345	0.4172	0.1747	0.4076	0.3167	0.4251	-0.0345	-0.0345	0.4251	0.4172	0.4172	0.4172	-0.0464	0.2745	0.1747	0.4251	0.0589	0.3167	-0.0433	-0.0433	0.4084	0.4172	0.4076	0.4251	-0.0464	0.4251	-0.1233
0.4084	-0.0464	0.4076	0.4172	0.4251	0.4084	0.2745	0.1366	0.4076	0.1366	-0.0433	0.2745	-0.0464	0.4172	0.4251	0.1747	-0.0433	0.4251	-0.0464	0.4076	0.4251	0.3167	0.4076	-0.0345	0.4172	-0.0101	0.4076	-0.0345	0.4251	-0.0345	-0.0345	0.4251	0.4172	0.4172	0.4084	-0.0464	0.2745	0.4084	0.4251	0.1366	0.3167	0.4084	-0.0433	0.4084	0.4084	0.4251	0.4076	0.2745	0.4084	-0.1233
0.4084	-0.0464	0.4251	0.0589	0.3167	0.0019	-0.1233	0.1366	-0.1233	0.0363	0.4251	-0.0484	0.4076	0.4076	0.0363	0.0549	0.4251	0.0325	-0.0464	-0.0484	0.4251	0.4251	0.4076	-0.0433	-0.0464	0.1366	0.2745	0.1747	0.4251	-0.0345	-0.0345	0.4084	0.4172	0.1366	0.4172	-0.0464	-0.0464	0.4172	0.4076	0.4251	0.3167	-0.0433	-0.0433	0.0589	0.4076	0.4251	0.4251	-0.0433	-0.0484	-0.0433
0.4084	0.0549	0.0019	0.0549	0.4084	0.0589	0.3167	0.4251	0.4084	0.0325	0.0549	0.0325	-0.0464	-0.0101	0.4084	-0.0101	0.0363	0.0589	0.4084	0.1366	0.0589	0.4172	0.4251	0.0019	-0.0101	-0.0484	-0.0101	0.4076	0.0589	0.0589	0.0019	0.0019	-0.0345	0.4084	0.4172	0.0363	0.2362	0.1366	-0.0464	0.1366	-0.0464	0.0019	0.0019	0.4084	-0.1233	0.0549	0.4172	-0.0101	0.4251	-0.0101
0.4084	-0.0433	0.4172	-0.0484	0.0589	-0.0484	0.0589	0.4172	-0.0433	0.4172	-0.0433	0.4172	0.0019	0.1366	0.4251	0.4172	0.1366	0.4076	0.0589	0.4172	0.4251	-0.0433	-0.0464	0.4172	-0.0464	0.4172	0.4251	0.4076	0.2745	0.4172	-0.0464	0.4251	0.4172	0.1366	0.4076	0.0589	0.4251	-0.0345	0.3167	0.0363	0.0549	-0.1233	-0.0433	0.4172	0.4172	0.4084	0.4076	-0.0464	0.4172	-0.1233
0.2362	0.4251	0.3167	0.4172	0.4076	0.4084	0.2745	0.4251	0.1747	-0.0464	-0.0433	0.4251	-0.0464	0.4172	0.4084	0.4251	-0.0464	0.4251	0.4084	0.4076	0.4251	0.1366	0.4076	-0.0345	0.4172	-0.0101	0.3167	-0.0345	0.4251	-0.0345	-0.0345	0.4084	0.4084	0.4172	0.4251	-0.0464	0.2745	0.4172	0.4251	0.4172	0.3167	-0.0433	0.0589	0.4084	0.4076	0.4251	0.3167	-0.0464	0.4251	-0.1233
0.00000	0.1366	0.1366	0.4076	0.4251	0.1366	0.4084	0.0589	0.2745	0.4251	0.1366	-0.0433	0.4172	-0.0464	0.4084	0.0589	0.4251	0.1366	0.4076	0.1366	0.4076	0.4251	0.1366	0.4076	-0.0345	0.4251	0.0549	0.4076	0.00000	0.00000	0.00000	0.00000	0.00000	0.4251	-0.0345	-0.0345	0.1747	0.1366	0.1366	0.4076	-0.0464	0.2745	-0.0464	0.4251	0.4084	0.3167	-0.0464	0.1366	0.4084	0.4172
0.00000	0.1366	-0.0464	0.1366	-0.0464	0.0019	0.0019	0.4084	-0.1233	0.0363	0.4172	-0.0101	0.4251	-0.0101	0.0325	0.4084	-0.1233	0.0589	0.0363	0.4251	0.0019	0.4251	0.0549	0.4084	0.4076	0.4172	0.4172	0.1747	0.00000	0.00000	0.00000	0.00000	0.00000	0.4172	0.4172	0.4251	0.0589	0.4172	0.4084	0.4076	0.1747	0.4172	0.3167	-0.0345	-0.0345	-0.0101	0.3167	0.0363	-0.0345	0.1366
0.00000	0.1366	0.4251	0.4251	0.4172	-0.0433	0.1747	0.3167	0.4172	0.4251	0.1366	0.0589	0.2745	-0.0464	0.4172	0.4251	0.4251	0.1366	0.4172	0.1366	0.4076	0.4251	0.0589	0.4076	-0.0345	0.4172	0.4172	0.4251	0.00000	0.00000	0.00000	0.00000	0.00000	0.4172	-0.0345	-0.0345	0.4251	0.4172	0.4084	0.4084	-0.0464	0.2745	-0.0433	0.1747	0.1747	0.3167	0.4076	0.1366	0.4172	0.3167
0.00000	0.1366	0.4251	0.3167	0.4172	0.1747	0.4172	-0.0433	0.4084	0.1747	0.1366	0.1747	0.4251	-0.0464	0.4172	0.4076	0.1747	0.1366	0.4172	0.4084	0.4076	0.4251	0.4076	0.4076	-0.0345	0.4172	-0.0101	0.3167	0.00000	0.00000	0.00000	0.00000	0.00000	0.4251	-0.0345	0.0589	0.4251	0.4172	0.4172	0.4084	-0.0464	0.2745	0.4172	0.4076	0.4172	0.3167	0.4251	0.4076	0.4084	0.2745
0.00000	0.1366	0.0589	0.4076	0.4251	0.1366	0.1747	0.0589	0.4084	0.4251	0.1366	0.4084	0.4251	0.1366	0.4172	0.4172	0.2745	0.1366	-0.0433	0.4172	0.4076	0.4251	0.4084	0.4172	-0.0345	0.4172	0.0589	0.0549	0.00000	0.00000	0.00000	0.00000	0.00000	0.4172	-0.0345	-0.0345	0.4251	0.4076	0.4251	0.4076	-0.0464	0.2745	0.4172	0.4172	0.2745	0.3167	0.4172	0.1366	0.1366	0.4172
0.00000	-0.1233	0.4251	0.4076	0.4172	-0.0464	0.1366	0.2745	0.1366	0.0589	0.1366	0.1366	0.4251	-0.0464	0.4172	0.4084	0.4251	0.1366	0.4172	-0.0464	0.4076	0.4251	0.4172	0.4076	-0.0345	0.4251	0.4084	0.3167	0.00000	0.00000	0.00000	0.00000	0.00000	0.4251	-0.0345	-0.0345	0.4172	0.4172	0.4172	0.4251	-0.0464	0.2745	0.4172	0.4172	0.1747	0.3167	0.1366	-0.0433	0.4084	0.2745
0.00000	-0.0484	0.4076	0.2745	0.0019	0.0019	-0.0101	-0.0484	-0.0484	0.4251	-0.0433	0.4251	0.4172	0.1366	0.4172	0.4172	-0.0464	0.4172	0.4084	0.4251	0.1366	0.2745	0.4251	0.4084	0.4172	0.4172	0.4084	0.4172	0.00000	0.00000	0.00000	0.00000	0.00000	-0.0484	0.1366	-0.0484	0.4251	0.1366	-0.0101	0.1747	0.0589	0.2362	-0.0101	0.4084	0.1366	0.2362	-0.0484	-0.1233	0.4172	-0.0433
0.00000	-0.0484	0.4251	0.4076	0.4172	0.0019	0.4076	0.1366	0.4172	0.4084	-0.0433	0.2745	0.4251	-0.0464	0.4172	0.4251	0.4076	-0.0433	0.4251	0.1366	0.4172	0.1747	0.0589	0.3167	0.4084	0.1366	0.1747	-0.0101	0.00000	0.00000	0.00000	0.00000	0.00000	0.4251	-0.0345	0.3167	0.2745	0.4172	0.4251	-0.0345	-0.0464	0.2745	0.4172	0.1747	0.2745	0.3167	0.4251	-0.0433	0.4084	0.4084
0.00000	-0.0484	0.4251	0.3167	0.4084	-0.0464	0.1747	0.2745	-0.0433	-0.0433	0.1366	0.4251	0.4084	0.1366	0.1747	0.4251	0.1366	0.1366	0.4076	-0.0464	0.2745	0.4251	0.4084	0.4076	-0.0345	0.4084	0.4251	-0.0345	0.00000	0.00000	0.00000	0.00000	0.00000	0.4251	-0.0345	-0.0345	0.4172	0.1366	0.4084	0.4251	-0.0464	0.2745	0.4172	0.0589	0.2745	0.4251	-0.0433	0.2745	0.4172	0.4076
0.00000	-0.0484	0.4251	0.3167	0.3167	0.1366	0.4172	0.1366	0.4251	0.4251	0.1366	0.4084	0.4172	-0.0464	0.4172	0.4076	0.4084	0.1366	0.2745	0.4172	0.4172	0.4076	0.4172	0.4076	-0.0345	0.4084	-0.0101	-0.0345	0.00000	0.00000	0.00000	0.00000	0.00000	0.2745	-0.0345	-0.0345	0.4084	0.4251	0.4251	0.1366	-0.0464	0.2745	0.4172	0.4251	0.2745	0.2745	0.4251	-0.0433	0.4251	0.4251
0.00000	0.4076	0.1366	0.4076	0.3167	0.0589	0.4084	0.4084	0.4172	0.4251	-0.0433	0.4251	0.4172	-0.0464	0.4172	-0.0464	0.4172	-0.0433	0.4084	0.4251	0.4076	0.4251	-0.0464	0.4251	-0.0345	0.4251	0.0363	0.4076	0.00000	0.00000	0.00000	0.00000	0.00000	0.4251	-0.0433	0.0589	0.4172	0.0589	0.4084	0.2745	-0.0464	0.2745	0.1747	0.4251	0.4084	0.3167	0.0589	0.1366	0.0589	0.4172
0.00000	0.4076	0.4251	0.0325	0.4172	0.4076	0.4251	0.2745	-0.0433	0.4251	-0.0433	0.1366	0.4076	-0.0464	0.4172	0.4251	0.4251	0.0589	0.4251	-0.0433	0.4076	0.4172	0.0589	0.4251	-0.0345	0.4172	0.3167	0.3167	0.00000	0.00000	0.00000	0.00000	0.00000	0.4084	-0.0345	-0.0345	0.4084	0.4172	-0.0464	0.4076	-0.0433	-0.0464	0.4172	0.1366	0.2745	0.4076	0.4084	-0.0433	0.4084	0.4172
0.00000	0.4076	0.4251	0.3167	0.4172	0.0589	0.1747	0.4084	0.4084	0.4251	-0.0433	-0.0464	0.4076	-0.0464	0.4172	0.1366	0.4251	0.1366	0.4251	0.4076	0.4076	0.1747	0.0589	0.4076	-0.0345	0.1747	0.4251	0.3167	0.00000	0.00000	0.00000	0.00000	0.00000	0.4172	-0.0345	-0.0345	0.4172	0.4172	0.1366	0.4084	-0.0433	0.1366	0.4172	0.4076	0.2745	0.3167	0.4251	-0.0433	0.4172	0.4172
0.00000	0.4076	-0.0433	0.4172	0.4084	0.3167	-0.0433	-0.0433	0.4172	0.4076	0.1366	0.0363	0.4251	0.2362	0.1366	0.3167	0.0363	-0.0101	0.4172	-0.0345	0.0363	-0.0433	-0.0433	0.0325	-0.0433	-0.0101	0.1366	0.0363	0.00000	0.00000	0.00000	0.00000	0.00000	0.1747	-0.0433	0.4084	0.1747	0.4084	-0.1233	0.4084	0.0589	0.4084	0.4251	0.1366	0.1366	0.2362	0.0325	-0.0345	-0.0101	0.4084
0.00000	-0.0464	0.4251	0.0589	0.4172	0.4172	0.3167	0.4251	0.1366	0.4251	-0.0433	0.4172	0.4251	-0.0464	0.4172	0.4251	0.0589	-0.0433	0.4251	0.4251	0.4076	0.4076	0.1366	0.4076	-0.0433	0.4251	0.3167	0.3167	0.00000	0.00000	0.00000	0.00000	0.00000	0.1747	-0.0345	0.1366	0.4251	0.4076	0.1366	0.4172	-0.0464	0.2745	0.2745	0.4172	0.2745	0.3167	0.4084	-0.0433	0.4084	0.4084
0.00000	-0.0464	0.4084	0.4076	0.4172	0.4084	0.4076	0.1366	0.4084	0.4251	-0.0433	-0.0464	0.4172	-0.0464	0.4172	0.4251	0.4076	0.1366	0.4251	-0.0433	0.4172	0.4172	0.1366	0.4076	-0.0345	0.4172	-0.0433	-0.0101	0.00000	0.00000	0.00000	0.00000	0.00000	0.4172	-0.0345	0.4084	0.4251	0.1747	0.4251	0.1366	-0.0464	-0.0433	0.4084	0.2745	0.2745	0.3167	0.4251	0.1366	0.4172	0.4084
0.00000	0.0549	0.4084	0.4076	0.4172	0.0589	0.4084	-0.0345	0.4084	0.4251	0.1366	0.4172	0.1366	0.1366	0.4172	0.4172	0.4251	0.1366	0.4172	0.4084	0.4076	0.4251	-0.0433	0.4251	-0.0345	0.4172	0.1747	-0.0101	0.00000	0.00000	0.00000	0.00000	0.00000	0.4172	-0.0345	-0.0345	0.4251	0.4076	0.4251	0.4172	-0.0464	0.2745	0.4172	0.1747	-0.0464	0.3167	0.4172	0.1366	0.1366	0.4172
0.00000	0.4172	-0.0464	0.1366	0.4084	0.0363	0.4084	-0.0464	0.0363	0.4172	0.0325	-0.0464	-0.0433	-0.1233	0.4251	0.0325	-0.0345	0.4084	-0.0484	0.4172	0.1366	0.4172	0.3167	0.1366	0.0589	0.4076	-0.0484	-0.0484	0.00000	0.00000	0.00000	0.00000	0.00000	0.0589	0.0019	-0.0464	-0.0345	-0.0433	0.4084	0.0019	-0.0101	-0.1233	0.0363	0.0019	0.0589	-0.0433	-0.0101	0.4172	0.1747	0.0589
0.00000	0.4172	0.4172	0.4251	0.3167	0.4172	0.1747	0.4172	0.4076	0.4251	0.2745	-0.0433	0.4251	-0.0464	0.3167	0.1366	0.4172	0.0589	0.4076	0.4251	-0.0433	0.4251	-0.0433	0.4076	0.4172	0.4084	-0.0101	0.0549	0.00000	0.00000	0.00000	0.00000	0.00000	0.1366	0.0589	-0.1233	0.2745	0.1366	0.4172	0.4251	0.4076	-0.0464	-0.0433	0.4172	0.4172	0.4251	0.3167	0.0589	-0.0433	0.4084
0.00000	0.4172	0.4251	0.4172	0.4084	-0.0345	0.3167	-0.0101	0.0325	0.4172	0.0019	-0.0433	0.0589	-0.0433	0.0589	0.4172	0.1366	0.4172	0.4084	0.4084	0.4172	-0.0433	0.1366	0.4172	-0.0464	0.4172	0.1366	0.4172	0.00000	0.00000	0.00000	0.00000	0.00000	0.1366	0.4076	0.1366	0.4251	0.2362	-0.0345	0.0549	-0.0101	0.3167	0.0363	-0.0101	0.1366	0.0019	0.4251	0.4076	-0.0484	0.1747
0.00000	0.4172	0.4251	0.3167	0.4084	0.4172	0.1747	0.2745	0.2745	0.4251	0.0589	0.3167	0.4172	-0.0464	0.4172	0.1747	0.4172	0.1366	0.4251	0.1747	0.4076	0.4251	0.4076	0.4076	-0.0345	0.1747	0.0363	0.4076	0.00000	0.00000	0.00000	0.00000	0.00000	0.4251	-0.0345	-0.0345	0.4251	0.4172	0.4172	0.4251	-0.0464	-0.0464	0.4172	0.4251	0.2745	0.3167	0.2745	0.4076	0.4172	0.3167
0.00000	0.4172	-0.0345	0.3167	0.4172	0.2362	-0.0464	0.0589	0.0019	0.1366	-0.0433	-0.0464	0.4076	-0.0464	0.4172	0.4084	0.4251	0.1366	0.4172	0.4172	0.4251	0.4251	0.0363	0.4076	-0.0345	0.4084	-0.0433	0.3167	0.00000	0.00000	0.00000	0.00000	0.00000	0.4172	-0.0345	0.4172	0.1366	0.4172	0.4172	0.2745	-0.0464	0.4084	0.4172	0.4251	0.2745	0.3167	0.4172	-0.0433	0.4084	0.0019
0.00000	0.4172	0.0325	0.4076	0.3167	0.4076	0.1747	0.0589	0.4084	0.4251	0.1366	0.4084	0.0589	-0.0464	0.4172	0.4251	0.4251	-0.0433	0.0589	0.0589	0.4251	0.4172	0.1747	0.2745	-0.0345	0.4076	-0.0101	0.4076	0.00000	0.00000	0.00000	0.00000	0.00000	0.4251	-0.0345	0.3167	0.4251	0.4084	0.4251	0.4251	-0.0464	0.2745	0.4172	0.4172	0.4251	0.3167	0.4172	0.1366	0.4084	0.4172
0.00000	-0.0101	0.4251	0.4076	0.4172	-0.0433	0.4084	-0.0433	0.4084	0.4251	0.1366	-0.0464	0.4251	-0.0464	0.4172	0.4251	0.4251	-0.0464	0.4076	0.4084	0.2745	0.4251	-0.0433	0.4076	-0.0345	0.4172	0.3167	-0.0345	0.00000	0.00000	0.00000	0.00000	0.00000	0.4251	-0.0345	-0.1233	0.4084	0.0589	0.1366	0.1366	-0.0464	0.2745	0.4172	0.4251	-0.0433	0.4251	0.1366	0.1366	0.4084	0.4076
0.00000	-0.0101	0.4251	0.4076	0.4172	-0.0433	0.4084	-0.0433	0.4084	0.4251	0.1366	-0.0464	0.4251	-0.0464	0.4172	0.4251	0.4251	-0.0464	0.4076	0.4084	0.0363	0.4251	-0.0433	0.4076	-0.0345	0.4172	0.3167	-0.0345	0.00000	0.00000	0.00000	0.00000	0.00000	0.4251	-0.0345	-0.1233	0.4084	0.0589	0.1366	0.1366	-0.0464	0.2745	0.4172	0.4251	0.1366	0.4251	0.1366	0.1366	0.4084	0.4076
0.00000	-0.0101	0.4251	0.4076	0.4172	-0.0433	0.4084	-0.0433	0.4084	0.4251	-0.0433	-0.0433	0.4251	-0.0464	0.4172	0.4084	0.4251	0.1366	0.4084	0.4084	0.2745	0.4251	-0.0433	0.4076	-0.0345	0.4172	0.3167	-0.0345	0.00000	0.00000	0.00000	0.00000	0.00000	0.4251	-0.0345	-0.0345	0.4251	0.0589	0.1366	0.4084	-0.0464	0.2745	-0.0433	0.4251	0.1366	0.4251	0.1366	0.1366	0.4084	0.4076
0.00000	-0.0101	0.4251	0.4076	0.4172	-0.0433	0.4084	-0.0433	0.4084	0.4251	-0.0433	-0.0433	0.4251	-0.0464	0.4172	0.4084	0.4251	0.1366	0.4084	0.4084	0.2745	0.4251	-0.0433	0.4076	-0.0345	0.4172	0.3167	-0.0345	0.00000	0.00000	0.00000	0.00000	0.00000	0.4251	-0.0345	-0.0345	0.4251	0.0589	0.1366	0.4084	-0.0464	0.2745	-0.0433	0.4251	0.1366	0.4251	0.1366	0.1366	0.4084	0.4076
0.00000	-0.0101	0.4251	0.4076	0.4172	-0.0433	0.4084	-0.0433	0.4084	0.4251	-0.0433	-0.0433	0.4251	-0.0464	0.4172	0.4084	0.4251	0.1366	0.4084	0.4084	0.2745	0.4251	-0.0433	0.4076	-0.0345	0.4172	0.3167	-0.0345	0.00000	0.00000	0.00000	0.00000	0.00000	0.4251	-0.0345	-0.0345	0.4251	0.0589	0.1366	0.4084	-0.0464	0.2745	-0.0433	0.4251	0.1366	0.4251	0.1366	0.1366	0.4084	0.4076
0.00000	-0.0101	0.4251	0.4076	0.4172	-0.0433	0.4084	-0.0433	0.4084	0.4251	-0.0433	-0.0433	0.4251	-0.0464	0.4172	0.4084	0.4251	0.1366	0.4084	0.4084	0.2745	0.4251	-0.0433	0.4076	-0.0345	0.4172	0.3167	-0.0345	0.00000	0.00000	0.00000	0.00000	0.00000	0.4251	-0.0345	-0.0345	0.4251	0.0589	0.1366	0.4084	-0.0464	0.2745	-0.0433	0.4251	0.1366	0.4251	0.1366	0.1366	0.4084	0.4076
0.00000	-0.0101	0.4251	0.4076	0.4172	-0.0433	0.4084	-0.0433	0.4084	0.4251	-0.0433	-0.0433	0.4251	-0.0464	0.4172	0.4084	0.4251	0.1366	0.4084	0.4084	0.2745	0.4251	-0.0433	0.4076	-0.0345	0.4172	0.3167	-0.0345	0.00000	0.00000	0.00000	0.00000	0.00000	0.4251	-0.0345	-0.0345	0.4251	0.0589	0.1366	0.4084	-0.0464	0.2745	-0.0433	0.4251	0.1366	0.4251	0.1366	0.1366	0.4084	0.4076
0.00000	-0.0101	0.4251	0.4076	0.4172	-0.0433	0.4084	-0.0433	0.4084	0.4251	-0.0433	-0.0433	0.4251	-0.0464	0.4172	0.4084	0.4251	0.1366	0.4084	0.4084	0.2745	0.4251	-0.0433	0.4076	-0.0345	0.4172	0.3167	-0.0345	0.00000	0.00000	0.00000	0.00000	0.00000	0.4251	-0.0345	-0.0345	0.4251	0.0589	0.1366	0.4084	-0.0464	0.2745	-0.0433	0.4251	0.1366	0.4251	0.1366	0.1366	0.4084	0.4076
0.00000	-0.0101	0.4251	0.4076	0.4172	-0.0433	0.4084	-0.0433	0.4084	0.4251	-0.0433	-0.0433	0.4251	-0.0464	0.4172	0.4084	0.4251	0.1366	0.4084	0.4084	0.2745	0.4251	-0.0433	0.4076	-0.0345	0.4172	0.3167	-0.0345	0.00000	0.00000	0.00000	0.00000	0.00000	0.4251	-0.0345	-0.0345	0.4251	0.0589	0.1366	0.4084	-0.0464	0.2745	-0.0433	0.4251	0.1366	0.4251	0.1366	0.1366	0.4084	0.4076
0.00000	-0.0101	0.4251	0.4076	0.4172	-0.0433	0.4084	-0.0433	0.4084	0.4251	-0.0433	-0.0433	0.4251	-0.0464	0.4172	0.4084	0.4251	0.1366	0.4084	0.4084	0.2745	0.4251	-0.0433	0.4076	-0.0345	0.4172	0.3167	-0.0345	0.00000	0.00000	0.00000	0.00000	0.00000	0.4251	-0.0345	-0.0345	0.4251	0.0589	0.1366	0.4084	-0.0464	0.2745	-0.0433	0.4251	0.1366	0.4251	0.1366	0.1366	0.4084	0.4076
0.00000	-0.0101	0.4251	0.4076	0.4172	-0.0433	0.4084	-0.0433	0.4084	0.4251	-0.0433	-0.0433	0.4251	-0.0464	0.4172	0.4084	0.4251	0.1366	0.4084	0.4084	0.2745	0.4251	-0.0433	0.4076	-0.0345	0.4172	0.3167	-0.0345	0.00000	0.00000	0.00000	0.00000	0.00000	0.4251	-0.0345	-0.0345	0.4251	0.0589	0.1366	0.4084	-0.0464	0.2745	-0.0433	0.4251	0.1366	0.4251	0.1366	0.1366	0.4084	0.4076
0.00000	-0.0101	0.4251	0.4076	0.4084	-0.0433	0.4084	-0.0433	0.4084	0.4076	0.1366	-0.0464	0.4251	-0.0464	0.4172	0.4251	0.4251	-0.0464	0.4172	0.4084	0.2745	0.4251	-0.0433	0.4076	-0.0345	0.4172	0.3167	-0.0345	0.00000	0.00000	0.00000	0.00000	0.00000	0.4251	-0.0345	-0.0345	0.1747	0.0589	0.1366	0.4084	-0.0464	0.2745	0.4084	0.4251	0.1366	0.4251	0.1366	0.1366	0.4084	0.4076
0.00000	-0.0101	0.4251	0.4076	0.4084	-0.0433	0.4084	-0.0433	0.4084	0.4076	0.1366	-0.0464	0.4251	-0.0464	0.4172	0.4251	0.1747	-0.0464	0.4172	0.4084	0.2745	0.4251	0.0589	0.4076	-0.0345	0.4172	0.3167	-0.0345	0.00000	0.00000	0.00000	0.00000	0.00000	0.4251	-0.0345	-0.0345	0.1747	0.0589	0.1366	0.4084	-0.0464	0.2745	0.1747	0.1747	0.1366	0.4251	0.1366	0.1366	0.4084	0.4076
0.00000	-0.0101	0.4251	0.4076	0.4084	-0.0433	0.4084	-0.0433	0.4084	0.4251	-0.0433	-0.0433	0.4251	-0.0464	0.4172	0.4084	0.4251	0.1366	0.4084	0.4084	0.2745	0.4251	-0.0433	0.4076	-0.0345	0.4172	0.3167	-0.0345	0.00000	0.00000	0.00000	0.00000	0.00000	0.4251	-0.0345	-0.0345	0.4251	0.0589	0.1366	0.4084	-0.0464	0.2745	-0.0433	0.4251	0.1366	0.4251	0.1366	0.1366	0.4084	0.4076
0.00000	0.4251	0.1366	0.4076	0.3167	0.0589	0.4172	0.1366	0.0589	0.4251	-0.0433	-0.0433	0.4084	-0.0464	0.4172	0.1366	0.4251	0.1366	0.4172	0.1366	0.4076	0.4251	0.1366	0.4076	-0.0345	0.4251	0.0549	0.4076	0.00000	0.00000	0.00000	0.00000	0.00000	0.4251	-0.0433	-0.0345	0.4172	0.0589	0.1366	0.4084	-0.0464	0.2745	0.4172	0.4076	0.4084	0.3167	0.1366	0.0589	0.4084	0.4172
0.00000	0.4251	0.1366	0.4076	0.3167	0.0589	0.4172	0.1366	0.0589	0.4251	-0.0433	-0.0433	0.4084	-0.0464	0.4172	0.1366	0.4251	0.1366	0.4172	0.1366	0.4076	0.4251	0.1366	0.4076	-0.0345	0.4251	0.0549	0.4076	0.00000	0.00000	0.00000	0.00000	0.00000	0.4251	-0.0433	-0.0345	0.4172	0.0589	0.1366	0.4084	-0.0464	0.2745	0.4172	0.4076	0.4084	0.3167	0.1366	0.0589	0.4084	0.4172
0.00000	0.4251	0.1366	0.4076	0.3167	0.0589	0.4172	0.1366	0.0589	0.4251	-0.0433	-0.0433	0.4084	-0.0464	0.4172	0.1366	0.4251	0.1366	0.4172	0.1366	0.4076	0.4251	0.1366	0.4076	-0.0345	0.4251	0.0549	0.4076	0.00000	0.00000	0.00000	0.00000	0.00000	0.4251	-0.0433	-0.0345	0.4172	0.0589	0.1366	0.4084	-0.0464	0.2745	0.4172	0.4076	0.4084	0.3167	0.1366	0.0589	0.4084	0.4172
0.00000	0.4251	0.1366	0.4076	0.3167	0.0589	0.4172	0.1366	0.0589	0.4251	-0.0433	-0.0433	0.4084	-0.0464	0.4172	0.1366	0.4251	0.1366	0.4172	0.1366	0.4076	0.4251	0.1366	0.4076	-0.0345	0.4251	0.0549	0.4076	0.00000	0.00000	0.00000	0.00000	0.00000	0.4251	-0.0433	-0.0345	0.4172	0.0589	0.1366	0.4084	-0.0464	0.2745	0.4172	0.4076	0.4084	0.3167	0.1366	0.0589	0.4084	0.4172
0.00000	0.4251	0.1366	0.4076	0.3167	0.0589	0.4172	0.1366	0.0589	0.4251	-0.0433	-0.0433	0.4084	-0.0464	0.4172	0.1366	0.4251	0.1366	0.4172	0.1366	0.4076	0.4251	0.1366	0.4076	-0.0345	0.4251	0.0549	0.4076	0.00000	0.00000	0.00000	0.00000	0.00000	0.4251	-0.0433	-0.0345	0.4172	0.0589	0.1366	0.4084	-0.0464	0.2745	0.4172	0.4076	0.4084	0.3167	0.1366	0.0589	0.4084	0.4172
0.00000	0.4251	0.1366	0.4076	0.3167	0.0589	0.4172	0.1366	0.0589	0.4251	-0.0433	-0.0433	0.4084	-0.0464	0.4172	0.1366	0.4251	0.1366	0.4172	0.1366	0.4076	0.4251	0.1366	0.4076	-0.0345	0.4251	0.0549	0.4076	0.00000	0.00000	0.00000	0.00000	0.00000	0.4251	-0.0433	-0.0345	0.4172	0.0589	0.1366	0.4084	-0.0464	0.2745	0.4172	0.4076	0.4084	0.3167	0.1366	0.0589	0.4084	0.4172
0.00000	0.4251	0.1366	0.4076	0.3167	0.0589	0.4172	0.1366	0.0589	0.4251	-0.0433	-0.0433	0.4084	-0.0464	0.4172	0.1366	0.4251	0.1366	0.4172	0.1366	0.4076	0.4251	0.1366	0.4076	-0.0345	0.4251	0.0549	0.4076	0.00000	0.00000	0.00000	0.00000	0.00000	0.4251	-0.0433	-0.0345	0.4172	0.0589	0.1366	0.4084	-0.0464	0.2745	0.4172	0.4076	0.4084	0.3167	0.1366	0.0589	0.4084	0.4172
0.00000	0.4251	0.1366	0.4076	0.3167	0.0589	0.4172	0.1366	0.0589	0.4251	-0.0433	-0.0433	0.4084	-0.0464	0.4172	0.1366	0.4251	0.1366	0.4172	0.0589	0.4076	0.4251	0.1366	0.4076	-0.0345	0.4251	0.0549	0.4076	0.00000	0.00000	0.00000	0.00000	0.00000	0.4251	-0.0433	-0.0345	0.4172	0.0589	0.1366	0.4084	-0.0464	0.2745	0.4172	0.4076	0.4084	0.3167	0.1366	0.0589	0.4084	0.4172
0.00000	0.4251	0.1366	0.4076	0.3167	0.0589	0.4084	0.1366	0.0589	0.4251	-0.0433	-0.0433	0.4084	-0.0464	0.4172	0.1366	0.4251	0.1366	0.4172	0.1366	0.4076	0.4251	0.1366	0.4076	-0.0345	0.4251	0.0549	0.4076	0.00000	0.00000	0.00000	0.00000	0.00000	0.4251	-0.0433	-0.0345	0.4172	0.0589	0.1366	0.4084	-0.0464	0.2745	0.4172	0.4076	0.4084	0.3167	0.1366	0.0589	0.4084	0.4172
0.00000	0.1747	0.1366	0.4076	0.3167	0.0589	0.4084	0.4084	0.4172	0.4251	-0.0433	0.4172	0.4084	-0.0464	0.4172	-0.0464	0.4172	-0.0433	0.4084	0.4251	0.4076	0.4251	0.1366	0.1747	-0.0345	0.4251	0.0549	0.4076	0.00000	0.00000	0.00000	0.00000	0.00000	0.4251	-0.0433	0.0589	0.4172	0.0589	0.4084	0.2745	-0.0464	0.2745	0.4172	0.4251	0.4084	0.3167	0.1747	0.1366	0.0589	0.4172
0.00000	0.1747	0.4084	0.3167	0.1747	0.4172	0.4084	0.1747	0.4172	0.0549	0.4084	-0.0464	0.4251	0.4084	0.4076	0.1366	0.0589	-0.0433	0.2745	0.4172	0.4251	0.1747	0.1366	0.4172	0.3167	0.4076	0.3167	0.3167	0.00000	0.00000	0.00000	0.00000	0.00000	0.4251	-0.1233	0.4251	0.4076	0.1747	-0.0464	0.4076	-0.0464	0.0589	0.4251	0.4251	0.2745	0.4251	-0.0433	0.3167	0.4084	-0.0464
0.00000	-0.0345	0.1366	0.4251	0.3167	0.4172	0.4084	-0.0464	0.4084	0.4172	-0.0433	0.4172	0.0589	0.1366	0.4084	0.4084	0.1747	0.1366	0.4172	-0.0345	0.4076	0.4251	0.4172	0.4076	-0.0345	0.4172	0.0363	0.0549	0.00000	0.00000	0.00000	0.00000	0.00000	0.4251	-0.0345	-0.0345	0.4084	0.4172	0.4084	0.4172	-0.0464	0.2745	0.4172	0.4251	0.4084	0.3167	0.2745	-0.0464	0.4084	0.4172
0.00000	-0.0345	0.4251	0.3167	0.1366	0.1366	0.1747	0.2745	0.1366	0.4251	0.1366	-0.0433	0.4251	0.1366	0.4172	0.4172	0.1366	0.1366	0.4084	0.1366	-0.0433	0.4251	0.0589	0.4076	-0.0345	0.4172	0.2362	0.4076	0.00000	0.00000	0.00000	0.00000	0.00000	0.4251	-0.0345	-0.0345	0.4251	0.4172	0.4172	0.4084	-0.0464	0.2745	0.4172	0.4084	0.2745	0.4251	-0.0433	0.2745	0.4084	0.4076
0.00000	-0.0345	0.4251	0.3167	0.4076	-0.0433	0.1747	0.2745	-0.0464	0.4251	0.1366	-0.0464	0.4084	-0.0464	0.4172	0.4251	0.1366	-0.0464	0.4172	0.4076	0.2745	0.4251	0.4172	0.4076	-0.0345	0.3167	0.3167	-0.0345	0.00000	0.00000	0.00000	0.00000	0.00000	0.4172	-0.0345	-0.0345	0.4251	0.0589	0.4084	0.4084	-0.0464	0.2745	0.4172	0.4084	0.2745	0.4251	-0.0464	0.2745	0.4172	0.4084
0.00000	0.0019	0.4172	0.4076	0.4172	0.1366	0.4076	0.0589	0.4172	0.4251	-0.0433	0.4172	0.4251	-0.0464	0.4172	0.4172	0.4251	-0.0433	0.4251	0.4076	0.4076	0.4076	0.4084	0.4076	-0.0345	0.4084	0.4076	-0.0345	0.00000	0.00000	0.00000	0.00000	0.00000	0.4251	-0.0345	-0.0345	0.4084	0.4172	0.4251	0.4084	-0.0464	-0.0464	0.4084	0.4251	0.2745	0.3167	0.4251	-0.0433	0.4084	0.4172
0.00000	0.0019	0.4172	0.3167	0.4172	0.4084	0.1747	0.2745	0.4084	0.4251	0.0589	-0.0433	0.4076	-0.0464	0.4172	0.4084	0.4084	0.1366	0.4251	0.4172	0.4076	0.4251	0.4076	0.4172	-0.0345	-0.0345	0.3167	0.3167	0.00000	0.00000	0.00000	0.00000	0.00000	0.4251	-0.0345	-0.0345	0.4172	0.4172	0.4251	0.4084	-0.0464	-0.0433	0.4084	0.4251	0.4251	0.3167	-0.0433	0.0589	0.4084	0.3167
0.00000	0.0019	0.4251	0.4076	0.4172	0.2745	0.1747	-0.0464	0.0589	0.4172	-0.0433	-0.0433	0.4251	-0.0464	0.4172	0.4172	0.4172	0.1366	0.4084	0.1366	0.4251	0.4172	0.4172	0.4076	-0.0345	0.4172	0.2362	-0.0345	0.00000	0.00000	0.00000	0.00000	0.00000	0.2745	-0.0345	0.0589	0.4172	0.1747	0.4251	0.4172	-0.0464	0.4084	0.4172	0.1366	0.2745	0.4076	0.4084	-0.0433	0.4084	0.4076
0.00000	0.0019	0.4251	0.4076	0.4172	0.2745	0.1747	-0.0433	0.0589	0.4172	-0.0433	-0.0433	0.4076	-0.0464	0.4172	0.4251	0.4084	0.1366	0.4084	0.0589	0.4251	0.4172	0.4084	0.4076	-0.0345	0.4172	0.2362	0.0549	0.00000	0.00000	0.00000	0.00000	0.00000	0.2745	-0.0345	0.0589	0.4172	0.1747	0.4251	0.4076	-0.0464	0.4084	0.4172	0.4172	0.2745	0.4251	0.4084	-0.0433	0.4084	0.4172
0.00000	0.0019	0.4251	0.4076	0.4172	0.2745	0.1747	0.2362	0.0589	0.4172	-0.0433	-0.0433	0.4172	-0.0464	0.4172	0.4251	0.4084	0.1366	0.4172	0.1366	0.4251	0.4172	0.4076	0.4076	-0.0345	0.0589	0.2362	0.3167	0.00000	0.00000	0.00000	0.00000	0.00000	0.2745	-0.0345	0.0589	0.4172	0.4172	0.4251	-0.0433	-0.0464	0.2745	0.4172	0.4172	-0.0433	0.4251	0.2362	-0.0433	0.4084	0.4076
0.00000	0.0019	0.4251	0.4172	0.4084	0.4084	0.0589	0.2362	0.4251	0.4251	0.1366	-0.0464	0.4172	-0.0464	0.1366	0.4251	0.4251	-0.0433	0.4172	0.4076	0.4076	0.4251	0.3167	0.4076	-0.0345	0.4084	0.4084	0.0549	0.00000	0.00000	0.00000	0.00000	0.00000	0.4251	-0.0345	-0.0345	0.4076	0.4172	0.4172	0.4251	-0.0464	0.2745	0.4251	0.4251	0.2745	0.3167	0.1366	-0.0433	0.4084	0.4084
0.00000	0.0019	0.4251	0.4251	0.4172	0.2745	0.1747	0.2362	0.4084	0.4172	0.0589	0.0589	0.4172	-0.0464	0.4172	0.4251	-0.0464	0.1366	0.4084	-0.0433	0.4251	0.4172	0.4084	0.4076	-0.0345	0.4084	0.4251	-0.0345	0.00000	0.00000	0.00000	0.00000	0.00000	0.2745	-0.0345	0.0589	0.4172	0.1747	0.4251	-0.0433	-0.0464	0.2745	0.4084	0.4251	-0.0433	0.4251	-0.0433	-0.0433	0.4172	0.3167
0.00000	0.0019	0.4251	0.3167	-0.0433	0.4172	0.4251	-0.0433	0.0589	0.4172	0.0589	0.4172	0.4172	-0.0464	0.1747	0.4172	0.1747	0.1366	-0.0433	0.0589	0.4076	0.4251	0.4076	0.4076	-0.0345	0.4172	-0.0101	-0.0345	0.00000	0.00000	0.00000	0.00000	0.00000	0.1747	-0.0345	-0.0345	0.4251	0.4172	0.4172	0.4251	-0.0464	-0.0464	0.1747	0.4251	-0.0433	0.3167	0.1366	-0.0433	0.4172	0.4076
0.00000	0.0019	0.4251	0.3167	-0.0433	0.4172	0.4251	-0.0433	0.0589	0.4251	0.0589	0.4172	0.4172	-0.0464	0.1747	0.4172	0.1747	0.1366	-0.0433	0.0589	0.4076	0.4251	0.4076	0.4076	-0.0345	0.4172	-0.0101	-0.0345	0.00000	0.00000	0.00000	0.00000	0.00000	0.1747	-0.0345	-0.0345	0.4251	0.4172	0.4172	0.4251	-0.0464	-0.0464	0.1747	0.4251	-0.0433	0.3167	0.1366	-0.0433	0.4172	0.4076
0.00000	0.0019	0.4084	0.4076	0.4172	0.4084	0.4076	0.0589	0.0589	0.4251	-0.0433	0.4076	0.4172	-0.0464	0.4172	0.4251	-0.0433	0.1366	0.1747	0.3167	0.4076	0.4251	0.3167	0.4076	-0.0345	0.0589	-0.0433	-0.0345	0.00000	0.00000	0.00000	0.00000	0.00000	0.1747	-0.0345	-0.0345	0.4172	0.4251	0.4084	0.4251	-0.0464	0.2745	0.4172	0.4251	0.2745	0.3167	0.1366	-0.0433	0.4251	0.4172
0.00000	0.0325	0.4251	0.4076	0.4172	0.4251	0.4084	-0.0433	0.4084	0.4251	0.1366	-0.0464	0.4084	0.4172	0.4172	0.2745	0.4076	0.1366	0.4251	0.2745	0.2745	0.4172	-0.0464	0.4076	-0.0345	0.4251	0.2745	0.4076	0.00000	0.00000	0.00000	0.00000	0.00000	0.4084	-0.0345	-0.0345	0.4084	0.0589	0.1366	0.4251	-0.0464	0.2745	0.4172	0.1366	0.1366	0.4251	0.4172	0.2745	0.4084	0.4076
0.00000	0.0325	0.0589	0.4076	0.4251	0.4172	0.4076	0.4251	0.4172	0.4251	-0.0433	0.4084	0.4172	-0.0464	0.4172	0.1366	0.4084	0.0589	0.4084	0.0589	0.4076	0.4251	0.4251	0.4076	-0.0345	0.4172	0.1366	0.4076	0.00000	0.00000	0.00000	0.00000	0.00000	0.4172	-0.0345	-0.0345	0.4251	0.4076	0.4251	0.4251	-0.0464	0.2745	0.4172	0.4251	0.2745	0.3167	0.4084	-0.0433	0.4084	0.4084
0.00000	-0.0433	0.4172	0.3167	0.4172	-0.0433	0.1747	-0.0433	0.1366	0.4251	0.1366	0.2745	0.2745	-0.0464	0.4172	0.4172	0.1747	0.2745	0.4172	-0.0464	0.4076	0.4172	0.4172	0.4172	-0.0345	0.4172	-0.0433	0.3167	0.00000	0.00000	0.00000	0.00000	0.00000	0.4251	-0.0433	-0.0345	0.4076	0.4172	0.1366	0.4084	-0.0464	0.1366	0.4172	0.4251	0.2745	0.3167	0.4172	-0.0433	0.4084	0.4172
0.00000	-0.0433	0.4251	0.2745	0.1747	0.4084	0.1747	0.4084	0.1366	0.4251	-0.0433	0.1366	0.4172	-0.0464	0.4172	-0.0464	0.4172	-0.0433	0.4084	0.4084	0.4076	0.4076	0.3167	0.1366	-0.0345	0.0549	-0.0101	0.3167	0.00000	0.00000	0.00000	0.00000	0.00000	0.3167	0.4084	0.0019	0.4084	0.1747	0.2745	-0.0484	0.4084	-0.0433	-0.0433	-0.0345	0.4084	0.4172	0.4172	0.4251	-0.1233	0.0363
0.00000	-0.0433	0.4251	0.4076	0.1366	-0.0464	0.1747	0.2745	0.1366	0.4084	0.1366	0.4076	0.4172	-0.0464	0.4084	0.4084	0.2362	0.1366	0.4084	-0.0464	0.4251	0.4251	0.4084	0.4076	-0.0345	0.2362	0.4172	0.4076	0.00000	0.00000	0.00000	0.00000	0.00000	0.2745	-0.0345	-0.0345	0.4172	0.1747	0.4251	0.4172	-0.0464	0.4172	0.4172	0.4251	0.2745	0.4251	0.4084	0.2745	0.4084	0.2745
0.00000	-0.0433	0.4251	0.4251	0.2362	0.4084	0.0589	0.4172	0.4084	0.4251	-0.0464	0.1747	0.4172	-0.0464	0.4172	0.4251	0.4251	0.1366	-0.0433	-0.0464	0.4076	0.4251	0.2745	0.4076	-0.0345	0.4084	0.0363	0.3167	0.00000	0.00000	0.00000	0.00000	0.00000	0.4251	-0.0345	-0.0345	0.4084	0.4172	0.4172	0.4084	-0.0464	0.1366	0.4172	0.4251	0.4172	0.3167	0.1747	-0.0433	0.4172	0.4172
0.00000	-0.0433	0.4084	0.4076	0.4084	-0.0433	0.4084	-0.0433	0.4084	0.4251	0.1366	0.4084	0.4076	-0.0464	0.1747	0.4084	0.4251	0.1366	0.4084	0.4084	0.4076	0.4251	0.1366	0.4076	-0.0345	0.4251	0.4076	0.3167	0.00000	0.00000	0.00000	0.00000	0.00000	0.4251	-0.0345	-0.0345	0.1747	0.0589	0.4084	0.4084	-0.0464	0.2745	0.4251	0.4251	0.4084	0.3167	0.4251	0.1366	0.4172	0.4084
0.00000	0.0589	0.1366	0.1366	0.4251	0.4172	0.4172	0.1366	0.0589	0.4251	-0.0433	0.4251	0.4251	-0.0464	0.4084	0.0019	0.4076	-0.0433	0.4251	0.0589	0.4172	0.4251	-0.0464	0.4172	-0.0345	-0.0345	-0.0101	0.3167	0.00000	0.00000	0.00000	0.00000	0.00000	0.4084	-0.0345	0.4172	0.4076	0.4172	0.2745	0.4084	-0.0464	0.1366	0.4172	0.4076	0.1747	0.3167	0.4251	0.1366	-0.0345	0.4172
0.00000	0.0589	0.1366	-0.0464	0.4076	0.4172	0.4076	0.1366	0.2745	0.4251	0.1366	0.0589	0.2745	-0.0464	0.4172	0.4172	0.0589	0.1366	0.4172	-0.0464	0.4076	0.4076	0.4172	0.4076	-0.0345	0.4172	0.4251	0.0549	0.00000	0.00000	0.00000	0.00000	0.00000	0.4251	-0.0345	-0.0345	0.4084	0.4251	0.4172	0.4172	-0.0464	0.2745	0.4172	0.4172	0.2745	0.3167	0.4251	-0.1233	0.4084	0.4172
0.00000	0.4084	0.4251	0.3167	0.4084	0.4172	0.1747	0.2745	0.2745	0.4251	0.0589	0.3167	0.4172	-0.0464	0.4172	0.4251	0.4251	0.1366	0.4251	0.4251	0.4076	0.4251	0.4076	0.4076	-0.0345	0.1747	0.0363	0.4076	0.00000	0.00000	0.00000	0.00000	0.00000	0.4251	-0.0345	-0.0345	0.4251	0.4172	0.4172	0.4076	-0.0464	-0.0464	0.4172	0.4251	0.2745	0.3167	0.2745	0.4076	0.4172	0.4251
0.1366	0.4172	-0.1233	0.4076	0.4251	-0.0433	0.3167	-0.0101	-0.1233	0.4251	0.4251	-0.0464	0.4084	0.1366	0.4251	0.0589	0.0589	0.0589	0.1366	0.4251	0.4084	0.4251	-0.0433	0.4076	0.2745	-0.0433	0.1366	0.1366	0.4084	0.4076	0.2745	0.4172	0.4076	0.00000	0.4172	0.4084	-0.0101	0.1366	-0.0345	-0.0345	0.0325	-0.0484	0.4251	-0.0433	0.3167	0.4172	0.4251	0.4251	0.4251	-0.0433
0.1366	0.4172	-0.0345	0.4076	0.4251	-0.0433	0.3167	0.0589	-0.1233	0.0589	0.1747	-0.0464	0.1366	-0.0433	0.4251	0.0589	0.1366	0.4172	0.1366	0.4076	0.4172	0.4251	0.4076	0.4172	0.1366	0.1366	-0.0433	0.4084	0.4084	0.4251	-0.0464	0.4172	0.4076	0.00000	0.4172	0.4084	0.0363	0.1366	-0.0345	-0.0345	0.0325	-0.0345	0.4251	-0.0433	0.2745	0.4251	0.4251	0.4251	0.4172	-0.0433
0.1366	0.4172	-0.0345	0.4076	0.4251	-0.0433	0.3167	0.0589	-0.1233	0.0589	0.1747	-0.0464	0.1366	-0.0433	0.4251	0.0589	0.1366	0.4172	0.1366	0.4076	0.4172	0.4251	0.4076	0.4172	0.0589	0.1366	-0.0433	0.4084	0.4084	0.4251	-0.0464	0.4172	0.4076	0.00000	0.4172	0.4084	0.0363	0.1366	-0.0345	-0.0345	0.0325	-0.0345	0.4251	-0.0433	0.2745	0.4251	0.4251	0.4251	0.4172	-0.0433
0.1366	0.4172	-0.0345	0.4076	0.4251	-0.0433	0.3167	0.0589	-0.1233	0.0589	0.1747	-0.0464	0.1366	-0.0433	0.4251	0.0589	0.4084	0.4172	0.1366	0.4076	0.4172	0.4251	0.4076	0.4172	0.0589	0.1366	-0.0433	0.4084	0.4084	0.4251	-0.0464	0.4172	0.4076	0.00000	0.4172	0.4084	0.0363	0.1366	-0.0345	-0.0345	0.0325	-0.0345	0.4251	-0.0433	0.2745	0.4251	0.4251	0.4251	0.4172	-0.0433
0.1366	0.4172	-0.0345	0.3167	0.4251	-0.0433	0.3167	0.1747	-0.1233	0.0589	0.4251	-0.0464	0.1366	-0.0433	0.4251	0.1366	-0.0433	0.1366	0.1366	0.4172	0.4172	0.4251	0.4076	0.4172	-0.0101	0.0589	-0.0433	0.1366	0.4084	0.4251	-0.0464	0.4172	0.4076	0.00000	0.4172	0.4084	0.0363	0.1366	-0.0345	-0.0345	0.0325	-0.0345	0.4251	-0.0433	0.2745	0.4251	0.4251	0.4251	0.4172	-0.0433
0.1366	0.4172	-0.0345	0.3167	0.4251	-0.0433	0.3167	0.1747	-0.1233	0.0589	0.4251	-0.0464	0.1366	-0.0433	0.4251	0.1366	-0.0433	0.1366	0.1366	0.4172	0.4172	0.4251	0.4076	0.4172	0.0589	0.1366	-0.0433	0.4084	0.4084	0.1747	-0.0464	0.4172	0.4076	0.00000	0.4172	0.4084	0.0363	0.1366	-0.0345	-0.0345	0.0325	0.0549	0.4251	-0.0433	0.2745	0.4251	0.4251	0.4251	0.4172	-0.0433
0.1366	0.4172	-0.0345	0.3167	0.4251	-0.0433	0.3167	0.1747	-0.1233	0.0589	0.4251	-0.0464	0.1366	-0.0433	0.4251	0.1366	-0.0433	0.4172	0.1366	0.4251	0.4084	0.4076	-0.0433	0.4172	0.0589	0.1366	-0.0433	0.4084	0.4084	0.4251	-0.0464	0.4172	-0.0433	0.00000	0.4172	0.4084	0.0363	0.1366	-0.0345	-0.0345	0.0325	-0.0345	0.4251	-0.0433	0.2745	0.4251	0.4251	0.4251	0.4172	-0.0433
0.1366	0.4172	0.0589	0.4076	0.4251	-0.1233	0.4172	-0.0101	-0.0484	0.0019	0.4251	-0.0464	0.1747	0.1366	0.4251	0.1366	0.2745	0.4084	0.1366	0.4251	0.4076	0.4076	-0.0433	0.4084	0.4251	0.0589	0.1366	0.4251	0.4172	0.4251	-0.0464	0.4084	0.4076	0.0019	0.4172	0.4084	-0.0101	0.1366	-0.0345	-0.0345	0.0363	0.0589	0.4251	-0.0433	0.3167	0.4172	0.4251	0.4251	0.4172	-0.0433
0.1366	0.4172	0.0589	0.4076	0.4251	-0.1233	0.4172	-0.0101	-0.0484	0.0019	0.4251	-0.0464	0.1747	-0.0433	0.4251	0.1366	-0.0433	0.4084	0.1366	0.4251	0.4076	0.4076	-0.0433	0.4084	0.4251	0.0589	0.4084	0.4251	0.4172	0.4251	-0.0464	0.4084	0.4076	-0.0433	0.4084	0.4084	-0.0101	0.1366	-0.0345	-0.0345	0.0363	0.1366	0.4251	-0.0433	0.3167	0.0589	0.4251	0.4251	0.4172	-0.0433
0.1366	0.4172	0.0589	0.4076	0.4251	-0.1233	0.4172	-0.0101	-0.0484	0.0019	0.4251	-0.0464	0.1747	0.0589	0.4251	0.1366	0.2745	0.4084	0.1366	0.4251	0.4076	0.4076	-0.0433	0.4084	0.4251	0.0589	0.1366	0.4251	0.4172	0.4251	-0.0464	0.4084	0.4076	0.0019	0.4172	0.4084	-0.0101	0.1366	-0.0345	-0.0345	0.0363	0.0589	0.4251	-0.0433	0.3167	0.0589	0.4251	0.4251	0.4172	-0.0433
0.1366	0.4172	0.0589	0.4076	0.4251	-0.1233	0.4172	0.0589	-0.0484	0.0019	0.4251	-0.0464	0.1747	0.1366	0.4251	0.1366	0.2745	0.4084	0.1366	0.4251	0.4076	0.4076	-0.0433	0.4084	0.4251	0.0589	0.1366	0.4251	0.4172	0.4251	0.2362	0.4084	0.4076	0.0019	0.4172	0.4084	-0.0101	0.1366	-0.0345	-0.0345	0.0325	0.0589	0.4251	-0.0433	0.3167	0.0589	0.4251	0.4251	0.4172	-0.0433
0.1366	0.4251	-0.1233	0.4076	0.4251	-0.0433	0.4076	-0.0484	-0.1233	0.0019	0.4251	-0.0464	0.1747	0.4076	0.4251	0.1366	0.4076	0.4251	0.1366	0.4172	-0.0433	0.4251	-0.0433	0.4172	0.4251	-0.0433	0.0589	0.1366	0.4084	0.4251	0.4172	0.4172	0.4076	0.00000	0.4172	0.4084	0.0363	0.1366	-0.0345	-0.0345	0.0363	-0.0484	0.4251	-0.0433	0.3167	0.3167	0.4251	0.4251	0.4172	-0.0433
0.1366	0.4251	-0.0345	0.3167	0.4251	-0.0433	0.3167	0.4172	-0.1233	0.0589	0.4251	-0.0464	0.1366	-0.0433	0.4251	0.1366	-0.0433	0.1366	0.1366	0.4172	0.4172	0.4251	0.4076	0.4172	0.0589	0.1366	-0.0433	0.4084	0.4084	0.1747	-0.0464	0.4172	0.4076	0.00000	0.4172	0.4084	0.0363	0.1366	-0.0345	-0.0345	0.0325	-0.0345	0.4251	-0.0433	0.2745	0.4251	0.4251	0.4251	0.4172	-0.0433
0.1366	0.4251	-0.0345	0.3167	0.4251	-0.0433	0.3167	0.1747	-0.1233	0.0589	0.4251	-0.0464	0.1366	-0.0433	0.4251	0.1366	-0.0433	0.1366	0.1366	0.4172	0.4172	0.4251	0.4076	0.4172	0.0589	0.1366	-0.0433	0.4084	0.4084	0.4251	-0.0464	0.4172	0.4076	0.00000	0.4172	0.4084	0.0363	0.1366	-0.0433	-0.0345	0.0363	-0.0345	0.4251	-0.0433	0.2745	0.4251	0.4251	0.4251	0.4172	-0.0433
0.1366	0.4251	-0.0345	0.3167	0.4251	-0.0433	0.3167	0.1747	-0.1233	0.0589	0.4251	-0.0464	0.1366	-0.0433	0.4251	0.1366	-0.0433	0.1366	0.1366	0.4172	0.4172	0.4251	0.4076	0.4172	0.0589	0.1366	-0.0433	0.4084	0.4084	0.1747	-0.0464	0.4172	0.4076	0.00000	0.4172	0.4084	0.0363	0.1366	-0.0345	-0.0345	0.0325	-0.0345	0.4251	-0.0433	0.2745	0.4251	0.4251	0.4251	0.0589	-0.0433
0.1366	0.4251	-0.0345	0.3167	0.4251	-0.0433	0.3167	0.1747	-0.1233	0.0589	0.4251	-0.0464	0.1366	-0.0433	0.4251	0.1366	-0.0433	0.1366	0.1366	0.4172	0.4172	0.4251	0.4076	0.4172	0.0589	0.0589	-0.0433	0.1366	0.4084	0.1747	-0.0464	0.4172	0.4076	0.00000	0.4172	0.4084	0.0363	0.1366	-0.0345	-0.0345	0.0325	-0.0345	0.4251	-0.0433	0.2745	0.4251	0.4251	0.4251	0.4172	-0.0433
0.1366	0.4251	-0.0345	0.3167	0.4251	-0.0433	0.3167	0.1747	-0.1233	0.0589	0.4251	-0.0464	0.1366	-0.0433	0.4251	0.1366	-0.0433	0.1366	0.1366	0.4172	0.4172	0.4251	0.4076	0.4172	0.0589	0.0589	-0.0433	0.4084	0.4084	0.4251	-0.0464	0.4172	0.4076	0.00000	0.4172	0.4084	0.0363	0.1366	-0.0345	-0.0345	0.0325	-0.0345	0.4251	-0.0433	0.2745	0.4251	0.4251	0.4251	0.4172	-0.0433
0.1366	0.4251	-0.0345	0.3167	0.4251	-0.0433	0.3167	0.1747	-0.1233	0.0589	0.4251	-0.0464	0.1366	-0.0433	0.4251	0.1366	-0.0433	0.1366	0.1366	0.4172	0.4172	0.4251	0.4076	0.4251	0.0589	0.1366	-0.0433	0.4084	0.4084	0.4251	-0.0464	0.4172	0.4076	0.00000	0.4172	0.4084	0.0363	0.1366	-0.0345	-0.0345	0.0325	0.0549	0.4251	-0.0433	0.2745	0.4251	0.4251	0.4251	0.4172	-0.0433
0.1366	0.4251	-0.0345	0.3167	0.4251	-0.0433	0.3167	0.1747	-0.1233	0.0589	0.4251	-0.0464	0.1366	-0.0433	0.4251	0.1366	-0.0433	-0.0433	0.1366	0.4172	0.4172	0.4251	0.4076	0.4172	0.0589	0.0589	-0.0433	0.1366	0.4084	0.4076	0.0363	0.4172	0.4076	0.00000	0.4172	0.4084	0.0363	0.1366	-0.0345	-0.0345	0.0325	0.0549	0.4251	-0.0433	0.2745	0.4251	0.4251	0.4251	0.4172	-0.0433
0.1366	0.4251	-0.0345	0.3167	0.4251	-0.0433	0.3167	0.1747	-0.1233	0.0589	0.4251	-0.0464	0.1366	-0.0433	0.4251	0.1366	-0.0433	0.0589	0.1366	0.4172	0.4172	0.4251	0.4076	0.4172	0.0589	0.1366	-0.0433	0.4084	0.4084	0.4251	-0.0464	0.4172	0.4076	0.00000	0.4172	0.4084	0.0363	0.1366	-0.0345	-0.0345	0.0325	-0.0345	0.4251	-0.0433	0.2745	0.4251	0.4251	0.4251	0.4172	-0.0433
0.1366	0.4251	-0.0345	0.3167	0.4251	-0.0433	0.3167	0.1747	-0.1233	0.0589	0.4251	-0.0464	0.1366	-0.0433	0.4251	0.1366	-0.0433	0.0589	0.1366	0.4172	0.4172	0.4251	0.4076	0.4172	0.0589	0.0589	-0.0433	0.4084	0.4084	0.4251	-0.0464	0.4172	0.4076	0.00000	0.4172	0.4084	0.0363	0.1366	-0.0433	-0.0345	0.0363	0.3167	0.4251	-0.0433	0.2745	0.4251	0.4251	0.4251	0.4172	-0.0433
0.1366	0.4251	-0.0345	0.3167	0.4251	-0.0433	0.3167	0.1747	-0.1233	0.0589	0.4251	-0.0464	0.1366	-0.0433	0.4251	0.1366	-0.0433	0.0589	0.1366	0.4172	0.4172	0.4251	0.4076	0.4172	0.0589	0.0589	-0.0433	0.4084	0.4084	0.1747	-0.0464	0.4172	0.4076	0.00000	0.4172	0.4084	0.0363	0.1366	-0.0345	-0.0345	0.0325	0.0549	0.4251	-0.0433	0.2745	0.4251	0.4251	0.4251	0.4172	-0.0433
0.1366	0.4251	-0.0345	0.3167	0.4251	-0.0433	0.3167	0.1747	-0.1233	0.0589	0.4251	-0.0464	0.1366	-0.0433	0.4251	0.1366	-0.0433	0.0589	0.1366	0.4172	0.4172	0.4251	0.4076	0.4172	0.0589	0.0589	-0.0433	0.4084	0.4084	0.1747	-0.0464	0.4172	0.4076	0.00000	0.4172	0.4084	0.0363	0.1366	-0.0433	-0.0345	0.0325	-0.0345	0.4251	-0.0433	0.2745	0.4251	0.4251	0.4251	0.4172	-0.0433
0.1366	0.0589	-0.1233	0.4076	0.4251	-0.0433	0.3167	-0.0484	-0.1233	0.0019	0.4251	-0.0464	0.4084	0.0589	0.4251	0.0589	0.1366	0.0589	0.1366	0.4251	0.4076	0.4251	-0.0433	0.4076	0.2745	0.0589	0.1366	0.1366	0.4084	0.4076	0.2745	0.4172	0.4076	0.00000	0.4172	0.4084	-0.0101	0.1366	-0.0345	-0.0345	0.0325	-0.0484	0.4251	-0.0433	0.3167	0.4251	0.4251	0.4251	0.4172	-0.0433
0.1366	0.4084	-0.1233	0.4076	0.4251	-0.0433	0.3167	-0.0464	-0.0345	0.2745	0.4251	-0.0464	0.1747	0.4084	0.4251	0.1366	0.0589	0.1366	0.1366	0.4251	0.4251	0.4076	-0.0433	0.4084	0.2745	0.0589	-0.0464	0.1366	0.4084	0.4251	0.2362	0.4251	0.4076	0.00000	0.4172	0.4084	-0.0101	0.1366	-0.0345	-0.0345	0.0363	-0.0345	0.4251	-0.0433	0.3167	0.4172	0.4251	0.4251	0.4084	-0.0433
0.1366	0.4084	-0.1233	0.4076	0.4251	-0.0433	0.3167	-0.0464	-0.0345	0.2745	0.4251	-0.0464	0.1747	0.4084	0.4251	0.1366	0.0589	0.1366	0.1366	0.4251	0.4251	0.4076	-0.0433	0.4084	0.2745	0.0589	-0.0464	0.1366	0.4084	0.4251	0.2362	0.4251	0.4076	0.00000	0.4172	0.4084	-0.0101	0.1366	-0.0345	-0.0345	0.0363	-0.0345	0.4251	-0.0433	0.3167	0.4172	0.4251	0.4251	0.4084	-0.0433
0.1366	0.4084	-0.1233	0.4076	0.4251	-0.0433	0.3167	-0.0464	-0.0345	0.2745	0.4251	-0.0464	0.1747	0.4084	0.4251	0.1366	0.0589	0.1366	0.1366	0.4251	0.4251	0.4076	-0.0433	0.4084	0.2745	0.0589	-0.0464	0.1366	0.4084	0.4251	0.2362	0.4251	0.4076	0.00000	0.4172	0.4084	-0.0101	0.1366	-0.0345	-0.0345	0.0363	-0.0345	0.4251	-0.0433	0.3167	0.4172	0.4251	0.4251	0.4084	-0.0433
0.1366	0.4084	0.4172	0.4076	0.4251	0.0363	0.3167	-0.0484	-0.1233	0.0019	0.4251	-0.0464	0.1747	0.1366	0.4251	0.1366	0.4251	0.1747	0.1366	0.4076	0.2745	0.4076	-0.0433	0.1366	0.4076	0.0589	0.1366	0.4251	0.4084	0.4251	0.2362	0.1366	0.4076	0.0019	0.4172	0.4084	-0.0101	0.1366	-0.0345	-0.0345	0.0363	0.4172	0.4251	-0.0433	0.3167	0.4251	0.4251	0.4251	0.1747	-0.0433
0.1366	0.4084	0.4172	0.4076	0.4251	0.0589	0.3167	-0.0101	-0.0345	-0.0433	0.4251	-0.0464	0.1747	0.0589	0.4076	-0.0433	-0.0464	0.4172	0.1366	0.4251	0.2745	0.4251	-0.0433	0.4251	0.4251	0.0589	0.0589	0.4251	0.4084	0.4251	-0.0464	0.4172	0.4076	0.00000	0.4084	0.4084	-0.0101	0.1366	-0.0345	-0.0345	0.4172	0.0589	0.4076	-0.0433	0.3167	0.4172	0.4251	0.4251	0.4172	-0.0433
0.1366	0.4084	-0.0433	0.4076	0.4251	0.1366	0.3167	-0.0484	-0.1233	0.0019	0.4251	-0.0464	0.1747	0.1366	0.4251	-0.0464	0.2745	0.1747	0.1366	0.4251	0.2745	0.4076	-0.0433	0.1366	0.4251	0.0589	0.4251	0.4251	0.4084	0.4076	0.4076	0.0589	0.4076	0.0019	0.4172	0.4084	-0.0101	0.1366	-0.0345	-0.0345	0.0363	0.4172	0.4251	-0.0433	0.3167	0.4172	0.4251	0.4251	0.4172	-0.0433
0.1366	0.4084	-0.0433	0.4076	0.4251	0.1366	0.3167	-0.0484	-0.1233	0.0019	0.4251	-0.0464	0.1747	0.1366	0.4251	-0.0464	0.2745	0.1747	0.1366	0.4251	-0.0433	0.4076	-0.0433	0.1366	0.4172	0.0589	0.4172	0.4251	0.4084	0.4251	0.4084	0.0589	0.4076	0.0019	0.4172	0.4084	-0.0101	0.1366	-0.0345	-0.0345	0.0363	0.4172	0.4251	-0.0433	0.3167	0.4172	0.4251	0.4251	0.4172	0.1366
0.1366	0.4084	0.0589	0.4076	0.4251	0.1366	0.3167	-0.0484	-0.1233	0.0019	0.4251	-0.0464	0.1747	0.1366	0.4251	0.1366	0.2745	0.1747	0.1366	0.4251	0.2745	0.4076	-0.0433	0.1366	0.4251	0.0589	0.1366	0.4251	0.4084	0.4251	-0.0464	0.4084	0.4076	0.0019	0.4172	0.4084	-0.0101	0.1366	-0.0345	-0.0345	0.0363	0.0589	0.4251	-0.0433	0.3167	0.4172	0.4251	0.4251	0.4172	-0.0433
0.1366	0.4084	0.0589	0.4076	0.4251	0.1366	0.3167	-0.0484	-0.1233	0.0019	0.4251	-0.0464	0.1747	0.1366	0.4251	-0.0464	0.2745	0.1747	0.1366	0.4251	-0.0433	0.4076	-0.0433	0.1366	0.4172	0.0589	0.4172	0.4251	0.4084	0.4251	0.4084	0.0589	0.4076	0.0019	0.4172	0.4084	-0.0101	0.1366	-0.0345	-0.0345	0.0363	0.4172	0.4251	-0.0433	0.3167	0.4172	0.4251	0.4251	0.4172	-0.0433
0.1366	0.4084	0.0589	0.4076	0.4251	0.1366	0.3167	-0.0484	-0.1233	0.0019	0.4251	-0.0464	0.1747	0.1366	0.4251	-0.0464	0.2745	0.1747	0.1366	0.4251	-0.0433	0.4076	-0.0433	0.1366	0.4172	0.0589	0.0589	0.4251	0.4084	0.4251	0.4084	0.0589	0.4076	0.0019	0.4172	0.4084	-0.0101	0.1366	-0.0345	-0.0345	0.0363	0.4172	0.4251	-0.0433	0.3167	0.4172	0.4251	0.4251	0.4172	-0.0433
0.1366	0.4084	0.0589	0.4076	0.4251	-0.0433	0.0549	-0.0101	-0.0101	0.0019	0.4251	-0.0464	0.4251	0.4172	0.4251	0.4084	0.2745	0.0589	-0.0433	0.4251	-0.0433	0.4076	-0.0433	0.4251	0.4251	0.0589	0.1366	0.4251	0.4084	0.4076	-0.0464	0.4172	0.4076	0.0019	0.4172	0.4084	0.0363	0.1366	-0.0345	-0.0345	0.0549	-0.0345	0.4251	-0.0433	0.3167	0.0589	0.4251	0.4251	0.4251	-0.0433
0.1366	0.4084	0.0589	0.4076	0.4251	-0.0433	0.4084	-0.0484	-0.0484	0.0019	0.4251	-0.0464	0.2362	0.0589	0.4251	0.0589	0.2745	0.1747	0.1366	0.4172	-0.0433	0.4076	-0.0433	0.4251	0.4251	0.0589	0.4251	0.4251	0.4172	0.4251	0.4172	0.4251	0.4076	0.0019	0.4172	0.4084	-0.0101	0.1366	-0.0345	-0.0345	-0.0101	0.4084	0.4251	-0.0433	0.3167	0.0589	0.4251	0.4251	0.4172	-0.0433
0.1366	0.4084	0.0589	0.4076	0.4251	-0.0433	0.4084	-0.0101	-0.0484	0.0019	0.4251	-0.0464	0.1747	0.0589	0.4251	0.1366	0.4076	0.4251	0.1366	0.4084	-0.0433	0.4251	-0.0433	0.4076	0.4251	0.0589	0.1366	0.4251	0.4084	0.4251	0.2362	0.4084	0.4076	0.0019	0.4172	0.4084	-0.0101	0.1366	-0.0345	-0.0345	0.0363	0.0589	0.4251	-0.0433	0.3167	0.0589	0.4251	0.4251	0.4172	-0.0433
0.1366	0.4084	0.0589	0.4076	0.4251	0.0589	0.4084	-0.0101	-0.0484	0.0019	0.4251	-0.0464	0.1747	0.0589	0.4251	0.0589	0.2745	0.1747	0.1366	0.4084	-0.0433	0.4076	-0.0433	0.4251	0.4251	0.0589	0.1366	0.4251	0.4084	0.4251	-0.0464	0.4084	0.4076	0.00000	0.4172	0.4084	-0.0101	0.1366	-0.0345	-0.0345	0.0363	0.0589	0.4251	-0.0433	0.3167	0.0589	0.4251	0.4251	0.4172	-0.0433
-0.1233	0.4172	-0.1233	0.2745	0.4251	-0.0433	0.3167	-0.0484	-0.1233	0.0549	0.4251	-0.0464	-0.0433	0.0589	0.4251	-0.0433	-0.0433	0.4172	-0.0433	0.4084	0.4172	0.4076	-0.0433	0.4172	0.0589	0.2745	0.1366	0.4084	0.4172	0.4251	-0.0464	0.4172	0.4076	0.00000	0.4172	0.4084	0.0363	0.1366	-0.0345	-0.0345	0.0363	0.3167	0.4251	-0.0433	0.2745	0.4251	0.4251	0.4251	0.4172	-0.0433
-0.1233	0.4172	-0.1233	0.3167	0.4251	-0.0433	0.3167	-0.1233	-0.1233	0.0549	0.4251	-0.0464	0.4076	0.0589	0.4251	-0.0433	-0.0433	0.4172	-0.0433	0.4084	0.0589	0.4076	-0.0433	0.4172	-0.0433	0.2745	0.1366	0.4084	0.4172	0.4251	-0.0464	0.4172	0.4076	0.00000	0.4172	0.4084	0.0363	0.1366	-0.0345	-0.0345	0.0363	0.3167	0.4251	-0.0433	0.2745	0.4251	0.4251	0.4251	0.4172	-0.0433
-0.1233	0.4172	-0.1233	0.3167	0.4251	-0.0433	0.3167	-0.0484	-0.1233	0.0549	0.4251	-0.0464	0.2745	0.0589	0.4251	-0.0433	-0.0433	0.4172	-0.0433	0.4084	0.4172	0.4076	-0.0433	0.4172	0.4172	0.2745	0.1366	0.4084	0.4172	0.4251	-0.0464	0.4172	0.4076	0.00000	0.4172	0.4084	0.0363	0.1366	-0.0345	-0.0345	0.0325	0.3167	0.4251	-0.0433	0.2745	0.4251	0.4251	0.4251	0.4172	-0.0433
-0.1233	0.4172	-0.0345	0.2745	0.4251	-0.0433	0.3167	-0.0464	-0.1233	0.0325	0.4251	-0.0464	-0.0433	0.0589	0.4076	-0.0433	-0.0433	0.4172	-0.0433	0.4084	0.4172	0.4251	-0.0433	0.4172	0.0589	0.2745	0.1366	0.4084	0.4172	0.4251	-0.0464	0.4172	0.4076	0.00000	0.4172	0.4084	0.0363	0.1366	-0.0345	-0.0345	0.0363	0.3167	0.4251	-0.0433	0.2745	0.4251	0.4251	0.4251	0.4172	-0.0433
-0.1233	0.4172	-0.0345	0.3167	0.4251	-0.0433	0.3167	-0.1233	-0.1233	0.0549	0.4251	-0.0464	-0.0433	0.0589	0.4076	-0.0433	-0.0433	0.4172	-0.0433	0.4084	0.0589	0.4076	-0.0433	0.4172	-0.0433	0.2745	0.1366	0.4084	0.4172	0.4251	-0.0464	0.4172	0.4076	0.00000	0.4172	0.4084	0.0363	0.1366	-0.0345	-0.0345	0.0363	0.3167	0.4251	-0.0433	0.2745	0.4251	0.4251	0.4251	0.4172	-0.0433
-0.1233	0.4172	-0.0345	0.3167	0.4251	-0.0433	0.3167	-0.1233	-0.1233	0.0549	0.4251	-0.0464	-0.0433	0.0589	0.4076	-0.0433	-0.0433	0.4172	-0.0433	0.4084	0.0589	0.4076	-0.0433	0.4172	-0.0433	0.2745	0.1366	0.4084	0.4172	0.4251	-0.0464	0.4172	0.4076	0.00000	0.4172	0.4084	0.0363	0.1366	-0.0345	-0.0345	0.0363	0.3167	0.4251	-0.0433	0.2745	0.4251	0.4251	0.4251	0.4172	-0.0433
-0.1233	0.4172	-0.0345	0.3167	0.4251	-0.0433	0.3167	-0.1233	-0.1233	0.0549	0.4251	-0.0464	-0.0433	0.0589	0.4076	-0.0433	-0.0433	0.4172	-0.0433	0.4084	0.0589	0.4076	-0.0433	0.4172	-0.0433	0.2745	0.1366	0.4084	0.4172	0.4251	-0.0464	0.4172	0.4076	0.00000	0.4172	0.4084	0.0363	0.1366	-0.0345	-0.0345	0.0363	0.3167	0.4251	-0.0433	0.2745	0.4251	0.4251	0.4251	0.4172	-0.0433
-0.1233	0.4172	-0.0345	0.3167	0.4251	-0.0433	0.3167	-0.1233	-0.1233	0.0549	0.4251	-0.0464	-0.0433	0.0589	0.4251	-0.0433	-0.0433	0.4172	-0.0433	0.4084	0.0589	0.4076	-0.0433	0.4172	-0.0433	0.2745	0.1366	0.4084	0.4172	0.4251	-0.0464	0.4172	0.4076	0.00000	0.4172	0.4084	0.0363	0.1366	-0.0345	-0.0345	0.0363	0.3167	0.4251	-0.0433	0.2745	0.4251	0.4251	0.4251	0.4172	-0.0433
-0.1233	0.4172	-0.0345	0.3167	0.4251	-0.0433	0.3167	-0.1233	-0.0484	0.0549	0.4251	-0.0464	-0.0433	0.0589	0.4251	-0.0433	-0.0433	0.4172	-0.0433	0.4084	0.0589	0.4076	-0.0433	0.4172	-0.0433	0.2745	0.1366	0.4084	0.4172	0.4251	-0.0464	0.4172	0.4076	0.00000	0.4172	0.4084	0.0363	0.1366	-0.0345	-0.0345	0.0363	0.3167	0.4251	-0.0433	0.2745	0.4251	0.4251	0.4251	0.4172	-0.0433
-0.1233	0.4172	-0.0345	0.3167	0.4251	-0.0433	0.3167	-0.0484	-0.1233	0.0549	0.4251	-0.0464	0.4076	0.0589	0.4251	-0.0433	-0.0433	0.4172	-0.0433	0.4084	0.4172	0.4251	-0.0433	0.4084	0.0589	0.2745	0.1366	0.4084	0.4172	0.4251	-0.0464	0.4172	0.4076	0.00000	0.4172	0.4084	0.0363	0.1366	-0.0345	-0.0345	0.0363	0.3167	0.4251	-0.0433	0.2745	0.4251	0.4251	0.4251	0.4172	-0.0433
-0.1233	0.4172	-0.0345	0.3167	0.4251	-0.0433	0.3167	-0.0484	-0.1233	0.0325	0.4251	-0.0464	-0.0433	0.4172	0.4251	0.1366	-0.0433	0.4172	-0.0433	0.4172	0.0589	0.4076	-0.0433	0.4172	0.0589	0.2745	0.1366	0.4084	0.4172	0.4251	0.0363	-0.0345	0.4076	0.00000	0.4172	0.4084	0.0363	0.1366	-0.0345	-0.0345	0.0325	-0.0345	0.4251	-0.0433	0.2745	0.4251	0.4251	0.4251	0.4172	-0.0433
-0.1233	0.4172	-0.0345	0.3167	0.4251	-0.0433	0.3167	-0.0484	-0.1233	0.0325	0.4251	-0.0464	-0.0433	0.0589	0.4251	-0.0433	-0.0433	0.4172	-0.0433	0.4084	0.0589	0.4076	-0.0433	0.4172	0.0589	0.2745	0.1366	0.4084	0.4172	0.4251	-0.0464	0.4172	0.4076	0.00000	0.4172	0.4084	0.0363	0.1366	-0.0345	-0.0345	0.0363	0.3167	0.4251	-0.0433	0.2745	0.4251	0.4251	0.4251	0.4172	-0.0433
-0.1233	0.4172	-0.0345	0.3167	0.4251	-0.0433	0.3167	-0.0464	-0.1233	0.0325	0.4251	-0.0464	0.1366	0.0589	0.4251	-0.0433	-0.0433	0.4172	-0.0433	0.4084	0.4172	0.4251	-0.0433	0.4084	0.0589	0.2745	0.1366	0.4084	0.4172	0.4251	-0.0464	0.4172	0.4076	0.00000	0.4172	0.4084	0.0363	0.1366	-0.0345	-0.0345	0.0363	0.3167	0.4251	-0.0433	0.2745	0.4251	0.4251	0.4251	0.4172	-0.0433
-0.1233	0.4172	-0.0345	0.3167	0.4251	-0.0433	0.3167	-0.0464	-0.1233	0.0325	0.4251	-0.0464	0.0589	0.0589	0.4251	-0.0433	-0.0433	0.4172	-0.0433	0.4084	0.0589	0.4076	-0.0433	0.4172	-0.0433	0.2745	0.1366	0.4084	0.4172	0.4251	-0.0464	0.4172	0.4076	0.00000	0.4172	0.4084	0.0363	0.1366	-0.0345	-0.0345	0.0363	0.3167	0.4251	-0.0433	0.2745	0.4251	0.4251	0.4251	0.4172	-0.0433
-0.1233	0.4172	0.0589	0.4076	0.4251	-0.0433	0.3167	-0.0433	-0.1233	0.0019	0.4172	-0.0464	0.4172	0.0589	0.4251	0.0589	0.4084	0.4172	0.1366	0.4172	0.4172	0.2745	0.4251	0.4076	0.1366	-0.0433	0.4076	0.2362	0.4084	0.4251	-0.0464	0.4172	0.4076	0.00000	0.4172	0.4084	-0.0101	0.1366	-0.0345	-0.0345	0.0363	-0.1233	0.4251	-0.0433	0.3167	0.4251	0.4251	0.4251	0.4172	-0.0433
-0.1233	0.4084	0.4172	0.4076	0.4251	-0.0433	0.3167	-0.0484	-0.1233	0.4251	0.4251	-0.0464	0.1747	0.1366	0.4251	0.1366	0.4251	0.4172	0.1366	0.4076	0.2745	0.4251	-0.0433	0.1366	0.4076	0.0589	0.1366	0.4084	0.4084	0.4251	0.2362	0.4084	0.4076	0.0019	0.4172	0.4084	-0.0101	0.1366	-0.0345	-0.0345	0.0363	0.4172	0.4251	-0.0433	0.3167	0.4172	0.4251	0.4172	0.1747	-0.0433
-0.0484	-0.0484	-0.0484	0.3167	0.4251	-0.0433	0.4076	0.0549	-0.1233	0.3167	0.4172	-0.0464	0.4172	0.4076	0.2362	0.1747	0.1366	0.0589	-0.0433	0.4251	0.4251	0.4251	0.2745	0.1366	0.4172	0.0589	0.0589	-0.0464	0.4172	0.3167	-0.0433	0.4172	0.4076	0.00000	0.4172	0.4084	0.0363	0.1366	-0.0345	-0.0345	0.4251	0.0549	0.4251	-0.0433	0.3167	0.4172	0.4251	0.4251	0.4076	-0.0433
-0.0484	0.4172	-0.0484	0.4076	0.4251	-0.0433	0.3167	0.4251	-0.0484	0.1366	0.4076	-0.0464	0.1747	0.4084	0.4251	0.1366	0.1366	0.4172	0.1366	0.4172	0.4251	-0.0464	0.1366	0.4084	0.1366	0.1366	0.4172	-0.0433	0.4084	-0.0464	0.4084	0.4084	0.4076	0.0019	0.4251	0.4084	0.0363	0.1366	-0.0345	-0.0345	-0.0433	-0.0484	0.4251	-0.0433	0.4076	0.4251	0.4251	0.4251	0.4172	-0.0433
-0.0484	0.4172	0.4172	0.3167	0.4251	-0.0433	0.3167	-0.0464	-0.0484	0.0019	0.4251	-0.0464	0.1747	-0.0433	0.4251	0.1366	0.4251	0.4172	-0.0433	0.4172	0.4251	0.4076	0.4076	0.4251	0.4251	0.0589	-0.0433	0.4251	0.0589	0.4251	0.4251	0.4172	0.4076	0.00000	0.4172	0.4084	-0.0101	0.1366	-0.0345	-0.0345	0.0363	-0.1233	0.4251	-0.0433	0.3167	0.4251	0.4251	0.4251	0.4251	-0.0433
-0.0484	0.4172	-0.0345	0.3167	0.4251	-0.0433	0.3167	0.0589	-0.1233	0.0589	0.4251	-0.0464	0.1366	-0.0433	0.4251	0.0589	-0.0433	0.4172	0.1366	0.4251	0.4084	0.4251	0.4076	0.4172	0.1366	0.1366	-0.0433	0.4084	0.4084	0.4251	-0.0464	0.4172	0.4076	0.00000	0.4172	0.4084	0.0363	0.1366	-0.0345	-0.0345	0.0325	-0.0345	0.4251	-0.0433	0.4076	0.4251	0.4251	0.4251	0.4172	-0.0433
-0.0484	0.1747	-0.0345	0.3167	0.4172	-0.0433	0.3167	-0.1233	-0.1233	0.0549	0.4251	-0.0464	-0.0433	0.0589	0.4076	-0.0433	-0.0433	0.4172	-0.0433	0.4084	0.4172	0.4251	-0.0433	0.4084	0.0589	0.2745	0.1366	0.4084	0.4172	0.4251	-0.0464	0.4172	0.4076	0.00000	0.4172	0.4084	0.0363	0.1366	-0.0345	-0.0345	0.0363	0.3167	0.4251	-0.0433	0.2745	0.4251	0.4251	0.4251	0.4172	-0.0433
-0.0484	0.1747	-0.0345	0.3167	0.4172	-0.0433	0.3167	-0.1233	-0.1233	0.0549	0.4251	-0.0464	-0.0433	0.0589	0.4076	-0.0433	-0.0433	0.4172	-0.0433	0.4084	0.4172	0.4251	-0.0433	0.4084	0.0589	0.2745	0.1366	0.4084	0.4172	0.4251	-0.0464	0.4172	0.4076	0.00000	0.4172	0.4084	0.0363	0.1366	-0.0345	-0.0345	0.0363	0.3167	0.4251	-0.0433	0.2745	0.4251	0.4251	0.4251	0.4172	-0.0433
-0.0484	0.0325	-0.1233	0.4251	-0.1233	0.0549	0.0019	-0.0464	0.4251	0.0325	-0.0484	0.0589	-0.0433	0.4251	0.0549	0.0589	0.3167	0.1747	-0.0101	0.4172	0.0589	0.0589	0.3167	0.4076	0.4076	-0.0101	0.0589	-0.1233	0.4251	-0.0345	0.4076	0.4251	0.4251	0.00000	0.4172	0.4084	0.0363	0.1366	-0.0345	-0.0345	0.0325	-0.0345	0.4251	-0.0433	0.4076	0.4251	0.4251	0.4251	0.4172	-0.0433
-0.0484	0.0589	-0.0484	0.3167	0.4251	-0.0433	0.4076	0.0549	-0.1233	0.3167	0.4251	-0.0464	0.4172	0.2745	0.4251	0.0589	0.1366	0.4172	0.2745	0.4251	0.4076	0.4251	0.2745	0.4084	0.4172	0.0589	0.0589	-0.0464	0.4172	0.3167	-0.0433	0.4172	0.4076	0.00000	0.4172	0.4084	0.0363	0.1366	-0.0345	-0.0345	0.4251	0.0549	0.4251	-0.0433	0.3167	0.4172	0.4251	0.4251	0.4076	-0.0433
-0.0484	0.0589	-0.0484	0.3167	0.4251	-0.0433	0.4076	0.0549	-0.1233	0.3167	0.4251	-0.0464	0.4172	0.4076	0.4251	0.0589	0.1366	0.0589	-0.0433	0.4251	0.4076	0.4251	0.2745	0.4084	0.4172	0.0589	0.0589	-0.0464	0.4172	0.3167	-0.0433	0.4172	0.4076	0.00000	0.4172	0.4084	0.0363	0.1366	-0.0345	-0.0345	0.4251	0.0549	0.4251	-0.0433	0.3167	0.4172	0.4251	0.4251	0.4076	-0.0433
-0.0484	0.0589	-0.0484	0.3167	0.4251	-0.0433	0.4076	0.0549	-0.1233	0.3167	0.4251	-0.0464	0.4172	0.4076	0.4251	0.0589	0.1366	0.0589	-0.0433	0.4251	0.4076	0.4251	0.2745	0.4084	0.4172	0.0589	0.0589	-0.0464	0.4172	0.3167	-0.0433	0.4172	0.4076	0.00000	0.4172	0.4084	0.0363	0.1366	-0.0345	-0.0345	0.4251	0.0549	0.4251	-0.0433	0.3167	0.4172	0.4251	0.4251	0.4076	-0.0433
-0.0484	0.0589	-0.0484	0.3167	0.4251	-0.0433	0.4076	0.0549	-0.1233	0.3167	0.4251	-0.0464	-0.0433	0.4172	0.4251	0.1747	-0.0464	0.4172	-0.0433	0.4251	0.2745	0.4251	0.2745	0.1366	0.0589	0.1366	0.0589	0.4251	0.4172	0.3167	0.4251	0.4172	0.4076	0.00000	0.4172	0.4084	0.0363	0.1366	-0.0345	-0.0345	0.4251	0.4084	0.4251	-0.0433	0.3167	0.4172	0.4251	0.4251	0.4076	-0.0433
-0.0484	0.0589	-0.0484	0.3167	0.4251	-0.0433	0.4076	0.0549	-0.1233	0.3167	0.4251	-0.0464	-0.0433	0.4172	0.4251	0.1747	-0.0464	0.4172	-0.0433	0.4251	0.2745	0.4251	0.2745	0.1366	0.0589	0.1366	0.0589	0.4251	0.4172	0.3167	0.4251	0.1747	0.4076	0.00000	0.4172	0.4084	0.0363	0.1366	-0.0345	-0.0345	0.4251	0.4084	0.4251	-0.0433	0.3167	0.4172	0.4251	0.4251	0.4076	-0.0433
-0.0484	0.0589	-0.0484	0.3167	0.4251	-0.0433	0.4076	0.0549	-0.1233	0.3167	0.4251	-0.0464	-0.0433	0.4172	0.4251	0.1747	-0.0464	0.4172	-0.0433	0.4251	0.4251	0.4251	0.2745	0.1747	0.1747	-0.0433	0.0589	0.4084	0.4172	0.3167	0.4251	0.4172	0.4076	0.00000	0.4172	0.4084	-0.0101	0.1366	-0.0345	-0.0345	0.4251	0.4076	0.4251	-0.0433	0.3167	0.4172	0.4251	0.4251	0.4076	-0.0433
-0.0484	0.0589	-0.0484	0.3167	0.4251	-0.0433	0.4076	0.0549	-0.1233	0.3167	0.4251	-0.0464	-0.0433	0.4172	0.4251	0.1747	-0.0464	0.0589	-0.0433	0.4251	0.4251	0.4251	0.2745	0.1747	0.1747	-0.0433	0.0589	0.4084	0.4172	0.3167	0.4251	0.4172	0.4076	0.00000	0.4172	0.4084	-0.0101	0.1366	-0.0345	-0.0345	0.4251	0.4251	0.4251	-0.0433	0.3167	0.4172	0.4251	0.4251	0.4076	-0.0433
-0.0484	0.0589	-0.0484	0.3167	0.4251	-0.0433	0.4076	0.0549	-0.1233	0.3167	0.4251	-0.0464	0.4084	0.4076	0.4251	0.0589	0.1366	0.0589	0.2745	0.4251	0.4076	0.4251	0.2745	0.1366	0.4172	-0.0433	0.0589	-0.0464	0.4172	0.3167	-0.0433	0.4172	0.4076	0.00000	0.4172	0.4084	0.0363	0.1366	-0.0345	-0.0345	0.4251	0.0549	0.4251	-0.0433	0.3167	0.4172	0.4251	0.4251	0.4076	-0.0433
-0.0484	0.4084	-0.0484	0.3167	0.4251	0.1366	0.3167	-0.1233	-0.0484	0.1366	0.4251	-0.0464	0.4076	0.0589	0.4251	0.4084	0.4172	0.4251	-0.0433	0.4084	0.4076	-0.0464	0.1366	0.4076	0.4084	0.4084	0.4251	0.1366	0.4084	0.0589	0.1366	0.4084	0.3167	0.0019	0.4251	0.4084	-0.0345	0.1366	-0.0433	-0.1233	0.2362	0.0325	0.4251	-0.0464	0.4076	0.4251	0.4172	0.0325	0.4084	-0.0433
0.4076	0.4172	-0.0345	0.3167	0.4251	-0.0433	0.3167	-0.0484	-0.1233	0.0589	0.4251	-0.0464	0.1366	-0.0433	0.4251	0.1366	-0.0433	0.4084	0.1366	0.4251	0.1747	0.4251	0.4076	0.4251	0.0589	0.0589	-0.0433	0.0589	0.4084	0.0325	-0.0464	0.4172	0.4076	0.00000	0.4172	0.4084	0.0363	0.1366	-0.0345	-0.0345	0.0325	-0.0345	0.4251	-0.0433	0.2745	0.4251	0.4251	0.4251	0.4172	-0.0433
-0.0464	0.4084	0.4172	0.4076	0.4251	-0.0433	0.3167	-0.0484	-0.1233	0.0019	0.4251	-0.0464	0.1747	0.1366	0.4251	0.1366	0.4251	0.4172	0.1366	0.4076	0.2745	0.4076	-0.0433	0.1366	0.4076	0.0589	0.1366	0.4084	0.4084	0.4251	0.2362	0.4084	0.4076	0.0019	0.4172	0.4084	-0.0101	0.1366	-0.0345	-0.0345	0.0363	0.4172	0.4251	-0.0433	0.3167	0.4251	0.4251	0.4172	0.4084	-0.0433
-0.0464	0.4084	0.4251	0.4076	0.4251	-0.0433	0.3167	-0.0484	-0.1233	0.0019	0.4251	-0.0464	0.1747	0.1366	0.4251	0.1366	0.4251	0.4172	0.1366	0.4076	0.2745	0.4076	-0.0433	0.1366	0.4076	0.0589	0.1366	0.4084	0.4084	0.4251	0.2362	0.4084	0.4076	0.0019	0.4172	0.4084	-0.0101	0.1366	-0.0345	-0.0345	0.0363	-0.0345	0.4251	-0.0433	0.3167	0.4251	0.4251	0.4172	0.4172	-0.0433
-0.0464	0.4084	-0.0345	0.4076	0.4251	0.1366	0.3167	-0.0101	-0.0484	0.0589	0.4251	-0.0464	0.4172	0.1366	0.4251	0.1366	-0.0433	0.4172	0.1366	0.1366	-0.0433	0.4076	-0.0433	0.4251	0.4251	0.0589	0.1366	0.4251	0.4084	0.4251	0.2362	0.4084	0.4076	0.0019	0.4172	0.4084	-0.0101	0.1366	-0.0345	-0.0345	0.0363	-0.1233	0.4251	-0.0433	0.3167	0.4172	0.4251	0.4251	0.4076	-0.0433
-0.0464	0.4084	0.0589	0.4076	0.4251	0.1366	0.3167	-0.0484	-0.1233	0.0019	0.4251	-0.0464	0.1747	0.0589	0.4251	0.0589	-0.0433	0.0589	0.1366	0.4084	0.2745	0.4076	-0.0433	0.4251	0.4251	0.0589	0.1366	0.4251	0.4084	0.4251	0.2362	0.4084	0.4076	0.0019	0.4172	0.4084	-0.0101	0.1366	-0.0345	-0.0345	0.0363	-0.1233	0.4251	0.0589	0.3167	0.4172	0.4251	0.4251	0.4076	-0.0433
-0.0464	0.4084	0.0589	0.4076	0.4251	-0.0433	0.3167	-0.0484	-0.1233	0.0019	0.4251	-0.0464	0.1747	0.1366	0.4251	0.1366	0.4251	0.1747	0.1366	0.4076	0.2745	0.4076	-0.0433	0.1366	0.4076	0.0589	0.1366	0.4084	0.4084	0.4251	0.2745	0.4084	0.4076	0.0019	0.4172	0.4084	-0.0101	0.1366	-0.0345	-0.0345	0.0363	0.4172	0.4251	-0.0433	0.3167	0.4172	0.4251	0.4251	0.4172	-0.0433
-0.0464	0.4084	0.0589	0.4076	0.4251	-0.0433	0.3167	-0.0484	-0.1233	0.0019	0.4251	-0.0464	0.1747	0.1366	0.4251	0.1366	0.4251	0.1747	0.1366	0.4076	0.2745	0.4076	-0.0433	0.1366	0.4076	0.0589	0.1366	0.4084	0.4084	0.4251	0.2745	0.4084	0.4076	0.0019	0.4172	0.4084	-0.0101	0.1366	-0.0345	-0.0345	0.0363	0.4172	0.4251	-0.0433	0.3167	0.4172	0.4251	0.4251	0.4172	-0.0433
-0.0464	0.4084	0.0589	0.4076	0.4251	-0.0433	0.3167	-0.0484	-0.1233	0.0019	0.4251	-0.0464	0.1747	0.1366	0.4251	0.1366	0.4251	0.1747	0.1366	0.4076	0.2745	0.4076	-0.0433	0.1366	0.4076	0.0589	0.1366	0.4084	0.4084	0.4251	0.2745	0.4084	0.4076	0.0019	0.4172	0.4084	-0.0101	0.1366	-0.0345	-0.0345	0.0363	0.4172	0.4251	-0.0433	0.3167	0.4172	0.4251	0.4251	0.4172	-0.0433
-0.0464	0.4084	0.0589	0.4076	0.4251	-0.0433	0.3167	-0.0484	-0.1233	0.0019	0.4251	-0.0464	0.1747	0.1366	0.4251	0.1366	0.4251	0.1747	0.1366	0.4076	0.2745	0.4076	-0.0433	0.1366	0.4076	0.0589	0.1366	0.4084	0.4084	0.4251	0.2745	0.4084	0.4076	0.0019	0.4172	0.4084	-0.0101	0.1366	-0.0345	-0.0345	0.0363	0.4172	0.4251	-0.0433	0.3167	0.4172	0.4251	0.4251	0.4172	-0.0433
-0.0464	0.4084	0.0589	0.4076	0.4251	-0.0433	0.3167	-0.0484	-0.1233	0.0019	0.4251	-0.0464	0.1747	0.1366	0.4251	0.1366	0.4251	0.1747	0.1366	0.4076	0.2745	0.4076	-0.0433	0.1366	0.4076	0.0589	0.1366	0.4084	0.4084	0.4251	0.2745	0.4084	0.4076	0.0019	0.4172	0.4084	-0.0101	0.1366	-0.0345	-0.0345	0.0363	0.4172	0.4251	-0.0433	0.3167	0.4251	0.4251	0.4251	0.4172	-0.0433
-0.0464	0.4084	0.0589	0.4076	0.4251	-0.0433	0.3167	-0.0484	-0.1233	0.0019	0.4251	-0.0464	0.1747	0.1366	0.4251	0.1366	0.4251	0.1747	0.1366	0.4076	0.2745	0.4076	-0.0433	0.1366	0.4076	0.0589	0.1366	0.4084	0.4084	0.4251	0.2745	0.4084	0.4076	0.0019	0.4172	0.4084	-0.0101	0.1366	-0.0345	-0.0345	0.0363	0.4172	0.4251	-0.0433	0.3167	0.4251	0.4251	0.4251	0.4172	-0.0433
-0.0464	0.4084	0.0589	0.4076	0.4251	-0.0433	0.3167	-0.0484	-0.1233	0.0019	0.4251	-0.0464	0.1747	0.1366	0.4251	0.1366	0.4251	0.1747	0.1366	0.4076	0.2745	0.4076	-0.0433	0.1366	0.4076	0.0589	0.1366	0.4084	0.4084	0.4251	0.2745	0.4084	0.4076	0.0019	0.4172	0.4084	-0.0101	0.1366	-0.0345	-0.0345	0.0363	-0.0433	0.4251	-0.0433	0.3167	0.4251	0.4251	0.4251	0.1747	-0.0433
-0.0464	0.4084	0.0589	0.4076	0.4251	-0.0433	0.3167	-0.0484	-0.1233	0.0019	0.4251	-0.0464	0.1747	0.1366	0.4251	0.1366	0.4251	0.1747	0.1366	0.4076	0.2745	0.4076	-0.0433	0.1366	0.4076	0.0589	0.1366	0.4084	0.4084	0.4251	0.2745	0.4084	0.4076	0.0019	0.4172	0.4084	-0.0101	0.1366	-0.0345	-0.0345	0.0363	-0.0433	0.4251	-0.0433	0.3167	0.4251	0.4251	0.4251	0.1747	-0.0433
-0.0464	0.4084	0.0589	0.4076	0.4251	-0.0433	0.3167	-0.0484	-0.1233	0.0019	0.4251	-0.0464	0.1747	0.1366	0.4251	0.1366	0.4251	0.1747	0.1366	0.4076	0.2745	0.4076	-0.0433	0.1366	0.4076	0.0589	0.1366	0.4084	0.4084	0.4251	0.2745	0.4084	0.4076	0.0019	0.4172	0.4084	-0.0101	0.1366	-0.0345	-0.0345	0.0363	-0.0433	0.4251	-0.0433	0.3167	0.4251	0.4251	0.4251	0.1747	-0.0433
-0.0464	0.4084	0.0589	0.4076	0.4251	-0.0433	0.3167	-0.0484	-0.1233	0.0019	0.4251	-0.0464	0.1747	0.4084	0.4251	0.1366	0.4251	0.1747	0.1366	0.4076	0.2745	0.4076	-0.0433	0.1366	0.4076	0.0589	0.1366	0.4251	0.4084	0.4251	0.2745	0.4084	0.4076	0.0019	0.4172	0.4084	-0.0101	0.1366	-0.0345	-0.0345	0.0363	-0.0433	0.4251	-0.0433	0.3167	0.4172	0.4251	0.4251	0.4251	-0.0433
-0.0464	0.4084	0.0589	0.4076	0.4251	-0.0433	0.3167	-0.0484	-0.1233	0.0019	0.4251	-0.0464	0.1747	0.4084	0.4251	0.1366	0.4251	0.1747	0.1366	0.4076	0.2745	0.4076	-0.0433	0.1366	0.4076	0.0589	0.1366	0.4084	0.4084	0.4251	0.2745	0.4084	0.4076	0.0019	0.4172	0.4084	-0.0101	0.1366	-0.0345	-0.0345	0.0363	0.4172	0.4251	-0.0433	0.3167	0.4172	0.4251	0.4251	0.4251	-0.0433
-0.0464	0.4084	0.0589	0.4076	0.4251	-0.0433	0.3167	-0.0484	-0.1233	0.0019	0.4251	-0.0464	0.1747	0.4084	0.4251	0.1366	0.4251	0.1747	0.1366	0.4076	0.2745	0.4076	-0.0433	0.1366	0.4076	0.0589	0.1366	0.4084	0.4084	0.4251	0.2745	0.4084	0.4076	0.0019	0.4172	0.4084	-0.0101	0.1366	-0.0345	-0.0345	0.0363	0.4172	0.4251	-0.0433	0.3167	0.4172	0.4251	0.4251	0.4251	-0.0433
0.0549	0.4084	-0.0433	0.4076	0.4251	0.1366	0.3167	-0.0484	-0.0484	0.0019	0.4251	-0.0464	0.4251	0.0589	0.4251	-0.0464	0.2745	0.1747	0.1366	0.4251	0.2745	0.4076	-0.0433	0.1366	0.4251	0.0589	0.4172	0.4251	0.4084	0.4251	0.4084	0.0589	0.4076	0.0019	0.4084	0.4084	-0.0101	0.1366	-0.0345	-0.0345	0.2745	0.4172	0.4251	-0.0433	0.3167	0.4172	0.4251	0.4251	0.4172	-0.0433
0.4172	-0.0484	0.4076	0.4251	-0.0433	0.3167	0.1366	-0.0464	-0.1233	0.0019	0.4251	0.0589	0.4251	0.4172	0.4076	0.4172	0.4172	-0.0433	-0.0433	0.4084	0.4172	0.4251	0.4076	0.4172	0.4172	0.1366	0.1366	0.4084	0.4172	0.4251	-0.0464	0.4172	0.4076	0.00000	0.4084	0.4084	0.0363	0.1366	-0.0345	-0.0345	0.0549	0.0589	0.4251	-0.0433	0.4076	0.4172	0.4251	0.4251	0.4084	-0.0433
0.4172	0.4172	-0.1233	0.4076	0.4251	-0.0433	0.3167	0.0325	-0.1233	0.4172	0.4251	-0.0464	0.0549	0.4172	0.4251	-0.0433	-0.0464	0.2745	0.1366	0.4251	0.4084	0.4076	0.4172	0.4084	0.4251	0.0589	0.1366	0.1366	0.4084	0.4076	0.4251	0.4084	0.4076	0.00000	0.4172	0.4084	0.0363	0.1366	-0.0345	-0.0345	0.0325	-0.0345	0.4172	-0.0433	0.3167	0.4172	0.4251	0.4251	0.1747	0.1366
0.4172	-0.0101	0.4172	0.4076	0.4251	-0.0433	0.0549	-0.0484	-0.1233	0.0589	0.4251	-0.0464	0.1366	0.4084	0.4251	0.4084	-0.0433	0.4251	0.1366	0.4172	-0.0433	0.4251	-0.0433	0.1366	0.4076	-0.0433	0.1366	0.1747	0.4172	0.4251	-0.0464	0.4251	0.4076	0.00000	0.4172	0.4084	0.0363	0.1366	-0.0345	-0.0345	0.0363	-0.0345	0.4251	-0.0433	0.3167	0.4084	0.4251	0.4251	0.4084	-0.0433
0.4172	-0.0101	0.4172	0.4076	0.4251	-0.0433	0.0549	-0.0484	-0.1233	0.0589	0.4251	-0.0464	0.1366	0.4084	0.4251	0.4084	-0.0433	0.4251	0.1366	0.4172	-0.0433	0.4251	-0.0433	0.1366	0.4076	-0.0433	0.1366	0.1747	0.4172	0.4251	-0.0464	0.4251	0.4076	0.00000	0.4172	0.4084	0.0363	0.1366	-0.0345	-0.0345	0.0363	-0.0345	0.4251	-0.0433	0.3167	0.4084	0.4251	0.4251	0.4084	-0.0433
0.4172	0.1747	0.1366	0.4076	0.4251	-0.0433	0.0549	-0.0484	-0.1233	0.0589	0.4251	-0.0464	0.1366	0.4251	0.4251	0.4084	0.2745	0.0589	0.1366	0.4172	-0.0433	0.4251	-0.0433	0.1366	0.4076	0.1366	0.1366	0.1747	0.4172	0.4251	-0.0464	0.4251	0.4076	0.00000	0.4172	0.4084	0.0363	0.1366	-0.0345	-0.0345	0.0363	-0.0345	0.4251	-0.0433	0.3167	0.4251	0.4251	0.4251	0.4084	-0.0433
0.4172	0.1747	0.4084	0.4076	0.4251	0.1366	0.0549	-0.0484	-0.1233	0.0019	0.4251	-0.0464	0.0589	0.4084	0.4251	0.4084	-0.0433	0.4251	0.1366	0.4172	-0.0433	0.4251	-0.0433	0.1366	0.4076	-0.0433	0.1366	0.1747	0.4172	0.4251	-0.0464	0.4251	0.4076	0.00000	0.4172	0.4084	0.0363	0.1366	-0.0345	-0.0345	0.0363	-0.0345	0.4251	-0.0433	0.3167	0.4251	0.4251	0.4251	0.4172	-0.0433
0.4172	0.1747	0.4084	0.4076	0.4251	0.1366	0.0549	-0.0484	-0.1233	0.0019	0.4251	-0.0464	0.0589	0.4084	0.4251	0.4084	-0.0433	0.4251	0.1366	0.4172	-0.0433	0.4251	-0.0433	0.1366	0.4076	-0.0433	0.1366	0.1747	0.4172	0.4251	-0.0464	0.4251	0.4076	0.00000	0.4172	0.4084	0.0363	0.1366	-0.0345	-0.0345	0.0363	-0.0345	0.4251	-0.0433	0.3167	0.4251	0.4251	0.4251	0.4172	-0.0433
0.4172	0.1747	0.4084	0.4076	0.4251	-0.0433	0.0549	-0.0484	-0.1233	0.0589	0.4251	-0.0464	0.1366	0.4084	0.4251	0.4084	-0.0433	0.4251	0.1366	0.4172	-0.0433	0.4251	-0.0433	0.1366	0.4076	-0.0433	0.1366	0.1747	0.4172	0.4251	-0.0464	0.4251	0.4076	0.00000	0.4172	0.4084	0.0363	0.1366	-0.0345	-0.0345	0.0363	-0.0345	0.4251	-0.0433	0.3167	0.4251	0.4251	0.4251	0.4172	-0.0433
0.4172	0.0363	-0.1233	0.4076	0.4251	-0.0433	0.3167	-0.0484	-0.1233	0.0019	0.4251	-0.0433	0.1366	0.1366	0.4251	0.4084	0.2745	0.4084	0.1366	0.4251	0.4084	0.4251	0.0589	0.4251	0.4172	0.0589	0.4084	0.4251	0.4084	0.4251	-0.0464	0.4084	0.4076	0.00000	0.4172	0.4084	0.0363	0.1366	-0.0345	-0.0345	0.0363	-0.0345	0.4251	-0.0433	0.3167	0.1747	0.4251	0.4251	0.4251	0.4076
0.4172	0.0589	0.1366	0.4076	0.4251	-0.0433	0.2745	-0.0484	-0.1233	0.0019	0.4251	-0.0464	0.1366	0.4084	0.4251	0.4084	-0.0433	0.4084	0.1366	0.4172	-0.0433	0.4251	-0.0433	0.1366	0.4076	-0.0433	0.1366	0.1747	0.4172	0.4251	-0.0464	0.4251	0.4076	0.00000	0.4172	0.4084	0.0363	0.1366	-0.0345	-0.0345	0.0363	-0.0345	0.4251	-0.0433	0.3167	0.4251	0.4251	0.4251	0.4084	-0.0433
0.4172	0.0589	0.1366	0.4076	0.4251	-0.0433	0.0549	-0.0484	-0.1233	0.0589	0.4251	-0.0464	0.1366	0.4084	0.4076	0.4172	-0.0433	0.4251	0.1366	0.4172	-0.0433	0.4076	-0.0433	0.1366	0.4076	-0.0433	0.1366	0.1747	0.4172	0.4251	-0.0464	0.4251	0.4076	0.00000	0.4172	0.4084	0.0363	0.1366	-0.0345	-0.0345	0.0363	-0.0345	0.4251	-0.0433	0.3167	0.4251	0.4251	0.4251	0.4084	-0.0433
0.4172	0.0589	0.1366	0.4076	0.4251	-0.0433	0.0549	-0.0484	-0.1233	0.0589	0.4251	-0.0464	0.1366	0.4084	0.4251	-0.0464	-0.0433	0.1747	0.1366	0.4172	-0.0433	0.4076	0.1366	0.1366	0.4076	-0.0433	0.1366	0.1747	0.4172	0.4251	-0.0464	0.4251	0.4076	0.00000	0.4172	0.4084	0.0363	0.1366	-0.0345	-0.0345	0.0363	-0.0345	0.4251	-0.0433	0.3167	0.4251	0.4251	0.4251	0.4084	-0.0433
0.4172	0.0589	0.1366	0.4076	0.4251	-0.0433	0.0549	-0.0484	-0.1233	0.0589	0.4251	-0.0464	0.1366	0.4084	0.4251	0.4084	-0.0433	0.4084	0.1366	0.4172	-0.0433	0.4251	-0.0433	0.4084	0.4076	-0.0433	0.1366	0.1747	0.4172	0.4251	-0.0464	0.4251	0.4076	0.00000	0.4172	0.4084	0.0363	0.1366	-0.0345	-0.0345	0.0363	-0.0345	0.4251	-0.0433	0.3167	0.4251	0.4251	0.4251	0.4084	-0.0433
0.4172	0.0589	-0.1233	0.4076	0.4251	0.4076	0.0549	-0.0484	-0.1233	0.0589	0.4251	-0.0464	0.1366	0.4084	0.4251	0.4084	0.4076	0.4084	0.1366	0.4251	-0.0433	0.4076	-0.0433	0.1366	0.4076	-0.0433	0.1366	0.1747	0.4172	0.4251	0.0363	0.4251	0.4076	0.0019	0.4172	0.4084	0.0363	0.1366	-0.0345	-0.0345	0.0363	-0.0345	0.4251	-0.0433	0.3167	0.4251	0.4251	0.4251	0.4084	-0.0433
0.4172	0.0589	-0.1233	0.4076	0.4251	-0.0433	0.0549	-0.0484	-0.1233	0.0589	0.4251	-0.0464	0.1366	0.4084	0.4251	0.4084	0.4076	0.4084	0.1366	0.4251	-0.0433	0.4076	-0.0433	0.1366	0.4076	-0.0433	0.1366	0.1747	0.4172	0.4251	0.0363	0.4251	0.4076	0.00000	0.4172	0.4084	0.0363	0.1366	-0.0345	-0.0345	0.0363	-0.0345	0.4251	-0.0433	0.3167	0.4251	0.4251	0.4251	0.4084	-0.0433
0.4172	0.0589	-0.0484	0.4076	0.4251	-0.0433	0.4076	-0.0484	-0.1233	0.0019	0.4251	-0.0464	-0.0433	0.1366	0.4251	-0.0433	0.2745	0.2745	0.1366	-0.0433	0.4172	0.4076	0.4172	0.4172	0.4084	-0.0484	0.0589	0.4172	0.4251	0.4076	0.0589	0.00000	0.4076	0.00000	0.4172	0.1366	0.0363	0.1366	-0.0345	-0.0345	0.4251	-0.0101	0.4172	-0.0433	0.3167	0.4172	0.4251	0.4251	0.4084	-0.0433
0.4172	0.0589	-0.0484	0.4076	0.4251	-0.0433	0.3167	-0.0484	-0.1233	0.0019	0.4251	-0.0464	0.0325	-0.0433	0.4251	0.1366	0.1366	0.4084	-0.0433	0.1366	0.4251	-0.0433	-0.0433	0.4251	0.0589	0.4084	0.4172	0.4251	0.4084	0.4076	0.4251	0.4172	0.4076	0.00000	0.4084	0.4084	-0.0101	0.1366	-0.0345	-0.0345	0.0325	0.0589	0.4251	-0.0433	0.3167	-0.0433	0.4251	0.4251	0.4251	-0.0433
0.4172	0.0589	-0.0484	0.4076	0.4251	-0.0433	0.3167	-0.0484	-0.1233	0.0019	0.4251	-0.0464	0.0325	-0.0433	0.4251	0.1366	0.1366	0.4084	-0.0433	0.4084	0.4251	-0.0433	-0.0433	0.4251	0.0589	0.4084	0.4172	0.4251	0.4084	0.4076	0.4251	0.4172	0.4076	0.00000	0.4084	0.4084	-0.0101	0.1366	-0.0345	-0.0345	0.0325	0.0589	0.4251	-0.0433	0.3167	-0.0433	0.4251	0.4251	0.4251	-0.0433
0.4172	0.0589	-0.0484	0.4076	0.4251	-0.0433	0.3167	-0.0484	-0.1233	0.0019	0.4251	-0.0464	0.0325	-0.0433	0.4251	0.1366	0.1366	0.4084	-0.0433	0.4084	0.4251	-0.0433	-0.0433	0.4251	0.0589	0.4084	0.4172	-0.0433	0.4084	0.4076	0.1747	0.4172	0.4076	0.00000	0.4084	0.4084	-0.0101	0.1366	-0.0345	-0.0345	0.0325	0.0589	0.4251	-0.0433	0.3167	-0.0433	0.4251	0.4251	0.4251	-0.0433
0.4172	0.0589	-0.0484	0.4076	0.4251	-0.0433	0.3167	-0.0484	-0.1233	0.0019	0.4251	-0.0464	0.0325	-0.0433	0.4251	0.1366	0.1366	0.4084	-0.0433	0.4084	0.4251	-0.0433	-0.0433	0.4251	0.0589	0.4084	0.4172	-0.0433	0.4084	0.4251	0.4251	0.4172	0.4076	0.00000	0.4084	0.4084	-0.0101	0.1366	-0.0345	-0.0345	0.0325	0.0589	0.4251	-0.0433	0.3167	-0.0433	0.4251	0.4251	0.4251	-0.0433
0.4172	0.0589	-0.0484	0.4076	0.4251	-0.0433	0.3167	-0.0484	-0.1233	0.0019	0.4251	-0.0464	0.0325	-0.0433	0.4251	0.1366	0.1366	0.4084	-0.0433	0.4084	0.4251	-0.0433	-0.0433	0.4251	0.0589	0.4084	0.4172	-0.0433	0.4084	0.4251	0.4251	0.4172	0.4076	0.00000	0.4084	0.4084	-0.0101	0.1366	-0.0345	-0.0345	0.0325	0.0589	0.4251	-0.0433	0.3167	-0.0433	0.4251	0.4251	0.4251	-0.0433
0.4172	0.0589	0.0589	0.3167	0.4251	-0.0433	0.0549	-0.0464	-0.1233	0.0589	0.4251	-0.0464	0.1366	0.4084	0.4251	-0.0464	-0.0433	0.4084	0.1366	0.4172	-0.0433	0.4251	-0.0433	0.4172	0.4076	-0.0433	0.1366	0.1747	0.4172	0.4251	-0.0464	0.4251	0.4076	0.00000	0.4172	0.4084	0.0363	0.1366	-0.0345	-0.0345	0.0363	-0.0345	0.4251	-0.0433	0.3167	0.4251	0.4251	0.4251	0.4084	-0.0433
0.4172	0.4084	0.0589	0.4076	0.4251	-0.0345	0.1747	-0.0101	-0.0484	-0.0433	0.4251	-0.0464	0.1747	0.1747	0.4251	0.0589	0.4251	0.4084	-0.0433	0.4172	-0.0433	0.4076	-0.0433	0.4076	0.4251	0.0589	0.1366	0.4251	0.4084	0.4251	-0.0464	0.4084	0.4076	0.0019	0.4172	0.4084	-0.0101	0.1366	-0.0345	-0.0345	0.0363	0.0589	0.4251	-0.0433	0.3167	0.0589	0.4251	0.4251	0.4172	-0.0433
0.4172	0.4084	0.0589	0.4076	0.4251	-0.0345	0.0589	-0.0484	-0.0484	0.0019	0.4251	-0.0464	0.4251	0.4172	0.4251	0.0589	0.2745	0.1747	0.1366	0.4251	-0.0433	0.4076	-0.0433	0.4251	0.4251	0.0589	0.4251	0.4251	0.4172	0.4251	0.4172	0.4251	0.4076	0.0019	0.4172	0.4084	-0.0101	0.1366	-0.0345	-0.0345	0.0363	0.4172	0.4251	-0.0433	0.3167	0.0589	0.4251	0.4251	0.4172	-0.0433
0.4172	0.4084	0.0589	0.4076	0.4251	-0.0345	0.4084	-0.0101	-0.0484	0.0019	0.4251	-0.0464	0.1747	0.0589	0.4251	0.0589	0.2745	0.1747	0.1366	0.4172	-0.0433	0.4076	-0.0433	0.4251	0.4251	0.0589	0.1366	0.4251	0.4084	0.4251	-0.0464	0.4172	0.4076	0.00000	0.4172	0.4084	-0.0101	0.1366	-0.0345	-0.0345	0.0363	0.0589	0.4251	-0.0433	0.3167	0.0589	0.4251	0.4251	0.4172	-0.0433
0.4172	0.4084	0.0589	0.3167	0.4251	0.1366	0.3167	-0.0484	-0.0484	0.0589	0.4251	-0.0464	0.1747	0.4172	0.4251	0.1366	-0.0433	0.1366	0.1366	0.4251	0.2745	0.4076	-0.0433	0.4172	0.4251	0.0589	0.0589	0.4076	0.4084	0.4251	-0.0464	0.4084	0.4076	0.0019	0.4172	0.4084	-0.0101	0.1366	-0.0345	-0.0345	0.2745	-0.0433	0.4251	-0.0433	0.3167	0.4172	0.4251	0.4251	0.4172	-0.0433
0.4172	0.4084	0.0589	0.3167	0.4251	0.1366	0.3167	-0.0484	-0.0484	0.0589	0.4251	-0.0464	0.1747	0.4172	0.4251	0.1366	-0.0433	0.1366	0.1366	0.4251	0.2745	0.4076	-0.0433	0.4172	0.4251	0.0589	0.0589	0.4076	0.4084	0.4251	-0.0464	0.4084	0.4076	0.0019	0.4172	0.4084	-0.0101	0.1366	-0.0345	-0.0345	0.0363	-0.0433	0.4251	-0.0433	0.3167	0.4172	0.4251	0.4251	0.0589	-0.0433
-0.0101	0.4076	0.2362	-0.0101	-0.0484	-0.0464	0.1747	0.1366	0.1366	0.2745	0.2745	0.4076	0.4084	0.2745	-0.0433	0.0019	0.2745	0.0019	-0.1233	-0.0345	-0.0484	0.4172	-0.0433	-0.0345	-0.0484	0.0589	0.0589	0.4084	0.4084	0.4251	0.2362	0.4084	0.4076	0.0019	0.4172	0.4084	-0.0101	0.1366	-0.0345	-0.0345	0.0363	0.4172	0.4251	-0.0433	0.3167	0.4172	0.4251	0.4172	0.1747	-0.0433
-0.0101	0.4172	-0.1233	0.4076	0.1747	-0.0433	-0.0433	0.0325	-0.1233	0.4084	0.4251	-0.0464	0.1366	0.0589	0.4251	-0.0484	0.1366	0.4076	0.1366	0.4251	0.4251	0.4251	0.4172	0.4076	0.1747	0.0589	0.4251	0.1366	0.4084	0.4251	0.1747	0.4172	0.4076	0.00000	0.4172	0.4084	0.0363	0.1366	-0.0345	-0.0345	0.0363	-0.1233	0.4251	-0.0433	0.3167	0.0589	0.4251	0.4251	0.4172	0.2745
-0.0101	0.0363	0.1366	0.0325	0.0325	-0.0464	-0.0484	0.1366	0.4076	0.2745	0.2745	0.3167	0.4076	0.2745	0.4084	0.0325	0.2745	0.0019	-0.0484	-0.0464	-0.0484	0.4172	-0.0433	-0.0345	-0.0484	0.0589	0.1366	0.4251	0.4172	0.4251	-0.0464	0.4084	0.4076	0.0019	0.4172	0.4084	0.0363	0.1366	-0.0345	-0.0345	0.0363	-0.0345	0.4251	-0.0433	0.3167	0.0589	0.4251	0.4251	0.4172	-0.0433
-0.0101	-0.0433	0.2362	-0.0101	-0.0484	-0.0464	0.1747	0.1366	0.0019	0.2745	0.2745	0.4076	0.4172	0.2745	-0.0433	0.4251	0.2745	0.0019	-0.0484	-0.0345	-0.0484	0.4172	-0.0433	-0.0345	-0.0484	0.0589	-0.0345	0.1747	-0.1233	0.0325	0.2745	0.4084	0.4076	0.0019	0.4172	0.4084	-0.0101	0.1366	-0.0345	-0.0345	0.0363	0.4172	0.4251	-0.0433	0.3167	0.4172	0.4251	0.4172	0.1747	-0.0433
0.4251	0.1366	0.4172	0.4076	0.4251	-0.1233	0.3167	-0.0484	-0.0484	0.0019	0.1747	-0.0464	-0.0101	0.0589	0.4251	0.1366	-0.0433	0.4172	0.1366	0.4084	0.2745	0.4076	-0.0433	0.4251	0.4251	0.0589	0.4084	0.4251	0.4084	0.4251	0.2362	0.4084	0.4076	0.0019	0.4172	0.4084	-0.0101	0.1366	-0.0345	-0.0345	0.0363	-0.1233	0.4251	-0.0433	0.3167	0.0589	0.4251	0.4251	0.4172	-0.0433
0.4251	0.1366	0.4172	0.4076	0.4251	-0.1233	0.3167	-0.0484	-0.0484	0.0019	0.1747	-0.0464	-0.0101	0.0589	0.4251	0.1366	-0.0433	0.4172	0.1366	0.4084	0.2745	0.4076	-0.0433	0.4251	0.4251	0.0589	0.4084	0.4251	0.4084	0.4251	0.2362	0.4084	0.4076	0.0019	0.4172	0.4084	-0.0101	0.1366	-0.0345	-0.0345	0.0363	-0.1233	0.4251	-0.0433	0.3167	0.0589	0.4251	0.4251	0.4172	-0.0433
0.4251	0.4172	0.0325	0.4076	0.4251	-0.0433	0.3167	-0.0484	-0.0484	0.0589	0.4251	-0.0464	-0.0433	0.1366	0.4251	0.1366	0.2745	0.4172	-0.0433	0.4172	0.4251	0.4076	0.2745	0.4251	0.4251	0.0589	0.4076	-0.0433	0.4084	0.4076	0.2745	0.4251	0.4076	0.00000	0.4172	0.4084	-0.0101	0.1366	-0.0345	-0.0345	0.0363	-0.1233	0.4251	-0.0433	0.3167	0.4251	0.4251	0.4251	0.4172	-0.0433
0.4251	0.4251	-0.0484	0.4076	0.4251	-0.0433	0.3167	0.0325	-0.1233	0.0019	0.4251	-0.0464	0.1366	-0.0464	0.4251	-0.0464	-0.0464	0.1366	-0.0433	0.4172	-0.0464	0.4251	-0.0433	0.1366	0.2745	0.1366	0.4172	0.0589	0.4172	0.4251	-0.0464	0.4084	0.4076	0.00000	0.4084	0.4084	0.0363	0.1366	-0.0345	-0.0345	0.0589	-0.0345	0.4172	-0.0433	0.3167	0.0589	0.4251	0.4251	0.4084	-0.0433
0.4251	0.4084	-0.0484	0.4076	0.4251	0.1366	0.3167	-0.0484	-0.0484	0.1366	0.4251	-0.0464	0.4076	0.0589	0.4251	0.4084	0.4172	0.4251	-0.0433	0.4172	0.4076	-0.0464	0.1366	0.4251	0.4084	0.4084	0.4251	0.1366	0.4084	0.0589	0.4084	0.4084	0.3167	0.0019	0.4251	0.4084	-0.0101	0.1366	-0.0345	-0.1233	0.0363	-0.0484	0.4251	-0.0433	0.4076	0.4251	0.4172	0.0325	0.1747	-0.0433
0.4251	0.4084	-0.0484	0.4076	0.4251	-0.0433	0.3167	-0.0101	-0.0484	0.0019	0.4251	-0.0464	0.4084	0.1366	0.4251	0.0589	0.0589	0.0589	0.1366	0.4251	0.4084	0.4251	-0.0433	0.4076	0.2745	-0.0433	0.1366	0.1366	0.4084	0.4076	0.2745	0.4251	0.4076	0.00000	0.4172	0.4084	-0.0101	0.1366	-0.0345	-0.0345	0.0325	-0.0484	0.4251	-0.0433	0.3167	0.4172	0.4251	0.4251	0.4251	-0.0433
0.4251	0.4084	-0.0484	0.4076	0.4251	-0.0433	0.3167	-0.0101	-0.0484	0.0019	0.4251	-0.0464	0.4084	0.1366	0.4251	0.0589	0.0589	0.0589	0.1366	0.4251	0.4084	0.4251	-0.0433	0.4076	0.2745	-0.0433	0.1366	0.1366	0.4084	0.4076	0.2745	0.4251	0.4076	0.00000	0.4172	0.4084	-0.0101	0.1366	-0.0345	-0.0345	0.0325	-0.0484	0.4251	-0.0433	0.3167	0.4172	0.4251	0.4251	0.4251	-0.0433
0.4251	0.4084	-0.0484	0.4076	0.4251	-0.0433	0.3167	-0.0101	-0.0484	0.0019	0.4251	-0.0464	0.4084	0.1366	0.4251	0.0589	0.0589	0.0589	0.1366	0.4251	0.4084	0.4251	-0.0433	0.4076	0.2745	-0.0433	0.1366	0.1366	0.4084	0.4076	0.2745	0.4251	0.4076	0.00000	0.4172	0.4084	-0.0101	0.1366	-0.0345	-0.0345	0.0325	-0.0484	0.4251	-0.0433	0.3167	0.4172	0.4251	0.4251	0.4251	-0.0433
0.4251	0.4084	-0.0484	0.4076	0.4251	-0.0433	0.3167	0.0325	-0.1233	0.0019	0.4251	-0.0464	0.1366	-0.0464	0.4251	-0.0464	-0.0464	0.1366	-0.0433	0.4172	-0.0464	0.4251	-0.0433	0.1366	0.2745	0.1366	0.4172	0.0589	0.4172	0.4251	0.1366	0.4084	0.4076	0.00000	0.4084	0.4084	0.0363	0.1366	-0.0345	-0.0345	0.0589	-0.0345	0.4172	-0.0433	0.3167	0.0589	0.4251	0.4251	0.4084	-0.0433
0.4251	0.4084	-0.0484	0.4076	0.4251	-0.0433	0.3167	0.0325	-0.1233	0.0019	0.4251	-0.0464	0.1366	-0.0464	0.4251	-0.0464	-0.0464	0.1366	-0.0433	0.4172	-0.0464	0.4251	-0.0433	0.1366	0.2745	0.1366	0.4172	0.0589	0.4172	0.4251	-0.0464	0.4084	0.4076	0.00000	0.4084	0.4084	0.0363	0.1366	-0.0345	-0.0345	0.0589	-0.0345	0.4172	-0.0433	0.3167	0.0589	0.4251	0.4251	0.4084	-0.0433
0.4251	0.4084	-0.0484	0.4076	0.4251	-0.0433	0.3167	0.0325	-0.1233	0.0019	0.4251	-0.0464	0.1366	-0.0464	0.4251	-0.0464	-0.0464	0.1366	-0.0433	0.4172	-0.0464	0.4251	-0.0433	0.1366	0.2745	0.1366	0.4084	0.0589	0.4172	0.4251	-0.0464	0.4084	0.4076	0.00000	0.4084	0.4084	0.0363	0.1366	-0.0345	-0.0345	0.0589	-0.0345	0.4172	-0.0433	0.3167	0.0589	0.4251	0.4251	0.4084	-0.0433
0.4251	0.4084	0.4172	0.4076	0.4251	-0.1233	0.3167	-0.0484	-0.0484	0.0019	0.1747	-0.0464	-0.0101	0.0589	0.4251	0.1366	-0.0433	0.4172	0.1366	0.4084	0.2745	0.4076	-0.0433	0.4251	0.4251	0.0589	0.4084	0.4251	0.4084	0.4251	0.2362	0.4084	0.4076	0.0019	0.4172	0.4084	-0.0101	0.1366	-0.0345	-0.0345	0.0363	-0.1233	0.4251	-0.0433	0.3167	0.0589	0.4251	0.4251	0.4172	-0.0433
0.4251	0.4084	0.0589	0.4076	0.4251	0.1366	0.4076	-0.0484	-0.0484	0.4076	0.4251	-0.0464	0.1747	0.1366	0.4251	0.1366	0.2745	0.1747	0.1366	0.4251	0.2745	0.4076	-0.0433	0.4084	0.4251	0.0589	0.1366	0.1366	0.4084	0.4251	0.2362	0.4084	0.4076	0.00000	0.4172	0.4084	-0.0101	0.1366	-0.0345	-0.0345	0.0363	0.0589	0.4251	-0.0433	0.3167	0.4172	0.4251	0.4251	0.4172	0.1366
0.4251	0.4084	0.0589	0.4076	0.4251	0.1366	0.4076	-0.0484	-0.0484	0.4076	0.4251	-0.0464	0.1747	0.1366	0.4251	0.1366	0.2745	0.1747	0.1366	0.4251	0.2745	0.4076	-0.0433	0.4084	0.4251	0.0589	0.1366	0.1366	0.4084	0.4251	0.2362	0.4084	0.4076	0.00000	0.4172	0.4084	-0.0101	0.1366	-0.0345	-0.0345	0.0363	0.0589	0.4251	-0.0433	0.3167	0.4172	0.4251	0.4251	0.4172	0.1366
0.4251	0.4084	0.0589	0.4076	0.4251	0.1366	0.4076	-0.0484	-0.0484	0.4076	0.4251	-0.0464	0.1747	0.1366	0.4251	0.1366	0.2745	0.1747	0.1366	0.4251	0.2745	0.4076	-0.0433	0.4084	0.4251	0.0589	0.1366	0.1366	0.4084	0.4251	0.2362	0.4084	0.4076	0.00000	0.4172	0.4084	-0.0101	0.1366	-0.0345	-0.0345	0.0363	0.0589	0.4251	-0.0433	0.3167	0.4172	0.4251	0.4251	0.4172	0.0589
0.4251	0.4084	0.0589	0.4076	0.4251	0.1366	0.4076	-0.0484	-0.0484	0.4076	0.4251	0.0363	0.1747	0.1366	0.4251	0.1366	0.2745	0.1747	0.1366	0.4251	0.2745	0.4076	-0.0433	0.4084	0.4251	0.0589	0.1366	0.1366	0.4084	0.4251	0.2362	0.4084	0.4076	0.00000	0.4172	0.4084	-0.0101	0.1366	-0.0345	-0.0345	0.0363	0.0589	0.4251	-0.0433	0.3167	0.4172	0.4251	0.4251	0.4172	0.1366
0.4251	0.4084	0.0589	0.4076	0.4251	-0.0464	0.4076	-0.0484	-0.0484	0.4076	0.4251	-0.0464	0.1747	0.1366	0.4251	0.0589	0.2745	0.1747	0.1366	0.4251	0.2745	0.4076	-0.0433	0.4084	0.4251	0.0589	0.1366	0.1366	0.4084	0.4251	0.2362	0.4084	0.4076	0.00000	0.4172	0.4084	-0.0101	0.1366	-0.0345	-0.0345	0.0363	0.0589	0.4251	-0.0433	0.3167	0.4172	0.4251	0.4251	0.4172	0.1366
0.1747	0.4172	-0.0345	0.3167	0.4251	-0.0433	0.3167	-0.0484	-0.0484	0.0589	0.4251	-0.0464	0.1366	-0.0433	0.4251	0.1366	-0.0433	0.4172	0.1366	0.4251	0.1747	0.4251	0.4076	0.4251	0.0589	0.0589	-0.0433	0.1366	0.4084	0.0325	-0.0464	0.4084	0.4076	0.00000	0.4172	0.4084	0.0363	0.1366	-0.0345	-0.0345	0.0325	-0.0345	0.4251	-0.0433	0.2745	0.4251	0.4251	0.4251	0.4172	-0.0433
0.1747	0.4172	-0.0345	0.3167	0.4251	-0.0433	0.3167	-0.0484	-0.0484	0.0589	0.4251	-0.0464	0.1366	-0.0433	0.4251	0.1366	-0.0433	0.4172	0.1366	0.4251	0.4084	0.4251	0.4076	0.4251	0.0589	0.0589	-0.0433	0.1366	0.4084	0.4251	-0.0464	0.4172	0.4076	0.00000	0.4172	0.4084	0.0363	0.1366	-0.0345	-0.0345	0.0325	-0.0345	0.4251	-0.0433	0.2745	0.4251	0.4251	0.4251	0.4172	-0.0433
0.1747	0.4172	-0.0345	0.3167	0.4251	-0.0433	0.3167	-0.0484	-0.0484	0.0589	0.4251	-0.0464	0.1366	-0.0433	0.4251	0.1366	-0.0433	0.4172	0.1366	0.4251	0.4084	0.4251	0.4076	0.4251	0.0589	0.0589	-0.0433	0.1366	0.4084	0.4251	-0.0464	0.4172	0.4076	0.00000	0.4172	0.4084	0.0363	0.1366	-0.0345	-0.0345	0.0363	0.3167	0.4251	-0.0433	0.2745	0.4251	0.4251	0.4251	0.4172	-0.0433
0.1747	-0.0101	-0.0345	0.3167	0.4251	-0.0433	0.3167	-0.0464	-0.0484	0.0589	0.4251	-0.0464	0.1366	-0.0433	0.4251	0.1366	-0.0433	0.4172	0.1366	0.4251	0.4084	0.4251	0.4076	0.4251	0.0589	0.0589	-0.0433	0.1366	0.4084	0.0325	-0.0464	0.4084	0.4076	0.00000	0.4172	0.4084	-0.0101	0.1366	-0.0345	-0.0345	0.0325	-0.0345	0.4251	-0.0433	0.2745	0.4251	0.4251	0.4251	0.4172	-0.0433
0.1747	0.4084	0.0589	0.4076	0.4251	0.1366	0.3167	-0.0484	-0.1233	0.0019	0.1747	-0.0464	0.1747	0.0589	0.4251	0.1366	0.2745	0.0589	0.1366	0.4251	0.4084	0.4076	0.2745	0.4251	0.4251	0.0589	0.4251	0.4251	0.4172	0.4251	-0.0464	0.4251	0.4076	0.0019	0.4172	0.4084	-0.0101	0.1366	-0.0345	-0.0345	0.0363	-0.0345	0.4251	-0.0433	0.3167	0.4172	0.4251	0.4251	0.4076	-0.0433
0.1747	0.4084	0.0589	0.4076	0.4251	0.1366	0.3167	-0.0484	-0.0345	0.0019	0.1747	-0.0464	0.1747	0.0589	0.4251	0.1366	0.2745	0.0589	0.1366	0.4251	0.4172	0.4076	0.2745	0.4172	0.4251	0.0589	0.4076	0.4251	0.4172	0.4251	-0.0464	0.4251	0.4076	0.0019	0.4172	0.4084	-0.0101	0.1366	-0.0345	-0.0345	0.0363	0.0589	0.4251	-0.0433	0.3167	0.4172	0.4251	0.4251	0.4251	-0.0433
0.1747	0.4084	0.0589	0.4076	0.4251	-0.0345	0.4172	-0.0101	-0.0484	0.0019	0.4251	-0.0464	0.1747	0.0589	0.4251	0.1366	0.4076	0.4084	0.1366	0.4084	-0.0433	0.4251	-0.0433	0.4076	0.4251	0.0589	0.1366	0.4251	0.4084	0.4251	0.2362	0.4084	0.4076	0.0019	0.4172	0.4084	-0.0101	0.1366	-0.0345	-0.0345	0.0363	0.0589	0.4251	-0.0433	0.3167	0.0589	0.4251	0.4251	0.4172	-0.0433
-0.0345	0.4172	-0.1233	0.4076	0.4251	-0.0433	0.0549	-0.0101	-0.1233	0.0589	0.4251	-0.0464	0.4084	0.0589	0.4251	0.0589	-0.0433	0.4172	0.0589	0.4084	0.4172	0.2745	-0.0433	0.4172	0.4172	0.2745	0.1366	0.4084	0.4172	0.4251	-0.0464	0.4172	0.4076	0.00000	0.4172	0.4084	0.0363	0.1366	-0.0345	-0.0345	0.0363	0.3167	0.4251	-0.0433	0.2745	0.4251	0.4251	0.4251	0.4172	-0.0433
-0.0345	0.4172	-0.1233	0.4076	0.4251	-0.0433	-0.0433	0.0325	-0.1233	0.1366	0.4251	-0.0464	0.1366	0.0589	0.4251	0.4084	0.1366	0.4076	0.1366	0.4251	0.4251	0.4251	0.4172	0.4076	0.1747	0.4172	0.4251	-0.0433	0.4084	0.4251	0.4084	0.4172	0.4076	0.00000	0.4172	0.4084	0.0363	0.1366	-0.0345	-0.0345	0.0363	-0.1233	0.4251	-0.0433	0.3167	0.0589	0.4251	0.4251	0.4172	0.2745
-0.0345	0.4172	-0.1233	0.4076	0.4251	-0.0433	-0.0433	0.0325	-0.1233	0.4084	0.4251	-0.0464	0.1366	0.0589	0.4251	-0.0484	0.1366	0.4076	0.1366	0.4251	0.4251	0.4251	0.4172	0.4076	0.1747	0.0589	0.4251	-0.0433	0.4084	0.4251	0.4084	0.4172	0.4251	0.00000	0.4172	0.4084	0.0363	0.1366	-0.0345	-0.0345	0.0363	-0.1233	0.4251	-0.0433	0.3167	0.0589	0.4251	0.4251	0.4172	-0.0433
-0.0345	0.4172	-0.1233	0.4076	0.4251	-0.0433	-0.0433	0.0325	-0.1233	0.4084	0.4251	-0.0464	0.1366	0.0589	0.4251	-0.0484	0.1366	0.4076	0.1366	0.4251	0.4251	0.4251	0.0589	0.4076	0.1747	0.0589	0.4251	-0.0433	0.4084	0.4251	-0.0464	0.4172	0.4076	0.00000	0.4172	0.4084	0.0363	0.1366	-0.0345	-0.0345	0.0363	-0.1233	0.4251	-0.0433	0.3167	0.0589	0.4251	0.4251	0.4172	-0.0433
-0.0345	0.4172	-0.0345	0.4076	0.4251	-0.0433	0.3167	-0.0484	-0.1233	0.1747	0.4251	-0.0464	0.1366	0.0589	0.4251	-0.0433	0.4076	0.4172	-0.0433	0.4084	0.4172	0.2745	-0.0433	0.4172	0.1366	0.2745	0.1366	0.4084	0.4172	0.4251	-0.0464	0.4172	0.4076	0.00000	0.4172	0.4084	0.0363	0.1366	-0.0345	-0.0345	0.0363	0.3167	0.4251	-0.0433	0.2745	0.4251	0.4251	0.4251	0.4172	-0.0433
-0.0345	0.4172	-0.0345	0.4076	0.4251	-0.0433	0.3167	-0.0484	-0.1233	0.0589	0.4251	-0.0464	0.1366	0.0589	0.4251	-0.0433	0.4076	0.4172	-0.0433	0.4172	0.4251	0.2745	0.0589	0.4084	0.0589	0.2745	0.0589	0.4084	0.4172	0.4251	-0.0464	0.4172	0.4076	0.00000	0.4172	0.4084	0.0363	0.1366	-0.0345	-0.0345	0.0363	0.3167	0.4251	0.0363	0.2745	0.4251	0.4251	0.4251	0.4172	-0.0433
-0.0345	0.4172	-0.0345	0.4076	0.4251	-0.0433	0.3167	-0.0484	-0.1233	0.0589	0.4251	-0.0464	0.1366	0.0589	0.4251	-0.0433	0.4076	0.4172	0.0589	0.4251	0.4172	0.4251	0.4076	-0.0464	0.4172	0.2745	0.1366	0.4084	0.4172	0.4251	-0.0464	0.4172	0.4076	0.00000	0.4172	0.4084	0.0363	0.1366	-0.0345	-0.0345	0.0325	0.3167	0.4251	-0.0433	0.2745	0.4251	0.4251	0.4251	0.4172	-0.0433
-0.0345	0.4172	-0.0345	0.4076	0.4251	-0.0433	0.3167	-0.0484	-0.1233	0.0589	0.4251	-0.0464	0.1366	0.0589	0.4251	-0.0433	0.4076	0.4172	0.0589	0.4251	0.4172	0.4251	0.4076	-0.0464	0.4172	0.2745	0.1366	0.4084	0.4172	0.4251	-0.0464	0.4172	0.4076	0.00000	0.4172	0.4084	0.0363	0.1366	-0.0345	-0.0345	0.0363	0.3167	0.4251	-0.0433	0.2745	0.4251	0.4251	0.4251	0.4172	-0.0433
-0.0345	0.4172	-0.0345	0.4076	0.4251	-0.0433	0.3167	-0.0101	-0.1233	0.4172	0.4251	-0.0464	0.1366	0.0589	0.4251	-0.0433	-0.0433	0.4172	0.0589	0.4172	0.4251	0.2745	0.1366	0.4084	0.0589	0.2745	0.1366	0.4084	0.4172	0.4251	-0.0464	0.4172	0.4076	0.00000	0.4172	0.4084	0.0363	0.1366	-0.0345	-0.0345	0.0363	0.3167	0.4251	-0.0433	0.2745	0.4251	0.4251	0.4251	0.4172	-0.0433
-0.0345	0.4172	-0.0345	0.4076	0.4251	-0.0433	0.3167	-0.0433	-0.1233	0.0019	0.4251	-0.0464	0.1366	0.0589	0.4251	-0.0433	-0.0433	0.4172	-0.0433	0.4172	0.4172	0.4076	-0.0433	0.4172	-0.0464	0.2745	-0.0433	0.1366	0.4172	0.4251	-0.0464	0.4172	0.4076	0.00000	0.4172	0.4084	0.0363	0.1366	-0.0345	-0.0345	0.0363	0.3167	0.4251	-0.0433	0.2745	0.4251	0.4251	0.4251	0.4172	-0.0433
-0.0345	0.4172	-0.0345	0.3167	0.4251	-0.0433	0.3167	-0.0484	-0.1233	0.0325	0.4251	-0.0464	-0.0433	0.0589	0.4076	-0.0433	-0.0433	0.4172	0.1366	0.4084	0.4172	0.4251	-0.0433	0.4172	0.0589	0.2745	0.1366	0.4084	0.4172	0.4251	-0.0464	0.4172	0.4076	0.00000	0.4172	0.4084	0.0363	0.1366	-0.0345	-0.0345	0.0363	0.3167	0.4251	-0.0433	0.2745	0.4251	0.4251	0.4251	0.4172	-0.0433
-0.0345	0.4172	-0.0345	0.3167	0.4251	-0.0433	0.3167	-0.0484	-0.1233	0.0325	0.4251	-0.0464	-0.0433	0.0589	0.4076	-0.0433	-0.0433	0.4172	-0.0433	0.4084	0.0589	0.4076	-0.0433	0.4084	0.0589	0.2745	0.1366	0.4084	0.4172	0.4251	-0.0464	0.4172	0.4076	0.00000	0.4172	0.4084	0.0363	0.1366	-0.0345	-0.0345	0.0363	0.3167	0.4251	-0.0433	0.2745	0.4251	0.4251	0.4251	0.4172	-0.0433
-0.0345	0.4172	-0.0345	0.3167	0.4251	-0.0433	0.3167	-0.0464	-0.1233	0.0325	0.4251	-0.0464	-0.0433	0.0589	0.4251	-0.0433	-0.0433	0.4172	-0.0433	0.4172	0.1747	0.4076	-0.0433	0.4172	0.0589	0.2745	0.1366	0.4084	0.4172	0.4251	0.0363	-0.0345	0.4076	0.00000	0.4172	0.4084	0.0363	0.1366	-0.0345	-0.0345	0.0325	0.3167	0.4251	-0.0433	0.2745	0.4251	0.4251	0.4251	0.4172	-0.0433
-0.0345	0.4172	-0.0345	0.3167	0.4251	-0.0433	0.3167	-0.0464	-0.1233	0.0325	0.4251	-0.0464	-0.0433	0.0589	0.4251	-0.0433	-0.0433	0.4172	-0.0433	0.4172	0.1747	0.4076	-0.0433	0.4172	0.0589	0.2745	0.0019	0.4084	0.4172	0.4251	0.0363	0.4172	0.4076	0.00000	0.4172	0.4084	0.0363	0.1366	-0.0345	-0.0345	0.0363	0.3167	0.4251	-0.0433	0.2745	0.4251	0.4251	0.4251	0.4172	-0.0433
-0.0345	0.4172	-0.0345	0.3167	0.4251	-0.0433	0.3167	-0.0464	-0.1233	0.0325	0.4251	-0.0464	-0.0433	0.0589	0.4251	-0.0433	-0.0433	0.4172	-0.0433	0.4084	0.4172	0.4251	-0.0433	0.4172	0.0589	0.2745	0.1366	0.4084	0.4172	0.4251	-0.0464	0.4172	0.4076	0.00000	0.4172	0.4084	0.0363	0.1366	-0.0345	-0.0345	0.0363	0.3167	0.4251	-0.0433	0.2745	0.4251	0.4251	0.4251	0.4172	-0.0433
-0.0345	0.4172	-0.0345	0.3167	0.4251	-0.0433	0.3167	-0.0464	-0.1233	0.0325	0.4251	-0.0464	0.0589	0.0589	0.4251	-0.0433	-0.0433	0.4172	-0.0433	0.4172	0.1747	0.4076	-0.0433	0.4172	0.0589	0.2745	0.1366	0.4084	0.4172	0.4251	-0.0464	0.4172	0.4076	0.00000	0.4172	0.4084	0.0363	0.1366	-0.0345	-0.0345	0.0363	0.3167	0.4251	-0.0433	0.2745	0.4251	0.4251	0.4251	0.4172	-0.0433
0.0019	-0.1233	0.4084	0.4076	0.4251	0.0325	0.4076	-0.0464	-0.1233	0.0019	0.4251	-0.0464	0.1366	0.4084	0.4251	0.1366	-0.0433	0.4251	-0.0464	0.4084	0.2362	0.4251	-0.0433	0.4251	0.4084	0.0589	-0.0464	0.4084	0.4084	0.4251	0.4251	0.4084	0.4076	0.0019	0.4251	0.4084	0.0363	0.1366	-0.0433	-0.0433	0.0019	-0.0464	0.4251	-0.0433	0.1366	0.4251	0.4251	0.4251	0.0589	-0.0433
0.0019	0.0325	-0.0433	0.4251	0.2745	-0.0345	-0.0484	0.0019	0.2745	-0.0345	0.0019	-0.0464	0.3167	0.0363	-0.0101	-0.0433	-0.0101	0.0363	-0.0484	-0.0484	0.4084	0.0019	-0.0433	0.2745	0.2745	0.3167	0.0549	0.2745	0.4172	0.0325	0.2745	0.4084	-0.0345	0.00000	0.4084	-0.0433	0.4076	0.3167	-0.0345	-0.0345	0.0325	-0.0345	0.4251	-0.0433	0.2745	0.4251	0.4251	0.4251	0.4172	-0.0433
0.0019	0.4084	0.0589	0.4076	0.4251	-0.0345	0.4084	-0.0101	-0.0484	0.0019	0.4251	-0.0464	0.1747	0.0589	0.4251	0.1747	0.2745	0.1747	0.1366	0.4084	-0.0433	0.4076	-0.0433	0.4251	0.4251	0.0589	0.1366	0.4251	0.4084	0.4251	-0.0464	0.4084	0.4076	0.0019	0.4172	0.4084	-0.0101	0.1366	-0.0345	-0.0345	0.0363	0.0589	0.4251	-0.0433	0.3167	0.0589	0.4251	0.4251	0.4172	-0.0433
0.0325	0.1366	-0.0433	0.0549	0.4251	0.0549	0.4172	-0.0433	0.4084	0.0019	-0.1233	0.4251	0.1366	0.1747	-0.0345	0.0363	0.0549	0.0363	0.0589	-0.1233	0.0549	-0.0345	-0.0433	0.1366	0.0589	-0.0433	0.0325	0.0019	-0.0345	-0.0433	0.1366	0.00000	0.00000	0.00000	0.4172	0.4084	0.0363	0.1366	-0.0345	-0.0345	0.0325	0.0549	0.4251	-0.0433	0.4076	0.4251	0.4251	0.4251	0.4172	-0.0433
0.0325	0.0589	-0.1233	0.4076	0.4251	-0.0433	0.3167	-0.1233	-0.0464	-0.0433	0.4251	0.0589	0.4251	-0.0433	0.4076	0.1366	0.4076	0.4172	-0.0433	0.4084	0.4172	0.2745	0.4076	0.4251	0.1747	-0.0345	-0.0101	0.4172	0.4172	0.4076	-0.0464	0.4172	0.4076	0.00000	0.4084	0.4084	-0.0101	0.1366	-0.0345	-0.0345	0.0363	-0.1233	0.4251	-0.0433	0.4076	0.4172	0.4251	0.4251	0.4172	0.1366
0.0325	0.0589	-0.0484	0.4076	0.4251	-0.0433	0.3167	-0.0464	-0.1233	-0.1233	-0.0433	0.4251	0.0589	0.4251	0.4084	0.4076	0.4172	0.4084	0.4251	-0.0433	0.4251	0.4084	-0.0433	0.4084	0.4251	0.4251	0.1366	0.0589	0.4084	0.4172	0.4251	-0.0464	0.4076	0.00000	0.4084	0.4084	0.0363	0.1366	-0.0345	-0.0345	0.0363	-0.0345	0.4251	-0.0433	0.4076	0.4172	0.4251	0.4251	0.4084	-0.0433
0.0325	0.4084	0.4172	0.4076	0.4251	-0.1233	0.3167	-0.0484	-0.0484	0.0019	0.1747	-0.0464	-0.0101	0.0589	0.4251	0.1366	-0.0433	0.4172	0.1366	0.4084	0.2745	0.4076	-0.0433	0.4251	0.4251	0.0589	0.4084	0.4251	0.4084	0.4251	0.2362	0.4084	0.4076	0.0019	0.4172	0.4084	-0.0101	0.1366	-0.0345	-0.0345	0.0363	-0.1233	0.4251	-0.0433	0.3167	0.0589	0.4251	0.4251	0.4172	-0.0433
0.0363	0.4251	0.2362	-0.0101	-0.0484	-0.0464	0.1747	0.1366	0.1366	0.2745	0.2745	0.4076	0.4084	0.2745	-0.0433	0.0019	0.2745	0.0019	-0.0484	-0.0345	-0.0484	0.4172	-0.0433	-0.0345	-0.0484	0.0589	-0.0345	0.1747	-0.1233	0.0325	0.2745	0.1747	0.4076	0.0019	0.4172	0.4084	-0.0101	0.1366	-0.0345	-0.0345	0.0363	-0.0433	0.4251	-0.0433	0.3167	0.4251	0.4251	0.4251	0.1747	-0.0433
0.0363	0.4251	0.2362	-0.0101	-0.0484	-0.0464	0.1747	0.1366	0.1366	0.2745	0.2745	0.4076	0.4084	0.2745	-0.0433	0.0019	0.2745	0.0019	-0.0484	-0.0345	-0.0484	0.4172	-0.0433	-0.0345	-0.0484	0.0589	-0.0345	0.1747	-0.1233	0.0325	0.2745	0.1747	0.4076	0.0019	0.4172	0.4084	-0.0101	0.1366	-0.0345	-0.0345	0.0363	-0.0433	0.4251	-0.0433	0.3167	0.4251	0.4251	0.4251	0.1747	-0.0433
0.0363	0.4251	0.2362	-0.0101	-0.0484	-0.0464	0.1747	0.1366	0.1366	0.2745	0.2745	0.4076	0.4084	0.2745	-0.0433	0.0019	0.2745	0.0019	-0.0484	-0.0345	-0.0484	0.4172	-0.0433	-0.0345	-0.0484	0.0589	-0.0345	0.1747	-0.1233	0.0325	0.2745	0.1747	0.4076	0.0019	0.4172	0.4084	-0.0101	0.1366	-0.0345	-0.0345	0.0363	-0.0433	0.4251	-0.0433	0.3167	0.4251	0.4251	0.4251	0.1747	-0.0433
0.0363	0.4251	0.2362	-0.0101	-0.0484	-0.0464	0.1747	0.1366	0.1366	0.2745	0.2745	0.4076	0.4084	0.2745	-0.0433	0.0019	0.2745	0.0019	-0.0484	-0.0345	-0.0484	0.4172	-0.0433	-0.0345	-0.0484	0.0589	-0.0345	0.1747	-0.1233	0.0325	0.2745	0.4084	0.4076	0.0019	0.4172	0.4084	-0.0101	0.1366	-0.0345	-0.0345	0.0363	-0.0433	0.4251	-0.0433	0.3167	0.4251	0.4251	0.4251	0.1747	-0.0433
0.0363	0.4251	0.2362	-0.0101	-0.0484	-0.0464	0.1747	0.1366	0.1366	0.2745	0.2745	0.4076	0.4084	0.2745	-0.0433	0.0019	0.2745	0.0019	-0.0484	-0.0345	-0.0484	0.4172	-0.0433	-0.0345	-0.0484	0.0589	-0.0345	0.1747	-0.1233	0.0325	0.2745	0.4084	0.4076	0.0019	0.4172	0.4084	-0.0101	0.1366	-0.0345	-0.0345	0.0363	-0.0433	0.4251	-0.0433	0.3167	0.4251	0.4251	0.4251	0.1747	-0.0433
0.0363	0.4251	0.2362	-0.0101	-0.0484	-0.0464	0.1747	0.1366	0.1366	0.2745	0.2745	0.4076	0.4084	0.2745	-0.0433	0.0019	0.2745	0.0019	-0.0484	-0.0345	-0.0484	0.4172	-0.0433	-0.0345	-0.0484	0.0589	-0.0345	0.1747	-0.1233	0.0325	0.2745	0.4084	0.4076	0.0019	0.4172	0.4084	-0.0101	0.1366	-0.0345	-0.0345	0.0363	-0.0433	0.4251	-0.0433	0.3167	0.4251	0.4251	0.4251	0.1747	-0.0433
0.0363	0.4251	0.2362	-0.0101	-0.0484	-0.0464	0.1747	0.1366	0.1366	0.2745	0.2745	0.4076	0.4084	0.2745	-0.0433	0.0019	0.2745	0.0019	-0.0484	-0.0345	-0.0484	0.4172	-0.0433	-0.0345	-0.0484	0.0589	-0.0345	0.1747	-0.1233	0.0325	0.2745	0.4084	0.4076	0.0019	0.4172	0.4084	-0.0101	0.1366	-0.0345	-0.0345	0.0363	-0.0433	0.4251	-0.0433	0.3167	0.4251	0.4251	0.4251	0.1747	-0.0433
0.0363	0.4251	0.2362	-0.0101	-0.0484	-0.0464	0.1747	0.1366	0.1366	0.2745	0.2745	0.4076	0.4084	0.2745	-0.0433	0.0019	0.2745	0.0019	-0.0484	-0.0345	-0.0484	0.4172	-0.0433	-0.0345	-0.0484	0.0589	-0.0345	0.1747	-0.1233	0.0325	0.2745	0.4084	0.4076	0.0019	0.4172	0.4084	-0.0101	0.1366	-0.0345	-0.0345	0.0363	-0.0433	0.4251	-0.0433	0.3167	0.4251	0.4251	0.4251	0.1747	-0.0433
0.0363	0.4251	0.2362	-0.0101	-0.0484	-0.0464	0.1747	0.1366	0.1366	0.2745	0.2745	0.4076	0.4084	0.2745	-0.0433	0.0019	0.2745	0.0019	-0.0484	-0.0345	-0.0484	0.4172	-0.0433	-0.0345	-0.0484	0.0589	-0.0345	0.1747	-0.1233	0.0325	0.2745	0.4084	0.4076	0.0019	0.4172	0.4084	-0.0101	0.1366	-0.0345	-0.0345	0.0363	-0.0433	0.4251	-0.0433	0.3167	0.4251	0.4251	0.4251	0.1747	-0.0433
0.0363	0.4251	0.2362	-0.0101	-0.0484	-0.0464	0.1747	0.1366	0.1366	0.2745	0.2745	0.4076	0.4084	0.2745	-0.0433	0.0019	0.2745	0.0019	-0.0484	-0.0345	-0.0484	0.4172	-0.0433	-0.0345	-0.0484	0.0589	0.0589	0.4084	0.4084	0.4251	0.2745	0.4084	0.4076	0.0019	0.4172	0.4084	-0.0101	0.1366	-0.0345	-0.0345	0.0363	-0.0433	0.4251	-0.0433	0.3167	0.4251	0.4251	0.4251	0.1747	-0.0433
0.0363	0.4251	0.2362	-0.0101	-0.0484	-0.0464	0.1747	0.1366	0.1366	0.2745	0.2745	0.4076	0.4084	0.2745	-0.0433	0.0019	0.2745	0.0019	-0.0484	-0.0345	-0.0484	0.4172	-0.0433	-0.0345	-0.0484	0.0589	0.0589	0.4084	0.4084	0.4251	0.2745	0.4084	0.4076	0.0019	0.4172	0.4084	-0.0101	0.1366	-0.0345	-0.0345	0.0363	-0.0433	0.4251	-0.0433	0.3167	0.4251	0.4251	0.4251	0.1747	-0.0433
0.0363	0.4084	0.1366	0.4076	0.4251	0.1366	0.3167	-0.0484	-0.0484	-0.0345	0.4251	-0.0464	0.0589	0.1366	0.4251	0.1366	-0.0433	0.4172	0.1366	0.1366	-0.0433	0.4076	-0.0433	0.4251	0.4251	0.0589	0.1366	0.4251	0.4084	0.4251	0.2362	0.4084	0.4076	0.0019	0.4172	0.4084	-0.0101	0.1366	-0.0345	-0.0345	0.0363	-0.1233	0.4251	-0.0433	0.3167	0.4172	0.4251	0.4251	0.4076	-0.0433
0.0363	0.4084	0.1366	0.4076	0.4251	0.1366	0.3167	-0.0484	-0.0484	0.0589	0.4251	-0.0464	0.1747	0.1366	0.4251	0.1366	-0.0433	0.4172	0.1366	0.1366	-0.0433	0.4076	-0.0433	0.4251	0.4251	0.0589	0.1366	0.4251	0.4084	0.4251	0.2362	0.4084	0.4076	0.0019	0.4172	0.4084	-0.0101	0.1366	-0.0345	-0.0345	0.0363	-0.1233	0.4251	-0.0433	0.3167	0.4172	0.4251	0.4251	0.4251	-0.0433
0.0363	0.4084	0.0589	0.4076	0.4251	0.1366	0.3167	-0.0484	-0.0484	-0.0345	0.4251	-0.0464	0.1747	0.1366	0.4251	0.1366	-0.0433	0.4172	0.1366	0.1366	-0.0433	0.4076	-0.0433	0.4251	0.4251	0.0589	0.1366	0.4251	0.4084	0.4251	0.2362	0.4084	0.4076	0.0019	0.4172	0.4084	-0.0101	0.1366	-0.0345	-0.0345	0.0325	-0.1233	0.4251	-0.0433	0.3167	0.4172	0.4251	0.4251	0.4076	-0.0433
0.0363	0.4084	0.0589	0.4076	0.4251	0.1366	0.3167	-0.0484	-0.0484	-0.0345	0.4251	-0.0464	0.1747	0.1366	0.4251	0.1366	-0.0433	0.4172	0.1366	0.1366	-0.0433	0.4076	-0.0433	0.4251	0.4251	0.0589	0.1366	0.4251	0.4084	0.4251	0.2362	0.4084	0.4076	0.0019	0.4172	0.4084	-0.0101	0.1366	-0.0345	-0.0345	0.0363	-0.1233	0.4251	-0.0433	0.3167	0.4172	0.4251	0.4251	0.4076	-0.0433
0.0363	0.4084	0.0589	0.4076	0.4251	0.1366	0.3167	-0.0484	-0.0484	-0.0345	0.4251	-0.0464	0.1747	0.1366	0.4251	0.1366	-0.0433	0.4172	0.1366	0.1366	-0.0433	0.4076	-0.0433	0.4251	0.4251	0.0589	0.4084	0.4251	0.4084	0.4251	0.2362	0.4084	0.4076	0.0019	0.4172	0.4084	-0.0101	0.1366	-0.0345	-0.0345	0.0363	-0.1233	0.4251	-0.0433	0.3167	0.4172	0.4251	0.4251	0.4251	-0.0433
0.0363	0.4084	0.0589	0.4076	0.4251	0.1366	0.3167	-0.0484	-0.0484	0.0589	0.4251	-0.0464	0.1747	0.1366	0.4251	0.1366	-0.0433	0.4172	0.1366	0.1366	0.4076	0.4076	-0.0433	0.4251	0.4251	0.0589	0.1366	0.4251	0.4172	0.4251	0.2362	0.4084	0.4076	0.0019	0.4172	0.4084	-0.0101	0.1366	-0.0345	-0.0345	0.0363	-0.1233	0.4251	-0.0433	0.3167	0.4172	0.4251	0.4251	0.4076	-0.0433
0.0363	0.4084	0.0589	0.4076	0.4251	0.1366	0.3167	-0.0484	-0.0484	0.0589	0.4251	-0.0464	0.1747	0.1366	0.4251	0.1366	-0.0433	0.4172	0.1366	0.1366	-0.0433	0.4076	-0.0433	0.4251	0.4251	0.0589	0.1366	0.4251	0.4084	0.4251	0.2362	0.4084	0.4076	0.0019	0.4172	0.4084	-0.0101	0.1366	-0.0345	-0.0345	0.0363	-0.1233	0.4251	-0.0433	0.3167	0.4172	0.4251	0.4251	0.4076	-0.0433
0.0363	0.4084	0.0589	0.4076	0.4251	0.1366	0.3167	-0.0484	-0.0484	0.0589	0.4251	-0.0464	0.1747	0.1366	0.4251	0.1366	-0.0433	0.4172	0.1366	0.1366	-0.0433	0.4076	-0.0433	0.4251	0.4251	0.0589	0.1366	0.4251	0.4084	0.4251	0.2362	0.4084	0.4076	0.0019	0.4172	0.4084	-0.0101	0.1366	-0.0345	-0.0345	0.0363	-0.1233	0.4251	-0.0433	0.3167	0.4172	0.4251	0.4251	0.4076	-0.0433
0.0363	0.4084	0.0589	0.4076	0.4251	0.1366	0.3167	-0.0484	-0.0484	0.0589	0.4251	-0.0464	0.1747	0.1366	0.4251	0.1366	-0.0433	0.4172	0.1366	0.1366	-0.0433	0.4076	-0.0433	0.4251	0.4251	0.0589	0.1366	0.4251	0.4084	0.4251	0.2362	0.4084	0.4076	0.0019	0.4172	0.4084	-0.0101	0.1366	-0.0345	-0.0345	0.0363	-0.1233	0.4251	-0.0433	0.3167	0.4172	0.4251	0.4251	0.4251	-0.0433
0.0363	0.4084	0.0589	0.4076	0.4251	0.1366	0.3167	-0.0484	-0.0484	0.0589	0.4251	-0.0464	0.1747	0.1366	0.4251	0.1366	-0.0433	0.4172	0.1366	0.1366	-0.0433	0.4076	-0.0433	0.4251	0.4251	0.0589	0.1366	0.4251	0.4084	0.4251	0.2362	0.4084	0.4076	0.0019	0.4172	0.4084	-0.0101	0.1366	-0.0345	-0.0345	0.0363	-0.1233	0.4251	-0.0433	0.3167	0.4172	0.4251	0.4251	0.4251	-0.0433
0.0363	0.4084	0.0589	0.4076	0.4251	0.1366	0.3167	-0.0484	-0.0484	0.0589	0.4251	-0.0464	0.1747	0.1366	0.4251	0.1366	-0.0433	0.4172	0.1366	0.4084	-0.0433	0.4076	0.3167	0.4251	0.4251	0.0589	0.1366	0.4251	0.4084	0.4251	0.2362	0.4084	0.4076	0.0019	0.4172	0.4084	-0.0101	0.1366	-0.0345	-0.0345	0.0363	-0.1233	0.4251	-0.0433	0.3167	0.4172	0.4251	0.4251	0.4076	-0.0433
-0.0433	0.4172	0.0589	0.4076	0.4251	-0.1233	0.3167	-0.0484	-0.1233	0.0019	0.1747	-0.0464	0.4172	-0.0464	0.4251	-0.0433	0.2745	0.4172	0.1366	0.4251	0.2745	0.4076	-0.0433	0.1366	0.4251	0.0589	-0.0433	0.4251	0.4084	0.4251	-0.0464	0.4172	0.4076	0.0019	0.4172	0.4084	-0.0101	0.1366	-0.0345	-0.0345	0.0363	0.0589	0.4251	0.0589	0.3167	0.4084	0.4251	0.4251	0.4172	0.1366
-0.0433	0.1747	0.0589	0.4076	0.4251	-0.1233	0.3167	-0.0484	-0.1233	0.0019	0.1747	-0.0464	0.4172	-0.0433	0.4251	-0.0433	0.2745	0.4172	0.1366	0.4251	0.2745	0.4076	-0.0433	0.1366	0.4251	0.0589	-0.0433	0.4251	0.4084	0.4251	-0.0433	0.4172	0.4076	0.0019	0.4172	0.4084	-0.0101	0.1366	-0.0345	-0.0345	0.0363	0.0589	0.4251	0.0589	0.3167	0.4172	0.4251	0.4251	0.4172	0.1366
-0.0433	0.4084	-0.0433	0.4076	0.4251	0.1366	0.3167	-0.0484	-0.0484	0.0019	0.4251	-0.0464	0.4172	0.1366	0.4251	0.0589	0.4172	0.0589	0.1366	0.4251	-0.1233	0.4076	-0.0433	0.4084	0.4251	0.0589	0.1366	0.4251	0.4084	0.4251	0.4084	0.4084	0.4076	0.00000	0.4172	0.4084	-0.0101	0.1366	-0.0345	-0.0345	0.0363	0.4084	0.4251	-0.0433	0.3167	0.4172	0.4251	0.4251	0.4251	0.0589
-0.0433	0.4084	-0.0433	0.4076	0.4251	0.1366	0.3167	-0.0484	-0.0484	0.0019	0.4251	-0.0464	0.1747	0.1366	0.4251	0.0589	0.4172	0.4172	0.1366	0.4251	0.2745	0.4076	0.0589	0.4251	0.4251	0.0589	0.1366	0.4084	0.4084	0.4251	0.4084	0.4084	0.4076	0.0019	0.4172	0.4084	-0.0101	0.1366	-0.0345	-0.0345	0.0363	0.0589	0.4251	-0.0433	0.3167	0.4172	0.4251	0.4251	0.4251	0.0589
-0.0433	0.4084	-0.0433	0.4076	0.4251	0.1366	0.3167	-0.0484	-0.0484	0.0019	0.4251	-0.0464	0.1747	0.1366	0.4251	0.0589	0.4172	0.0589	0.1366	0.4172	0.2745	0.4076	-0.0433	0.4251	0.4251	0.0589	0.1366	0.4251	0.4084	0.4251	0.1366	0.4084	0.4076	0.0019	0.4172	0.4084	-0.0101	0.1366	-0.0345	-0.0345	0.0363	0.1366	0.4251	-0.0433	0.3167	0.4172	0.4251	0.4251	0.4251	0.0589
-0.0433	0.4084	-0.0433	0.4076	0.4251	0.1366	0.3167	-0.0484	-0.0484	0.0019	0.4251	-0.0464	0.1747	0.1366	0.4251	0.0589	0.4172	0.0589	0.1366	0.4251	-0.1233	0.4076	-0.0433	0.4084	0.4251	0.0589	0.1366	0.4084	0.4084	0.4251	0.4084	0.4084	0.4076	0.00000	0.4172	0.4084	-0.0101	0.1366	-0.0345	-0.0345	0.0363	0.4084	0.4251	-0.0433	0.3167	0.0589	0.4251	0.4251	0.4251	0.0589
-0.0433	0.4084	-0.0433	0.4076	0.4251	0.1366	0.3167	-0.0484	-0.0484	0.0019	0.4251	-0.0464	0.1747	0.1366	0.4251	0.0589	0.4172	0.0589	-0.0433	0.4251	0.2745	0.4076	-0.0433	0.4251	0.4251	0.0589	0.1366	0.4084	0.4084	0.4251	0.4084	0.4084	0.4076	0.0019	0.4172	0.4084	-0.0101	0.1366	-0.0345	-0.0345	0.0363	0.0589	0.4251	-0.0433	0.3167	0.4172	0.4251	0.4251	0.4251	0.0589
-0.0433	0.4084	-0.0433	0.4076	0.4251	0.1366	0.3167	-0.0484	-0.0484	0.0019	0.4251	-0.0464	0.1747	-0.0464	0.4251	0.0589	0.4172	0.0589	0.1366	0.4251	-0.1233	0.4076	-0.0433	0.4084	0.4251	0.0589	0.1366	0.4084	0.4084	0.4251	0.4084	0.4084	0.4076	0.00000	0.4172	0.4084	-0.0101	0.1366	-0.0345	-0.0345	0.0363	0.4084	0.4251	-0.0433	0.3167	0.0589	0.4251	0.4251	0.4251	0.0589
-0.0433	0.4084	-0.0433	0.4076	0.4251	0.1366	0.3167	-0.0484	-0.0484	0.0019	0.4251	-0.0464	0.1747	-0.0464	0.4251	0.0589	0.4172	0.0589	0.1366	0.4251	-0.1233	0.4076	-0.0433	0.4084	0.4251	0.0589	0.1366	0.4084	0.4084	0.4251	0.4084	0.4084	0.4076	0.00000	0.4172	0.4084	-0.0101	0.1366	-0.0345	-0.0345	0.0363	0.4084	0.4251	-0.0433	0.3167	0.0589	0.4251	0.4251	0.4251	0.0589
-0.0433	0.4084	-0.0433	0.3167	0.4251	-0.0433	0.4076	-0.0484	-0.1233	0.0589	0.4251	-0.0464	0.1366	0.2745	0.4251	0.1366	-0.0433	0.4172	0.1366	0.4251	0.4084	0.4251	0.4076	0.4251	0.0589	0.1366	-0.0433	0.4084	0.4084	0.0325	-0.0464	0.0589	0.4076	0.00000	0.4172	0.4084	0.0363	0.1366	-0.0345	-0.0345	0.0325	-0.0345	0.4251	-0.0433	0.2745	0.4251	0.4251	0.4251	0.4172	-0.0433
0.0589	-0.1233	0.4076	0.4251	-0.0433	0.3167	-0.1233	0.0363	-0.1233	-0.0433	0.4251	0.0589	0.4251	0.4084	0.4076	-0.0345	0.4084	0.4172	0.0589	0.4251	0.4172	0.4076	0.4076	0.4084	0.4172	0.1366	0.4251	-0.0433	0.4172	0.4251	-0.0464	0.0589	0.4076	0.00000	0.4084	0.4084	-0.0101	0.1366	-0.0345	-0.0345	0.0363	-0.0433	0.4251	-0.0433	0.4076	0.4172	0.4251	0.4251	0.4084	-0.0433
0.0589	-0.1233	0.4076	0.4251	-0.0433	0.3167	-0.1233	0.0363	-0.1233	-0.0433	0.4251	0.0589	0.4251	0.4084	0.4076	-0.0345	0.4084	0.4172	0.0589	0.4251	0.4172	0.4251	0.4076	0.4084	0.4172	0.1366	0.4251	-0.0433	0.4172	0.4251	-0.0464	0.0589	0.4076	0.00000	0.4084	0.4084	-0.0101	0.1366	-0.0345	-0.0345	0.0363	-0.0433	0.4251	-0.0433	0.4076	0.4172	0.4251	0.4251	0.4084	-0.0433
0.0589	-0.0484	0.4076	0.4251	-0.0433	0.3167	-0.0464	-0.1233	-0.1233	-0.0433	0.4251	0.0589	0.4251	0.4084	0.4076	0.4172	0.4084	0.4251	-0.0433	0.4076	0.4084	-0.0433	0.4172	0.4251	0.4251	0.4084	0.0589	0.4084	0.4172	0.4251	-0.0464	0.4172	0.4076	0.00000	0.4084	0.4084	0.0363	0.1366	-0.0345	-0.0345	0.0363	-0.0345	0.4251	-0.0433	0.4076	0.4172	0.4251	0.4251	0.4084	-0.0433
0.0589	-0.0484	0.4076	0.4251	-0.0433	0.3167	-0.0464	-0.0484	-0.1233	0.2745	0.4251	-0.0433	0.4251	0.1366	0.4076	0.4172	0.4084	0.4251	-0.0433	0.4084	0.4084	0.4076	0.4172	0.4076	0.4172	0.1366	0.1366	0.4084	0.4172	0.4251	-0.0464	0.4172	0.4076	0.00000	0.4084	0.4084	-0.0101	0.1366	-0.0345	-0.0345	0.0363	-0.0345	0.4251	-0.0433	0.4076	0.4172	0.4251	0.4251	0.4084	-0.0433
0.0589	-0.0484	0.4172	0.4076	0.4251	0.1366	0.4076	-0.0484	-0.0484	0.0019	0.4251	-0.0464	0.4076	0.4172	0.4251	0.1366	0.4251	0.1747	0.1366	0.4172	0.4251	0.4251	0.1366	-0.0464	0.4251	0.1366	0.4251	0.4251	0.4084	0.4251	-0.0464	0.4084	0.4076	0.0019	0.4084	0.4084	0.0363	0.1366	-0.0345	-0.0345	0.0363	0.0589	0.4251	-0.0433	0.3167	0.4076	0.4251	0.4251	0.4172	-0.0433
0.0589	-0.0484	0.4172	0.4076	0.4251	0.1366	0.4076	-0.0484	-0.0484	0.0019	0.4251	-0.0464	0.4076	0.4172	0.4251	0.1366	0.4251	0.4084	0.1366	0.4251	0.4251	0.4251	0.1366	-0.0464	0.4251	0.1366	0.4084	0.4251	0.4084	0.4251	-0.0464	0.4084	0.4076	0.0019	0.4084	0.4084	0.0363	0.1366	-0.0345	-0.0345	0.0363	0.0589	0.4251	-0.0433	0.3167	0.4076	0.4251	0.4251	0.4172	-0.0433
0.0589	-0.0484	0.4172	0.4076	0.4251	0.1366	0.4076	-0.0484	-0.0484	0.0019	0.4251	-0.0464	0.4076	0.4172	0.4251	0.1366	0.4251	0.4084	0.1366	0.4251	0.4251	0.4251	0.1366	-0.0464	0.4251	0.1366	0.4084	0.4251	0.4084	0.4251	-0.0464	0.4084	0.4076	0.0019	0.4084	0.4084	0.0363	0.1366	-0.0345	-0.0345	0.0363	0.0589	0.4251	-0.0433	0.3167	0.4076	0.4251	0.4251	0.4172	-0.0433
0.0589	-0.0484	0.4172	0.4076	0.4251	0.1366	0.4076	-0.0484	-0.0484	0.0019	0.4251	-0.0464	0.4076	0.4172	0.4251	0.1366	0.4251	0.4084	0.1366	0.4251	0.4251	0.4251	0.1366	-0.0464	0.4251	0.1366	0.4084	0.4251	0.4084	0.4251	-0.0464	0.4084	0.4076	0.0019	0.4084	0.4084	0.0363	0.1366	-0.0345	-0.0345	0.0363	0.0589	0.4251	-0.0433	0.3167	0.4076	0.4251	0.4251	0.4172	-0.0433
0.0589	-0.0484	0.4172	0.4076	0.4251	0.1366	0.4076	-0.0484	-0.0484	0.0019	0.4251	-0.0464	0.4076	0.4084	0.4251	0.1366	0.4251	0.4084	0.1366	0.4251	0.4251	0.4251	0.1366	-0.0464	0.4251	0.1366	0.4084	0.4251	0.4084	0.4251	-0.0464	0.4084	0.4076	0.0019	0.4084	0.4084	0.0363	0.1366	-0.0345	-0.0345	0.0363	0.0589	0.4251	-0.0433	0.3167	0.4076	0.4251	0.4251	0.4172	-0.0433
0.0589	-0.0484	0.0589	0.4076	0.4251	0.1366	0.4076	-0.1233	-0.0484	0.0019	0.4251	-0.0464	0.4251	0.0589	0.4251	0.1366	-0.0433	0.4084	0.4084	0.4251	0.4251	0.4251	0.1366	-0.0464	0.4251	0.1366	0.4084	0.4251	0.4084	0.4251	-0.0464	0.4084	0.4076	0.0019	0.4084	0.4084	0.0363	0.1366	-0.0345	-0.0345	0.0363	0.1366	0.4251	-0.0433	0.3167	0.0589	0.4251	0.4251	0.0589	-0.0433
0.0589	-0.0484	0.4084	0.4076	0.4251	-0.0464	0.3167	-0.0484	-0.0484	0.0019	0.4172	-0.0464	0.1747	0.1366	0.4251	0.0589	0.2745	0.1366	0.1366	0.4251	0.1366	0.4076	-0.0433	0.4251	0.4076	0.0589	0.4084	0.4076	0.4172	0.4251	-0.0464	0.4084	0.4076	0.0019	0.4172	0.4084	0.0363	-0.0433	-0.0345	-0.0345	0.1366	0.4084	0.4251	-0.0433	0.3167	0.4172	0.4251	0.4251	0.4172	-0.0433
0.0589	0.4172	-0.1233	0.4076	0.4251	-0.0433	0.4076	-0.0433	-0.1233	0.4084	0.4251	-0.0464	0.4172	0.0589	0.4251	0.1366	0.4076	0.4084	0.1366	0.4172	0.4076	0.4251	0.2745	0.4251	0.4172	-0.0433	0.4251	-0.0464	0.4084	0.4251	-0.0433	0.4172	0.4076	0.00000	0.4172	0.4084	-0.0101	0.1366	-0.0345	-0.0345	0.0363	-0.0484	0.4251	-0.0433	0.3167	0.4172	0.4251	0.4251	0.4251	-0.0433
0.0589	0.4172	-0.1233	0.4076	0.4251	-0.0433	0.2362	-0.1233	-0.1233	0.4251	0.4251	-0.0464	0.3167	0.4172	0.4251	-0.0433	-0.0464	-0.0433	0.1366	-0.0433	0.4084	0.4076	0.4172	0.4172	0.4251	0.0589	0.1366	0.1366	0.4084	0.4076	0.4084	0.4084	0.4076	0.00000	0.4172	0.4084	0.0363	0.1366	-0.0345	-0.0345	0.0325	-0.0345	0.4172	-0.0433	0.3167	0.4172	0.4251	0.4251	0.1747	0.1366
0.0589	0.4172	-0.1233	0.4076	0.4251	-0.0433	0.3167	0.1366	-0.0484	0.0019	0.4251	-0.0464	0.4251	-0.0433	0.4251	0.1366	0.4172	0.4251	0.1366	0.4172	0.4251	0.4251	-0.0433	0.4172	0.0589	0.1366	-0.0433	0.4251	0.4084	0.4251	-0.0464	0.4172	0.4076	0.00000	0.4172	0.4084	-0.0101	0.1366	-0.0345	-0.0345	0.0363	-0.0484	0.4251	-0.0433	0.3167	-0.0433	0.4251	0.4251	0.4251	0.0589
0.0589	0.4172	-0.1233	0.4076	0.4251	-0.0433	0.3167	0.1366	-0.0484	0.0019	0.4251	-0.0464	0.4251	-0.0433	0.4251	0.1366	0.4172	0.4251	0.1366	0.4172	0.4251	0.4251	-0.0433	0.4172	0.0589	0.1366	-0.0433	0.4251	0.4084	0.4251	-0.0464	0.4172	0.4076	0.00000	0.4172	0.4084	-0.0101	0.1366	-0.0345	-0.0345	0.0363	-0.0484	0.4251	-0.0433	0.3167	0.0589	0.4251	0.4251	0.4251	0.0589
0.0589	0.4172	-0.1233	0.4076	0.4251	-0.0433	0.3167	0.1366	-0.0484	0.0019	0.4251	-0.0464	0.4251	-0.0433	0.4251	0.1366	0.1747	0.4251	0.1366	0.4172	0.4251	0.4251	-0.0433	0.4172	0.0589	0.1366	-0.0433	0.4172	0.4084	0.4251	-0.0464	0.4172	0.4076	0.00000	0.4172	0.4084	-0.0101	0.1366	-0.0345	-0.0345	0.0325	-0.0484	0.4251	-0.0433	0.3167	-0.0433	0.4251	0.4251	0.4251	0.0589
0.0589	0.4172	-0.1233	0.4076	0.4251	-0.0433	0.3167	-0.0484	-0.1233	0.1366	0.4251	-0.0464	0.4172	0.1366	0.4251	-0.0433	0.4084	0.0589	0.1366	0.4172	0.4076	0.4251	-0.0433	0.4172	0.4084	0.0019	0.4251	-0.0464	0.4084	0.4251	-0.0464	0.4172	0.4076	0.00000	0.4172	0.4084	-0.0101	0.1366	-0.0345	-0.0345	0.0363	-0.0484	0.4251	-0.0433	0.3167	0.4172	0.4251	0.4251	0.4251	-0.0433
0.0589	0.4172	-0.1233	0.4076	0.4251	-0.0433	0.3167	-0.0101	-0.1233	0.4251	0.4076	-0.0464	0.1747	0.1366	0.4251	0.0589	0.0589	0.1366	0.1366	0.4251	0.4084	0.4251	-0.0433	0.2745	0.4076	0.0589	-0.0433	0.1366	0.4084	0.4076	0.2745	0.4172	0.4076	0.00000	0.4172	0.4084	-0.0101	0.1366	-0.0345	-0.0345	0.0325	-0.0484	0.4251	-0.0433	0.3167	0.4172	0.4251	0.4251	0.4251	-0.0433
0.0589	0.4172	-0.1233	0.4076	0.4251	-0.0433	0.3167	-0.0101	-0.1233	-0.0433	0.4251	-0.0464	0.4084	0.1366	0.4251	0.0589	0.0589	0.0589	0.1366	0.4251	0.4084	0.4251	-0.0433	0.4076	0.2745	-0.0433	0.1366	0.1366	0.4084	0.4076	0.2745	0.4172	0.4076	0.00000	0.4172	0.4084	-0.0101	0.1366	-0.0345	-0.0345	0.0325	-0.0484	0.4251	-0.0433	0.3167	0.4172	0.4251	0.4251	0.4251	-0.0433
0.0589	0.4172	-0.1233	0.4076	0.4251	-0.0433	0.3167	-0.0101	-0.0484	0.0019	0.4251	-0.0464	0.4084	0.1366	0.4251	0.0589	0.0589	0.0589	0.1366	0.4251	0.4084	0.4251	-0.0433	0.4076	0.2745	-0.0433	0.1366	0.1366	0.4084	0.4076	0.4076	0.4251	0.4076	0.00000	0.4172	0.4084	-0.0101	0.1366	-0.0345	-0.0345	0.0325	-0.0484	0.4251	-0.0433	0.3167	0.4172	0.4251	0.4251	0.4251	-0.0433
0.0589	0.4172	-0.1233	0.3167	0.4251	-0.0433	0.3167	-0.0484	-0.1233	0.4251	0.4251	-0.0464	0.3167	0.4172	0.4251	-0.0433	-0.0433	0.2745	0.1366	-0.0433	0.4084	0.4076	0.4172	0.4084	0.4076	0.0589	0.1366	0.4084	0.4084	0.4076	0.4251	0.4172	0.4076	0.00000	0.4172	0.4084	0.0363	0.1366	-0.0345	-0.0345	0.0325	-0.0345	0.4172	-0.0433	0.3167	0.4172	0.4251	0.4251	0.1747	0.1366
0.0589	0.4172	-0.0345	0.3167	0.4172	-0.0433	0.3167	0.1747	-0.1233	-0.0433	0.1747	-0.0464	0.4076	-0.0464	0.4251	0.0589	0.0589	0.4172	0.0589	0.4251	0.4172	0.4251	0.4076	0.4076	0.1366	0.4084	0.3167	0.1366	0.4084	0.4076	0.0589	0.4172	0.4076	0.00000	0.4172	0.4084	0.0363	0.1366	-0.0345	-0.0345	0.0325	-0.0345	0.4251	-0.0433	0.2745	0.4251	0.4251	0.4251	0.4172	-0.0433
0.0589	0.4172	0.0589	0.4076	0.4251	-0.0345	0.1366	-0.0101	-0.1233	0.0019	0.4251	-0.0464	0.1747	0.0589	0.4251	0.1366	0.4251	0.4251	0.1366	0.4084	0.4076	0.4076	-0.0433	0.4251	0.4251	0.0589	0.1366	0.4251	0.4084	0.4251	0.2362	0.4084	0.4076	0.0019	0.4172	0.4084	-0.0101	0.1366	-0.0345	-0.0345	0.0363	0.0589	0.4251	-0.0433	0.3167	0.0589	0.4251	0.4251	0.4172	-0.0433
0.0589	0.4172	0.0589	0.4076	0.4251	-0.0433	0.3167	0.1366	-0.0484	0.0019	0.4251	-0.0464	0.4251	0.4172	0.4251	0.1366	-0.0345	0.4251	0.1366	0.4084	0.4251	0.4251	-0.0433	0.4172	0.0589	0.1366	-0.0433	0.4251	0.4172	0.4251	-0.0464	0.4172	0.4251	0.00000	0.4172	0.4084	-0.0101	0.1366	-0.0345	-0.0345	-0.0484	-0.0484	0.4251	-0.0433	0.3167	-0.0433	0.4251	0.4251	0.4251	0.0589
0.0589	0.4172	0.0589	0.3167	0.4172	-0.0433	0.3167	0.1747	-0.1233	-0.0433	0.1747	-0.0464	0.4076	-0.0464	0.4251	0.0589	0.0589	0.4172	0.0589	0.4251	0.4172	0.4251	0.4076	0.4076	0.1366	0.4084	0.3167	0.1366	0.4084	0.4076	0.0589	0.4172	0.4076	0.00000	0.4172	0.4084	0.0363	0.1366	-0.0345	-0.0345	0.0325	0.0549	0.4251	-0.0433	0.2745	0.4251	0.4172	0.4251	0.4172	-0.0433
0.0589	0.4172	0.0589	0.3167	0.4251	0.1366	0.3167	-0.0484	-0.0484	0.0019	0.4251	-0.0464	0.1747	0.1366	0.4251	0.1366	-0.0433	0.1366	0.1366	0.4251	0.2745	0.4076	-0.0433	0.4251	0.4251	0.0589	0.1366	0.4251	0.4084	0.4251	-0.0464	0.4084	0.4076	0.0019	0.4172	0.4084	-0.0101	0.1366	-0.0345	-0.0345	0.0363	-0.0433	0.4251	-0.0433	0.3167	0.0589	0.4251	0.4251	0.4172	-0.0433
0.0589	0.4172	0.0589	0.3167	0.4251	0.1366	0.3167	-0.0484	-0.0484	0.0019	0.4251	-0.0464	0.1747	0.1366	0.4251	0.1366	-0.0433	0.1366	0.1366	0.4251	0.2745	0.4076	-0.0433	0.4251	0.4251	0.0589	0.1366	0.4251	0.4084	0.4251	-0.0464	0.4084	0.4076	0.0019	0.4172	0.4084	-0.0101	0.1366	-0.0345	-0.0345	0.0363	-0.0433	0.4251	-0.0433	0.3167	0.0589	0.4251	0.4251	0.4172	-0.0433
0.0589	0.4172	0.0589	0.3167	0.4251	0.1366	0.3167	-0.0484	-0.0484	0.0019	0.4251	-0.0464	0.1747	0.1366	0.4251	0.1366	-0.0433	0.1366	0.1366	0.4251	0.2745	0.4076	-0.0433	0.4251	0.4251	0.0589	0.1366	0.4251	0.4084	0.4251	-0.0464	0.4084	0.4076	0.0019	0.4172	0.4084	-0.0101	0.1366	-0.0345	-0.0345	0.0363	-0.0433	0.4251	-0.0433	0.3167	0.0589	0.4251	0.4251	0.4172	-0.0433
0.0589	0.4172	0.0589	0.3167	0.4251	0.1366	0.3167	-0.0484	-0.0484	0.0019	0.4251	-0.0464	0.1747	0.4084	0.4251	0.1366	-0.0433	0.1366	0.1366	0.4251	0.2745	0.4076	-0.0433	0.4251	0.4251	0.0589	0.1366	0.4251	0.4084	0.4251	-0.0464	0.4084	0.4076	0.0019	0.4172	0.4084	-0.0101	0.1366	-0.0345	-0.0345	0.0363	-0.0433	0.4251	-0.0433	0.3167	0.0589	0.4251	0.4251	0.4172	-0.0433
0.0589	0.4172	0.0589	0.3167	0.4251	0.1366	0.3167	-0.0484	-0.0484	0.0019	0.4251	-0.0464	0.1747	0.4084	0.4251	0.1366	-0.0433	0.1366	0.1366	0.4251	-0.0464	0.4251	-0.0433	0.4251	0.4251	0.0589	0.4084	0.4251	0.4084	0.4251	-0.0464	0.4084	0.4076	0.0019	0.4172	0.4084	-0.0101	0.1366	-0.0345	-0.0345	0.0363	-0.0433	0.4251	-0.0433	0.3167	0.0589	0.4251	0.4251	0.4172	-0.0433
0.0589	0.4172	0.0589	0.3167	0.4251	0.1366	0.3167	-0.0484	-0.0484	0.0589	0.4251	-0.0464	0.1747	0.4172	0.4251	0.1366	-0.0433	0.1366	0.1366	0.4251	0.2745	0.4076	-0.0433	0.4084	0.4251	0.0589	0.0589	0.4076	0.4084	0.4251	-0.0464	0.4084	0.4076	0.0019	0.4172	0.4084	-0.0101	0.1366	-0.0345	-0.0345	0.0363	-0.0433	0.4251	-0.0433	0.3167	0.4172	0.4251	0.4251	0.4172	-0.0433
0.0589	-0.0101	-0.1233	0.4076	0.4251	-0.0433	0.3167	-0.0464	-0.1233	0.4172	0.4251	-0.0464	0.4084	0.0589	-0.0433	-0.0433	0.2745	0.4172	0.1366	0.4076	0.4172	0.4076	0.4084	0.4084	0.4172	0.0589	0.1366	0.1366	0.4084	0.4251	0.4076	0.4084	0.4076	0.00000	0.4172	0.4084	0.0363	0.1366	-0.0345	-0.1233	0.0363	-0.0345	0.4251	-0.0433	0.3167	0.4172	0.4251	0.4251	0.1747	-0.0433
0.0589	-0.0101	-0.1233	0.4076	0.4251	-0.0433	0.3167	0.0363	0.2745	0.4172	0.4251	-0.0464	0.1366	0.0589	0.4251	0.1366	-0.0433	0.4172	0.1366	-0.0433	0.4172	0.4076	0.4251	0.4084	0.4172	0.0589	0.1366	0.1366	0.4084	0.4251	0.4076	0.4084	0.4076	0.00000	0.4172	0.4084	0.0363	0.1366	-0.0345	-0.1233	0.0363	-0.0345	0.4251	-0.0433	0.4076	0.4172	0.4251	0.4251	0.4084	-0.0433
0.0589	0.4251	-0.1233	0.4076	0.4251	-0.0433	0.4076	-0.0484	-0.1233	0.0019	0.4251	-0.0464	0.4251	-0.0433	0.4251	0.1366	0.4076	0.1747	0.1366	0.4172	0.4076	0.4251	-0.0433	0.4172	0.4251	0.1366	0.0589	0.1366	0.4084	0.4251	0.4172	0.4172	0.4076	0.00000	0.4172	0.4084	-0.0101	0.1366	-0.0345	-0.0345	0.0363	-0.0484	0.4251	-0.0433	0.3167	0.3167	0.4251	0.4251	0.4172	-0.0433
0.0589	0.4251	-0.1233	0.4076	0.4251	-0.0433	0.4076	-0.0484	-0.1233	0.0019	0.4251	-0.0464	0.4251	-0.0433	0.4251	0.1366	0.4076	0.1747	0.1366	0.4172	0.4076	0.4251	-0.0433	0.4172	0.4251	0.0589	0.0589	0.1366	0.4084	0.4251	0.4172	0.4172	0.4076	0.00000	0.4172	0.4084	0.0363	0.1366	-0.0345	-0.0345	0.0363	-0.0484	0.4251	-0.0433	0.3167	0.3167	0.4251	0.4251	0.4172	-0.0433
0.0589	0.4251	-0.1233	0.4076	0.4251	-0.0433	0.4076	-0.0484	-0.1233	0.0019	0.4251	-0.0464	0.4251	-0.0433	0.4251	-0.0433	0.4076	0.1747	0.1366	0.4172	0.4076	0.4251	0.4076	0.4172	0.4251	0.0589	0.0589	0.1366	0.4084	0.4251	0.4172	0.4172	0.4076	0.00000	0.4172	0.4084	-0.0101	0.1366	-0.0345	-0.0345	0.0363	-0.0484	0.4251	-0.0433	0.3167	0.3167	0.4251	0.4251	0.4172	-0.0433
0.0589	0.4251	-0.0484	0.4076	0.4251	-0.0433	0.4076	-0.0484	-0.0484	0.4172	0.4251	-0.0464	-0.0464	0.0589	0.4251	0.1366	0.1366	0.4076	-0.0433	0.4172	0.4084	-0.0464	-0.0433	0.4251	0.4251	0.0019	0.4251	-0.0433	0.4172	0.4251	0.4076	0.4172	0.4076	0.00000	0.4084	0.4084	-0.0101	0.1366	-0.0345	-0.0345	0.0363	-0.0345	0.4251	-0.0433	0.3167	0.0589	0.4251	0.4251	0.4084	-0.0433
0.0589	0.1747	0.0589	0.4076	0.4251	-0.1233	0.3167	-0.0345	-0.1233	-0.0433	0.4251	-0.0464	0.0589	-0.0464	0.4251	0.0589	0.4251	0.1747	-0.0433	0.4251	-0.0464	0.4076	0.4076	0.4084	0.4084	0.0589	-0.0464	0.4251	0.4084	0.4172	-0.0464	0.4084	0.4076	0.0019	0.4172	0.4084	-0.0101	0.1366	-0.0345	-0.0345	0.0363	-0.0433	0.4251	-0.0433	0.3167	0.4172	0.4251	0.4251	0.4172	0.0589
0.0589	0.1747	0.0589	0.3167	0.4251	0.0589	0.3167	-0.0484	-0.0484	0.0589	0.4251	-0.0464	0.1747	0.4076	0.4251	0.1366	0.4076	0.1366	0.1366	0.4251	0.2745	0.4076	-0.0433	0.4172	0.4251	0.0589	0.0589	0.4076	0.4084	0.4251	-0.0464	0.4084	0.4076	0.0019	0.4172	0.4084	-0.0101	0.1366	-0.0345	-0.0345	0.0363	-0.0433	0.4251	-0.0433	0.3167	0.4172	0.4251	0.4251	0.0589	-0.0433
0.0589	0.4084	0.4172	0.4076	0.4251	-0.0433	0.1747	-0.0101	-0.0484	0.0019	0.4251	-0.0464	0.1747	0.0589	0.4251	-0.0464	0.4251	0.1747	0.1366	0.4084	-0.0433	0.4076	-0.0433	0.4251	0.4251	0.0589	0.1366	0.4251	0.4084	0.4251	-0.0464	0.4172	0.4076	0.0019	0.4172	0.4084	-0.0101	0.1366	-0.0345	-0.0345	0.0363	0.0589	0.4251	-0.0433	0.3167	0.0589	0.4251	0.4251	0.4172	-0.0433
0.0589	0.4084	-0.0345	0.4076	0.4251	-0.0433	0.3167	-0.0101	-0.1233	0.0589	0.4251	-0.0464	0.1366	-0.0433	0.4251	0.1366	-0.0433	0.4172	0.1366	0.4251	0.4084	0.4251	0.4076	0.4251	0.0589	0.0589	-0.0433	0.1366	0.4084	0.0325	-0.0464	0.4172	0.4076	0.00000	0.4172	0.4084	0.0363	0.1366	-0.0345	-0.0345	0.0325	-0.0345	0.4251	-0.0433	0.2745	0.4251	0.4251	0.4251	0.4172	-0.0433
0.0589	0.4084	-0.0345	0.3167	0.4251	0.1366	0.3167	-0.0484	-0.0484	0.0589	0.4251	-0.0464	0.1747	0.4172	0.4251	0.1366	0.4076	0.1366	0.1366	0.4251	0.2745	0.4076	-0.0433	0.4172	0.4251	0.0589	0.0589	0.4076	0.4084	0.4251	0.0363	0.4084	0.4076	0.0019	0.4172	0.4084	-0.0101	0.1366	-0.0345	-0.0345	0.2745	-0.0433	0.4251	-0.0433	0.3167	0.4172	0.4251	0.4251	0.4172	-0.0433
0.0589	0.4084	-0.0433	0.4076	0.4251	0.1366	0.3167	-0.1233	-0.1233	0.0019	0.4251	-0.0464	0.4172	0.1366	0.4251	-0.0464	0.2745	0.1747	0.1366	0.4251	-0.0433	0.4076	-0.0433	0.1366	0.4172	0.0589	0.4172	0.4251	0.4084	0.4251	0.4084	0.0589	0.4076	0.0019	0.4172	0.4084	-0.0101	0.1366	-0.0345	-0.0345	0.0363	0.4172	0.4251	-0.0433	0.3167	0.4172	0.4251	0.4251	0.4172	-0.0433
0.0589	0.4084	-0.0433	0.4076	0.4251	0.1366	0.3167	-0.0484	-0.1233	0.0019	0.4251	-0.0464	0.1747	0.1366	0.4251	-0.0464	0.2745	0.1747	0.1366	0.4251	-0.0433	0.4076	-0.0433	0.1366	0.4172	0.0589	0.4172	0.4251	0.4084	0.4251	0.4084	0.0589	0.4076	0.0019	0.4172	0.4084	-0.0101	0.1366	-0.0345	-0.0345	0.0363	0.4172	0.4251	-0.0433	0.3167	0.4172	0.4251	0.4251	0.4172	-0.0433
0.0589	0.4084	-0.0433	0.4076	0.4251	0.1366	0.3167	-0.0484	-0.1233	0.0019	0.4251	-0.0464	0.1747	0.1366	0.4251	-0.0464	0.2745	0.1747	0.1366	0.4251	-0.0433	0.4076	-0.0433	0.1366	0.4172	0.0589	0.4172	0.4251	0.4084	0.4251	0.4084	0.0589	0.4076	0.0019	0.4172	0.4084	-0.0101	0.1366	-0.0345	-0.0345	0.0363	0.4172	0.4251	-0.0433	0.3167	0.4172	0.4251	0.4251	0.4172	-0.0433
0.0589	0.4084	-0.0433	0.4076	0.4251	0.1366	0.3167	-0.0484	-0.1233	0.0019	0.4251	-0.0464	0.1747	0.1366	0.4251	-0.0464	0.2745	0.1747	0.1366	0.4251	-0.0433	0.4076	-0.0433	0.1366	0.4172	0.0589	0.4172	0.4251	0.4084	0.4251	0.4084	0.0589	0.4076	0.0019	0.4172	0.4084	-0.0101	0.1366	-0.0345	-0.0345	0.0363	0.4172	0.4251	-0.0433	0.3167	0.4172	0.4251	0.4251	0.4172	-0.0433
0.0589	0.4084	0.0589	0.4076	0.4251	0.1366	0.3167	-0.1233	-0.1233	0.0019	0.4251	-0.0464	-0.0101	-0.0464	0.4251	0.0589	0.4076	0.4084	-0.0433	0.4251	-0.0464	0.4076	-0.0433	0.1366	0.4251	0.0589	0.4172	0.4076	0.4084	0.4172	-0.0464	0.0589	0.4076	0.0019	0.4172	0.4084	-0.0101	0.1366	-0.0345	-0.0345	0.0363	0.0589	0.4251	-0.0433	0.3167	0.4172	0.4251	0.4251	0.4084	0.0589
0.0589	0.4084	0.0589	0.4076	0.4251	-0.1233	0.4172	-0.0101	-0.0484	0.0019	0.4251	-0.0464	0.1747	0.1366	0.4251	0.0589	0.2745	0.4084	0.1366	0.4251	0.4076	0.4076	-0.0433	0.4084	0.4251	0.0589	0.1366	0.4251	0.4172	0.4251	-0.0464	0.4084	0.4076	0.0019	0.4172	0.4084	-0.0101	0.1366	-0.0345	-0.0345	0.0363	0.0589	0.4251	-0.0433	0.3167	0.0589	0.4251	0.4251	0.4172	-0.0433
0.0589	0.4084	0.0589	0.4076	0.4251	-0.1233	0.3167	-0.0345	-0.1233	0.0019	0.2362	-0.0464	-0.0101	-0.0464	0.4251	0.0589	0.4251	0.1747	-0.0433	0.4251	-0.0464	0.4076	-0.0433	0.1366	0.4251	0.0589	0.0589	0.4251	0.4172	0.4172	-0.0464	0.4084	0.4076	0.0019	0.4172	0.4084	-0.0101	0.1366	-0.0345	-0.0345	0.0363	-0.0433	0.4251	0.0589	0.3167	0.4172	0.4251	0.4251	0.4172	0.0589
0.0589	0.4084	0.0589	0.4076	0.4251	-0.0433	0.4076	-0.0101	-0.0484	0.0019	0.4251	-0.0464	0.4251	0.0589	0.4251	0.0589	0.2745	0.4251	0.1366	0.4251	-0.0433	0.4076	-0.0433	0.4076	0.4251	0.0589	0.4084	0.4172	0.4172	0.4251	0.4084	0.4172	0.4076	0.0019	0.4172	0.4084	-0.0101	0.1366	-0.0345	-0.0345	0.0363	0.4172	0.4251	-0.0433	0.3167	0.4172	0.4251	0.4251	0.4172	-0.0433
0.0589	0.4084	0.0589	0.3167	0.4251	0.1366	0.3167	-0.0484	-0.0484	0.0019	0.4251	-0.0464	0.1747	0.0589	0.4251	0.0589	0.4084	0.4084	0.1366	0.4251	-0.0433	0.4251	-0.0433	0.4251	0.4251	0.0589	0.0589	0.4251	0.4084	0.4251	-0.0464	0.4172	0.4076	0.0019	0.4172	0.4084	-0.0101	0.4084	-0.0345	-0.0345	0.0363	-0.0433	0.4251	-0.0433	0.3167	0.0589	0.4251	0.4251	0.0589	-0.0433
0.0589	0.4084	0.0589	0.3167	0.4251	0.1366	0.3167	-0.0484	-0.0484	0.0589	0.4251	-0.0464	-0.0101	0.4076	0.4251	0.1366	-0.0433	-0.0433	0.1366	0.4076	0.2745	0.4076	-0.0433	0.4172	0.4251	0.0589	0.0589	0.4076	0.4084	0.4251	-0.0464	0.4084	0.4076	0.0019	0.4172	0.4084	-0.0101	0.1366	-0.0345	-0.0345	0.0363	-0.0433	0.4251	-0.0433	0.3167	0.4172	0.4251	0.4251	0.4172	-0.0433
0.0589	0.4084	0.0589	0.3167	0.4251	0.1366	0.3167	-0.0484	-0.0484	0.0589	0.4251	-0.0464	0.1747	0.1366	0.4251	0.1366	0.1366	0.4084	0.1366	0.4251	-0.0433	0.4251	-0.0433	0.4251	0.4251	0.0589	0.0589	0.4251	0.4084	0.4251	-0.0464	0.4172	0.4076	0.0019	0.4172	0.4084	-0.0101	0.1366	-0.0345	-0.0345	0.0363	-0.0433	0.4251	-0.0433	0.3167	0.0589	0.4251	0.4251	0.0589	-0.0433
0.0589	0.4084	0.0589	0.3167	0.4251	0.1366	0.3167	-0.0484	-0.0484	0.0589	0.4251	-0.0464	0.1747	0.4172	0.4251	0.1366	0.4076	0.1366	0.1366	0.4251	0.2745	0.4076	-0.0433	0.4172	0.4251	0.0589	0.0589	0.4076	0.4084	0.4251	-0.0464	0.4084	0.4076	0.0019	0.4172	0.4084	-0.0101	0.1366	-0.0345	-0.0345	0.0363	-0.0433	0.4251	-0.0433	0.3167	0.4172	0.4251	0.4251	0.0589	-0.0433
0.0589	0.4084	0.0589	0.3167	0.4251	0.1366	0.3167	-0.0484	-0.0484	0.0589	0.4251	-0.0464	0.1747	0.4172	0.4251	0.1366	0.4076	0.1366	0.1366	0.4251	0.2745	0.4076	-0.0433	0.4172	0.4251	0.0589	0.0589	0.4076	0.4084	0.4251	-0.0464	0.4084	0.4076	0.0019	0.4172	0.4084	-0.0101	0.1366	-0.0345	-0.0345	0.0363	-0.0433	0.4251	-0.0433	0.3167	0.4084	0.4251	0.4251	0.0589	-0.0433
0.0589	0.4084	0.0589	0.3167	0.4251	0.1366	0.3167	-0.0484	-0.0484	0.0589	0.4251	-0.0464	0.1747	0.4172	0.4251	0.1366	-0.0433	0.1366	0.1366	0.4251	0.2745	0.4076	-0.0433	0.4172	0.4251	0.0589	0.1747	0.4076	0.4084	0.4251	-0.0464	0.4084	0.4076	0.0019	0.4172	0.4084	-0.0101	0.1366	-0.0345	-0.0345	0.0363	-0.0433	0.4251	-0.0433	0.3167	0.4172	0.4251	0.4251	0.4172	-0.0433
0.0589	0.4084	0.0589	0.3167	0.4251	0.1366	0.3167	-0.0484	-0.0484	0.0589	0.4251	-0.0464	0.1747	0.4172	0.4251	0.1366	-0.0433	0.1366	0.1366	0.4251	0.2745	0.4076	-0.0433	0.4172	0.4251	0.0589	0.0589	0.4076	0.4084	0.4251	-0.0464	0.4084	0.4076	0.0019	0.4172	0.4084	-0.0101	0.1366	-0.0345	-0.0345	0.2745	-0.0433	0.4251	-0.0433	0.3167	0.4172	0.4251	0.4251	0.4172	-0.0433
0.0589	0.4084	0.0589	0.3167	0.4251	0.1366	0.3167	-0.0484	-0.0484	0.0589	0.4251	-0.0464	0.1747	0.4172	0.4251	0.1366	-0.0433	0.1366	0.1366	0.4251	0.2745	0.4076	-0.0433	0.4172	0.4251	0.0589	0.0589	0.4076	0.4084	0.4251	-0.0464	0.4084	0.4076	0.0019	0.4172	0.4084	-0.0101	0.1366	-0.0345	-0.0345	0.0363	-0.0433	0.4251	-0.0433	0.3167	0.4172	0.4251	0.4251	0.0589	-0.0433
0.0589	0.4084	0.0589	0.3167	0.4251	0.1366	0.3167	-0.0484	-0.0484	0.0589	0.4251	-0.0464	0.1747	0.4172	0.4251	0.1366	-0.0433	0.4251	0.1366	0.4076	0.2745	0.4251	-0.0433	0.4172	0.4251	0.0589	0.0589	0.4076	0.4084	0.4251	-0.0464	0.4084	0.4076	0.0019	0.4172	0.4084	-0.0101	0.1366	-0.0345	-0.0345	0.0363	-0.0433	0.4251	-0.0433	0.3167	0.4172	0.4251	0.4251	0.4172	-0.0433
0.0589	0.4084	0.0589	0.3167	0.4251	0.1366	0.3167	-0.0484	-0.0484	0.0589	0.4251	-0.0464	0.1747	0.4172	0.4251	0.1366	-0.0433	-0.0433	0.1366	0.4076	0.2745	0.4076	-0.0433	0.4172	0.4251	0.0589	0.0589	0.4076	0.4084	0.4251	-0.0464	0.4084	0.4076	0.0019	0.4172	0.4084	-0.0101	0.1366	-0.0345	-0.0345	0.0363	-0.0433	0.4251	-0.0433	0.3167	0.4172	0.4251	0.4251	0.4172	-0.0433
0.0589	0.4084	0.0589	0.3167	0.4251	0.1366	0.3167	-0.0484	-0.0484	0.0589	0.4251	-0.0464	0.1747	0.4172	0.4251	0.1366	-0.0433	-0.0433	0.1366	0.4251	0.2745	0.4076	-0.0433	0.4084	0.4251	0.0589	0.0589	0.4076	0.4084	0.4251	-0.0464	0.4084	0.4076	0.0019	0.4172	0.4084	-0.0101	0.1366	-0.0345	-0.0345	0.2745	-0.0433	0.4251	-0.0433	0.3167	0.4172	0.4251	0.4251	0.4172	-0.0433
0.0589	0.4084	0.0589	0.3167	0.4251	0.1366	0.3167	-0.0484	-0.0484	0.0589	0.4251	-0.0464	0.1747	0.4172	0.4251	0.0589	-0.0433	0.1366	0.1366	0.4076	0.2745	0.4076	-0.0433	0.4172	0.4251	0.0589	0.4172	0.4076	0.4084	0.4251	0.0363	0.4084	0.4076	0.0019	0.4172	0.4084	-0.0101	0.1366	-0.0345	-0.0345	0.0363	-0.0433	0.4251	-0.0433	0.3167	0.4172	0.4251	0.4251	0.0589	-0.0433
0.0589	0.4084	0.0589	0.3167	0.4251	0.1366	0.3167	-0.0484	-0.0484	0.0589	0.4251	-0.0464	0.1747	0.4172	0.4251	0.0589	-0.0433	0.1366	0.1366	0.4076	0.2745	0.4076	-0.0433	0.4172	0.4251	0.0589	0.0589	0.4076	0.4084	0.4251	-0.0464	0.4084	0.4076	0.0019	0.4172	0.4084	-0.0101	0.1366	-0.0345	-0.0345	0.0363	-0.0433	0.4251	-0.0433	0.3167	0.4172	0.4251	0.4251	0.0589	-0.0433
0.4084	-0.0484	0.4076	0.4172	-0.0433	0.4076	-0.1233	0.0589	-0.1233	0.3167	0.4076	0.1366	0.4172	0.4076	0.4076	0.0589	0.4172	-0.0345	-0.0433	0.4251	0.4172	0.4251	0.4076	0.0589	0.4084	-0.0464	0.1366	0.4084	0.4172	0.4251	-0.0464	0.4172	0.4076	0.00000	0.4084	0.4084	-0.0101	0.1366	-0.0345	-0.0345	0.0363	-0.0345	0.4251	-0.0433	0.4076	0.4172	0.4251	0.4172	0.4084	-0.0433
0.4084	0.4172	-0.1233	0.4076	0.4251	-0.0433	0.3167	-0.0484	-0.1233	0.4251	0.4251	-0.0464	0.3167	0.4172	0.4251	-0.0433	-0.0464	-0.0433	0.1366	-0.0433	0.4084	0.4076	0.4172	0.4084	0.4251	0.0589	0.1366	0.1366	0.4084	0.2745	0.4251	0.4084	0.4076	0.00000	0.4172	0.4084	0.0363	0.1366	-0.0345	-0.0345	0.0325	-0.0345	0.4172	-0.0433	0.3167	0.4172	0.4251	0.4251	0.1747	0.1366
0.4084	0.4172	-0.1233	0.4076	0.4251	-0.0433	0.3167	-0.0464	-0.1233	0.4251	0.4251	-0.0464	0.3167	0.4172	0.4251	-0.0433	-0.0464	0.2745	0.1366	-0.0433	0.4084	0.4076	0.4172	0.4084	0.4251	0.0589	0.1366	0.1366	0.4084	0.2745	0.4251	0.4084	0.4076	0.00000	0.4172	0.4084	0.0363	0.1366	-0.0345	-0.0345	0.0325	-0.0345	0.4172	-0.0433	0.3167	0.4172	0.4251	0.4251	0.1747	0.1366
0.4084	0.4172	-0.1233	0.4076	0.4251	-0.0433	0.3167	-0.0464	-0.1233	0.4251	0.4251	-0.0464	0.3167	0.4172	0.4251	-0.0433	-0.0464	0.2745	0.1366	-0.0433	0.4084	0.4076	0.4172	0.4084	0.4251	0.0589	0.1366	0.4084	0.4084	0.4076	0.4251	0.4084	0.4076	0.00000	0.4172	0.4084	0.0363	0.1366	-0.0345	-0.0345	0.0325	-0.0345	0.4172	-0.0433	0.3167	0.4172	0.4251	0.4251	0.1747	0.1366
0.4084	0.4172	-0.0484	0.4076	0.4251	-0.0433	0.3167	0.0589	-0.0484	0.4172	0.1747	-0.0464	0.4084	-0.0464	0.4251	0.2745	0.4172	0.4076	-0.0433	0.4076	0.4172	-0.0464	0.4084	0.4251	0.4251	0.0589	0.1366	0.0589	0.4084	-0.0433	0.4076	0.4251	0.4076	0.0019	0.4172	0.4084	0.0363	0.1366	-0.0345	-0.0345	-0.0433	-0.0484	0.4251	-0.0433	0.4076	0.4251	0.4251	0.4251	0.4076	-0.0433
0.4084	0.4172	-0.0484	0.3167	0.4251	-0.0433	0.3167	-0.0484	-0.1233	0.4251	0.4251	-0.0464	0.3167	0.4172	0.4251	-0.0433	-0.0464	-0.0433	0.1366	-0.0433	0.4084	0.4076	0.4172	0.4084	0.4251	0.0589	0.1366	0.1366	0.4084	0.2745	0.4251	0.4084	0.4076	0.00000	0.4172	0.4084	0.0363	0.1366	-0.0345	-0.0345	0.0325	-0.0345	0.4172	-0.0433	0.3167	0.4172	0.4251	0.4251	0.1747	0.1366
0.4084	0.4172	0.4172	0.0549	0.4251	-0.0433	0.4076	0.0549	0.0325	0.0019	0.4251	-0.0464	0.1366	-0.0433	0.4251	0.1366	0.4251	0.4251	-0.0433	0.4084	0.4251	0.4076	0.4076	0.4172	0.1747	0.0589	0.2745	0.4251	0.4084	0.4251	0.1747	0.4172	0.4076	0.00000	0.4084	0.4084	-0.0101	0.1366	-0.0345	-0.0345	0.0363	-0.1233	0.4251	-0.0433	0.3167	0.4172	0.4251	0.4251	0.4084	-0.0433
0.4084	0.4172	0.4172	0.3167	0.4251	-0.0433	0.4076	0.1366	-0.1233	-0.0484	0.4251	-0.0464	0.0589	-0.0433	0.4172	0.1366	0.4076	0.4251	-0.0433	0.4172	0.4251	0.4076	0.4076	0.4076	0.4076	0.0589	0.2745	0.4251	0.4084	0.1747	-0.0464	0.4084	0.4076	0.00000	0.4172	0.4084	-0.0101	0.1366	-0.0345	-0.0345	0.0325	-0.0345	0.4251	-0.0433	0.3167	0.4084	0.4251	0.4251	0.4076	-0.0433
0.4084	0.4172	0.4172	0.3167	0.4251	-0.0433	0.3167	-0.0484	-0.0484	0.0019	0.4251	-0.0464	0.0589	-0.0433	0.4251	0.1366	0.4076	0.4251	-0.0433	0.4172	0.4172	0.4076	0.4076	0.4251	0.4251	0.0589	0.2745	0.4076	0.4084	-0.0433	0.4251	0.4172	0.4076	0.00000	0.4172	0.4084	0.0363	-0.0433	-0.0345	-0.0345	0.0363	-0.1233	0.4251	-0.0433	0.3167	0.4172	0.4251	0.4251	0.4076	-0.0433
0.4084	0.4172	0.4172	0.3167	0.4251	-0.0433	0.3167	0.0549	-0.0484	0.0019	0.4251	-0.0464	0.1366	-0.0433	0.4251	0.1366	0.4251	0.4251	-0.0433	0.4084	0.4251	0.4076	0.2745	0.4172	0.1747	0.0589	0.2745	0.4251	0.4084	0.4251	0.1747	0.4172	0.4076	0.00000	0.4084	0.4084	-0.0101	0.1366	-0.0345	-0.0345	0.0363	-0.1233	0.4251	-0.0433	0.3167	0.4172	0.4251	0.4251	0.4084	-0.0433
0.4084	0.4172	0.4172	0.3167	0.4251	-0.0433	0.3167	0.0549	-0.0484	0.0019	0.4251	-0.0464	0.1366	-0.0433	0.4251	0.1366	0.4251	0.4251	-0.0433	0.4084	0.4251	0.4076	0.2745	0.4172	0.1747	0.0589	0.2745	0.4251	0.4084	0.4251	0.1747	0.4172	0.4076	0.00000	0.4084	0.4084	-0.0101	0.1366	-0.0345	-0.0345	0.0363	-0.1233	0.4251	-0.0433	0.3167	0.4172	0.4251	0.4251	0.4084	-0.0433
0.4084	0.4172	0.4172	0.3167	0.4251	-0.0433	0.3167	0.0549	-0.0484	0.0019	0.4251	-0.0464	0.1366	-0.0433	0.4251	0.1366	0.4251	0.4251	-0.0433	0.4084	0.4251	0.4076	0.2745	0.4172	0.1747	0.0589	0.2745	0.4251	0.4084	0.4251	0.1747	0.4172	0.4076	0.00000	0.4084	0.4084	-0.0101	0.1366	-0.0345	-0.0345	0.0363	-0.1233	0.4251	-0.0433	0.3167	0.4172	0.4251	0.4251	0.4084	-0.0433
0.4084	0.4172	-0.0433	0.4076	0.4251	-0.1233	0.4172	-0.0101	-0.0484	0.0019	0.4251	-0.0464	0.1747	0.1366	0.4251	0.1366	0.2745	0.4172	0.1366	0.4251	-0.0433	0.4076	-0.0433	0.4084	0.4251	0.0589	0.1366	0.4251	0.4172	0.4251	0.2362	0.4084	0.4076	0.0019	0.4172	0.4084	-0.0101	0.1366	-0.0345	-0.0345	0.0363	0.1366	0.4251	-0.0433	0.3167	0.0589	0.4251	0.4251	0.4172	-0.0433
0.4084	0.4172	-0.0433	0.4076	0.4251	-0.1233	0.4172	-0.0101	-0.0484	0.0019	0.4251	-0.0464	0.1747	0.1366	0.4251	0.1366	0.2745	0.4172	0.1366	0.4251	-0.0433	0.4076	-0.0433	0.4084	0.4251	0.0589	0.1366	0.4251	0.4172	0.4251	0.2362	0.4084	0.4076	0.0019	0.4172	0.4084	-0.0101	0.1366	-0.0345	-0.0345	0.0363	0.1366	0.4251	-0.0433	0.3167	0.0589	0.4251	0.4251	0.4172	-0.0433
0.4084	0.4172	0.0589	0.4076	0.4251	-0.1233	0.4172	-0.0101	-0.0484	0.0019	0.4251	-0.0464	0.1747	0.4172	0.4251	0.1366	0.2745	0.4084	0.1366	0.4251	0.4076	0.4076	-0.0433	0.4084	0.4251	0.0589	0.1366	0.4251	0.4172	0.4251	-0.0464	0.4084	0.4076	0.0019	0.4172	0.4084	-0.0101	0.1366	-0.0345	-0.0345	0.0363	0.0589	0.4251	-0.0433	0.3167	0.0589	0.4251	0.4251	0.4172	-0.0433
0.4084	0.4251	-0.1233	0.4076	0.4251	-0.0433	0.3167	-0.0345	-0.0484	0.0019	0.4251	-0.0464	0.1747	0.1366	0.4251	0.1366	0.4172	0.2745	0.0589	0.0589	0.4251	0.4076	0.4076	0.2745	0.4251	0.1366	0.4251	0.0589	0.4172	0.4251	-0.0464	0.4172	0.4076	0.00000	0.4172	0.4084	0.0363	0.1366	-0.0345	-0.0345	0.4084	0.0363	0.4251	-0.0433	0.3167	0.4251	0.4251	0.4251	0.2745	-0.0433
0.4084	0.4251	0.0589	0.4076	0.4251	-0.0433	0.1747	-0.0101	-0.0484	0.0019	0.4251	-0.0464	0.1747	0.0589	0.4251	0.1366	0.4076	0.4172	0.1366	0.4084	-0.0433	0.4076	-0.0433	0.4251	0.4251	0.0589	0.1366	0.4251	0.4084	0.4251	-0.0464	0.4084	0.4076	0.0019	0.4172	0.4084	-0.0101	0.1366	-0.0345	-0.0345	0.0363	0.0589	0.4251	-0.0433	0.3167	0.0589	0.4251	0.4251	0.4172	-0.0433
0.4084	0.4084	-0.0484	0.4076	0.4251	-0.0433	0.3167	0.1366	-0.0484	0.4172	0.1747	-0.0464	0.4172	0.4172	0.4251	0.2745	0.4172	0.4084	-0.0433	0.4076	0.4172	-0.0464	0.4251	0.4251	0.4251	0.0589	0.4084	0.1747	0.4084	0.0589	0.2745	0.4251	0.4076	0.0019	0.4172	0.4084	0.0363	0.1366	-0.0345	-0.0345	-0.0433	-0.0484	0.4251	-0.0433	0.4076	0.4251	0.4251	0.4251	0.4076	-0.0433
0.4084	0.4084	0.4172	0.4076	0.4251	-0.0345	0.4084	-0.0433	-0.0484	0.0019	0.4251	-0.0464	0.4084	0.0589	0.4251	0.4172	0.2745	0.4084	0.1366	0.4076	-0.0433	0.4076	-0.0433	0.4251	0.4251	0.0589	0.1366	0.4251	0.4084	0.4251	0.2362	0.4084	0.4076	0.0019	0.4172	0.4084	-0.0101	0.1366	-0.0345	-0.0345	0.0363	0.1366	0.4251	-0.0433	0.3167	0.0589	0.4251	0.4251	0.4172	-0.0433
0.4084	0.4084	0.4172	0.4076	0.4251	-0.0345	0.4084	-0.0433	-0.0484	0.0019	0.4251	-0.0464	0.4084	0.0589	0.4251	0.4172	0.2745	0.4084	0.1366	0.4076	-0.0433	0.4076	-0.0433	0.4251	0.4251	0.0589	0.1366	0.4251	0.4084	0.4251	0.2362	0.4084	0.4076	0.0019	0.4172	0.4084	-0.0101	0.1366	-0.0345	-0.0345	0.0363	0.1366	0.4251	-0.0433	0.3167	0.0589	0.4251	0.4251	0.4084	-0.0433
0.4084	0.4084	0.0589	0.4076	0.4251	0.1366	0.3167	-0.0484	-0.1233	0.0019	0.4251	-0.0464	0.1747	0.1366	0.4251	-0.0464	0.2745	0.1747	0.1366	0.4251	-0.0433	0.4076	-0.0433	0.1366	0.4172	0.0589	0.4172	0.4251	0.4084	0.4251	0.4084	0.0589	0.4076	0.0019	0.4172	0.4084	-0.0101	0.1366	-0.0345	-0.0345	0.0363	0.4172	0.4251	-0.0433	0.3167	0.4172	0.4251	0.4251	0.4172	-0.0433
0.4084	0.4084	0.0589	0.4076	0.4251	0.1366	0.3167	-0.0484	-0.1233	0.0019	0.4251	-0.0464	0.1747	0.0589	0.4251	0.0589	0.2745	0.4251	0.1366	0.4251	0.4251	0.4076	-0.0433	0.1366	0.4251	0.0589	0.0589	0.4084	0.4172	0.4251	-0.0433	0.4172	0.4251	0.0019	0.4172	0.4084	-0.0101	0.1366	-0.0345	-0.0345	0.0363	0.4251	0.4251	-0.0433	0.3167	0.4172	0.4251	0.4251	0.4172	-0.0433
0.4084	0.4084	0.0589	0.4076	0.4251	0.1366	0.3167	-0.0484	-0.1233	0.0019	0.4084	-0.0464	0.1747	0.4084	0.4251	0.1366	0.2745	0.1366	0.1366	0.4251	-0.0433	0.4251	-0.0433	0.4172	0.4251	0.0589	0.1366	0.4084	0.4084	0.4251	-0.0464	0.4084	0.4076	0.00000	0.4172	0.4084	-0.0101	0.4084	-0.0345	-0.0345	0.0363	0.0589	0.4251	-0.0433	0.3167	0.4172	0.4251	0.4251	0.4251	-0.0433
0.4084	0.4084	0.0589	0.4076	0.4251	-0.1233	0.4076	0.0589	-0.0464	-0.0433	0.4251	-0.0464	0.0589	0.1366	0.4251	0.0589	0.4076	0.4084	0.1366	0.1366	-0.0433	0.4076	-0.0433	0.4251	0.4251	0.0589	0.1366	0.4251	0.4084	0.4251	0.2362	0.4084	0.4076	0.0019	0.4172	0.4084	-0.0101	0.1366	-0.0345	-0.0345	0.0363	0.1366	0.4251	-0.0433	0.3167	0.0589	0.4251	0.4251	0.4084	-0.0433
0.4084	0.4084	0.0589	0.4076	0.4251	-0.1233	0.4084	-0.0101	-0.0484	0.0019	0.4251	-0.0464	0.1747	0.0589	0.4251	0.4172	0.4076	0.1747	0.1366	0.4084	-0.0433	0.4076	-0.0433	0.4076	0.4251	0.0589	0.1366	0.4251	0.4084	0.4251	0.2362	0.4084	0.4076	0.0019	0.4172	0.4084	-0.0101	0.1366	-0.0345	-0.0345	0.0363	-0.0433	0.4251	-0.0433	0.3167	0.0589	0.4251	0.4251	0.4172	-0.0433
0.4084	0.4084	0.0589	0.4076	0.4251	-0.1233	0.4084	-0.0433	-0.1233	-0.0433	0.4251	-0.0464	0.4084	0.4172	0.4251	0.4172	-0.0433	0.4084	0.1366	0.4251	-0.0433	0.4076	-0.0433	0.4251	0.1747	0.0589	0.4084	0.4251	0.4084	0.4251	0.2362	0.4172	0.4076	0.0019	0.4172	0.4084	-0.0101	0.1366	-0.0345	-0.0345	0.0363	0.0589	0.4251	-0.0433	0.3167	0.0589	0.4251	0.4251	0.4172	-0.0433
0.4084	0.4084	0.0589	0.4076	0.4251	-0.0345	-0.0464	-0.0101	-0.0484	0.0589	0.4251	-0.0464	0.1747	0.0589	0.4251	-0.0464	0.4251	0.4084	0.1366	0.4084	-0.0433	0.4076	-0.0433	0.4251	0.4251	0.0589	0.1366	0.4251	0.4084	0.4251	-0.0464	0.4084	0.4076	0.00000	0.4172	0.4084	-0.0101	0.1366	-0.0345	-0.0345	0.0363	0.0589	0.4251	-0.0433	0.3167	0.0589	0.4251	0.4251	0.4172	-0.0433
0.4084	0.4084	0.0589	0.4076	0.4251	-0.0345	0.1747	-0.0101	-0.0484	0.0019	0.4251	-0.0464	-0.0101	0.1747	0.4251	0.1366	0.4251	0.1747	0.1366	0.4084	-0.0433	0.4076	-0.0433	0.4251	0.4251	0.0589	0.1366	0.4251	0.4084	0.4251	-0.0464	0.4084	0.4076	0.0019	0.4172	0.4084	-0.0101	0.1366	-0.0345	-0.0345	0.0363	0.0589	0.4251	-0.0433	0.3167	0.0589	0.4251	0.4251	0.4084	-0.0433
0.4084	0.4084	0.0589	0.4076	0.4251	-0.0345	0.1747	-0.0101	-0.0484	0.0019	0.4251	-0.0464	0.1747	0.4172	0.4251	0.0589	0.4251	0.1747	0.1366	0.4251	-0.0433	0.4251	-0.0433	0.4251	0.4251	0.0589	0.4084	0.4251	0.4084	0.4251	0.4084	0.4084	0.4076	0.0019	0.4172	0.4084	-0.0101	0.1366	-0.0345	-0.0345	0.0363	0.0589	0.4251	-0.0433	0.3167	0.0589	0.4251	0.4251	0.4172	-0.0433
0.4084	0.4084	0.0589	0.4076	0.4251	-0.0345	0.1747	-0.0101	-0.0484	0.0019	0.4251	-0.0464	0.1747	0.0589	0.4251	0.1366	0.4076	0.4172	0.1366	0.4084	-0.0433	0.4076	-0.0433	0.4251	0.4251	0.0589	0.1366	0.4251	0.4084	0.4251	-0.0464	0.4084	0.4076	0.0019	0.4172	0.4084	-0.0101	0.1366	-0.0345	-0.0345	0.0363	0.0589	0.4251	-0.0433	0.3167	0.0589	0.4251	0.4251	0.4172	-0.0433
0.4084	0.4084	0.0589	0.4076	0.4251	-0.0345	0.0589	-0.0484	-0.0484	0.0019	0.4251	-0.0464	0.2362	0.4172	0.4251	0.0589	0.2745	0.1747	0.1366	0.4251	-0.0433	0.4076	-0.0433	0.4251	0.4251	0.0589	0.4251	0.4251	0.4172	0.4251	0.4172	0.4251	0.4076	0.0019	0.4172	0.4084	-0.0101	0.1366	-0.0345	-0.0345	0.0363	0.4084	0.4251	-0.0433	0.3167	0.0589	0.4251	0.4251	0.4172	-0.0433
0.4084	0.4084	0.0589	0.4076	0.4251	-0.0345	0.4084	0.0325	-0.0484	0.0019	0.4251	-0.0464	0.1747	0.0589	0.4251	0.1366	0.4076	0.4172	0.1366	0.4172	-0.0433	0.4251	-0.0433	0.4076	0.4251	0.0589	0.1366	0.4251	0.4172	0.4251	0.2362	0.4084	0.4076	0.0019	0.4172	0.4084	-0.0101	0.1366	-0.0345	-0.0345	0.0363	0.0589	0.4251	-0.0433	0.3167	0.0589	0.4251	0.4251	0.4172	-0.0433
0.4084	0.4084	0.0589	0.4076	0.4251	-0.0345	0.4084	0.0325	-0.0484	0.0019	0.4251	-0.0464	0.1747	0.0589	0.4251	0.1366	0.4251	0.1747	0.1366	0.4084	-0.0433	0.4076	-0.0433	0.4076	0.4251	0.0589	0.1366	0.4251	0.4172	0.4251	0.2362	0.4084	0.4076	0.0019	0.4172	0.4084	-0.0101	0.1366	-0.0345	-0.0345	0.0363	0.0589	0.4251	-0.0433	0.3167	0.0589	0.4251	0.4251	0.4172	-0.0433
0.4084	0.4084	0.0589	0.4076	0.4251	-0.0433	0.3167	-0.0484	-0.1233	0.0019	0.4251	-0.0464	0.1747	0.1366	0.4251	0.1366	0.4251	0.4172	0.1366	0.4076	0.2745	0.4076	-0.0433	0.1366	0.4076	0.0589	0.1366	0.4084	0.4084	0.4251	0.2745	0.4084	0.4076	0.0019	0.4172	0.4084	-0.0101	0.1366	-0.0345	-0.0345	0.0363	0.4172	0.4251	-0.0433	0.3167	0.4172	0.4251	0.4251	0.4251	-0.0433
0.3167	0.4172	0.4172	0.3167	0.4251	-0.0433	0.3167	-0.0464	-0.0484	0.1366	0.4251	-0.0464	0.0589	-0.0433	0.1747	0.0589	-0.0433	0.4084	-0.0433	0.4084	0.4076	0.4251	0.4076	0.4084	0.4251	0.0589	0.2745	0.4251	0.4084	0.1747	-0.0464	0.4084	0.4076	0.00000	0.4172	0.4084	-0.0101	0.1366	-0.0345	-0.0345	0.0363	-0.0345	0.4251	-0.0433	0.3167	0.4084	0.4251	0.4251	0.4076	-0.0433
0.1366	-0.0484	0.1366	0.4076	0.4251	-0.0433	0.3167	0.4172	-0.1233	0.4084	0.4172	-0.0433	0.1747	0.4076	0.4076	-0.0433	0.1366	0.4084	-0.0433	0.4084	0.4251	-0.0433	0.4076	0.4076	0.4172	-0.0433	0.4251	0.4251	0.4172	0.4251	-0.0464	0.4084	0.4076	0.0019	0.4172	0.4084	0.0363	0.1366	-0.0345	-0.0345	0.0363	0.4251	-0.0433	0.4076	0.4251	0.4251	0.4251	0.4084	-0.0433	0.4172
0.1366	-0.0484	0.1366	0.4076	0.4251	-0.0433	0.3167	0.0363	-0.1233	0.4084	0.4172	-0.0433	0.1747	0.4076	0.4076	-0.0433	0.1366	0.4076	-0.0433	0.4084	0.4251	-0.0433	0.4076	0.4076	0.4172	0.0589	0.4251	0.4251	0.4172	0.4251	-0.0464	0.4084	0.4076	0.0019	0.4172	0.4084	0.0363	0.1366	-0.0345	-0.0345	0.0363	0.4251	-0.0433	0.4076	0.4251	0.4251	0.4251	0.4084	-0.0433	0.4172
0.1366	-0.0484	0.4076	0.4251	-0.0433	0.3167	0.0589	-0.0345	-0.1233	0.4084	0.4172	-0.0433	0.4084	0.4076	0.4076	-0.0433	-0.0433	0.4172	-0.0433	0.4084	0.4251	0.4251	0.4076	0.4084	0.4172	0.0589	0.4251	0.4251	0.4172	0.4251	-0.0464	0.4172	0.4076	0.0019	0.4172	0.4084	0.0363	0.1366	-0.0345	-0.0345	0.0363	0.4251	-0.0433	0.4076	0.4251	0.4251	0.4251	0.4084	-0.0433	0.4172
0.1366	0.4076	0.0589	0.4076	0.4251	0.0589	0.4076	-0.0484	-0.0484	0.0019	0.4251	-0.0464	0.1747	0.0589	0.4251	0.4084	0.4076	0.4251	0.1366	0.4251	-0.0433	0.4076	-0.0433	0.4251	0.4251	-0.0433	0.4084	0.1366	0.4084	0.4251	-0.0464	0.4084	0.4076	0.0019	0.4084	0.4084	0.0363	0.1366	-0.0345	-0.0345	0.0363	0.0549	0.4251	-0.0433	0.3167	0.0589	0.4251	0.4251	0.4172	0.1366
0.1366	0.4172	-0.0484	0.4076	0.4251	-0.0433	-0.0433	-0.0484	-0.0484	0.0019	0.4251	-0.0464	0.1366	0.0589	0.4251	0.0589	0.4172	0.0589	-0.0433	0.4172	0.4172	-0.0433	-0.0433	0.4251	0.4084	0.0019	0.4251	0.4251	0.4084	0.4251	-0.0464	0.4251	0.4076	0.0019	0.4172	0.4084	0.0363	0.1366	-0.0345	-0.0345	0.3167	-0.0433	0.4251	-0.0433	0.2745	0.0589	0.4251	0.4251	-0.0464	-0.0433
0.1366	0.4172	-0.0484	0.4251	0.4251	-0.0433	0.4251	-0.0433	-0.0484	0.0019	0.4076	-0.0464	0.4251	-0.0433	0.4251	-0.0464	0.0589	0.0589	0.1366	0.4084	0.4172	-0.0464	-0.0433	0.4251	0.4251	0.0019	0.1366	0.1366	0.4084	0.4251	0.4084	0.4172	0.4076	0.0019	0.4251	0.4084	0.0363	0.1366	-0.0345	-0.0345	0.0363	-0.0464	0.4251	-0.0433	0.4076	0.4251	0.4251	0.4251	0.1366	0.1366
0.1366	0.4251	0.4172	0.4076	0.4251	0.0589	0.3167	-0.0101	-0.1233	0.0019	0.4251	-0.0464	0.1747	0.1366	0.4251	-0.0433	0.4251	0.1747	0.1366	0.4251	0.2745	0.4076	-0.0433	0.1366	0.4076	0.0589	0.1366	0.4084	0.4084	0.4251	0.4251	0.4084	0.4076	0.0019	0.4172	0.4084	-0.0101	0.1366	-0.0345	-0.0345	0.0363	0.0589	0.4251	0.0589	0.3167	0.4172	0.4251	0.4251	0.4172	-0.0433
0.1366	0.4251	-0.0433	0.4076	0.4251	-0.0433	0.3167	-0.0101	-0.1233	0.0019	0.4251	-0.0464	0.4084	0.0589	0.4251	0.1366	-0.0345	0.4172	-0.0433	0.4251	0.2745	0.4251	-0.0433	0.1366	0.4251	0.0589	0.1366	0.4076	0.4084	0.4172	-0.0464	0.4084	0.4076	0.0019	0.4172	0.4084	-0.0101	0.1366	-0.0345	-0.0345	0.0363	-0.0464	0.4251	-0.0433	0.3167	0.0589	0.4251	0.4251	0.4172	0.0589
0.1366	0.0325	-0.0433	0.4076	0.4251	0.1366	0.3167	-0.0484	-0.1233	0.0019	0.4251	-0.0464	0.1747	0.1366	0.4251	0.0589	-0.0433	0.4172	-0.0433	0.4251	0.4251	0.4076	-0.0433	0.1366	0.4251	0.0589	0.4084	0.4172	0.4084	0.4084	-0.0464	0.4172	0.4076	0.0019	0.1747	0.4084	-0.0101	0.1366	-0.0345	-0.0345	0.0363	0.1366	0.4251	-0.0433	0.3167	0.0589	0.4251	0.4251	0.4172	-0.0433
0.1366	0.0363	0.4172	0.4076	0.4251	-0.0433	0.3167	-0.1233	-0.0484	0.0019	0.4251	-0.0464	0.1747	0.1366	0.4251	-0.0433	0.4251	0.1747	0.1366	0.4251	0.2745	0.4251	0.1366	0.1366	0.4251	0.0589	0.4084	0.4084	0.4084	0.4251	-0.0464	0.4084	0.4076	0.0019	0.4172	0.4084	-0.0101	0.1366	-0.0345	-0.0345	0.2745	0.0589	0.4251	0.0589	0.3167	0.4172	0.4251	0.4251	0.4172	0.1366
0.1366	0.0363	0.4172	0.4076	0.4251	-0.0433	0.3167	-0.1233	-0.0484	0.0019	0.4251	-0.0464	0.1747	0.4084	0.4251	-0.0433	0.4251	0.1747	0.1366	0.4251	0.2745	0.4251	0.1366	0.1366	0.4251	0.0589	0.4084	0.4084	0.4084	0.4251	-0.0464	0.4084	0.4076	0.0019	0.4172	0.4084	-0.0101	0.1366	-0.0345	-0.0345	0.2745	0.0589	0.4251	0.0589	0.3167	0.4172	0.4251	0.4251	0.4172	0.1366
0.1366	0.0589	-0.1233	0.4076	0.4251	-0.0433	0.4076	-0.0484	-0.0484	0.0019	0.4251	-0.0464	0.0589	0.0589	0.4251	0.0589	0.1366	0.1366	0.0589	0.4172	0.0589	-0.0433	-0.0433	0.4251	0.4084	0.0019	0.4251	-0.0433	0.4084	0.4251	-0.0464	0.4251	0.3167	0.0019	0.4172	0.4084	0.0363	0.1366	-0.0345	-0.0345	0.3167	-0.0433	0.4251	-0.0433	0.2745	0.0589	0.4251	0.4251	0.4084	-0.0433
0.1366	0.4084	-0.1233	0.4076	0.4251	0.1366	0.3167	-0.1233	-0.1233	0.0019	0.4251	-0.0464	0.1747	0.0589	0.4251	0.4084	0.2745	0.0589	0.1366	0.4251	0.2745	0.4076	-0.0433	0.1366	0.4172	0.0589	0.1366	0.4084	0.4084	0.4251	-0.0464	0.4084	0.4076	0.0019	0.4172	0.4084	-0.0101	0.1366	-0.0345	-0.0345	0.0363	0.2745	0.4251	-0.0433	0.3167	0.4172	0.4251	0.4251	0.4172	-0.0345
0.1366	0.4084	-0.1233	0.4076	0.4251	0.1366	0.3167	-0.1233	-0.1233	0.0019	0.4251	-0.0464	0.1747	0.0589	0.4251	0.4084	0.2745	0.0589	0.1366	0.4251	0.2745	0.4076	-0.0433	0.1366	0.4251	0.0589	0.1366	0.4084	0.4084	0.4251	-0.0464	0.4084	0.4076	0.0019	0.4172	0.4084	-0.0101	0.1366	-0.0345	-0.0345	0.0363	0.2745	0.4251	-0.0433	0.3167	0.4172	0.4251	0.4251	0.4172	-0.0345
0.1366	0.4084	-0.0433	0.4076	0.4251	0.1366	0.3167	-0.0484	-0.1233	0.4251	0.4251	-0.0464	0.1747	0.4172	0.4251	0.1366	-0.0433	0.4172	0.1366	0.4251	0.2745	0.4251	-0.0433	0.1366	0.4251	0.0589	0.4084	0.4076	0.4084	0.4172	-0.0464	0.4172	0.4076	0.0019	0.4172	0.4084	-0.0101	0.1366	-0.0345	-0.0345	0.0325	0.1366	0.4251	-0.0433	0.3167	0.4172	0.4251	0.4251	0.4172	0.0589
0.1366	0.4084	-0.0433	0.4076	0.4251	0.1366	0.3167	0.0325	-0.1233	0.0019	0.4251	-0.0464	0.1747	-0.0433	0.4251	0.1366	-0.0433	0.4172	0.1366	0.4251	0.2745	0.4251	-0.0433	0.0589	0.4251	0.0589	0.1366	0.4076	0.4084	0.4172	-0.0464	0.4172	0.4076	0.0019	0.4172	0.4084	-0.0101	0.1366	-0.0345	-0.0345	0.0325	0.1366	0.4251	-0.0433	0.3167	0.4172	0.4251	0.4251	0.4172	0.0589
0.1366	0.4084	0.0589	0.4076	0.4251	-0.0433	0.0549	-0.0101	-0.0484	0.0019	0.4251	-0.0464	0.4251	0.4172	0.4251	0.4084	0.2745	0.0589	-0.0433	0.4251	-0.0433	0.4076	-0.0433	0.4251	0.4251	0.0589	0.1366	0.4251	0.4084	0.4076	-0.0464	0.4172	0.4076	0.0019	0.4172	0.4084	0.0363	0.1366	-0.0345	-0.0345	0.0363	-0.0345	0.4251	-0.0433	0.3167	0.0589	0.4251	0.4251	0.4251	-0.0433
0.1366	0.4084	0.4084	0.4076	0.4251	-0.0345	0.3167	-0.0484	-0.0484	0.0019	0.4251	-0.0464	0.1747	0.1366	0.4251	-0.0433	0.4251	0.4076	-0.0433	0.4251	0.2745	0.4076	-0.0433	0.1366	0.4076	0.0589	0.0589	0.4084	0.4172	0.4251	-0.0464	0.4084	0.4172	0.0019	0.4172	0.4084	-0.0101	0.1366	-0.0345	-0.0345	0.0363	0.0589	0.4251	0.0589	0.3167	0.4172	0.4251	0.4251	0.4172	-0.0433
0.1366	0.4084	0.4084	0.4076	0.4251	-0.0433	0.3167	-0.0484	-0.0484	0.0019	0.4251	-0.0464	0.1747	0.1366	0.4172	-0.0433	0.4251	0.4172	-0.0433	0.4251	0.2745	0.4076	-0.0433	0.1366	0.4076	0.0589	0.0589	0.4084	0.4084	0.4251	-0.0464	0.4084	0.4076	0.0019	0.4172	0.4172	-0.0101	0.1366	-0.0345	-0.0345	0.2745	0.0589	0.4251	0.0589	0.3167	0.4172	0.4251	0.4251	0.4172	-0.0433
0.1366	0.4084	0.4084	0.4076	0.4251	-0.0433	0.3167	-0.0484	-0.0484	0.0019	0.4251	-0.0464	0.1747	0.1366	0.4251	-0.0433	0.4251	0.4172	-0.0433	0.4251	-0.0464	0.4076	-0.0433	0.4084	0.4076	0.0589	0.4172	0.4084	0.4251	0.4251	-0.0464	0.4084	0.4172	0.0019	0.4172	0.4084	-0.0101	0.1366	-0.0345	-0.0345	0.0363	0.0589	0.4251	0.0589	0.3167	0.4172	0.4251	0.4251	0.4172	-0.0433
0.1366	0.4084	0.4084	0.4076	0.4251	-0.0433	0.3167	-0.0484	-0.0484	0.0019	0.4251	-0.0464	0.1747	0.1366	0.4251	-0.0433	0.4251	0.4251	-0.0433	0.4251	0.4076	0.4076	-0.0433	0.1366	0.4076	0.0589	0.0589	0.4084	0.4172	0.4251	-0.0464	0.4084	0.4172	0.0019	0.4172	0.4084	-0.0101	0.1366	-0.0345	-0.0345	0.0363	0.0589	0.4251	0.0589	0.3167	0.4172	0.4251	0.4251	0.4172	-0.0433
0.1366	0.4084	0.4084	0.4076	0.4251	-0.0433	0.3167	-0.0484	-0.0484	0.0019	0.4251	-0.0464	0.4084	0.1366	0.4251	-0.0433	0.4251	0.4251	-0.0433	0.4251	0.2745	0.4076	-0.0433	0.1366	0.4076	0.0589	0.0589	0.4084	0.4084	0.4251	-0.0464	0.4172	0.4076	0.0019	0.4172	0.4084	-0.0101	0.1366	-0.0345	-0.0345	0.0363	0.0589	0.4251	0.0589	0.3167	0.4251	0.4251	0.4251	0.4172	-0.0433
-0.1233	-0.1233	0.4076	0.4251	-0.0433	0.3167	0.0589	-0.0345	-0.1233	0.0589	0.4084	-0.0433	0.4084	0.4251	0.2745	-0.0433	-0.0433	0.4172	-0.0433	0.4172	0.4251	0.4076	0.4076	0.4251	0.4172	0.0589	-0.0433	0.2362	0.4172	-0.0433	-0.0464	0.4084	0.4076	0.0019	0.4172	0.4084	0.0363	0.1366	-0.0345	-0.0345	0.0363	0.4251	-0.0433	0.4076	0.4251	0.4251	0.4251	0.4084	-0.0433	0.4172
-0.1233	0.1747	-0.1233	0.4076	0.4251	-0.0433	0.4076	-0.0484	-0.0484	0.0019	0.4251	-0.0464	0.4172	0.0589	0.4076	-0.0433	0.4084	0.4251	0.1366	0.4084	0.4172	-0.0464	0.4172	-0.0433	0.0325	0.0589	0.4251	0.1366	0.4084	0.4084	0.4084	0.4084	0.4076	0.0019	0.4172	0.4084	0.0363	0.1366	0.0549	-0.0345	0.4172	-0.0484	0.1747	-0.0433	0.4076	0.4076	0.4251	0.4251	0.4076	-0.0433
-0.1233	0.4084	-0.0484	0.4076	0.4251	0.0589	0.3167	-0.0464	-0.1233	0.0019	0.4251	-0.0464	0.4172	-0.0433	0.4251	0.0589	0.0589	0.1366	-0.0433	0.4251	0.4251	-0.0464	-0.0433	0.2745	0.4172	0.2745	-0.0433	0.1366	0.4084	0.4084	0.4084	0.4172	0.4076	0.0019	0.4084	0.4084	0.0363	0.1366	-0.0345	-0.0345	-0.0433	-0.0484	0.4251	-0.0433	0.4076	0.4251	0.4251	0.4251	0.4084	-0.0433
-0.0484	0.1366	0.4076	0.4251	-0.0433	0.3167	0.0589	-0.0345	-0.1233	0.4084	0.4172	-0.0433	0.1747	0.4076	0.4076	-0.0433	0.1366	0.4076	-0.0433	0.4084	0.4251	-0.0433	0.4076	0.4076	0.4172	0.0589	0.4251	0.4251	0.4172	0.4251	0.0363	0.4084	0.4076	0.0019	0.4172	0.4084	0.0363	0.1366	-0.0345	-0.0345	0.0363	0.4251	-0.0433	0.4076	0.4251	0.4251	0.4251	0.4084	-0.0433	0.4172
-0.0484	0.1366	0.4076	0.4251	-0.0433	0.3167	0.0589	-0.0345	-0.1233	0.4084	0.4172	-0.0433	0.4084	0.4172	0.4076	-0.0433	-0.0433	0.4172	-0.0433	0.4084	0.4076	0.4076	0.4076	0.4084	0.4172	0.0589	0.4084	0.1747	0.4172	0.4251	-0.0464	0.4084	0.4076	0.0019	0.4172	0.4084	0.0363	0.1366	-0.0345	-0.0345	0.0363	0.4251	-0.0433	0.4076	0.4251	0.4251	0.4251	0.4084	-0.0433	0.4172
-0.0484	-0.1233	0.4076	0.4251	0.4251	0.0549	-0.1233	0.0589	-0.1233	0.1366	0.4172	0.1366	0.4084	0.4084	0.4251	-0.0433	-0.0433	0.4251	0.1366	0.4084	-0.0433	0.4251	0.4076	0.4084	0.4251	0.0589	0.4251	0.4076	0.4172	0.4251	-0.0464	0.4084	0.4076	0.0019	0.4172	0.4084	0.0363	0.1366	-0.0345	-0.0345	0.0363	0.4251	-0.0433	0.4076	0.4251	0.4251	0.4251	0.4084	-0.0433	0.4172
-0.0484	-0.1233	0.4076	0.4251	0.4251	0.0549	-0.1233	0.0589	-0.1233	0.1366	0.4172	0.1366	0.4084	0.4084	0.4251	-0.0433	-0.0433	0.4251	0.1366	0.4084	0.0589	0.4076	0.4076	0.4084	0.4251	0.0589	0.4251	0.4076	0.4172	0.4251	-0.0464	0.4084	0.4076	0.0019	0.4172	0.4084	0.0363	0.1366	-0.0345	-0.0345	0.0363	0.4251	-0.0433	0.4076	0.4251	0.4251	0.4251	0.4084	-0.0433	0.4172
-0.0484	-0.1233	0.4076	0.4251	0.4251	0.3167	-0.0345	0.0589	-0.1233	0.1366	0.4172	0.1366	0.4084	0.4084	0.4251	-0.0433	-0.0433	0.4251	0.1366	0.4084	-0.0433	0.4251	0.4076	0.4251	0.4251	0.0589	0.4251	0.4076	0.4172	0.4251	-0.0464	0.4084	0.4076	0.0019	0.4172	0.4084	0.0363	0.1366	-0.0345	-0.0345	0.0363	0.4251	-0.0433	0.4076	0.4251	0.4251	0.4251	0.4084	-0.0433	0.4172
-0.0484	-0.1233	0.4076	0.4251	-0.0433	0.4076	0.0589	-0.0345	-0.1233	0.0589	0.4172	-0.0433	0.4084	0.4251	0.2745	-0.0433	-0.0433	0.4172	-0.0433	0.4172	0.4251	0.4076	0.4076	0.4251	0.4172	0.0589	-0.0433	0.2362	0.4172	0.4251	-0.0464	0.4084	0.4076	0.0019	0.4172	0.4084	0.0363	0.1366	-0.0345	-0.0345	0.0363	0.4251	-0.0433	0.4076	0.4251	0.4251	0.4251	0.4084	-0.0433	0.4172
-0.0484	-0.1233	0.4076	0.4251	-0.0433	0.4251	0.0589	-0.0345	-0.1233	0.4084	0.4172	-0.0433	0.4084	0.4076	0.4076	-0.0433	-0.0433	0.4084	-0.0433	0.4251	0.4251	0.4251	0.4076	0.4084	0.4172	0.0589	0.4251	0.4251	0.4172	0.4251	-0.0464	0.4084	0.4076	0.0019	0.4172	0.4084	0.0363	0.1366	-0.0345	-0.0345	0.0363	0.4251	-0.0433	0.4076	0.4251	0.4251	0.4251	0.4084	-0.0433	0.4172
-0.0484	-0.1233	0.4076	0.4251	-0.0433	0.3167	0.1366	-0.0433	-0.1233	-0.0101	0.4172	-0.0433	0.4084	0.2745	0.4251	-0.0433	0.4084	0.4172	0.1366	0.4172	0.4251	0.4076	0.4076	0.4251	0.4172	0.0589	0.4251	0.2362	0.4172	-0.0433	0.1366	0.4084	0.4076	0.4084	0.4172	0.4084	0.0363	0.1366	-0.0345	-0.0345	0.0363	0.4251	-0.0433	0.4076	0.4251	0.4251	0.4251	0.4084	-0.0433	0.4172
-0.0484	-0.1233	0.4076	0.4251	-0.0433	0.3167	-0.0345	-0.0345	-0.1233	0.1366	0.4172	0.0589	0.4084	0.4084	0.4251	-0.0433	-0.0433	0.4172	-0.0433	0.1366	0.4251	0.4076	0.4076	0.4076	0.4251	0.0589	0.4251	0.4251	0.4172	0.4251	-0.0464	0.4084	0.4076	0.0019	0.4172	0.4084	0.0363	0.1366	-0.0345	-0.0345	0.0363	0.4251	-0.0433	0.4076	0.4251	0.4251	0.4251	0.4084	-0.0433	0.4172
-0.0484	-0.1233	0.4076	0.4251	-0.0433	0.3167	-0.0433	-0.0345	0.0549	-0.0484	0.4172	-0.0433	0.1747	0.4251	0.4076	-0.0464	-0.0433	0.4084	-0.0433	0.4251	0.4076	0.4251	-0.0433	0.4084	0.4251	0.0589	0.4084	0.4251	0.4172	0.1747	-0.0464	0.4172	0.4076	0.0019	0.4172	0.4084	0.0363	0.1366	-0.0345	-0.0345	0.0363	0.4251	-0.0433	0.4076	0.4251	0.4251	0.4251	0.4084	-0.0433	0.4172
-0.0484	-0.1233	0.4076	0.4251	-0.0433	0.3167	0.0589	-0.1233	-0.1233	0.4084	0.4172	-0.0433	0.4084	0.4076	0.4076	-0.0433	-0.0433	0.4172	-0.0433	0.4084	0.4251	0.4076	0.4076	0.4084	0.4172	0.0589	0.4084	0.4251	0.4172	0.4251	0.0363	0.4084	0.4251	0.0019	0.4172	0.4084	0.0363	0.1366	-0.0345	-0.0345	0.0363	0.4251	-0.0433	0.4076	0.4251	0.4251	0.4251	0.4084	-0.0433	0.4172
-0.0484	-0.1233	0.4076	0.4251	-0.0433	0.3167	0.0589	-0.0345	-0.1233	0.4172	0.4172	-0.0433	0.1747	0.4076	0.4076	-0.0433	-0.0433	0.4172	-0.0433	0.4084	0.4076	0.4076	0.4076	0.4084	0.4172	0.0589	0.4251	0.1747	0.4172	0.4251	-0.0464	0.0589	0.4076	0.0019	0.4172	0.4084	0.0363	0.1366	-0.0345	-0.0345	0.0363	0.4251	-0.0433	0.4076	0.4251	0.4251	0.4251	0.4084	-0.0433	0.4172
-0.0484	-0.1233	0.4076	0.4251	-0.0433	0.3167	0.0589	-0.0345	-0.1233	0.4084	0.4172	-0.0433	0.1366	0.4084	0.4076	0.4172	-0.0433	0.4084	-0.0433	0.4172	0.2745	0.4251	0.3167	0.4251	0.4084	0.1366	0.4251	0.4251	0.4172	0.4251	-0.0464	0.4084	0.4076	0.0019	0.4172	0.4084	0.0363	0.1366	-0.0345	-0.0345	0.0363	0.4251	-0.0433	0.4076	0.4251	0.4251	0.4251	0.4084	-0.0433	0.4172
-0.0484	-0.1233	0.4076	0.4251	-0.0433	0.3167	0.0589	-0.0345	-0.1233	0.4084	0.1747	0.0589	0.4084	0.4172	0.4076	-0.0433	-0.0433	0.4172	-0.0433	0.4084	0.4251	0.4251	0.4076	0.4084	0.4172	0.0589	0.4251	0.1747	0.4172	0.4251	-0.0464	0.4084	0.4076	0.0019	0.4172	0.4084	0.0363	0.1366	-0.0345	-0.0345	0.0363	0.4251	-0.0433	0.4076	0.4251	0.4251	0.4251	0.4084	-0.0433	0.4172
-0.0484	-0.1233	0.4076	0.4251	-0.0433	0.3167	0.0589	-0.0433	-0.1233	-0.0464	0.4172	-0.0433	0.4084	0.4076	0.4076	0.3167	-0.0433	0.4172	-0.0433	0.4084	0.4251	0.4076	0.4076	0.4251	0.4251	-0.0345	0.4251	0.4251	0.4172	0.4076	-0.0464	0.4084	0.4076	0.0019	0.4172	0.4084	0.0363	0.1366	-0.0345	-0.0345	0.0363	0.4251	-0.0433	0.4076	0.4251	0.4251	0.4251	0.4084	-0.0433	0.4172
-0.0484	-0.1233	0.4076	0.4251	-0.0433	0.3167	0.0589	-0.0433	-0.1233	-0.0464	0.4172	-0.0433	0.4084	0.4251	0.4076	0.3167	-0.0433	0.4172	-0.0433	0.4084	0.4251	0.4076	0.4076	0.4251	0.4251	-0.0345	0.4084	0.4251	0.4172	0.4251	-0.0464	0.4084	0.4076	0.0019	0.4172	0.4084	0.0363	0.1366	-0.0345	-0.0345	0.0363	0.4251	-0.0433	0.4076	0.4251	0.4251	0.4251	0.4084	-0.0433	0.4172
-0.0484	-0.1233	0.4076	0.4251	-0.0433	0.3167	0.0589	0.0589	-0.1233	0.4084	0.4172	-0.0433	0.4172	0.4084	0.4251	-0.0433	-0.0433	0.4172	-0.0433	0.4084	0.4251	0.4076	0.4251	0.4251	0.4172	0.0589	0.4076	0.4251	0.4172	0.4251	-0.0464	0.4084	0.4076	0.0019	0.4172	0.4084	0.0363	0.1366	-0.0345	-0.0345	0.0363	0.4251	-0.0433	0.4076	0.4251	0.4251	0.4251	0.4084	-0.0433	0.4172
-0.0484	-0.1233	0.4076	0.4251	-0.0433	0.3167	0.0589	0.0589	-0.1233	0.4084	0.4172	-0.0433	0.4172	0.4084	0.4251	-0.0433	-0.0433	0.4172	-0.0433	0.4084	0.4251	0.4076	0.4251	0.4251	0.4172	0.0589	0.4076	0.4251	0.4172	0.4251	-0.0464	0.4084	0.4076	0.0019	0.4172	0.4084	0.0363	0.1366	-0.0345	-0.0345	0.0363	0.4251	-0.0433	0.4076	0.4251	0.4251	0.4251	0.4084	-0.0433	0.4172
-0.0484	-0.1233	0.4076	0.4251	-0.0433	0.3167	0.0589	0.0589	-0.1233	0.4084	0.4172	-0.0433	0.4172	0.4084	0.4251	-0.0433	-0.0433	0.4172	-0.0433	0.4084	0.4251	0.4076	0.4251	0.4251	0.4172	0.0589	0.4076	0.4251	0.4172	0.4251	-0.0464	0.4084	0.4076	0.0019	0.4172	0.4084	0.0363	0.1366	-0.0345	-0.0345	0.0363	0.4251	-0.0433	0.4076	0.4251	0.4251	0.4251	0.4084	-0.0433	0.4172
-0.0484	-0.1233	0.4076	0.4251	-0.0433	0.3167	0.0589	0.0589	-0.1233	0.4084	0.4172	-0.0433	0.4172	0.4084	0.4251	-0.0433	-0.0433	0.4172	-0.0433	0.4084	0.4251	0.4076	0.4251	0.4251	0.4172	0.0589	0.4076	0.4251	0.4172	0.4251	-0.0464	0.4084	0.4076	0.0019	0.4172	0.4084	0.0363	0.1366	-0.0345	-0.0345	0.0363	-0.0433	0.4251	-0.0433	0.4251	0.4251	0.4251	0.4084	-0.0433	0.4172
-0.0484	-0.1233	0.3167	0.4251	-0.0433	0.3167	0.0589	-0.0101	-0.0484	0.4251	0.4172	-0.0433	0.4084	0.4251	0.4076	-0.0433	0.4251	0.4172	-0.0433	0.4084	0.0589	0.4076	0.1366	0.4251	0.4172	0.1366	0.4172	0.4084	0.4172	0.4251	-0.0464	0.4084	0.4076	0.0019	0.4172	0.4084	0.0363	0.1366	-0.0345	-0.0345	0.0363	0.4251	-0.0433	0.4076	0.4251	0.4251	0.4251	0.4084	-0.0433	0.4172
-0.0484	-0.0484	-0.1233	0.4076	0.4251	-0.0433	0.4076	-0.0484	-0.1233	0.0019	0.4251	-0.0464	0.4172	-0.0433	0.4251	0.0589	0.0589	0.1366	-0.0433	0.4251	0.4251	-0.0464	0.0589	0.2745	0.4076	0.2745	0.1366	0.4251	0.4084	0.1747	0.4084	0.4172	0.4076	0.0019	0.4084	0.4084	0.0363	0.1366	-0.0345	-0.0345	-0.0433	-0.0484	0.4251	-0.0433	0.4076	0.4251	0.4251	0.4251	0.4251	-0.0433
-0.0484	-0.0484	0.4076	0.4251	0.4251	0.4076	0.0589	-0.1233	-0.0464	0.0589	0.4172	-0.0433	0.4084	-0.0433	0.4251	0.4251	-0.0433	0.4172	0.0589	0.4084	0.4251	0.4076	-0.0433	0.4251	0.4172	0.0589	0.4251	0.4076	0.4172	0.4251	-0.0464	0.4084	0.4076	0.0019	0.4172	0.4084	0.0363	0.1366	-0.0345	-0.0345	0.0363	-0.0433	0.4251	-0.0433	0.4251	0.4251	0.4251	0.4084	-0.0433	0.4172
-0.0484	-0.0484	0.4076	0.4251	0.0019	0.3167	-0.0433	0.0549	-0.1233	-0.0464	0.4172	-0.0433	0.4084	0.4076	0.4076	-0.0433	0.1366	0.4084	-0.0433	0.4251	0.4251	0.4076	0.1366	0.4251	0.4172	0.0589	0.4251	0.4251	0.4172	0.4251	0.0363	0.4084	0.4076	0.0019	0.4172	0.4084	0.0363	0.1366	-0.0345	-0.0345	0.0363	0.4251	-0.0433	0.4076	0.4251	0.4251	0.4251	0.4084	-0.0433	0.4172
-0.0484	-0.0484	0.4076	0.4251	-0.0433	0.4076	-0.0433	0.1366	-0.1233	0.4084	0.4172	-0.0433	0.4084	0.4076	0.4076	-0.0433	0.4076	0.4172	-0.0433	0.4084	0.4251	0.4076	0.4076	0.4084	0.4172	0.0589	0.1366	0.4084	0.0589	0.4251	-0.0464	0.4172	0.4076	0.0019	0.4172	0.4084	0.0363	0.1366	-0.0345	-0.0345	0.0363	0.4251	-0.0433	0.4076	0.4251	0.4251	0.4251	0.4084	-0.0433	0.4172
-0.0484	-0.0484	0.4076	0.4251	-0.0433	0.4076	0.0589	-0.1233	0.2745	0.0589	0.4172	0.1366	0.1366	0.4076	0.4251	-0.0433	0.0019	0.4084	0.0589	0.4172	0.4251	0.4076	0.3167	0.4172	0.4172	0.0589	0.4251	0.4251	0.4172	0.4251	-0.0464	0.4172	0.4076	0.0019	0.4172	0.4084	0.0363	0.1366	-0.0345	-0.0345	0.0363	0.4251	-0.0433	0.4076	0.4251	0.4251	0.4251	0.4084	-0.0433	0.4172
-0.0484	-0.0484	0.4076	0.4251	-0.0433	0.4076	0.0589	-0.1233	0.2745	0.0589	0.4172	0.1366	0.1366	0.4076	0.4251	-0.0433	-0.0433	0.4084	0.0589	0.4172	0.4084	0.4076	0.3167	0.4172	0.4172	0.0589	0.4251	0.4251	0.4172	0.4251	-0.0464	0.4172	0.4076	0.0019	0.4172	0.4084	0.0363	0.1366	-0.0345	-0.0345	0.0363	0.4251	-0.0433	0.4076	0.4251	0.4251	0.4251	0.4084	-0.0433	0.4172
-0.0484	-0.0484	0.4076	0.4251	-0.0433	0.4076	0.0589	-0.1233	0.2745	0.0589	0.4172	0.1366	-0.0484	0.4076	0.4251	-0.0433	-0.0433	0.4084	-0.0433	0.4172	0.4251	0.4076	0.3167	0.4172	0.4172	0.0589	0.4251	0.4251	0.4172	0.4251	-0.0464	0.4172	0.4076	0.0019	0.4172	0.4084	0.0363	0.1366	-0.0345	-0.0345	0.0363	0.4251	-0.0433	0.4076	0.4251	0.4251	0.4251	0.4084	-0.0433	0.4172
-0.0484	-0.0484	0.4076	0.4251	-0.0433	0.4076	0.0589	-0.1233	-0.0464	0.1366	0.4172	-0.0433	0.4084	-0.0433	0.4251	0.4251	-0.0433	0.4172	0.0589	0.4084	0.4251	0.4076	-0.0433	0.4251	0.4172	0.0589	0.4251	0.4251	0.1747	0.4251	0.0363	0.1747	0.4076	0.0019	0.4172	0.4084	0.0363	0.1366	-0.0345	-0.0345	0.0363	-0.0433	0.4251	-0.0433	0.4251	0.4251	0.4251	0.4084	-0.0433	0.4172
-0.0484	-0.0484	0.4076	0.4251	-0.0433	0.4076	0.0589	-0.1233	-0.0464	0.0589	0.4172	-0.0433	0.0589	-0.0433	0.4251	0.4251	-0.0433	0.4172	0.0589	0.4084	0.4251	0.4076	-0.0433	0.4251	0.0589	0.0589	0.4251	0.4251	0.1747	0.4251	0.0363	0.4172	0.4076	0.0019	0.4172	0.4084	0.0363	0.1366	-0.0345	-0.0345	0.0363	-0.0433	0.4251	-0.0433	0.4251	0.4251	0.4251	0.4084	-0.0433	0.4172
-0.0484	-0.0484	0.4076	0.4251	-0.0433	0.4076	0.0589	-0.0345	-0.0464	0.0589	0.4172	-0.0433	0.4084	-0.0433	0.4251	0.4251	-0.0433	0.4172	0.0589	0.4084	0.4251	0.4076	-0.0433	0.4251	0.4172	0.0589	0.4251	0.4251	0.1747	0.4251	0.0363	0.4172	0.4076	0.0019	0.4172	0.4084	0.0363	0.1366	-0.0345	-0.0345	0.0363	0.4251	-0.0433	0.4076	0.4251	0.4251	0.0019	0.4084	-0.0433	0.4172
-0.0484	-0.0484	0.4076	0.4251	-0.0433	0.4076	0.3167	-0.0345	-0.1233	0.0589	0.4172	-0.0433	0.4084	0.4076	0.4251	0.4251	-0.0433	0.1747	0.0019	0.4172	0.4251	0.4076	0.4076	0.4076	0.4172	0.0589	0.4251	0.4251	0.4172	0.4251	-0.0464	0.4172	0.4076	0.0019	0.4172	0.4084	0.0363	0.1366	-0.0345	-0.0345	0.0363	0.4251	-0.0433	0.4076	0.4251	0.4251	0.4251	0.4084	-0.0433	0.4172
-0.0484	-0.0484	0.4076	0.4251	-0.0433	0.4076	0.3167	-0.0345	-0.1233	0.0589	0.4172	-0.0433	0.4084	0.4076	0.4251	0.4251	-0.0433	0.1747	0.0019	0.4172	0.4251	0.4076	0.4076	0.4076	0.4172	0.0589	0.4251	0.4251	0.4172	0.4251	-0.0464	0.4172	0.4076	0.0019	0.4172	0.4084	0.0363	0.1366	-0.0345	-0.0345	0.0363	0.4251	-0.0433	0.4076	0.4251	0.4251	0.4251	0.4084	-0.0433	0.4172
-0.0484	-0.0484	0.4076	0.4251	-0.0433	0.3167	0.1366	-0.0101	-0.1233	0.4251	0.4172	-0.0433	0.1366	0.4076	0.4172	-0.0433	0.4251	0.4084	-0.0433	0.4084	0.4251	0.4076	0.4172	0.4251	0.0589	0.0589	0.0325	0.4251	0.4172	0.4251	-0.0464	0.4084	0.4076	0.0019	0.4172	0.4084	0.0363	0.1366	-0.0345	-0.0345	0.0363	0.4251	-0.0433	0.4076	0.4251	0.4251	0.4251	0.4084	-0.0433	0.4172
-0.0484	-0.0484	0.4076	0.4251	-0.0433	0.3167	-0.0345	-0.1233	-0.1233	0.4084	0.4172	-0.0433	0.4172	0.2745	0.4251	0.4251	-0.0433	0.4251	-0.0433	0.4084	0.4084	0.4251	0.3167	0.4251	0.2745	0.0589	0.4084	0.4251	0.4172	0.0589	0.0589	0.2745	0.4076	0.0019	0.4172	0.4084	0.0363	0.1366	-0.0345	-0.0345	0.0363	0.4251	-0.0433	0.4076	0.4251	0.4251	0.4251	0.4084	-0.0433	0.4172
-0.0484	-0.0484	0.4076	0.4251	-0.0433	0.3167	-0.0345	-0.1233	-0.1233	0.4084	0.4172	-0.0433	0.4172	0.2745	0.4251	0.4251	-0.0433	0.4251	-0.0433	0.4084	0.4084	0.4251	0.3167	0.4251	0.2745	0.0589	0.4084	0.4251	0.4172	0.0589	0.0589	0.2745	0.4076	0.0019	0.4172	0.4084	0.0363	0.1366	-0.0345	-0.0345	0.0363	0.4251	-0.0433	0.4076	0.4251	0.4251	0.4251	0.4084	-0.0433	0.4172
-0.0484	-0.0484	0.4076	0.4251	-0.0433	0.3167	-0.0345	-0.0345	-0.1233	0.1747	0.4172	-0.0433	0.4084	0.4076	0.4076	-0.0433	-0.0433	0.4172	-0.0433	0.4084	0.4251	0.4076	0.4076	0.4251	0.0589	0.0589	0.4251	0.4251	0.4172	0.4251	-0.0464	0.00000	0.00000	0.00000	0.00000	0.00000	0.00000	0.00000	0.00000	0.00000	0.00000	0.00000	0.00000	0.00000	0.4084	0.4076	0.4172	0.0589	0.4076	0.0363
-0.0484	-0.0484	0.4076	0.4251	-0.0433	0.3167	-0.0345	-0.0345	-0.1233	0.4084	0.4172	-0.0433	0.4084	0.4084	0.4251	-0.0433	-0.0433	0.4251	-0.0433	0.4084	0.4076	0.4076	0.4076	0.4076	0.4251	0.0589	0.4251	0.4251	0.4172	0.4076	-0.0464	0.4251	0.4076	0.0019	0.4172	0.4084	0.0363	0.1366	-0.0345	-0.0345	0.0363	0.4251	-0.0433	0.4076	0.4251	0.4251	0.4251	0.4084	-0.0433	0.4172
-0.0484	-0.0484	0.4076	0.4251	-0.0433	0.3167	0.0019	-0.0345	-0.1233	0.4084	0.4172	-0.0433	0.4251	0.4076	0.4084	-0.0433	0.0589	0.4084	-0.0433	0.4172	0.4251	0.4076	0.4076	0.4251	0.0589	0.0589	0.4251	0.4251	0.4172	0.4251	-0.0464	0.4084	0.4076	0.0019	0.4172	0.4084	0.0363	0.1366	-0.0345	-0.0345	0.0363	0.4251	-0.0433	0.4076	0.4251	0.4251	0.4251	0.4084	-0.0433	0.4172
-0.0484	-0.0484	0.4076	0.4251	-0.0433	0.3167	0.0363	-0.1233	-0.0464	0.4172	0.4172	-0.0433	0.4084	0.4172	0.4076	0.4251	0.4076	0.4076	-0.0433	0.4084	0.4251	0.4076	0.4076	0.4251	0.4172	0.0589	-0.0484	0.4084	0.4172	0.4251	-0.0464	0.4084	0.4076	0.0019	0.4172	0.4084	0.0363	0.1366	-0.0345	-0.0345	0.0363	0.4251	-0.0433	0.4076	0.4251	0.4251	0.4251	0.4084	-0.0433	0.4172
-0.0484	-0.0484	0.4076	0.4251	-0.0433	0.3167	0.0363	-0.1233	-0.0433	-0.0464	0.4172	0.0019	0.4084	0.4076	0.4172	-0.0433	0.1366	0.4084	0.0589	0.1366	0.4172	0.4251	0.4251	0.4251	0.4172	0.1366	0.4084	0.4172	0.4172	0.4251	-0.0464	0.4084	0.4076	0.0019	0.4172	0.1747	0.0363	0.1366	-0.0345	-0.0345	0.0363	0.4251	-0.0433	0.4076	0.4251	0.4251	0.4251	0.4084	-0.0433	0.4172
-0.0484	-0.0484	0.4076	0.4251	-0.0433	0.3167	-0.0433	-0.1233	-0.1233	0.4084	0.4172	-0.0433	0.4172	0.4172	0.4076	-0.0433	0.4076	0.4172	-0.0433	0.4084	0.4251	0.4076	0.4251	0.4251	0.4172	0.0589	-0.0464	0.0325	0.4172	0.4251	-0.0464	0.4084	0.4076	0.0019	0.4172	0.4084	0.0363	0.1366	-0.0345	-0.0345	0.0363	0.4251	-0.0433	0.4076	0.4084	0.4251	0.4251	0.4084	-0.0433	0.4172
-0.0484	-0.0484	0.4076	0.4251	-0.0433	0.3167	-0.0433	-0.1233	-0.1233	0.4084	0.4172	-0.0433	0.4084	0.4172	0.2745	0.4251	0.4076	0.4172	-0.0433	0.4084	0.4251	0.4076	0.4076	0.4251	0.4172	0.0589	-0.0484	0.4084	0.4172	0.4251	-0.0464	0.4084	0.4076	0.0019	0.4172	0.4084	0.0363	0.1366	-0.0345	-0.0345	0.0363	0.4251	-0.0433	0.4076	0.4251	0.4251	0.4251	0.4084	-0.0433	0.4172
-0.0484	-0.0484	0.4076	0.4251	-0.0433	0.3167	-0.0433	-0.1233	-0.0345	0.4084	0.4172	0.0019	0.4084	0.4076	0.4076	-0.0433	0.4084	0.4172	-0.0433	0.1366	0.4251	0.4251	0.4251	0.4251	0.4172	-0.0345	0.4084	0.1747	0.4172	-0.0433	-0.0464	0.4084	0.4076	0.0019	0.4172	0.4084	0.0363	0.1366	-0.0345	-0.0345	0.0363	-0.0433	0.4251	-0.0433	0.4251	0.4251	0.4251	0.4084	-0.0433	0.4172
-0.0484	-0.0484	0.4076	0.4251	-0.0433	0.3167	-0.0433	-0.1233	-0.0345	0.4084	0.4172	-0.0433	0.4084	0.4076	0.4076	-0.0433	0.4084	0.4172	-0.0433	0.1366	0.4251	0.4251	0.4251	0.4251	0.1747	-0.0345	0.1747	0.1747	0.4172	-0.0433	-0.0464	0.4084	0.4076	0.0019	0.4172	0.4084	0.0363	0.1366	-0.0345	-0.0345	0.0363	0.4251	-0.0433	0.4076	0.4251	0.4251	0.4251	0.4084	-0.0433	0.4172
-0.0484	-0.0484	0.4076	0.4251	-0.0433	0.3167	-0.0433	-0.1233	-0.0345	0.4084	0.4084	-0.0433	0.1366	0.4172	0.4076	-0.0433	0.4076	0.4172	-0.0433	0.4084	0.4251	0.4076	0.4076	0.4251	0.4172	0.0589	-0.0484	0.4084	0.4172	0.4251	-0.0464	0.4076	0.4076	0.0019	0.4172	0.4084	0.0363	0.1366	-0.0345	-0.0345	0.0363	0.4251	-0.0433	0.4076	0.4251	0.4251	0.4251	0.4084	-0.0433	0.4172
-0.0484	-0.0484	0.4076	0.4251	-0.0433	0.3167	-0.0433	-0.0345	-0.1233	0.4084	0.4172	-0.0433	0.4084	0.4076	0.4076	-0.0433	-0.0433	0.4076	-0.0433	0.4251	0.4251	0.4076	0.4076	0.4251	0.4251	0.0589	0.4084	0.4251	0.4172	0.4251	-0.0464	0.4084	0.4076	0.0019	0.4172	0.4084	0.0363	0.1366	-0.0345	-0.0345	0.0363	0.4251	-0.0433	0.4076	0.4251	0.4251	0.4251	0.4084	-0.0433	0.4172
-0.0484	-0.0484	0.4076	0.4251	-0.0433	0.3167	-0.0433	0.0589	-0.1233	0.4084	0.4172	-0.0433	0.4084	0.4076	0.4076	-0.0433	-0.0433	0.4251	-0.0433	0.4084	0.4251	0.4251	0.4076	0.4251	0.4172	0.0589	0.0325	0.4251	0.4172	0.4251	0.0325	0.4084	0.4076	0.0019	0.4172	0.4084	0.0363	0.1366	-0.0345	-0.0345	0.0363	0.4251	-0.0433	0.4076	0.4251	0.4251	0.4251	0.4084	-0.0433	0.4172
-0.0484	-0.0484	0.4076	0.4251	-0.0433	0.3167	-0.0433	0.4084	-0.1233	0.4076	0.4172	-0.0433	0.4251	0.4076	0.4076	-0.0433	0.4076	0.4076	-0.0433	0.4251	0.4251	0.4076	0.4076	0.4251	0.4084	0.0589	-0.0484	0.4084	0.4172	0.4251	-0.0464	0.4172	0.4076	0.0019	0.4172	0.4084	0.0363	0.1366	-0.0345	-0.0345	0.0363	0.4251	-0.0433	0.4076	0.4251	0.4251	0.4251	0.4084	-0.0433	0.4172
-0.0484	-0.0484	0.4076	0.4251	-0.0433	0.3167	-0.0433	0.4084	-0.1233	0.4084	0.4172	-0.0433	0.4084	0.4076	0.4076	-0.0433	0.4076	0.4172	-0.0433	0.4251	0.4251	0.4076	0.4076	0.4251	0.4172	0.0589	-0.0484	0.4084	0.4172	0.4251	-0.0464	0.4172	0.4076	0.0019	0.4172	0.4084	0.0363	0.1366	-0.0345	-0.0345	0.0363	0.4251	-0.0433	0.4076	0.4251	0.4251	0.4251	0.4084	-0.0433	0.4172
-0.0484	-0.0484	0.4076	0.4251	-0.0433	0.3167	0.0589	-0.0484	-0.1233	0.4251	0.4172	-0.0433	0.4084	0.4076	0.4172	-0.0433	0.4251	0.4084	-0.0433	0.4084	0.4251	0.4076	-0.0464	0.4251	0.4172	0.0589	0.0325	0.4251	0.4172	0.4251	-0.0464	0.4172	0.4076	0.0019	0.4172	0.4084	0.0363	0.1366	-0.0345	-0.0345	0.0363	0.4251	-0.0433	0.4076	0.4251	0.4251	0.4251	0.4084	-0.0433	0.4172
-0.0484	-0.0484	0.4076	0.4251	-0.0433	0.3167	0.0589	-0.0484	-0.1233	0.4251	0.4172	-0.0433	0.4084	0.4076	0.4172	-0.0433	0.4251	0.4084	-0.0433	0.4084	0.4251	0.4076	-0.0464	0.4251	-0.0101	0.0589	0.0325	0.4251	0.4172	0.4251	-0.0464	0.4084	0.4076	0.0019	0.4172	0.4084	0.0363	0.1366	-0.0345	-0.0345	0.0363	0.4251	-0.0433	0.4076	0.4251	0.4251	0.4251	0.4084	-0.0433	0.4172
-0.0484	-0.0484	0.4076	0.4251	-0.0433	0.3167	0.0589	-0.0101	-0.1233	0.4251	0.4172	-0.0433	0.1366	0.4076	0.4172	-0.0433	0.4251	0.4084	-0.0433	0.4251	0.4251	0.4076	-0.0464	0.4251	-0.0101	0.0589	0.4251	0.4251	0.4172	0.4251	-0.0464	0.4172	0.4076	0.0019	0.4172	0.4084	0.0363	0.1366	-0.0345	-0.0345	0.0363	0.4251	-0.0433	0.4076	0.4251	0.4251	0.4251	0.4084	-0.0433	0.4172
-0.0484	-0.0484	0.4076	0.4251	-0.0433	0.3167	0.0589	-0.0101	-0.1233	0.4251	0.4172	-0.0433	0.4172	0.2745	0.4172	-0.0433	0.1747	0.4172	-0.0433	0.4084	0.4251	0.4251	0.4076	0.4251	0.1747	0.0589	0.0325	0.4251	0.4172	0.4251	-0.0464	0.4084	0.4076	0.0019	0.4172	0.4084	0.0363	0.1366	-0.0345	-0.0345	0.0363	0.4251	-0.0433	0.4076	0.4251	0.4251	0.4251	0.4084	-0.0433	0.4172
-0.0484	-0.0484	0.4076	0.4251	-0.0433	0.3167	0.0589	-0.0101	-0.1233	0.4251	0.4172	-0.0433	0.4084	0.4076	0.4172	-0.0433	0.4251	0.4084	-0.0433	0.1366	0.4076	0.4076	0.4172	0.4251	0.0589	0.0589	0.0325	0.4251	0.4172	0.4251	-0.0464	0.4084	0.4076	0.0019	0.4172	0.4084	0.0363	0.1366	-0.0345	-0.0345	0.0363	0.4251	-0.0433	0.4076	0.4251	0.4251	0.4251	0.4084	-0.0433	0.4172
-0.0484	-0.0484	0.4076	0.4251	-0.0433	0.3167	0.0589	-0.0345	-0.1233	0.4172	0.4172	-0.0433	0.4172	0.4172	0.4076	-0.0433	0.1366	0.4076	-0.0433	0.4172	0.4251	0.4076	0.4076	0.4251	0.4172	0.0589	0.1747	0.4251	0.4172	0.4251	0.4172	0.4251	0.4076	0.0019	0.4172	0.4084	0.0363	0.1366	-0.0345	-0.0345	0.0363	0.4251	-0.0433	0.4076	0.4251	0.4251	0.4251	0.4084	-0.0433	0.4172
-0.0484	-0.0484	0.4076	0.4251	-0.0433	0.3167	0.0589	-0.0345	-0.1233	0.4172	0.4172	-0.0433	0.4172	0.0589	0.4076	-0.0433	0.1366	0.4172	-0.0433	0.4172	0.4251	0.4076	0.4076	0.4251	0.4172	0.0589	0.1747	0.4251	0.4172	0.4251	0.4172	0.4251	0.4076	0.0019	0.4172	0.4084	0.0363	0.1366	-0.0345	-0.0345	0.0363	0.4251	-0.0433	0.4076	0.4251	0.4251	0.4251	0.4084	-0.0433	0.4172
-0.0484	-0.0484	0.4076	0.4251	-0.0433	0.3167	0.0589	-0.0345	-0.1233	0.4251	0.4172	-0.0433	0.4084	0.4076	0.4172	-0.0433	-0.0433	0.4172	-0.0433	0.4084	0.4251	0.4076	0.4076	0.4251	0.4172	0.0589	0.4251	0.4251	0.4084	0.4251	0.4084	0.4084	0.4076	0.0019	0.4172	0.4084	0.0363	0.1366	-0.0345	-0.0345	0.0363	0.4251	-0.0433	0.4076	0.4251	0.4251	0.4251	0.4084	-0.0433	0.4172
-0.0484	-0.0484	0.4076	0.4251	-0.0433	0.3167	0.0589	-0.0345	-0.1233	0.4251	0.4172	-0.0433	0.4084	0.4172	0.4076	-0.0433	-0.0433	0.4172	-0.0433	0.4084	0.4251	0.4076	0.4076	0.4251	0.0589	0.0589	0.4084	0.4251	0.4084	0.4251	-0.0433	0.4084	0.4076	0.0019	0.4172	0.4084	0.0363	0.1366	-0.0345	-0.0345	0.0363	-0.0433	0.4251	-0.0433	0.4251	0.4251	0.4251	0.4084	-0.0433	0.4172
-0.0484	-0.0484	0.4076	0.4251	-0.0433	0.3167	0.0589	-0.0345	-0.1233	0.4084	0.4172	-0.0433	0.4172	0.4076	0.4251	0.0019	-0.0433	0.4251	-0.0433	0.4084	0.4084	0.4251	0.3167	0.4251	0.2745	0.0589	0.4084	0.4251	0.4172	0.4251	0.1366	0.4172	0.4076	0.0019	0.4172	0.4084	0.0363	0.1366	-0.0345	-0.0345	0.0363	0.4251	-0.0433	0.4076	0.4251	0.4251	0.4251	0.4084	-0.0433	0.4172
-0.0484	-0.0484	0.4076	0.4251	-0.0433	0.3167	0.0589	-0.0345	-0.1233	0.4084	0.4172	-0.0433	0.4172	0.4172	0.4251	-0.0433	0.4251	0.4172	-0.0433	0.4084	-0.0433	-0.0433	0.4076	0.4076	0.4172	-0.0433	0.4084	0.4251	0.4172	0.4251	-0.0464	0.4084	0.4076	0.0019	0.4172	0.4084	0.0363	0.1366	-0.0345	-0.0345	0.0363	0.4251	-0.0433	0.4076	0.4251	0.4251	0.4251	0.4084	-0.0433	0.4172
-0.0484	-0.0484	0.4076	0.4251	-0.0433	0.3167	0.0589	-0.0345	-0.1233	0.4084	0.4172	-0.0433	0.4172	0.4172	0.4251	-0.0433	0.4251	0.4172	-0.0433	0.4084	-0.0433	-0.0433	0.4076	0.4076	0.4172	-0.0433	0.4084	0.4251	0.4172	0.4251	-0.0464	0.4084	0.4076	0.0019	0.4172	0.4084	0.0363	0.1366	-0.0345	-0.0345	0.0363	-0.0433	0.4251	-0.0433	0.4251	0.4251	0.4251	0.4084	-0.0433	0.4172
-0.0484	-0.0484	0.4076	0.4251	-0.0433	0.3167	0.0589	-0.0345	-0.1233	0.4084	0.4172	-0.0433	0.4172	-0.0433	0.4076	-0.0433	0.1366	0.4084	-0.0433	0.4172	0.4172	0.4076	0.4076	0.4251	0.4172	0.0589	0.0325	0.4251	0.4251	0.4172	0.4084	0.4084	0.4076	0.0019	0.4172	0.4084	0.0363	0.1366	-0.0345	-0.0345	0.0363	0.4251	-0.0433	0.4076	0.4251	0.4251	0.4251	0.4084	-0.0433	0.4172
-0.0484	-0.0484	0.4076	0.4251	-0.0433	0.3167	0.0589	-0.0345	-0.1233	0.4084	0.4172	-0.0433	0.4084	0.4076	0.4251	-0.0433	-0.0433	0.4172	-0.0433	0.4172	0.4251	0.4076	0.4076	0.4251	0.4172	0.0589	0.4251	0.4251	0.4172	0.4251	-0.0464	0.4084	0.4076	0.0019	0.4172	0.4084	0.0363	0.1366	-0.0345	-0.0345	0.0363	0.4251	-0.0433	0.4076	0.4251	0.4251	0.4251	0.4084	-0.0433	0.4172
-0.0484	-0.0484	0.4076	0.4251	-0.0433	0.3167	0.0589	-0.0345	-0.1233	0.4084	0.4172	-0.0433	0.4084	0.4084	0.4251	-0.0433	-0.0433	0.4172	-0.0433	0.4084	0.4251	0.4076	0.4076	0.4251	0.4172	0.0589	0.4251	0.4251	0.4084	0.4251	-0.0464	0.4251	0.4076	0.0019	0.4172	0.4084	0.0363	0.1366	-0.0345	-0.0345	0.0363	0.4251	-0.0433	0.4076	0.4251	0.4251	0.4251	0.4084	-0.0433	0.4172
-0.0484	-0.0484	0.4076	0.4251	-0.0433	0.3167	0.0589	-0.0345	-0.0345	0.1366	0.4172	0.0019	0.4084	0.4076	0.4076	-0.0433	0.4084	0.4172	-0.0433	0.1366	0.4251	0.4251	0.4251	0.4251	-0.0101	0.0589	0.4084	0.1747	0.4172	0.4251	-0.0464	0.4084	0.4076	0.0019	0.4172	0.4084	0.0363	0.1366	-0.0345	-0.0345	0.0363	0.4251	-0.0433	0.4076	0.4251	0.4251	0.4251	0.4084	-0.0433	0.4172
-0.0484	-0.0484	0.4076	0.4251	0.0589	0.4076	0.1366	-0.0345	-0.1233	0.1747	0.1747	-0.0433	0.4084	0.4076	0.4076	-0.0433	0.0589	0.4172	-0.0433	0.4084	0.4251	0.4172	0.4076	0.4251	0.4084	0.0589	0.4251	0.4251	0.4172	0.4251	-0.0464	0.4084	0.4076	0.0019	0.4172	0.4084	0.0363	0.1366	-0.0345	-0.0345	0.0363	0.0589	0.0325	0.4251	0.4251	0.4251	0.4251	0.4084	-0.0433	0.4172
-0.0484	-0.0484	0.4076	0.4251	0.0589	0.4076	-0.1233	-0.0345	0.00000	-0.0345	0.1747	-0.0433	0.4251	0.4172	0.4076	0.4251	-0.0433	0.4172	-0.0433	0.4084	0.4251	0.4172	0.4076	0.4251	0.4084	0.0589	0.4251	0.4251	0.4172	0.4251	-0.0464	0.4084	0.4076	0.0019	0.4172	0.4084	0.0363	0.1366	-0.0345	-0.0345	0.0363	0.4251	-0.0433	0.4076	0.4251	0.4251	0.4251	0.4084	-0.0433	0.4172
-0.0484	-0.0484	0.3167	0.4251	-0.0433	0.4076	0.0589	-0.0345	-0.1233	0.4172	0.4172	-0.0433	0.1366	0.4076	0.4251	-0.0433	-0.0433	0.4251	-0.0433	0.4084	0.4251	0.4251	0.4076	0.4251	0.4251	-0.0433	0.4251	0.0325	0.4172	0.4251	-0.0464	0.4172	0.4076	0.0019	0.4172	0.4084	0.0363	0.1366	-0.0345	-0.0345	0.0363	0.4251	-0.0433	0.4076	0.4251	0.4251	0.4251	0.4084	-0.0433	0.4172
-0.0484	-0.0484	0.3167	0.4251	-0.0433	0.3167	0.0589	-0.1233	-0.0345	0.1366	0.4172	0.0019	0.4084	0.4076	0.4076	-0.0433	0.4084	0.4172	-0.0433	0.1366	0.4251	0.4251	0.4251	0.4251	-0.0101	0.0589	0.4084	0.4172	0.4172	-0.0433	-0.0464	0.4084	0.4076	0.0019	0.4172	0.4084	0.0363	0.1366	-0.0345	-0.0345	0.0363	0.4251	-0.0433	0.4076	0.4251	0.4251	0.4251	0.4084	-0.0433	0.4172
-0.0484	0.4172	-0.1233	0.4076	0.4251	-0.0433	0.3167	-0.0484	-0.1233	0.0019	0.4251	-0.0464	0.4172	-0.0433	0.4251	0.0589	0.0589	0.0589	-0.0433	0.4251	0.4251	-0.0464	0.0589	0.2745	0.4076	0.2745	0.1366	0.4251	0.4084	0.1747	0.4172	0.4172	0.4076	0.0019	0.4172	0.4084	0.0363	0.1366	-0.0345	-0.0345	-0.0433	-0.0484	0.4251	-0.0433	0.4076	0.4251	0.4251	0.4251	0.4251	-0.0433
-0.0484	0.4172	-0.1233	0.4076	0.4251	-0.0433	0.3167	-0.0484	-0.1233	0.0019	0.4251	-0.0464	0.4172	-0.0433	0.4251	0.0589	0.0589	0.0589	-0.0433	0.4251	0.4251	-0.0464	0.0589	0.2745	0.4076	0.2745	0.1366	0.4251	0.4084	0.1747	0.4172	0.4172	0.4076	0.0019	0.4172	0.4084	0.0363	0.1366	-0.0345	-0.0345	-0.0433	-0.0484	0.4251	-0.0433	0.4076	0.4251	0.4251	0.4251	0.4251	-0.0433
-0.0484	0.4172	-0.0484	0.4076	0.4251	-0.0433	0.3167	-0.0484	-0.1233	0.0019	0.4251	-0.0464	0.4172	-0.0433	0.4251	0.0589	0.0589	0.1366	-0.0433	0.4251	0.4251	-0.0464	0.0589	0.2745	0.4076	0.2745	0.1366	0.4251	0.4084	0.1747	0.4172	0.4172	0.4076	0.0019	0.4172	0.4084	0.0363	0.1366	-0.0345	-0.0345	-0.0433	-0.0484	-0.0101	-0.0101	-0.0101	-0.0101	-0.0101	-0.0101	-0.0345	0.4084
-0.0484	0.4172	-0.0484	0.4076	0.4251	-0.0433	0.3167	-0.0484	-0.1233	0.0019	0.4251	-0.0464	0.4172	-0.0433	0.4251	0.0589	0.0589	0.1366	-0.0433	0.4251	0.4251	-0.0464	0.0589	0.2745	0.4076	0.2745	0.1366	0.4251	0.4084	0.1747	0.4172	0.4172	0.4076	0.0019	0.4172	0.4084	0.0363	0.1366	-0.0345	-0.0345	-0.0433	-0.0484	0.4251	-0.0433	0.4076	0.4251	0.4251	0.4251	0.4251	-0.0433
-0.0484	0.4172	-0.0484	0.4076	0.4251	-0.0433	0.3167	-0.0484	-0.1233	0.0019	0.4251	-0.0464	0.4172	-0.0433	0.4251	0.0589	0.0589	0.1366	-0.0433	0.4251	0.4251	-0.0464	0.0589	0.2745	0.4076	0.2745	0.1366	0.4251	0.4084	0.1747	0.4172	0.4172	0.4076	0.0019	0.4172	0.4084	0.0363	0.1366	-0.0345	-0.0345	-0.0433	-0.0484	0.4251	-0.0433	0.4076	0.4251	0.4251	0.4251	0.4251	-0.0433
-0.0484	0.4172	0.4076	-0.0433	0.4076	-0.1233	-0.0101	-0.0345	-0.0464	-0.0484	0.3167	0.1747	0.0589	-0.0101	0.3167	0.0325	0.4172	0.3167	-0.0433	-0.0345	0.4251	0.4084	0.0589	0.0019	-0.0345	-0.0464	0.1747	0.4251	0.4172	0.0363	-0.0345	0.00000	0.00000	0.4076	0.4084	-0.0464	-0.0484	0.4076	-0.0433	0.0019	0.2362	0.1366	0.0019	0.4084	-0.1233	0.0325	0.0325	0.4251	-0.0345	0.4172
-0.0484	0.4172	0.4084	0.3167	0.1747	-0.0433	0.4076	-0.0464	-0.0433	0.1366	0.1366	-0.0464	0.4084	0.4251	0.4172	0.4076	0.0589	0.4076	0.1366	0.4251	0.4251	-0.0464	0.4172	0.4251	0.4172	0.0589	-0.0433	0.2745	0.1366	0.1366	0.4084	0.4084	0.4076	0.0019	0.4172	0.4084	-0.0433	0.0589	-0.0433	-0.0464	0.0363	0.2362	0.1747	0.4251	-0.0433	0.1366	0.4076	0.4076	0.4084	0.0589
-0.0484	0.1747	-0.0484	0.4076	0.4251	-0.0433	0.3167	-0.1233	-0.1233	0.0019	0.4251	-0.0464	0.4172	-0.0433	0.4251	0.0589	0.0589	0.1366	-0.0433	0.4251	0.4251	-0.0464	0.0589	0.2745	0.4076	0.2745	0.4084	0.4251	0.4084	0.4251	0.4084	0.4172	0.4076	0.0019	0.4084	0.4084	0.0363	0.1366	-0.0345	-0.0345	-0.0433	-0.0484	0.4251	-0.0433	0.4076	0.4251	0.4251	0.4251	0.4084	-0.0433
-0.0484	0.0325	0.4076	0.4251	-0.0433	0.3167	0.0589	-0.0345	-0.1233	0.1747	0.4172	-0.0433	0.4084	0.4172	0.4076	-0.0433	-0.0433	0.4172	0.0589	0.4084	0.4251	0.4076	0.4076	0.4251	0.4172	0.0589	0.4084	0.4251	0.4172	0.4251	0.0363	0.4084	0.4076	0.0019	0.4172	0.4084	0.0363	0.1366	-0.0345	-0.0345	0.0363	0.4251	-0.0433	0.4076	0.4251	0.4251	0.4251	0.4084	-0.0433	0.4172
-0.0484	0.0325	0.4076	0.4251	-0.0433	0.3167	0.0589	-0.0345	-0.1233	0.4084	0.4172	-0.0433	-0.1233	0.1366	0.4076	0.4172	-0.0433	0.4084	-0.0433	0.4172	0.4251	0.4076	-0.0433	0.4251	0.4172	0.0589	0.4084	0.4172	0.4084	0.4251	-0.0464	0.4172	0.4076	0.0019	0.4172	0.4084	0.0363	0.1366	-0.0345	-0.0345	0.0363	0.4251	-0.0433	0.4076	0.4251	0.4251	0.4251	0.4084	-0.0433	0.4172
-0.0484	0.4084	-0.0484	0.4076	0.4251	-0.0433	0.3167	-0.0484	-0.1233	0.0019	0.4251	-0.0464	0.4172	-0.0433	0.4251	0.0589	0.0589	0.1366	0.1366	0.1747	0.4251	-0.0464	0.0589	0.4076	0.4172	0.2745	0.1366	0.4251	0.4084	0.1747	0.0589	0.4172	0.4076	0.0019	0.4084	0.4084	0.0363	-0.0433	-0.0345	-0.0345	-0.0433	-0.0484	0.4251	-0.0433	0.4076	0.4251	0.4251	0.4251	0.4251	-0.0433
-0.0484	0.4084	-0.0484	0.4076	0.4251	-0.0433	0.3167	-0.0484	-0.1233	0.0019	0.4251	-0.0464	0.4172	-0.0433	0.4251	0.0589	0.0589	0.1366	-0.0433	0.4251	0.4251	-0.0464	0.0589	0.2745	0.4076	0.2745	0.1366	0.4251	0.4084	0.4172	0.4076	0.4084	0.4076	0.0019	0.4172	0.4084	0.0363	0.1366	-0.0345	-0.0345	-0.0433	-0.0484	0.4251	-0.0433	0.4076	0.4251	0.4251	0.4251	0.4251	-0.0433
-0.0484	0.4084	-0.0484	0.4076	0.4251	-0.0433	0.3167	-0.0484	-0.1233	0.0019	0.4251	-0.0464	0.4172	-0.0433	0.4251	0.0589	0.0589	0.1366	-0.0433	0.4251	0.4251	-0.0464	0.0589	0.2745	0.4076	0.2745	0.1366	0.4251	0.4084	0.4251	0.1366	0.4084	0.4076	0.0019	0.4084	0.4084	0.0363	0.1366	-0.0345	-0.0345	-0.0433	-0.0484	0.4251	-0.0433	0.4076	0.4251	0.4251	0.4251	0.4251	-0.0433
-0.0484	0.4084	-0.0484	0.4076	0.4251	-0.0433	0.3167	-0.0484	-0.1233	0.0019	0.4251	-0.0464	0.4172	-0.0433	0.4251	0.0589	0.0589	0.1366	-0.0433	0.4251	0.4251	-0.0464	0.0589	0.2745	0.4076	0.2745	0.1366	0.4251	0.4084	0.1747	0.4172	0.4172	0.4076	0.0019	0.4172	0.4084	0.0363	0.1366	-0.0345	-0.0345	-0.0433	-0.0484	0.4251	-0.0433	0.4076	0.4251	0.4251	0.4251	0.4251	-0.0433
-0.0484	0.4084	-0.0484	0.4076	0.4251	-0.0433	0.3167	-0.0345	-0.1233	0.0019	0.4251	-0.0464	0.4172	-0.0433	0.4251	0.0589	0.0589	0.1366	-0.0433	0.4251	0.4251	-0.0464	0.0589	0.2745	0.4076	0.2745	0.1366	0.4076	0.4084	0.1747	0.4084	0.4172	0.4076	0.0019	0.4172	0.4084	0.0363	0.1366	-0.0345	-0.0345	-0.0433	-0.0484	0.4251	-0.0433	0.4076	0.4251	0.4251	0.4251	0.4076	-0.0433
-0.0484	0.4084	-0.0484	0.4076	0.4251	-0.0433	0.3167	0.3167	-0.1233	0.0019	0.4251	-0.0464	0.4172	-0.0433	0.4251	0.0589	0.0589	0.1366	-0.0433	0.4251	0.4251	-0.0464	0.0589	0.2745	0.4076	0.2745	0.1366	0.4076	0.4084	0.1747	0.4084	0.4172	0.4076	0.0019	0.4172	0.4084	0.0363	0.1366	-0.0345	-0.0345	-0.0433	-0.0484	0.4251	-0.0433	0.4076	0.4251	0.4251	0.4251	0.4076	-0.0433
-0.0484	0.4084	0.4076	0.4251	-0.0433	0.4076	0.0589	-0.0345	-0.1233	0.4084	0.4172	-0.0433	0.4251	0.4076	0.4076	-0.0433	-0.0433	0.4084	-0.0433	0.4251	0.4251	0.4076	0.4076	0.4251	0.4251	0.0589	0.4251	0.4251	0.4172	0.4251	-0.0464	0.4084	0.4076	0.0019	0.4172	0.4084	0.0363	0.1366	-0.0345	-0.0345	0.0363	0.4251	-0.0433	0.4076	0.4251	0.4251	0.4251	0.4084	-0.0433	0.4172
-0.0484	0.4084	0.4076	0.4251	-0.0433	0.3167	0.0589	-0.0345	-0.1233	0.4084	0.4172	-0.0433	0.4172	0.4076	0.4076	-0.0433	0.1366	0.1366	-0.0433	0.4084	0.4172	0.3167	0.4076	0.4251	0.4172	0.0589	0.0325	0.4251	0.4172	0.4172	0.4084	0.4084	0.4076	0.0019	0.4172	0.4084	0.0363	0.1366	-0.0345	-0.0345	0.0363	0.4251	-0.0433	0.4076	0.4251	0.4251	0.4251	0.4084	-0.0433	0.4172
-0.0464	0.4172	-0.0484	0.3167	0.4251	-0.0433	0.3167	-0.0484	-0.1233	0.0019	0.4251	-0.0464	0.1366	0.0589	0.4251	0.1366	0.1366	0.4172	-0.0433	0.4172	0.4251	-0.0433	-0.0433	0.4251	0.4084	0.0019	0.4084	0.4076	0.4172	0.4251	0.0363	0.4251	0.4076	0.0019	0.4172	0.4084	-0.0101	0.1366	-0.0345	-0.0345	0.3167	-0.0433	0.4251	-0.0433	0.2745	0.4251	0.4251	0.4251	0.4251	0.2745
0.0549	0.0019	0.0363	0.3167	0.1366	-0.0433	0.1366	0.0019	-0.0464	0.0589	0.0019	0.4251	-0.0464	0.0363	0.3167	0.00000	0.00000	0.00000	0.00000	0.00000	0.00000	0.00000	0.00000	0.00000	0.00000	0.00000	0.00000	0.00000	0.00000	0.00000	0.00000	0.00000	0.00000	0.00000	0.00000	0.00000	0.00000	0.00000	0.00000	0.00000	0.00000	0.00000	0.00000	0.00000	0.00000	0.00000	0.00000	0.00000	0.00000	0.00000
0.4172	-0.0484	-0.0484	0.4076	0.4251	-0.0433	0.3167	0.0549	-0.1233	0.4084	0.1747	-0.0464	0.4172	0.4172	0.4251	0.4172	-0.0433	0.4251	-0.0433	0.4251	0.4076	-0.0464	0.4084	0.1366	0.4084	0.1366	0.0589	0.4084	0.4084	0.1747	0.4084	0.4172	0.4076	0.0019	0.4172	0.4084	-0.0101	0.1366	-0.0345	-0.0345	-0.0433	-0.0484	0.1747	-0.0433	0.4076	0.4251	0.4251	0.4251	0.4251	-0.0433
0.4172	-0.0484	-0.0484	0.4076	0.4251	-0.0433	0.3167	0.0549	-0.1233	0.4084	0.1747	-0.0464	0.4172	0.4172	0.4251	0.4172	-0.0433	0.4251	-0.0433	0.4251	0.4076	-0.0464	0.4084	0.1366	0.4084	0.1366	0.0589	0.4084	0.4084	0.1747	0.4084	0.4172	0.4076	0.0019	0.4172	0.4084	-0.0101	0.1366	-0.0345	-0.0345	-0.0433	-0.0484	0.1747	-0.0433	0.4076	0.4251	0.4251	0.4251	0.4251	-0.0433
0.4172	-0.0484	0.4076	0.4251	-0.0433	0.3167	0.1366	-0.0464	-0.1233	0.0019	0.4251	0.0589	0.4251	0.4172	0.4076	0.4172	0.4172	-0.0433	-0.0433	0.4084	0.4172	0.4251	0.4076	0.4172	0.4172	0.1366	0.1366	0.4084	0.4172	0.4251	-0.0464	0.4172	0.4076	0.0019	0.4084	0.4084	0.0363	0.1366	-0.0345	-0.0345	0.0549	0.0589	-0.0433	0.4076	0.4172	0.4251	0.4251	0.4084	-0.0433	0.4172
0.4172	-0.0484	0.4076	0.4251	-0.0433	0.3167	0.1366	-0.0464	-0.1233	0.0019	0.4251	0.0589	0.4251	0.4172	0.4076	0.4172	0.4172	-0.0433	-0.0433	0.4084	0.4172	0.4251	0.4076	0.4172	0.4172	0.1366	0.1366	0.4084	0.4172	0.4251	-0.0464	0.4172	0.4076	0.0019	0.4084	0.4084	0.0363	0.1366	-0.0345	-0.0345	0.0549	0.0589	-0.0433	0.4076	0.4172	0.4251	0.4251	0.4084	-0.0433	0.4172
0.4172	-0.0484	0.4076	0.4251	-0.0433	0.3167	-0.0433	-0.1233	-0.1233	0.0019	0.4251	0.0589	0.4251	0.4172	0.4076	0.4172	0.4172	0.4172	-0.0433	0.1747	0.1747	0.4251	0.4076	0.4172	0.4172	0.1366	0.1366	0.4084	0.4172	0.4251	-0.0464	0.4172	0.4076	0.0019	0.4084	0.4084	0.0363	0.1366	-0.0345	-0.0345	0.0549	0.0589	-0.0433	0.4076	0.4172	0.4251	0.4251	0.4084	-0.0433	0.4172
0.4172	-0.0484	0.4076	0.4251	-0.0433	0.3167	-0.0433	-0.0101	-0.1233	0.4084	0.4172	-0.0433	0.4084	0.4251	0.3167	0.1366	0.1747	0.4076	-0.0433	0.4076	0.4172	0.4076	0.4076	0.4251	0.4172	0.0589	0.4084	0.4251	0.4084	0.4251	0.1366	0.4084	0.4076	0.0019	0.4172	0.4084	0.0363	0.1366	-0.0345	-0.0345	0.0363	0.4251	-0.0433	0.4076	0.4251	0.4251	0.4251	0.4084	-0.0433	0.4172
0.4172	0.4076	-0.0464	0.0019	-0.0101	0.4084	0.3167	0.4084	0.4172	0.4251	0.4251	0.0363	0.0019	-0.1233	0.0363	-0.0345	0.0589	0.0363	-0.0484	0.0325	0.4251	0.4251	0.0363	-0.0101	0.0019	-0.0345	0.1366	-0.0433	0.0589	-0.0101	0.2745	-0.0433	0.00000	0.00000	0.00000	0.00000	0.00000	0.00000	0.00000	0.00000	0.00000	0.00000	0.00000	0.00000	0.00000	0.00000	0.00000	0.00000	0.00000	0.00000
0.4172	0.4172	-0.0484	0.4076	0.4251	0.1366	0.4076	-0.0464	-0.0484	0.0019	0.4251	-0.0464	0.4172	0.0589	0.4251	0.4172	0.4084	0.4172	-0.0433	0.1366	0.2745	-0.0464	0.1366	0.4084	0.4084	0.0589	0.4172	0.1366	0.4084	0.1366	0.4084	-0.0433	0.4076	0.0019	0.4251	0.4084	-0.0101	0.1366	-0.0345	-0.1233	0.1366	0.4084	0.4251	-0.0433	0.4251	0.4251	0.4251	0.4251	0.4076	-0.0433
0.4172	0.4172	0.4172	0.4172	-0.0433	0.4172	0.2745	0.4251	0.3167	-0.0345	-0.0101	0.0363	0.2745	0.4076	-0.0433	-0.0433	-0.0433	-0.0433	0.4251	-0.1233	0.0589	-0.0433	0.4251	-0.0345	0.1366	0.0549	-0.0345	-0.0101	0.4084	-0.0433	-0.0345	0.4084	0.00000	0.1366	-0.1233	-0.1233	0.1366	0.3167	0.0589	0.4251	0.0549	0.4251	-0.0433	0.4076	0.4251	0.4251	0.4251	0.4084	-0.0433	0.4172
0.4172	0.4172	0.0325	0.4076	0.4251	-0.0433	0.3167	-0.1233	-0.0484	0.0019	0.4251	-0.0464	-0.0433	-0.0433	0.4251	0.1366	0.2745	0.4172	-0.0433	0.4084	0.4251	0.4076	0.2745	0.4251	0.4172	0.0589	0.4076	-0.0433	0.1366	0.4076	0.2745	0.4251	0.4076	0.0019	0.4172	0.4084	-0.0101	0.1366	-0.0345	-0.0345	0.0363	-0.0484	0.4251	-0.0433	0.3167	0.4251	0.4251	0.4251	0.4172	-0.0433
0.4172	0.4172	0.0325	0.4076	0.4251	-0.0433	0.3167	-0.1233	-0.0484	0.0019	0.4251	-0.0464	-0.0433	-0.0433	0.4251	0.1366	0.2745	0.4172	-0.0433	0.4084	0.4251	0.4076	0.2745	0.4251	0.4172	0.0589	0.4076	-0.0433	0.1366	0.4076	0.2745	0.4251	0.4076	0.0019	0.4172	0.4084	-0.0101	0.1366	-0.0345	-0.0345	0.0363	-0.0484	0.4251	-0.0433	0.3167	0.4251	0.4251	0.4251	0.4172	-0.0433
0.4172	0.0589	-0.1233	0.3167	-0.0484	0.4172	0.3167	-0.0345	0.2745	0.4084	0.1747	-0.0484	0.0589	0.0363	-0.0101	-0.0433	0.0019	0.4172	0.1747	-0.0101	0.0019	0.4172	-0.0464	0.4251	0.4076	-0.0101	0.0019	0.0325	0.0589	0.0325	-0.1233	0.00000	0.00000	0.4172	0.1747	0.0363	0.1366	-0.0345	-0.0345	0.0363	-0.0433	0.4251	-0.0433	0.4076	0.4251	0.4251	0.4251	0.4084	-0.0433	0.4172
0.4172	0.4084	0.1366	0.4172	0.4251	-0.1233	0.3167	0.0363	-0.1233	0.0019	0.4251	-0.0464	-0.0101	0.1366	0.4251	0.1366	-0.0464	0.4076	0.1366	0.4251	0.2745	0.4076	0.2745	0.4084	0.4172	0.0589	-0.0433	-0.0464	0.4084	0.4251	0.2745	0.4172	0.4076	0.0019	0.4172	0.4084	-0.0101	0.1366	-0.0345	-0.0345	0.0325	0.0589	0.4251	-0.0433	0.3167	0.4084	0.4251	0.4251	0.4172	-0.0433
0.4172	0.4084	-0.0484	0.4076	0.4251	-0.0433	0.4251	0.0325	-0.1233	0.0589	0.1747	-0.0464	0.4172	0.4084	0.4251	0.0589	0.4084	0.4251	-0.0433	0.4084	0.0589	-0.0464	0.1366	0.0589	0.4251	0.0589	0.0589	0.0589	0.4084	0.4251	0.1366	0.0589	0.4076	0.0019	0.4251	0.4084	0.0363	0.1366	-0.0345	-0.0345	-0.0433	-0.0484	0.4251	-0.0433	0.4076	0.1747	0.4251	0.4251	0.4084	-0.0433
0.4172	0.4084	0.0589	0.4076	0.4251	-0.0433	0.3167	-0.0484	-0.1233	0.0019	0.1747	-0.0464	0.4084	0.4084	0.4251	0.1366	0.2745	0.4251	0.1366	0.4251	-0.0464	0.4076	-0.0433	0.1366	0.4251	0.0589	0.1366	0.1366	0.4084	0.4076	-0.0464	0.4172	0.4076	0.0019	0.4172	0.4084	-0.0101	0.1366	-0.0345	-0.0345	0.0363	0.1366	0.4251	-0.0433	0.3167	0.2745	0.4251	0.4251	0.4172	-0.0433
0.4172	0.4084	0.4084	0.4076	0.4251	-0.0433	0.3167	-0.0484	-0.0484	0.0019	0.4251	-0.0464	0.4084	0.1366	0.4251	-0.0433	0.4251	0.4172	-0.0433	0.4251	0.4076	0.4076	-0.0433	0.1366	0.4076	0.0589	0.4172	0.4084	0.4084	0.4251	-0.0464	0.4084	0.4172	0.0019	0.4084	0.4084	-0.0101	0.1366	-0.0345	-0.0345	0.0363	0.0589	0.4251	0.0589	0.3167	0.4172	0.4251	0.4251	0.4172	-0.0433
-0.0101	0.1366	0.0589	0.0363	-0.0484	-0.0433	0.0589	0.1366	0.4084	0.2745	0.2745	0.3167	-0.1233	0.2745	0.1366	0.0019	0.2745	0.0019	-0.0484	-0.0464	-0.0484	0.4172	-0.0433	-0.0345	0.0363	0.0589	0.1366	0.4251	0.0589	0.4251	-0.0464	0.4172	0.4076	0.0019	0.4172	0.4084	0.0363	0.1366	-0.0345	-0.0345	0.0363	-0.0464	0.4251	-0.0433	0.3167	0.4172	0.4251	0.4251	0.4084	-0.0433
-0.0101	0.1366	0.4084	0.4084	0.4076	0.4251	-0.0433	-0.0345	0.0325	-0.0484	0.0019	0.4251	-0.0464	0.4172	0.4084	0.4251	0.4084	-0.0433	0.4251	0.1366	0.4251	0.4076	-0.0433	-0.0433	0.4251	0.4172	0.0589	0.0589	0.4251	0.4084	0.2362	-0.0464	0.4172	0.0019	0.4172	0.4084	-0.0101	0.1366	-0.0345	-0.0345	0.0363	-0.0433	0.0549	-0.0433	0.3167	0.0589	0.4172	0.4251	-0.0101	0.1366
-0.0101	0.1366	0.4084	0.4084	0.4076	0.4251	-0.0433	0.3167	0.0325	-0.0484	0.0019	0.4251	-0.0464	0.4172	0.4084	0.4251	0.4084	-0.0433	0.4251	0.1366	0.4251	0.4076	0.4076	-0.0433	0.4251	0.4084	0.0589	0.0589	0.4251	-0.1233	0.4251	-0.0464	0.4172	0.0019	0.4172	-0.0464	-0.0101	0.1366	-0.0345	-0.0345	0.0363	-0.0433	0.4251	-0.0433	0.3167	0.0589	0.4251	0.4251	0.0589	0.1366
-0.0101	0.1366	0.4084	0.4084	0.4076	0.4251	-0.0433	0.3167	0.0325	-0.0484	0.0019	0.4251	-0.0464	0.4172	0.4084	0.4251	0.4084	-0.0433	0.4251	0.1366	0.4251	0.4076	0.4076	-0.0433	0.4251	0.4084	0.0589	0.0589	0.4251	0.4084	0.4251	-0.0464	0.4172	0.0019	0.4172	0.4084	-0.0101	0.1366	-0.0345	-0.0345	0.0363	-0.0433	0.4084	-0.0433	0.3167	0.0589	0.4251	0.4251	0.0589	0.1366
-0.0101	-0.1233	0.4076	0.4251	-0.0433	0.3167	0.0589	-0.0345	-0.1233	0.4084	0.4172	-0.0433	0.4084	0.4084	0.4076	0.4084	-0.0433	0.4172	0.2745	0.4251	0.4251	0.4251	0.4076	0.4084	0.4251	0.0589	0.4251	0.4251	0.4172	0.4251	0.4172	0.4084	0.4076	0.0019	0.4172	0.4084	0.0363	0.1366	-0.0345	-0.0345	0.0363	0.4251	-0.0433	0.4076	0.4251	0.4251	0.4251	0.4084	-0.0433	0.4172
-0.0101	0.4251	0.0589	0.4076	0.4251	-0.0433	0.4076	-0.0484	-0.0484	0.0019	0.4251	-0.0464	0.1747	0.4172	0.4251	0.4084	0.2745	0.0589	0.1366	0.4251	0.2745	0.4076	-0.0433	0.4084	0.4251	0.0589	0.1366	0.4251	0.4084	0.4251	-0.0464	0.4084	0.4076	0.0019	0.4172	0.4084	-0.0101	0.1366	-0.0345	-0.0345	0.0363	0.2745	0.4251	-0.0433	0.3167	0.4172	0.4251	0.4251	0.4172	0.1366
-0.0101	0.4251	0.0589	0.4076	0.4251	-0.0433	0.4076	-0.0484	-0.0484	0.0019	0.4251	-0.0464	0.1747	0.4172	0.4251	0.4084	0.2745	0.0589	0.1366	0.4084	0.2745	0.4076	-0.0433	0.4084	0.4251	0.0589	0.1366	0.4084	0.4084	0.4251	-0.0464	0.4084	0.4076	0.0019	0.4172	0.4084	-0.0101	0.1366	-0.0345	-0.0345	0.0363	0.2745	0.4251	-0.0433	0.3167	0.4172	0.4251	0.4251	0.4172	0.1366
-0.0101	0.4251	0.0589	0.4076	0.4251	-0.0433	0.4076	-0.0484	-0.0484	0.0019	0.4251	-0.0464	0.1747	0.0589	0.4251	0.4084	0.2745	0.0589	0.1366	0.4084	0.2745	0.4076	-0.0433	0.4084	0.4251	0.0589	0.1366	0.4084	0.4084	0.4251	-0.0464	0.4084	0.4076	0.0019	0.4172	0.4084	-0.0101	0.1366	-0.0345	-0.0345	0.0363	0.2745	0.4251	-0.0433	0.3167	0.4172	0.4251	0.4251	0.4172	0.1366
-0.0101	0.0019	0.4076	-0.0484	0.4251	0.0589	0.3167	-0.0433	-0.0433	0.1747	0.0325	-0.0345	0.4084	0.4172	0.1747	0.4251	0.4172	0.1366	0.3167	-0.0433	0.4172	0.0589	0.1366	0.1366	-0.0433	0.0589	0.4251	0.4076	0.0589	0.2362	0.1366	0.4084	0.4172	0.0019	0.4084	0.4084	-0.0101	0.1366	-0.0433	-0.1233	0.4076	0.4084	0.4251	-0.0433	0.0325	0.1747	0.4251	0.4251	0.4076	-0.0464
-0.0101	-0.0433	0.0019	0.0325	-0.0484	-0.0464	-0.0101	0.1366	0.4084	0.2745	0.2745	0.4076	-0.1233	0.2745	-0.0345	0.0019	0.2745	0.0019	-0.0484	-0.0345	-0.0484	0.4172	-0.0433	-0.0345	0.1747	0.0589	-0.1233	0.1747	-0.1233	0.3167	0.2745	0.3167	0.4076	0.4251	0.4172	0.4084	-0.0101	0.1366	-0.0345	-0.0345	0.0363	0.1366	0.4251	-0.0433	0.3167	0.2745	0.4251	0.4251	0.4172	-0.0433
-0.0101	0.0589	-0.0484	0.4076	0.4251	-0.0433	0.3167	0.0549	-0.1233	0.0019	0.4251	-0.0464	0.4172	0.2745	0.4251	0.0589	0.4084	0.1366	-0.0433	0.4251	0.4251	-0.0464	0.0589	0.4084	0.4172	-0.0433	0.1366	0.4084	0.4084	0.4251	-0.0464	0.4172	0.4076	0.0019	0.4172	0.4084	0.0363	0.1366	-0.0345	-0.0345	-0.0433	-0.0484	0.4251	-0.0433	0.4076	0.4251	0.4251	0.4251	0.4084	-0.0433
-0.0101	0.0589	-0.0484	0.4076	0.4251	-0.0433	0.3167	0.0549	-0.1233	0.0019	0.4251	-0.0464	0.4172	0.2745	0.4251	0.0589	0.4084	0.1366	-0.0433	0.4251	0.4251	-0.0464	0.0589	0.4084	0.4172	-0.0433	0.1366	0.4084	0.4084	0.4251	-0.0464	0.4172	0.4076	0.0019	0.4084	0.4084	0.0363	0.1366	-0.0345	-0.0345	-0.0433	-0.0484	0.4251	-0.0433	0.4076	0.4251	0.4251	0.4251	0.4084	-0.0433
-0.0101	0.0589	-0.0484	0.4076	0.4251	-0.0433	0.3167	0.0549	-0.0484	0.0019	0.4251	-0.0464	0.4172	0.2745	0.4251	0.0589	0.1366	0.1366	-0.0433	0.4251	0.4251	-0.0464	0.0589	0.4084	0.4172	-0.0433	0.4084	0.4084	0.4084	0.4251	-0.0464	0.4172	0.4076	0.0019	0.4084	0.4084	0.0363	0.1366	-0.0345	-0.0345	-0.0433	-0.0484	0.4251	-0.0433	0.4076	0.4251	0.4251	0.4251	0.4084	-0.0433
-0.0101	0.4084	0.0589	0.4076	0.4251	-0.0433	0.4076	-0.0484	-0.1233	0.0019	0.4251	-0.0464	0.1747	0.0589	0.4251	0.4084	0.2745	0.0589	0.1366	0.4251	0.2745	0.4076	-0.0433	0.4172	0.4251	0.0589	0.4084	0.4084	0.4076	0.4251	-0.0464	0.1747	0.4076	0.0019	0.4172	0.4084	-0.0101	0.1366	-0.0345	-0.0345	0.0363	0.2745	0.4251	-0.0433	0.3167	0.4172	0.4251	0.4251	0.4172	0.1366
-0.0101	0.4084	0.0589	0.4076	0.4251	-0.0433	0.4076	-0.0484	-0.1233	0.0019	0.4251	-0.0464	0.1747	0.0589	0.4251	0.4084	0.2745	0.0589	0.1366	0.4251	0.2745	0.4076	-0.0433	0.4084	0.4251	0.0589	0.1366	0.4084	0.4084	0.4251	-0.0464	0.4084	0.4076	0.0019	0.4172	0.4084	-0.0101	0.1366	-0.0345	-0.0345	0.0363	0.2745	0.4251	-0.0433	0.3167	0.4172	0.4251	0.4251	0.4172	0.1366
0.4251	0.4172	0.1366	0.4076	0.4251	-0.0464	0.3167	-0.0484	-0.1233	0.0019	0.4251	-0.0464	0.1747	-0.0433	0.4251	0.0589	0.4172	0.4251	0.1366	0.4251	0.2745	0.4076	-0.0433	0.1366	0.4251	0.0589	0.1366	0.4076	0.4084	0.4076	-0.0464	0.4172	0.4076	0.0019	0.0589	0.4084	-0.0101	0.1366	-0.0345	-0.0345	0.0363	0.0589	0.4251	-0.0433	0.3167	0.4084	0.4251	0.4251	0.0589	-0.0433
0.4251	0.4172	-0.0484	0.4076	0.4251	-0.0433	0.3167	-0.0484	-0.1233	0.0019	0.4251	-0.0464	0.4172	0.0589	0.4251	0.1366	-0.0433	0.0589	-0.0433	0.4084	0.4251	-0.0433	-0.0433	0.1747	0.4084	0.0019	0.4172	-0.0433	0.4172	0.4076	0.3167	0.4251	0.4076	0.0019	0.4172	0.4084	0.0363	0.1366	-0.0345	-0.0345	0.3167	-0.0433	0.4084	-0.0433	0.2745	0.4172	0.4251	0.4251	0.4084	-0.0433
0.4251	0.4172	0.0325	0.4076	0.4251	-0.0433	0.3167	-0.0484	-0.0484	0.1366	0.4251	-0.0464	-0.0433	0.1366	0.4251	0.1366	0.2745	0.4172	-0.0433	0.4084	0.4251	0.4076	0.2745	0.4251	0.4251	0.0589	0.4076	-0.0433	0.4084	0.4076	0.2745	0.4251	0.4076	0.0019	0.4172	0.4084	-0.0101	0.1366	-0.0345	-0.0345	0.0363	-0.1233	0.4251	-0.0433	0.3167	0.4251	0.4251	0.4251	0.4172	-0.0433
0.4251	0.4172	0.0325	0.4076	0.4251	-0.0433	0.3167	-0.0484	-0.0484	0.0589	0.4251	-0.0464	-0.0433	0.1366	0.4251	0.1366	0.2745	0.4172	-0.0433	0.4084	0.4251	0.4076	0.2745	0.4251	0.4251	0.0589	0.4076	-0.0433	0.4084	0.4076	0.2745	0.4251	0.4076	0.0019	0.4172	0.4084	-0.0101	0.1366	-0.0345	-0.0345	0.0363	-0.1233	0.4251	-0.0433	0.3167	0.4251	0.4251	0.4251	0.4172	-0.0433
0.4251	0.4172	0.0325	0.4076	0.4251	-0.0433	0.3167	-0.0484	-0.0484	0.0589	0.4251	-0.0464	-0.0433	0.1366	0.4251	0.1366	0.2745	0.4172	-0.0433	0.4084	0.4251	0.4076	0.2745	0.4251	0.4251	0.0589	0.4076	-0.0433	0.4084	0.4076	0.2745	0.4251	0.4076	0.0019	0.4172	0.4084	-0.0101	0.1366	-0.0345	-0.0345	0.0363	-0.1233	0.4251	-0.0433	0.3167	0.4251	0.4251	0.4251	0.4172	-0.0433
0.4251	0.4172	0.0325	0.4076	0.4251	-0.0433	0.3167	-0.0484	-0.0484	0.0589	0.4251	-0.0464	-0.0433	0.1366	0.4251	0.1366	0.2745	0.4172	-0.0433	0.4084	0.4251	0.4076	0.2745	0.4251	0.4251	0.0589	0.4076	-0.0433	0.4084	0.4076	0.2745	0.4251	0.4076	0.0019	0.4172	0.4084	-0.0101	0.1366	-0.0345	-0.0345	0.0363	-0.1233	0.4251	-0.0433	0.3167	0.4251	0.4251	0.4251	0.4172	-0.0433
0.4251	0.4172	0.0325	0.4076	0.4251	-0.0433	0.3167	-0.0484	-0.0484	0.0589	0.4251	-0.0464	-0.0433	0.1366	0.4251	0.1366	0.2745	0.4172	-0.0433	0.4084	0.4251	0.4076	0.2745	0.4251	0.4251	0.0589	0.4076	-0.0433	0.4084	0.4076	0.2745	0.4251	0.4076	0.0019	0.4172	0.4084	-0.0101	0.1366	-0.0345	-0.0345	0.0363	-0.1233	0.4251	-0.0433	0.3167	0.4251	0.4251	0.4251	0.4172	-0.0433
0.4251	0.4172	0.0325	0.4076	0.4251	-0.0433	0.3167	-0.0484	-0.0484	0.0589	0.4251	-0.0464	-0.0433	0.1366	0.4251	0.1366	0.2745	0.4172	-0.0433	0.4084	0.4251	0.4076	0.2745	0.4251	0.4251	0.0589	0.4076	-0.0433	0.4084	0.4076	0.2745	0.4251	0.4076	0.0019	0.4172	0.4084	-0.0101	0.1366	-0.0345	-0.0345	0.0363	-0.0484	0.4251	-0.0433	0.3167	0.4251	0.4251	0.4251	0.4172	-0.0433
0.4251	0.4172	0.0325	0.4076	0.4251	-0.0433	0.3167	-0.0484	-0.0484	0.0589	0.4251	-0.0464	-0.0433	0.1366	0.4251	0.1366	0.2745	0.4172	-0.0433	0.4084	0.4251	0.4076	0.2745	0.4251	0.4251	0.0589	0.4076	-0.0433	0.4084	0.4076	0.2745	0.4251	0.4076	0.0019	0.4172	0.4084	-0.0101	0.1366	-0.0345	-0.0345	0.0363	-0.0484	0.4251	-0.0433	0.3167	0.4251	0.4251	0.4251	0.4172	-0.0433
0.4251	0.4172	0.0325	0.4076	0.4251	-0.0433	0.3167	-0.0484	-0.0484	0.0589	0.4251	-0.0464	-0.0433	0.1366	0.4251	0.1366	0.2745	0.4172	-0.0433	0.4084	0.4251	0.4076	0.2745	0.4251	0.4251	0.0589	0.4076	-0.0433	0.4084	0.4076	0.2745	0.4251	0.4251	0.0019	0.4172	0.4084	-0.0101	0.1366	-0.0345	-0.0345	0.0363	-0.1233	0.4251	-0.0433	0.3167	0.4251	0.4251	0.4251	0.4172	-0.0433
0.4251	0.4172	0.0325	0.4076	0.4251	-0.0433	0.3167	-0.0484	-0.0484	0.0589	0.4251	-0.0464	-0.0433	0.0589	0.4251	0.1366	0.2745	0.4172	-0.0433	0.4084	0.4251	0.4076	0.2745	0.4251	0.4251	0.0589	0.4076	-0.0433	0.4084	0.4076	0.2745	0.4251	0.4076	0.0019	0.4172	0.4084	-0.0101	0.1366	-0.0345	-0.0345	0.0363	-0.1233	0.4251	-0.0433	0.3167	0.4251	0.4251	0.4251	0.4172	-0.0433
0.4251	0.4172	0.0325	0.4076	0.4251	-0.0433	0.3167	-0.0484	-0.0484	0.0589	0.4251	-0.0464	-0.0433	0.4084	0.4251	0.1366	0.2745	0.4172	-0.0433	0.4084	0.4251	0.4076	0.2745	0.4251	0.4251	0.0589	0.4076	-0.0433	0.4084	0.4076	0.2745	0.4251	0.4076	0.0019	0.4172	0.4084	-0.0101	0.1366	-0.0345	-0.0345	0.0363	-0.1233	0.4251	-0.0433	0.3167	0.4251	0.4251	0.4251	0.4172	-0.0433
0.4251	0.4172	0.0325	0.4076	0.4251	-0.0433	0.3167	-0.0484	-0.0484	0.0589	0.4251	-0.0464	-0.0433	0.4084	0.4251	0.1366	0.2745	0.4172	-0.0433	0.4084	0.4251	0.4076	0.2745	0.4251	0.4251	0.0589	0.4076	-0.0433	0.4084	0.4076	0.2745	0.4251	0.4076	0.0019	0.4172	0.4084	-0.0101	0.1366	-0.0345	-0.0345	0.0363	-0.1233	0.4251	-0.0433	0.3167	0.4251	0.4251	0.4251	0.4172	-0.0433
0.4251	0.4172	0.0325	0.4076	0.4251	-0.0433	0.3167	-0.0101	-0.0484	0.0589	0.4251	-0.0464	-0.0433	0.1366	0.4251	0.1366	0.2745	0.4172	-0.0433	0.4084	0.4251	0.4076	0.2745	0.4251	0.4251	0.0589	0.4076	-0.0433	0.4084	0.4076	0.2745	0.4251	0.4076	0.0019	0.4172	0.4084	-0.0101	0.1366	-0.0345	-0.0345	0.0363	-0.1233	0.4251	-0.0433	0.3167	0.4251	0.4251	0.4251	0.4172	-0.0433
0.4251	0.4172	0.0589	0.4076	0.4251	-0.0433	-0.0433	-0.1233	-0.1233	0.0019	0.4251	-0.0464	0.4172	0.0589	0.4251	0.4172	0.2745	-0.0433	0.1366	0.4251	0.4076	0.4076	-0.0433	0.4251	0.4172	0.0589	0.1366	0.4251	0.0589	0.4251	-0.0464	0.4172	0.4076	0.0019	0.4172	0.4084	0.0363	0.1366	-0.0345	-0.0345	0.0549	-0.0464	0.4251	-0.0433	0.3167	0.4172	0.4251	0.4251	0.4084	-0.0433
0.4251	0.0589	-0.0484	0.4076	0.4251	-0.0433	0.3167	-0.0484	-0.1233	0.0019	0.4251	-0.0464	0.4251	0.4172	0.4251	0.1366	0.1366	0.4084	-0.0433	0.1366	0.4076	-0.0433	-0.0433	0.1747	0.4084	0.0019	0.1747	-0.0433	0.4172	0.4076	0.0363	0.4251	0.4076	0.0019	0.4172	0.4084	0.0363	0.1366	-0.0345	-0.0345	0.3167	-0.0433	0.4084	-0.0433	0.2745	0.4172	0.4251	0.4251	0.4084	-0.0433
0.4251	0.4084	0.0589	0.4076	0.4251	0.1366	0.4076	-0.0484	-0.0484	-0.0433	0.4251	-0.0464	0.1747	0.1366	0.4251	0.1366	0.2745	0.4084	0.1366	0.4251	0.2745	0.4076	-0.0433	0.4084	0.4251	0.0589	0.1366	0.1366	0.4084	0.4251	0.2362	0.4084	0.4076	0.0019	0.4172	0.4084	-0.0101	0.1366	-0.0345	-0.0345	0.0363	0.0589	0.4251	-0.0433	0.3167	0.4172	0.4251	0.4251	0.4172	0.0589
0.1747	0.1366	-0.0484	0.4076	0.4251	-0.0433	0.3167	-0.0484	0.0589	0.0019	0.4251	-0.0464	0.4076	-0.0433	0.4251	0.1366	0.1366	0.4172	0.1366	-0.0433	0.4076	-0.0433	-0.0433	0.4251	0.4084	0.0019	0.4251	0.4172	0.4172	0.2362	-0.0464	0.4084	0.4076	0.0019	0.4172	0.4084	0.0363	0.1366	-0.0345	-0.0345	0.3167	-0.0433	0.4084	-0.0433	0.2745	0.4251	0.4251	0.4251	0.4251	-0.0433
0.1747	-0.0484	-0.1233	0.4251	0.4251	0.4084	0.3167	0.1366	-0.0345	0.4084	0.4172	-0.0433	0.4084	0.4076	0.4076	-0.0433	0.1366	-0.0433	-0.0433	0.4084	0.4251	0.4076	0.4076	0.4251	0.0589	0.0589	0.4251	0.4251	0.4172	0.4251	-0.0464	0.4084	0.4076	0.0019	0.4172	0.4084	0.0363	0.1366	-0.0345	-0.0345	0.0363	0.4251	-0.0433	0.4076	0.4251	0.4251	0.4251	0.4084	-0.0433	0.4172
0.1747	-0.0484	-0.1233	0.4084	0.4251	0.4084	0.3167	0.1366	-0.0345	0.4084	0.4172	-0.0433	0.4084	0.4076	0.4076	-0.0433	0.1366	-0.0433	-0.0433	0.4084	0.4251	0.4076	0.4076	0.4251	0.0589	0.0589	0.4251	0.4251	0.4172	0.4251	-0.0464	0.4084	0.4076	0.0019	0.4172	0.4084	0.0363	0.1366	-0.0345	-0.0345	0.0363	0.4251	-0.0433	0.4076	0.4251	0.4251	0.4251	0.4084	-0.0433	0.4172
0.1747	-0.0484	-0.1233	0.4084	0.4251	0.4084	0.3167	0.0589	-0.0345	0.4084	0.4172	-0.0433	0.4084	0.4076	0.4076	-0.0433	0.1366	-0.0433	-0.0433	0.4084	0.4251	0.4076	0.4076	0.4251	0.0589	0.0589	0.4251	0.4251	0.4172	0.4251	-0.0464	0.4084	0.4076	0.0019	0.4172	0.4084	0.0363	0.1366	-0.0345	-0.0345	0.0363	0.4251	-0.0433	0.4076	0.4251	0.4251	0.4251	0.4084	-0.0433	0.4172
0.1747	-0.0484	0.4076	0.4251	-0.0433	0.3167	0.0589	-0.1233	-0.1233	-0.0433	0.4251	0.0589	0.4084	0.1366	0.4076	0.4172	0.4251	0.4251	-0.0433	0.4251	0.4084	0.4076	0.4076	0.4172	0.4172	0.1366	0.1366	0.4084	0.4172	0.4251	-0.0464	0.4172	0.4076	0.0019	0.4172	0.4084	0.0363	0.1366	-0.0345	-0.0345	0.0363	0.4251	-0.0433	0.4076	0.4251	0.4251	0.4251	0.4084	-0.0433	0.4172
0.1747	-0.0484	0.4076	0.4251	-0.0433	0.3167	0.0589	-0.1233	-0.1233	-0.0433	0.4251	0.0589	0.4084	0.1366	0.4076	0.4172	0.4251	0.4251	-0.0433	0.4251	0.4084	0.4076	0.4076	0.4172	0.4172	0.1366	0.1366	0.4084	0.4172	0.4251	-0.0464	0.4172	0.4076	0.0019	0.4084	0.4084	0.0363	0.1366	-0.0345	-0.0345	0.0549	0.0589	-0.0433	0.4076	0.4172	0.4251	0.4251	0.4084	-0.0433	0.4172
0.1747	0.0589	-0.0484	0.4076	0.4251	-0.0433	0.3167	-0.0484	-0.0433	0.0019	0.4251	-0.0464	0.0589	-0.0433	0.4251	0.1366	0.1366	0.4172	0.1366	0.4172	0.4251	-0.0433	-0.0433	0.1747	-0.0464	0.0019	0.4251	0.4251	0.4172	0.4251	-0.0464	0.4084	0.4076	0.0019	0.4172	0.4084	0.0363	0.1366	-0.0345	-0.0345	0.3167	-0.0433	0.4251	-0.0433	0.2745	0.4251	0.4251	0.4251	0.4251	-0.0433
0.1747	0.4084	0.0589	0.4076	0.4251	-0.1233	0.4172	-0.0101	-0.0484	0.0019	0.4251	-0.0464	0.4172	0.1747	0.4251	0.1366	0.4076	0.4084	0.1366	0.4084	-0.0433	0.4076	-0.0433	0.4076	0.4251	0.0589	0.1366	0.4251	0.4084	0.4251	0.2362	0.4172	0.4076	0.0019	0.4172	0.4084	-0.0101	0.1366	-0.0345	-0.0345	0.0325	0.1747	0.4251	-0.0433	0.3167	0.0589	0.4251	0.4251	0.4172	-0.0433
-0.0345	-0.0484	0.4076	0.4251	-0.0433	0.3167	0.0363	-0.1233	-0.1233	-0.0433	0.4251	0.0589	0.4084	0.1366	0.4076	0.4172	0.4251	0.4251	-0.0433	0.4251	0.1747	0.4076	0.4076	0.4251	0.4172	0.1366	0.1366	0.4084	0.4172	0.4251	-0.0464	0.4172	0.4076	0.0019	0.4172	0.4084	0.0363	0.1366	-0.0345	-0.0345	0.0363	0.4251	-0.0433	0.4076	0.4251	0.4251	0.4251	0.4084	-0.0433	0.4172
-0.0345	0.4172	-0.0484	0.4076	0.4251	-0.0433	0.3167	-0.0484	-0.1233	0.0019	0.4251	-0.0464	0.1366	-0.0464	0.4251	0.1366	0.1366	0.0589	-0.0464	0.4172	0.0589	-0.0433	-0.0433	0.4251	0.4084	0.0019	0.4084	0.4084	0.4172	0.4251	-0.0101	0.4251	0.4076	0.0019	0.4172	0.4084	-0.0101	0.1366	-0.0345	-0.0345	0.3167	-0.0433	0.4251	-0.0433	0.2745	0.4172	0.4251	0.4251	-0.0433	0.2745
-0.0345	0.4172	-0.0484	0.3167	0.4251	-0.0433	0.3167	-0.1233	-0.1233	0.0019	0.4251	-0.0464	0.1366	0.1366	0.4251	0.0589	0.0589	0.0589	-0.0464	0.4172	0.4084	-0.0433	0.0589	0.4251	0.4084	0.0019	0.4084	0.4251	0.4172	0.4251	0.0363	0.4251	0.4076	0.0019	0.4172	0.1747	-0.0101	0.1366	-0.0345	-0.0345	0.3167	-0.0433	0.4251	-0.0433	0.2745	0.4251	0.4251	0.4251	0.4084	0.2745
-0.0345	0.4172	-0.0484	0.3167	0.4251	-0.0433	0.3167	-0.0484	-0.1233	0.0019	0.4251	-0.0464	0.1366	-0.0464	0.4251	0.1366	0.1366	0.0589	-0.0464	0.4172	0.1366	-0.0433	0.4076	0.2362	0.1366	0.0019	0.4084	0.4251	0.4084	0.4251	-0.0345	0.4172	0.4076	0.0019	0.4172	0.4084	-0.0101	0.1366	-0.0345	-0.0345	0.3167	0.2745	0.4251	-0.0433	0.2745	0.4251	0.4251	0.4251	0.4251	0.2745
-0.0345	0.4172	-0.0484	0.3167	0.4251	-0.0433	0.3167	-0.0484	-0.1233	0.0019	0.4251	-0.0464	0.1366	-0.0433	0.4251	0.1366	0.4084	0.0589	-0.0464	0.4172	0.4172	-0.0433	-0.0433	0.4251	0.4084	0.0019	0.4084	0.4084	0.4172	0.4251	0.0363	0.4251	0.4076	0.0019	0.4172	0.4084	-0.0101	0.1366	-0.0345	-0.0345	0.3167	-0.0433	0.4251	-0.0433	0.2745	0.4251	0.4251	0.4251	0.4251	0.2745
-0.0345	0.4251	-0.1233	0.4076	0.4251	-0.0433	0.3167	-0.0101	-0.0484	0.0019	0.4251	-0.0464	0.1747	0.1366	0.4251	0.1366	0.0589	0.2745	0.0589	0.0589	0.4251	0.4076	0.4076	0.4251	0.4251	-0.0433	0.4251	0.0589	0.4172	0.4251	0.4084	0.4172	0.4076	0.0019	0.4172	0.4084	0.0363	0.1366	-0.0345	-0.0345	0.0325	0.0363	0.4251	-0.0433	0.3167	0.4172	0.4251	0.4251	0.2745	-0.0433
-0.0345	-0.0345	0.4076	0.4251	0.4251	0.0549	0.1366	-0.0101	-0.0484	-0.0345	0.0363	-0.0433	0.4251	0.4172	-0.0484	-0.0101	0.0549	0.4172	0.0325	0.0325	0.4172	0.4251	0.4251	-0.1233	-0.0345	0.1366	-0.0433	0.0019	-0.0464	0.0589	-0.1233	0.0019	0.0363	0.0325	0.4251	0.0549	0.0549	0.3167	0.4172	-0.0484	0.0589	0.0589	-0.0101	0.4251	-0.0101	-0.1233	-0.0433	0.4172	-0.0101	0.0325
0.0019	0.1366	-0.0484	0.4076	0.4251	-0.0433	0.3167	-0.0464	-0.1233	0.0019	0.4251	-0.0464	0.3167	-0.0433	0.4251	0.1366	0.1366	0.4172	-0.0433	0.4172	0.4251	-0.0433	-0.0433	0.1747	0.4172	0.0019	0.4251	0.4084	0.4172	0.4251	-0.0464	0.4172	0.4076	0.0019	0.4172	0.4084	-0.0101	0.1366	-0.0345	-0.0345	0.3167	-0.0433	0.4251	-0.0433	0.2745	0.4251	0.4251	0.4251	0.4251	-0.0433
0.0019	0.1366	0.0019	0.0363	-0.1233	0.0589	0.4251	0.0325	0.0589	-0.0101	-0.0484	0.4251	-0.0101	-0.0101	-0.0464	-0.0101	0.0589	0.1366	-0.0433	0.1366	0.1366	0.4084	0.0589	0.4251	0.0549	0.1366	0.4084	0.4251	0.2745	0.0019	0.0363	0.0363	0.0549	0.0019	0.0363	0.0363	0.1366	-0.0464	0.1366	0.0325	0.0019	-0.0464	0.1366	-0.0464	0.0363	0.4251	0.0019	0.1366	0.1366	0.1366
0.0019	0.4172	-0.0484	0.4076	0.4251	-0.0345	0.2362	-0.0345	-0.0345	0.1366	0.4084	0.1366	0.4172	0.0589	0.4172	0.4172	0.0589	0.4251	0.1366	-0.0345	0.4084	-0.0464	0.4172	0.1366	0.4172	-0.0345	0.4076	0.4251	0.4076	0.4251	-0.0464	0.4172	0.4251	-0.0101	0.4084	0.4172	0.0325	0.1366	0.0589	-0.0433	-0.0101	-0.0464	0.3167	0.4251	0.4076	0.4084	0.4084	0.2362	0.4172	0.4251
0.0019	0.4172	-0.0484	0.4076	0.4251	-0.0433	0.3167	-0.1233	-0.1233	-0.0433	0.4251	-0.0464	0.4172	0.0589	0.4251	0.1366	0.1366	0.4172	-0.0433	0.4084	0.4076	-0.0433	0.2745	0.4084	0.4084	0.0019	0.4251	0.1366	0.4172	0.4076	0.0363	0.4251	0.4076	0.0019	0.4172	0.4084	0.0363	0.1366	-0.0345	-0.0345	0.0549	0.4251	0.4084	-0.0433	0.2745	0.4084	0.4251	0.4251	0.4084	-0.0433
0.0019	0.4172	-0.0484	0.4076	0.4251	-0.0433	0.3167	-0.0484	-0.1233	0.0019	0.4251	-0.0464	0.4172	0.4172	0.4251	0.1366	0.0589	0.4172	-0.0433	0.1366	0.4251	-0.0433	-0.0433	0.1747	0.4084	0.0019	0.4172	0.4076	0.4172	0.4076	0.0363	0.4251	0.4076	0.0019	0.4172	0.4084	0.0363	0.1366	-0.0345	-0.0345	0.3167	-0.0433	0.4084	-0.0433	0.2745	0.4172	0.4251	0.4251	0.4084	-0.0433
0.0019	0.4172	-0.0484	0.4076	0.4251	-0.0433	0.3167	-0.0484	-0.1233	0.3167	0.4251	-0.0464	0.4172	0.0589	0.4251	0.1366	0.0589	0.4172	-0.0433	0.0589	0.4076	-0.0433	-0.0433	0.1747	0.4084	0.0019	0.4172	0.4076	0.4172	0.4076	0.0363	0.4251	0.4076	0.0019	0.4172	0.4084	0.0363	0.1366	-0.0345	-0.0345	0.3167	-0.0433	0.4084	-0.0433	0.2745	0.4172	0.4251	0.4251	0.4084	-0.0433
0.0019	0.4172	-0.0484	0.4076	0.4251	-0.0433	0.3167	-0.0484	-0.1233	0.3167	0.4251	-0.0464	0.4172	0.0589	0.4251	0.1366	0.0589	0.4172	-0.0433	0.0589	0.4076	-0.0433	-0.0433	0.1747	0.4084	0.0019	0.4172	0.4076	0.4172	0.4076	0.0363	0.4251	0.4076	0.0019	0.4172	0.4084	0.0363	0.1366	-0.0345	-0.0345	0.3167	-0.0433	0.4084	-0.0433	0.2745	0.4172	0.4251	0.4251	0.4084	-0.0433
0.0019	0.4172	-0.0484	0.4076	0.4251	-0.0433	0.3167	-0.0484	-0.1233	0.3167	0.4251	-0.0464	0.4172	0.0589	0.4251	0.1366	0.0589	0.4172	-0.0433	0.0589	0.4076	-0.0433	-0.0433	0.1747	0.4084	0.0019	0.4172	-0.0433	0.4084	0.4076	0.0363	0.4251	0.4076	0.0019	0.4172	0.4084	0.0363	0.1366	-0.0345	-0.0345	0.3167	-0.0433	0.4084	-0.0433	0.2745	0.4172	0.4251	0.4251	0.4084	-0.0433
0.0019	0.4172	-0.0484	0.4076	0.4251	-0.0433	0.3167	-0.0484	-0.0484	0.0019	0.4251	0.1366	0.4172	0.4172	0.4251	0.1366	-0.0433	0.0589	-0.0464	0.4084	0.4172	-0.0433	-0.0433	0.4251	0.4172	0.0019	0.4172	-0.0433	0.4172	0.4076	0.0363	0.4251	0.4076	0.0019	0.4172	0.4084	0.0363	0.1366	-0.0345	-0.0345	0.3167	-0.0433	0.4084	-0.0433	0.2745	0.4172	0.4251	0.4251	0.4084	-0.0433
0.0019	0.4172	-0.0484	0.4076	0.4251	-0.0433	0.3167	-0.0464	-0.1233	0.0019	0.4251	-0.0464	0.3167	-0.0433	0.4251	0.1366	0.4084	0.4172	-0.0433	-0.0433	0.4076	-0.0433	-0.0433	0.4251	0.0589	0.0019	0.4172	0.0589	0.4172	0.4251	-0.0464	0.4084	0.4076	0.0019	0.4172	0.4084	0.0363	0.1366	-0.0345	-0.0345	0.3167	-0.0433	0.4251	-0.0433	0.2745	0.4251	0.4251	0.4251	0.4251	-0.0433
0.0019	0.4172	0.4172	-0.0101	0.4251	-0.1233	0.2362	0.0549	-0.0433	0.0019	0.2362	0.1366	0.4084	0.4084	0.0019	0.1747	0.4076	0.4251	0.1366	0.4172	0.4251	-0.0464	0.4172	0.1366	0.1366	0.0589	0.4251	-0.0433	0.4084	0.4084	0.4172	0.4084	0.4076	0.0019	0.4172	0.4084	0.0363	0.1366	-0.0433	-0.0464	0.0363	-0.0484	0.4251	-0.0433	0.3167	0.4084	0.4251	0.4251	0.0589	-0.0464
0.0019	0.4172	0.4172	-0.0101	0.4251	-0.0484	0.2362	0.0549	-0.0433	0.0019	0.2362	0.1366	0.4084	0.4172	0.0019	0.4251	0.4076	0.4251	0.1366	0.4172	0.4251	-0.0464	0.4172	0.4251	0.1366	0.0589	0.4251	0.4076	0.4172	0.4172	0.4172	0.0589	0.4076	0.0019	0.4172	0.4084	0.0363	0.1366	0.1366	-0.0464	0.0363	-0.0484	0.4251	-0.0433	0.3167	0.4084	0.4251	0.4251	0.0589	-0.0464
0.0019	0.4172	-0.0101	0.4076	0.4251	-0.0433	0.3167	-0.0484	-0.0484	0.1366	0.4251	-0.0464	-0.0433	0.1366	0.4251	0.1366	0.2745	0.4172	-0.0433	0.4084	0.4251	0.4076	0.2745	0.4251	0.4251	0.0589	0.4076	-0.0433	0.4084	0.4076	0.2745	0.4251	0.4076	0.0019	0.4172	0.4084	-0.0101	0.1366	-0.0345	-0.0345	0.0363	-0.1233	0.4251	-0.0433	0.3167	0.4251	0.4251	0.4251	0.4172	-0.0433
0.0019	0.4172	-0.0101	0.4076	0.4251	-0.0433	0.3167	-0.0484	-0.0484	0.0589	0.4251	-0.0464	-0.0433	0.0589	0.4251	0.1366	0.2745	0.4172	-0.0433	0.4084	0.4251	0.4076	0.2745	0.4251	0.4251	0.0589	0.4076	-0.0433	0.4084	0.4076	0.2745	0.4251	0.4076	0.0019	0.4172	0.4084	-0.0101	0.1366	-0.0345	-0.0345	0.0363	-0.1233	0.4251	-0.0433	0.3167	0.4251	0.4251	0.4251	0.4172	-0.0433
0.0019	0.4172	-0.0101	0.4076	0.4251	-0.0433	0.3167	-0.0484	-0.0484	0.0589	0.4251	-0.0464	-0.0433	0.0589	0.4251	0.1366	0.2745	0.4172	-0.0433	0.4084	0.4251	0.4076	0.2745	0.4251	0.4251	0.0589	0.4251	-0.0433	0.4084	0.4076	0.2745	0.4251	0.4076	0.0019	0.4172	0.4084	-0.0101	0.1366	-0.0345	-0.0345	0.0363	-0.1233	0.4251	-0.0433	0.3167	0.4251	0.4251	0.4251	0.4172	-0.0433
0.0019	0.4172	0.0325	0.4076	0.4251	-0.0433	0.4076	-0.1233	-0.0484	0.1747	0.4251	-0.0464	0.0589	-0.0433	0.4251	0.1366	0.2745	0.4172	-0.0433	0.4084	0.4251	0.4251	0.2745	0.4251	0.4251	0.0589	0.4076	-0.0433	0.4084	0.4076	0.2745	0.4251	0.4076	0.0019	0.4172	0.4084	-0.0101	0.1366	-0.0345	-0.0345	0.0363	-0.0484	0.4251	-0.0433	0.3167	0.4251	0.4251	0.4251	0.4172	-0.0433
0.0019	0.4172	0.0325	0.4076	0.4251	-0.0433	0.3167	-0.1233	-0.0484	0.4172	0.4251	-0.0464	-0.0433	-0.0433	0.4251	0.1366	0.2745	0.4172	-0.0433	0.4084	0.4251	0.4076	0.2745	0.4251	0.4076	0.0589	0.4076	-0.0433	0.4084	0.4076	0.2745	0.4251	0.4076	0.0019	0.4172	0.4084	-0.0101	0.1366	-0.0345	-0.0345	0.0363	-0.0484	0.4251	-0.0433	0.3167	0.4251	0.4251	0.4251	0.4172	-0.0433
0.0019	0.4172	0.0325	0.4076	0.4251	-0.0433	0.3167	-0.1233	-0.0484	0.0019	0.4251	-0.0464	-0.0433	-0.0433	0.4251	0.1366	0.2745	0.4172	-0.0433	0.4084	0.4251	0.4076	0.2745	0.4251	0.4172	0.0589	0.4076	-0.0433	0.1366	0.4076	0.2745	0.4251	0.4076	0.0019	0.4172	0.4084	-0.0101	0.1366	-0.0345	-0.0345	0.0363	-0.0484	0.4251	-0.0433	0.3167	0.4251	0.4251	0.4251	0.4172	-0.0433
0.0019	0.4172	0.0325	0.4076	0.4251	-0.0433	0.3167	-0.0484	-0.0484	0.0589	0.4251	-0.0464	-0.0433	0.4172	0.4251	0.1366	0.2745	0.4172	-0.0433	0.4084	0.4251	0.4076	0.2745	0.4251	0.4251	0.0589	0.4076	-0.0433	0.4084	0.4076	0.2745	0.4251	0.4076	0.0019	0.4172	0.4084	-0.0101	0.1366	-0.0345	-0.0345	0.0363	-0.1233	0.4251	-0.0433	0.3167	0.4251	0.4251	0.4251	0.4172	-0.0433
0.0019	0.4251	0.4172	0.4076	0.4251	0.0589	0.3167	-0.0484	-0.0484	0.0019	0.4251	-0.0464	0.4172	0.0589	0.4172	-0.0433	0.4251	0.1747	0.1366	0.4251	0.2745	0.4076	-0.0433	0.1366	0.4251	0.0589	0.1366	0.4084	0.4172	0.4251	-0.0464	0.4084	0.4076	0.0019	0.4172	0.4084	-0.0101	0.1366	-0.0433	-0.0345	0.0549	0.4172	0.4251	0.0589	0.3167	0.4172	0.4251	0.4251	0.4172	-0.0433
0.0019	0.0363	-0.0484	0.4076	0.4251	-0.0433	0.3167	-0.0484	-0.1233	-0.0433	0.4251	-0.0464	-0.0484	0.0589	0.4251	0.1366	0.0589	0.0589	-0.0433	0.4172	-0.0433	-0.0433	-0.0433	0.4251	0.4084	0.0019	0.4076	0.1366	0.4172	0.4251	0.4084	0.4251	0.4076	0.0019	0.4172	0.4084	0.0363	0.1366	-0.0345	-0.0345	0.3167	0.4251	0.4251	-0.0433	0.2745	0.4251	0.4251	0.4251	0.4084	-0.0433
0.0019	0.0363	-0.0484	0.4076	0.4251	-0.0433	0.3167	-0.0484	-0.1233	-0.0433	0.4251	-0.0464	-0.0484	0.0589	0.4251	0.1366	0.0589	0.0589	-0.0433	0.4172	-0.0433	-0.0433	-0.0433	0.4251	0.4084	0.0019	0.4076	0.1366	0.4172	0.4251	0.4084	0.4251	0.4076	0.0019	0.4172	0.4084	0.0363	0.1366	-0.0345	-0.0345	0.3167	0.4251	0.4251	-0.0433	0.2745	0.4251	0.4251	0.4251	0.4084	-0.0433
0.0019	-0.0433	-0.1233	0.0325	0.0325	0.4251	-0.0484	0.4172	0.3167	0.0363	-0.1233	0.4251	0.4172	0.0589	0.2362	0.0363	-0.0433	-0.0345	-0.0433	-0.0433	-0.0484	0.4172	0.0019	0.0363	-0.0433	0.0325	0.2745	-0.0433	-0.1233	-0.0345	0.2745	0.00000	0.00000	0.4251	0.0019	-0.0464	-0.0433	0.0363	-0.0101	0.1747	0.0363	0.4172	-0.0433	0.4076	0.4251	0.4251	0.4251	0.4084	-0.0433	0.4172
0.0019	0.0589	-0.0484	0.4076	0.4251	0.1366	0.3167	-0.0484	-0.0484	0.0019	0.4251	-0.0464	0.3167	-0.0433	0.4251	0.1366	0.1366	0.4172	0.1366	0.4172	0.4076	-0.0433	-0.0433	0.4251	0.4076	0.0019	0.4251	0.4172	0.4172	0.4251	-0.0464	0.4084	0.4076	0.0019	0.4084	0.4084	0.0363	0.1366	-0.0345	-0.0345	0.3167	-0.0433	0.4251	-0.0433	0.2745	0.4251	0.4251	0.4251	0.4251	-0.0433
0.0019	0.0589	-0.0484	0.4076	0.4251	-0.0433	0.4076	-0.0464	-0.1233	0.0019	0.4251	-0.0464	0.4076	-0.0433	0.4251	0.0589	-0.0464	0.0589	0.1366	0.4172	0.4076	-0.0433	-0.0433	0.4251	0.4172	0.0019	0.4251	0.4251	0.4172	0.4251	0.0363	0.4084	0.4076	0.0019	0.4172	0.4084	-0.0101	0.1366	-0.0345	-0.0345	0.3167	-0.0433	0.4251	-0.0433	0.2745	0.4251	0.4251	0.4251	0.4251	-0.0433
0.0019	0.0589	-0.0484	0.4076	0.4251	-0.0433	0.4076	0.0325	-0.0484	0.0019	0.4251	-0.0464	0.3167	-0.0433	0.4251	0.1366	0.4084	0.1366	0.1366	0.4172	0.4076	-0.0433	-0.0433	0.4251	-0.0433	0.0019	0.4251	0.0589	0.4084	0.4251	-0.0464	0.4084	0.4076	0.1366	0.4172	0.4172	0.0363	0.1366	-0.0345	-0.0345	0.3167	-0.0433	0.4251	-0.0433	0.2745	0.4251	0.4251	0.4251	0.4251	-0.0433
0.0019	0.0589	-0.0484	0.4076	0.4251	-0.0433	0.3167	-0.0484	-0.1233	0.0019	0.4251	-0.0464	0.4172	0.4172	0.4251	0.1366	0.1366	0.0589	-0.0433	0.0589	0.4251	-0.0433	-0.0433	0.1747	0.4084	0.0019	0.4172	0.4076	0.4172	0.4076	0.0363	0.4251	0.4076	0.0019	0.4172	0.4084	0.0363	0.1366	-0.0345	-0.0345	0.3167	-0.0433	0.4084	-0.0433	0.2745	0.4172	0.4251	0.4251	0.4084	-0.0433
0.0019	0.0589	-0.0484	0.4076	0.4251	-0.0433	0.3167	-0.0484	-0.0484	0.0019	0.4251	-0.0464	0.3167	-0.0433	0.4251	0.1366	0.1366	0.4172	0.1366	0.4172	0.4084	-0.0433	-0.0433	0.4251	0.4172	0.0019	0.4251	-0.0345	0.4172	0.4076	-0.0464	0.4084	0.4076	0.0019	0.4172	0.4084	0.0363	0.1366	-0.0345	-0.0345	0.3167	0.4172	0.4084	-0.0433	0.2745	0.4251	0.4172	0.4251	0.4251	-0.0433
0.0019	0.0589	-0.0484	0.4076	0.4251	-0.0433	0.3167	-0.0484	-0.0484	0.0019	0.4251	-0.0464	0.3167	-0.0433	0.4251	0.4084	0.4084	0.4172	0.1366	0.4172	0.4251	-0.0433	-0.0433	0.4251	0.4172	0.0019	0.4251	0.4084	0.4172	0.4251	-0.0464	0.4084	0.4076	0.0019	0.4172	0.4084	0.0363	0.1366	-0.0345	-0.0345	0.3167	-0.0433	0.4251	-0.0433	0.2745	0.4251	0.4251	0.4251	0.4251	-0.0433
0.0019	0.0589	-0.0484	0.4076	0.4251	-0.0433	0.3167	-0.0484	-0.0101	0.0019	0.4251	-0.0464	0.3167	-0.0433	0.4251	0.1366	0.1366	0.4172	-0.0433	0.4172	0.4076	-0.0433	-0.0433	0.4251	0.4172	0.0019	0.4251	0.4172	0.1747	0.4251	0.1366	0.4084	0.4076	0.0019	0.4172	0.4084	0.0363	0.1366	-0.0345	-0.0345	0.3167	-0.0433	0.4251	-0.0433	0.2745	0.4251	0.4251	0.4251	0.4251	-0.0433
0.0019	0.0589	-0.0484	0.4076	0.4251	-0.0433	0.3167	-0.0484	-0.0345	0.0019	0.4251	-0.0464	0.3167	-0.0433	0.4251	0.1366	0.1366	0.4172	-0.0433	0.1747	0.4251	-0.0433	-0.0433	0.1747	0.4172	0.0019	0.4251	0.4084	0.4172	0.4251	-0.0464	0.4172	0.4076	0.0019	0.4172	0.4084	-0.0101	0.1366	-0.0345	-0.0345	0.3167	-0.0433	0.4251	-0.0433	0.3167	0.4076	0.4251	0.4251	0.4251	-0.0433
0.0019	0.0589	-0.0484	0.4076	0.4251	-0.0433	0.3167	-0.0484	0.0325	0.0019	0.4251	-0.0464	0.3167	-0.0433	0.4251	0.1366	0.0589	0.4172	-0.0433	0.1747	0.4076	-0.0433	-0.0433	0.4251	0.0589	0.0019	0.4172	0.1366	0.4172	0.4251	-0.0464	0.4172	0.4076	0.0019	0.4172	0.4084	0.0363	0.1366	-0.0345	-0.0345	0.3167	-0.0433	0.4251	-0.0433	0.2745	0.4251	0.4251	0.4251	0.4251	-0.0433
0.0019	0.0589	-0.0484	0.4076	0.4251	-0.0433	0.3167	-0.0464	-0.1233	0.0019	0.4251	-0.0464	0.4076	-0.0433	0.4251	0.1366	0.2745	0.0589	0.1366	0.4172	0.4076	-0.0433	-0.0433	0.4251	0.4172	0.0019	0.4251	0.4084	0.4172	0.4251	0.0363	0.4084	0.4076	0.0019	0.4172	0.4084	0.0363	0.1366	-0.0345	-0.0345	0.3167	-0.0433	0.4251	-0.0433	0.2745	0.4251	0.4251	0.4251	0.4251	-0.0433
0.0019	0.0589	-0.0484	0.4076	0.4251	-0.0433	0.3167	-0.0464	-0.1233	0.0019	0.4251	-0.0464	0.3167	-0.0433	0.4251	0.1366	0.1366	0.1366	-0.0433	0.4084	0.4076	-0.0433	-0.0433	0.4251	0.0589	0.0019	0.4251	0.4076	0.4172	0.4251	-0.0464	0.4084	0.4076	0.0019	0.4172	0.4084	0.0363	0.1366	-0.0345	-0.0345	0.3167	-0.0433	0.4251	-0.0433	0.2745	0.4251	0.4251	0.4251	0.4251	-0.0433
0.0019	0.0589	-0.0484	0.4076	0.4251	-0.0433	0.3167	-0.0464	-0.1233	0.0019	0.4251	-0.0464	0.3167	-0.0433	0.4251	0.1366	0.1366	0.4172	-0.0433	0.4172	0.4076	-0.0433	-0.0433	0.4251	0.4172	0.0019	0.4251	-0.0464	0.4084	0.4251	-0.0464	0.4084	0.4076	0.0019	0.4172	0.4084	0.0363	0.1366	-0.0345	-0.0345	0.3167	-0.0433	0.4251	-0.0433	0.2745	0.4251	0.4251	0.4251	0.4251	-0.0433
0.0019	0.0589	-0.0484	0.4076	0.4251	-0.0433	0.3167	-0.0464	-0.1233	0.0019	0.4251	-0.0464	0.3167	-0.0433	0.4251	0.1366	0.1366	0.4172	-0.0433	0.4172	0.4076	-0.0433	-0.0433	0.4251	0.4172	0.0019	0.4251	-0.0464	0.4084	0.4251	-0.0464	0.4084	0.4076	0.0019	0.4172	0.4084	0.0363	0.1366	-0.0345	-0.0345	0.3167	-0.0433	0.4251	-0.0433	0.2745	0.4251	0.4251	0.4251	0.4251	-0.0433
0.0019	0.0589	-0.0484	0.4076	0.4251	-0.0433	0.3167	-0.0464	-0.1233	0.0019	0.4251	-0.0464	0.3167	-0.0433	0.4251	0.1366	0.1366	0.4172	-0.0433	0.4172	0.4076	-0.0433	-0.0433	0.4251	0.4172	0.0019	0.4251	-0.0464	0.4084	0.4251	-0.0464	0.4084	0.4076	0.0019	0.4172	0.4084	0.0363	0.1366	-0.0345	-0.0345	0.3167	-0.0433	0.4251	-0.0433	0.2745	0.4251	0.4251	0.4251	0.4251	-0.0433
0.0019	0.0589	-0.0484	0.4076	0.4251	-0.0433	0.3167	-0.0464	-0.1233	0.0019	0.4251	-0.0464	0.3167	-0.0433	0.4251	0.1366	0.1366	0.4172	-0.0433	0.4172	0.4076	-0.0433	-0.0433	0.4251	0.4172	0.0019	0.4251	0.4172	0.4172	0.4251	0.1366	0.4084	0.4076	0.0019	0.4172	0.4084	0.0363	0.1366	-0.0345	-0.0345	0.3167	-0.0433	0.4251	-0.0433	0.2745	0.4251	0.4251	0.4251	0.4251	-0.0433
0.0019	0.0589	-0.0484	0.4076	0.4251	-0.0433	0.3167	-0.0464	-0.1233	0.0019	0.4251	-0.0464	0.3167	-0.0433	0.4251	0.1366	0.1366	0.4172	-0.0433	0.4172	0.4076	-0.0433	-0.0433	0.4251	0.4172	0.0019	0.4251	0.4172	0.4172	0.4251	0.1366	0.4084	0.4076	0.0019	0.4172	0.4084	0.0363	0.1366	-0.0345	-0.0345	0.3167	-0.0433	0.4251	-0.0433	0.2745	0.4251	0.4251	0.4251	0.4251	-0.0433
0.0019	0.0589	-0.0484	0.4076	0.4251	-0.0433	0.3167	-0.0464	-0.1233	0.0019	0.4251	-0.0464	0.3167	-0.0433	0.4251	0.1366	0.1366	0.4172	-0.0433	0.4172	0.4076	-0.0433	-0.0433	0.4251	0.4172	0.0019	0.4251	0.4172	0.4172	0.4251	0.1366	0.4084	0.4076	0.0019	0.4172	0.4084	0.0363	0.1366	-0.0345	-0.0345	0.3167	-0.0433	0.4251	-0.0433	0.2745	0.4251	0.4251	0.4251	0.4251	-0.0433
0.0019	0.0589	-0.0484	0.4076	0.4251	-0.0433	0.3167	-0.0464	-0.1233	0.0019	0.4251	-0.0464	0.3167	-0.0433	0.4251	0.1366	0.1366	0.4172	-0.0433	0.4172	0.4076	-0.0433	-0.0433	0.4251	0.4172	0.0019	0.4251	-0.0433	0.4172	0.4076	-0.0464	0.4172	0.4076	0.0019	0.4172	0.4084	0.0363	0.1366	-0.0345	-0.0345	0.3167	-0.0433	0.4251	-0.0433	0.2745	0.4251	0.4251	0.4251	0.4251	-0.0433
0.0019	0.0589	-0.0484	0.4076	0.4251	-0.0433	0.3167	-0.0464	-0.1233	0.0019	0.4251	-0.0464	0.3167	-0.0433	0.4251	0.1366	0.1366	0.4172	-0.0433	0.4172	0.4076	-0.0433	0.0589	0.4251	0.1366	0.0019	0.4251	0.4084	0.4172	0.4251	0.0363	0.4172	0.4076	0.0019	0.4172	0.4084	0.0363	0.1366	-0.0345	-0.0345	0.3167	-0.0433	0.4251	-0.0433	0.2745	0.4251	0.4251	0.4251	0.4251	-0.0433
0.0019	0.0589	-0.0484	0.4076	0.4251	-0.0433	0.3167	-0.0464	-0.1233	0.0019	0.4251	-0.0464	0.3167	-0.0433	0.4251	0.1366	0.1366	0.4172	-0.0433	0.4084	0.4076	-0.0433	-0.0433	0.4251	0.4172	0.0019	0.4251	-0.0464	0.4084	0.4251	-0.0464	0.4084	0.4076	0.0019	0.4172	0.4084	0.0363	0.1366	-0.0345	-0.0345	0.3167	-0.0433	0.4251	-0.0433	0.2745	0.4251	0.4251	0.4251	0.4251	-0.0433
0.0019	0.0589	-0.0484	0.4076	0.4251	-0.0433	0.3167	-0.0464	-0.1233	0.0019	0.4251	-0.0464	0.3167	-0.0433	0.4251	0.1366	0.4084	0.4172	-0.0433	0.4172	0.4076	-0.0433	-0.0433	0.2362	0.4084	0.0019	0.4084	0.4172	0.4172	0.4251	-0.0464	0.4084	0.4076	0.0019	0.4084	0.4084	0.0363	0.1366	-0.0345	-0.0345	0.3167	-0.0433	0.4251	-0.0433	0.2745	0.4251	0.4251	0.4251	0.4251	-0.0433
0.0019	0.0589	-0.0484	0.4076	0.4251	-0.0433	0.3167	-0.0464	-0.1233	0.0019	0.4251	-0.0464	0.3167	-0.0433	0.4251	0.1366	0.4084	0.0589	-0.0433	0.4172	0.4251	-0.0433	-0.0433	0.4251	0.4172	0.0019	0.4251	0.4172	0.1747	0.4076	-0.0464	0.4172	0.4076	0.0019	0.4084	0.4084	0.0363	0.1366	-0.0345	-0.0345	0.3167	-0.0433	0.4251	-0.0433	0.2745	0.4251	0.4251	0.4251	0.4251	-0.0433
0.0019	0.0589	-0.0484	0.4076	0.4251	-0.0433	0.3167	-0.0464	-0.1233	0.0019	0.4251	-0.0464	0.3167	0.0589	0.4251	0.1366	0.1366	0.4172	0.1366	0.4172	0.4251	-0.0433	-0.0433	0.4251	0.4172	0.0019	0.1366	0.1366	0.4172	0.4251	-0.0464	0.4084	0.4076	0.0019	0.4172	0.4084	0.0363	0.1366	-0.0345	-0.0345	0.3167	-0.0433	0.4251	-0.0433	0.2745	0.4251	0.4251	0.4251	0.4251	-0.0433
0.0019	0.0589	-0.0484	0.4076	0.4251	-0.0433	0.3167	0.0363	-0.1233	0.0019	0.4251	-0.0464	0.3167	-0.0433	0.4251	0.1366	0.1366	0.0589	0.1366	0.4084	0.4076	-0.0433	-0.0433	0.4251	0.4172	0.0589	0.4251	0.4084	0.4172	0.4251	-0.0464	0.4084	0.4076	0.0019	0.4172	0.4084	0.0363	0.1366	-0.0345	-0.0345	0.3167	-0.0433	0.4251	-0.0433	0.2745	0.4251	0.4251	0.4251	0.4251	-0.0433
0.0019	0.0589	-0.0484	0.4076	0.4251	0.0589	0.3167	0.0589	-0.0484	0.0019	0.4251	-0.0464	0.3167	-0.0433	0.4251	0.1366	0.1366	0.4172	0.0589	-0.0433	0.4076	-0.0433	0.0589	0.4251	0.0589	0.0019	0.4172	0.0589	0.4172	0.4251	-0.0464	0.4084	0.4076	0.0019	0.4172	0.4084	0.0363	0.1366	-0.0345	-0.0345	0.3167	-0.0433	0.4251	-0.0433	0.2745	0.4251	0.4251	0.4251	0.4251	-0.0433
0.0019	0.4084	-0.1233	0.4076	0.4251	-0.0433	0.4076	-0.0484	-0.0484	0.0019	0.4251	-0.0464	0.4172	0.0589	0.4172	0.0589	0.2745	0.0589	0.0589	0.4172	0.4076	-0.0433	-0.0433	0.4076	-0.0433	0.0589	0.4251	0.0589	0.4172	0.4251	0.2745	0.4084	0.4076	0.1366	0.4172	0.4084	-0.0101	0.1366	-0.0345	-0.0345	0.0363	-0.1233	0.4251	0.0589	0.3167	0.4084	0.4251	0.4251	-0.0464	-0.0433
0.0019	0.4084	-0.1233	0.4076	0.4251	-0.0433	0.4076	-0.0484	-0.0484	0.0019	0.4251	-0.0464	0.4172	0.0589	0.4172	0.0589	0.2745	0.0589	0.0589	0.4172	0.4076	-0.0433	0.3167	0.4172	-0.0433	0.0589	0.4084	0.0589	0.4172	0.4251	0.2745	0.4084	0.4076	0.1366	0.4172	0.4084	-0.0101	0.1366	-0.0345	-0.0345	0.0363	-0.1233	0.4251	0.0589	0.3167	0.4084	0.4251	0.4251	-0.0464	-0.0433
0.0019	0.4084	-0.0484	0.4076	0.4251	-0.0433	0.2745	-0.1233	-0.1233	0.0019	0.4084	-0.0464	0.4084	0.0589	0.4251	0.4172	0.0589	-0.0433	-0.0433	0.4084	0.4172	-0.0433	-0.0433	0.4172	0.4172	0.0019	0.4084	0.1366	0.4251	0.4251	-0.0464	0.4251	0.4076	0.0019	0.4172	0.4084	0.0363	0.1366	-0.0345	-0.0345	0.3167	0.4251	0.4251	-0.0433	0.2745	0.4084	0.4251	0.4251	0.4084	-0.0433
0.0019	0.4084	-0.0484	0.4076	0.4251	-0.0433	0.4076	-0.0345	-0.0484	0.4084	0.4251	-0.0464	0.4172	0.4172	0.4251	0.1366	0.4084	0.4076	-0.0433	0.4084	-0.0464	-0.0464	0.1366	0.2745	0.4251	0.1366	0.4084	0.4172	0.0589	0.1366	0.1366	0.4084	0.4076	0.0019	0.4172	0.4084	0.0363	0.1366	-0.0345	-0.0345	-0.0433	-0.0484	0.4251	-0.0433	0.4076	0.4251	0.4251	0.4251	0.4076	-0.0433
0.0019	0.4084	-0.0484	0.4076	0.4251	-0.0433	0.4076	-0.0433	-0.0484	0.4084	0.4251	-0.0464	0.1747	0.4172	0.4251	0.1366	0.4084	0.4076	-0.0433	0.4084	-0.0464	-0.0464	0.1366	0.2745	0.4251	0.1366	0.4084	0.4172	0.4172	0.1366	0.1366	0.4084	0.4076	0.0019	0.4172	0.4084	0.0363	0.1366	-0.0345	-0.0345	-0.0433	-0.0484	0.4251	-0.0433	0.4076	0.4251	0.4251	0.4251	0.4076	-0.0433
0.0019	0.4084	-0.0484	0.4076	0.4251	-0.0433	0.2362	-0.1233	-0.0484	0.4172	0.4251	-0.0464	0.4172	0.4172	0.4251	0.1366	0.1366	0.4076	-0.0433	0.4084	0.1366	-0.0464	-0.0433	0.4251	0.4084	0.1366	0.4251	-0.0433	0.1747	0.1366	0.4251	0.4084	0.4076	0.0019	0.4172	0.4084	0.0363	0.1366	-0.0345	-0.0345	-0.0433	-0.0484	0.4251	-0.0433	0.4076	0.4251	0.4251	0.4251	0.4076	-0.0433
0.0019	0.4084	-0.0484	0.4076	0.4251	-0.0433	0.2362	-0.1233	-0.0484	0.4172	0.4251	-0.0464	0.4172	0.4172	0.4251	0.1366	0.4084	0.4251	-0.0433	0.4084	-0.0433	-0.0464	-0.0433	0.4251	0.4251	0.1366	0.4251	-0.0433	0.1747	0.1366	0.4251	0.4084	0.4076	0.0019	0.4172	0.4084	0.0363	0.1366	-0.0345	-0.0345	-0.0433	-0.0484	0.4251	-0.0433	0.4076	0.4251	0.4251	0.4251	0.4076	-0.0433
0.0019	0.4084	-0.0484	0.4076	0.4251	-0.0433	0.2362	-0.1233	-0.0484	0.4172	0.4251	-0.0464	-0.0345	0.0589	0.4251	0.1366	0.1366	0.4076	-0.0433	0.4172	0.1366	-0.0464	-0.0433	0.4251	0.4084	0.1366	0.4251	-0.0433	0.1747	0.1366	0.4251	0.4084	0.4076	0.0019	0.4172	0.4084	0.0363	0.1366	-0.0345	-0.0345	-0.0433	-0.0484	0.4251	-0.0433	0.4076	0.4251	0.4251	0.4251	0.4076	-0.0433
0.0019	0.4084	-0.0484	0.4076	0.4251	-0.0433	0.3167	0.4084	-0.0484	0.0019	0.4251	-0.0464	0.4172	0.0589	0.4251	0.1366	0.1366	0.0589	-0.0433	0.4084	0.4076	-0.0433	-0.0433	0.4251	0.4084	0.0019	0.4172	-0.0433	0.4172	0.4076	0.3167	0.4251	0.4076	0.0019	0.4172	0.4084	0.0363	0.1366	-0.0345	-0.0345	0.3167	-0.0433	0.4084	-0.0433	0.2745	0.4172	0.4251	0.4251	0.4084	-0.0433
0.0019	0.4084	0.4084	0.1366	0.4251	-0.0101	0.4251	0.0363	-0.1233	0.1366	0.0589	0.0589	0.4172	0.4076	0.4076	0.4084	0.4172	0.1366	0.1366	0.4084	0.4084	-0.0464	0.4084	0.4172	0.4076	-0.0433	0.4084	-0.0433	0.0589	0.4251	0.4084	0.4172	0.4076	0.0019	0.4084	0.4084	-0.0101	0.1366	0.1366	-0.0345	-0.0101	-0.0484	0.4251	-0.0433	0.4076	0.0589	0.4172	0.4251	0.4084	0.1366
0.0019	0.2362	0.1366	0.0019	0.4084	0.0549	0.4251	-0.0345	0.4251	-0.0345	0.4172	0.0589	0.0019	-0.0464	-0.0484	0.4172	0.0325	0.2362	-0.0101	0.0589	-0.0101	-0.1233	-0.0345	0.0363	0.4084	0.0019	0.0363	-0.0433	0.0325	0.2745	-0.0433	-0.1233	-0.0345	-0.0101	0.1366	0.0019	-0.0101	0.0019	-0.0464	0.1366	0.0325	-0.0433	0.2745	0.2745	0.3167	-0.1233	0.2745	0.4084	-0.0433	0.2745
0.0325	0.4172	0.0325	0.4076	0.4251	-0.0433	0.3167	-0.1233	-0.1233	-0.0433	0.4251	0.0589	0.4251	0.4084	0.4076	0.4172	0.4084	0.0549	-0.0433	0.4251	0.4084	0.4076	0.4076	0.4172	0.4172	0.1366	0.1366	0.4084	0.4172	0.4251	-0.0464	0.4172	0.4076	0.0019	0.4084	0.4084	0.0363	0.1366	-0.0345	-0.0345	0.0549	0.0589	-0.0433	0.4076	0.4172	0.4251	0.4251	0.4084	-0.0433	0.4172
0.0325	0.4172	0.0325	0.4076	0.4251	-0.0433	0.3167	-0.1233	-0.1233	-0.0433	0.4251	0.0589	0.4251	0.4084	0.4076	0.4172	0.4084	0.0549	-0.0433	0.4251	0.4084	0.4076	0.4076	0.4172	0.4172	0.1366	0.1366	0.4084	0.4172	0.4251	-0.0464	0.4172	0.4076	0.0019	0.4084	0.4084	0.0363	0.1366	-0.0345	-0.0345	0.0549	0.0589	-0.0433	0.4076	0.4172	0.4251	0.4251	0.4084	-0.0433	0.4172
0.0325	0.4172	0.0325	0.4076	0.4251	-0.0433	0.3167	-0.1233	-0.1233	-0.0433	0.4251	0.0589	0.4251	0.4084	0.4076	0.4172	0.4084	0.0549	-0.0433	0.4251	0.4084	0.4076	0.4076	0.4172	0.4172	0.1366	0.1366	0.4084	0.4172	0.4251	-0.0464	0.4172	0.4076	0.0019	0.4084	0.4084	0.0363	0.1366	-0.0345	-0.0345	0.0549	0.0589	-0.0433	0.4076	0.4172	0.4251	0.4251	0.4084	-0.0433	0.4172
0.0325	0.4251	-0.1233	0.4076	0.4251	-0.0433	0.4076	-0.0345	-0.0484	0.0589	0.4251	-0.0464	0.4084	0.1366	0.4251	0.0589	0.1366	0.4084	0.1366	0.4084	-0.0433	-0.0464	0.1366	0.4084	0.4084	0.0589	0.0589	0.1366	0.4084	0.4076	0.4084	0.4084	0.4076	0.0019	0.1747	0.4084	0.0363	0.1366	-0.0345	-0.0345	-0.0433	-0.0484	0.4251	-0.0433	0.4076	0.4251	0.4251	0.4251	0.4251	-0.0433
0.0325	0.4251	0.0325	0.4076	0.4251	-0.0433	0.4076	-0.1233	-0.1233	0.2745	0.4251	0.0589	0.4251	0.4172	0.4076	0.4172	0.4172	-0.0433	-0.0433	0.4084	0.4172	0.4251	0.4076	0.4172	0.4172	0.1366	0.1366	0.4084	0.4172	0.4251	0.0363	0.4172	0.4076	0.0019	0.4084	0.4084	0.0363	0.1366	-0.0345	-0.0345	0.0549	0.0589	-0.0433	0.4076	0.4172	0.4251	0.4251	0.4084	-0.0433	0.4172
0.0325	0.4251	0.0325	0.4076	0.4251	-0.0433	0.4076	-0.1233	-0.1233	0.0019	0.4251	0.0589	0.4251	0.4172	0.4076	0.4172	0.4172	-0.0433	-0.0433	0.4084	0.4172	0.4251	0.4076	0.4084	0.4172	0.1366	0.1366	0.4084	0.4172	0.4251	-0.0464	0.4172	0.4076	0.0019	0.4084	0.4084	0.0363	0.1366	-0.0345	-0.0345	0.0549	0.0589	-0.0433	0.4076	0.4172	0.4251	0.4251	0.4084	-0.0433	0.4172
0.0325	0.4251	0.0325	0.4076	0.4251	-0.0433	0.3167	-0.1233	-0.1233	-0.0433	0.4251	0.0589	0.4251	0.4084	0.4076	0.4172	0.4084	0.4251	-0.0433	0.4251	0.4084	0.4076	0.4076	0.4172	0.4172	0.1366	0.1366	0.4084	0.4172	0.4251	-0.0464	0.4172	0.4076	0.0019	0.4084	0.4084	0.0363	0.1366	-0.0345	-0.0345	0.0549	0.0589	-0.0433	0.4076	0.4172	0.4251	0.4251	0.4084	-0.0433	0.4172
0.0325	0.0589	-0.1233	0.4076	0.4251	-0.0433	0.3167	-0.1233	-0.0464	-0.0433	0.4251	0.0589	0.4251	-0.0433	0.4076	0.1366	0.4076	0.4172	-0.0433	0.4084	0.4172	0.2745	0.4076	0.4251	0.1747	-0.0345	-0.0484	0.4172	0.4172	0.4076	-0.0464	0.4172	0.4076	0.0019	0.4084	0.4084	-0.0101	0.1366	-0.0345	-0.0345	0.0363	0.4251	-0.0433	0.4076	0.4172	0.4251	0.4251	0.4172	0.1366	0.4172
0.0325	0.0589	-0.1233	0.4076	0.4251	-0.0433	0.3167	-0.1233	-0.0464	-0.0433	0.4251	0.0589	0.4251	-0.0433	0.4076	0.1366	0.4076	0.4172	-0.0433	0.4084	0.4172	0.2745	0.4076	0.4251	0.1747	-0.0345	-0.0484	0.4172	0.4172	0.4076	-0.0464	0.4172	0.4076	0.0019	0.4084	0.4084	-0.0101	0.1366	-0.0345	-0.0345	0.0363	0.4251	-0.0433	0.4076	0.4172	0.4251	0.4251	0.4172	0.1366	0.4172
0.0325	0.4084	-0.0484	0.4076	0.4251	-0.0433	0.4076	-0.0464	-0.1233	0.0589	0.4172	-0.0464	0.4172	0.1366	0.4251	0.4251	0.4084	0.4084	-0.0433	0.4251	0.4172	-0.0464	-0.0433	0.4076	0.4251	0.0589	0.2745	0.1366	0.4084	0.1366	0.4251	0.4084	0.4076	0.0019	0.4172	0.4084	0.0363	0.1366	-0.0345	-0.0345	-0.0433	-0.1233	0.4251	-0.0433	0.4076	0.4251	0.4251	0.4251	0.4076	-0.0433
0.0325	0.4084	-0.0484	0.4076	0.4251	-0.0433	0.4076	-0.0433	-0.1233	0.4172	0.4172	-0.0464	0.4172	0.4084	0.4251	0.4251	0.4084	0.4172	-0.0433	0.4251	0.4172	-0.0464	-0.0433	0.4076	0.4251	0.0589	0.2745	0.0589	0.4084	0.1366	0.4251	0.4084	0.4076	0.0019	0.4172	0.4084	-0.0101	0.1366	-0.0345	-0.0345	-0.0433	-0.1233	0.4251	-0.0433	0.4076	0.4251	0.4251	0.4251	0.4076	-0.0433
0.0325	0.4084	0.4251	-0.0345	0.4172	0.0325	0.2362	0.0589	-0.0345	0.4076	-0.0433	0.1366	0.4084	0.1366	0.4251	0.0325	0.4084	0.4251	0.4172	0.1366	0.4084	-0.0464	0.4251	-0.0464	0.4251	0.4084	0.4172	0.4084	0.0589	0.2745	0.3167	0.0549	0.4076	0.0019	0.4172	0.4084	-0.0101	0.1366	-0.0433	-0.0345	-0.0101	0.4172	0.3167	-0.0433	0.4076	0.4084	0.4251	0.4251	0.4251	-0.0464
0.0363	0.2745	0.4084	0.0019	-0.0464	0.0549	0.0363	0.0363	0.1366	0.4251	0.4084	0.0019	-0.0464	0.4076	0.0549	-0.0433	0.2745	0.2745	0.3167	-0.0345	0.2745	0.4172	0.0019	0.2745	0.0019	-0.0484	-0.0464	-0.0484	0.4172	-0.0433	-0.0345	0.00000	0.00000	0.0589	0.4084	0.0363	0.1366	-0.0345	-0.0345	0.0363	-0.0433	0.4251	-0.0433	0.4076	0.4251	0.4251	0.4251	0.4084	-0.0433	0.4172
0.0363	-0.0484	-0.1233	0.4076	0.4251	-0.0433	0.4076	0.0589	-0.0345	-0.0484	0.1747	-0.0433	0.4172	0.4076	0.4076	-0.0433	0.1366	0.1366	-0.0433	0.1366	0.4084	0.4076	0.4076	0.4251	0.1366	0.4084	0.4251	0.4084	0.4172	0.4251	-0.0464	0.4084	0.4076	0.0019	0.4172	0.4084	0.0363	0.1366	-0.0345	-0.0345	0.0363	0.4251	-0.0433	0.4076	0.4076	0.4251	0.4251	0.4084	-0.0433	0.4172
0.0363	0.4172	0.2362	-0.0101	-0.0484	-0.0484	0.1747	0.1366	0.1366	0.2745	0.2745	0.4076	0.4084	0.2745	-0.0345	0.0019	0.2745	0.0019	-0.0484	-0.0345	-0.0484	0.4172	-0.0433	-0.0345	-0.0484	0.0589	0.1747	0.4084	0.4084	0.4076	0.2362	0.4084	0.4076	0.0019	0.4172	0.4084	-0.0101	0.1366	-0.0345	-0.0345	0.0363	0.4172	0.4251	-0.0433	0.3167	0.4251	0.4251	0.4172	0.4084	-0.0433
0.0363	0.4172	0.2362	-0.0101	-0.0484	-0.0484	0.1747	0.1366	0.1366	0.2745	0.2745	0.4076	0.4084	0.2745	-0.0345	0.0019	0.2745	0.0019	-0.0484	-0.0345	-0.0484	0.4172	-0.0433	-0.0345	-0.0484	0.0589	-0.0345	0.1747	-0.1233	0.0325	0.2745	0.1366	0.4076	0.0019	0.4172	0.4084	-0.0101	0.1366	-0.0345	-0.0345	0.0363	0.4172	0.4251	-0.0433	0.3167	0.4251	0.4251	0.4172	0.4084	-0.0433
0.0363	0.4172	0.2362	-0.0101	-0.0484	-0.0484	0.1747	0.1366	0.4084	0.2745	0.2745	0.4076	0.4084	0.2745	-0.0345	0.0019	0.2745	0.0019	-0.0484	-0.0345	-0.0484	0.4172	-0.0433	-0.0345	-0.0484	0.0589	0.1747	0.4084	0.4084	0.4076	0.2362	0.4084	0.4076	0.0019	0.4172	0.4084	-0.0101	0.1366	-0.0345	-0.0345	0.0363	0.4172	0.4251	-0.0433	0.3167	0.4251	0.4251	0.4172	0.4084	-0.0433
0.0363	0.0589	-0.0345	-0.0433	-0.1233	0.3167	-0.0464	-0.0345	-0.0464	-0.0464	0.1747	0.0589	0.1366	0.4076	0.4251	-0.0484	0.1366	0.1366	0.0325	-0.0101	-0.0484	-0.0464	0.4084	0.2745	0.4084	-0.0484	0.3167	-0.0433	0.4084	0.1366	0.4172	0.3167	0.0363	0.4076	0.4251	-0.0484	0.4084	0.4084	-0.1233	0.0589	0.4172	-0.0101	-0.0101	-0.0433	0.0589	-0.0433	-0.0101	0.4084	0.4172	0.4084
0.0363	0.4084	0.4172	0.4076	0.4251	0.0589	0.3167	-0.0484	-0.0484	0.0589	0.4251	-0.0464	0.1747	0.1366	0.4251	0.1366	-0.0433	0.4172	0.1366	0.1366	-0.0433	0.4076	-0.0433	0.4251	0.4251	0.0589	0.1366	0.4251	0.4084	0.4251	0.2362	0.4084	0.4076	0.0019	0.4172	0.4084	-0.0101	0.1366	-0.0345	-0.0345	0.0363	-0.1233	0.4251	-0.0433	0.3167	0.4172	0.4251	0.4251	0.4076	-0.0433
0.0363	0.4084	0.0589	0.4076	0.4251	0.1366	0.3167	-0.0484	-0.0484	0.0589	0.4251	-0.0464	0.1747	0.1366	0.4251	0.1366	-0.0433	0.4172	0.1366	0.1366	-0.0433	0.4076	-0.0433	0.4251	0.4251	0.0589	0.1366	0.4251	0.4084	0.4251	0.2362	0.4084	0.4076	0.0019	0.4172	0.4084	-0.0101	0.1366	-0.0345	-0.0345	0.0363	-0.1233	0.4251	-0.0433	0.3167	0.4172	0.4251	0.4251	0.4076	-0.0433
0.0363	0.4084	0.0589	0.4076	0.4251	0.1366	0.3167	-0.0484	-0.0484	0.0589	0.4251	-0.0464	0.1747	0.1366	0.4251	0.1366	-0.0433	0.4172	0.1366	0.1366	-0.0433	0.4076	-0.0433	0.4251	0.4251	0.0589	0.1366	0.4251	0.4084	0.4251	0.2362	0.4084	0.4172	0.0019	0.4172	0.4084	-0.0101	0.1366	-0.0345	-0.0345	0.0363	-0.1233	0.4251	-0.0433	0.3167	0.4172	0.4251	0.4251	0.4251	-0.0433
0.0363	0.4084	0.0589	0.4076	0.4251	0.1366	0.3167	-0.0484	-0.0484	0.0589	0.4251	-0.0464	0.1747	0.1366	0.4251	0.1366	-0.0433	0.4172	0.1366	0.1366	-0.0433	0.4251	-0.0433	0.4251	0.4251	0.0589	0.4084	0.4251	0.4084	0.4251	0.2362	0.4084	0.4076	0.0019	0.4172	0.4084	-0.0101	0.1366	-0.0345	-0.0345	0.0363	-0.1233	0.4251	-0.0433	0.3167	0.4251	0.4251	0.4251	0.4076	-0.0433
0.0363	0.4084	0.0589	0.4076	0.4251	-0.0433	0.3167	-0.1233	-0.1233	0.0019	0.4251	-0.0464	-0.0101	-0.0464	0.4172	0.0589	0.4251	0.4251	-0.0433	0.4172	-0.0464	0.4076	-0.0433	0.0589	0.4251	0.0589	0.1366	0.4251	0.4076	0.4172	0.2362	0.4084	0.4076	0.0019	0.4172	0.4172	-0.0101	0.1366	-0.0345	-0.0345	0.0363	-0.0433	0.4251	-0.0433	0.3167	0.4172	0.4251	0.4251	0.4172	0.0589
-0.0433	0.1366	0.0589	0.4076	0.4251	-0.0433	0.4076	-0.0484	-0.1233	0.0019	0.4251	-0.0464	0.1747	-0.0433	0.4251	0.1366	0.2745	0.1747	0.1366	0.4251	-0.0464	0.4076	-0.0433	0.4084	-0.0433	0.0589	0.1366	0.1366	0.4084	0.4251	-0.0464	0.4172	0.4076	0.0019	0.4172	0.4172	-0.0101	0.1366	-0.0345	-0.0345	0.4251	0.0589	0.4251	-0.0433	0.3167	0.4172	0.4251	0.4251	0.4172	-0.0433
-0.0433	-0.0484	0.4251	0.4172	0.0363	0.2362	-0.0101	0.0589	0.4251	-0.1233	-0.0345	-0.0101	0.4172	0.0019	0.0363	-0.0433	0.0325	0.2745	-0.0433	-0.0484	-0.0345	0.2745	-0.0433	0.0019	-0.0464	0.3167	0.0363	-0.0101	0.1366	0.0019	0.1366	0.00000	0.00000	0.4084	0.0549	-0.0433	0.2745	0.2745	0.3167	-0.0433	0.2745	0.4084	0.0325	0.2745	-0.0433	-0.0484	-0.0464	-0.0484	0.4172	-0.0433
-0.0433	0.4172	0.0325	0.4076	0.4251	-0.0433	0.3167	-0.0484	-0.0484	0.0589	0.4251	-0.0464	-0.0433	0.0589	0.4251	0.1366	0.2745	0.4172	-0.0433	0.4084	0.4251	0.4076	0.2745	0.4251	0.4251	0.0589	0.4076	-0.0433	0.1366	0.4076	0.2745	0.4251	0.4076	0.0019	0.4172	0.4084	-0.0101	0.1366	-0.0345	-0.0345	0.0363	-0.0484	0.4251	-0.0433	0.3167	0.4251	0.4251	0.4251	0.4172	-0.0433
-0.0433	0.4172	0.0325	0.3167	0.4251	-0.0433	0.3167	-0.0484	-0.0484	0.0589	0.4251	-0.0464	-0.0433	0.4084	0.4251	0.1366	0.2745	0.4172	-0.0433	0.4084	0.4251	0.4076	0.2745	0.4251	0.4251	0.0589	0.4076	-0.0433	0.4084	0.4076	0.2745	0.4251	0.4076	0.0019	0.4172	0.4084	-0.0101	0.1366	-0.0345	-0.0345	0.0363	-0.1233	0.4251	-0.0433	0.3167	0.4251	0.4251	0.4251	0.4172	-0.0433
-0.0433	0.4251	-0.0484	0.4076	0.4251	-0.0433	0.4076	0.0363	-0.0484	0.0589	0.4251	-0.0464	-0.0464	0.0589	0.4251	0.0589	0.0589	0.4172	-0.0433	0.4084	0.4251	-0.0464	-0.0433	0.4251	0.4076	0.0019	0.4251	-0.0433	0.4172	0.4251	0.1366	0.4084	0.4076	0.0019	0.4084	0.4084	-0.0101	0.1366	-0.0345	-0.0345	0.0363	-0.0345	0.4251	-0.0433	0.3167	0.4172	0.4251	0.4251	0.4251	-0.0433
-0.0433	0.1747	-0.0433	0.4076	0.4251	-0.0484	0.3167	-0.0345	-0.1233	-0.0345	0.4251	-0.0464	0.1747	0.4084	0.4251	0.4172	0.0589	0.4172	0.1366	0.4251	0.2745	0.4076	-0.0433	0.1366	0.4251	0.0589	0.4251	0.1366	0.4084	0.4251	-0.0464	0.4084	0.4076	0.0019	0.4172	0.4084	-0.0101	0.1366	-0.0345	-0.0345	0.0363	0.0589	0.4251	-0.0433	0.3167	0.4172	0.4251	0.4251	0.1747	0.0589
-0.0433	0.1747	0.0589	0.4076	0.4251	0.1366	0.3167	-0.0484	-0.1233	0.0019	0.4251	-0.0464	0.1747	0.1366	0.4251	0.1366	-0.0433	0.4172	0.1366	0.4251	0.2745	0.4251	-0.0433	0.1366	0.4251	0.0589	0.4076	0.4076	0.4084	0.4172	-0.0464	0.4172	0.4076	0.0019	0.4172	0.4084	-0.0101	0.1366	-0.0345	-0.0345	0.0363	0.0589	0.4251	-0.0433	0.3167	0.4172	0.4251	0.4251	0.4172	0.0589
-0.0433	-0.0433	-0.0484	0.4076	0.4251	-0.0433	0.3167	0.0325	-0.0433	-0.1233	0.2362	-0.0101	0.0589	0.4251	0.4251	0.4076	-0.0433	0.4172	0.4084	-0.0433	0.4172	0.4251	0.4251	-0.0433	-0.0464	0.4084	0.0589	0.1366	0.4172	0.4172	0.4084	-0.0464	0.4076	0.0019	0.4172	0.4084	-0.0101	0.1366	-0.0345	-0.0345	0.0325	0.0363	0.4251	-0.0433	0.4076	0.4251	0.4251	0.4251	-0.0464	-0.0433
-0.0433	0.4084	0.4172	0.4076	0.4251	0.1366	0.3167	-0.0484	-0.1233	0.0019	0.4251	-0.0464	0.1747	0.1366	0.4251	0.1366	-0.0433	0.4172	0.1366	0.4251	0.2745	0.4251	-0.0433	-0.0433	0.4251	0.0589	0.4084	0.4076	0.4084	0.4172	-0.0464	0.4172	0.4076	0.0019	0.4172	0.4084	-0.0101	0.1366	-0.0345	-0.0345	0.0363	0.1366	0.4251	-0.0433	0.3167	0.4172	0.4251	0.4251	0.4251	0.0589
-0.0433	0.4084	0.4172	0.4076	0.4251	0.1366	0.3167	-0.0484	-0.1233	0.0019	0.4251	-0.0464	0.1747	0.0589	0.4251	0.1366	-0.0433	0.4084	0.1366	0.4251	0.2745	0.4251	-0.0433	0.1366	0.4251	0.0589	0.4084	0.4076	0.4084	0.4172	-0.0464	0.4172	0.4076	0.0019	0.4172	0.4084	-0.0101	0.1366	-0.0345	-0.0345	0.0363	0.1366	0.4251	-0.0433	0.3167	0.4172	0.4251	0.4251	0.4251	0.0589
-0.0433	0.4084	-0.0433	0.4076	0.4251	0.1366	0.3167	-0.1233	-0.0484	0.0019	0.4251	-0.0464	0.1747	0.1366	0.4251	0.1366	-0.0433	0.4172	0.1366	0.4251	0.2745	0.4251	-0.0433	0.0589	0.4172	0.0589	0.4084	0.4076	0.4084	0.4172	-0.0464	0.4172	0.4076	0.0019	0.4172	0.4084	-0.0101	0.1366	-0.0345	-0.0345	0.0325	-0.0464	0.4251	-0.0433	0.4076	0.4172	0.4251	0.4251	0.4172	0.0589
-0.0433	0.4084	-0.0433	0.4076	0.4251	0.1366	0.3167	-0.1233	-0.0484	0.0019	0.4251	-0.0464	0.1747	0.1366	0.4251	0.4172	0.4172	0.0589	0.1366	0.4251	0.2745	0.4076	-0.0433	0.4251	0.4251	0.4172	0.1366	0.1366	0.4084	0.4251	0.4084	0.4084	0.4076	0.0019	0.4172	0.4084	-0.0101	0.1366	-0.0345	-0.0345	0.0363	0.0589	0.4251	-0.0433	0.3167	0.4172	0.4251	0.4251	0.4251	0.0589
-0.0433	0.4084	-0.0433	0.4076	0.4251	0.1366	0.3167	-0.0484	-0.1233	0.0019	0.4251	-0.0464	0.1747	0.1366	0.4251	0.1366	-0.0433	0.4172	0.1366	0.4251	0.2745	0.4251	-0.0433	0.1366	0.4251	0.0589	0.1366	0.4076	0.4084	0.4172	-0.0464	0.4172	0.4076	0.0019	0.4172	0.4084	-0.0101	0.1366	-0.0345	-0.0345	0.0363	0.1366	0.4251	-0.0433	0.3167	0.4172	0.4251	0.4251	0.4172	0.0589
-0.0433	0.4084	-0.0433	0.4076	0.4251	0.1366	0.3167	-0.0484	-0.1233	0.0019	0.4251	-0.0464	0.1747	0.1366	0.4251	0.1366	-0.0433	0.4172	0.1366	0.4251	0.2745	0.4251	-0.0433	0.1366	0.4251	0.0589	0.1366	0.4076	0.4084	0.4172	-0.0464	0.4172	0.4076	0.0019	0.4172	0.4084	-0.0101	0.1366	-0.0345	-0.0345	0.0363	0.1366	0.4251	-0.0433	0.3167	0.4172	0.4251	0.4251	0.4172	0.0589
-0.0433	0.4084	-0.0433	0.4076	0.4251	0.1366	0.3167	-0.0484	-0.1233	0.0019	0.4251	-0.0464	0.1747	0.1366	0.4251	0.1366	-0.0433	0.4172	0.1366	0.4251	0.2745	0.4251	-0.0433	0.1366	0.4251	0.0589	0.4084	0.4076	0.4084	0.4172	-0.0464	0.4172	0.4076	0.0019	0.4172	0.4084	-0.0101	0.1366	-0.0345	-0.0345	0.0363	0.0589	0.4251	-0.0433	0.3167	0.4172	0.4251	0.4251	0.4172	0.0589
-0.0433	0.4084	-0.0433	0.4076	0.4251	0.1366	0.3167	-0.0484	-0.1233	0.0019	0.4251	-0.0464	0.1747	0.1366	0.4251	0.1366	-0.0433	0.4172	0.1366	0.4251	0.2745	0.4251	-0.0433	0.1366	0.4251	0.0589	0.4084	0.4076	0.4084	0.4172	-0.0464	0.4172	0.4076	0.0019	0.4172	0.4084	-0.0101	0.1366	-0.0345	-0.0345	0.0363	0.0589	0.4251	-0.0433	0.3167	0.4172	0.4251	0.4251	0.4172	0.0589
-0.0433	0.4084	-0.0433	0.4076	0.4251	0.1366	0.3167	-0.0484	-0.1233	0.0019	0.4251	-0.0464	0.1747	0.1366	0.4251	0.1366	-0.0433	0.4172	0.1366	0.4251	0.2745	0.4251	-0.0433	0.1366	0.4251	0.0589	0.4084	0.4076	0.4084	0.4172	-0.0464	0.4172	0.4076	0.0019	0.4172	0.4084	-0.0101	0.1366	-0.0345	-0.0345	0.0363	0.4084	0.4251	-0.0433	0.3167	0.4172	0.4251	0.4251	0.4172	0.0589
-0.0433	0.4084	-0.0433	0.4076	0.4251	0.1366	0.3167	-0.0484	-0.1233	0.0019	0.4251	-0.0464	0.1747	0.1366	0.4251	0.1366	-0.0433	0.4172	0.1366	0.4251	0.2745	0.4251	-0.0433	0.1366	0.4251	0.0589	0.4084	0.4076	0.4084	0.4172	-0.0464	0.4172	0.4076	0.0019	0.4172	0.4084	-0.0101	0.1366	-0.0345	-0.0345	0.0363	0.4084	0.4251	-0.0433	0.3167	0.4172	0.4251	0.4251	0.4172	0.0589
-0.0433	0.4084	-0.0433	0.4076	0.4251	0.1366	0.3167	-0.0484	-0.1233	0.0019	0.4251	-0.0464	0.1747	0.1366	0.4251	-0.0464	-0.0433	0.4172	0.1366	0.4251	0.2745	0.4251	-0.0433	0.1366	0.4076	0.0589	0.1366	0.4076	0.4084	0.4172	-0.0464	0.4172	0.4076	0.0019	0.4172	0.4084	-0.0101	0.1366	-0.0345	-0.0345	0.0363	0.1366	0.4251	-0.0433	0.3167	0.4172	0.4251	0.4251	0.4172	0.0589
-0.0433	0.4084	-0.0433	0.4076	0.4251	0.1366	0.3167	-0.0484	-0.1233	0.0019	0.4251	-0.0464	0.1747	0.1366	0.4084	0.1366	-0.0433	0.4172	0.1366	0.4251	0.2745	0.4251	-0.0433	0.1366	0.4251	0.0589	0.1366	0.4076	0.4084	0.4172	-0.0464	0.4172	0.4076	0.0019	0.4172	0.4084	-0.0101	0.1366	-0.0345	-0.0345	0.0363	0.1366	0.4251	-0.0433	0.3167	0.4172	0.4251	0.4251	0.4172	0.0589
-0.0433	0.4084	-0.0433	0.4076	0.4251	0.1366	0.3167	-0.0484	-0.1233	0.0019	0.4251	-0.0464	0.1747	0.4084	0.4251	0.1366	-0.0433	0.4172	0.1366	0.4172	0.2745	0.4251	-0.0433	0.1366	0.4251	0.0589	0.4084	0.4076	0.4084	0.4172	-0.0464	0.4172	0.4076	0.0019	0.4172	0.4084	-0.0101	0.1366	-0.0345	-0.0345	0.0363	0.1366	0.4251	-0.0433	0.3167	0.4172	0.4251	0.4251	0.4172	0.0589
-0.0433	0.4084	-0.0433	0.4076	0.4251	0.1366	0.3167	-0.0484	-0.1233	0.0019	0.4251	-0.0464	0.1747	0.4084	0.4251	0.4084	-0.0433	0.4172	0.1366	0.4251	0.2745	0.4251	-0.0433	0.0589	0.4251	0.0589	0.4084	0.4076	0.4084	0.4172	-0.0464	0.4172	0.4076	0.0019	0.4172	0.4084	-0.0101	0.1366	-0.0345	-0.0345	0.0363	0.1366	0.4251	-0.0433	0.3167	0.4172	0.4251	0.4251	0.4084	0.0589
-0.0433	0.4084	-0.0433	0.4076	0.4251	0.1366	0.3167	-0.0484	-0.1233	-0.0433	0.4251	-0.0464	0.4172	0.1366	0.4251	0.0589	0.0589	0.0589	0.1366	0.4251	0.2745	0.4251	-0.0433	0.4084	0.4251	0.0589	0.1366	0.4084	0.4084	0.4251	0.4084	0.4084	0.4076	0.0019	0.4172	0.4084	-0.0101	0.1366	-0.0345	-0.0345	0.0363	0.0589	0.4251	-0.0433	0.3167	0.0589	0.4251	0.4251	0.4251	0.0589
-0.0433	0.4084	-0.0433	0.4076	0.4251	0.1366	0.3167	-0.0484	-0.1233	0.0589	0.4251	-0.0464	0.1747	0.1366	0.4251	0.1366	-0.0433	0.4172	0.1366	0.4251	0.2745	0.4251	-0.0433	0.4084	0.4251	0.0589	0.1366	0.4076	0.4084	0.4172	-0.0464	0.4172	0.4076	0.0019	0.4172	0.4084	-0.0101	0.1366	-0.0345	-0.0345	0.0363	0.1366	0.4251	-0.0433	0.3167	0.4172	0.4251	0.4251	0.4172	0.0589
-0.0433	0.4084	-0.0433	0.4076	0.4251	0.1366	0.3167	-0.0484	-0.0484	0.0019	0.4251	-0.0464	0.1747	0.1366	0.4251	0.0589	0.4172	0.0589	0.1366	0.4251	-0.0464	0.4076	-0.0433	0.4084	0.4251	0.0589	0.1366	0.4084	0.4084	0.4251	0.4084	0.4084	0.4076	0.0019	0.4172	0.4084	-0.0101	0.1366	-0.0345	-0.0345	0.0363	-0.0433	0.4251	-0.0433	0.3167	0.4172	0.4251	0.4251	0.4251	0.0589
-0.0433	0.4084	-0.0433	0.4076	0.4251	-0.0464	0.3167	-0.0484	-0.1233	0.0019	0.4251	-0.0464	0.1747	0.1366	0.4251	0.1366	-0.0433	0.4172	0.1366	0.4251	0.2745	0.4251	-0.0433	0.1366	0.4251	0.0589	0.1366	0.4076	0.4084	0.4172	-0.0464	0.4172	0.4076	0.0019	0.4172	0.4084	-0.0101	0.1366	-0.0345	-0.0345	0.0325	0.1366	0.4251	-0.0433	0.3167	0.0589	0.4251	0.4251	0.4172	0.0589
-0.0433	0.4084	-0.0433	0.4076	0.4251	-0.0464	0.3167	-0.0484	-0.1233	0.0019	0.4251	-0.0464	0.1747	0.1366	0.4251	0.1366	-0.0433	0.4172	0.1366	0.4251	0.2745	0.4251	-0.0433	0.1366	0.4251	0.0589	0.1366	0.4076	0.4084	0.4172	-0.0464	0.4172	0.4076	0.0019	0.4172	0.4084	-0.0101	0.1366	-0.0345	-0.0345	0.0325	0.1366	0.4251	-0.0433	0.3167	0.0589	0.4251	0.4251	0.4172	0.0589
-0.0433	0.4084	0.0589	0.4076	0.4251	0.1366	0.3167	-0.1233	-0.0484	0.0019	0.4251	-0.0464	-0.0101	0.1366	0.4076	-0.0433	0.4076	0.1747	-0.0433	0.4251	-0.0433	0.4076	-0.0433	-0.0433	0.4251	0.0589	0.1366	0.4084	0.4084	0.4251	0.4084	0.4084	0.4076	0.0019	0.4172	0.4084	-0.0101	0.1366	-0.0345	-0.0345	0.4251	0.1366	0.4251	-0.0433	0.3167	0.0589	0.4251	0.4251	0.4172	0.4172
-0.0433	0.4084	0.0589	0.4076	0.4251	0.1366	0.3167	-0.0484	-0.0484	-0.0345	0.4251	-0.0464	0.4172	0.1366	0.4251	0.1366	-0.0433	0.4172	0.1366	0.1366	-0.0433	0.4076	-0.0433	0.4251	0.4251	0.0589	0.1366	0.4251	0.4084	0.4251	0.2362	0.4084	0.4076	0.0019	0.4172	0.4084	-0.0101	0.1366	-0.0345	-0.0345	0.0363	-0.1233	0.4251	-0.0433	0.3167	0.4251	0.4251	0.4251	0.4076	-0.0433
-0.0433	0.4084	0.0589	0.4076	0.4251	0.1366	0.3167	-0.0484	-0.0484	0.0589	0.4251	-0.0464	0.1747	0.1366	0.4251	0.1366	-0.0433	0.4172	0.1366	0.1366	-0.0433	0.4076	-0.0433	0.4251	0.4251	0.0589	0.1366	0.4251	0.4084	0.4251	0.2362	0.4084	0.4076	0.0019	0.4172	0.4084	-0.0101	0.1366	-0.0345	-0.0345	0.0363	-0.1233	0.4251	-0.0433	0.3167	0.4172	0.4251	0.4251	0.4251	-0.0433
0.0589	-0.0484	-0.0484	0.4076	0.4251	-0.0433	0.3167	0.0589	-0.0101	0.4172	0.4172	-0.0433	0.4084	0.4172	0.4076	-0.0433	-0.0433	0.4084	-0.0433	0.4084	0.4076	0.4076	0.4076	0.4251	0.4172	0.0589	0.4251	0.4251	0.4172	0.4251	-0.0464	0.4084	0.4076	0.0019	0.4172	0.4084	0.0363	0.1366	-0.0345	-0.0345	0.0363	0.4251	-0.0433	0.4076	0.4251	0.4251	0.4251	0.4084	-0.0433	0.4172
0.0589	-0.0484	0.4076	0.4251	-0.0433	0.3167	0.1366	-0.0464	-0.1233	0.0019	0.4251	0.0589	0.4251	0.4172	-0.0433	0.4172	0.4172	-0.0433	-0.0433	0.4084	0.4172	0.4251	0.4076	0.4172	0.4172	0.1366	0.1366	0.4084	0.4172	0.4251	-0.0464	0.1747	0.4076	0.0019	0.4084	0.4084	0.0363	0.1366	-0.0345	-0.0345	0.0549	0.0589	-0.0433	0.4076	0.4172	0.4251	0.4251	0.4084	-0.0433	0.4172
0.0589	-0.0484	0.4076	0.4251	-0.0433	0.3167	0.1366	-0.0464	-0.1233	0.0019	0.4251	0.0589	0.4251	0.4084	0.4172	0.4172	0.4172	-0.0433	-0.0433	0.4084	0.4172	0.4251	0.4076	0.4172	0.4172	0.1366	0.1366	0.4084	0.4172	0.4251	-0.0464	0.4172	0.4076	0.0019	0.4084	0.4084	0.0363	0.1366	-0.0345	-0.0345	0.0549	0.0589	-0.0433	0.4076	0.4172	0.4251	0.4251	0.4084	-0.0433	0.4172
0.0589	-0.0484	0.4076	0.4251	-0.0433	0.3167	0.0325	-0.1233	-0.1233	0.0019	0.4251	0.0589	0.4251	0.1366	0.4076	0.4172	0.4084	0.4251	-0.0433	0.4084	0.4084	0.4076	0.4172	0.4251	0.4172	0.0589	0.0589	0.4084	0.4172	0.4251	-0.0464	0.4172	0.4076	0.0019	0.4084	0.4084	-0.0101	0.1366	-0.0345	-0.0345	0.0363	0.4251	-0.0433	0.4076	0.4172	0.4251	0.4251	0.4084	-0.0433	0.4172
0.0589	-0.0484	0.4076	0.4251	-0.0433	0.3167	0.0363	-0.0345	-0.1233	-0.0433	0.4251	0.0589	0.4251	0.4084	0.4076	0.4172	0.4084	0.4251	-0.0433	0.1747	0.4084	0.4251	0.4172	0.4251	0.4172	0.0589	0.0589	0.4251	0.4172	0.4251	-0.0464	0.4172	0.4076	0.0019	0.4084	0.4084	0.0363	0.1366	0.0549	-0.0345	0.0549	0.0589	-0.0433	0.4076	0.4172	0.4251	0.4251	0.4084	-0.0433	0.4172
0.0589	0.4172	-0.1233	0.4076	0.4251	-0.0433	0.3167	-0.0484	-0.1233	0.4251	0.4251	-0.0464	0.4172	0.4084	0.4251	0.0589	0.0589	0.0589	0.1366	0.4251	0.4084	0.4251	-0.0433	-0.0433	0.2745	0.0589	-0.0433	0.1366	0.4084	0.4076	0.3167	0.4172	0.4076	0.0019	0.4172	0.4084	-0.0101	0.1366	-0.0345	-0.0345	0.0325	-0.0484	0.4251	-0.0433	0.3167	0.4172	0.4251	0.4251	0.4251	-0.0433
0.0589	0.4172	-0.0484	0.4076	0.4251	-0.1233	0.4076	-0.0433	-0.0484	0.0019	0.4251	-0.0464	0.4172	0.0589	0.4251	0.4172	0.1366	0.4172	0.1366	0.1366	0.4076	-0.0464	0.1366	0.4251	0.1366	0.0589	0.4172	0.4084	0.4084	0.1366	0.4172	0.4172	0.4076	0.0019	0.4251	0.4084	-0.0345	0.4084	-0.0345	-0.1233	0.0019	0.4251	0.4251	0.0589	0.4076	-0.0433	0.4251	0.4251	0.4251	-0.0464
0.0589	0.4172	-0.0484	0.4076	0.4251	-0.0433	0.3167	-0.0484	-0.0484	0.0019	0.4251	-0.0464	0.3167	-0.0433	0.4251	0.1366	0.1366	0.4172	0.0589	0.4172	0.4076	-0.0433	-0.0433	0.4172	0.4172	0.0019	0.4251	0.4084	0.4172	0.4251	-0.0464	0.4251	0.4076	0.0019	0.4172	0.4084	0.0363	0.1366	-0.0345	-0.0345	0.3167	-0.0433	0.4251	-0.0433	0.2745	0.4251	0.4251	0.4251	0.4251	-0.0433
0.0589	0.4172	-0.0484	0.3167	0.4251	-0.0433	0.3167	-0.0484	-0.1233	0.0019	0.4251	-0.0464	0.1366	0.1366	0.4251	0.1366	0.3167	0.0589	-0.0464	-0.0433	0.4251	-0.0433	-0.0433	0.4251	0.4084	0.0019	0.4084	0.4251	0.4172	0.4251	0.0363	0.4251	0.4076	0.0019	0.4172	0.4084	-0.0101	0.1366	-0.0345	-0.0345	0.3167	-0.0433	0.4251	-0.0433	0.2745	0.4251	0.4251	0.4251	0.4251	0.2745
0.0589	0.4172	0.0325	0.4076	0.4251	-0.0433	0.3167	-0.1233	-0.0484	0.0019	0.4251	-0.0464	-0.0433	-0.0433	0.4251	0.1366	0.2745	0.4172	-0.0433	0.4084	0.4251	0.4076	0.2745	0.4251	0.4172	0.0589	0.4076	-0.0433	0.1366	0.4076	0.2745	0.4251	0.4076	0.0019	0.4172	0.4084	-0.0101	0.1366	-0.0345	-0.0345	0.0363	-0.0484	0.4251	-0.0433	0.3167	0.4251	0.4251	0.4251	0.4172	-0.0433
0.0589	0.4172	0.0325	0.4076	0.4251	-0.0433	0.3167	-0.1233	-0.0484	0.0019	0.4251	-0.0464	-0.0433	-0.0433	0.4251	0.1366	0.2745	0.4172	-0.0433	0.4084	0.4251	0.4076	0.2745	0.4251	0.4172	0.0589	0.4076	-0.0433	0.1366	0.4076	0.2745	0.4251	0.4076	0.0019	0.4172	0.4084	-0.0101	0.1366	-0.0345	-0.0345	0.0363	-0.0484	0.4251	-0.0433	0.3167	0.4251	0.4251	0.4251	0.4172	-0.0433
0.0589	0.4172	0.0589	0.4076	0.4251	-0.0433	0.3167	-0.0345	-0.1233	0.0019	0.4251	-0.0464	-0.0101	-0.0464	0.4172	0.0589	0.4251	0.4251	-0.0433	0.4172	-0.0464	0.4076	-0.0433	0.0589	0.4251	0.0589	0.1366	0.4251	0.4084	0.4172	0.2362	0.4084	0.4076	0.0019	0.4172	0.4172	-0.0101	0.1366	-0.0345	-0.0345	0.0363	-0.0433	0.4251	-0.0433	0.3167	0.4172	0.4251	0.4251	0.4172	0.0589
0.0589	0.4251	-0.1233	0.3167	0.1747	0.1366	0.2362	-0.0464	-0.1233	0.1366	-0.0464	-0.0464	0.4172	0.1366	0.4084	0.4084	0.0589	0.1747	0.1366	0.4084	0.4172	-0.0464	-0.1233	0.4084	0.4251	0.0589	0.4251	0.4084	0.4084	0.4172	-0.0464	0.4251	0.4076	0.0019	0.4172	0.4084	-0.0101	0.1366	-0.0433	-0.0345	0.0363	-0.0484	0.4251	-0.0433	0.4076	0.4251	0.4251	0.4251	0.4084	0.4076
0.0589	0.4251	-0.0484	0.4076	0.4251	-0.0433	0.4076	-0.0484	-0.0484	0.4172	0.4251	-0.0464	-0.0464	0.0589	0.4251	0.1366	0.1366	0.4251	-0.0433	0.4172	0.0589	-0.0464	-0.0433	0.4251	0.4251	0.0019	0.4251	-0.0433	0.4172	0.4251	0.4076	0.4172	0.4076	0.0363	0.4172	0.4084	-0.0101	0.1366	-0.0345	-0.0345	0.0363	-0.0345	0.4251	-0.0433	0.3167	0.0589	0.4251	0.4251	0.4084	-0.0433
0.0589	0.0363	-0.0484	0.4076	0.4251	-0.0433	0.3167	-0.0484	-0.0484	0.0019	0.4251	-0.0464	0.3167	-0.0433	0.4251	0.1366	0.1366	0.4172	-0.0433	0.4172	0.4251	-0.0433	-0.0433	0.4251	0.4172	0.1366	0.4251	0.4084	0.4172	0.4251	-0.0464	0.4251	0.4076	0.0019	0.4172	0.4084	0.0363	0.1366	-0.0345	-0.0345	0.3167	-0.0433	0.4251	-0.0433	0.2745	0.4251	0.4251	0.4251	0.4251	-0.0433
0.0589	-0.0433	-0.0433	0.4076	0.4251	0.1366	0.4076	-0.0484	-0.0484	0.0019	0.4251	-0.0464	0.1747	0.1366	0.4251	0.1366	-0.0433	0.4172	0.1366	0.4251	0.2745	0.4251	-0.0433	0.1366	0.4251	0.0589	0.1366	0.4076	0.4084	0.4172	-0.0464	0.4172	0.4076	0.0019	0.4172	0.4084	-0.0101	0.1366	-0.0345	-0.0345	0.0325	0.1366	0.4251	-0.0433	0.3167	0.4172	0.4251	0.4251	0.4172	0.0589
0.0589	0.0589	-0.0484	0.4076	0.4251	-0.0433	0.3167	-0.0484	-0.1233	-0.1233	0.4251	-0.0464	0.4251	0.4172	0.4251	0.1366	0.1366	0.4084	-0.0433	0.4172	0.4251	-0.0433	-0.0433	0.4251	0.4084	0.0019	0.4251	0.4084	0.4076	0.2362	-0.0464	0.4084	0.4076	0.0019	0.4172	0.4084	0.0363	0.1366	-0.0345	-0.0345	0.3167	-0.0433	0.4251	-0.0433	0.2745	0.4251	0.4251	0.4251	0.4251	-0.0433
0.0589	0.0589	-0.0484	0.4076	0.4251	-0.0433	0.3167	-0.0484	-0.0464	0.0019	0.4251	-0.0464	0.3167	-0.0464	0.4251	0.0589	-0.0433	0.0589	0.1366	0.1747	0.4172	-0.0433	-0.0433	0.0019	0.4084	0.0019	0.4251	0.4076	0.4172	0.4251	-0.0464	0.4172	0.4076	0.0019	0.4172	0.4084	0.0363	0.1366	-0.0345	-0.0345	0.3167	-0.0433	0.4251	-0.0433	0.2745	0.4251	0.4251	0.4251	0.4251	-0.0433
0.0589	0.0589	-0.0484	0.4076	0.4251	-0.0433	0.3167	-0.0101	-0.0484	0.0019	0.4251	-0.0464	0.3167	-0.0464	0.4251	-0.0433	0.1366	0.4172	-0.0433	0.4172	0.4076	-0.0433	-0.0433	0.4251	0.4172	0.0019	0.4251	0.4084	0.4172	0.4251	0.4076	0.4084	0.4076	0.0019	0.4084	0.4084	0.0363	0.1366	-0.0345	-0.0345	0.3167	-0.0433	0.4251	-0.0433	0.2745	0.4251	0.4251	0.4251	0.4251	-0.0433
0.0589	0.4084	-0.0484	0.4076	0.4251	0.0589	0.3167	0.0589	-0.0484	0.0019	0.4251	-0.0464	0.3167	-0.0433	0.4251	0.1366	0.1366	0.4172	0.0589	-0.0433	0.4076	-0.0433	0.0589	0.4251	0.0589	0.0019	0.4172	0.0589	0.4172	0.4251	-0.0464	0.4084	0.4076	0.0019	0.4172	0.4084	0.0363	0.1366	-0.0345	-0.0345	0.3167	-0.0433	0.4251	-0.0433	0.2745	0.4251	0.4251	0.4251	0.4251	-0.0433
0.0589	0.4084	0.4172	0.4076	0.4251	0.1366	0.3167	-0.0484	-0.1233	0.0019	0.4251	-0.0464	0.1747	0.0589	0.4251	0.1366	0.2745	0.4172	0.1366	0.4251	0.2745	0.4251	-0.0433	0.1366	0.4251	0.0589	0.1366	0.4076	0.4084	0.4172	-0.0464	0.4172	0.4076	0.0019	0.4172	0.4084	-0.0101	0.1366	-0.0345	-0.0345	0.0363	0.1366	0.4251	-0.0433	0.3167	0.0589	0.4251	0.4251	0.4172	0.0589
0.0589	0.4084	0.4172	0.4076	0.4251	0.1366	0.3167	-0.0484	-0.1233	0.0019	0.4251	-0.0464	0.1747	0.0589	0.4251	0.1366	0.2745	0.4172	0.1366	0.4251	0.2745	0.4251	-0.0433	0.1366	0.4251	0.0589	0.1366	0.4076	0.4084	0.4172	-0.0464	0.4084	0.4076	0.0019	0.4172	0.4084	-0.0101	0.1366	-0.0345	-0.0345	0.0363	-0.0464	0.4251	-0.0433	0.3167	0.0589	0.4251	0.4251	0.4172	0.0589
0.0589	0.4084	-0.0433	0.4076	0.4251	0.1366	0.3167	-0.0484	-0.1233	0.0019	0.4251	-0.0464	0.1747	0.0589	0.4251	0.0589	-0.0433	0.4172	-0.0433	0.4251	0.2745	0.4251	-0.0433	0.1366	0.4251	0.0589	0.1366	0.4076	0.4084	0.4172	-0.0464	0.4084	0.4076	0.0019	0.4172	0.4084	-0.0101	0.1366	-0.0345	-0.0345	0.0363	-0.0464	0.4251	-0.0433	0.3167	0.0589	0.4251	0.4251	0.4172	0.0589
0.0589	0.4084	-0.0433	0.4076	0.4251	0.1366	0.3167	-0.0484	-0.0484	0.0019	0.4251	-0.0464	0.4172	0.0589	0.4251	0.1366	-0.0433	0.4172	0.0589	0.4251	0.2745	0.4251	-0.0433	0.1366	0.4251	0.0589	0.1366	0.4076	0.4084	0.4172	-0.0464	0.4084	0.4076	0.0019	0.4172	0.4084	-0.0101	0.1366	-0.0345	-0.0345	0.0363	-0.0464	0.4251	-0.0433	0.3167	0.0589	0.4251	0.4251	0.4172	0.0589
0.0589	0.4084	0.0589	0.4076	0.4251	-0.0433	0.3167	-0.1233	-0.1233	0.0019	0.4251	-0.0464	0.1747	-0.0464	0.4251	0.0589	0.4172	0.4172	-0.0433	0.1747	-0.0464	0.4076	-0.0433	0.1366	0.4251	0.0589	0.1366	0.4251	0.4172	0.4172	-0.0464	0.4084	0.4076	0.1366	0.4172	0.4084	-0.0101	0.1366	-0.0345	-0.0345	0.0363	-0.0433	0.4251	-0.0433	0.3167	0.4172	0.4251	0.4251	0.4172	0.0589
0.0589	0.4084	0.0589	0.4076	0.4251	0.3167	0.3167	-0.0345	-0.1233	0.0019	0.4251	-0.0464	-0.0101	-0.0464	0.4172	0.0589	0.4251	0.4251	-0.0433	0.4172	-0.0464	0.4076	-0.0433	0.0589	0.4251	0.0589	0.1366	0.4251	0.4076	0.4172	0.2362	0.4084	0.4076	0.0019	0.4172	0.4172	-0.0101	0.1366	-0.0345	-0.0345	0.0363	-0.0433	0.4251	-0.0433	0.3167	0.4172	0.4251	0.4251	0.4172	0.0589
0.0589	0.4084	0.4084	0.4076	0.4251	-0.0433	0.3167	-0.0484	-0.0484	0.0019	0.4251	-0.0464	0.1747	0.1366	0.4251	-0.0433	0.4251	0.4251	-0.0433	0.4251	0.2745	0.4076	-0.0433	0.1366	0.4076	0.0589	0.0589	0.4084	0.4084	0.4251	-0.0464	0.4084	0.1747	0.0019	0.4172	0.4084	-0.0101	0.1366	-0.0345	-0.0345	0.0363	0.0589	0.4251	0.0589	0.3167	0.4172	0.4251	0.4251	0.4172	-0.0433
0.0589	0.4084	0.4084	0.4076	0.4251	-0.0433	0.3167	-0.0484	-0.0484	0.0019	0.4251	-0.0464	0.4084	0.1366	0.4251	-0.0433	0.4251	0.4172	-0.0433	0.4251	0.4076	0.4076	-0.0433	0.1366	0.4084	0.0589	0.4172	0.4084	0.4084	0.4251	-0.0464	0.4084	0.4172	0.0019	0.4084	0.4084	-0.0101	0.1366	-0.0345	-0.0345	0.0363	0.0589	0.4251	0.0589	0.3167	0.4172	0.4251	0.4251	0.4172	-0.0433
0.4084	-0.1233	0.4076	0.4251	-0.0433	0.3167	-0.1233	0.0589	-0.1233	0.1366	0.4172	-0.0433	0.4084	0.4084	0.4251	-0.0433	-0.0433	0.4084	-0.0433	0.4084	0.4251	0.4076	0.4076	0.4076	0.4251	-0.0433	0.4251	0.4251	0.4172	0.4251	-0.0464	0.4084	0.4076	0.0019	0.4172	0.4084	0.0363	0.1366	-0.0345	-0.0345	0.0363	0.4251	-0.0433	0.4076	0.4251	0.4251	0.4251	0.4084	-0.0433	0.4172
0.4084	0.4172	-0.1233	0.4076	0.4251	0.1366	0.3167	-0.0484	-0.1233	0.4251	0.4251	-0.0464	0.4251	-0.0433	0.1747	0.1366	0.0589	0.1747	-0.0433	0.4084	-0.0433	-0.0433	-0.0433	0.1366	0.4084	0.0019	0.4251	-0.0464	0.4172	0.4251	-0.0433	0.4172	0.4076	0.0019	0.4172	0.4084	0.0363	0.1366	-0.0345	-0.0345	0.3167	-0.0433	0.4251	-0.0433	0.2745	0.4251	0.4251	0.4251	0.4251	-0.0433
0.4084	0.4172	-0.0484	0.4076	0.4251	-0.0433	0.4076	-0.0484	-0.0484	0.0589	0.1747	-0.0464	0.1366	0.4251	0.4251	0.1366	0.1366	0.4084	-0.0433	0.4251	0.4076	-0.0464	0.1366	0.1366	0.4251	0.0589	-0.0433	0.4251	0.4084	0.4076	0.2745	0.4084	0.4076	0.0019	0.4251	0.4084	-0.0101	0.1366	-0.0433	-0.0345	-0.0433	-0.0484	0.4251	-0.0433	0.4076	0.4251	0.4251	0.4251	0.4076	-0.0433
0.4084	0.4172	-0.0484	0.4076	0.4251	-0.0433	0.3167	-0.0484	-0.0484	-0.0433	0.4251	-0.0464	0.1747	0.1366	0.4251	-0.0433	-0.0433	0.4084	-0.0433	0.0589	0.4084	0.4076	-0.0433	0.4251	0.4251	0.0589	0.4084	0.4076	0.4084	0.4251	0.2745	0.4172	0.4076	0.0019	0.4251	0.4084	-0.0101	0.1366	-0.0345	-0.0345	0.0363	-0.0433	0.4251	-0.0433	0.3167	0.4251	0.4251	0.4251	0.4084	0.1366
0.4084	0.4172	-0.0484	0.4076	0.4251	-0.0433	0.3167	0.0325	-0.0484	0.0019	0.4251	-0.0464	0.4172	0.4076	0.4251	0.1366	0.4172	0.0589	0.4084	0.4172	0.4172	0.4076	0.4076	0.4251	0.4172	0.0589	0.4251	0.1366	0.4172	0.4251	0.4076	0.4172	0.4076	0.0019	0.4172	0.4172	-0.0101	0.1366	0.0589	-0.0345	0.0363	-0.0484	0.4251	-0.0433	0.4076	0.4172	0.4251	0.4251	0.4084	-0.0433
0.4084	0.4172	-0.0484	0.4076	0.4251	-0.0433	0.3167	0.0325	-0.0484	0.0019	0.4251	-0.0464	0.4172	0.4076	0.4251	0.1366	0.4084	0.0589	0.4084	0.4172	0.4172	0.4076	0.4076	0.4251	0.4172	0.0589	0.4251	0.1366	0.4172	0.4251	0.4076	0.4172	0.4076	0.0019	0.4172	0.4172	-0.0101	0.1366	0.0589	-0.0345	0.0363	-0.0484	0.4251	-0.0433	0.4076	0.4172	0.4251	0.4251	0.4084	-0.0433
0.4084	0.4172	-0.0484	0.4076	0.4251	-0.0433	0.3167	0.0589	-0.0484	0.4172	0.1747	-0.0464	0.1747	0.4084	0.4251	0.2745	0.4172	0.4076	-0.0433	0.4076	0.4172	-0.0464	0.4251	0.4251	0.4251	0.0589	0.1366	0.1747	0.4084	-0.0433	0.4076	0.4251	0.4076	0.00000	0.4172	0.4084	0.0363	0.1366	-0.0345	-0.0345	-0.0433	-0.0484	0.4251	-0.0433	0.4076	0.4251	0.4251	0.4251	0.4076	-0.0433
0.4084	0.4172	-0.0484	0.3167	0.4251	-0.0433	0.3167	0.0325	-0.0484	0.0019	0.4251	-0.0464	0.4251	0.4084	0.4251	0.1366	0.4251	0.4084	-0.0433	0.1747	0.0589	0.4076	-0.0433	0.4251	0.1747	0.0589	0.4084	0.1366	0.4084	0.4251	0.2745	0.4084	0.4076	0.4084	0.4172	0.4084	-0.0101	0.1366	-0.0345	-0.0345	0.0363	-0.0433	0.4251	-0.0433	0.3167	0.4084	0.4251	0.4251	0.4251	-0.0433
0.4084	0.4172	0.0325	0.4076	0.4251	-0.0433	0.3167	-0.0484	-0.0484	0.1747	0.4251	-0.0464	0.0589	-0.0433	0.4251	0.1366	0.2745	0.4172	-0.0433	0.4084	0.4251	0.4251	0.2745	0.4251	0.4251	0.0589	0.4076	-0.0433	0.4084	0.4076	0.2745	0.4251	0.4076	0.0019	0.4172	0.4084	-0.0101	0.1366	-0.0345	-0.0345	0.0363	-0.0484	0.4251	-0.0433	0.3167	0.4251	0.4251	0.4251	0.4172	-0.0433
0.4084	0.4172	0.0589	0.4076	0.4251	-0.0433	0.3167	-0.1233	-0.0484	0.0019	0.4251	-0.0464	0.4076	0.4084	0.4251	0.1366	0.2745	-0.0433	0.1366	0.4251	0.2745	0.4076	0.4076	0.4251	0.4172	-0.0433	0.1366	0.4251	0.0589	0.4251	-0.0464	0.4172	0.4076	0.0019	0.4172	0.4084	0.0363	0.1366	-0.0345	-0.0345	0.0363	-0.0464	0.4251	-0.0433	0.3167	0.4172	0.4251	0.4251	0.4084	-0.0433
0.4084	0.4172	0.0589	0.4076	0.4251	-0.0433	0.3167	-0.1233	-0.0484	0.0019	0.4251	-0.0464	0.4076	0.4084	0.4251	0.0589	0.2745	-0.0433	0.1366	0.4251	-0.0464	0.4076	0.4076	0.4251	0.4172	-0.0433	0.1366	0.4251	0.0589	0.4251	-0.0464	0.4172	0.4076	0.0019	0.4172	0.4084	0.0363	0.1366	-0.0345	-0.0345	0.0363	-0.0464	0.4251	-0.0433	0.3167	0.4172	0.4251	0.4251	0.4084	-0.0433
0.4084	0.4172	0.4084	0.4076	0.4251	-0.0464	0.3167	-0.0484	-0.1233	0.0019	0.4251	-0.0464	0.1747	-0.0433	0.4251	0.1366	0.4172	0.4251	0.1366	0.4251	0.2745	0.4076	-0.0433	0.1366	0.4251	0.0589	0.1366	0.4076	0.4084	0.4251	-0.0433	0.4172	0.4076	0.0019	0.0589	0.4084	-0.0101	0.1366	-0.0345	-0.0345	0.0363	0.0589	0.4251	-0.0433	0.3167	0.4084	0.4251	0.4251	0.4172	-0.0433
0.4084	0.1747	-0.0433	0.4076	0.4251	0.0589	0.3167	-0.1233	-0.0484	0.0019	0.4251	-0.0464	0.4172	0.4084	0.4251	0.4084	-0.0433	0.0589	0.1366	0.4251	-0.0433	0.4251	0.4076	0.4251	0.1366	0.0589	0.1366	0.4076	0.0589	0.4251	-0.0464	0.4251	0.4076	0.0019	0.4172	0.4084	-0.0101	0.1366	-0.0345	-0.0345	0.0363	-0.0464	0.4251	-0.0433	0.3167	0.4172	0.4251	0.4251	0.4172	-0.0433
0.4084	0.0589	0.4172	0.4076	0.4251	-0.0433	0.4076	-0.1233	-0.0484	0.4251	0.4251	-0.0464	0.0589	0.4084	0.4251	0.4084	-0.0433	0.1747	0.1366	0.4251	0.0589	0.4076	-0.0433	0.4251	0.4172	0.0589	0.1366	0.4251	0.0589	0.4251	0.1366	0.4172	0.4076	0.0019	0.4172	0.4084	0.0363	0.1366	-0.0345	-0.0345	0.0363	-0.0464	0.4251	-0.0433	0.3167	0.4172	0.4251	0.4251	0.4172	-0.0433
0.4084	0.4084	0.1366	0.4172	0.4251	-0.1233	0.3167	-0.0101	-0.1233	0.0019	0.4251	-0.0464	-0.0101	0.1366	0.4251	0.1366	-0.0464	0.4076	0.1366	0.4251	0.2745	0.4076	-0.0433	0.4084	0.4251	0.0589	-0.0433	0.4084	0.4084	0.4251	-0.0464	0.4172	0.4076	0.0019	0.4172	0.4084	-0.0101	0.1366	-0.0345	-0.0345	0.0325	-0.0433	0.4251	-0.0433	0.4076	0.4084	0.4251	0.4251	0.4172	-0.0433
0.4084	0.4084	0.1366	0.4172	0.4251	-0.1233	0.3167	0.0363	-0.1233	0.0019	0.4251	-0.0464	-0.0101	0.1366	0.4251	0.1366	-0.0464	0.4076	0.1366	0.4251	0.2745	0.4076	-0.0433	0.4251	0.4251	0.0589	-0.0433	0.4084	0.4084	0.4251	0.4076	0.4084	0.4076	0.0019	0.4172	0.4084	-0.0101	0.1366	-0.0345	-0.0345	0.0325	0.0589	0.4251	-0.0433	0.4172	0.4084	0.4251	0.4251	0.4172	-0.0433
0.4084	0.4084	-0.1233	0.4084	0.4251	-0.1233	0.3167	0.0363	-0.1233	0.0019	0.4251	-0.0464	-0.0101	-0.0433	0.4251	0.1366	-0.0464	0.4076	0.1366	0.4251	0.2745	0.4076	-0.0433	0.4084	0.4251	0.0589	-0.0433	0.4172	0.4084	0.4251	0.2745	0.4084	0.4076	0.0019	0.4172	0.4084	-0.0101	0.1366	-0.0345	-0.0345	0.0325	0.0589	0.4251	-0.0433	0.3167	0.4084	0.4251	0.4251	0.4172	-0.0433
0.4084	0.4084	-0.0484	0.4076	0.4251	-0.0433	0.4251	0.0325	-0.1233	0.0589	0.1747	-0.0464	0.4172	0.4084	0.4251	0.0589	0.4084	0.4251	-0.0433	0.4084	0.0589	-0.0464	0.1366	0.0589	0.4251	0.0589	0.0589	0.0589	0.4084	0.4251	0.1366	0.0589	0.4076	0.00000	0.4251	0.4084	0.0363	0.1366	0.3167	-0.0345	-0.0433	-0.0484	0.4251	-0.0433	0.4076	0.4251	0.4251	0.4251	0.1747	-0.0433
0.4084	0.4084	-0.0433	0.4172	0.4251	-0.1233	0.3167	0.0363	-0.1233	0.0019	0.4251	-0.0464	-0.0101	0.1366	0.4251	0.1366	-0.0464	0.4172	0.1366	0.4251	0.2745	0.4076	-0.0433	0.4076	0.4251	0.0589	-0.0433	0.4084	0.4084	0.4251	0.2745	0.4172	0.4076	0.0019	0.4172	0.4084	-0.0101	0.1366	-0.0345	-0.0345	0.0325	0.0589	0.4251	-0.0433	0.3167	0.4084	0.4251	0.4251	0.4172	-0.0433
0.4084	0.4084	-0.0433	0.4172	0.4251	-0.1233	0.3167	0.0363	-0.1233	0.0019	0.4251	-0.0464	-0.0101	0.1366	0.4251	0.1366	-0.0464	0.4172	0.1366	0.4251	0.2745	0.4076	-0.0433	0.4084	0.4251	0.0589	-0.0433	-0.0464	0.4172	0.4251	0.2745	0.4172	0.4076	0.0019	0.4172	0.4084	-0.0101	0.1366	-0.0345	-0.0345	0.0325	0.0589	0.4251	-0.0433	0.3167	0.4084	0.4251	0.4251	0.4172	-0.0433
0.4084	0.4084	-0.0433	0.4172	0.4251	-0.1233	0.3167	0.0363	-0.0484	0.0019	0.4251	-0.0464	-0.0101	0.1366	0.4251	0.1366	-0.0464	0.4076	0.1366	0.4251	0.2745	0.4076	-0.0433	0.4084	0.4251	0.0589	-0.0433	-0.0464	0.4172	0.4076	0.2745	0.4084	0.4076	0.0019	0.4172	0.4084	-0.0101	0.1366	-0.0345	-0.0345	0.0325	0.0589	0.4251	-0.0433	0.3167	0.4084	0.4251	0.4251	0.4172	-0.0433
0.4084	0.4084	0.0589	0.4076	0.4251	0.1366	0.3167	-0.0484	-0.1233	0.0019	-0.0433	-0.0464	0.1747	0.1366	0.4251	0.1366	0.4084	0.4251	0.1366	0.4084	0.2745	0.4076	-0.0433	0.4084	0.4251	0.0589	-0.0433	0.4084	0.4084	0.4251	0.2745	0.4084	0.4076	0.0019	0.4172	0.4084	-0.0101	0.1366	-0.0345	-0.0345	-0.0484	0.0589	0.4251	-0.0433	0.3167	0.4084	0.4251	0.4251	0.0589	-0.0433
0.4084	0.4084	0.0589	0.4076	0.4251	-0.1233	0.3167	-0.0101	-0.0484	0.0019	0.4251	-0.0464	0.1747	0.1366	0.4251	0.1366	0.4084	0.4251	0.1366	0.4084	0.4076	0.4076	-0.0433	-0.0433	0.4251	0.0589	0.4076	0.4172	0.4172	0.4251	0.2745	0.4084	0.4076	0.0019	0.4172	0.4084	-0.0101	0.1366	-0.0345	-0.0345	-0.0484	0.0589	0.4251	-0.0433	0.3167	0.4084	0.4251	0.4251	0.0589	-0.0433
0.4084	0.4084	0.0589	0.4076	0.4251	-0.1233	0.3167	-0.0101	-0.0484	0.0019	0.4251	-0.0464	0.1747	0.1366	0.4251	0.0589	-0.0464	0.4251	0.1366	0.4084	0.4251	0.4076	-0.0433	-0.0433	0.4251	0.0589	0.4084	0.4084	0.4084	0.4251	0.2745	0.4084	0.4076	0.0019	0.4172	0.4084	-0.0101	0.1366	-0.0345	-0.0345	-0.0484	0.0589	0.4251	-0.0433	0.3167	0.4084	0.4251	0.4251	0.4172	-0.0433
0.4084	0.4084	0.0589	0.4076	0.4251	-0.0433	0.0549	-0.0101	-0.0484	0.0019	0.4251	-0.0464	0.4251	0.4172	0.4251	0.4084	0.2745	0.0589	-0.0433	0.4251	-0.0433	0.4076	-0.0433	0.4251	0.4251	0.0589	0.1366	0.4251	0.4084	0.4076	-0.0464	0.4172	0.4076	0.0019	0.4172	0.4084	0.0363	0.1366	-0.0345	-0.0345	0.0363	-0.0345	0.4251	-0.0433	0.3167	0.0589	0.4251	0.4251	0.4251	-0.0433
0.4084	0.4084	0.0589	0.4172	0.4251	-0.1233	0.3167	0.0363	-0.1233	0.0019	0.4251	-0.0464	-0.0101	0.1366	0.4251	0.1366	-0.0464	0.4076	0.1366	0.4251	0.2745	0.4076	-0.0433	0.4084	0.4251	0.0589	-0.0433	0.4251	0.4084	0.4251	0.4084	0.4084	0.4076	0.0019	0.4172	0.4084	-0.0101	0.1366	-0.0345	-0.0345	0.0325	0.0589	0.4251	-0.0433	0.4076	0.4084	0.4251	0.4251	0.4172	-0.0433
0.4084	0.4084	0.4084	0.4172	0.4076	-0.1233	0.3167	0.0363	-0.1233	0.0019	0.4251	-0.0464	-0.0101	0.1366	0.4251	0.1366	-0.0464	0.4076	0.1366	0.4251	0.2745	0.4076	-0.0433	0.4084	0.4251	0.0589	-0.0433	0.4084	0.4084	0.4251	0.4076	0.4084	0.4076	0.0019	0.4172	0.4084	-0.0101	0.1366	-0.0345	-0.0345	0.0325	0.0589	0.4251	-0.0433	0.4076	0.4084	0.4251	0.4251	0.4172	-0.0433
0.2362	-0.0484	-0.1233	0.4076	0.4251	-0.0433	0.3167	-0.0433	-0.1233	0.4084	0.4172	-0.0433	0.4084	0.4084	0.4251	0.4084	-0.0433	0.4084	0.1366	0.4084	0.4076	0.4251	0.3167	0.4251	0.1747	0.1366	0.4251	0.4251	0.4172	0.4251	-0.0464	0.4084	0.4076	0.0019	0.4172	0.4084	0.0363	0.1366	-0.0345	-0.0345	0.0363	0.4251	-0.0433	0.4076	0.4251	0.4251	0.4251	0.4084	-0.0433	0.4172
0.3167	0.4251	-0.0484	0.3167	0.4251	0.1366	0.2362	-0.1233	-0.0345	0.0019	-0.0484	0.1366	0.4172	0.1366	0.2745	0.1747	0.4084	0.4251	0.1366	-0.0464	0.4251	-0.0464	0.4172	0.4251	0.1366	0.0589	0.4084	0.4172	0.4084	0.1747	0.1366	0.0589	0.4076	0.0019	0.4084	0.4084	-0.0101	0.1366	-0.0433	-0.0345	0.0363	-0.0484	0.4251	-0.0433	0.4251	0.4251	0.4076	0.1747	-0.0464	-0.0433
0.00000	0.1366	0.4251	-0.0345	0.0019	-0.0464	0.4084	0.0325	0.0019	0.2745	0.2745	0.3167	0.4084	0.2745	0.4084	0.0363	0.2745	-0.0433	-0.0484	-0.0464	-0.0484	0.4172	-0.0433	-0.0345	0.0325	0.0589	-0.0484	-0.0433	-0.0464	0.4172	0.3167	0.00000	0.00000	0.00000	0.00000	0.4251	-0.0345	-0.0433	0.0019	-0.0464	0.4172	0.4251	0.0019	0.0363	0.4251	0.4076	-0.0433	0.4084	0.4076	-0.1233
0.00000	0.1366	0.0019	-0.0101	0.0019	-0.0464	0.1366	0.0325	-0.0433	0.2745	0.2745	0.3167	0.4251	0.2745	0.4084	0.0019	0.2745	-0.0433	-0.0484	-0.0464	-0.0484	0.4172	-0.0433	-0.0345	0.0589	0.0589	-0.1233	0.2362	-0.1233	0.0589	0.0019	0.00000	0.00000	0.4172	0.4084	0.0363	0.1366	-0.0345	-0.0345	0.0363	-0.0433	0.4251	-0.0433	0.4076	0.4251	0.4251	0.4251	0.4084	-0.0433	0.4172
0.00000	0.2745	0.3167	-0.0345	0.2745	0.4084	0.4251	0.2745	-0.0433	-0.0484	-0.0464	-0.0484	0.4172	-0.0433	-0.0345	0.0589	0.0589	-0.1233	-0.0433	-0.0484	-0.0433	0.2745	0.4172	0.0325	0.2745	0.0019	-0.1233	0.1747	-0.0484	0.2362	0.0019	0.00000	0.00000	-0.0345	-0.0484	0.0325	-0.0101	-0.1233	0.0325	0.2745	0.4172	0.0019	-0.0101	0.4172	0.0325	-0.0484	0.4076	0.4251	-0.0433	0.3167
0.00000	-0.0464	0.1366	0.0325	0.0019	0.2745	0.2745	0.3167	-0.0464	0.2745	0.4251	0.0019	0.2745	-0.0433	-0.0484	-0.0464	-0.0484	0.4172	-0.0433	-0.0345	0.0363	0.0589	0.4084	-0.0464	0.0363	0.0589	0.4251	0.4251	0.1747	0.4251	0.0363	0.4172	0.4076	0.0019	0.4172	0.4084	0.0363	0.1366	-0.0345	-0.0345	0.0363	0.4251	-0.0433	0.4076	0.4251	0.4251	0.4251	0.4084	-0.0433	0.4172
0.00000	0.4251	0.1366	0.4084	-0.1233	0.4172	0.1747	-0.0433	0.0325	0.4172	0.0019	0.0363	-0.0433	0.0325	0.2745	-0.0433	-0.1233	-0.0345	0.2745	0.4251	0.0019	-0.0464	0.4076	0.0363	-0.0101	0.1366	0.0019	-0.0101	0.0019	-0.0464	0.1366	0.0325	-0.0433	0.0019	0.2745	-0.0433	-0.0484	-0.0464	-0.0484	0.4172	-0.0433	-0.0345	0.0589	0.0589	-0.0464	0.0589	-0.0345	0.1366	0.2362	0.4076
0.00000	0.0019	-0.0464	0.4076	0.0363	0.0363	0.1366	0.0325	0.0363	0.0019	0.0363	0.1366	0.0325	-0.0433	0.2745	0.2745	0.3167	-0.1233	0.2745	0.4084	0.0019	0.2745	-0.0433	-0.0484	-0.0464	-0.0484	0.4172	-0.0433	-0.0345	0.0363	0.0589	0.00000	0.00000	0.4084	0.4084	0.0363	0.1366	-0.0345	-0.0345	0.0363	-0.0433	0.4251	-0.0433	0.4076	0.4076	0.4251	0.4251	0.4084	-0.0433	0.4172
0.00000	-0.0433	-0.0484	-0.0464	-0.0484	0.4172	-0.0433	-0.0345	0.4172	0.0589	-0.1233	-0.0433	0.4084	-0.0433	0.2745	0.0589	0.0325	0.2745	0.0019	-0.1233	0.1747	-0.0484	0.2362	0.0019	-0.0345	-0.0484	0.1747	0.0363	-0.0345	0.0325	0.2745	0.00000	0.00000	0.4172	0.0325	0.0363	-0.0484	-0.0484	0.4084	0.4076	0.4251	-0.0433	0.3167	0.0589	-0.0345	-0.1233	0.4084	0.4172	-0.0433	0.4172
0.00000	0.4084	-0.1233	0.4076	0.4251	-0.0433	0.3167	0.0589	0.0549	0.4172	0.4251	-0.0433	0.1366	0.4076	0.4076	-0.0433	0.1366	0.0589	-0.0433	0.4084	0.4251	0.4076	0.4076	0.4251	0.1366	-0.0433	0.4251	0.4251	0.4172	0.4251	-0.0464	0.4084	0.4076	0.0019	0.4172	0.4084	0.0363	0.1366	-0.0345	-0.0345	0.0363	0.4251	-0.0433	0.4076	0.4251	0.4251	0.4251	0.4084	-0.0433	0.4172
0.00000	0.4084	-0.1233	0.4076	0.4251	-0.0433	0.3167	0.0589	0.0549	0.4172	0.4251	-0.0433	0.1366	0.4076	0.4076	-0.0433	0.1366	0.0589	-0.0433	0.4084	0.4251	0.4076	0.4076	0.4251	0.0589	-0.0433	0.4251	0.4251	0.4172	0.4251	-0.0464	0.4084	0.4076	0.0019	0.4172	0.4084	0.0363	0.1366	-0.0345	-0.0345	0.0363	0.4251	-0.0433	0.4076	0.4251	0.4251	0.4251	0.4084	-0.0433	0.4172
0.1366	0.4076	0.0589	0.4076	0.4251	0.0589	0.4076	-0.0484	-0.0484	0.0019	0.4251	-0.0464	0.1747	0.0589	0.4251	0.4084	0.4076	0.4251	0.1366	0.4251	-0.0433	0.4076	-0.0433	0.4251	0.4251	-0.0433	0.4084	0.1366	0.4084	0.4251	-0.0464	0.4084	0.4076	0.0019	0.4084	0.4084	0.0363	0.1366	-0.0345	-0.0345	0.0363	0.0549	0.4251	-0.0433	0.3167	0.0589	0.4251	0.4251	0.4172	0.1366
0.1366	0.4172	-0.1233	0.4076	0.4251	-0.0433	0.3167	-0.0101	-0.1233	0.4251	0.4251	-0.0464	0.4084	0.1366	0.4251	0.0589	0.0589	0.0589	0.1366	0.4251	0.4084	0.4251	-0.0433	0.4076	0.2745	-0.0433	0.1366	0.1366	0.4084	0.4076	0.2745	0.4172	0.4076	0.0019	0.4172	0.4084	-0.0101	0.1366	-0.0345	-0.0345	0.0325	-0.0484	0.4251	-0.0433	0.3167	0.4172	0.4251	0.4251	0.4251	-0.0433
0.1366	0.4172	-0.0484	0.4076	0.4251	-0.0433	0.4076	0.0589	-0.0484	0.4172	0.1747	-0.0464	0.4172	0.4084	0.4251	0.4084	0.2745	0.4076	-0.0433	0.4251	0.4076	-0.0464	0.4084	-0.0464	0.4251	0.0589	0.1366	0.4084	0.4084	0.1366	0.4172	0.4251	0.4076	0.0019	0.4172	0.4084	-0.0101	0.1366	-0.0345	-0.0345	-0.0433	-0.0484	0.4251	-0.0433	0.4076	0.4251	0.4251	0.4251	0.4076	-0.0433
0.1366	0.4172	-0.0345	0.4076	0.4251	-0.0433	0.3167	0.0589	-0.1233	0.0589	0.1747	-0.0464	0.1366	-0.0433	0.4251	0.0589	0.1366	0.4172	0.1366	0.4076	0.4172	0.4251	0.4076	0.4172	0.0589	0.1366	-0.0433	0.4084	0.4084	0.4251	-0.0464	0.4172	0.4076	0.0019	0.4172	0.4084	0.0363	0.1366	-0.0345	-0.0345	0.0325	-0.0345	0.4251	-0.0433	0.2745	0.4251	0.4251	0.4251	0.4172	-0.0433
0.1366	0.1747	0.4172	0.4076	0.4251	-0.0433	0.3167	-0.0484	-0.0484	0.0019	0.4251	-0.0464	0.1747	0.4084	0.4251	0.4084	-0.0433	0.4251	0.1366	0.4251	0.2745	0.4076	-0.0433	0.4251	0.4251	0.0589	0.1366	0.4251	0.4084	0.4251	-0.0464	0.4084	0.4076	-0.0433	0.4172	0.4084	-0.0101	0.1366	-0.0345	-0.0345	0.0549	-0.0433	0.4251	-0.0433	0.3167	0.0589	0.4251	0.4251	0.0589	0.1366
0.1366	0.0589	-0.0345	0.3167	0.4251	-0.0433	0.3167	0.4172	-0.1233	0.0589	0.4251	-0.0464	0.1366	-0.0433	0.4251	0.0589	0.1366	0.4172	0.1366	0.4076	0.4172	0.4076	0.4076	0.4172	0.0589	0.1366	-0.0433	0.4084	0.4084	0.4251	-0.0464	0.4172	0.4076	0.0019	0.4172	0.4084	0.0363	0.1366	-0.0345	-0.0345	0.0325	-0.0345	0.4251	-0.0433	0.2745	0.4251	0.4251	0.4251	0.4172	-0.0433
0.1366	0.0589	0.0589	0.4084	0.4251	-0.0345	0.2362	0.0363	-0.1233	0.0019	0.4084	-0.0433	0.4172	0.4084	0.4172	0.4251	-0.0433	0.4076	0.4172	0.4251	0.4251	-0.0433	0.4251	0.4251	0.4251	0.4251	0.4084	0.4076	0.4172	0.4251	0.4172	0.4084	0.3167	0.0019	0.4172	0.4084	-0.0101	0.1366	-0.0433	-0.0345	-0.0101	0.4084	0.1747	-0.0433	0.3167	0.4251	0.0325	0.4251	0.4076	-0.0433
0.1366	0.4084	-0.1233	0.4076	0.4251	-0.0433	0.3167	-0.0464	-0.0345	0.2745	0.4251	-0.0464	0.1747	0.4084	0.4251	0.1366	0.0589	0.1366	0.1366	0.4251	0.4251	0.4076	-0.0433	0.4084	0.2745	0.0589	-0.0464	0.1366	0.4084	0.4251	0.2362	0.4251	0.4076	0.0325	0.4172	0.4084	-0.0101	0.1366	-0.0345	-0.0345	0.0363	-0.0345	0.4251	-0.0433	0.3167	0.4172	0.4251	0.4251	0.4084	-0.0433
0.1366	0.4084	-0.0484	0.4076	0.4251	-0.0433	0.4076	-0.0101	-0.0484	0.4251	0.1747	-0.0464	0.4172	0.4084	0.4251	0.4084	0.4076	0.4076	-0.0433	0.4251	0.4251	-0.0464	0.1366	-0.0464	0.4251	0.0589	0.0589	0.4251	0.4084	0.1366	0.4172	0.4251	0.4076	0.0019	0.4172	0.4084	-0.0101	0.1366	-0.0345	-0.0345	-0.0433	-0.0484	0.4251	-0.0433	0.4076	0.4251	0.4251	0.4251	0.4076	-0.0433
0.1366	0.4084	-0.0484	0.4076	0.4251	-0.0433	0.4076	-0.0433	-0.0484	0.4084	0.1747	-0.0464	0.4172	0.4084	0.4251	0.4084	0.4172	0.4076	-0.0433	0.4251	0.4076	-0.0464	0.1366	-0.0464	0.4251	0.0589	0.4084	0.4251	0.4084	0.1366	0.4084	0.4251	0.4076	0.0019	0.4172	0.4084	-0.0101	0.1366	-0.0345	-0.0345	-0.0433	-0.0484	0.4251	-0.0433	0.4076	0.4251	0.4251	0.4251	0.4076	-0.0433
0.1366	0.4084	-0.0484	0.4076	0.4251	-0.0433	0.4076	0.0589	-0.1233	0.4076	0.1747	-0.0464	0.4172	0.4084	0.4251	0.4084	0.4076	0.4076	-0.0433	0.4251	0.4076	-0.0464	0.4084	-0.0464	0.4251	0.0589	0.4084	0.4251	0.4084	0.1366	0.4172	0.4251	0.4076	0.0019	0.4172	0.4084	-0.0101	0.1366	-0.0345	-0.0345	-0.0433	-0.0484	0.4251	-0.0433	0.4076	0.4251	0.4251	0.4251	0.4251	-0.0433
0.1366	0.4084	-0.0484	0.4076	0.4251	-0.0433	0.4076	0.0589	-0.0484	0.4172	0.1747	-0.0464	0.4172	0.4172	0.4251	0.4084	0.4076	0.4076	-0.0433	0.4251	0.4076	-0.0464	0.4084	0.4084	0.4251	0.0589	0.0589	0.4251	0.4084	0.0589	0.4084	0.4251	0.4076	0.0019	0.4172	0.4084	-0.0101	0.1366	-0.0345	-0.0345	-0.0433	-0.0484	0.4251	-0.0433	0.4076	0.4251	0.4251	0.4251	0.4076	-0.0433
0.1366	0.4084	-0.0484	0.4076	0.4251	-0.0433	0.4076	0.0589	-0.0484	0.4172	0.1747	-0.0464	0.4172	0.4084	0.4251	0.4084	0.4076	0.4076	-0.0433	0.4251	0.4076	-0.0464	0.4084	-0.0464	0.4251	0.0589	0.4084	0.4251	0.4084	0.1366	0.4172	0.4251	0.4076	0.0019	0.4172	0.4084	-0.0101	0.1366	-0.0345	-0.0345	-0.0433	-0.0484	0.4251	-0.0433	0.4076	0.4251	0.4251	0.4251	0.4076	-0.0433
0.1366	0.4084	-0.0484	0.4076	0.4251	-0.0433	0.4076	0.0589	-0.0484	0.4172	0.1747	-0.0464	0.4084	0.4084	0.4251	0.4084	0.4076	0.4076	-0.0433	0.4251	0.4076	-0.0464	0.4084	-0.0464	0.4251	0.0589	0.4251	0.4251	0.4084	0.1366	0.4172	0.4251	0.4076	0.0019	0.1747	0.4084	-0.0101	0.1366	-0.0345	-0.0345	-0.0433	-0.0484	0.4251	-0.0433	0.4076	0.4251	0.4251	0.4251	0.4076	-0.0433
0.1366	0.4084	-0.0484	0.4076	0.4251	-0.0433	0.4076	0.0589	-0.0484	0.4084	0.1747	-0.0464	0.4172	0.4172	0.4251	0.4084	0.4076	0.4076	-0.0433	0.4251	0.4076	-0.0464	0.1366	-0.0464	0.4251	0.0589	0.4084	0.4251	0.4084	0.1366	0.4172	0.4251	0.4076	0.0019	0.4172	0.4084	-0.0101	0.1366	-0.0345	-0.0345	-0.0433	-0.0484	0.4251	-0.0433	0.4076	0.4251	0.4251	0.4251	0.4076	-0.0433
0.1366	0.4084	-0.0484	0.4076	0.4251	-0.0433	0.4076	0.0589	-0.0484	0.4084	0.1747	-0.0464	0.4084	0.4251	0.4251	0.4251	0.4076	0.4084	-0.0433	0.4251	0.4076	-0.0464	0.4084	-0.0464	0.4251	0.0589	0.0589	0.4251	0.4084	0.1366	0.4172	0.4251	0.4076	0.0019	0.4172	0.4084	0.0363	0.1366	-0.0345	-0.0345	-0.0433	-0.0484	0.4251	-0.0433	0.4076	0.4251	0.4251	0.4251	0.4076	-0.0433
0.1366	0.4084	0.4084	0.4076	0.4251	-0.0433	0.0549	0.2362	-0.0484	0.0019	0.4251	-0.0464	0.1747	0.4084	0.4251	0.1366	-0.0433	0.4251	0.1366	0.4251	0.2745	0.4076	-0.0433	0.0549	0.4251	0.0589	0.0589	0.4251	0.4084	0.4251	-0.0464	0.4084	0.4076	0.0019	0.4172	0.4084	-0.0101	0.1366	-0.0345	-0.0345	0.0549	-0.0464	0.4251	-0.0433	0.3167	0.0589	0.4251	0.4251	0.0589	0.0589
0.1366	0.4084	0.4084	0.4076	0.4251	-0.0433	0.3167	0.0325	-0.0484	0.0019	0.4251	-0.0464	0.4172	0.4084	0.4251	0.4084	0.0019	0.4251	0.1366	0.4251	0.4076	0.4076	-0.0433	0.4251	0.4084	0.0589	0.0589	0.4251	0.4084	0.4251	-0.0464	0.4172	0.4076	0.0019	0.4172	0.4084	-0.0101	0.1366	-0.0345	-0.0345	0.0549	-0.0433	0.4251	-0.0433	0.3167	0.0589	0.4251	0.4251	0.0589	0.1366
-0.1233	0.4172	-0.0345	0.3167	0.4251	-0.0433	0.3167	-0.1233	-0.1233	0.0549	0.4251	-0.0464	0.3167	0.0589	0.4076	0.3167	-0.0433	0.4172	-0.0433	0.4084	0.4172	0.4251	-0.0433	0.4172	0.0589	0.2745	0.1366	0.4084	0.4172	0.4251	-0.0464	0.4172	0.4076	0.0019	0.4172	0.4084	0.0363	0.1366	-0.0345	-0.0345	0.0363	0.3167	0.4251	-0.0433	0.2745	0.4251	0.4251	0.4251	0.4172	-0.0433
-0.1233	0.4172	-0.0345	0.3167	0.4251	-0.0433	0.3167	-0.0464	-0.1233	0.0325	0.4251	-0.0464	0.1366	0.0589	0.4251	-0.0433	-0.0433	0.4172	-0.0433	0.4084	0.4172	0.4251	-0.0433	0.4084	0.0589	0.2745	0.1366	0.4084	0.4172	0.4251	-0.0464	0.4172	0.4076	0.0019	0.4172	0.4084	0.0363	0.1366	-0.0345	-0.0345	0.0363	0.3167	0.4251	-0.0433	0.2745	0.4251	0.4251	0.4251	0.4172	-0.0433
-0.1233	0.4084	-0.0484	0.4076	0.4251	-0.0433	0.4076	0.0589	-0.0484	0.4172	0.1747	-0.0464	0.4172	0.4084	0.4251	0.4084	0.4172	0.4076	-0.0433	0.4251	0.4076	-0.0464	0.1366	0.4084	0.4251	0.0589	0.1366	0.4251	0.1747	0.1366	0.4172	0.4251	0.4076	0.0019	0.4172	0.4172	-0.0101	0.1366	-0.0345	-0.0345	-0.0433	-0.0484	0.4251	-0.0433	0.4076	0.4251	0.4251	0.4251	0.4076	-0.0433
-0.0484	-0.0484	0.4076	0.4251	-0.0433	0.4076	0.0589	-0.1233	-0.0464	0.1366	0.4172	-0.0433	0.1366	-0.0433	0.4251	0.4251	-0.0433	0.4172	0.0589	0.4084	0.4251	0.4076	-0.0433	0.4251	0.4172	0.0589	0.4251	0.4251	0.1747	0.4251	0.0363	0.4172	0.4076	0.0019	0.4172	0.4084	0.0363	0.1366	-0.0345	-0.0345	0.0363	-0.0433	0.4251	-0.0433	0.4076	0.4251	0.4251	0.4251	0.4084	-0.0433
-0.0484	0.0589	-0.0484	0.4076	0.4251	-0.0433	0.4076	-0.0484	-0.0484	0.4172	0.1747	-0.0464	0.4172	0.4251	0.4251	0.0589	0.0589	0.4172	-0.0433	0.4172	0.4084	-0.0464	0.1366	0.4076	0.4084	0.0589	0.1747	0.4172	0.4172	0.1366	0.4084	0.4172	0.4076	0.0019	0.4172	0.4084	-0.0101	0.1366	-0.0345	-0.0345	-0.0433	-0.0484	0.4251	-0.0433	0.4076	0.4251	0.4251	0.4251	0.4076	-0.0433
-0.0484	0.0589	-0.0484	0.4076	0.4251	-0.0433	0.3167	-0.0484	-0.0484	0.4172	0.1747	-0.0464	0.4172	0.4251	0.4251	0.0589	0.0589	0.4172	-0.0433	0.4251	0.4084	-0.0464	0.1366	0.4076	0.4172	0.0589	0.4172	0.4172	0.4172	0.1366	0.4084	0.4172	0.4076	0.0019	0.4172	0.4084	-0.0101	0.1366	-0.0345	-0.0345	-0.0433	-0.0484	0.4251	-0.0433	0.4076	0.4251	0.4251	0.4251	0.4076	-0.0433
-0.0484	0.4084	-0.0484	0.4076	0.4251	-0.0433	0.3167	-0.0484	-0.1233	0.0019	0.4251	-0.0464	0.4172	-0.0433	0.4251	0.0589	0.0589	0.1366	0.2745	0.4251	0.4251	-0.0464	0.0589	0.2745	0.4076	0.2745	0.1366	0.4251	0.4084	0.1747	0.4172	0.4172	0.4076	0.0019	0.4172	0.4084	0.0363	0.1366	-0.0345	-0.0345	-0.0433	-0.0484	0.4251	-0.0433	0.4076	0.4251	0.4251	0.4251	0.4251	-0.0433
-0.0484	0.4084	-0.0484	0.4076	0.4251	-0.0433	0.3167	-0.0484	-0.1233	0.0019	0.4251	-0.0464	0.4172	-0.0433	0.4251	0.0589	0.0589	0.1366	-0.0433	0.4251	0.4251	-0.0464	-0.0433	0.2745	0.4076	0.2745	0.4084	0.4251	0.4084	0.1747	0.4172	0.4172	0.4076	0.0019	0.4172	0.4084	0.0363	0.1366	-0.0345	-0.0345	-0.0433	-0.0484	0.4251	-0.0433	0.4076	0.1747	0.4251	0.4251	0.4251	-0.0433
-0.0484	0.4084	-0.0484	0.4076	0.4251	-0.0433	0.3167	-0.0484	-0.1233	0.0019	0.4251	-0.0464	0.4172	-0.0433	0.4251	0.0589	0.0589	0.1366	-0.0433	0.4251	0.4251	-0.0464	0.0589	0.2745	0.4076	0.2745	0.1366	0.4251	0.4084	0.1747	0.4172	0.4172	0.4076	0.0019	0.4172	0.4084	0.0363	0.1366	-0.0345	-0.0345	-0.0433	-0.0484	0.4251	-0.0433	0.4076	0.4251	0.4251	0.4251	0.4251	-0.0433
-0.0484	0.4084	-0.0484	0.4076	0.4251	-0.0433	0.3167	-0.0484	-0.1233	0.0019	0.4251	-0.0464	0.4172	-0.0433	0.4251	0.0589	0.0589	0.1366	-0.0433	0.4251	0.4251	-0.0464	0.0589	0.2745	0.4076	0.2745	0.1366	0.4251	0.4084	0.1747	0.4172	0.4172	0.4076	0.0019	0.4172	0.4084	0.0363	0.1366	-0.0345	-0.0345	-0.0433	-0.0484	0.4251	-0.0433	0.4076	0.4251	0.4251	0.4251	0.4251	-0.0433
-0.0484	0.4084	-0.0484	0.4076	0.4251	-0.0433	0.3167	-0.0484	-0.1233	0.0019	0.4251	-0.0464	0.4172	-0.0433	0.4251	0.0589	0.0589	0.1366	-0.0433	0.4251	0.4251	-0.0464	0.0589	0.2745	0.4076	0.2745	0.1366	0.4251	0.4084	0.1747	0.4172	0.4172	0.4076	0.0019	0.4172	0.4084	0.0363	0.1366	-0.0345	-0.0345	-0.0433	-0.0484	0.4251	-0.0433	0.4076	0.4251	0.4251	0.4251	0.4251	-0.0433
-0.0484	0.4084	-0.0484	0.4076	0.4251	-0.0433	0.3167	-0.0484	-0.1233	0.0019	0.4251	-0.0464	0.4172	-0.0433	0.4251	0.0589	0.0589	0.1366	-0.0433	0.4251	0.4251	-0.0464	0.0589	0.2745	0.4076	0.2745	0.4084	0.4251	0.4084	0.1747	0.4076	0.4084	0.4076	0.0019	0.4172	0.4084	0.0363	0.1366	-0.0345	-0.0345	-0.0433	-0.0484	0.4251	-0.0433	0.4076	0.4251	0.4251	0.4251	0.4251	-0.0433
-0.0484	0.4084	-0.0484	0.3167	0.4251	-0.0345	0.2362	-0.0345	-0.1233	-0.0433	0.4251	0.1366	0.4172	0.4251	0.4251	0.4251	0.4172	0.4251	-0.0433	0.4251	0.4251	-0.0464	0.4172	0.4172	0.4076	0.4084	0.4251	0.4084	0.4084	-0.0464	0.4172	0.4172	0.4076	0.4084	0.4084	-0.0101	-0.0433	-0.0433	-0.0464	-0.0464	0.4251	0.0363	0.4084	0.2745	0.3167	0.4084	0.4172	0.4251	0.4251	0.2745
0.4172	-0.0484	0.4076	0.4251	-0.0345	0.4076	-0.0345	-0.0484	0.4251	0.1747	-0.0464	0.4172	0.0019	0.1366	-0.1233	-0.0464	0.4172	0.4251	0.4076	0.4084	0.2362	0.2362	0.1747	-0.0433	0.3167	-0.0345	0.0549	-0.0433	0.2362	0.4084	0.0549	0.4076	0.4251	0.0019	0.4172	0.4084	0.0363	0.1366	-0.0345	-0.0345	-0.0433	-0.0484	0.4251	-0.0433	0.4076	0.4251	0.4251	0.4251	-0.0433	-0.0433
[truncated: 110 more rows]
[truncated: 209 more columns]
