# Supplementary material for: Representation Learning for Class C G Protein-Coupled Receptors Classification
Source: Molecules. 2018 Mar 19;23(3):690. doi: 10.3390/molecules23030690 (PMC6017523; doi:10.3390/molecules23030690)
Supplement: Supplementary file 1 [file molecules-23-00690-s001.zip › SupplementaryMaterial/AAindexCombinations/1-index/X-531.csv]

a1	a2	a3	a4	a5	a6	a7	a8	a9	a10	a11	a12	a13	a14	a15	a16	a17	a18	a19	a20	a21	a22	a23	a24	a25	a26	a27	a28	a29	a30	a31	a32	a33	a34	a35	a36	a37	a38	a39	a40	a41	a42	a43	a44	a45	a46	a47	a48	a49	a50
-0.21	-4.81	0.96	-1.23	-4.81	2.11	-3.32	0.96	1.74	-0.21	-4.65	-0.21	-4.81	-0.21	0.75	-0.21	-3.5	-4.81	1.74	-6.04	-4.68	0	-4.81	-3.5	-0.21	0.78	-3.66	-0.21	-3.5	-0.21	-6.04	-4.68	-4.68	0.75	-3.5	-3.5	2.11	-0.21	1.74	0	2.11	2.3	-4.68	0.78	-4.81	-4.81	-4.68	-4.68	-0.21	0
-0.21	-4.81	2.11	-3.5	-4.68	1.52	-1.01	1.36	0.78	0.75	-1.01	-0.21	-4.81	-0.21	1.74	-4.68	-4.81	-3.5	-0.21	0	-4.68	0	-4.81	-4.68	-3.66	0.78	-4.81	-3.66	-3.5	-0.21	0.78	-3.5	-1.01	0	0	0	0	0	0.75	-4.81	-3.5	3.88	-0.21	1.74	0	3.88	2.3	-4.68	-6.04	1.74
-0.21	3.88	1.52	-1.23	-3.66	1.36	-3.32	-3.5	1.74	-3.5	-1.01	0.78	-4.81	-3.5	0.75	-3.66	-6.04	-4.65	1.74	-4.68	-0.21	0	-4.81	-4.81	-3.5	0.78	-6.04	0	-3.5	-4.81	-4.81	-4.81	-4.65	0.75	-4.68	-3.5	3.88	-0.21	1.74	1.74	2.11	2.3	-4.68	1.74	-4.65	-4.68	-4.68	-4.68	0	0
-0.21	-3.5	2.3	-4.65	-4.68	1.74	-4.65	0.78	1.36	-4.65	-3.66	0	-4.81	-3.5	-4.68	-3.5	-4.65	-4.65	1.74	-4.68	-4.65	0	-3.5	0	-4.68	0.78	-3.5	-4.68	-3.5	-0.21	-4.81	-4.68	-4.65	0	0	0	0	0	0.75	-4.81	-3.5	3.88	-0.21	0.96	0.96	1.74	2.3	-4.68	1.74	-4.65
1.36	-0.21	2.3	-1.01	-4.68	2.11	-3.32	2.3	1.36	2.11	-3.32	-0.21	-4.81	-3.5	-4.81	-4.68	0.78	-4.65	1.74	0	-4.81	0	-3.5	-4.68	-0.21	-3.5	-3.5	-3.5	0.78	-3.5	-4.81	-3.5	-4.65	-0.21	-3.5	-3.5	2.11	-0.21	-0.21	1.74	1.52	1.52	-4.68	-6.04	-4.65	-3.5	-4.68	-4.68	0.78	0
1.36	-4.68	2.11	2.3	0.96	0	-4.65	-3.5	-1.01	0.78	2.3	-0.21	-3.66	-4.68	-1.01	-0.21	-4.81	1.36	2.3	-4.81	0.96	3.88	1.36	1.36	3.88	-4.68	-4.68	0.75	0	-4.81	1.52	-4.68	0	-6.04	-3.66	1.74	0	-3.66	2.11	0	-3.5	2.11	1.36	-4.68	1.74	1.52	-4.68	-4.68	1.74	0
2.3	-0.21	3.88	-1.01	-4.81	-4.68	-3.32	0.96	1.36	0.75	-4.68	-0.21	-4.81	-3.66	-4.68	0.78	-3.5	-4.68	-0.21	-4.81	0	0	-4.68	-3.5	-4.68	-3.5	1.74	-3.66	-3.5	-4.68	-4.65	-4.65	-1.01	-4.68	-4.68	-4.81	3.88	-0.21	1.74	1.74	2.11	2.3	-4.68	-6.04	1.74	-4.81	-4.81	-4.68	-3.5	0
2.3	-0.21	-3.5	-1.23	-3.66	2.3	-1.01	1.74	1.74	-3.5	-3.32	-0.21	-4.81	1.74	1.74	-4.81	-0.21	-4.65	-0.21	0.78	-4.81	0	-4.81	-3.66	-4.68	0.78	0.78	-0.21	0.78	-3.5	-3.5	-4.68	-4.65	0.75	-3.5	-3.5	3.88	-0.21	1.74	0	2.11	2.3	-4.68	1.74	-1.01	-3.5	-4.68	-4.68	-4.68	0
2.3	-4.81	-4.81	0.96	-4.81	1.74	-4.65	2.11	1.36	3.88	-1.01	-4.65	-4.81	-4.81	-0.21	-6.04	-6.04	-4.68	-3.32	-4.65	-4.81	-4.65	-4.68	-4.81	0.96	1.74	-4.81	-4.65	-4.81	-3.32	-3.5	-3.5	-3.5	0	0	0	0	0	0.75	-3.5	-4.81	3.88	0	1.74	0.96	-4.65	0.78	-4.68	-4.81	0.96
2.3	-4.68	2.3	-1.01	-4.68	-1.23	-3.32	-1.01	2.3	-0.21	0.75	-0.21	-3.5	-4.68	-4.68	1.74	-3.5	-4.65	-0.21	-6.04	-3.5	-3.5	-4.68	-4.68	-6.04	-0.21	-3.5	-4.65	0.78	1.74	-4.81	-1.01	-1.01	0	0	0	0	0	2.11	-4.68	-4.81	-3.66	-0.21	1.74	0	2.11	2.3	-4.68	-3.66	1.74
2.3	-4.68	1.52	0.75	-4.65	1.74	-3.32	0.96	1.74	1.74	-0.21	-4.81	-4.81	0.78	-4.65	-1.01	-4.81	0.78	-0.21	-0.21	-4.68	-1.01	0.78	-4.81	-3.66	-3.5	-4.65	-4.65	-4.81	-3.32	1.74	-4.68	-3.66	0	0	0	0	0	0.75	-3.5	-3.5	3.88	0	1.74	0.96	-4.65	-3.5	-4.68	-4.81	0.96
2.3	-4.68	1.52	-1.01	-4.65	0	3.88	0.96	-4.68	-3.66	-1.01	-0.21	-3.5	0.75	-0.21	-3.66	0	-4.65	-0.21	0	0.78	0	-4.81	-4.65	-4.81	0.78	-4.81	-4.65	-3.5	-3.5	-1.01	-4.68	-4.68	0	0	0	0	0	0.75	-4.81	-3.5	3.88	-0.21	-6.04	0	2.11	2.3	-4.68	-0.21	-1.01
2.3	-4.68	1.52	-1.01	-3.66	2.11	-3.32	1.36	1.74	0.75	-1.01	-0.21	-4.68	-3.5	0.75	-0.21	-0.21	-4.65	1.74	-6.04	-4.68	0	-4.81	-4.68	-3.5	0.78	-4.68	-3.66	-4.81	-4.81	-0.21	-4.68	-4.65	0.75	-4.68	-3.5	2.11	-0.21	1.74	0	2.11	2.3	-4.68	1.74	-1.01	-3.66	-4.68	-4.68	-4.65	0
2.3	0.75	-1.01	2.3	-4.68	0.78	-4.65	-1.01	1.74	-4.81	1.52	0.96	-3.5	-4.81	-3.66	-4.68	-4.81	-1.01	-4.68	1.74	-4.68	0	-0.21	-3.5	-6.04	0.78	-3.5	-4.65	0.78	-3.32	-4.81	-3.5	-4.81	0	0	0	0	0	-0.21	-3.5	-3.5	3.88	-0.21	1.74	1.36	-4.65	-3.66	-4.68	1.74	1.52
2.3	2.11	-4.68	-1.01	-3.66	3.88	-0.21	0.96	1.74	3.88	2.3	0	-3.5	-4.68	-4.68	-4.81	0.78	-4.65	1.74	0.78	-4.81	0	-4.65	-4.81	-4.65	-3.5	-4.68	-4.65	-0.21	-4.81	-3.32	0.78	-4.65	-4.65	-3.5	-3.5	3.88	-0.21	1.74	0.96	2.11	0.96	-4.68	0.78	-4.68	-4.68	1.52	-4.68	-3.5	1.74
-4.65	-4.81	2.3	-1.01	-4.68	-1.23	-3.32	1.74	1.74	0.75	-3.32	-0.21	-4.81	-3.5	0.75	-3.5	-3.5	-3.66	1.74	-4.81	-4.68	0	-4.81	-4.68	1.74	0.78	-4.68	-1.01	-3.5	-4.81	-0.21	-3.5	-4.65	0.75	-3.5	-4.81	2.11	-0.21	1.74	0	2.11	2.3	-4.68	-6.04	-1.01	-3.5	-4.68	-4.68	-3.5	0
-4.65	2.11	2.11	-1.23	-4.68	2.11	-4.81	0.78	1.36	0	0.75	-0.21	-4.68	-4.68	-3.5	-3.5	-4.81	-4.81	-0.21	1.74	-4.81	-4.65	-3.5	1.74	-4.68	0.78	-4.68	0.78	0.78	-6.04	-4.65	-4.68	-3.5	-4.81	-4.68	-4.81	0.78	2.3	1.74	1.74	-1.01	-4.68	-4.68	0.96	-3.66	-4.68	-4.68	-4.68	-4.81	0
-1.23	2.11	0.78	-4.65	-3.32	1.74	-4.65	2.11	2.3	3.88	2.3	1.52	-4.81	0.78	2.11	-4.68	-4.81	-4.81	-0.21	-4.65	-4.68	-4.65	1.74	-3.66	-4.81	0	-3.5	0.78	-4.81	1.74	-4.81	-0.21	-4.65	0	0	0	0	0	0.75	-4.68	-3.5	2.11	1.74	1.74	0.96	-1.01	3.88	-4.65	1.74	-4.68
-4.81	2.3	-4.68	2.3	0.75	-3.5	-4.81	0.96	2.11	-0.21	-3.32	0.78	0.78	-0.21	-4.81	-3.5	-4.81	-4.68	1.74	0.78	-3.66	0	-4.68	-4.81	1.74	0.78	-4.81	-4.81	0.78	-4.65	0.78	-4.81	-1.01	0.75	-4.68	-4.81	3.88	-0.21	1.74	1.74	2.11	2.3	-4.68	1.74	-1.01	-4.81	-4.81	-4.65	-0.21	0
-4.81	-3.5	2.3	-4.65	-4.68	1.74	-4.65	0.78	2.3	-4.68	-3.66	0	-4.81	-3.5	-4.68	-3.5	-4.81	-4.65	1.74	-4.68	-4.65	0	-3.5	0.78	-4.68	0.78	-3.5	-4.68	-3.5	0.78	-4.65	-4.68	-4.65	0	0	0	0	0	0.75	-4.81	-3.5	3.88	-0.21	0.96	0.96	1.74	2.3	-4.68	1.74	-4.65
3.88	-0.21	-4.68	-3.5	-4.81	2.3	-3.32	-3.66	1.74	0.75	-3.32	-0.21	-4.68	-3.5	0.75	-4.68	-3.5	-4.65	1.74	1.74	-4.65	0	-4.81	-4.68	-6.04	0.78	-4.81	-4.65	0.78	0.78	-6.04	-3.5	-4.65	0.75	-3.5	-4.81	-3.66	-0.21	1.74	0	2.11	2.3	-4.68	-6.04	-1.01	-3.5	-4.68	-4.68	1.74	0
3.88	2.3	-4.81	1.52	-4.68	1.74	-4.81	3.88	3.88	0.75	2.3	0	-4.68	-4.81	-4.81	-0.21	-4.81	0	1.74	1.74	-4.81	0	-3.5	-3.5	-6.04	-6.04	-4.81	-4.65	-3.5	-4.68	0	-4.68	-1.01	0.75	-4.68	-3.5	3.88	1.74	1.74	0.96	2.11	2.3	-3.66	1.74	-0.21	-4.81	1.52	-4.68	-4.81	1.74
3.88	-4.68	-4.81	-6.04	-4.81	-3.66	-0.21	1.36	1.74	3.88	2.3	0	-3.5	-6.04	-4.68	-4.81	-4.68	-4.65	1.74	-0.21	-4.81	-3.5	-4.65	-4.68	-4.68	-0.21	-4.68	-4.65	1.74	-0.21	-3.5	0.78	-4.65	0	0	0	0	0	0.75	-4.81	-3.5	3.88	-0.21	1.74	0.96	-4.81	0.96	-4.68	1.74	-4.68
3.88	-4.68	0.75	2.3	3.88	3.88	-3.66	2.3	3.88	-3.5	-3.32	1.52	-4.81	0.78	-4.81	-0.21	0.78	-4.68	-6.04	-4.81	1.74	0	-4.65	-3.5	-0.21	0.78	-4.68	0.78	0.78	-4.81	-4.65	0.78	-4.65	0	0	0	0	0	0.75	-4.68	-3.5	2.11	-0.21	1.74	0	2.11	2.3	-4.81	0.78	-1.01
3.88	-3.5	2.3	-4.65	-4.68	1.74	-4.65	2.3	2.3	0.96	-3.66	0	-4.81	-4.68	-4.68	0.78	-0.21	-4.65	1.74	-4.68	0.78	0	-3.5	0.78	-4.68	0.78	-4.81	-0.21	-3.5	-0.21	-4.81	-3.5	-4.65	0	0	0	0	0	0.75	-4.68	-3.5	3.88	-0.21	1.74	0.96	0.78	2.3	-4.68	1.74	-4.65
3.88	-3.5	-4.68	2.11	-4.65	0.96	-3.32	2.11	0	-0.21	-4.65	-0.21	-4.81	-4.68	-4.65	-1.01	-4.81	-4.81	1.74	1.74	-4.68	-6.04	-3.5	-4.81	3.88	-3.66	-4.81	-4.65	0.78	-3.32	-3.5	-3.5	-4.81	0	0	0	0	0	0.75	-3.5	-4.81	3.88	0	1.74	0.96	-1.01	0.75	-4.68	-3.66	0.96
3.88	-3.5	-3.5	0.78	-4.81	2.11	-3.32	1.36	1.36	0.78	-4.81	1.74	-4.81	-3.5	-4.65	-1.01	-4.81	-3.5	-0.21	1.74	-4.68	-1.01	-4.68	-4.81	-3.5	-4.68	-4.68	-3.32	-4.81	-3.32	1.74	-3.5	-3.66	0	0	0	0	0	0.75	-3.5	-3.5	3.88	0	1.74	0.96	-4.65	0.78	-4.68	-3.5	0.96
-4.68	2.3	-4.81	2.11	-4.68	-1.23	-4.81	3.88	0.96	1.74	-4.68	0	-4.68	-4.65	-4.81	1.74	-4.81	0	1.74	-0.21	-4.65	0	-3.5	-4.81	-6.04	1.74	-4.68	-4.65	-3.5	-4.68	-3.5	-4.68	-4.65	0.75	-4.68	-3.5	3.88	1.74	1.74	0.96	2.11	2.3	-3.66	1.74	-0.21	-4.81	1.52	-4.68	-4.81	1.74
-4.68	0.75	0.78	-1.01	-4.68	2.3	-3.32	0.96	2.3	0.75	-4.81	-0.21	-3.5	1.74	-4.68	-4.81	1.74	-3.5	1.74	-4.68	-4.81	0	-4.68	-0.21	-4.81	1.74	-3.5	-4.81	0.78	0.78	-4.65	0	-1.01	0.75	-4.68	-4.81	3.88	-0.21	1.74	1.74	2.11	2.3	-4.68	1.74	-1.01	-4.81	-3.66	-4.68	-0.21	0
0.96	-4.81	2.3	-4.65	-4.68	0.78	-4.65	0.96	2.3	-3.5	-3.66	0	0.96	-4.81	-4.68	-3.5	0.78	-4.65	1.74	-3.66	-6.04	0	0	-6.04	-4.68	0.78	-4.81	0.78	-3.5	0	-4.68	-4.81	-4.65	0.75	-4.81	-3.5	2.11	-0.21	0.96	0.96	1.74	2.3	-4.68	1.74	-4.65	-4.68	-4.68	-4.68	-4.65	1.74
0.96	-4.81	1.52	-1.01	-4.81	2.11	-4.68	0.96	1.74	-4.68	-4.65	1.74	-3.5	-4.81	0.75	-3.66	-3.5	-4.81	-0.21	-4.81	-4.65	0	-4.81	-3.66	-3.5	0.78	-4.81	-3.66	-3.5	-4.81	-3.5	-4.68	-4.65	0.75	-4.68	-3.5	2.11	-0.21	1.74	0	2.11	2.3	-4.68	1.74	-1.01	0.78	-4.68	-4.68	-4.65	0
0.96	-4.81	0.78	0.96	-4.68	1.74	-4.68	2.11	1.36	0.75	-4.68	-3.5	-4.81	-4.65	-4.68	-4.65	1.74	-4.65	-4.68	-3.5	-0.21	-0.21	-3.5	-4.68	-4.68	0.78	-0.21	-4.81	-4.81	-3.32	-4.81	-3.66	-3.66	0.75	-3.5	-3.5	3.88	-0.21	1.74	0.96	-4.65	0.75	-4.68	0.78	0.96	-4.68	-4.68	-4.68	-4.65	1.74
0.96	-4.81	0.78	-1.01	-4.68	0.78	-4.81	1.74	-1.23	0.75	-4.68	-4.81	-4.81	0.78	-4.68	-4.81	-3.5	-4.81	-4.81	1.74	-4.81	0	-4.81	-4.81	-6.04	-3.5	-4.68	-0.21	-3.5	-3.32	1.74	-3.5	-4.65	0	0	0	0	0	-0.21	-4.81	-3.5	2.11	-0.21	1.74	0.96	0.96	-4.68	-4.65	0.78	0.96
0.75	-0.21	0.78	-1.23	-4.68	0.96	-3.32	-1.23	1.36	0	-4.81	-0.21	-4.81	-4.68	-4.68	-3.5	-3.5	-4.68	-0.21	-6.04	-4.68	0	-4.68	-0.21	-4.68	0.78	-3.66	-0.21	0.78	-4.68	-3.5	0.78	-4.65	3.88	-4.68	-4.81	3.88	-0.21	-6.04	0.96	2.11	2.3	-4.68	1.74	-1.01	-4.81	-4.81	-4.81	-4.68	0
0.75	2.3	1.36	-1.01	-4.81	3.88	-3.32	2.3	1.36	-0.21	-3.32	-0.21	-4.81	0	0.75	-3.5	0.78	-4.81	-0.21	-6.04	-4.68	0	-4.65	-4.68	-6.04	0.78	-6.04	-4.81	-3.5	-4.81	0.78	-3.5	-4.65	0.75	-4.68	-3.5	3.88	-0.21	1.74	0	2.11	2.3	-4.68	-6.04	-1.01	-4.81	-4.68	-4.68	-4.65	0
0.75	2.3	1.36	-1.01	-4.81	3.88	-3.32	2.3	1.36	-0.21	-3.32	-0.21	-4.81	0	0.75	-3.5	0.78	-4.81	-0.21	-6.04	-4.68	0	-4.65	-4.68	-6.04	0.78	-6.04	-4.81	-3.5	-3.5	0.78	-3.5	-4.65	0.75	-4.68	-3.5	3.88	-0.21	1.74	0	2.11	2.3	-4.68	-6.04	-1.01	-4.81	-4.68	-4.68	-4.65	0
0.75	2.3	1.36	-1.01	-4.81	3.88	-3.32	2.3	1.36	-0.21	-3.32	-0.21	-4.81	0	0.75	-3.5	0.78	-4.81	-0.21	-6.04	-4.68	0	-4.65	-4.68	-6.04	0.78	-6.04	-3.66	-3.5	-3.5	0.78	-3.5	-4.65	3.88	-1.23	0.96	0.96	0.78	0.75	-4.68	-3.5	3.88	-0.21	1.74	0	2.11	2.3	-4.68	-6.04	-1.01
0.75	2.3	1.36	-1.01	-4.81	3.88	-3.32	2.3	1.36	-0.21	-3.32	-0.21	-4.81	0	0.75	-3.5	0.78	-4.81	-0.21	-6.04	-4.68	0	-4.65	-3.66	-6.04	0.78	-6.04	-3.66	-3.5	-3.5	0.78	-3.5	-4.65	0.75	-4.68	-3.5	3.88	-0.21	1.74	0	2.11	2.3	-4.68	-6.04	-1.01	-4.81	-4.68	-4.68	-4.65	0
0.75	2.3	1.36	-1.01	-4.81	3.88	-3.32	2.3	1.36	-0.21	-3.32	-0.21	-4.81	0	0.75	-3.5	0.78	-4.81	-0.21	-6.04	-4.68	0	-4.65	-3.66	-6.04	0.78	1.74	-4.81	-3.5	-3.5	0.78	-3.5	-4.65	0.75	-4.68	-3.5	3.88	-0.21	1.74	0	2.11	2.3	-4.68	-6.04	-1.01	-4.81	-4.68	-4.68	-4.65	0
0.75	2.3	1.36	-1.01	-4.81	3.88	-3.32	2.3	1.36	-0.21	-3.32	-0.21	-4.81	0	0.75	-3.5	0.78	-4.81	-0.21	-6.04	-4.68	0	-4.65	-3.5	-6.04	0.78	-6.04	-4.68	-3.5	0	0	-3.5	-4.65	3.88	0.96	0.96	1.74	0.78	0.75	-4.68	-3.5	3.88	-0.21	1.74	0	2.11	2.3	-4.68	-6.04	-1.01
0.75	2.3	1.36	-1.01	-4.81	-3.66	-3.32	2.3	1.36	-0.21	-3.32	-0.21	-4.81	0	0.75	-4.81	1.74	-4.81	-0.21	-6.04	-3.5	0	-4.65	-4.81	-6.04	0.78	-4.68	-3.66	-3.5	-4.65	-4.81	-3.5	-4.65	0	0	0	0	0	0.75	-4.68	-3.5	3.88	-0.21	1.74	0	2.11	2.3	-4.68	-6.04	-1.01
0.75	2.3	1.36	-1.01	-4.81	2.11	-3.32	2.3	1.36	-0.21	-3.32	-0.21	-4.81	0	0.75	-3.5	0.78	-4.81	-0.21	-6.04	-4.68	0	-4.65	-3.66	-6.04	0.78	-6.04	-0.21	-3.5	-3.5	0.78	-3.5	-4.65	3.88	-1.23	0.96	0.96	0.78	0.75	-4.68	-3.5	3.88	-0.21	1.74	0	2.11	2.3	-4.68	-6.04	-1.01
0.75	2.3	1.36	-1.01	-4.81	2.11	-3.32	2.3	1.36	-0.21	-3.32	-0.21	-4.81	0	0.75	-3.5	0.78	-4.81	-0.21	-6.04	-4.68	0	-4.65	-3.66	-6.04	0.78	-6.04	-4.81	-3.5	-4.81	0.78	-3.5	-4.65	0	0	0	0	0	0.75	-4.68	-3.5	3.88	-0.21	1.74	0	2.11	2.3	-4.68	-6.04	-1.01
0.75	2.3	1.36	-1.01	-4.81	2.11	-3.32	2.3	1.36	-0.21	-3.32	-0.21	-4.81	0	0.75	-3.5	0.78	-4.81	-0.21	-6.04	-4.68	0	-4.65	-3.66	-6.04	0.78	-6.04	-4.81	-3.5	-4.81	0.78	-3.5	-4.65	0	0	0	0	0	0.75	-4.68	-3.5	3.88	-0.21	1.74	0	2.11	2.3	-4.68	-6.04	-1.01
0.75	2.3	1.36	-1.01	-4.81	2.11	-3.32	2.3	1.36	-0.21	-3.32	-0.21	-4.81	0	0.75	-3.5	0.78	-4.81	-0.21	-6.04	-4.68	0	-4.65	-3.66	-6.04	0.78	-6.04	-4.81	-3.5	-4.81	0.78	-3.5	-4.65	3.88	-1.23	0.96	0.96	0.78	0.75	-4.68	-3.5	3.88	-0.21	1.74	0	2.11	2.3	-4.68	-6.04	-1.01
0.75	2.3	1.36	-1.01	-4.81	2.11	-3.32	2.3	1.36	-0.21	-3.32	-0.21	-4.81	0	0.75	-3.5	0.78	-4.81	-0.21	-6.04	-4.68	0	-4.65	-3.66	-6.04	0.78	-6.04	-3.66	-3.5	-4.81	0.78	-3.5	-4.65	0.75	-4.68	-3.5	3.88	-0.21	1.74	0	2.11	2.3	-4.68	-6.04	-1.01	-4.81	-4.68	-4.68	-4.65	0
0.75	2.3	1.36	-1.01	-4.81	2.11	-3.32	2.3	1.36	-0.21	-3.32	-0.21	-4.81	0	0.75	-3.5	0.78	-4.81	-0.21	-6.04	-4.68	0	-4.65	-3.66	-6.04	0.78	-6.04	-3.66	-3.5	-3.5	0.78	-3.5	-4.65	0	0	0	0	0	0.75	-4.68	-3.5	3.88	-0.21	1.74	0	2.11	2.3	-4.68	-6.04	-1.01
0.75	2.3	1.36	-1.01	-4.81	2.11	-3.32	2.3	1.36	-0.21	-3.32	-0.21	-4.81	0	0.75	-3.5	0.78	-4.81	-0.21	-6.04	-4.68	0	-4.65	-3.66	-6.04	0.78	-6.04	-3.66	-3.5	-3.5	0.78	-3.5	-4.65	3.88	-1.23	0.96	0.96	0.78	0.75	-4.68	-3.5	3.88	-0.21	1.74	0	2.11	2.3	-4.68	-6.04	-1.01
0.75	2.3	1.36	-1.01	-4.81	2.11	-3.32	2.3	1.36	-0.21	-3.32	-0.21	-4.81	0	0.75	-3.5	0.78	-4.81	-0.21	-6.04	-4.68	0	-4.65	-3.66	-6.04	0.78	-6.04	-3.66	-3.5	-3.5	0.78	-3.5	-4.65	0.75	-4.68	-3.5	3.88	-0.21	1.74	0	2.11	2.3	-4.68	-6.04	-1.01	-4.81	-4.68	-4.68	-4.65	0
0.75	2.3	1.36	-1.01	-4.81	2.11	-3.32	2.3	1.36	-0.21	-3.32	-0.21	-4.81	0	0.75	-3.5	0.78	-4.81	-0.21	-6.04	-4.68	0	-4.65	-3.66	-6.04	0.78	-6.04	-3.66	-3.5	-3.5	0.78	-3.5	-4.65	0.75	-4.68	-3.5	3.88	-0.21	1.74	0	2.11	2.3	-4.68	-6.04	-1.01	-4.81	-4.68	-4.68	-4.65	0
0.75	2.3	1.36	-1.01	-4.81	2.11	-3.32	2.3	1.36	-0.21	-3.32	-0.21	-4.81	0	0.75	-3.5	0.78	-4.81	-0.21	-6.04	-4.68	0	-4.65	-3.66	-6.04	0.78	-6.04	-3.66	-3.5	-3.5	0.78	-3.5	-4.65	0.75	-4.68	-3.5	3.88	-0.21	1.74	0	2.11	2.3	-4.68	-6.04	-1.01	-4.81	-4.68	-4.68	-4.65	0
0.75	2.3	1.36	-1.01	-4.81	2.11	-3.32	2.3	1.36	-0.21	-3.32	-0.21	-4.81	0	0.75	-3.5	0.78	-4.81	-0.21	-6.04	-4.68	0	-4.65	-3.66	-6.04	0.78	-6.04	0.78	-3.5	-3.5	0.78	-3.5	-4.65	3.88	-1.23	0.96	0.96	0.78	0.75	-4.68	-3.5	3.88	-0.21	1.74	0	2.11	2.3	-4.68	-6.04	-1.01
0.75	2.3	1.36	-1.01	-4.81	2.11	-3.32	2.3	1.36	-0.21	-3.32	-3.5	-4.81	0	0.75	-3.5	0.78	-4.81	-0.21	-6.04	-4.68	0	-4.65	-3.66	-6.04	0.78	-6.04	-3.66	-3.5	-3.5	0.78	-3.5	-4.65	0.75	-4.68	-3.5	3.88	-0.21	1.74	0	2.11	2.3	-4.68	-6.04	-1.01	-4.81	-4.68	-4.68	-4.65	0
0.75	2.3	2.3	-4.65	-4.68	3.88	-4.68	2.3	1.74	0	-3.32	-0.21	-4.81	0	-0.21	-3.66	1.74	-4.65	1.74	1.74	0.78	0	-4.81	-4.68	-3.5	0.78	-4.65	-4.65	-3.5	-3.5	0	-3.5	-4.65	0.75	-3.5	-3.5	2.11	-0.21	1.74	0	2.11	2.3	-4.68	1.74	-1.01	-4.81	-4.68	-4.68	0.78	0
0.75	2.3	2.3	-4.65	-4.68	2.11	0.75	2.3	1.74	0	-3.32	-0.21	-4.81	0	-0.21	-3.66	1.74	-4.65	1.74	-0.21	0.78	0	-4.81	-4.68	-4.81	0.78	-4.68	-4.65	-3.5	-6.04	0	-3.5	-4.65	0.75	-3.5	-3.5	2.11	-0.21	1.74	0	2.11	2.3	-4.68	1.74	-1.01	-3.5	-4.68	-4.68	1.74	0
0.75	2.3	2.3	-4.65	0.78	-4.68	-3.32	0.78	1.36	-3.5	2.3	-0.21	-4.81	-4.81	-0.21	-3.66	0.78	-4.68	-0.21	-0.21	-4.81	0	-4.68	-4.68	-0.21	0.78	-4.65	-4.81	0.78	-6.04	-1.23	-4.81	-4.65	2.11	-1.23	0.96	0.96	0.78	0.75	-3.5	-3.5	3.88	-0.21	1.74	0.78	2.11	2.3	-4.68	1.74	-1.01
0.75	2.3	2.3	-1.01	-4.81	-1.23	-3.32	2.3	1.36	-0.21	-3.32	-0.21	-4.81	0	0.75	-3.5	1.74	-4.81	-0.21	-6.04	-4.68	0	-3.66	-4.68	-6.04	0.78	-4.68	-4.65	-3.5	-4.81	0	-4.68	-4.65	0	0	0	0	0	0.75	-3.5	-3.5	3.88	-0.21	1.74	0	2.11	2.3	-4.68	1.74	-1.01
0.75	2.3	2.3	-1.01	-4.81	-3.66	-3.32	2.3	1.36	-0.21	-3.32	-0.21	-4.81	0	0.75	-4.81	1.74	-4.81	-0.21	-6.04	-3.5	0	-4.65	-3.66	-6.04	0.78	0	-4.68	-3.5	-4.81	-3.32	-3.5	-4.65	0	0	0	0	0	0.75	-4.68	-3.5	3.88	-0.21	1.74	0	2.11	2.3	-4.68	-6.04	-1.01
0.75	2.3	2.3	-1.01	-4.81	1.52	-1.01	-1.01	0.96	3.88	-4.65	1.74	-4.81	-4.81	-6.04	-3.66	0.78	-4.65	-0.21	1.74	-3.5	0	-4.68	-4.68	-0.21	0.78	-3.5	-4.65	0.78	-6.04	-0.21	-3.5	-4.65	0.75	-3.5	-3.5	3.88	-0.21	1.74	1.74	2.11	2.3	-4.68	1.74	-1.01	-4.81	-4.68	-4.68	0	0
0.75	2.3	2.3	-1.01	-4.81	2.11	-3.32	1.74	1.36	1.74	1.52	1.74	-4.81	-0.21	-0.21	-3.66	0.78	-4.81	-0.21	-6.04	-4.68	0	-4.65	-4.68	-0.21	0.78	-4.68	-0.21	-0.21	-3.66	-3.5	-4.81	-4.65	0	-3.5	-3.5	3.88	1.74	1.74	0.78	2.11	2.3	-4.68	1.74	-1.01	-4.81	-4.81	-4.68	-4.68	2.11
0.75	2.3	2.3	-1.01	-3.5	0.78	-1.01	1.36	1.74	1.74	-3.32	0	-4.81	0	-3.5	-4.68	-6.04	-4.65	-0.21	0.78	-0.21	0	-3.5	-4.81	-3.5	0.78	1.74	-4.68	-3.5	-4.81	-3.5	-3.5	-4.65	3.88	0.96	0.96	1.36	0.78	0.75	-4.81	-3.5	3.88	-0.21	1.74	0	2.11	2.3	-4.68	0.78	-1.01
0.75	2.3	-4.81	0.96	-4.81	3.88	-4.65	0.78	1.36	-4.81	-1.23	-0.21	-4.81	-3.5	-4.81	-4.68	-3.5	-4.81	-0.21	0	-4.81	0	-0.21	-4.68	0	-3.5	-3.5	-4.65	-3.5	-4.81	0	-3.5	0	0	0	0	0	0	0.75	-3.5	-3.5	3.88	1.74	0.78	0.96	2.11	2.3	-3.66	1.74	-4.68
0.75	2.3	-4.81	1.74	-4.68	0.78	-4.65	-4.68	2.11	-4.68	2.3	0	-3.5	-4.65	-4.81	-4.81	-4.68	0	1.74	-4.81	1.74	0	-3.5	-4.68	0	0.78	1.74	-4.65	-3.5	-4.68	-4.81	-4.68	-4.65	0	0	0	0	0	0.75	-4.81	-4.81	3.88	0	1.74	1.74	2.11	2.3	-3.66	1.74	-6.04
0.75	2.3	-4.81	-1.01	-4.68	1.52	-4.68	2.3	0	0.78	-3.66	1.74	-3.5	-3.5	-3.5	-4.68	0.78	-6.04	1.74	1.74	-3.5	0	-4.81	-4.81	-4.68	0.78	-0.21	-3.5	-3.5	-4.65	-3.5	-3.5	-4.65	0	0	0	0	0	-0.21	-3.5	-3.5	3.88	-0.21	1.74	-0.21	2.11	2.3	-4.65	1.74	-4.65
0.75	2.3	-4.81	-1.01	-4.68	2.11	0.75	2.3	1.74	-0.21	-3.32	-0.21	-4.81	0	-0.21	-3.66	-0.21	-4.65	1.74	-0.21	0.78	0	-4.81	-4.68	-4.81	0.78	-4.68	-4.65	-3.5	-3.66	0	-3.5	-4.65	0.75	-4.81	-3.5	2.11	-0.21	1.74	0	2.11	2.3	-4.68	1.74	-1.01	-4.81	-4.68	-4.68	-0.21	0
0.75	2.3	-4.81	-1.01	-4.68	2.11	0.75	2.3	1.74	-0.21	-3.32	-0.21	-4.81	0	-0.21	-3.66	-0.21	-4.65	1.74	-0.21	0.78	0	-4.81	-4.68	-3.5	0.78	-4.68	-4.65	-3.5	-3.66	0	-3.5	-4.65	0.75	-4.81	-3.5	2.11	-0.21	1.74	0	2.11	2.3	-4.68	1.74	-1.01	-4.81	-4.68	-4.68	-0.21	0
0.75	2.3	1.74	-1.01	-4.68	2.11	0.75	2.3	1.74	-4.65	-4.68	-0.21	-4.81	0	-0.21	-3.66	0.78	-4.65	1.74	1.74	-4.65	0	-4.81	-4.68	-4.81	0.78	-4.65	-4.65	-3.5	-4.81	0	-3.5	-4.65	0.75	-4.81	-3.5	2.11	-0.21	1.74	0	2.11	2.3	-4.68	1.74	-1.01	-3.5	-4.68	-4.68	1.74	0
0.75	2.3	-3.5	3.88	1.74	-4.81	-4.65	1.74	1.36	-0.21	0	2.11	0.78	-4.68	0	-6.04	-4.65	1.74	-4.81	-4.68	-3.66	-3.5	-4.81	0	-4.68	-4.68	-4.68	-3.5	-4.65	-4.65	-3.5	0.78	-4.65	0	0	0	0	0	2.11	-3.5	-3.5	2.11	-6.04	1.74	0	2.11	1.36	-4.68	-6.04	-1.01
0.75	2.3	-3.5	-3.5	-4.81	1.74	-4.68	0.78	0	0.75	1.36	-4.65	1.36	3.88	-4.65	-3.66	-3.5	-4.81	-6.04	-4.81	-4.81	-4.68	-4.81	-0.21	-4.81	0	-4.68	0	-4.68	-3.5	-4.65	-4.65	-4.65	2.11	-4.81	-3.5	2.11	-6.04	1.74	0	2.11	1.36	-4.68	-6.04	-1.01	-3.66	-4.81	-4.68	-4.81	0
0.75	2.3	-3.5	-1.01	-4.68	2.11	0.75	2.3	1.74	-0.21	-3.32	-0.21	-4.81	0	-0.21	-3.66	-0.21	-4.65	1.74	-0.21	0.78	0	-4.81	-4.65	-4.81	0.78	-4.68	-4.65	-3.5	-3.5	0	-3.5	-4.65	0.75	-4.81	-3.5	2.11	-0.21	1.74	0	2.11	2.3	-4.68	1.74	-1.01	-4.81	-4.68	-4.68	-0.21	0
0.75	2.3	-3.5	-1.01	-4.68	2.11	0.75	2.3	1.74	-0.21	-3.32	-0.21	-4.81	0	-0.21	-3.66	-0.21	-4.65	1.74	-0.21	0.78	0	-4.81	-4.68	-4.81	0.78	-4.65	-4.65	-3.5	-3.5	0	-3.5	-4.65	0.75	-4.81	-3.5	2.11	-0.21	1.74	0	2.11	2.3	-4.68	1.74	-1.01	-4.81	-4.68	-4.68	-0.21	0
0.75	2.3	-3.5	-1.01	-4.68	2.11	0.75	2.3	1.74	-0.21	-3.32	-0.21	-4.81	0	-0.21	-3.66	-0.21	-4.65	1.74	-0.21	0.78	0	-4.81	-4.68	-4.81	0.78	-4.68	-4.65	-3.5	-3.5	0	-3.5	-4.65	0.75	-4.81	-3.5	2.11	-0.21	1.74	0	2.11	2.3	-4.68	1.74	-1.01	-4.81	-4.68	-4.68	-0.21	0
0.75	2.3	-3.5	-1.01	-4.68	2.11	0.75	2.3	1.74	-0.21	-3.32	-0.21	-4.81	0	-0.21	-3.66	-0.21	-4.65	1.74	-0.21	0.78	0	-4.81	-4.68	-4.81	0.78	-4.68	-4.65	-3.5	-3.5	0	-3.5	-4.65	0.75	-4.81	-3.5	2.11	-0.21	1.74	0	2.11	2.3	-4.68	1.74	-1.01	-4.81	-4.68	-4.68	-0.21	0
0.75	2.3	-3.5	-1.01	-4.68	2.11	0.75	2.3	1.74	-0.21	-3.32	-0.21	-4.81	0	-0.21	-3.66	-0.21	-4.65	1.74	1.74	0.78	0	-4.81	-4.68	-4.81	0.78	-4.68	-4.65	-3.5	-3.66	0	-3.5	-4.65	0.75	-4.81	-3.5	2.11	-0.21	1.74	0	2.11	2.3	-4.68	1.74	-1.01	-4.81	-4.68	-4.68	-0.21	0
0.75	-4.65	-0.21	1.52	-4.65	2.3	-4.65	0	1.74	1.74	-4.81	1.74	-4.81	0.78	-4.65	-1.01	-3.5	-4.81	0.78	-0.21	-4.65	-1.01	-4.68	-4.81	-0.21	0.78	-3.5	-4.81	-4.81	-3.32	-4.81	-0.21	-3.66	0	0	0	0	0	0.75	-3.5	-3.5	3.88	0	1.74	0.96	-4.65	-4.81	-4.68	0.78	0.96
0.75	-4.81	2.3	-1.23	-3.66	1.52	-3.32	-0.21	1.36	0.78	2.3	-0.21	-4.81	-3.5	-0.21	-3.66	0.78	-4.65	1.74	-4.81	-4.68	0	-4.65	-4.81	1.74	0.78	0	-4.68	-3.5	-4.65	0	-3.5	-4.65	0	0	0	0	0	0	-3.5	-3.5	3.88	1.74	1.74	0.78	2.11	2.3	-4.68	-6.04	-1.01
0.75	-4.81	2.3	-1.23	-3.66	1.52	-3.32	-3.32	1.36	0.78	1.52	-0.21	-4.81	-3.5	-0.21	-3.66	-4.81	-4.65	-0.21	1.74	-4.68	0	-4.65	-4.68	1.74	0.78	-4.65	-4.65	-0.21	-4.65	-3.66	-3.5	-4.65	0	0	0	0	0	0.75	-3.5	-3.5	3.88	1.74	1.74	0.78	3.88	2.3	-4.68	-6.04	-1.01
0.75	-4.81	-4.81	3.88	-4.68	2.3	-3.32	1.36	1.74	0.75	-3.32	-0.21	-3.5	-4.68	0.75	-4.68	-4.65	-4.68	-0.21	-3.5	-3.5	0	-4.81	-0.21	-0.21	0.78	-4.68	-4.65	-3.5	-3.5	-4.81	0.78	-4.65	0.75	-4.81	-3.5	3.88	-0.21	1.74	0	2.11	2.3	-4.68	1.74	-1.01	-3.5	-4.68	-4.68	-0.21	0
0.75	-4.81	-4.81	3.88	-4.68	2.3	-3.32	1.36	1.74	0.75	-3.32	-0.21	-3.5	-4.68	0.75	-4.68	-4.65	-4.68	-0.21	-3.5	-3.5	0	-4.81	-0.21	-0.21	0.78	-4.68	-4.65	-3.5	-3.5	-3.5	0.78	-4.65	0.75	-4.81	-3.5	3.88	-0.21	1.74	0	2.11	2.3	-4.68	1.74	-1.01	-3.5	-4.68	-4.68	-0.21	0
0.75	-4.81	-4.81	3.88	-4.68	2.3	-3.32	1.36	1.74	0.75	-3.32	-0.21	-3.5	-4.68	0.75	-4.68	-4.65	-4.68	-0.21	-3.5	-3.5	0	-4.81	-0.21	-0.21	0.78	-4.68	-4.65	-3.5	-3.5	-3.5	0.78	-4.65	0.75	-4.81	-3.5	3.88	-0.21	1.74	0	2.11	2.3	-4.68	1.74	-1.01	-3.5	-4.68	-4.68	-0.21	0
0.75	-4.81	-4.81	3.88	-4.68	2.3	-3.32	0	1.74	0.75	-3.32	-0.21	-3.5	-4.68	0.75	-4.68	-4.65	-4.68	-0.21	-3.5	-3.5	0	-4.81	-0.21	-0.21	0.78	-4.68	-4.65	-3.5	-3.5	-4.81	0.78	-4.65	0.75	-4.81	-3.5	3.88	-0.21	1.74	0	2.11	2.3	-4.68	1.74	-1.01	-3.5	-4.68	-4.68	-0.21	0
0.75	-4.81	-4.81	3.88	-4.68	2.3	-3.32	0	1.74	0.75	-3.32	-0.21	-3.5	-4.68	0.75	-4.68	-4.65	-4.68	-0.21	-3.5	-3.5	0	-4.81	-0.21	-0.21	0.78	-4.68	-4.65	-3.5	-3.5	-4.81	0.78	-4.65	0.75	-4.81	-3.5	2.11	-0.21	1.74	0	2.11	2.3	-4.68	1.74	-1.01	-3.5	-4.68	-4.68	-0.21	0
0.75	-4.81	-4.81	3.88	-4.68	2.3	-3.32	0	1.74	0.75	-3.32	-0.21	-3.5	-4.68	0.75	-4.68	-4.65	-4.68	-0.21	-3.5	-3.5	0	-4.81	-0.21	-0.21	0.78	-4.68	-4.65	-3.5	-3.5	-3.5	0.78	-4.65	0.75	-4.81	-3.5	3.88	-0.21	1.74	0	2.11	2.3	-4.68	1.74	-1.01	-3.5	-4.68	-4.68	-0.21	0
0.75	-4.81	-4.81	3.88	-4.68	2.3	-3.32	-1.23	1.74	0.75	-3.32	-0.21	-4.81	-3.5	0.75	-3.5	-4.65	-4.81	-0.21	-4.81	-4.68	0	-4.81	-4.81	-0.21	0.78	0.78	-4.65	-3.5	-4.81	-3.5	0.78	-4.65	0.75	-4.81	-3.5	2.11	-0.21	1.74	0	2.11	2.3	-4.68	1.74	-1.01	-3.5	-4.68	-4.68	0.78	0
0.75	-4.81	-4.81	3.88	-4.68	2.3	-3.32	-1.23	1.74	0.75	-3.32	-0.21	-4.81	-3.5	0.75	-3.5	-4.65	-4.81	-0.21	-4.81	-4.68	0	-4.81	-4.81	-0.21	0.78	0.78	-4.65	-3.5	-4.81	-3.5	0.78	-4.65	0.75	-4.81	-3.5	2.11	-0.21	1.74	0	2.11	2.3	-4.68	1.74	-1.01	-3.5	-4.68	-4.68	0.78	0
0.75	-4.81	-4.81	3.88	-4.68	2.3	-3.32	-1.23	1.74	0.75	-3.32	-0.21	-4.81	-3.5	0.75	-3.5	-4.65	-4.81	-0.21	-4.81	-4.68	0	-4.81	-4.81	-0.21	0.78	0.78	-4.65	-3.5	-4.81	-3.5	0.78	-4.65	0.75	-4.81	-3.5	2.11	-0.21	1.74	0	2.11	2.3	-4.68	1.74	-1.01	-3.5	-4.68	-4.68	0.78	0
0.75	-4.81	-4.81	3.88	-4.68	2.3	-3.32	-1.23	1.74	0.75	-3.32	-0.21	-3.66	-3.5	0.75	-3.5	-4.65	-3.5	-0.21	-4.81	-4.68	0	-4.81	-4.81	-0.21	0.78	0.78	-4.65	-3.5	-4.81	-3.5	0.78	-4.65	0.75	-4.81	-3.5	2.11	-0.21	1.74	0	2.11	2.3	-4.68	1.74	-1.01	-3.5	-4.68	-4.68	0.78	0
0.75	-4.81	-4.81	3.88	-4.68	2.3	-3.32	-1.23	1.74	0.75	-3.32	-0.21	-3.5	-4.81	0.75	-3.5	-4.65	-4.68	-0.21	-3.66	-4.68	0	-4.81	-4.81	-0.21	0.78	-4.81	-4.65	-3.5	-3.66	-0.21	0.78	-4.65	0	0	0	0	0	0.75	-4.81	-3.5	2.11	-0.21	1.74	0	2.11	2.3	-4.68	1.74	-1.01
0.75	-4.81	-4.81	3.88	-4.68	2.3	-3.32	-1.23	1.74	0.75	-3.32	-0.21	-3.5	-4.81	0.75	-3.5	-4.65	-4.68	-0.21	-3.66	-4.68	0	-4.81	-4.81	-0.21	0.78	-4.81	-4.65	-3.5	-3.66	-0.21	0.78	-4.65	0.75	-4.81	-3.5	2.11	-0.21	1.74	0	2.11	2.3	-4.68	1.74	-1.01	-3.5	-4.68	-4.68	0.78	0
0.75	-4.81	-4.81	3.88	-4.68	2.3	-3.32	-1.23	1.74	0.75	-3.32	-0.21	-3.5	-4.81	0.75	-3.5	-4.65	-4.68	-0.21	-3.66	-4.68	0	-4.81	-4.81	-0.21	0.78	-4.81	-4.65	-3.5	-3.66	-0.21	0.78	-4.65	0.75	-4.81	-3.5	2.11	-0.21	1.74	0	2.11	2.3	-4.68	1.74	-1.01	-3.5	-4.68	-4.68	0.78	0
0.75	-4.81	-4.81	3.88	-4.68	2.3	-3.32	-1.23	1.74	0.75	-3.32	-0.21	-3.5	-4.81	0.75	-3.5	-4.65	-4.68	-0.21	-3.66	-4.68	0	-4.81	-4.81	-0.21	0.78	-4.81	-4.65	-3.5	-3.66	-0.21	0.78	-4.65	0.75	-4.81	-3.5	2.11	-0.21	1.74	0	2.11	2.3	-4.68	1.74	-1.01	-3.5	-4.68	-4.68	0.78	0
0.75	-4.81	-4.81	3.88	-4.68	2.3	-3.32	-1.23	1.74	0.75	-3.32	-0.21	-3.5	-4.81	0.75	-3.5	-4.65	-4.68	-0.21	-3.66	-4.68	0	-4.81	-4.81	-0.21	0.78	-4.81	-4.65	-3.5	-3.66	-0.21	0.78	-4.65	0.75	-4.81	-3.5	2.11	-0.21	1.74	0	2.11	2.3	-4.68	1.74	-1.01	-3.5	-4.68	-4.68	0.78	0
0.75	-4.81	-4.81	3.88	-4.68	2.3	-3.32	-1.23	1.74	0.75	-3.32	-0.21	-3.5	-4.81	0.75	-3.5	-4.65	-4.68	-0.21	-3.66	-4.68	0	-4.81	-4.81	-0.21	0.78	-4.81	-4.65	-3.5	-3.66	-0.21	0.78	-4.65	0.75	-4.81	-3.5	2.11	-0.21	1.74	0	2.11	2.3	-4.68	1.74	-1.01	-3.5	-4.68	-4.68	0.78	0
0.75	-4.81	-4.81	3.88	-4.68	2.3	-3.32	-1.23	1.74	0.75	-3.32	-0.21	-3.5	-3.5	0.75	-3.5	-4.65	-4.81	-0.21	-4.81	-4.68	0	-4.81	-4.81	-0.21	0.78	0.78	-4.65	-3.5	-4.81	-3.66	0.78	-4.65	0.75	-4.81	-3.5	2.11	-0.21	1.74	0	2.11	2.3	-4.68	1.74	-1.01	-3.5	-4.68	-4.68	0.78	0
0.75	-4.81	-4.81	3.88	-4.68	2.3	-3.32	-1.23	1.74	0.75	-3.32	-0.21	-3.5	-3.5	0.75	-3.5	-4.65	-4.81	-0.21	-4.81	-4.68	0	-4.81	-4.81	-0.21	0.78	0.78	-4.65	-3.5	-4.81	-3.5	0.78	-4.65	0.75	-4.81	-3.5	2.11	-0.21	1.74	0	2.11	2.3	-4.68	1.74	-1.01	-3.5	-4.68	-4.68	0.78	0
0.75	-4.81	-4.81	3.88	-4.68	2.3	-3.32	-1.23	1.74	0.75	-3.32	-0.21	-3.5	-3.5	0.75	-3.5	-4.65	-4.81	-0.21	-4.81	-4.68	0	-4.81	-4.81	-0.21	0.78	0.78	-4.65	-3.5	-4.81	-3.5	0.78	-4.65	0.75	-4.81	-3.5	2.11	-0.21	1.74	0	2.11	2.3	-4.68	1.74	-1.01	-3.5	-4.68	-4.68	0.78	0
0.75	-4.81	-4.81	3.88	-4.68	2.3	-3.32	-1.23	1.74	0.75	-3.32	-0.21	-3.5	-3.5	0.75	-3.5	-4.65	-4.81	-0.21	-4.81	-4.68	0	-4.81	-4.81	-0.21	0.78	0.78	-4.65	-3.5	-4.81	-3.5	0.78	-4.65	0.75	-4.81	-3.5	2.11	-0.21	1.74	0	2.11	2.3	-4.68	1.74	-1.01	-3.5	-4.68	-4.68	0.78	0
0.75	-4.81	-4.81	3.88	-4.68	2.3	-3.32	-1.23	1.74	0.75	-3.32	-0.21	-3.5	-3.5	0.75	-3.5	-4.65	-4.81	-0.21	-4.81	-4.68	0	-4.81	-4.81	-0.21	0.78	0.78	-4.65	-3.5	-4.81	-3.5	0.78	-4.65	0.75	-4.81	-3.5	2.11	-0.21	1.74	0	2.11	2.3	-4.68	1.74	-1.01	-3.5	-4.68	-4.68	0.78	0
0.75	-4.81	-4.81	3.88	-4.68	2.3	-3.32	-1.23	1.74	0.75	-3.32	-0.21	-3.5	-3.5	0.75	-3.5	-4.65	-4.81	-0.21	-4.81	-4.68	0	-4.81	-4.68	-0.21	0.78	0.78	-4.65	-3.5	-3.5	-3.5	0.78	-4.65	0.75	-4.81	-3.5	2.11	-0.21	1.74	0	2.11	2.3	-3.66	1.74	-1.01	-3.5	-4.68	-4.68	0.78	0
0.75	-4.81	-4.81	3.88	-4.68	2.3	-3.32	-1.23	1.74	0.75	-3.32	-0.21	-3.5	-3.5	0.75	-3.5	-4.65	-4.81	-0.21	-4.81	-4.68	0	-4.81	-3.5	-0.21	0.78	0.78	-4.65	-3.5	-4.81	-3.5	0.78	-4.65	0.75	-4.81	-3.5	2.11	-0.21	1.74	0	2.11	2.3	-4.68	1.74	-1.01	-3.5	-4.68	-4.68	0.78	0
0.75	-4.81	-4.81	3.88	-4.68	2.3	-3.32	-1.23	1.74	0.75	-3.32	-0.21	-3.5	-3.5	0.75	-3.5	-4.65	-4.81	-0.21	-4.81	-4.68	0	-4.81	-3.5	-0.21	0.78	0.78	-4.65	-3.5	-4.81	-3.5	0.78	-4.65	0.75	-4.81	-3.5	2.11	-0.21	1.74	0	2.11	2.3	-4.68	1.74	-1.01	-3.5	-4.68	-4.68	0.78	0
0.75	-4.81	-4.81	3.88	-4.68	2.3	-3.32	-1.23	1.74	0.75	-3.32	-0.21	-3.5	-3.5	0.75	-3.5	-4.65	-4.81	1.74	-3.66	-4.68	0	-4.81	-4.81	-0.21	0.78	1.74	-6.04	-3.5	-4.81	-3.5	0.78	-4.65	0.75	-4.81	-3.5	2.11	-0.21	1.74	0	2.11	2.3	-3.66	1.74	-1.01	-3.5	-4.68	-4.68	0.78	0
0.75	-4.81	-4.81	3.88	-4.68	2.3	-3.32	-1.23	1.74	0.75	-3.32	-0.21	-3.5	-3.5	0.75	-3.5	-4.65	-4.68	-0.21	-4.81	-4.68	0	-4.81	-3.5	-0.21	0.78	0.78	-4.65	-3.5	-4.81	-3.5	0.78	-4.65	0.75	-4.81	-3.5	2.11	-0.21	1.74	0	2.11	2.3	-4.68	1.74	-1.01	-3.5	-4.68	-4.68	0.78	0
0.75	-4.81	-4.81	3.88	-4.68	2.3	-3.32	-1.23	1.74	0.75	-3.32	-0.21	-3.5	-3.5	0.75	-3.5	-4.65	-3.5	-0.21	-4.81	-4.68	0	-4.81	-4.81	-0.21	0.78	0.78	-4.65	-3.5	-4.81	-3.5	0.78	-4.65	0.75	-4.81	-3.5	2.11	-0.21	1.74	0	2.11	2.3	-4.68	1.74	-1.01	-3.5	-4.68	-4.68	0.78	0
0.75	-4.81	-4.81	3.88	-4.68	2.3	-3.32	-1.23	1.74	0.75	-3.32	-0.21	-3.5	-3.5	0.75	-3.5	-4.65	-3.5	-0.21	-4.81	-4.68	0	-4.81	-4.81	-0.21	0.78	0.78	-4.65	-3.5	-4.81	-3.5	0.78	-4.65	0.75	-4.81	-3.5	2.11	-0.21	1.74	0	2.11	2.3	-4.68	1.74	-1.01	-3.5	-4.68	-4.68	0.78	0
0.75	-4.81	-4.81	3.88	-4.68	2.3	-3.32	-1.23	1.74	0.75	-3.32	-0.21	-3.5	-3.5	0.75	-3.5	-4.65	-3.5	-0.21	-4.81	-4.68	0	-4.81	-4.81	-0.21	0.78	0.78	-4.65	-3.5	-4.81	-3.5	0.78	-4.65	0.75	-4.81	-3.5	2.11	-0.21	1.74	0	2.11	2.3	-4.68	1.74	-1.01	-3.5	-4.68	-4.68	0.78	0
0.75	-4.81	-4.81	3.88	-4.68	2.3	-3.32	-1.23	1.74	0.75	-3.32	-0.21	-3.5	-3.5	0.75	-3.5	-4.65	-3.5	-0.21	-4.81	-4.68	0	-4.81	-4.81	-0.21	0.78	0.78	-4.65	-3.5	-4.81	-3.5	0.78	-4.65	0.75	-4.81	-3.5	2.11	-0.21	1.74	0	2.11	2.3	-4.68	1.74	-1.01	-3.5	-4.68	-4.68	0.78	0
0.75	-4.81	-4.81	3.88	-4.68	2.3	-3.32	-1.23	1.74	0.75	-3.32	-0.21	-3.5	-3.5	0.75	-3.5	-4.65	-3.5	-0.21	-4.81	-4.68	0	-4.81	-4.81	-0.21	0.78	0.78	-4.65	-3.5	-4.81	-3.5	0.78	-4.65	0.75	-4.81	-3.5	2.11	-0.21	1.74	0	2.11	2.3	-4.68	1.74	-1.01	-3.5	-4.68	-4.68	0.78	0
0.75	-4.81	-4.81	3.88	-4.68	2.3	-3.32	-1.23	1.74	0.75	-3.32	-0.21	-3.5	-3.5	0.75	-3.5	-4.65	-3.5	-0.21	-4.81	-4.68	0	-4.81	-3.5	-0.21	0.78	0.78	-4.65	-3.5	-4.81	-3.5	0.78	-4.65	0.75	-4.81	-3.5	2.11	-0.21	1.74	0	2.11	2.3	-4.68	1.74	-1.01	-3.5	-4.68	-4.68	0.78	0
0.75	-4.81	-4.81	3.88	-4.68	2.3	-3.32	0.96	1.74	0.75	-3.32	-0.21	-3.5	-4.68	0.75	-4.68	-4.65	-4.68	-0.21	-3.5	-3.5	0	-4.81	-0.21	-0.21	0.78	-4.68	-4.65	-3.5	-3.5	-3.5	0.78	-4.65	0.75	-4.81	-3.5	3.88	-0.21	1.74	0	2.11	2.3	-4.68	1.74	-1.01	-3.5	-4.68	-4.68	-0.21	0
0.75	-4.81	-4.81	3.88	-4.68	2.3	-3.32	1.74	1.74	0.75	-3.32	-0.21	-3.5	-3.5	0.75	-4.68	-4.68	-4.68	-0.21	-3.5	-4.68	0	-4.81	-4.81	-0.21	0.78	-4.68	-3.5	-3.5	-3.5	0	0.78	-4.65	0.75	-4.81	-3.5	3.88	-0.21	1.74	0	2.11	2.3	-4.68	1.74	-1.01	-3.5	-4.68	-4.68	1.74	0
0.75	-4.81	-4.81	0.96	1.52	1.74	-3.32	-3.66	1.74	0.75	1.74	-3.5	-4.81	0.78	-4.65	-4.68	-4.81	-4.81	0.78	-4.81	-4.81	0	-4.65	-4.68	-0.21	0.78	-4.65	-4.65	0.78	-4.68	-4.65	-3.5	-4.65	0	0	0	0	0	0.75	-4.81	-3.5	3.88	-0.21	1.74	0.96	2.11	2.3	-4.68	1.74	-4.65
0.75	-4.81	1.52	-1.01	-4.68	1.52	-3.32	0.78	1.36	0.75	-4.65	1.74	-4.81	-0.21	-4.81	1.74	-4.81	-6.04	-0.21	-3.5	-4.68	0	-4.65	-3.5	-0.21	-3.5	-3.5	-4.81	-6.04	-4.65	0	0.78	-1.01	0	0	0	0	0	0.75	0.78	-4.81	3.88	-0.21	0.78	1.74	0.78	2.3	-4.68	1.74	-1.01
0.75	-4.81	0.78	2.11	-3.5	1.74	-3.32	1.36	-1.23	0.75	-3.5	1.74	-4.81	-0.21	-4.81	-4.68	-3.5	0	-3.5	-4.65	-4.68	-4.81	-0.21	-4.68	-4.68	0.78	0.78	-4.65	-3.5	-0.21	-6.04	-4.81	-4.65	0	0	0	0	0	0.75	-4.81	-3.5	3.88	-0.21	1.74	0.96	2.11	-4.68	-4.68	1.74	0.78
0.75	-4.81	-3.5	3.88	-4.68	2.3	-3.32	1.36	1.74	0.75	-3.32	-0.21	-3.5	-4.68	0.75	-4.68	-4.65	-4.68	-0.21	-3.5	-3.5	0	-4.81	-0.21	-0.21	0.78	-4.68	-4.65	-3.5	-3.5	-3.5	0.78	-4.65	0.75	-4.81	-3.5	3.88	-0.21	1.74	0	2.11	2.3	-4.68	1.74	-1.01	-3.5	-4.68	-4.68	-0.21	0
0.75	-4.81	-3.5	3.88	-4.68	2.3	-3.32	1.36	1.74	0.75	-3.32	-0.21	-3.5	-4.68	0.75	-4.68	-4.65	-4.68	-0.21	-3.5	-3.5	0	-4.81	-0.21	-0.21	0.78	-4.68	-4.65	-3.5	-3.5	-3.5	0.78	-4.65	0.75	-4.81	-3.5	3.88	-0.21	1.74	0	2.11	2.3	-4.68	1.74	-1.01	-3.5	-4.68	-4.68	-0.21	0
0.75	-4.81	-3.5	3.88	-4.68	2.3	-3.32	1.36	1.74	0.75	-3.32	-0.21	-3.5	-4.68	0.75	-4.68	-4.65	-4.68	-0.21	-3.5	-3.5	0	-4.81	-0.21	-0.21	0.78	-4.68	-4.65	-3.5	-3.5	-3.5	0.78	-4.65	0.75	-4.81	-3.5	3.88	-0.21	1.74	0	2.11	2.3	-4.68	1.74	-1.01	-3.5	-4.68	-4.68	-0.21	0
0.75	-4.81	-3.5	3.88	-4.68	2.3	-3.32	1.36	1.74	0.75	-3.32	-0.21	-3.5	-4.68	0.75	-4.68	-4.65	-4.68	-0.21	-3.5	-3.5	0	-4.81	-0.21	-0.21	0.78	-4.68	-4.65	-3.5	-3.5	-3.5	0.78	-4.65	0.75	-4.81	-3.5	3.88	-0.21	1.74	0	2.11	2.3	-4.68	1.74	-1.01	-3.5	-4.68	-4.68	-0.21	0
0.75	-4.81	-3.5	3.88	-4.68	2.3	-3.32	1.36	1.74	0.75	-3.32	-0.21	-3.5	-4.68	0.75	-4.68	-4.65	-4.68	-0.21	-3.5	-3.5	0	-4.81	-0.21	-0.21	0.78	-4.68	-4.65	-3.5	-3.5	-3.5	0.78	-4.65	0.75	-4.81	-3.5	3.88	-0.21	1.74	0	2.11	2.3	-4.68	1.74	-1.01	-3.5	-4.68	-4.68	-0.21	0
0.75	-4.81	-3.5	3.88	-4.68	2.3	-3.32	0	1.74	0.75	-3.32	-0.21	-0.21	-3.5	0.75	-3.5	-0.21	-4.68	-0.21	-3.5	-0.21	0	-4.81	-0.21	-0.21	0.78	-4.68	-4.65	-3.5	-3.5	-0.21	0.78	-4.65	0.75	-4.81	-3.5	3.88	-0.21	1.74	0	2.11	2.3	-4.68	1.74	-1.01	-3.5	-4.68	-4.68	-0.21	0
0.75	-4.81	-3.5	3.88	-4.68	2.3	-3.32	-1.23	1.74	0.75	-3.32	-0.21	-3.5	-4.81	0.75	-3.5	-4.65	-4.68	-0.21	-3.66	-4.68	0	-4.81	-4.81	-0.21	0.78	-4.81	-4.65	-3.5	-3.66	-0.21	0.78	-4.65	0	0	0	0	0	0.75	-4.81	-3.5	2.11	-0.21	1.74	0	2.11	2.3	-4.68	1.74	-1.01
0.75	-4.81	-3.5	3.88	-4.68	2.3	-3.32	-1.23	1.74	0.75	-3.32	-0.21	-3.5	-4.81	0.75	-3.5	-4.65	-4.68	-0.21	-3.66	-4.68	0	-4.81	-4.81	-0.21	0.78	-4.81	-4.65	-3.5	-3.66	-0.21	0.78	-4.65	0.75	-4.81	-3.5	2.11	-0.21	1.74	0	2.11	2.3	-4.68	1.74	-1.01	-3.5	-4.68	-4.68	0.78	0
0.75	-4.81	-3.5	3.88	-4.68	2.3	-3.32	-1.23	1.74	0.75	-3.32	-0.21	-3.5	-4.81	0.75	-3.5	-4.65	-4.68	-0.21	-3.66	-4.68	0	-4.81	-4.81	-0.21	0.78	-4.81	-4.65	-3.5	-3.66	-0.21	0.78	-4.65	0.75	-4.81	-3.5	2.11	-0.21	1.74	0	2.11	2.3	-4.68	1.74	-1.01	-3.5	-4.68	-4.68	0.78	0
0.75	-4.81	-3.5	3.88	-4.68	2.3	-3.32	-1.23	1.74	0.75	-3.32	-0.21	-3.5	-4.81	0.75	-3.5	-4.65	-4.68	-0.21	-3.66	-4.68	0	-4.81	-4.81	-0.21	0.78	-4.81	-4.65	-3.5	-3.66	-0.21	0.78	-4.65	0.75	-4.81	-3.5	2.11	-0.21	1.74	0	2.11	2.3	-4.68	1.74	-1.01	-3.5	-4.68	-4.68	0.78	0
0.75	-4.81	-3.5	3.88	-4.68	2.3	-3.32	-1.23	1.74	0.75	-3.32	-0.21	-3.5	-4.81	1.74	-3.5	-4.65	-4.68	-0.21	-3.66	-4.68	0	-4.81	-4.81	-0.21	0.78	-4.81	-4.65	-3.5	-3.66	-0.21	0.78	-4.65	0	0	0	0	0	0.75	-4.81	-3.5	2.11	-0.21	1.74	0	2.11	2.3	-4.68	1.74	-1.01
0.75	-4.81	-3.5	3.88	-4.68	2.3	-3.32	1.74	1.74	0.75	-3.32	-0.21	-3.5	-4.81	0.75	-3.5	-4.68	-4.81	-0.21	-4.81	-4.68	0	-4.81	-4.81	-0.21	0.78	-4.68	-4.65	-3.5	-3.5	-3.5	0.78	-4.65	0	0	0	0	0	0.75	-4.81	-3.5	3.88	-0.21	1.74	0	2.11	2.3	-4.68	1.74	-1.01
0.75	-4.81	-3.5	3.88	-4.68	2.3	-3.32	1.74	1.74	0.75	-3.32	-0.21	-3.5	-4.81	0.75	-3.5	-4.68	-4.81	-0.21	-3.5	-4.68	0	-4.81	-3.66	-0.21	0.78	-4.68	-4.65	-3.5	-3.5	-0.21	0.78	-4.65	0	0	0	0	0	0.75	-4.81	-3.5	3.88	-0.21	1.74	0	2.11	2.3	-4.68	1.74	-1.01
0.75	-4.68	2.3	0.96	-4.68	1.36	-3.32	0.78	1.74	-4.68	-3.5	1.74	-0.21	1.74	-3.66	-4.68	-0.21	-4.68	-0.21	-4.81	0.78	0	-4.68	-4.81	-3.66	0.78	-4.81	0.78	-3.5	-4.65	-4.68	0.78	-1.01	0.75	-4.81	-3.5	3.88	-0.21	1.74	-6.04	2.11	2.3	-4.68	0.78	-6.04	-4.81	-4.68	-4.81	-4.65	1.74
0.75	-4.68	2.3	-1.01	0.75	1.74	-3.66	1.74	-1.23	0.75	-4.81	-4.81	-4.81	-3.5	-4.68	0.96	-4.81	-4.81	0.78	0.78	-4.81	0	-4.68	-4.68	-0.21	0.78	-0.21	-4.81	-3.5	-4.65	-1.01	-4.81	-4.65	0.75	-4.81	-3.5	3.88	-0.21	0.78	1.74	-3.5	2.3	-4.68	1.74	-1.01	-6.04	-4.68	-4.68	-4.81	-6.04
0.75	-4.68	3.88	-1.01	-4.68	1.36	-3.32	-0.21	1.36	-3.5	2.3	1.74	-4.81	-3.5	-0.21	-3.5	-3.5	-4.65	1.74	-6.04	-3.5	0	-4.81	-4.68	-4.81	0.78	1.74	-4.65	-3.5	0.78	-4.65	-3.5	-4.65	0	0	0	0	0	0	0	0	0	0	0	0	-3.5	-3.5	3.88	1.74	1.74
0.75	-4.68	3.88	-1.01	-4.68	2.3	-3.32	0	1.74	-3.5	2.3	1.74	-4.81	-4.81	-0.21	-3.5	-3.5	-4.65	1.74	-6.04	-3.5	0	-4.81	-4.68	-3.5	0.78	-4.68	-4.65	-3.5	0.78	-4.65	-4.81	-4.65	0	0	0	0	0	0	0	0	0	0	0	0	-3.5	-3.5	3.88	1.74	1.74
0.75	-4.68	1.52	0.96	-4.81	3.88	-3.32	2.3	1.36	0.78	0.78	-0.21	-0.21	-3.5	-3.5	-4.68	-4.68	-4.68	0.78	0	-3.5	0	-4.65	-0.21	-4.68	0.96	-4.68	-4.81	-3.5	-4.68	0	-3.5	-4.65	0	0	0	0	0	0.75	-3.5	-3.5	3.88	0	1.74	0.96	1.52	2.3	-4.68	1.74	-1.01
0.75	-4.68	1.52	0.96	-4.81	1.52	-3.32	2.3	1.36	1.74	0.78	-0.21	0.78	-3.5	-3.5	-4.68	-4.65	-4.68	0.78	-0.21	-3.5	0	-4.65	-4.68	-4.68	0.78	-4.81	-4.81	-3.5	-4.65	0	-3.5	-1.01	0	0	0	0	0	0.75	-4.81	-3.5	3.88	0	1.74	0.96	2.3	2.3	-4.68	1.74	-1.01
0.75	-4.68	2.11	-1.01	-4.68	0.96	-3.32	2.11	1.74	0.75	-3.32	1.74	-3.5	-3.5	-4.81	-3.5	-3.5	-3.32	1.74	-4.81	-4.68	-0.21	-4.65	-4.68	-4.68	0.78	0.96	-4.68	0.78	-4.81	-4.68	-3.66	-4.65	0	0	0	0	0	0.75	-3.5	-3.5	2.11	-0.21	-6.04	1.74	-4.65	2.3	-4.81	1.74	-4.81
0.75	-4.68	-3.5	0.96	-4.81	2.11	-3.32	1.74	1.36	0.78	2.3	-0.21	-3.5	-4.68	-4.65	-4.68	-4.68	-4.68	-0.21	-4.81	-4.68	0	-4.68	-4.68	-0.21	0.78	-4.68	-4.65	-3.5	-0.21	-4.81	-3.5	-4.65	0	0	0	0	0	0.75	-3.5	-3.5	2.11	0	1.74	0.96	2.11	2.3	-4.68	1.74	-1.01
0.75	-4.68	-3.5	1.52	-0.21	2.11	-1.01	0	2.11	0.75	-3.66	3.88	-4.81	-4.81	-1.01	-4.65	-4.81	-4.81	-3.5	0.78	-4.81	-1.01	-4.65	-3.5	-4.68	-4.68	-4.81	-3.5	-4.81	-3.32	0.78	-3.5	-4.81	0	0	0	0	0	0.75	-4.81	-3.5	3.88	0	1.74	0.96	-4.65	3.88	-4.68	0.78	1.74
0.75	0.75	1.36	-1.01	-4.81	1.74	0.75	1.74	-1.23	0.75	-3.32	0	-4.81	-0.21	-4.68	-3.66	0.78	-4.68	0.78	-3.5	-4.68	-6.04	-4.68	0.78	-0.21	0.78	-3.66	0.78	-3.5	-4.81	0	-4.81	-4.65	0	0	0	0	0	0.75	-4.81	-3.5	0.78	2.3	0.78	0	2.11	-4.68	-4.68	0.96	-4.65
0.75	0.75	-4.68	2.3	-4.65	-1.01	0	1.36	0.78	-4.81	-3.32	-0.21	-3.5	-4.81	-4.81	-4.68	-0.21	-3.5	-6.04	-0.21	-4.81	0	-3.66	-4.68	-4.65	-6.04	-4.65	-3.5	-4.81	-4.65	-4.81	-1.01	-4.65	0	0	0	0	0	0.75	-3.5	-3.5	3.88	0	-0.21	1.74	1.74	1.74	-4.68	1.74	-1.01
0.75	0.75	1.74	-4.65	-4.81	3.88	-1.01	1.52	1.36	0.75	-3.32	-0.21	-4.81	-3.66	-4.68	-6.04	0.78	-4.65	1.74	-0.21	-3.5	0	-4.68	0.78	-4.65	-6.04	-4.65	-4.81	0.78	-4.68	-4.81	-0.21	-4.65	0	0	0	0	0	0.75	-4.68	-3.5	3.88	-0.21	0.78	1.74	2.11	2.3	-4.68	1.74	-1.01
0.75	1.52	2.3	-1.01	-4.81	-1.23	-3.32	0	1.36	-0.21	-3.32	-0.21	-3.5	0	0.75	-3.5	0.78	-4.81	-0.21	-6.04	-4.68	0	-0.21	-4.68	-0.21	0.78	-4.68	-4.68	-3.5	-4.68	0	-3.5	-4.65	0	-3.5	-3.5	3.88	-0.21	1.74	0	2.11	2.3	-4.68	-6.04	-1.01	-4.81	-4.68	-4.68	0	0
0.75	1.52	2.3	-1.01	-4.81	2.11	-3.32	0	1.36	-0.21	-3.32	-0.21	-3.5	0	0.75	-3.5	0.78	-4.81	-0.21	-6.04	-4.68	0	-0.21	-4.68	-0.21	0.78	-4.68	-4.65	-3.5	-4.68	0	-3.5	-4.65	0	0	0	0	0	0	-3.5	-3.5	3.88	-0.21	1.74	0	2.11	2.3	-4.68	-6.04	-1.01
0.75	1.52	2.3	-1.01	-4.81	2.11	-3.32	0	1.36	-0.21	-3.32	-0.21	-3.5	0	0.75	-3.5	0.78	-4.81	-0.21	-6.04	-4.68	0	-0.21	-4.68	-0.21	0.78	-4.68	-4.65	-3.5	-4.68	0	-3.5	-4.65	0	-3.5	-3.5	3.88	-0.21	1.74	0	2.11	2.3	-4.68	-6.04	-1.01	-4.81	-4.68	-4.68	0	0
0.75	1.52	2.3	-1.01	-4.81	2.11	-3.32	0	1.36	-0.21	-3.32	-0.21	-3.5	0	0.75	-3.5	0.78	-4.81	-0.21	-6.04	-4.68	0	-0.21	-4.68	-0.21	0.78	-4.68	-4.65	-3.5	-4.68	0	-3.5	-4.65	0	-3.5	-3.5	3.88	-0.21	1.74	0	2.11	2.3	-4.68	-6.04	-1.01	-4.81	-4.68	-4.68	0	0
0.75	1.52	2.3	-1.01	-4.81	2.11	-3.32	0	1.36	-0.21	-3.32	-0.21	-3.5	0	0.75	-3.5	0.78	-4.81	-0.21	-6.04	-4.68	0	-0.21	-4.68	-0.21	0.78	-4.68	-4.65	-3.5	-4.68	0	-3.5	-4.65	0	-3.5	-3.5	3.88	-0.21	1.74	0	2.11	2.3	-4.68	-6.04	-1.01	-4.81	-4.68	-4.68	0	0
0.75	1.52	2.3	-1.01	-4.81	2.11	-3.32	0	1.36	-0.21	-3.32	-0.21	-3.5	0	0.75	-3.5	0.78	-4.81	-0.21	-6.04	-4.68	0	-0.21	-4.68	-0.21	0.78	-4.68	-4.65	-3.5	-4.68	0	-3.5	-4.65	0	-3.5	-3.5	3.88	-0.21	1.74	0	2.11	2.3	-4.68	-6.04	-1.01	-4.81	-4.68	-4.68	0	0
0.75	1.52	2.3	-1.01	-4.81	2.11	-3.32	0	1.36	-0.21	-3.32	-0.21	-3.5	0	0.75	-3.5	0.78	-4.81	-0.21	-6.04	-4.68	0	-0.21	-4.68	-0.21	0.78	-4.68	-4.65	-3.5	-4.68	0	-3.5	-4.65	0	-3.5	-3.5	3.88	-0.21	1.74	0	2.11	2.3	-4.68	-6.04	-1.01	-4.81	-4.68	-4.68	0	0
0.75	1.52	2.3	-1.01	-4.81	2.11	-3.32	0	1.36	-0.21	-3.32	-0.21	-3.5	0	0.75	-3.5	0.78	-4.81	-0.21	-6.04	-4.68	0	-0.21	-4.68	-0.21	0.78	-4.68	-4.65	-3.5	-4.68	0	-3.5	-4.65	0	-3.5	-3.5	3.88	-0.21	1.74	0	2.11	2.3	-4.68	-6.04	-1.01	-4.81	-4.68	-4.68	0	0
0.75	1.52	2.3	-1.01	-4.81	2.11	-3.32	0	1.36	-0.21	-3.32	-0.21	-3.5	0	0.75	-3.5	0.78	-4.81	-0.21	-6.04	-4.68	0	-0.21	-4.68	-0.21	0.78	-4.68	-4.65	-3.5	-4.68	0	-3.5	-4.65	0.75	-3.5	-3.5	3.88	-0.21	1.74	0	2.11	2.3	-4.68	-6.04	-1.01	-4.81	-4.68	-4.68	0	0
0.75	1.52	2.3	-1.01	-4.81	2.11	-3.32	0	1.36	-0.21	-3.32	-0.21	-3.5	0	0.75	-3.5	0.78	-4.81	-0.21	-6.04	-4.68	0	-0.21	-4.68	-0.21	0.78	-4.68	-4.65	-3.5	-4.68	0	-3.5	-4.65	0.75	-3.5	-3.5	3.88	-0.21	1.74	0	2.11	2.3	-4.68	-6.04	-1.01	-4.81	-4.68	-4.68	0	0
0.75	1.52	2.3	-1.01	-4.81	2.11	-3.32	0	1.36	-0.21	-3.32	-0.21	-3.5	0	0.75	-3.5	0.78	-4.81	-0.21	-6.04	-4.68	0	1.74	-4.68	-6.04	0.78	-4.68	-4.65	-3.5	-4.65	0	-3.5	-4.65	0	-3.5	-3.5	3.88	-0.21	1.74	0	2.11	2.3	-4.68	-6.04	-1.01	-4.81	-4.68	-4.68	-0.21	0
0.75	1.52	2.3	-1.01	-4.81	2.11	-3.32	3.88	1.36	-3.5	-3.32	-0.21	-4.81	0	0.75	-3.5	0.78	-4.81	1.74	-6.04	-4.68	0	-4.65	-4.81	1.74	0.78	-4.68	-4.65	-3.5	-4.65	0	-3.5	-4.65	0.75	-4.81	-3.5	3.88	-0.21	1.74	0	2.11	2.3	-4.68	-6.04	-1.01	-4.81	-4.68	-4.68	0.78	0
0.75	1.52	2.3	-1.01	-4.81	2.11	-3.32	3.88	1.36	-3.5	-3.32	-0.21	-4.81	0	0.75	-3.5	0.78	-4.81	1.74	-6.04	-4.68	0	-4.65	-4.81	1.74	0.78	-4.68	-4.65	-3.5	-4.81	0	-3.5	-4.65	0	0	0	0	0	0.75	-4.81	-3.5	3.88	-0.21	1.74	0	2.11	2.3	-4.68	-6.04	-1.01
0.75	1.52	2.3	-1.01	-4.81	2.11	-3.32	3.88	1.36	-3.5	-3.32	-0.21	-4.81	0	0.75	-3.5	0.78	-4.81	1.74	-6.04	-4.68	0	-4.65	-4.81	1.74	0.78	-4.68	-4.65	-3.5	-4.81	0	-3.5	-4.65	0	0	0	0	0	0.75	-4.81	-3.5	3.88	-0.21	0.78	0	2.11	2.3	-4.68	-6.04	-1.01
0.75	1.52	2.3	-1.01	0.78	0.78	-3.32	0.78	1.74	-0.21	-3.32	-0.21	-4.81	-0.21	0.78	0	-0.21	-4.65	-0.21	-4.68	0.78	0	-4.81	-4.81	-4.65	2.3	-3.5	-4.65	-4.81	-4.81	-0.21	-4.81	-4.65	0.75	-4.68	-4.81	2.11	-0.21	1.74	0	2.11	2.3	-4.68	-3.66	-4.65	-3.5	-4.68	-4.68	-4.65	0
0.75	1.52	3.88	-1.01	-4.68	1.52	-3.32	0.78	2.3	0.78	-0.21	1.74	-4.81	-4.81	-3.5	-3.66	-3.5	-3.5	-6.04	1.74	-4.65	-3.5	-3.66	-4.68	1.74	0.78	0	-0.21	-3.5	-0.21	0.78	-4.81	-1.01	0.75	-4.68	-4.81	3.88	-0.21	1.74	1.74	2.11	2.3	-4.68	1.74	-4.65	-3.5	-3.5	-4.68	-4.68	0
0.75	0.78	3.88	-4.68	1.36	-3.32	2.11	0.96	0.75	-3.5	0.96	-4.68	0.78	-4.81	-4.68	-4.81	-4.65	0.78	-4.68	-4.68	1.74	-3.66	-4.68	0.78	-4.68	-4.68	-4.65	-4.81	-3.5	-4.81	-4.81	0	-4.65	0	0	0	0	0	0.75	-4.81	-3.5	3.88	-0.21	1.74	0.96	3.88	-4.81	-3.66	1.74	-1.23
0.75	-3.5	1.36	-4.81	0	-1.01	-3.32	0.96	1.52	0.96	2.3	0	-4.68	-4.81	-4.68	0.96	2.3	2.3	1.74	-4.68	-1.01	-4.68	-4.68	-4.68	-4.68	-4.81	-4.65	-4.81	-3.32	0.78	-4.81	0	-3.66	0	0	0	0	0	0.75	-4.81	-3.5	3.88	0	1.74	0.96	-4.65	-4.81	-4.68	-4.81	0.96
0.75	-3.5	1.36	-1.01	-4.68	1.74	-4.65	1.74	-1.23	0	-3.32	-0.21	-3.32	0	-3.5	-4.81	-6.04	-3.5	1.74	-6.04	-3.5	0	-4.68	-3.5	-4.68	0.78	-4.81	-6.04	0.78	0	-4.81	-3.5	-1.01	0	0	0	0	0	0.75	-4.81	-3.5	2.11	-0.21	1.74	0	2.11	2.3	-4.68	-6.04	-6.04
0.75	-3.5	2.3	-4.65	-4.68	2.11	-3.32	1.74	1.36	0.75	2.3	0.75	-4.81	-0.21	-0.21	-3.5	-3.5	-4.65	1.74	-6.04	-4.68	0	-4.68	-4.68	-0.21	0.78	-3.66	-4.65	-3.5	-3.66	-0.21	-4.81	-4.65	0.75	-3.5	-3.5	3.88	1.74	1.74	1.74	2.11	2.3	-4.68	-6.04	-1.01	-4.81	-4.81	-4.68	-0.21	0
0.75	-3.5	2.3	-1.23	-4.68	3.88	-3.32	1.36	1.36	0.75	2.3	-0.21	-4.81	-0.21	-0.21	-4.81	-3.5	-4.65	1.74	-6.04	-3.5	0	-4.81	-4.81	-3.66	0.78	0.78	-4.65	-4.81	0.78	1.74	-4.81	-4.65	0	-4.68	-3.5	3.88	-0.21	1.74	1.74	2.11	2.3	-4.68	-6.04	-1.01	-4.81	-4.68	-4.68	0.78	0
0.75	-3.5	2.3	-1.01	0.78	3.88	-3.32	0.78	1.36	-3.5	1.52	0.78	-4.81	-3.5	-0.21	-3.5	-3.5	-4.65	1.74	-6.04	-3.5	0	-4.81	-3.66	-0.21	0.78	0.78	-4.65	-3.5	0.78	0.78	-3.5	-4.65	0	-3.5	-3.5	3.88	1.74	1.74	1.74	2.11	2.3	-4.68	-6.04	-1.01	-4.81	-4.81	-4.68	-4.81	0
0.75	-3.5	-1.23	-1.01	-4.68	2.3	-3.32	1.74	0.96	0.75	2.3	1.74	-4.81	-4.81	1.52	-3.5	-3.5	-4.65	1.74	-6.04	-3.66	0	-4.81	-4.68	-3.5	0.78	1.74	-4.65	-3.5	-0.21	-4.65	-4.81	-4.65	0	0	0	0	0	0	0	0	0	0	0	0	-3.5	-3.5	3.88	1.74	1.74
0.75	-3.5	-4.81	2.11	-4.68	1.36	-3.32	-0.21	1.74	0.75	-3.32	-0.21	-3.5	-4.68	0.75	-4.68	-4.68	-4.68	-0.21	-3.5	-0.21	0	-4.81	-3.5	-0.21	0.78	-0.21	0.78	-3.5	-4.68	-3.5	0.78	-4.65	0.75	-4.81	-3.5	2.11	-0.21	1.74	0	2.11	2.3	-4.68	1.74	-1.01	-4.81	-4.68	-4.68	0.78	0
0.75	-3.5	3.88	-3.32	-4.68	0.78	-4.65	2.11	1.36	-0.21	2.3	0	1.74	-0.21	-4.81	-4.68	-4.65	0.78	1.74	-4.65	-4.65	0	-4.68	-4.68	-4.68	0.78	-4.68	-4.81	-0.21	-6.04	1.74	-4.68	-4.68	-4.81	-3.5	0.78	1.36	2.3	1.74	1.74	0.75	-1.23	-4.81	-4.81	1.74	-4.68	1.74	-6.04	-4.81	-3.66
0.75	-3.5	3.88	-1.01	-4.68	1.52	-3.32	1.74	1.36	-4.81	2.3	1.74	-4.81	-4.81	-0.21	-3.5	-0.21	-4.65	1.74	-6.04	-4.68	0	-4.81	-4.68	-4.81	0.78	-3.66	-4.65	-3.5	0.78	-4.68	-4.81	-4.65	0	0	0	0	0	0	0	0	0	0	0	0	-3.5	-3.5	3.88	1.74	1.74
0.75	-3.5	3.88	-1.01	-4.68	1.52	-3.32	1.74	0.96	-4.81	2.3	1.74	-4.81	-3.5	-0.21	-3.5	-3.5	-4.65	1.74	-6.04	-4.68	0	-4.81	-4.68	-3.5	0.78	-3.66	-4.65	-3.5	0.78	-4.68	-4.81	-4.65	0	0	0	0	0	0	0	0	0	0	0	0	-3.5	-3.5	3.88	1.74	1.74
0.75	-3.5	3.88	-1.01	-4.68	1.52	-3.32	1.74	0.96	-4.81	2.3	1.74	-4.81	-3.5	-0.21	-3.5	-3.5	-4.65	1.74	-6.04	-4.68	0	-4.81	-4.68	-3.5	0.78	-3.66	-4.65	-3.5	0.78	-4.68	-4.81	-4.65	0	0	0	0	0	0	0	0	0	0	0	0	-3.5	-3.5	3.88	1.74	1.74
0.75	-3.5	3.88	-1.01	-4.68	1.52	-3.32	1.74	0.96	-4.81	2.3	1.74	-4.81	-3.5	-0.21	-3.5	-3.5	-4.65	1.74	-6.04	-4.68	0	-4.81	-4.68	-3.5	0.78	-3.66	-4.65	-3.5	0.78	-4.68	-4.81	-4.65	0	0	0	0	0	0	0	0	0	0	0	0	-3.5	-3.5	3.88	1.74	1.74
0.75	-3.5	3.88	-1.01	-4.68	2.11	-3.32	0	1.36	0.75	2.3	0.75	-4.81	-0.21	-0.21	-3.5	-3.5	-4.65	1.74	-6.04	-4.68	0	-4.68	-3.66	-0.21	0.78	-4.65	-4.65	-3.5	-3.66	1.74	-4.81	-4.65	0.75	-3.5	-3.5	3.88	1.74	1.74	1.74	2.11	2.3	-4.68	-6.04	-1.01	-4.81	-4.81	-4.68	-3.5	0
0.75	-3.5	1.52	-1.01	-4.68	1.52	-3.32	0	1.36	0.75	2.3	0.75	-4.81	-0.21	-0.21	-3.5	-3.5	-4.65	-0.21	-6.04	-4.68	0	-4.68	-4.68	-0.21	0.78	-4.81	-4.65	-3.5	0.78	-4.68	-3.5	-4.65	0.75	-3.5	-3.5	3.88	1.74	1.74	1.74	2.11	2.3	-4.68	-6.04	-4.65	-4.81	-4.81	-4.68	-0.21	0
0.75	-3.5	1.52	-1.01	-4.68	2.11	-3.32	0	1.36	0.75	2.3	0.75	-4.81	-0.21	-0.21	-3.5	-3.5	-4.65	-0.21	-6.04	-4.68	0	-4.68	-4.68	-0.21	0.78	-4.68	-4.65	-3.5	0.78	-0.21	-4.81	-4.65	0.75	-3.5	-3.5	3.88	1.74	1.74	1.74	2.11	2.3	-4.68	-6.04	-1.01	-4.81	-4.81	-4.68	-0.21	0
0.75	-3.5	1.52	-1.01	-4.68	2.11	-3.32	0	1.36	0.75	2.3	0.75	-4.81	-0.21	-0.21	-3.5	-3.5	-4.65	-0.21	-6.04	-4.68	0	-4.68	-4.68	-0.21	0.78	-4.68	-4.65	-3.5	0.78	-0.21	-3.5	-4.65	0.75	-3.5	-3.5	3.88	1.74	1.74	1.74	2.11	2.3	-4.68	-6.04	-1.01	-4.81	-4.81	-4.68	-0.21	0
0.75	-3.5	1.52	-1.01	-4.68	2.11	-3.32	0	1.36	0.75	2.3	0.75	-4.81	-0.21	-0.21	-3.5	-3.5	-4.65	-0.21	-6.04	-4.68	0	-4.68	-4.68	-0.21	0.78	-4.68	-4.65	-3.5	0.78	-4.81	-3.5	-4.65	0.75	-3.5	-3.5	3.88	1.74	1.74	1.74	2.11	2.3	-4.68	-6.04	-1.01	-4.81	-4.81	-4.68	-0.21	0
0.75	-3.5	1.52	-1.01	-4.68	2.11	-3.32	0	1.36	0.75	2.3	0.75	-4.81	-0.21	-0.21	-3.5	-3.5	-4.65	-0.21	-6.04	-4.68	0	-4.68	-4.68	-0.21	0.78	-4.68	-4.65	-3.5	0.78	-4.81	-3.5	-4.65	0.75	-3.5	-3.5	3.88	1.74	1.74	1.74	2.11	2.3	-4.68	-6.04	-1.01	-4.81	-4.81	-4.68	-0.21	0
0.75	-3.5	1.52	-1.01	-4.68	2.11	-3.32	0	1.36	0.75	2.3	0.75	-4.81	-0.21	-0.21	-3.5	-3.5	-4.65	-0.21	-6.04	-4.68	0	-4.68	-4.68	-0.21	0.78	-4.68	-4.65	-3.5	0.78	-3.5	-4.81	-4.65	0.75	-3.5	-3.5	3.88	1.74	1.74	1.74	2.11	2.3	-4.68	-6.04	-1.01	-4.81	-4.81	-4.68	-0.21	0
0.75	-3.5	1.52	-1.01	-4.68	2.11	-3.32	0	1.36	0.75	2.3	0.75	-4.81	-0.21	-0.21	-3.5	-3.5	-4.65	-0.21	-6.04	-4.68	0	-4.68	-4.68	-0.21	0.78	-4.68	-4.65	-3.5	0.78	-3.5	-3.5	-4.65	0.75	-3.5	-3.5	3.88	1.74	1.74	1.74	2.11	2.3	-4.68	-6.04	-1.01	-4.81	-4.81	-4.68	-0.21	0
0.75	-3.5	1.52	-1.01	-4.68	2.11	-3.32	0	1.36	0.75	2.3	0.75	-4.81	-0.21	-0.21	-3.5	-3.5	-4.65	1.74	-6.04	-4.68	0	-4.68	-4.68	-0.21	0.78	-4.68	-4.65	-3.5	0.78	-0.21	-4.81	-4.65	0.75	-3.5	-3.5	3.88	1.74	1.74	1.74	2.11	2.3	-4.68	-6.04	-1.01	-4.81	-4.81	-4.68	-0.21	0
0.75	-3.5	1.52	-1.01	-4.68	2.11	-3.32	0	1.36	0.75	2.3	0.75	-4.81	-0.21	-0.21	-3.5	-3.5	-4.65	1.74	-6.04	-4.68	0	-4.68	-4.68	-0.21	0.78	-4.68	-4.65	-3.5	0.78	-0.21	-4.81	-4.65	0.75	-3.5	-3.5	3.88	1.74	1.74	1.74	2.11	2.3	-4.68	-6.04	-1.01	-4.81	-4.81	-4.68	-0.21	0
0.75	-3.5	1.52	-1.01	-3.5	2.11	-3.32	0	1.36	0.75	2.3	0.75	-4.81	-0.21	-0.21	-3.5	-3.5	-4.65	-0.21	-6.04	-4.68	0	-4.68	-4.68	-0.21	0.78	-4.68	-4.65	-3.5	0.78	1.74	-3.5	-4.65	3.88	-4.65	-3.32	1.36	0.78	0.75	-3.5	-3.5	3.88	1.74	1.74	1.74	2.11	2.3	-4.68	-6.04	-1.01
0.75	-3.5	2.11	-1.01	-4.68	2.3	-3.32	1.74	1.36	-4.81	2.3	1.74	-4.81	-4.81	-0.21	-4.81	-0.21	-4.65	1.74	-6.04	-4.68	0	-4.81	-4.68	-3.5	0.78	-4.68	-4.65	-3.5	0.78	-4.68	-4.81	-4.65	0	0	0	0	0	0	0	0	0	0	0	0	-3.5	-3.5	3.88	1.74	1.74
0.75	-3.5	2.11	-1.01	-4.68	2.3	-3.32	1.74	0.96	-4.81	2.3	1.74	-4.81	-4.81	-0.21	-4.81	-0.21	-4.65	1.74	-6.04	-4.68	0	-4.81	-4.68	-3.5	0.78	-4.68	-4.65	-3.5	0.78	-4.68	-4.81	-4.65	0	0	0	0	0	0	0	0	0	0	0	0	-3.5	-3.5	3.88	1.74	1.74
0.75	-3.5	2.11	-1.01	-4.68	2.3	-3.32	1.74	0.96	-4.81	2.3	1.74	-4.81	-4.81	-0.21	-4.81	-0.21	-4.65	1.74	-6.04	-4.68	0	-4.81	-4.68	-3.5	0.78	-4.68	-4.65	-3.5	0.78	-4.68	-4.81	-4.65	0	0	0	0	0	0	0	0	0	0	0	0	-3.5	-3.5	3.88	1.74	1.74
0.75	-3.5	2.11	-1.01	-4.68	2.3	-3.32	1.74	0.96	-4.81	2.3	1.74	-4.81	-4.81	-0.21	-4.81	-0.21	-4.65	1.74	-6.04	-4.68	0	-4.81	-4.68	-3.5	0.78	-4.68	-4.65	-3.5	0.78	-4.68	-4.81	-4.65	-3.5	-4.68	-1.01	2.11	1.36	0.78	0	0	0	0	0	0.75	-3.5	-3.5	3.88	1.74	1.74
0.75	-3.5	0.78	-1.23	-3.5	1.52	0.75	3.88	1.36	-3.5	-4.68	0	-4.81	-0.21	-4.81	-4.81	-0.21	-1.01	-6.04	0	-4.68	0.78	-3.5	-4.65	-4.81	-4.68	-4.68	-6.04	-4.81	-3.32	-4.81	-4.81	-4.81	0	0	0	0	0	-3.66	-4.81	1.74	3.88	0.78	-6.04	0.78	0.78	-1.01	-1.01	-4.81	-4.68
0.75	-3.5	-3.5	-1.23	0.75	1.74	-4.68	0	2.3	-0.21	-3.66	0	-4.81	0.78	-4.65	-0.21	-3.5	-3.32	1.74	-6.04	-4.68	0	-3.66	-4.68	-3.5	0.78	-4.68	-0.21	-4.81	-6.04	-3.5	-4.65	-4.65	0	0	0	0	0	2.3	-3.5	-3.5	3.88	-0.21	-0.21	0	2.11	2.3	-4.68	-6.04	-0.21
0.75	-3.5	-3.5	0.96	-4.81	1.74	-3.32	0.78	1.36	0.78	0.78	1.74	-3.5	-4.68	-4.65	-4.68	-4.81	-4.65	0.78	-0.21	-4.81	0	-3.66	-3.5	-0.21	0.78	-4.81	-4.65	0.78	-4.65	-0.21	-3.5	-4.65	0.75	-3.5	-3.5	3.88	-0.21	1.74	0.96	2.11	2.3	-4.68	1.74	-1.01	-4.68	-4.68	-4.68	-4.68	-4.68
0.75	-3.5	-3.5	2.11	-4.68	2.3	-3.32	2.11	1.74	-0.21	-3.32	-0.21	-4.68	-4.68	0.75	-3.5	-4.65	-4.68	1.74	-3.5	-4.68	0	-4.68	-3.5	-0.21	0.78	1.74	-4.65	-3.5	-0.21	-3.5	0.78	-4.65	0.75	-4.68	-3.5	2.11	-0.21	1.74	0	2.11	2.3	-4.68	1.74	-4.65	-4.68	-4.68	-4.68	-6.04	0
0.75	-3.5	-3.5	2.11	-4.68	1.74	-3.32	1.74	1.74	0.75	-3.32	-0.21	-0.21	-4.68	0.75	-4.68	-4.68	-4.68	-0.21	-3.5	-4.68	0	-4.81	-3.66	-0.21	0.78	0.78	0.78	-3.5	-3.5	-0.21	0.78	-4.65	0.75	-4.81	-3.5	2.11	-0.21	1.74	0	2.11	2.3	-4.68	1.74	-1.01	-3.5	-4.68	-4.68	0.78	0
0.75	-3.5	-3.5	2.11	-4.68	1.74	-3.32	1.74	1.74	0.75	-3.32	-0.21	-0.21	0.75	0.75	-4.68	-4.68	-4.68	-0.21	-3.5	-4.68	0	-4.81	-4.81	-0.21	0.78	0.78	0.78	-3.5	-3.5	-0.21	0.78	-4.65	0.75	-4.81	-3.5	2.11	-0.21	1.74	0	2.11	2.3	-4.68	1.74	-1.01	-3.5	-4.68	-4.68	0.78	0
0.75	-3.5	-3.5	2.11	-4.68	1.74	-3.32	1.74	1.74	0.75	-3.32	-0.21	-0.21	0.75	0.75	-4.68	-4.68	-4.68	-0.21	-3.5	-4.68	0	-4.81	-3.66	-0.21	0.78	0.78	0.78	-3.5	-3.5	-0.21	0.78	-4.65	0.75	-4.81	-3.5	2.11	-0.21	1.74	0	2.11	2.3	-4.68	1.74	-1.01	-3.5	-4.68	-4.68	0.78	0
0.75	-3.5	-3.5	2.11	-4.68	1.74	-3.32	1.74	1.74	0.75	-3.32	-0.21	-0.21	0.75	0.75	-4.68	-4.68	-4.68	-0.21	-3.5	-4.68	0	-4.81	-3.66	-0.21	0.78	0.78	0.78	-3.5	-3.5	0.78	0.78	-4.65	0.75	-4.81	-3.5	2.11	-0.21	1.74	0	2.11	2.3	-4.68	1.74	-1.01	-3.5	-4.68	-4.68	0.78	0
0.75	-3.5	-3.5	2.11	-4.68	1.74	-3.32	1.74	1.74	0.75	-3.32	-0.21	-0.21	0.75	0.75	-4.68	-4.68	-4.68	-0.21	-3.5	-4.68	0	-4.81	-3.5	-0.21	0.78	0.78	0.78	-3.5	-3.5	-0.21	0.78	-4.65	0	0	0	0	0	0.75	-4.81	-3.5	2.11	-0.21	1.74	0	2.11	2.3	-4.68	1.74	-1.01
0.75	-3.5	-3.5	2.11	-4.68	1.74	-3.32	1.74	1.74	0.75	-3.32	-0.21	-0.21	0.75	0.75	-4.68	-4.68	-4.68	-0.21	-3.5	-4.68	0	-4.81	-3.5	-0.21	0.78	0.78	0.78	-3.5	-3.5	-0.21	0.78	-4.65	0.75	-4.81	-3.5	2.11	-0.21	1.74	0	2.11	2.3	-4.68	1.74	-1.01	-3.5	-4.68	-4.68	0.78	0
0.75	-3.5	-3.5	2.11	-4.68	1.74	-3.32	1.74	1.74	0.75	-3.32	-0.21	-0.21	0.75	0.75	-4.68	-4.68	-4.68	-0.21	-3.5	-4.68	0	-4.81	-3.5	-0.21	0.78	0.78	0.78	-3.5	-3.5	-0.21	0.78	-4.65	0.75	-4.81	-3.5	2.11	-0.21	1.74	0	2.11	2.3	-4.68	1.74	-1.01	-3.5	-4.68	-4.68	0.78	0
0.75	-3.5	-3.5	2.11	-4.68	0.78	-3.32	1.74	1.74	0.75	-3.32	-0.21	-0.21	-4.68	0.75	-4.68	-4.68	-4.68	-0.21	-3.5	-4.68	0	-4.81	-3.66	-0.21	0.78	0.78	0.78	-4.81	-4.81	-0.21	0.78	-4.65	0.75	-4.81	-3.5	2.11	-0.21	1.74	0	2.11	2.3	-4.68	1.74	-1.01	-3.5	-4.68	-4.68	0.78	0
0.75	-3.5	-3.5	2.11	-4.68	0.78	-3.32	1.74	1.74	0.75	-3.32	-0.21	-0.21	-4.68	0.75	-4.68	-4.68	-4.68	-0.21	-3.5	-4.68	0	-4.81	-3.66	-0.21	0.78	0.78	0.78	-4.81	-4.81	-0.21	0.78	-4.65	0.75	-4.81	-3.5	2.11	-0.21	1.74	0	2.11	2.3	-4.68	1.74	-1.01	-3.5	-4.68	-4.68	0.78	0
0.75	-3.5	-3.5	2.11	-4.68	0.78	-3.32	1.74	1.74	0.75	-3.32	-0.21	-0.21	-4.68	0.75	-4.68	-4.68	-4.68	-0.21	-3.5	-4.68	0	-4.81	-3.66	-0.21	0.78	0.78	0.78	-4.81	-3.66	-0.21	0.78	-4.65	0.75	-4.81	-3.5	2.11	-0.21	1.74	0	2.11	2.3	-4.68	1.74	-1.01	-3.5	-4.68	-4.68	0.78	0
0.75	-3.5	-3.5	2.11	-4.68	0.78	-3.32	1.74	1.74	0.75	-3.32	-0.21	-0.21	0.75	0.75	-4.68	-4.68	-4.68	-0.21	-3.5	-4.68	0	-4.81	-3.66	-0.21	0.78	0.78	0.78	-3.5	-3.5	0	0.78	-4.65	0.75	-4.81	-3.5	2.11	-0.21	1.74	0	2.11	2.3	-4.68	1.74	-1.01	-3.5	-4.68	-4.68	0.78	0
0.75	-3.5	-3.5	2.11	-4.68	0.78	-3.32	1.74	1.74	0.75	-3.32	-0.21	-0.21	0.75	0.75	-4.68	-4.68	-4.68	-0.21	-3.5	-4.68	0	1.74	-3.5	-0.21	0.78	0.78	0.78	-3.5	-3.5	-0.21	0.78	-4.65	0.75	-4.81	-3.5	2.11	-0.21	1.74	0	2.11	2.3	-4.68	1.74	-1.01	-3.5	-4.68	-4.68	0.78	0
0.75	-1.01	0.78	-4.65	0.78	2.3	-4.68	0.78	1.74	2.3	-4.81	0	-4.68	-0.21	-3.5	-4.68	-0.21	0.78	-0.21	-4.81	-4.81	0	-3.32	-4.68	-4.81	-6.04	-3.5	-4.81	-4.81	-4.81	-3.5	-4.81	-4.65	0.78	-4.81	-4.81	-4.65	-1.23	-0.21	-4.65	-0.21	2.11	1.74	-3.32	3.88	-4.65	-3.5	-4.68	-4.68	0
1.52	-4.81	-0.21	2.11	-4.81	3.88	-3.32	1.36	0	-0.21	-4.65	-0.21	-4.81	-0.21	-3.66	-1.01	-4.81	-4.68	0.78	1.74	-4.65	-1.01	-4.68	-3.5	-0.21	-4.68	-4.81	-4.65	-4.81	-3.32	-3.5	0.78	-4.81	0	0	0	0	0	0.75	-3.5	-3.5	3.88	0	1.74	0.96	-1.01	-4.68	-4.68	-4.68	0.96
1.52	-4.81	2.3	3.88	-4.81	2.3	0.75	-4.68	1.74	0.78	-4.68	-0.21	-4.81	-4.65	-4.81	-1.01	-4.65	-3.5	-3.5	-3.5	-4.81	-0.21	-4.68	-4.68	-4.68	0.78	-4.68	-4.81	0.78	-3.32	0	-4.68	-4.65	-0.21	-4.81	-3.5	3.88	-0.21	1.74	0.96	-4.65	0.78	-3.5	1.74	0.96	-4.68	-4.68	-4.68	-4.65	1.74
1.52	1.74	3.88	-4.65	1.36	2.11	0.75	-4.68	-0.21	-4.81	0.78	-4.65	-4.81	-4.81	-4.68	-0.21	1.74	-0.21	0.96	-4.68	-4.65	-3.5	-3.5	-3.66	0	-4.81	-3.32	-4.81	-3.5	-3.66	-4.81	0	0	2.11	-1.23	2.11	0.96	-4.65	0.75	-3.5	-3.5	3.88	0	1.74	0.96	-4.65	-4.81	-4.68	-4.81	0.96
2.11	-4.81	2.11	1.74	-3.5	1.74	-3.32	0.78	1.74	-4.68	-1.01	1.74	1.74	-4.81	0.75	-4.81	-3.5	-4.65	1.74	-3.5	-4.68	0	-4.81	-4.68	-3.5	-3.5	-0.21	0.78	-3.5	-0.21	0	-4.81	-1.01	-3.5	-1.01	1.74	1.36	0.78	0.75	-3.5	-3.5	2.11	-0.21	1.74	0	2.11	2.3	-4.68	1.74	-1.01
2.11	-4.81	-1.01	-3.32	2.11	2.11	-1.01	0.96	1.36	-3.5	2.3	0	-0.21	-0.21	-4.81	-3.5	-4.81	-0.21	0.96	0	3.88	-4.81	1.36	-3.5	2.3	0.96	1.52	0.75	-3.5	0.96	0.96	0	1.74	0	0	0	0	0	0.96	-3.5	2.3	-4.68	1.74	0.75	-0.21	3.88	-4.68	-3.5	1.74	-4.81
2.11	0.78	-1.01	-3.32	2.11	1.74	-1.01	0.96	1.36	-0.21	2.3	0	-0.21	-0.21	-4.81	-3.5	-4.81	-0.21	0.96	1.74	-4.81	0	-4.68	-4.68	-4.68	0.78	-4.81	-4.68	-4.65	1.74	-4.65	-3.5	-4.68	0	0	0	0	0	-3.5	-4.81	0.78	1.36	2.3	1.74	1.74	0.75	-1.23	-3.66	-4.81	-4.65
1.74	-0.21	2.3	-3.5	-4.81	1.74	-3.32	0.78	0.96	0.75	-3.32	-0.21	-4.81	-3.5	0.75	-4.68	-3.5	-4.65	-0.21	1.74	-4.81	0	-4.81	-4.68	0	0.78	-4.81	-4.65	0.78	0	-0.21	-3.5	-4.65	0.75	-3.5	-4.81	-3.66	-0.21	1.74	0	2.11	2.3	-4.68	-6.04	-4.65	-3.5	-4.68	-4.68	-3.5	0
1.74	2.3	-4.81	0.96	-4.68	0.96	-3.5	-4.65	1.74	0.78	1.74	0	-4.81	-4.81	-4.81	-4.81	-4.65	0	1.74	1.74	-4.68	0	-3.5	-4.65	-6.04	0.78	1.74	-3.5	-3.5	-4.68	-4.81	-4.68	-4.81	0.75	-4.81	-4.81	2.11	1.74	1.74	0.96	3.88	2.3	-3.66	1.74	-6.04	-4.81	1.52	-3.5	-4.65	1.74
1.74	-4.68	-1.23	-1.01	-4.68	1.52	-1.23	1.74	1.74	0.75	-3.32	-0.21	-4.81	-0.21	0.75	-3.66	0.78	-4.65	1.74	-4.81	-4.65	0	-4.81	-3.5	1.74	0.78	0.78	-3.5	-4.81	-4.68	1.74	-4.81	-4.65	0.75	-3.5	-3.5	3.88	-0.21	1.74	0	2.11	2.3	-4.68	1.74	-1.01	-3.5	-4.68	-4.65	-0.21	0
1.74	-4.68	3.88	-1.01	-4.81	2.11	-3.32	1.74	1.74	-3.32	-1.01	1.74	-4.81	-4.81	0.75	0.78	-4.68	-4.65	-0.21	-3.5	-3.5	0	-4.81	-6.04	1.74	0.78	-4.81	-0.21	-0.21	-4.81	-3.5	-4.81	-1.01	0	0	0	0	0	0.75	-3.5	-3.5	3.88	-0.21	1.74	0	2.11	2.3	-4.68	1.74	-1.01
1.74	0.75	0.78	2.3	1.74	3.88	-4.68	-4.81	1.36	0.75	-4.81	0.75	-4.68	-3.5	-3.5	-4.68	-4.81	0.78	0.78	-0.21	-3.5	1.74	-4.65	-4.68	-4.68	0.78	-4.81	0.78	0.78	-3.32	-4.68	-4.81	-4.81	0.75	-4.81	-3.5	3.88	-0.21	1.74	0.96	-4.81	-0.21	-4.68	0.78	-1.01	0.78	-4.68	-4.68	-4.65	-4.65
1.74	-3.5	0.75	-4.68	-3.5	-4.65	-1.23	1.74	-3.32	-4.68	0	0.75	-4.65	-4.68	-3.5	0	-4.68	1.74	1.74	-4.81	0	-4.68	-4.68	0.78	-0.21	-4.68	-4.81	-4.68	-4.65	-3.5	-4.68	-4.65	-3.5	0	-4.68	-4.81	3.88	0	1.74	0	0.75	-3.5	-4.68	-1.23	-4.68	-4.68	-3.5	-4.68	-4.65	0
0.78	-0.21	2.3	-3.5	-4.81	0.75	-3.32	0.78	1.74	0.75	-3.32	-0.21	-4.68	-3.5	0.75	-4.68	-4.81	-4.65	-0.21	1.74	-4.81	0	-4.81	-4.68	1.74	0.78	-4.68	-4.65	0.78	0.78	-3.5	-3.5	-4.65	0.75	-3.5	-4.81	-3.66	-0.21	1.74	0	2.11	2.3	-4.68	-6.04	-1.01	-3.5	-4.68	-4.68	-3.5	0
0.78	2.3	2.3	-1.01	-4.68	2.11	-3.32	0	1.74	0.78	1.74	0	-4.81	-4.81	-3.5	-4.68	-3.5	-4.65	1.74	1.74	-4.68	0	0.78	-3.66	-4.68	1.74	-4.81	0.78	-3.5	-4.81	0.78	-4.81	-4.65	-0.21	-3.5	-3.5	3.88	-0.21	1.74	0.96	2.11	2.3	-4.68	1.74	-4.65	-3.5	-1.23	-4.68	-0.21	-6.04
0.78	-4.81	2.11	-1.01	-4.68	2.3	-3.32	1.74	1.36	-4.81	2.3	1.74	-4.81	-4.81	-0.21	-4.81	-0.21	-4.65	1.74	-6.04	-4.68	0	-4.81	-4.68	-3.5	0.78	-4.68	-4.65	-3.5	0.78	-4.68	-4.81	-4.65	0	0	0	0	0	0	0	0	0	0	0	0	-3.5	-3.5	3.88	1.74	1.74
0.78	-4.81	2.11	-1.01	-4.68	2.3	-3.32	1.74	1.36	-4.81	2.3	1.74	-4.81	-4.81	-0.21	-4.81	-0.21	-4.65	1.74	-6.04	-4.68	0	-4.81	-4.68	-3.5	0.78	-4.68	-4.65	-3.5	0.78	-4.68	-4.81	-4.65	-3.5	-4.68	-1.01	2.11	1.36	0.78	0	0	0	0	0	0.75	-3.5	-3.5	3.88	1.74	1.74
0.78	-4.68	2.11	-1.01	-4.68	2.3	-3.32	0	0.96	0.75	2.3	1.74	-4.81	-3.5	1.52	-3.5	-3.5	-4.65	-0.21	-6.04	-4.68	0	-4.81	-4.68	-3.5	0.78	1.74	-4.65	-3.5	0.78	-4.65	-4.81	-4.65	0	0	0	0	0	0	0	0	0	0	0	0	-3.5	-3.5	3.88	1.74	1.74
0.78	0.96	-3.5	0.96	-4.68	1.74	-4.68	3.88	0.96	3.88	0.96	0	3.88	-3.5	-4.81	-4.65	-0.21	-3.66	1.74	-4.68	-4.81	0	0.78	-4.65	-4.65	0	-4.68	1.74	-0.21	-4.68	-4.68	-3.5	-4.65	-0.21	-4.81	-4.81	2.11	-0.21	1.74	1.74	2.11	2.3	-3.66	1.74	0.78	0.78	1.52	-4.68	-4.81	1.74
0.78	0.75	0.78	1.74	-3.5	0.78	-4.65	2.11	1.36	0.75	0.75	-0.21	-3.5	-3.5	-3.5	0.78	-4.65	-4.81	1.74	0.78	-4.81	0	1.74	-4.81	0.78	-3.5	-4.81	-4.65	-3.5	-3.5	-3.66	-3.5	-4.65	0.75	-4.68	-3.5	2.11	1.74	1.74	1.74	2.11	-4.68	-4.68	1.74	-1.23	-3.5	-3.66	-4.68	-4.65	0
0.78	-3.5	2.3	-4.65	-4.68	1.74	-4.65	0.78	2.3	-3.5	-3.66	0	-4.81	-3.5	-4.68	-3.5	-4.65	-4.65	1.74	-4.68	-4.65	0	-3.5	0	-4.68	0.78	-3.5	-4.68	-3.5	-0.21	-4.81	-4.68	-4.65	0	0	0	0	0	0.75	-4.81	-3.5	3.88	-0.21	0.96	0.96	1.74	2.3	1.52	3.88	3.88
0.78	-3.5	2.11	-1.01	-4.68	1.52	-3.32	1.74	0.96	-4.81	2.3	1.74	-4.81	-3.5	-0.21	-3.5	-3.5	-4.65	1.74	-6.04	-4.68	0	-4.81	-4.68	-3.5	0.78	-4.68	-4.65	-3.5	0.78	-4.68	-4.81	-4.65	0	0	0	0	0	0	0	0	0	0	0	0	-3.5	-3.5	3.88	1.74	1.74
0.78	-3.5	2.11	-1.01	-4.68	1.52	-3.32	1.74	0.96	-4.81	2.3	1.74	-4.81	-3.5	-0.21	-3.5	-3.5	-4.65	1.74	-6.04	-4.68	0	-4.81	-4.68	-3.5	0.78	-3.66	-4.65	-3.5	0.78	-4.68	-4.81	-4.65	-3.5	-4.68	-1.01	2.11	1.36	0.78	0	0	0	0	0	0.75	-3.5	-3.5	3.88	1.74	1.74
-3.5	-1.23	2.3	0	0.75	1.36	-3.32	1.74	1.74	0.78	0	-4.81	-4.81	-4.68	-0.21	-4.68	-4.68	-4.68	-0.21	1.74	-4.68	0	-4.81	-4.81	-3.66	0.78	1.74	-4.65	0.78	-3.5	-4.68	-4.81	-4.65	0.75	-3.5	-3.5	3.88	1.74	0.78	0.78	2.11	2.3	-4.68	1.74	-1.01	-4.81	-4.81	-4.68	1.74	0
-3.5	0.75	-0.21	-3.5	0.75	-4.81	-4.68	0.75	0.78	0	-3.32	-0.21	-4.81	-4.68	-3.5	-4.81	-3.5	-4.65	-0.21	1.74	-4.68	0	-4.81	-4.68	0.78	0.78	0	-4.81	-4.81	0	-4.68	-4.81	-4.65	0.75	-4.68	-3.5	3.88	-0.21	1.74	0	3.88	2.3	-4.68	-3.66	0.78	-3.5	-4.68	-4.68	-4.65	0
-3.5	0.75	-3.5	0.78	-4.81	1.36	-4.81	0	0	-4.68	-4.68	1.74	-4.81	0.78	-4.68	-3.66	-3.5	-4.81	-4.68	-0.21	-4.81	-6.04	0	1.74	-4.81	-3.5	-4.81	1.74	-4.65	-3.32	-4.81	-4.81	0.78	0	0	0	0	0	1.52	-3.5	-4.81	-4.65	1.74	1.74	0.96	1.74	-4.81	-4.68	-4.81	-1.23
-3.5	-1.01	-0.21	0.78	0.75	-4.65	0.96	0	0.96	0.78	-0.21	1.52	-4.81	-3.5	0.78	-4.65	-3.5	-3.5	-3.5	-4.68	-4.68	0	1.74	-4.81	1.74	0.78	-4.81	-6.04	0.78	0	-3.5	-4.65	-4.65	0	0	0	0	0	2.11	-3.5	-4.81	3.88	-0.21	1.74	0	2.11	2.3	-4.68	1.74	-0.21
-1.01	2.3	-4.81	1.74	-4.68	0.96	-3.5	-4.65	1.74	-0.21	2.3	0	-4.81	-4.81	-4.81	-4.81	-3.5	0	1.74	-4.68	-4.68	0	-3.5	-4.65	-6.04	0.78	-4.68	-4.65	-3.5	-4.68	-4.81	-4.65	-4.65	0	0	0	0	0	0.75	-3.5	-4.81	3.88	1.74	1.74	0.96	3.88	2.3	-3.66	1.74	-6.04
-1.01	-3.32	1.74	-4.65	0.96	1.36	1.74	1.52	0.96	0.75	-4.68	0.96	0.75	-0.21	-4.68	0.78	-4.68	-4.68	1.74	1.74	1.74	-4.65	0	-4.81	-3.66	0.78	1.74	-4.81	-4.65	-4.65	-4.81	-1.01	0.78	0	0	0	0	0	0.75	-4.81	-3.5	2.11	1.74	1.74	-1.01	-1.01	2.3	-4.68	1.74	-4.68
0	1.74	-6.04	0.78	0.75	-4.81	0.75	-4.81	-4.81	3.88	-4.68	2.3	-3.32	1.74	1.74	0.75	-3.5	-4.81	-0.21	-4.81	-3.5	0	-4.81	-4.81	-0.21	0.78	-4.68	-4.65	-3.5	-3.5	-4.81	0.78	-4.65	0.75	-4.81	-3.5	3.88	-0.21	1.74	0	2.11	2.3	-4.68	1.74	-1.01	-3.5	-4.68	-4.68	0.78	0
0	0.78	1.74	0.78	0.75	0	-1.01	2.11	-4.68	-3.5	0	1.52	-3.32	0.78	1.36	1.36	-4.68	1.52	-4.68	0.96	-4.68	-1.01	-4.81	1.52	0.78	0.78	0.78	-4.68	0.78	-4.81	1.74	0	0	1.74	-0.21	1.74	-3.5	-0.21	-4.68	0	-3.66	-4.68	-1.01	-3.66	0.75	3.88	-3.5	-1.01	-4.81	-4.81
2.3	-4.81	2.3	-4.65	-4.68	-0.21	-3.32	0.78	2.3	0.75	-4.65	0	-4.81	-0.21	-4.68	0.78	-4.68	-4.65	-0.21	-3.5	-4.68	0	-4.81	-4.65	-4.68	0.78	-0.21	-4.65	-3.5	-4.68	0	-3.5	-4.65	0.75	-4.81	-3.5	3.88	-0.21	0.78	0.96	2.11	2.3	-4.68	1.74	-1.01	-4.68	-4.68	-4.68	-4.65	1.74
2.3	-4.81	2.3	-4.65	-4.68	-0.21	-3.32	0.78	2.3	0.75	-4.65	0	-4.81	-0.21	-4.68	0.78	-4.68	-4.65	-0.21	-3.5	-4.68	0	-4.81	-4.65	-4.68	0.78	-0.21	-4.65	-3.5	-4.68	0	-3.5	-4.65	0.75	-4.81	-3.5	3.88	-0.21	0.78	0.96	2.11	2.3	-4.68	1.74	-1.01	-4.68	-4.68	-4.68	-4.65	1.74
2.3	-4.81	2.3	-4.65	-4.68	1.74	-3.32	0.78	2.3	0.75	-4.65	0	-4.81	-0.21	-4.68	0.78	-4.68	-4.65	-0.21	-3.5	-4.68	0	-4.81	-4.65	-4.68	0.78	-0.21	-4.65	-3.5	-4.68	0	-3.5	-4.65	0.75	-4.81	-3.5	3.88	-0.21	0.78	0.96	2.11	2.3	-4.68	1.74	-1.01	-4.68	-4.68	-4.68	-4.65	1.74
2.3	-4.81	2.3	-4.65	-4.68	1.74	-3.32	0.78	2.3	0.75	-4.65	0	-4.81	-0.21	-4.68	0.78	-4.68	-4.65	-0.21	-3.5	-4.68	0	-4.81	-4.65	-4.68	0.78	-0.21	-4.65	-3.5	-4.68	0	-3.5	-4.65	0.75	-4.81	-3.5	3.88	-0.21	0.78	0.96	2.11	2.3	-4.68	1.74	-1.01	-4.68	-4.68	-4.68	-4.65	1.74
2.3	-4.81	2.3	-4.65	-4.68	1.74	-3.32	0.78	2.3	0.75	-4.65	0	-4.81	-0.21	-4.68	0.78	-4.68	-4.65	-0.21	-3.5	-4.68	0	-4.81	-4.65	-4.68	0.78	-0.21	-4.65	-3.5	-4.68	0	-3.5	-4.65	0.75	-4.81	-3.5	3.88	-0.21	0.78	0.96	2.11	2.3	-4.68	1.74	-1.01	-4.68	-4.68	-4.68	-4.65	1.74
2.3	-4.81	2.3	-4.65	-4.68	1.74	-3.32	0.78	2.3	0.75	-4.65	0	-4.81	-0.21	-4.68	0.78	-4.68	-4.65	-0.21	-3.5	-4.68	0	-4.81	-4.65	-4.68	0.78	-0.21	-4.65	-3.5	-4.68	0	-3.5	-4.65	0.75	-4.81	-3.5	3.88	-0.21	0.78	0.96	2.11	2.3	-4.68	1.74	-1.01	-4.68	-4.68	-4.68	-4.65	1.74
2.3	-4.81	2.3	-4.65	-4.68	1.74	-3.32	0.78	2.3	0.75	-4.65	0	-4.81	-0.21	-4.68	0.78	-4.68	-4.65	-0.21	-3.5	-4.68	0	-4.81	-4.65	-4.68	0.78	-0.21	-4.65	-3.5	-4.68	0	-3.5	-4.65	0.75	-4.81	-3.5	3.88	-0.21	0.78	0.96	2.11	2.3	-4.68	1.74	-1.01	-4.68	-4.68	-4.68	-4.65	1.74
2.3	-4.81	2.3	-4.65	-4.68	1.74	-3.32	0.78	2.3	0.75	-4.65	0	-4.81	-0.21	-4.68	0.78	-4.68	-4.65	-0.21	-3.5	-4.68	0	-4.81	-4.65	-4.68	0.78	0	-4.65	-3.5	-4.68	0	-3.5	-4.65	0.75	-4.81	-3.5	3.88	-0.21	0.78	0.96	2.11	2.3	-4.68	1.74	-1.01	-4.68	-4.68	-4.68	-4.65	1.74
2.3	-4.81	2.3	-1.01	-4.68	1.74	-3.32	0.78	2.3	0.75	-4.65	0	-4.81	-0.21	-4.68	0.78	-4.81	-4.65	-0.21	-3.5	-4.68	0	-4.81	-4.68	-4.81	0.78	1.74	-4.65	-3.5	-4.68	0	-3.5	-4.65	0.75	-4.81	-3.5	3.88	-0.21	0.78	0.96	2.11	2.3	-4.68	1.74	-1.01	-4.68	-4.68	-4.68	-4.65	1.74
2.3	-4.81	2.3	-1.01	-4.68	1.74	-3.32	0.78	2.3	0.75	-4.65	0	-4.81	-0.21	-4.68	0.78	-4.81	-4.65	-0.21	-3.5	-4.68	0	0.78	-3.5	-3.66	0.78	-4.65	-4.65	-3.5	-4.68	0	-3.5	-4.65	0.75	-4.81	-3.5	3.88	-0.21	0.78	0.96	2.11	2.3	-4.68	1.74	-1.01	-4.68	-4.68	-4.68	-4.65	1.74
2.3	0.78	2.3	-4.65	-4.68	1.74	-3.5	3.88	2.3	0.78	-3.66	0	-4.81	0.78	-4.68	-3.66	1.74	-3.5	-0.21	-3.5	1.74	0	-0.21	-3.5	-3.66	0.78	0.78	0.78	-3.5	-0.21	-3.5	-4.81	-4.65	0.75	-4.81	-3.5	3.88	-0.21	0.96	0.96	1.74	2.3	-4.68	1.74	-4.65	-4.68	-4.68	-4.68	-4.68	1.74
2.3	0.78	2.3	-4.65	-4.68	1.74	-3.5	3.88	2.3	0.78	-3.66	0	-4.81	0.78	-4.68	-3.66	1.74	-3.5	-0.21	-3.5	1.74	0	-0.21	-3.5	-3.66	0.78	0.78	0.78	-3.5	-0.21	-3.5	-4.81	-4.65	0.75	-4.81	-3.5	3.88	-0.21	0.96	0.96	1.74	2.3	-4.68	1.74	-4.65	-4.68	-4.68	-4.68	-4.68	1.74
2.3	-3.5	2.3	-4.65	-4.68	-0.21	0.78	1.36	2.3	-0.21	-4.68	0	-4.81	0.78	-4.68	-4.81	-4.65	-4.68	1.74	-3.5	-4.65	0	-0.21	1.74	-4.68	-3.5	-4.81	-0.21	-4.65	0.78	-3.5	-3.5	-1.01	-0.21	-4.68	-3.5	3.88	-0.21	0.96	1.74	2.11	1.74	-4.68	1.74	-4.65	-4.68	-4.81	1.52	-3.5	1.74
2.3	-3.5	2.3	-4.65	-4.68	-0.21	-1.01	1.36	2.3	-0.21	-4.68	0	-4.65	0.78	-4.68	-3.5	-4.81	-4.68	1.74	-4.81	-4.65	0	-0.21	-4.68	-3.5	-3.5	-4.68	-0.21	-3.5	0.78	-3.5	-3.5	-1.01	0.75	-4.68	-3.5	0.96	-0.21	0.96	0	2.11	2.3	-4.68	1.74	-4.65	-4.68	-4.81	1.52	-3.5	1.74
2.3	-3.5	2.3	-4.65	-4.68	-0.21	-1.01	1.36	2.3	-0.21	-4.68	0	-4.65	0.78	-4.68	-3.5	-4.81	-4.68	1.74	-4.81	-4.65	0	-0.21	-4.68	-3.5	-3.5	-4.68	-0.21	-3.5	0.78	-3.5	-3.5	-1.01	0.75	-4.68	-3.5	0.96	-0.21	0.96	0	2.11	2.3	-4.68	1.74	-4.65	-4.68	-4.81	1.52	-3.5	1.74
2.3	-3.5	2.3	-4.65	-4.68	-0.21	-1.01	1.36	2.3	-0.21	-4.68	0	-4.65	0.78	-4.68	-3.5	-4.68	-4.68	1.74	-4.81	-4.65	0	-0.21	-4.68	-3.5	-3.5	-4.68	-0.21	-3.5	0.78	-3.5	-3.5	-1.01	0.75	-4.68	-3.5	0.96	-0.21	0.96	1.36	1.52	2.3	-4.68	1.74	-4.65	-4.68	-4.81	1.52	-3.5	1.74
2.3	-3.5	2.3	-4.65	-4.68	0	-1.01	1.36	2.3	-0.21	-4.68	0	-4.65	0.78	-4.68	-3.5	0.78	-4.68	1.74	-4.81	-4.65	0	-0.21	-4.68	-3.5	-3.5	-3.5	-0.21	-3.5	0.78	-3.5	-3.5	-1.01	0.75	-4.68	-0.21	3.88	-0.21	0.96	1.36	2.11	2.3	-4.68	1.74	-4.65	-4.68	-4.68	1.52	-4.68	1.74
-4.65	0.78	1.36	-3.5	-4.68	-3.5	-3.32	1.52	1.36	0.75	-3.5	-0.21	-4.81	-3.5	-6.04	-4.68	-3.5	-4.81	-6.04	0	-4.81	0	-3.5	-4.81	-6.04	0.78	-4.68	-3.5	1.74	-4.68	0	-4.81	-4.65	0	-3.5	-3.5	2.11	-0.21	1.74	0.96	2.11	0.75	-4.68	1.74	-1.01	-6.04	-4.68	-4.68	-6.04	-4.68
-1.23	-3.5	2.3	-4.65	-4.68	-0.21	-1.01	2.3	2.3	-0.21	-4.68	0	-4.65	0.78	-4.68	-3.5	-4.81	-4.81	1.74	-4.81	-4.65	0	-0.21	-4.68	-3.5	-3.5	-4.68	-0.21	-3.5	0.78	-3.5	-3.5	-1.01	0.75	-4.68	-3.5	3.88	-0.21	0.96	1.36	2.11	2.3	-4.68	1.74	-4.65	-4.68	-4.81	1.52	-3.66	1.74
-1.23	-3.5	2.3	-4.65	-4.68	-0.21	-1.01	2.3	2.3	-0.21	-4.68	0	-4.65	0.78	-4.68	-3.5	-4.81	-4.68	1.74	-4.81	-4.65	0	-0.21	-4.68	-3.5	-3.5	-4.68	-0.21	-3.5	0.78	-3.5	-3.5	-1.01	0.75	-4.68	-3.5	3.88	-0.21	0.96	1.36	2.11	2.3	-4.68	1.74	-4.65	-4.68	-4.81	1.52	-4.81	1.74
-1.23	-3.5	2.3	-4.65	-4.68	-0.21	-1.01	2.3	2.3	-0.21	-4.68	0	-4.65	0.78	-4.68	-3.5	-4.81	-4.68	1.74	-4.81	-4.65	0	-0.21	-4.68	-3.5	-3.5	-4.68	-0.21	-3.5	0.78	-3.5	-3.5	-1.01	0.75	-4.68	-3.5	3.88	-0.21	0.96	1.36	2.11	2.3	-4.68	1.74	-4.65	-4.68	-4.81	1.52	-3.5	1.74
-1.23	-3.5	2.3	-4.65	-4.68	-0.21	-1.01	2.3	2.3	-0.21	-4.68	0	-4.65	0.78	-4.68	-3.5	-4.81	-4.68	1.74	-4.81	-4.65	0	-0.21	-4.68	-3.5	-3.5	-4.68	-0.21	-3.5	0.78	-3.5	-3.5	-1.01	0.75	-4.68	-3.5	3.88	-0.21	0.96	1.36	2.11	2.3	-4.68	1.74	-4.65	-4.68	-4.81	1.52	-3.5	1.74
-4.81	1.52	1.36	-1.01	-4.68	1.74	-3.32	1.52	2.3	0.78	1.74	0	-4.81	-3.5	-0.21	-3.5	-6.04	1.74	-0.21	-4.81	-4.68	0	0.78	-4.68	-4.68	0.78	-3.5	-4.81	0.78	-4.68	-3.66	-4.81	-4.65	0	-4.81	-3.5	3.88	-0.21	-0.21	0.96	2.11	2.3	-4.68	-6.04	-4.81	-3.66	-3.66	-4.68	-3.5	-4.65
-4.68	-3.5	2.3	-4.65	-4.68	-0.21	-1.01	2.3	2.3	-0.21	-4.68	0	-4.65	0.78	-4.68	-3.5	-4.81	-4.68	1.74	-4.81	-4.65	0	-0.21	-4.81	-3.5	-3.5	-4.65	-0.21	-3.5	0.78	-4.81	-3.5	-1.01	0.75	-4.68	-3.5	3.88	-0.21	0.96	1.36	2.11	2.3	-4.68	1.74	-4.65	-4.68	-4.81	1.52	-3.66	1.74
-4.68	-3.5	2.3	-4.65	-4.68	-0.21	-1.01	2.3	2.3	-0.21	-4.68	0	-4.65	0.78	-4.68	-3.5	-4.81	-4.68	1.74	-4.81	-4.65	0	-0.21	-4.68	-3.5	-4.68	-4.68	-0.21	-3.5	0.78	-3.5	-3.5	-1.01	0.75	-4.68	-3.5	3.88	-0.21	0.96	1.36	2.11	2.3	-4.68	1.74	-4.65	-4.68	-4.81	1.52	-3.66	1.74
-4.68	-3.5	2.3	-4.65	-4.68	-0.21	-1.01	2.3	2.3	-0.21	-4.68	0	-4.65	0.78	-4.68	-3.5	-4.81	-4.68	1.74	-4.81	-4.65	0	-0.21	-4.68	-3.5	-3.5	-4.68	-0.21	-3.5	0.78	-0.21	-3.5	-1.01	0.75	-4.68	-3.5	3.88	-0.21	0.96	1.36	2.11	2.3	-4.68	1.74	-4.65	-4.68	-4.81	1.52	-3.66	1.74
-4.68	-3.5	2.3	-4.65	-4.68	-0.21	-1.01	2.3	2.3	-0.21	-4.68	0	-4.68	0.78	-4.68	-3.5	-4.81	-4.68	1.74	-4.81	-4.65	0	-0.21	-4.68	-3.5	-3.5	-4.68	-0.21	-3.5	0.78	-3.5	-3.5	-1.01	0.75	-4.68	-3.5	3.88	-0.21	0.96	1.36	2.11	2.3	-4.68	1.74	-4.65	-4.68	-4.81	1.52	-3.66	1.74
-4.68	-3.5	2.3	-4.65	-4.68	-0.21	-1.01	2.3	2.3	-0.21	-4.68	0	-1.01	-0.21	-4.68	-3.5	-4.81	-4.68	1.74	-4.81	-4.65	0	-0.21	-4.68	-3.5	-0.21	-4.68	-0.21	-3.5	0.78	-3.5	-3.5	-1.01	0.75	-4.68	-0.21	3.88	-0.21	0.96	1.36	1.52	2.3	-4.68	1.74	-4.65	-4.68	-4.81	1.52	-3.66	1.74
-4.68	-3.5	2.3	-4.65	-4.68	-0.21	-1.01	0	2.3	-0.21	-4.68	0	-4.65	0.78	-4.68	-3.5	-4.81	-4.68	1.74	-4.81	-4.65	0	-0.21	-4.68	-3.5	-3.5	-4.68	-0.21	-3.5	0.78	-3.5	-3.5	-1.01	0.75	-4.68	-3.5	3.88	-0.21	0.96	1.36	2.11	2.3	-4.68	1.74	-4.65	-4.68	-4.81	1.52	-3.66	1.74
-4.68	-3.5	2.3	-4.65	-4.68	-0.21	-1.01	0	2.3	-0.21	-4.68	0	-4.65	0.78	-4.68	-3.5	-4.81	-4.68	1.74	-4.81	-4.65	0	-0.21	-4.68	-3.5	-3.5	-4.68	-0.21	-3.5	0.78	-3.5	-3.5	-1.01	0.75	-4.68	-3.5	3.88	-0.21	0.96	1.36	2.11	2.3	-4.68	1.74	-4.65	-4.68	-4.81	1.52	-3.66	1.74
-4.68	-3.5	2.3	-4.65	-4.68	1.74	-1.01	2.3	2.3	-0.21	-4.68	0	-4.65	0.78	-4.68	-3.5	-4.81	-4.68	1.74	-4.81	-4.65	0	-0.21	-4.68	-3.5	-3.5	-3.66	-0.21	-3.5	0.78	-3.5	-3.5	-1.01	0.75	-4.68	-3.5	3.88	-0.21	0.96	1.36	2.11	2.3	-4.68	1.74	-4.65	-4.65	-4.81	1.52	-3.66	1.74
0.96	2.3	2.3	-1.01	-4.81	2.11	-3.32	1.74	1.36	-0.21	-4.65	0	-3.5	0.78	-4.65	-6.04	-3.5	-4.68	1.74	0	-4.81	0	-4.81	-4.68	-4.68	0.78	-4.68	-4.65	0.78	-0.21	0	1.74	-4.65	0.75	-4.68	-3.5	3.88	-0.21	0.78	0.96	2.11	2.3	-4.68	1.74	-4.65	-4.68	-4.68	-4.65	-4.68	1.74
1.52	-4.81	2.3	-4.65	-4.68	-0.21	-3.32	0.78	2.3	0.75	-4.65	0	-4.81	-0.21	-4.68	0.78	-4.68	-4.65	-0.21	-3.5	-4.68	0	-4.81	-4.65	-4.68	0.78	1.74	-4.65	-3.5	-4.68	0	-3.5	-4.65	0.75	-4.81	-3.5	3.88	-0.21	0.78	0.96	2.11	2.3	-4.68	1.74	-1.01	-4.68	-4.68	-4.68	-4.65	1.74
1.52	-4.81	2.3	-4.65	-4.68	1.74	-3.32	0.78	2.3	0.75	-4.65	0	-4.81	-0.21	-4.68	0.78	-4.68	-4.65	-0.21	-3.5	-4.68	0	-4.81	-4.65	-4.68	0.78	1.74	-4.65	-3.5	-4.68	0	-3.5	-4.65	0.75	-4.81	-3.5	3.88	-0.21	0.78	0.96	2.11	2.3	-4.68	1.74	-1.01	-4.68	-4.68	-4.68	-4.65	1.74
1.52	-4.81	2.3	-4.65	-4.68	1.74	-3.32	0.78	2.3	0.75	-4.65	0	-4.81	-0.21	-4.68	0.78	-4.68	-4.65	-0.21	-3.5	-4.68	0	-4.81	-4.65	-4.68	0.78	1.74	-4.65	-3.5	-4.68	0	-3.5	-4.65	0.75	-4.81	-3.5	3.88	-0.21	0.78	0.96	2.11	2.3	-4.68	1.74	-1.01	-4.68	-4.68	-4.68	-4.65	1.74
1.52	-4.81	2.3	-4.65	-4.68	1.74	-3.32	0.78	2.3	0.75	-4.65	0	-4.81	-0.21	-4.68	0.78	-4.68	-4.65	-0.21	-3.5	-4.68	0	-4.81	-4.65	-4.68	0.78	1.74	-4.65	-3.5	-4.68	0	-3.5	-4.65	0.75	-4.81	-3.5	3.88	-0.21	0.78	0.96	2.11	2.3	-4.68	1.74	-1.01	-4.68	-4.68	-4.68	-4.65	1.74
-0.21	-4.81	-4.65	-4.81	-4.81	-3.66	0.78	-4.81	-4.68	1.74	-6.04	-4.81	-0.21	-4.81	-4.68	-4.81	-0.21	-3.5	-0.21	-4.65	-4.68	-4.81	-1.01	0.96	1.36	3.88	0.96	0.96	-4.68	0.96	1.74	-4.68	-4.81	-4.68	-4.81	0	-6.04	-4.81	1.74	-4.68	-1.01	-4.68	1.74	-3.5	-4.81	-0.21	1.74	0	0.78	-4.81
-0.21	-4.81	-4.65	-4.81	-3.5	-3.66	0.78	-0.21	-4.68	-0.21	-4.68	-0.21	0	-4.81	-4.81	-3.66	-0.21	-3.5	-0.21	-4.65	-4.68	-0.21	-4.65	0.96	-4.81	3.88	-1.01	3.88	-3.66	0.96	0.96	-4.68	-4.81	-4.68	0	0	0	-4.81	-4.68	-0.21	-1.01	-4.68	1.74	-4.81	-4.81	-4.65	0.75	0	-3.5	1.36
-0.21	-4.81	-1.01	-4.81	-3.5	-4.65	-0.21	-6.04	-4.68	-0.21	-3.66	-0.21	0	-3.5	-4.68	-4.68	0.78	0.78	-3.66	-4.65	-3.66	-4.81	-4.65	0.96	-4.81	0.78	-3.66	3.88	-4.81	0.96	-4.81	-4.81	-3.66	-4.68	-3.5	0	-0.21	-3.66	-4.68	-6.04	-4.65	-4.65	1.74	-3.5	-3.66	-4.65	-4.65	0	-4.68	1.36
-0.21	-4.68	-4.65	0	-0.21	-4.68	-3.5	-4.65	-4.68	-0.21	-6.04	-4.68	0	-4.81	-4.81	-1.01	-0.21	-4.81	-3.5	-6.04	-1.01	-4.68	-3.5	-3.5	-4.68	-4.81	0.96	-4.81	-4.81	0.96	-3.66	-4.81	-4.81	-4.81	-4.65	0	-6.04	-4.81	-4.68	0.96	-1.01	-4.81	0.78	-3.5	-4.81	-4.68	-1.01	0	-4.65	1.36
-0.21	-4.68	-4.65	-3.5	-0.21	-3.66	0.78	-0.21	-4.68	1.74	1.74	-3.66	0	-4.81	-3.66	-4.68	-0.21	-4.65	-0.21	-4.65	-4.68	-3.32	-4.65	0.96	-4.68	3.88	-1.01	-1.01	-3.66	0.96	0.96	-4.68	-4.81	-4.68	-4.65	0	-6.04	1.52	-4.68	-0.21	-1.01	-3.5	1.74	-4.81	-4.81	-4.68	1.74	0	-4.81	1.74
-0.21	-4.68	-4.65	-1.01	-4.65	-3.5	-4.81	-4.65	-3.5	-0.21	-4.81	-3.66	0	-4.81	-4.68	-4.65	-0.21	-3.5	-4.68	-4.65	-4.68	-1.01	-4.65	0.96	-4.68	-1.23	-4.65	3.88	-4.68	0.96	0.96	-3.5	-0.21	-3.5	-3.5	0	-6.04	-4.81	-4.68	-3.5	-1.01	-4.68	1.74	-3.5	-4.81	-4.68	-4.68	0	-4.65	1.36
2.3	-4.65	-1.01	-1.01	0.75	0.78	-4.81	-4.68	-4.65	-0.21	-3.5	-4.68	0	-4.81	-0.21	-0.21	-6.04	-3.5	-4.65	-4.81	-1.01	-4.68	-4.65	0.78	1.52	3.88	-1.23	2.3	-6.04	0.96	0.96	-4.81	-4.68	-4.68	-4.81	0	-6.04	1.74	-4.68	-6.04	-4.68	-4.65	1.74	-4.68	-4.65	-4.68	-4.81	0	-4.68	0.75
2.3	-4.65	-1.01	-1.01	0.75	0.78	-4.81	-4.68	-4.65	-0.21	-3.5	-4.68	0	-4.81	-0.21	-0.21	-6.04	-3.5	-4.65	-4.81	-1.01	-4.68	-4.65	0.78	1.52	3.88	-1.23	2.3	-6.04	0.96	0.96	-4.81	-4.68	-4.68	-4.81	0	-6.04	1.74	-4.68	-6.04	-4.68	-4.65	1.74	-4.68	-4.65	-4.68	-4.81	0	-4.68	0.75
2.3	-4.81	-4.65	-0.21	-4.81	-4.65	-0.21	0.78	-4.68	1.74	1.74	-4.68	0	0.78	-4.68	-4.68	1.74	-4.68	-4.65	-3.66	-4.81	0.78	-4.65	0.96	-3.5	0.78	-1.01	2.11	-3.5	0.96	-3.5	-3.66	-4.68	-4.68	-4.68	0	-6.04	-3.5	-4.68	-6.04	-1.01	-4.68	1.74	-3.5	-4.81	-4.68	-4.68	0	-4.68	1.36
2.3	-4.81	2.11	-1.01	1.74	-4.81	-1.01	0	-4.68	0.78	-3.5	-4.65	0	-4.81	-4.68	-4.68	1.74	-4.68	-4.65	-4.65	-4.68	-4.65	-3.5	0.96	-4.68	3.88	-1.01	-4.81	-4.68	0.78	1.74	-4.68	-4.81	0.75	-4.81	0	-6.04	-4.81	-4.68	-3.5	-1.01	1.74	1.74	-4.81	-4.65	-3.5	-0.21	1.36	-4.68	1.36
2.3	-4.68	-4.65	-4.81	1.74	-3.66	-4.68	0.78	-4.65	1.74	-4.81	-3.5	0	-4.81	-3.5	-4.81	-0.21	-4.81	0	-4.65	-4.68	-4.65	-4.65	0.96	-4.81	-4.65	-1.01	0.96	-3.66	0.96	0.96	-4.81	-4.81	-4.81	0	0	-6.04	-4.81	-4.68	0.78	-1.01	-4.81	0.78	-0.21	-4.81	-4.81	-4.68	0	-3.5	1.36
2.3	-3.5	-4.65	-0.21	-3.5	-4.68	0.78	0.78	-4.81	-0.21	0.78	-0.21	0	-4.81	-4.81	-3.66	-0.21	-3.5	-1.01	-4.65	-4.68	-4.81	-4.65	0.96	-3.66	3.88	1.74	-4.65	-4.68	0.96	0.96	-4.68	-4.81	-4.81	-3.66	0	0	-4.81	-4.68	0.78	-1.01	0	1.74	-4.81	-4.65	-4.68	-4.68	0	-4.68	1.36
-4.65	-4.68	-1.01	-3.5	-4.65	-3.66	-3.5	-4.81	-4.68	0.78	1.74	-0.21	0	-4.81	-4.81	-4.68	-0.21	-4.68	1.74	-4.68	-4.68	-3.5	-4.65	0.96	-1.01	-1.01	-1.01	0.96	-4.81	0.96	0.96	-0.21	-4.81	-4.81	-4.65	0	1.74	-4.81	-4.65	-6.04	-1.01	-4.68	1.74	-3.5	-4.81	-4.65	-4.68	0	-3.66	1.36
0	-4.68	-4.65	-4.81	-4.81	-3.5	0.78	-4.81	-4.68	1.74	-3.5	-3.5	0	-4.81	-3.5	0.78	-0.21	-3.66	-0.21	-4.65	-4.68	-4.68	-4.81	0.96	-4.65	2.11	-1.23	2.11	-4.81	0.96	0.96	-4.68	-4.81	-4.68	-4.68	0	-4.65	-4.81	-4.65	-6.04	-1.01	-0.21	1.36	-3.5	-3.5	-4.68	-4.65	0	-3.5	1.36
0	-4.68	-4.68	-1.01	0.78	-3.66	-3.5	1.74	-4.68	-0.21	0	-4.68	0	-3.66	-4.81	-4.65	-6.04	-4.68	-4.68	-4.65	-4.68	-0.21	-4.65	0.96	-4.65	3.88	-4.65	2.11	-4.68	0.96	0.96	-0.21	-4.68	-4.81	-4.68	0	-6.04	-4.81	-4.65	-0.21	-1.01	-4.68	-0.21	-4.81	-4.81	-4.68	-4.65	0	-4.68	0.78
0	-3.5	-4.65	-3.5	-0.21	-3.66	1.74	-4.81	-4.68	1.74	-3.5	-4.81	0	-3.66	-4.81	-0.21	-0.21	-4.68	0.78	-4.65	-4.68	-1.01	-4.81	0.96	-1.01	-4.68	-1.23	2.11	-4.81	0.96	0.96	-4.68	-4.81	-4.68	-4.81	0	-4.65	-4.81	-4.68	-6.04	-4.65	-3.5	-0.21	-3.5	-3.5	-3.66	-4.65	0	-3.5	1.36
0	-3.5	-1.01	-4.81	0	-4.68	-0.21	-3.5	-0.21	-0.21	-3.5	-3.5	0	-4.81	-3.5	-4.81	-0.21	0.78	-0.21	-4.65	-4.68	-4.81	-3.5	0.96	-4.81	2.11	-1.01	-1.23	-4.68	0.96	0.96	-4.68	-4.81	-4.81	-4.81	0	-0.21	-3.66	-4.68	0.78	-1.01	1.74	1.74	-3.5	-4.81	-4.65	-4.68	0	-4.68	0.96
-4.81	-4.68	-4.68	-4.81	-4.81	-3.5	-3.32	-4.65	-4.65	-0.21	-4.81	-4.65	0	-4.81	-3.5	-4.81	-0.21	-3.5	-4.68	-6.04	-4.68	-4.81	-4.65	1.74	-4.68	3.88	-1.01	1.74	-4.68	0.96	0	-0.21	-4.81	-4.81	-4.81	0	1.74	-4.81	-4.68	1.74	-1.01	-4.68	1.74	-3.5	-4.81	-4.81	-1.01	0	-3.5	1.36
3.88	-4.68	-4.65	-0.21	-0.21	-3.5	1.74	-3.5	-4.65	-0.21	0	-4.68	0	-4.81	-4.68	-4.68	0	-4.81	-4.68	-6.04	-4.68	0.78	-4.65	0.96	-4.81	-1.01	0.96	-1.01	-4.68	0.96	0.96	-3.66	0.78	-0.21	-3.5	0	-6.04	-3.66	-3.66	-0.21	-4.68	-0.21	-0.21	-3.5	-4.65	0.75	-4.68	0	-4.81	1.36
3.88	-4.68	-4.65	-4.81	1.74	-3.5	1.74	-3.5	-4.68	1.74	1.74	-4.68	0	-4.81	-3.5	-4.68	-0.21	-4.81	-3.5	-6.04	-4.68	1.74	-4.65	0.96	-4.81	-1.01	0.96	0.96	-4.68	0.96	0.96	-4.68	0.78	-0.21	-3.5	0	-6.04	1.74	-4.68	-0.21	-4.68	-0.21	-0.21	-3.5	-4.65	0.75	-4.68	0	-4.68	1.36
3.88	0.96	-4.68	0.78	-1.01	0.96	-3.66	-1.01	-0.21	-0.21	-4.65	0.78	-1.01	1.36	-0.21	-3.5	-3.32	0.78	-4.68	-0.21	-4.68	-3.66	-4.68	0.96	-0.21	1.74	-4.81	0.75	-4.68	-4.68	2.11	-0.21	-1.23	0.96	3.88	1.74	-4.68	2.3	0.78	-4.68	0.78	-1.01	-1.23	1.36	-1.23	-4.81	0	-0.21	3.88	-4.81
-4.68	-1.01	-3.5	0.78	-4.81	-4.65	1.74	-4.68	-4.68	0.78	0	-3.5	0	-3.5	-4.68	-4.68	1.74	0	0	-4.68	-4.68	-3.5	-4.65	0.78	-4.81	-3.5	-1.01	-3.5	-4.65	-4.68	-3.5	-0.21	-3.66	-4.81	1.74	0	-4.81	-4.81	-4.68	-4.68	-1.01	-3.5	1.74	-4.81	-4.81	-4.68	-4.68	0	-4.68	1.36
0.96	-4.68	-1.01	-4.65	0	0.78	-6.04	-4.68	-0.21	-0.21	0	1.74	-0.21	-0.21	0	-4.81	0.78	-4.68	-4.65	-4.65	-4.68	-4.68	-3.5	0.96	0.78	-4.81	-4.65	0	-4.81	0.96	0.96	-3.5	-4.68	-4.68	-4.65	0	-4.81	-4.68	-4.81	1.74	-1.01	-0.21	0.78	-4.81	0.75	-4.68	-4.68	2.3	-4.81	0.96
0.96	-3.5	-4.65	-4.81	-4.81	-3.66	-3.5	-3.5	-4.68	1.74	-6.04	-3.66	-0.21	-4.81	-4.68	-4.68	-0.21	-4.81	-0.21	-4.65	-4.68	-4.81	-1.01	0.96	0.96	3.88	-1.01	0.96	-4.68	0.96	0.96	-4.68	-4.81	-4.81	-3.5	0	-6.04	-3.5	1.74	-4.68	-1.01	-4.68	1.74	-4.81	-4.81	-0.21	2.11	0	-0.21	-4.81
0.96	-3.5	-4.65	-3.5	-3.5	-3.66	-0.21	0.78	-6.04	1.74	-0.21	-4.81	0	-4.68	-4.68	-3.32	-6.04	-4.68	0	-4.68	-4.68	0.78	-4.65	0.96	-4.68	-1.01	-1.23	0.96	-4.68	0.96	0.96	-4.65	-4.81	-4.81	-4.68	0	-6.04	-4.68	-4.68	-4.68	-1.01	0.78	-4.68	-3.5	-4.81	-3.5	-1.23	0	-4.68	1.36
0.75	-4.81	-3.66	-4.81	-0.21	-3.5	-0.21	1.74	-0.21	0.78	-0.21	-3.5	0	-4.81	-4.68	-4.68	0	-4.68	-4.68	-4.65	-4.68	0.78	-4.65	0.96	-4.65	-3.5	-1.01	-4.68	-4.65	0.96	0.96	-4.81	-4.81	-0.21	-4.65	0	-6.04	-4.81	-4.68	-6.04	-4.68	-0.21	1.74	-3.5	-1.01	-4.68	-4.65	0	-4.81	-1.23
0.75	-4.68	-4.65	-4.65	1.74	-3.5	-3.5	-4.68	-4.81	-4.68	-4.81	-0.21	-6.04	-3.5	-0.21	-3.66	-0.21	-4.81	-4.65	-4.65	-4.68	0.96	-4.81	0.96	-4.81	2.11	-1.01	0.96	-3.66	0.96	0.96	-4.68	-4.81	-4.81	-4.68	0	1.74	-3.5	0.78	0.78	-1.01	-4.81	0	-3.5	-4.68	-4.81	-4.65	0	-3.66	1.36
0.75	-4.68	-4.65	-4.81	-6.04	-3.66	-6.04	-3.5	-4.81	1.74	1.74	-3.5	0	-4.81	-3.5	-4.81	-0.21	-4.81	-0.21	-4.68	-3.5	-3.5	-4.65	0.96	-4.81	-3.32	0.96	-3.5	-6.04	0.96	0.78	-4.81	-3.66	-4.68	-4.65	0	-4.81	-3.5	-3.5	-6.04	-4.68	0.78	-0.21	-3.5	-4.65	-4.68	-4.68	0	-4.68	1.36
0.75	-4.68	-4.65	-4.81	0	-4.81	-4.68	1.74	-4.81	1.36	-3.5	-4.81	0	-3.66	-4.68	-3.66	0.78	-4.81	-3.5	-4.65	-4.68	-3.5	-4.65	0.96	-4.81	3.88	1.74	0.96	-3.5	0.96	0.96	-4.81	-4.81	-0.21	-4.81	0	-0.21	-4.81	1.74	-6.04	-1.01	-4.81	1.74	-3.5	-4.65	-4.65	-4.65	0	-3.5	0.96
0.75	-4.68	-4.65	-4.81	0.78	-3.66	-6.04	0.78	-4.81	1.74	1.74	-3.5	0	-4.81	-3.5	-4.81	-0.21	-4.68	-0.21	-4.68	-4.81	-4.81	-4.65	0.96	-4.81	-3.32	0.96	-3.5	-6.04	0.96	0.78	-4.81	-3.66	-4.68	-3.5	0	-6.04	-4.81	-0.21	-6.04	-4.65	-4.81	1.74	-3.5	-4.65	-4.68	-4.68	0	-4.81	1.36
0.75	-4.68	-4.65	-3.5	-6.04	-3.66	-6.04	0.78	-4.81	1.74	-6.04	-6.04	0	-4.81	-4.65	-3.5	-0.21	-4.65	-0.21	-4.68	-4.81	-4.81	-4.65	0.96	-4.81	-3.32	0.96	-3.5	-6.04	0.96	0.78	-4.81	-3.66	-4.68	-4.65	0	-3.5	-4.81	-4.81	-6.04	-4.68	-4.81	1.74	-3.5	-4.81	-4.68	-4.68	0	-3.66	1.36
0.75	-4.68	-4.65	-3.5	-6.04	-3.66	-6.04	0.78	-4.81	1.74	-6.04	-6.04	0	-4.81	-4.65	-3.5	-0.21	-4.65	-0.21	-4.68	-4.81	-4.81	-4.65	0.96	-3.5	-3.32	0.96	-3.5	-6.04	0.96	0.78	-4.81	-3.66	-4.68	-4.65	0	-3.5	-4.81	-4.81	-6.04	-4.68	-4.81	1.74	-3.5	-4.81	-4.68	-4.68	0	-4.81	1.36
0.75	-4.68	-4.65	-3.5	-6.04	-3.66	-6.04	0.78	-4.81	1.74	1.74	-6.04	0	-4.81	-4.65	-3.5	-0.21	-4.65	-0.21	-4.68	-4.81	-4.81	-4.65	0.96	-4.81	-3.32	0.96	-3.5	-6.04	0.96	0.78	-4.81	-3.66	-4.68	-4.65	0	-3.5	-4.81	-4.81	-6.04	-4.68	-4.81	1.74	-3.5	-4.81	-4.68	-4.68	0	-4.81	1.36
0.75	-4.68	-4.65	-3.5	-6.04	-3.66	-6.04	0.78	-4.81	1.74	1.74	-6.04	0	-4.81	-4.65	-3.5	-0.21	-4.65	-0.21	-4.68	-4.81	-4.81	-4.65	0.96	-4.81	-3.32	0.96	-3.5	-6.04	0.96	0.78	-4.81	-3.66	-4.68	-4.65	0	-3.5	-4.81	-4.81	-6.04	-4.68	-4.81	1.74	-3.5	-4.81	-4.68	-4.68	0	-4.81	1.36
0.75	-4.68	-4.65	-3.5	-6.04	-3.66	-6.04	0.78	-4.81	1.74	1.74	-6.04	0	-4.81	-4.65	-3.5	-0.21	-4.65	-0.21	-4.68	-4.81	-4.81	-4.65	0.96	-4.81	-3.32	0.96	-3.5	-6.04	0.96	0.78	-4.81	-3.66	-4.68	-4.65	0	-3.5	-4.81	-4.81	-6.04	-4.68	0.78	1.74	-3.5	-4.81	-4.68	-4.68	0	-3.66	1.36
0.75	-4.68	-4.65	-3.5	-6.04	-3.66	-6.04	0.78	-4.81	1.74	1.74	-6.04	0	-4.81	-4.65	-3.5	-0.21	-4.65	-0.21	-4.68	-4.81	-4.81	-4.65	0.96	-4.81	-3.32	0.96	-3.5	-6.04	0.96	0.78	-4.81	-3.66	-4.68	-4.81	0	-3.5	-4.81	-4.81	-6.04	-4.68	-4.81	1.74	-3.5	-4.81	-4.68	-4.68	0	-3.66	1.36
0.75	-4.68	-4.65	-3.5	-6.04	-3.66	-6.04	0.78	-4.81	1.74	1.74	-6.04	0	-4.81	-4.65	-3.5	-0.21	-4.68	-0.21	-4.68	-4.81	-4.81	-4.65	0.96	-4.81	-3.32	0.96	-3.5	-6.04	0.96	0.78	-4.81	-3.66	-4.68	-4.65	0	-3.5	-4.81	-4.81	-6.04	-4.68	-4.81	1.74	-3.5	-4.81	-4.68	-4.68	0	-4.81	1.36
0.75	-4.68	-4.65	-3.5	0.78	-3.66	-0.21	0.78	-4.81	-0.21	-6.04	-0.21	0	-4.81	-4.65	-4.68	1.74	0.78	-4.68	-4.65	-4.68	-4.81	-4.68	0.96	-4.81	3.88	0.96	-1.01	-4.68	0.96	0.96	-4.65	-4.81	-4.81	-0.21	0	1.74	-4.81	-3.66	-6.04	-1.01	0.78	-6.04	-3.5	-4.81	-4.68	-4.65	0	-3.5	1.36
0.75	-4.68	-1.01	1.74	-4.81	-4.68	1.74	-0.21	-4.68	0.78	-4.81	-4.68	0	-3.66	-4.81	-3.66	-0.21	1.74	-0.21	-4.65	-4.68	-4.65	-4.65	0.96	-4.81	3.88	0.96	-1.01	-3.66	0.96	0.96	-4.68	-4.81	-4.81	-4.68	0	0	-3.66	-4.68	1.74	-1.01	-0.21	1.74	-4.81	-4.65	-4.68	-4.65	0	-4.68	1.36
0.75	-4.68	-1.01	1.74	-4.81	-4.68	1.74	-0.21	-4.68	0.78	-4.81	-4.68	0	-3.66	-4.81	-3.66	-0.21	1.74	-0.21	-4.65	-4.68	-4.65	-4.65	0.96	-4.81	3.88	0.96	-1.01	-3.66	0.96	0.96	-4.68	-4.81	-4.81	-4.68	0	0	-3.66	-4.68	1.74	-1.01	-0.21	1.74	-4.81	-4.65	-4.68	-4.65	0	-4.68	1.36
0.75	-4.68	-1.01	1.74	-4.81	-4.68	1.74	-0.21	-4.68	0.78	-4.81	-4.68	0	-3.66	-4.81	-3.66	-0.21	1.74	-0.21	-4.65	-4.68	-4.65	-4.65	0.96	-4.81	3.88	0.96	-1.01	-3.66	0.96	0.96	-4.68	-4.81	-4.81	-4.68	0	0	-3.66	-4.68	1.74	-1.01	-0.21	1.74	-4.81	-4.65	-4.68	-4.65	0	-4.68	1.36
0.75	-4.68	-1.01	1.74	-4.81	-4.68	1.74	-0.21	-4.68	0.78	-4.81	-4.68	0	-3.66	-4.81	-3.66	-0.21	1.74	-0.21	-4.65	-4.68	-4.65	-4.65	0.96	-4.81	3.88	0.96	-1.01	-3.66	0.96	0.96	-4.68	-4.81	-4.81	-4.68	0	0	-3.66	-4.68	1.74	-1.01	-0.21	1.74	-4.81	-4.65	-4.68	-4.65	0	-4.68	1.36
0.75	-4.68	-1.01	1.74	-4.81	-4.68	1.74	-0.21	-4.68	0.78	-4.81	-4.68	0	-3.66	-4.81	-3.66	-0.21	1.74	-0.21	-4.65	-4.68	-4.65	-4.65	0.96	-4.81	3.88	0.96	-1.01	-3.66	0.96	0.96	-4.68	-4.81	-4.81	-4.68	0	0	-3.66	-4.68	1.74	-1.01	-0.21	1.74	-4.81	-4.65	-4.68	-4.65	0	-4.68	1.36
0.75	-4.68	-1.01	1.74	-4.81	-4.68	1.74	-0.21	-4.68	0.78	-4.81	-4.68	0	-3.66	-3.5	-3.66	-0.21	1.74	-0.21	-4.65	-4.68	-4.65	-4.65	0.96	-4.81	3.88	0.96	-1.01	-3.66	0.96	0.96	-4.68	-4.81	-4.81	-4.68	0	0	-3.66	-4.68	1.74	-1.01	-0.21	1.74	-4.81	-4.65	-4.68	-4.65	0	-4.68	1.36
0.75	-4.68	-1.01	1.74	-4.81	-4.68	1.74	0.78	-4.81	0.78	-4.81	-4.68	0	-3.66	-4.65	-3.66	-0.21	0	-0.21	-4.65	-4.68	-4.65	-4.65	0.96	-4.81	3.88	0.96	-1.01	-3.66	0.96	0.96	-4.68	-4.81	-4.81	-4.68	0	0	-3.66	-4.68	1.74	-1.01	-0.21	1.74	-4.81	-4.65	-4.68	-4.65	0	-4.68	1.36
0.75	-4.68	-1.01	1.74	-4.81	-4.68	1.74	0.78	-4.81	0.78	-4.81	-4.68	0	-3.66	-4.68	-3.66	0	0	-0.21	-4.65	-4.68	-4.65	-4.65	0.96	-4.81	3.88	0.96	-1.01	-3.66	0.96	0.96	-4.68	-4.81	-4.81	-4.68	0	0	-3.66	-4.68	1.74	-1.01	-0.21	1.74	-4.81	-4.65	-4.68	-4.65	0	-4.68	1.36
0.75	-3.5	-4.65	0.78	-4.68	-4.65	-0.21	-6.04	-4.68	-0.21	0	-4.81	0	-4.81	-0.21	-4.68	-6.04	-0.21	-0.21	-4.65	-4.81	-4.65	-4.68	0.96	-3.5	1.74	3.88	3.88	-4.81	0.96	-4.81	-3.5	-3.66	-4.68	-4.68	0	1.74	-4.81	-4.68	-6.04	-1.01	-4.81	1.74	-3.5	-4.68	-4.65	-4.65	0	-4.68	1.36
1.74	-0.21	-4.65	-3.5	-0.21	0	0	-0.21	-3.66	-0.21	-0.21	-3.66	-6.04	0	-4.65	-4.65	-6.04	-3.5	-0.21	-6.04	-4.68	-6.04	-4.65	0.78	-3.32	3.88	2.3	1.74	-4.68	0.96	1.74	-4.81	1.74	-4.68	-4.65	0	-4.65	-4.68	-4.68	-4.68	-4.81	1.74	-0.21	-4.81	-4.65	-4.68	1.74	0	-4.68	0.96
1.74	-4.68	-4.65	-4.81	-3.5	-4.81	0.78	-4.68	-4.65	-6.04	1.74	-4.81	0	-4.81	-4.68	-4.68	-0.21	-4.68	0	-4.65	-4.68	-0.21	-4.65	0.96	-4.81	-1.23	-1.01	2.11	-3.66	0.96	1.74	-4.81	0.78	-3.5	-4.81	0	-6.04	-4.81	-4.81	-4.81	-1.01	-4.65	-0.21	-0.21	-4.68	-4.68	1.74	0	-4.68	1.36
0.78	-4.81	-1.01	-0.21	-3.5	-4.68	0.78	1.74	-0.21	-0.21	1.74	-3.5	0	-4.81	0.78	-3.66	-0.21	-0.21	-4.81	-4.65	-4.68	-3.5	-4.81	0.96	-4.81	3.88	-1.01	-1.23	-4.68	0.96	0.96	-4.68	-4.81	-4.81	-3.5	0	-6.04	-3.66	-4.68	0.78	-1.01	1.74	1.74	-3.5	-4.81	-4.65	-4.68	0	-4.68	1.36
0.78	-4.81	-1.01	-4.81	-3.5	1.74	-0.21	1.74	-0.21	1.74	-3.5	-4.81	0	-3.5	-4.81	-4.81	-0.21	0.78	-3.5	-4.65	-4.68	-0.21	-4.65	0.96	-4.81	3.88	-1.01	-1.23	-4.68	0.96	0.96	-4.68	-4.81	-4.81	-4.81	0	-6.04	-3.66	-4.68	0.78	-1.01	-4.68	1.74	-4.81	-4.81	-4.65	-4.68	0	-4.68	1.36
0.78	-4.81	-1.01	-4.81	-3.5	1.74	-0.21	1.74	-0.21	1.74	-3.5	-4.81	0	-3.5	-4.81	-4.81	-0.21	0.78	-3.5	-4.65	-4.68	-0.21	-4.65	0.96	-4.81	3.88	-1.01	-1.23	-4.68	0.96	0.96	-4.68	-4.81	-4.81	-4.81	0	-6.04	-3.66	-4.68	0.78	-1.01	-4.68	1.74	-4.81	-4.81	-4.65	-4.68	0	-4.68	1.36
0.78	-4.81	-1.01	-4.81	-3.5	1.74	-0.21	1.74	-0.21	1.74	-3.5	-4.81	0	-3.5	-4.81	-4.81	-0.21	0.78	-3.5	-4.65	-4.68	-0.21	-4.65	0.96	-4.81	3.88	-1.01	-1.23	-4.68	0.96	0.96	-4.68	-4.81	-4.81	-3.5	0	-6.04	-3.66	-4.81	0.78	-1.01	-4.68	1.74	-4.81	-4.81	-4.65	-4.68	0	-4.68	1.36
0.78	-4.81	-1.01	-4.81	-3.5	1.74	-0.21	1.74	-0.21	1.74	-3.5	-4.81	0	-3.5	-4.81	-4.81	-0.21	0.78	-3.5	-4.65	-4.68	-0.21	-4.65	0.96	-4.81	3.88	-1.01	-1.23	-4.68	0.96	0.96	-4.68	-4.81	-4.81	-3.5	0	-6.04	-3.66	-4.68	0.78	-1.01	-4.68	1.74	-4.81	-4.81	-4.65	-4.68	0	-4.68	1.36
0.78	-4.81	-1.01	-4.81	-3.5	1.74	-0.21	1.74	-0.21	1.74	-3.5	-4.81	0	-3.5	-4.81	-4.81	-0.21	0.78	-3.5	-4.65	-4.68	-0.21	-4.65	0.96	-4.81	3.88	-1.01	-1.23	-4.68	0.96	0.96	-4.68	-4.81	-4.81	-3.5	0	-6.04	-3.66	-4.68	0.78	-1.01	-4.68	1.74	-4.81	-4.81	-4.65	-4.68	0	-4.68	1.36
0.78	-4.81	-1.01	-4.81	-3.5	1.74	-0.21	1.74	-0.21	1.74	-3.5	-4.81	0	-3.5	-4.81	-4.81	-0.21	0.78	-3.5	-4.65	-4.68	-0.21	-4.65	0.96	-4.81	3.88	-1.01	-1.23	-4.68	0.96	0.96	-4.68	-4.81	-4.81	-3.5	0	-6.04	-3.66	-4.68	0.78	-1.01	-4.68	1.74	-4.81	-4.81	-4.65	-4.68	0	-4.68	1.36
0.78	-4.81	-1.01	-4.81	-3.5	1.74	-0.21	1.74	-0.21	1.74	-3.5	-4.81	0	-3.5	-4.81	-4.81	-0.21	0.78	-3.5	-4.65	-4.68	-0.21	-4.65	0.96	-4.81	3.88	-1.01	-1.23	-4.68	0.96	0.96	-4.68	-4.81	-4.81	-3.5	0	-6.04	-3.66	-3.66	0.78	-1.01	-4.68	1.74	-4.81	-4.81	-4.65	-4.68	0	-4.68	1.36
0.78	-4.81	-1.01	-3.5	-3.5	-4.68	-0.21	1.74	-4.68	1.74	-6.04	-3.5	0	-4.81	-3.5	-3.66	-0.21	1.74	-3.5	-4.65	-4.68	-0.21	-3.5	0.96	-4.81	3.88	-4.65	-1.23	-4.68	0.96	0.96	-4.68	-4.81	-4.81	-4.81	0	-6.04	-4.81	-4.68	0.78	-1.01	-3.66	1.74	-3.5	-4.81	-4.65	-4.68	0	-4.68	1.36
0.78	-3.5	1.52	-4.81	-4.81	-4.65	-1.01	1.74	-4.68	1.74	0	-3.5	0	-4.81	-3.5	-4.68	1.74	-4.68	-4.81	-4.65	-4.65	1.74	-4.68	0.96	-3.5	-1.23	-1.01	-4.81	-4.68	0.96	0.96	-4.68	-4.81	-3.5	-4.81	0	-6.04	-4.68	-3.66	-4.68	-1.01	-0.21	-0.21	-4.81	-4.81	-4.81	0.75	0	-4.68	0.96
0.78	-3.5	2.11	-4.81	-4.81	-4.65	-1.01	1.74	-4.68	1.74	0	-3.5	0	-4.81	-3.5	-4.68	1.74	-4.68	-4.81	-4.65	-4.65	1.74	-4.68	0.96	-3.5	-1.23	-1.01	0.78	-4.68	0.96	0.96	-4.68	-4.81	-3.5	-4.65	0	-6.04	-4.68	-3.66	-4.68	-1.01	-0.21	-0.21	-4.81	-4.81	-4.81	0.75	0	-4.68	1.36
0.78	-3.5	-1.01	-0.21	-0.21	-4.81	1.74	-3.5	-4.68	1.74	-1.01	-4.68	0	-4.81	-4.81	-4.68	-0.21	-4.65	-0.21	-4.65	-4.68	-0.21	-4.65	0.96	-4.81	-0.21	-4.68	0.96	-4.81	0.96	0.96	-4.81	-3.5	-4.81	-4.68	0	1.74	-4.81	-3.66	0.78	-4.65	0.78	1.74	-3.5	-3.5	-4.68	-3.66	0	0.78	1.36
0.78	-3.5	-1.01	-0.21	-4.81	-4.68	-0.21	0.78	-4.68	-0.21	-3.5	-6.04	0	-4.81	-4.81	-3.66	-0.21	0.78	-3.5	-4.65	-4.68	-0.21	-4.65	0.96	-4.81	3.88	-1.01	1.52	-4.68	0.96	0.96	-4.68	-4.81	-4.81	-4.81	0	-6.04	-4.81	-4.68	0.78	-1.01	0.78	1.74	-4.81	-3.5	-4.65	-4.68	0	-4.68	1.36
0.78	-3.5	-1.01	-4.81	-4.68	-4.68	-0.21	-6.04	0.78	-0.21	1.74	-4.68	0	-4.81	-4.81	-3.66	0.78	-4.81	-3.5	-4.65	-4.68	0.78	-4.81	0.96	-4.81	-3.66	-4.65	-1.01	-4.68	0.96	0.96	-4.68	-4.81	-4.81	-4.81	0	-6.04	-3.66	-4.68	0.78	-1.01	1.74	1.74	-3.5	-4.81	-4.65	-4.68	0	-4.68	1.36
-3.5	0	-4.65	-4.81	-4.68	-3.5	-6.04	-0.21	-4.65	-0.21	1.74	-6.04	0	-4.81	-4.68	-3.66	1.74	-4.68	0	-4.65	-4.68	-1.01	-4.65	0.96	-4.81	3.88	-4.65	0.96	-4.68	0.96	0.96	-4.68	-4.81	-4.81	-3.5	0	-6.04	-3.5	-4.68	-0.21	-1.01	-3.5	1.74	-3.5	-3.5	-4.68	-4.65	-6.04	-3.5	1.36
-3.5	0	-4.68	0.78	-1.01	0.75	1.36	-0.21	1.36	2.11	-4.68	2.3	-4.65	-4.65	2.11	-1.23	-4.68	1.52	0	2.3	-4.68	-4.68	-4.65	1.74	0	-0.21	-6.04	-3.66	-4.68	0.96	0.96	-3.5	-4.81	-0.21	-4.81	0	0	-4.81	-4.65	-4.68	-1.01	1.74	1.74	0.78	-4.65	-4.68	-4.68	1.74	2.3	1.74
-3.5	-1.23	0.75	-1.23	-3.5	0.78	-1.01	-4.68	-3.5	1.52	-1.23	1.52	0	3.88	-3.5	3.88	2.11	0.78	-3.5	-0.21	0.78	-4.81	-4.68	0.75	3.88	2.3	3.88	-4.65	0.78	0.78	0.75	0.75	0.96	-3.5	-4.81	2.11	-3.32	-0.21	0	-0.21	0	0.75	0.75	-3.5	1.36	-1.23	-4.81	3.88	-4.68	3.88
-3.5	1.74	-4.81	2.3	0.78	2.3	0.78	-4.81	1.74	-4.81	1.74	-4.81	0.75	-0.21	-4.68	-4.81	-0.21	-4.65	0.78	-4.81	-4.68	1.74	0	-4.81	0	-4.81	-4.68	-4.65	-6.04	-4.81	0	-4.68	-4.81	-0.21	-4.65	0.78	-4.68	0.96	-1.01	2.11	-1.23	1.36	1.74	-4.81	-4.81	-3.5	-4.65	0	-4.81	1.36
-3.32	-4.68	-1.01	-4.81	-4.65	-3.5	-6.04	-4.68	-3.66	0	1.74	-4.68	0	-4.81	-3.5	-4.68	0	-4.68	-3.5	-4.65	-4.68	-0.21	-4.65	0.96	-4.81	3.88	-1.01	0.96	-4.68	0.96	0.96	-3.5	-3.5	-4.81	-4.68	0	-6.04	-4.81	-4.68	-4.81	-1.01	1.74	0.78	-3.5	-4.65	-4.68	-1.01	0	-4.68	1.36
0	-0.21	-0.21	-4.65	-4.68	-0.21	-3.5	0.78	-6.04	-4.68	-0.21	1.74	-4.81	0	-3.5	0.78	-4.68	-0.21	-4.65	-0.21	-4.65	-4.68	-0.21	-4.65	0.96	-4.68	-1.23	-4.65	0	0	0	0	0	-4.68	0.96	0.96	-3.66	-0.21	-0.21	-4.65	0	-6.04	0	-4.68	-3.5	-1.01	0	-0.21	-3.5	-4.81
0	-0.21	0	-0.21	0	0.75	0.75	-3.5	1.36	2.11	-4.81	3.88	-4.68	3.88	1.52	-3.5	1.36	0.78	2.11	-4.68	0.75	-4.68	-1.23	-3.5	-4.65	-4.81	-4.81	-3.66	0	0	0	0	0	-4.81	-4.81	-4.68	0.78	-4.81	-3.5	-4.65	-3.66	-4.81	-1.01	0.96	0.96	3.88	-1.01	2.11	0.96	-0.21
0	-0.21	-4.68	-4.68	-4.81	1.74	-3.66	-1.01	-4.81	-4.68	-0.21	0.78	-6.04	0	-4.81	-4.68	-4.68	-0.21	-4.81	-0.21	-4.65	-4.68	0.78	-4.65	0.96	-4.81	-4.81	-4.68	0	0	0	0	0	-4.81	0.96	0.96	-4.68	-4.81	-3.5	-3.5	0	-6.04	1.74	-3.66	-3.66	-1.01	-4.65	-0.21	-4.81	-1.01
0	-0.21	-4.68	-1.01	-4.81	-3.66	-4.81	1.74	-3.5	-3.66	-0.21	-3.66	-4.68	0	-4.81	-4.65	-3.66	-0.21	-4.81	-3.5	-4.65	-4.68	-4.65	-4.65	0.96	-4.81	3.88	-1.01	0	0	0	0	0	-4.68	0.96	0.78	-4.68	-4.81	-4.81	-3.5	0	-6.04	-4.81	-4.65	-4.81	-1.01	-4.68	-4.65	-3.5	-6.04
0	-0.21	0.78	-4.65	-4.68	-0.21	-3.66	0.78	-3.5	-4.68	-0.21	-3.5	-4.68	-0.21	-4.81	-4.81	-6.04	-0.21	1.74	-4.81	-4.65	-4.68	-3.5	-4.81	0.96	-4.81	0.78	-1.23	0	0	0	0	0	-4.81	0.96	0.96	-4.68	-4.65	-4.68	-4.65	0	-6.04	-4.81	-4.81	-6.04	-1.01	-4.81	-0.21	-0.21	-4.81
0	1.36	-4.68	-4.65	-4.81	0	-0.21	-6.04	-0.21	0.78	-0.21	-0.21	-4.68	0	-4.81	-3.5	-4.68	-0.21	-4.81	0	-4.65	-4.68	-4.81	-4.65	0.96	-4.68	-3.5	-1.01	0	0	0	0	0	-4.68	0.96	0.96	-4.81	-4.81	-4.81	-4.68	0	-6.04	-4.81	-4.81	-3.66	-1.01	-0.21	1.74	-3.5	-6.04
0	2.3	-4.65	-6.04	0.75	0.75	3.88	2.3	2.3	-4.68	1.74	-4.68	-4.81	-0.21	-4.81	-4.81	0	-4.81	-3.5	-4.68	-0.21	-6.04	-4.68	-3.5	-4.81	-4.81	-3.5	-4.81	0	0	0	0	0	2.3	-0.21	2.3	-4.68	-0.21	3.88	-3.66	0.78	-3.32	3.88	-3.5	-0.21	-3.32	2.3	1.36	-4.81	1.74
0	2.3	-4.68	-4.65	-4.81	0.75	-4.65	-0.21	-4.81	-3.5	1.74	-6.04	-4.68	0	-4.81	-4.68	-4.65	1.74	-4.68	-0.21	-4.81	-3.66	0.78	-1.01	-3.5	-0.21	-3.66	3.88	0	0	0	0	0	-4.68	0.96	-1.01	-6.04	-4.81	-4.68	0.96	0	-6.04	-4.81	-3.66	-6.04	-1.01	-4.68	1.74	-3.5	-3.5
0	2.3	-4.68	-1.01	-3.5	0	-3.66	-6.04	1.74	1.74	-0.21	-4.68	-3.5	-0.21	-3.66	-4.68	-0.21	-0.21	-4.65	0	-6.04	-4.68	-3.5	-4.65	0.96	-3.5	-4.68	0.96	0	0	0	0	0	-4.68	0.96	0.96	-4.81	-0.21	-3.5	-4.68	0	-6.04	-4.81	0.78	-6.04	-4.68	1.74	-6.04	-4.81	-4.65
0	2.3	-4.68	-1.01	-1.01	-0.21	-4.81	-0.21	-4.68	-4.68	-0.21	-3.5	-4.81	0	-4.81	-4.65	-3.5	-0.21	-6.04	-4.81	-4.81	-4.65	-4.81	-4.65	0.96	-3.5	3.88	0.96	0	0	0	0	0	-6.04	0.96	0.96	-3.5	-4.68	-4.68	-0.21	0	-6.04	-4.81	-4.68	-6.04	-6.04	-4.68	1.74	-4.68	-4.68
0	-4.65	-0.21	-4.65	-1.01	0.78	-3.5	-3.5	-4.81	-4.68	1.74	-4.68	-4.81	0	-4.81	0	-4.81	1.74	-3.5	-4.68	-4.65	-4.68	0	-4.68	0.96	-4.68	2.11	-4.65	0	0	0	0	0	-4.68	1.74	0.78	-4.81	0.78	-3.5	-6.04	0	-6.04	-3.66	-4.68	-3.5	-1.01	0.78	-0.21	0.78	-4.81
0	-4.65	-4.68	1.52	-4.81	-4.65	-4.68	-6.04	1.74	-4.68	1.74	-0.21	-4.65	0	-4.81	-4.68	-4.68	0.78	-4.68	1.74	-4.65	-4.81	0.78	-4.68	0.96	-4.81	-1.01	-1.01	0	0	0	0	0	-3.5	0.96	0.96	-3.5	-4.81	0	-4.65	1.74	0	-4.81	-0.21	-6.04	-4.65	-3.5	1.74	-3.5	-4.81
0	-4.65	-4.68	-1.01	-4.81	0.78	-3.66	-3.5	-3.5	-4.68	1.74	0	-4.65	0	-4.81	-0.21	-4.68	-0.21	-4.68	-4.65	-4.65	-3.66	0.78	-4.65	0.96	-3.66	-4.68	-1.01	0	0	0	0	0	-4.81	0.96	0.96	-4.81	-4.81	-0.21	-3.5	1.74	-0.21	-4.81	-4.65	-6.04	-1.01	-4.68	1.74	-4.81	-4.81
0	-4.65	1.74	-4.81	-3.5	-1.01	1.74	1.74	-4.81	-4.65	-0.21	2.11	-4.68	-3.32	-0.21	-1.01	2.11	3.88	-4.81	0.96	2.11	1.74	1.74	1.52	1.74	3.88	-0.21	2.11	0	0	0	0	0	-3.66	1.74	-3.5	-3.66	-3.5	1.36	-3.5	0.78	-3.5	-4.68	-0.21	-0.21	-3.32	1.52	0.96	3.88	-3.5
0	0	-4.68	0.78	-4.81	-4.81	-1.01	-4.68	-0.21	-4.68	1.74	-4.81	-4.68	0	-4.81	-4.68	0.78	1.74	-4.68	-4.68	-4.65	-4.65	-0.21	-4.65	1.74	-4.68	-1.01	-1.01	0	0	0	0	0	-3.66	0.96	-0.21	-4.68	-4.65	-0.21	-4.81	0	-6.04	-6.04	-4.81	-6.04	-1.01	-3.5	1.74	-3.5	-3.5
0	0	-3.5	-4.65	-4.81	-3.5	-4.65	-0.21	-3.5	-4.68	1.74	0	-4.81	0	-4.81	-4.68	-4.65	-0.21	-4.68	1.74	-4.81	-4.81	-0.21	-4.65	0.96	-4.81	1.74	3.88	0	0	0	0	0	-4.81	0.96	-3.5	-4.68	-3.66	-4.68	-0.21	0	1.74	-3.5	-6.04	-6.04	-1.01	-4.68	-0.21	-4.81	-3.5
0	-1.23	-3.5	-4.65	-4.81	0.78	-3.5	0.96	-3.5	-4.68	-0.21	-4.81	-0.21	-0.21	-4.81	-4.81	-4.68	-0.21	-4.81	-3.5	-4.65	-4.68	1.74	-4.68	0.96	-4.81	-3.66	3.88	0	0	0	0	0	-4.81	0.96	0.96	-4.68	-4.65	-4.68	-4.81	0	-6.04	-4.81	-3.66	0	-1.01	-4.81	-0.21	-0.21	-4.81
0	-4.81	0	-0.21	-3.5	2.11	-3.5	0	2.11	-4.81	1.52	0	1.74	1.36	-4.68	1.52	0.96	-3.5	2.3	-4.81	-0.21	-4.81	-1.01	-0.21	0.78	-4.65	2.3	2.3	0	0	0	0	0	0.78	0.75	0	0.96	1.74	-3.5	0.75	3.88	1.36	2.11	0.75	0.78	1.74	3.88	-4.81	-3.66	0.78
0	-4.81	-4.81	-4.68	-1.01	-4.81	-3.66	-4.81	-4.65	-4.68	-6.04	1.74	-4.68	0	-1.01	-0.21	-4.81	0.78	-4.65	-4.68	1.74	-4.68	1.74	-4.65	-4.81	-3.5	3.88	-1.23	0	0	0	0	0	-0.21	0.78	1.36	-6.04	-0.21	-4.81	-4.68	-4.65	0	1.74	-4.81	-4.81	-4.68	-1.01	0.78	1.74	-3.5
0	-4.81	-4.68	-4.81	-3.5	0.96	-1.01	3.88	1.52	-4.81	0.75	1.74	0.78	1.74	0.78	-4.81	-0.21	-4.81	-3.5	-3.5	-4.81	1.74	-0.21	-4.81	0	-4.81	-0.21	-4.81	0	0	0	0	0	-0.21	-4.65	-0.21	-4.68	-3.32	0.96	-1.23	3.88	-1.01	2.11	3.88	-0.21	0.75	-4.68	-4.65	2.3	-3.66
0	-4.81	-4.68	-1.01	-3.5	-4.81	-3.66	-6.04	-6.04	-4.68	0.78	-1.01	-4.81	0	-4.81	-3.66	-4.81	-0.21	-4.68	-3.66	-4.65	-4.68	-4.65	-4.65	0.96	-3.66	2.11	-4.65	0	0	0	0	0	-4.68	0.96	0.96	-4.68	-4.81	-4.81	-4.68	0	0	-4.81	-4.68	-6.04	-1.01	-6.04	-4.65	-4.81	-1.01
0	-4.81	0.96	-1.01	-4.81	-3.32	0	0.78	0.75	-0.21	1.74	0	-4.65	0	-4.81	-3.5	-4.68	-0.21	-4.81	-4.81	-4.68	-4.68	2.11	-4.65	0.96	-3.5	1.74	-1.01	0	0	0	0	0	-4.81	0.96	-4.81	-0.21	-4.81	-4.81	-6.04	0	-3.5	-4.81	-4.68	-6.04	-1.01	-4.81	1.74	-3.5	0.75
0	-4.81	1.52	-4.65	-1.01	-4.65	-3.66	0.78	-3.5	-4.68	-0.21	-3.5	0.78	0	-4.81	-4.68	-4.68	1.74	0.78	0.78	-4.68	-4.81	-3.66	-6.04	0.96	-4.65	3.88	-4.65	0	0	0	0	0	-4.68	0.96	-1.01	-4.68	-3.5	-4.68	-4.68	0	-6.04	-4.81	-4.81	-4.68	-1.01	-4.81	-0.21	-3.5	-4.81
0	3.88	-4.68	-4.65	-4.81	1.74	-3.5	1.74	-3.5	-4.68	-0.21	0	-4.68	0	-4.81	-4.68	-4.68	0	-4.65	-3.5	-6.04	-4.68	1.74	-4.65	0.96	-4.81	-1.01	0.96	0	0	0	0	0	-4.68	0.96	1.36	-3.5	0.78	-0.21	-0.21	0	-6.04	-4.81	-4.68	1.74	-4.68	-0.21	-0.21	-3.5	-4.65
0	3.88	-4.68	-4.65	-4.81	1.74	-3.5	1.74	-3.5	-4.68	-0.21	0	-4.68	0	-4.81	-4.68	-4.68	0	-4.65	-3.5	2.11	-4.68	1.74	-4.65	0.96	-4.81	-1.01	0.96	0	0	0	0	0	-4.68	0.96	1.36	-3.5	0.78	-0.21	-0.21	0	-6.04	-4.81	-4.68	-0.21	-4.68	-0.21	-0.21	-3.5	-4.65
0	3.88	-4.68	-4.65	-4.81	1.74	-3.5	1.74	-3.5	-4.68	1.74	1.74	-4.68	0	-4.81	-3.5	-4.68	-0.21	-3.5	-3.5	-6.04	-4.68	1.74	-4.65	0.96	-4.81	-1.01	0.96	0	0	0	0	0	-4.68	0.96	0.96	-4.68	0.78	-0.21	-3.5	0	-6.04	1.74	-4.68	-0.21	-4.68	-0.21	-0.21	-3.5	-4.65
0	3.88	-4.68	-4.65	-4.81	1.74	-3.5	1.74	-3.5	-4.68	1.74	1.74	-4.68	0	-4.81	-3.5	-4.68	-0.21	-3.5	-3.5	-6.04	-4.68	1.74	-4.65	0.96	-4.81	-1.01	0.96	0	0	0	0	0	-4.68	0.96	0.96	-4.68	0.78	-0.21	-3.5	0	-6.04	1.74	-4.68	-0.21	-4.68	-0.21	-0.21	-3.5	-4.65
0	3.88	-4.68	-4.65	-4.81	1.74	-3.5	1.74	-3.5	-4.68	1.74	1.74	-4.68	0	-4.81	-3.5	-4.68	-0.21	-3.5	-3.5	-6.04	-4.68	1.74	-4.65	0.96	-4.81	-1.01	0.96	0	0	0	0	0	-4.68	0.96	0.96	-4.68	0.78	-0.21	-3.5	0	-6.04	1.74	-4.68	-0.21	-4.68	-0.21	-0.21	-3.5	-4.65
0	3.88	-4.68	-4.65	-4.81	1.74	-3.5	1.74	-3.5	-4.68	1.74	1.74	-4.68	0	-4.81	-3.5	-4.68	-0.21	-3.5	-3.5	-6.04	-4.68	1.74	-4.65	0.96	-4.81	-1.01	0.96	0	0	0	0	0	-4.68	0.96	0.96	-4.68	0.78	-0.21	-3.5	0	-6.04	1.74	-4.68	-0.21	-4.68	-0.21	-0.21	-3.5	-4.65
0	3.88	-4.68	-4.65	-4.81	1.74	-3.5	1.74	-3.5	-4.68	1.74	1.74	-4.68	0	-4.81	-3.5	-4.68	-0.21	-3.5	-3.5	-6.04	-4.68	1.74	-4.65	0.96	-4.81	-1.01	0.96	0	0	0	0	0	-4.68	0.96	0.96	-4.68	0.78	-0.21	-3.5	0	-6.04	1.74	-4.68	-0.21	-4.68	-0.21	-0.21	-3.5	-4.65
0	3.88	-4.68	-4.65	-4.81	1.74	-3.5	1.74	-3.5	-4.68	1.74	1.74	-4.68	0	-4.81	-3.5	-4.68	-0.21	-3.5	-3.5	-6.04	-4.68	1.74	-4.65	0.96	-4.81	-1.01	0.96	0	0	0	0	0	-4.68	0.96	0.96	-4.68	0.78	-0.21	-3.5	0	-6.04	1.74	-4.68	-0.21	-4.68	-0.21	-0.21	-3.5	-4.65
0	3.88	-4.68	-4.65	-4.81	1.74	-3.5	1.74	-3.5	-4.68	1.74	1.74	-4.68	0	-4.81	-3.5	-4.68	-0.21	-3.5	-3.5	-6.04	-4.68	1.74	-4.65	0.96	-4.81	-1.01	0.96	0	0	0	0	0	-4.68	0.96	0.96	-4.68	0.78	-0.21	-3.5	0	-6.04	1.74	-4.68	-0.21	-4.68	-0.21	-0.21	-3.5	-4.65
0	3.88	-4.68	-4.65	-4.81	1.74	-3.5	1.74	-3.5	-4.68	1.74	1.74	-4.68	0	-4.81	-3.5	-4.68	-0.21	-3.5	-3.5	-6.04	-4.68	1.74	-4.65	0.96	-4.81	-1.01	0.96	0	0	0	0	0	-4.68	0.96	0.96	-4.68	0.78	-0.21	-3.5	0	-6.04	1.74	-4.68	-0.21	-4.68	-0.21	-0.21	-3.5	-4.65
0	3.88	-4.68	-4.65	-4.81	1.74	-3.5	1.74	-3.5	-4.68	1.74	1.74	-4.68	0	-4.81	-3.5	-4.68	-0.21	-3.5	-3.5	-6.04	-4.68	1.74	-4.65	0.96	-4.81	-1.01	0.96	0	0	0	0	0	-4.68	0.96	0.96	-4.68	0.78	-0.21	-3.5	0	-6.04	1.74	-4.68	-0.21	-4.68	-0.21	-0.21	-3.5	-4.65
0	3.88	-4.68	-4.65	-3.5	1.74	-3.5	1.74	-3.5	-4.65	-0.21	0	-4.68	0	-4.81	-4.68	-4.68	0	-4.81	-3.5	-6.04	-4.68	1.74	-4.65	0.96	-4.81	-1.01	0.96	0	0	0	0	0	-4.68	0.96	0.96	-3.66	0.78	-0.21	-3.5	0	-6.04	-3.5	-4.68	-0.21	-4.68	-0.21	-0.21	-3.5	-4.65
0	3.88	-4.68	-4.65	-3.5	1.74	-3.5	1.74	-3.5	-4.65	-0.21	0	-4.68	0	-4.81	-4.68	-3.66	0	-4.81	-3.5	-6.04	-4.68	0.78	-4.65	0.96	-4.81	-1.01	0.96	0	0	0	0	0	-4.68	0.96	0.96	-3.66	0.78	-0.21	-3.5	0	-6.04	-3.66	-3.66	-0.21	-4.68	-0.21	-0.21	-3.5	-4.65
0	3.88	-4.68	-4.65	-3.5	1.74	-3.5	1.74	-3.5	-4.68	1.74	1.74	-4.68	0	-4.81	-3.5	-4.68	-0.21	-3.5	-3.5	-6.04	-4.68	1.74	-4.65	0.96	-4.81	-1.01	0.96	0	0	0	0	0	-4.68	0.96	0.96	-4.68	0.78	-0.21	-3.5	0	-6.04	1.74	-4.68	-0.21	-4.68	-0.21	-0.21	-3.5	-4.65
0	-4.68	-0.21	-4.65	-1.01	0.78	-4.81	-0.21	0.78	-4.68	1.74	1.74	-3.5	0	-4.81	-0.21	-4.68	-0.21	-4.81	-0.21	-4.65	-4.68	-0.21	-4.65	0.96	-4.68	-1.23	-4.65	0	0	0	0	0	-4.68	1.74	0.96	-4.81	0.78	-0.21	-3.5	0	-6.04	-4.81	-4.65	-3.5	-1.01	-0.21	0.78	-3.5	-4.81
0	-4.68	-0.21	-4.65	-1.01	0.78	-4.81	-0.21	0.78	-4.68	1.74	1.74	-3.5	0	-4.81	-0.21	-4.68	-0.21	-4.81	-0.21	-4.65	-4.68	-0.21	-4.65	0.96	-4.68	-1.23	-4.65	0	0	0	0	0	-4.68	1.74	0.96	-4.81	0.78	-0.21	-3.5	0	-6.04	-4.81	-4.65	-3.5	-1.01	-0.21	0.78	-3.5	-4.81
0	-4.68	-0.21	-4.65	-1.01	0.78	-4.81	-0.21	0.78	-4.68	1.74	1.74	-3.5	0	-4.81	-0.21	-4.68	-0.21	-4.81	-0.21	-4.65	-4.68	-0.21	-4.65	0.96	-4.68	-1.23	-4.65	0	0	0	0	0	-4.68	1.74	0.96	-4.81	0.78	-0.21	-3.5	0	-6.04	-4.81	-4.65	-3.5	-1.01	-0.21	0.78	-3.5	-4.81
0	-4.68	-0.21	-4.65	-1.01	0.78	-4.81	-0.21	0.78	-4.68	1.74	1.74	-3.5	0	-4.81	-0.21	-4.68	-0.21	-4.81	-0.21	-4.65	-4.68	-0.21	-4.65	0.96	-4.68	-1.23	-4.65	0	0	0	0	0	-4.68	1.74	0.96	-4.81	0.78	-0.21	-3.5	0	-6.04	-4.81	-4.65	-3.5	-1.01	-0.21	0.78	-3.5	-4.81
0	-4.68	-0.21	-4.65	-1.01	0.78	-4.81	-0.21	0.78	-4.68	1.74	1.74	-3.5	0	-4.81	-0.21	-4.68	-0.21	-4.81	-0.21	-4.65	-4.68	-0.21	-4.65	0.96	-4.68	-1.23	-4.65	0	0	0	0	0	-4.68	1.74	0.96	-4.81	0.78	-0.21	-3.5	0	-6.04	-4.81	-4.65	-3.5	-1.01	-0.21	0.78	-3.5	-4.81
0	-4.68	-0.21	-4.65	-1.01	0.78	-4.81	-0.21	0.78	-4.68	1.74	1.74	-3.5	0	-4.81	-0.21	-4.68	-0.21	-4.81	-0.21	-4.65	-4.68	-0.21	-4.65	0.96	-4.68	-1.23	-4.65	0	0	0	0	0	-4.68	1.74	0.96	-4.81	0.78	-0.21	-3.5	0	-6.04	-4.81	-4.65	-3.5	-1.01	-0.21	0.78	-3.5	-4.81
0	-4.68	-0.21	-4.65	-1.01	0.78	-4.81	-0.21	0.78	-4.68	1.74	1.74	-3.5	0	-4.81	-0.21	-4.68	-0.21	-4.81	-0.21	-4.65	-4.68	-0.21	-4.65	0.96	-4.68	-1.23	-4.65	0	0	0	0	0	-4.68	1.74	0.96	-4.81	0.78	-0.21	-3.5	0	-6.04	-4.81	-4.65	-3.5	-1.01	-0.21	0.78	-3.5	-4.81
0	-4.68	-0.21	-4.65	-1.01	0.78	-4.81	-0.21	0.78	-4.68	1.74	1.74	-3.5	0	-4.81	-0.21	-4.68	-0.21	-4.81	0.78	-4.65	-4.68	-0.21	-4.65	0.96	-4.68	-1.23	-4.65	0	0	0	0	0	-4.68	1.74	0.96	-4.81	0.78	-0.21	-3.5	0	-6.04	-4.81	-4.65	-3.5	-1.01	-0.21	0.78	-3.5	-4.81
0	-4.68	-0.21	-4.65	-1.01	0.78	-3.5	-0.21	0.78	-4.68	1.74	1.74	-3.5	0	-4.81	-0.21	-4.68	-0.21	-4.81	-0.21	-4.65	-4.68	-0.21	-4.65	0.96	-4.68	-1.23	-4.65	0	0	0	0	0	-4.68	1.74	0.96	-4.81	0.78	-0.21	-3.5	0	-6.04	-4.81	-4.65	-3.5	-1.01	-0.21	0.78	-3.5	-4.81
0	-3.66	-0.21	-4.65	-1.01	0.78	-3.5	-3.5	-4.81	-4.68	1.74	-4.81	-3.5	0	-4.81	0	-4.81	1.74	-3.5	-4.68	-4.65	-4.68	-0.21	-3.66	0.96	-4.68	-1.23	-4.65	0	0	0	0	0	-4.68	1.74	0.78	-4.81	0.78	-3.5	-6.04	0	-6.04	-4.81	-4.68	-3.5	-1.01	-3.66	-0.21	0.78	-4.81
0	-3.66	-3.5	-1.01	-3.66	-4.81	-3.5	-3.66	-4.81	-1.23	-3.5	0	-4.68	-3.5	-4.65	-0.21	0.78	1.74	-6.04	-4.81	-4.68	-3.66	-0.21	-4.81	-1.01	-4.65	-1.01	-1.01	0	0	0	0	0	-4.68	1.36	-4.68	-4.65	-3.66	0	-4.65	0	0.78	-4.68	-4.68	-6.04	-4.68	1.74	-1.01	-3.5	0
0	0.96	-0.21	-4.68	-1.01	-4.81	-3.5	0	-3.5	-4.81	1.74	-4.81	0.78	-0.21	-3.5	-3.5	-3.66	-0.21	-4.81	0.96	-4.65	-4.68	-4.81	-4.65	0.96	-4.81	2.11	-1.23	0	0	0	0	0	-4.68	0.96	0.96	-3.5	-4.81	-3.5	-4.81	0	-6.04	-4.81	-4.68	-3.5	-1.01	-6.04	0	-3.5	-4.81
0	0.96	-4.68	-1.01	-0.21	-0.21	-3.66	-6.04	-0.21	-4.68	-0.21	1.74	-4.68	-0.21	-4.81	-4.81	-0.21	-0.21	-3.5	-0.21	1.74	-4.68	0.78	-4.65	0.96	-4.81	-3.32	-4.65	0	0	0	0	0	-4.68	0.96	0.96	-4.68	-4.81	-4.81	-3.5	0	-6.04	-4.81	-3.5	-6.04	-4.68	1.74	-6.04	-3.5	-4.65
0	0.96	-4.68	-1.01	-4.65	1.74	-3.66	-6.04	0	-4.68	-0.21	0	-3.5	0	-4.81	-4.68	-0.21	0	-4.81	-4.65	-6.04	-4.68	-4.81	-4.65	0.96	-1.01	-1.01	0.96	0	0	0	0	0	-4.81	0.96	0.96	-4.68	0.78	-3.5	-3.5	0	-6.04	-4.81	-3.5	-6.04	-4.68	0	-6.04	-4.81	-3.5
0	0.75	-4.81	-4.65	-4.81	-0.21	-4.65	0.78	-4.81	-4.68	1.74	-4.81	-4.68	0	-4.81	-4.81	-4.68	1.74	-4.68	-4.65	-4.65	-4.65	-3.5	-4.65	0.96	-3.5	-4.65	0.96	0	0	0	0	0	-4.68	0.96	0.96	-3.5	-4.81	-4.68	-3.5	0	0	-3.5	-4.68	-6.04	-1.01	-4.68	1.74	-3.5	-4.81
0	0.75	-4.81	-1.01	-4.81	-3.5	-3.66	-6.04	-3.5	-4.68	0.78	1.74	-4.65	0	-4.81	-3.5	-3.5	-0.21	-4.68	-4.81	-4.65	-4.68	-4.65	-4.81	0.96	0.96	-1.01	-1.01	0	0	0	0	0	-4.68	0.96	0.96	-4.81	-4.81	-4.68	-3.5	0	1.74	-3.5	-4.68	-4.68	-1.01	1.74	0.78	-3.5	-1.01
0	0.75	-4.68	-4.65	-4.81	-6.04	-3.66	0	0.78	-4.81	1.74	1.74	-4.68	0	-4.81	-4.81	-4.81	-0.21	-3.5	-0.21	-4.68	-4.81	-4.81	-4.65	0.96	-4.81	-3.32	0.96	0	0	0	0	0	-6.04	0.96	0.78	-4.81	-3.66	-4.68	-4.81	0	-3.5	-4.81	-0.21	-6.04	-4.65	-3.5	1.74	-3.5	-4.65
0	0.75	-4.68	-4.65	-4.81	-6.04	-3.66	1.74	0.78	-4.81	1.74	1.74	-4.65	0	-4.81	-4.68	-3.5	-0.21	-3.5	0.78	-4.68	-4.81	-3.5	-4.65	0.96	-4.81	-3.32	-1.23	0	0	0	0	0	-6.04	0.96	0.78	-4.81	-3.66	-4.68	-4.65	0	-3.5	-4.81	-4.81	-6.04	-4.68	-3.5	1.74	-3.5	-4.81
0	0.75	-4.68	-4.65	-4.81	-6.04	-3.66	-3.32	0.78	-4.81	1.74	1.74	-4.81	0	-4.81	-4.68	-3.5	-0.21	-4.81	-0.21	-4.68	-4.81	-4.65	-4.65	0.96	0.78	-3.32	-1.01	0	0	0	0	0	-6.04	0.96	0.78	-4.81	-4.81	-4.68	1.74	0	-6.04	-4.81	-4.81	1.74	-4.68	-3.32	1.74	-3.5	-4.65
0	0.75	-4.68	-4.81	-3.5	-3.5	0.78	-3.32	-4.68	-4.68	-0.21	0	-4.81	0	-0.21	-4.68	-4.68	1.74	-4.81	-4.65	-4.65	-4.68	-1.01	-4.65	0.96	-3.5	-3.5	-1.23	0	0	0	0	0	-4.68	0.96	0.96	-4.65	-4.81	-4.81	-4.68	0	-6.04	-4.68	-4.68	-6.04	-1.01	-0.21	1.74	-3.5	-3.5
0	0.75	-4.68	-4.68	-4.81	-6.04	-3.66	-3.32	-3.5	-4.81	0.78	0.78	-4.81	0	-4.81	-4.68	0	-0.21	-3.5	1.74	-4.68	-4.81	-3.5	-4.65	0.96	-3.5	-4.68	0.96	0	0	0	0	0	-6.04	0.96	0.78	-4.81	-3.66	-4.68	1.74	0	-6.04	-3.5	-4.68	1.74	-4.68	1.74	1.74	-4.81	-1.01
0	0.75	-4.68	-1.01	1.74	-4.81	-4.68	1.74	0.78	-4.81	0.78	-4.81	-4.81	0	-3.66	-4.81	-3.66	-0.21	1.74	0.78	-4.65	-4.68	-4.65	-4.65	0.96	-4.81	3.88	0.96	0	0	0	0	0	-3.66	0.96	0.96	-4.68	-4.81	-4.81	-4.68	0	0	-3.66	-4.68	1.74	-1.01	-0.21	1.74	-4.81	-4.65
0	0.75	-4.68	-1.01	1.74	-4.81	-4.68	1.74	0.78	-4.68	0.78	-4.81	-4.81	0	-3.66	-4.81	-3.66	-0.21	1.74	0.78	-4.65	-4.68	-4.65	-4.65	0.96	-4.81	3.88	0.96	0	0	0	0	0	-3.66	0.96	0.96	-4.68	-4.81	-4.81	-4.68	0	0	-3.66	-4.68	1.74	-1.01	-0.21	1.74	-4.81	-4.65
0	0.75	-3.5	-4.65	-4.81	-3.5	-4.65	0.78	0.78	-4.68	1.74	-4.65	-4.81	0	-4.81	-4.68	1.74	-0.21	-3.66	-1.01	-4.65	-4.68	-1.01	-4.65	0.96	0.78	1.74	0.96	0	0	0	0	0	-3.66	0.96	0.96	-4.81	-4.68	-3.5	-4.68	0	-6.04	-4.81	-4.68	-6.04	-1.01	-0.21	1.74	-4.68	-4.81
0	1.52	-4.68	-4.65	-4.81	-4.68	-3.5	1.74	-3.5	-4.68	-0.21	0	-3.5	-4.81	-4.81	-6.04	-4.65	-0.21	-4.68	-6.04	-6.04	-4.81	0	-4.65	0.96	-4.68	-6.04	-4.65	0	0	0	0	0	-3.5	0.96	0.96	-3.5	0.78	-0.21	-4.68	0	-6.04	-4.81	-0.21	-0.21	-4.68	-4.81	-6.04	-3.5	-4.65
0	1.52	0.78	-4.65	-4.68	-4.81	-4.65	-4.68	-4.81	-4.68	1.74	-3.5	-4.81	0	-4.81	-0.21	-3.5	0.78	-3.5	0.78	-4.65	-4.68	-4.68	-4.65	0.96	-4.81	-0.21	-4.65	0	0	0	0	0	-4.81	0.96	0.96	-4.68	-4.65	-4.68	-4.68	0	-6.04	-4.81	-4.68	-6.04	-1.01	-3.5	1.74	-3.5	-3.5
0	1.74	-4.81	-1.01	-4.81	1.74	-3.66	1.74	-0.21	-4.68	-0.21	-6.04	-6.04	0	-4.81	-4.81	-3.66	-6.04	-4.81	0	-4.65	-4.81	-4.81	-4.81	0.96	-4.81	1.74	-1.01	0	0	0	0	0	-4.68	1.74	0.96	-4.65	-4.81	-0.21	-3.5	0	-0.21	-4.81	-4.68	-6.04	-1.01	-4.81	1.74	-3.5	-4.81
0	1.74	-4.68	-6.04	-3.66	-3.5	-3.66	-3.5	-0.21	-4.68	1.74	-0.21	-4.81	0	-4.81	0	-4.81	1.74	-3.5	-3.5	-4.65	-4.65	-1.01	-0.21	0.96	-1.23	3.88	-1.01	0	0	0	0	0	-1.01	-3.5	0.75	-3.5	-3.66	-6.04	2.3	-3.5	1.74	1.74	0.96	-3.5	-4.81	-4.81	-4.68	1.36	2.11
0	1.74	-4.68	-4.65	-0.21	0	-3.66	-6.04	-0.21	-3.5	-0.21	-4.65	-4.81	0	-3.5	-3.5	-3.32	-0.21	-3.5	0	-4.68	-4.68	-3.5	-4.65	0.96	-3.32	-4.81	-4.65	0	0	0	0	0	-6.04	0.96	0.96	-4.81	-3.66	-4.68	-4.81	0	-4.81	-4.81	-4.68	-6.04	-4.68	-3.5	-6.04	-3.5	-6.04
0	1.74	-4.68	-4.68	-3.32	-3.5	0.78	-4.81	-3.5	-4.68	0	-3.66	-4.81	0	-4.81	-4.68	-4.68	-0.21	1.74	0	-4.65	-4.68	-6.04	-4.65	0.96	-3.5	2.11	-1.01	0	0	0	0	0	-4.68	0.96	0.96	-3.5	-4.81	-4.81	-3.5	0	-0.21	-4.81	-4.68	-4.81	-1.01	-3.66	1.74	-4.81	-4.81
0	1.74	-3.5	-4.65	-3.5	1.74	-3.5	1.74	-3.5	-4.68	-0.21	-3.5	-4.65	0	-3.66	-3.5	-4.68	-0.21	-3.5	-3.5	-4.65	-4.68	-0.21	-4.65	0.96	-4.68	-4.65	-1.01	0	0	0	0	0	-4.68	0.96	0.96	-3.66	0.78	-3.5	-3.5	0	-6.04	-4.68	-4.68	-3.5	-1.01	-4.68	-0.21	-4.81	-3.5
0	0.78	-0.21	-0.21	-4.68	-4.81	-4.81	-0.21	0.78	-4.68	1.74	-4.68	-4.68	0	-3.5	0.75	-4.65	1.74	-4.68	0.78	-4.81	-4.68	0	-4.81	0.96	0.96	3.88	-1.01	0	0	0	0	0	-3.5	0.96	-4.81	-4.65	-4.81	-6.04	-3.5	0	-0.21	-4.81	-4.65	-3.66	-1.01	-4.68	-0.21	0.96	-4.81
0	0.78	-0.21	0	-4.65	-4.81	-4.65	-0.21	-6.04	-4.68	-0.21	0.78	-6.04	0	-4.81	-4.81	0.78	-0.21	-4.81	0	-4.65	-4.65	-4.81	-4.65	0.96	-4.81	-4.68	-1.23	0	0	0	0	0	-4.68	0.96	0.96	-3.5	-4.68	-4.81	-4.81	0	-6.04	-4.81	-4.81	-6.04	-1.01	-4.68	1.36	-3.5	-4.81
0	-3.5	-4.68	-1.01	-3.5	-4.81	-3.66	-6.04	-6.04	-4.68	0.78	-1.01	-4.81	0	-4.81	-4.68	-4.68	-0.21	-4.68	-4.68	-4.65	-4.68	-4.65	-4.65	0.96	-3.66	2.11	-4.65	0	0	0	0	0	-4.68	0.96	0.96	-4.68	-4.81	-4.81	-4.65	0	0	-4.81	-4.68	-6.04	-1.01	-6.04	-4.65	-4.81	-4.68
-0.21	-4.81	1.36	-4.65	-4.68	1.74	-1.01	3.88	1.36	-4.68	-4.68	0	-3.5	-0.21	-4.68	0.78	0.78	0.78	-0.21	-4.68	-3.5	-4.68	1.74	-4.65	-6.04	1.74	-0.21	-0.21	-3.5	-4.65	-6.04	-4.81	-4.65	0	-4.81	-3.5	3.88	-0.21	0.96	0.96	1.52	2.3	-4.68	1.74	-1.01	-4.81	-4.68	-4.68	-4.68	1.74
-0.21	-4.81	0.96	-4.65	-4.68	1.74	-1.01	0.78	1.36	0.78	-3.66	0	-0.21	1.74	-4.68	0.78	-0.21	-4.81	-0.21	-4.65	-4.81	-4.68	-4.65	-4.81	-0.21	-0.21	1.74	-3.5	-3.5	-4.68	0	-4.81	-4.65	0	-4.81	-3.5	2.11	-0.21	0.96	0.96	1.52	0.96	-4.68	1.74	-6.04	-4.68	-4.68	-4.68	-4.81	1.74
-0.21	-4.81	0.96	-4.65	-4.68	1.74	-1.01	0.78	1.36	0.78	-3.66	0	-0.21	1.74	-4.68	0.78	-0.21	-4.81	-0.21	-4.65	-4.81	-4.68	-4.65	-4.81	0.78	-0.21	1.74	-3.5	-3.5	-4.68	0	-4.81	-4.65	0	-4.81	-3.5	2.11	-0.21	0.96	0.96	1.52	0.96	-4.68	1.74	-6.04	-4.68	-4.68	-4.68	-4.81	1.74
-0.21	-4.81	0.96	-4.65	-4.68	1.74	-1.01	0.78	1.36	0.78	-3.66	0	-0.21	1.74	-4.68	0.78	-3.5	-4.81	-0.21	-4.65	-4.81	-4.68	-4.65	-4.81	0.78	-0.21	1.74	-3.5	-3.5	-4.68	0	-4.81	-4.65	0	-4.81	-3.5	2.11	-0.21	0.96	0.96	1.52	0.96	-4.68	1.74	-6.04	-4.68	-4.68	-4.68	-4.81	1.74
-0.21	-4.81	0.96	-1.01	-4.68	1.74	-1.01	-3.66	1.36	0.78	-4.68	0	-0.21	1.74	-4.68	-0.21	1.74	-0.21	-0.21	-4.81	-4.81	-4.68	-4.65	-4.81	3.88	0.78	1.74	-0.21	-3.5	-4.68	0	-4.81	-4.65	0	-4.81	-3.5	2.11	-0.21	0.96	0.96	1.52	0.96	-4.68	1.74	-6.04	-4.68	-4.68	-4.68	-4.81	1.74
-0.21	-4.81	0.96	-1.01	-4.68	1.74	-1.01	-3.66	1.36	0.78	-4.68	0	-0.21	1.74	-4.68	-0.21	1.74	-0.21	-0.21	-4.81	-4.81	-4.68	-4.65	-4.81	0.78	-0.21	1.74	-3.5	-3.5	-3.66	0	-4.81	-4.65	0	-4.81	-3.5	2.11	-0.21	0.96	0.96	1.52	-1.23	-4.68	1.74	-6.04	-4.68	-4.68	-4.68	-4.81	1.74
-0.21	-4.81	0.96	-1.01	-4.68	1.74	-1.01	-3.66	1.36	0.78	-4.68	0	-0.21	1.74	-4.68	-0.21	1.74	-4.81	-0.21	-4.68	-3.5	-4.65	1.74	-4.81	0.78	-0.21	1.74	-3.5	-3.5	-4.68	0	-4.81	1.74	0	-4.81	-3.5	2.11	-0.21	0.96	0.96	1.52	0.96	-4.68	1.74	-6.04	-4.68	-4.68	-4.68	-4.81	1.74
-0.21	-4.81	0.78	-4.65	-4.68	1.36	-4.81	3.88	2.3	0.75	-4.68	0	-3.66	-0.21	-4.68	-0.21	-6.04	-3.5	-0.21	-4.68	-4.65	-4.65	1.74	-3.5	-4.68	0.78	-0.21	-4.68	-4.81	-4.68	0	-3.5	-4.65	0.75	-4.81	-3.5	3.88	-0.21	0.96	0.96	2.11	0.78	-4.68	1.74	-1.01	-4.81	-4.68	-4.68	-4.81	1.74
-0.21	-4.81	0.78	-4.65	-4.68	1.36	-4.81	3.88	2.3	0.75	-4.68	0	-3.66	1.74	-4.68	-0.21	1.74	-3.5	-0.21	-4.68	-4.65	-4.65	1.74	-3.5	-4.68	0.78	-3.5	-4.68	-4.81	-4.68	0	-3.5	-4.65	1.74	-3.5	-3.5	3.88	-0.21	0.96	0.96	2.11	-0.21	-4.68	1.74	-1.01	0.78	-4.68	-4.68	-4.81	1.74
-0.21	-4.81	0.78	-4.65	-4.68	1.36	-4.81	3.88	2.3	0.75	-4.68	0	-3.66	0.78	-4.68	-0.21	-6.04	-3.5	-0.21	-4.68	-4.65	-4.65	1.74	-3.5	-4.68	0.78	-0.21	-4.68	-4.81	-4.68	0	-3.5	-4.65	0.75	-4.81	-3.5	3.88	-0.21	0.96	0.96	2.11	0.78	-4.68	1.74	-1.01	0.78	-4.68	-4.68	-4.81	1.74
-0.21	-4.81	0.78	-4.65	-4.68	1.36	-4.81	0.78	2.3	0.75	-4.68	0	-3.66	-0.21	-4.68	-0.21	-6.04	-3.5	-0.21	-4.68	-4.65	-4.65	1.74	-3.5	-4.68	0.78	-0.21	-4.68	-4.81	-4.68	-3.32	-3.5	-4.65	0.75	-4.81	-3.5	3.88	-0.21	0.96	0.96	1.52	0.78	-4.68	1.74	-1.01	0.78	-4.68	-4.68	-4.81	1.74
-0.21	-4.68	1.36	-4.65	-4.68	1.74	-4.65	2.3	1.36	0.75	-4.68	0	-3.66	-4.65	-4.68	-0.21	-4.65	-4.68	-0.21	-4.81	1.74	-4.68	1.74	-4.81	-4.68	1.74	0.78	-0.21	-3.5	-4.68	-4.81	-4.81	-4.65	0	-4.81	-3.5	2.11	-0.21	0.96	0.96	2.11	2.3	-4.68	1.74	-1.01	-1.01	-4.68	-4.68	-4.81	1.74
-0.21	-4.68	0.96	-1.01	-4.68	1.74	-1.01	-4.81	1.36	0.78	-4.68	0	-0.21	1.74	-4.68	-0.21	1.74	-0.21	-0.21	-4.81	-4.81	-4.68	-4.65	-4.81	0.78	-0.21	1.74	-3.5	-3.5	-3.66	0	-4.81	-4.65	0	-4.81	-3.5	2.11	-0.21	0.96	0.96	1.52	0.96	-4.68	1.74	-6.04	-4.68	-4.68	-4.68	-4.81	1.74
-0.21	-4.68	0.96	-1.01	-4.68	1.74	-1.01	-3.66	1.36	0.78	-4.68	0	-0.21	1.74	-4.68	-0.21	1.74	-0.21	-0.21	-4.81	-4.81	-4.68	-4.65	-4.81	0.78	-0.21	1.74	-3.5	-3.5	-4.68	0	-4.81	-4.65	0	-4.81	-3.5	2.11	-0.21	1.74	0.96	2.11	0.96	-4.68	1.74	-6.04	-4.68	-4.68	-4.68	-4.81	1.74
-0.21	-4.68	0.96	-1.01	-4.68	1.74	-1.01	-3.66	1.36	0.78	-4.68	0	-0.21	1.74	-4.68	-0.21	1.74	-0.21	-0.21	-4.81	-4.81	-4.68	-4.65	-4.81	0.78	-0.21	1.74	-3.5	-3.5	-3.66	0	-4.81	-4.65	0	-4.81	-3.5	2.11	-0.21	0.96	0.96	1.52	0.96	-4.68	1.74	-6.04	-4.68	-4.68	-4.68	0.78	1.74
-0.21	-4.68	0.96	-1.01	-4.68	1.74	-1.01	-3.66	1.36	0.78	-4.68	0	-0.21	1.74	-4.68	-0.21	1.74	-0.21	-0.21	-4.81	-4.81	-4.68	-4.65	-4.81	0.78	0.78	1.74	-0.21	-3.5	-3.66	0	-4.81	-4.65	0	-4.81	-3.5	2.11	-0.21	0.96	0.96	1.52	0.96	-4.68	1.74	-6.04	-4.68	-4.68	-4.68	-4.81	1.74
-0.21	-4.68	0.96	-1.01	-4.68	1.74	-1.01	-3.66	1.36	0.78	-4.68	0	-0.21	1.74	-4.68	-0.21	1.74	-0.21	-0.21	-4.81	-4.81	-4.68	-4.65	-4.81	0.78	0.78	1.74	-3.5	-3.5	-4.68	0	-4.81	-4.65	0	-4.81	-3.5	2.11	-0.21	0.96	0.96	1.52	0.96	-4.68	1.74	-6.04	-4.68	-4.68	-4.68	-4.81	1.74
-0.21	-4.68	0.96	-1.01	-4.68	1.74	-1.01	-3.66	1.36	0.78	-4.68	0	-0.21	1.74	-4.68	-0.21	1.74	-0.21	-0.21	-4.81	-4.81	-4.68	-4.65	-4.68	0.78	-0.21	1.74	-3.5	-3.5	-4.68	0	-4.81	-4.65	0	-4.81	-3.5	2.11	-0.21	0.96	0.96	1.52	-1.23	-4.68	1.74	-6.04	-4.68	-4.68	-4.68	-4.81	1.74
-0.21	-4.68	0.96	-1.01	-4.68	1.74	-1.01	-3.66	1.36	0.78	-4.68	0	-0.21	1.74	-4.68	-0.21	1.74	1.74	-0.21	-4.81	-4.81	-4.68	-4.65	-4.81	0.78	0.78	1.74	-0.21	-3.5	-4.65	2.11	-4.81	-4.65	0	-4.81	-3.5	2.11	-0.21	0.96	0.96	1.52	-1.23	-4.68	1.74	-6.04	-4.68	-4.68	-4.68	-4.81	1.74
-0.21	-4.68	0.96	-1.01	-4.68	1.74	-1.01	-3.66	1.36	0.78	-4.68	0	-0.21	1.74	-4.68	-0.21	1.74	0.78	-0.21	-4.81	-4.81	-4.68	-4.65	-4.81	0.78	-0.21	1.74	-3.5	-3.5	-4.68	0	-4.81	-4.65	0	-4.81	-3.5	2.11	-0.21	0.96	0.96	1.52	0.96	-4.68	1.74	-6.04	-4.68	-4.68	-4.68	-4.81	1.74
-0.21	-4.68	0.96	-1.01	-4.68	1.74	-1.01	-3.66	1.36	0.78	-4.68	0	-0.21	1.74	-4.68	-0.21	1.74	0.78	-0.21	-4.81	-4.81	-4.68	-4.65	-4.81	0.78	0.78	1.74	-3.5	-3.5	-4.68	0	-4.81	-4.65	0	-4.81	-3.5	2.11	-0.21	1.74	0.96	2.11	-1.01	-4.68	1.74	-6.04	-4.68	-4.68	-4.68	-4.81	1.74
-0.21	-4.68	0.96	-1.01	-4.68	1.74	-1.01	-3.66	1.36	0.78	-4.68	0	-0.21	1.74	-4.68	-0.21	1.74	0.78	-0.21	-4.81	-4.81	-4.68	-4.65	-4.81	0.78	0.78	1.74	-3.5	-3.5	-3.66	0	-4.81	-4.65	0	-4.81	-3.5	2.11	-0.21	0.96	0.96	1.52	-1.23	-4.68	1.74	-6.04	-4.68	-4.68	-4.68	-4.81	1.74
-0.21	-4.68	0.96	-1.01	-4.68	1.74	-1.01	-3.66	1.36	0.78	-4.68	0	-0.21	1.74	-4.68	-0.21	1.74	0.78	-0.21	-4.81	-4.81	-4.68	-4.65	-4.81	0.78	0.78	1.74	-3.5	-3.5	-3.66	0	-4.81	-4.65	0	-4.81	-3.5	2.11	-0.21	1.74	0.96	1.52	0.96	-4.68	1.74	-6.04	-4.68	-4.68	-4.68	-4.81	1.74
-0.21	0.78	1.36	-4.65	-4.68	1.74	-1.01	2.3	1.36	0.75	-4.68	0	-3.5	0.78	-4.68	0.78	-0.21	0.78	-0.21	-4.68	-4.65	-4.68	1.74	-4.65	-6.04	0.78	-0.21	-0.21	-3.5	-4.65	-6.04	-4.81	-4.65	0	-4.81	-3.5	3.88	-0.21	0.96	0.96	1.52	2.3	-4.68	1.74	-1.01	-4.68	-4.68	-4.68	-4.81	1.74
-0.21	-3.5	1.36	-4.65	-4.68	1.74	-1.01	0	0.96	-6.04	-4.68	0	-3.66	-3.5	-4.68	-0.21	0.78	-0.21	-0.21	-4.68	-4.68	-4.65	1.74	-3.5	-6.04	0.78	0	-0.21	-3.5	-4.68	-3.32	-4.68	-4.65	0	-4.81	-3.5	3.88	-0.21	0.96	0.96	2.11	0.96	-4.68	1.74	-1.01	-4.81	-4.68	-4.68	-3.5	1.74
-0.21	-3.5	1.36	-4.65	-4.68	1.74	-1.01	0	0.96	-6.04	-4.68	0	-3.66	-3.5	-4.68	-0.21	0.78	-0.21	-0.21	-4.68	-4.68	-4.65	1.74	-3.5	-6.04	0.78	0	-0.21	-3.5	-4.68	-3.32	-4.68	-4.65	0	-4.81	-3.5	3.88	-0.21	0.96	0.96	2.11	0.96	-4.68	1.74	-1.01	-4.81	-4.68	-4.68	-3.5	1.74
-0.21	-3.5	1.36	-4.65	-4.68	1.74	-1.01	0	0.96	-6.04	-4.68	0	-3.66	-3.5	-4.68	-0.21	0.78	-0.21	-0.21	-4.68	-4.68	-4.65	1.74	-3.5	-6.04	0.78	0	-0.21	-3.5	-4.68	-3.32	-4.68	-4.65	0	-4.81	-3.5	3.88	-0.21	0.96	0.96	2.11	0.96	-4.68	1.74	-1.01	-4.81	-4.68	-4.68	-3.5	1.74
-0.21	-3.5	-4.81	-4.65	-4.68	2.11	-1.01	2.3	1.36	0.75	-4.68	0	-3.66	-0.21	-4.68	-0.21	-4.68	-3.66	-0.21	-4.65	-6.04	-4.65	1.74	-0.21	-4.65	0.78	-0.21	-4.68	-3.5	-4.68	-3.32	-0.21	-4.65	0.75	-4.81	-3.5	3.88	-0.21	0.96	0.96	2.11	-4.81	-4.68	1.74	-1.01	-4.68	-4.68	-4.68	-3.66	1.74
-0.21	-3.5	-4.81	-4.65	-4.68	0.78	-1.01	3.88	0.96	1.74	-4.68	0	-3.66	0.78	-4.65	1.74	0	-4.81	-0.21	-4.68	-6.04	-4.68	1.74	-4.68	-4.68	0.78	0.78	-4.68	-3.5	-4.68	0	-4.81	-4.65	0	-3.5	-3.5	3.88	-0.21	0.96	0.96	-4.81	0.78	-4.65	1.74	-1.01	-4.81	-4.68	-4.68	-4.81	1.74
-0.21	-3.5	1.74	-4.65	-4.68	-0.21	-1.01	2.3	1.36	0.75	-4.68	0	-3.66	-0.21	-4.68	0	-6.04	-3.66	-0.21	-4.68	-6.04	-4.65	1.74	-0.21	-4.68	0.78	-4.68	-4.68	-3.5	-4.65	-4.65	0.78	-4.65	0.75	-4.81	-3.5	3.88	-0.21	0.96	0.96	2.11	-4.81	-4.68	1.74	-1.01	-4.81	-4.68	-4.68	-4.81	1.74
-0.21	-3.5	1.74	-4.65	-4.68	-0.21	-1.01	2.3	1.36	0.75	-4.68	0	-3.66	-0.21	-4.68	0	-6.04	-3.66	-0.21	-4.68	1.74	-4.65	1.74	-0.21	-4.81	0.78	-4.81	-4.68	-3.5	-4.68	-3.5	0.78	-4.65	0.75	-4.81	-3.5	3.88	-0.21	0.96	0.96	2.11	-4.81	-4.68	1.74	-1.01	-4.81	-4.68	-4.68	-4.81	-0.21
-0.21	-3.5	0.78	-4.65	-4.68	-0.21	-1.01	2.3	1.36	0.75	-4.68	0	-3.66	-0.21	-4.68	-0.21	-6.04	-3.66	-0.21	-4.68	-6.04	-4.65	1.74	-0.21	-4.68	0.78	-0.21	-4.68	-3.5	-4.68	0	-3.5	-4.65	0.75	-4.81	-3.5	3.88	-0.21	0.96	0.96	2.11	0.78	-4.68	1.74	-1.01	-4.81	-4.68	-4.68	-4.81	1.74
-0.21	-3.5	0.78	-4.65	-4.68	-0.21	-1.01	2.3	1.36	0.75	-4.68	0	-3.66	-0.21	-4.68	0	-6.04	-3.66	-0.21	-4.68	1.74	-4.65	1.74	-0.21	-4.81	0.78	-4.81	-4.68	-3.5	-4.68	-3.5	0.78	-4.65	0.75	-4.81	-3.5	3.88	-0.21	0.96	0.96	2.11	-4.81	-4.68	1.74	-1.01	-4.81	-4.68	-4.68	-4.81	1.74
-0.21	-3.5	0.78	-4.65	-4.68	-0.21	-1.01	2.3	1.36	0.75	-4.68	0	-3.66	-0.21	-4.68	0	-6.04	-3.66	-0.21	-4.68	1.74	-4.65	1.74	-0.21	-4.81	0.78	0.78	-4.68	-3.5	-4.68	-3.5	0.78	-4.65	0.75	-4.81	-3.5	3.88	-0.21	0.96	0.96	2.11	-4.81	-4.68	1.74	-1.01	-4.81	-4.68	-4.68	-4.81	1.74
-0.21	-3.5	0.78	-4.65	-4.68	1.74	-1.23	3.88	3.88	0.75	-4.68	0	-4.68	-4.81	-4.68	-3.5	-6.04	0.78	1.74	-4.68	1.74	-4.65	1.74	-4.68	-4.68	0.78	-0.21	-4.68	-3.5	-4.65	0	-4.81	-4.65	0.75	-4.81	-3.5	2.11	-0.21	0.96	0.96	-1.23	0.96	-4.68	1.74	-1.01	0.78	-4.68	-4.68	-4.68	1.74
-0.21	-3.5	0.78	-4.65	-4.68	1.74	-3.5	2.3	2.3	0.75	-4.68	0	-3.32	0.78	-4.68	0.78	-6.04	-3.66	-0.21	-4.81	1.74	-4.65	1.74	-4.68	-4.68	0.78	-4.68	-4.68	-4.81	-4.68	-4.81	-4.68	-4.65	0.75	-4.81	-3.5	3.88	-0.21	0.96	0.96	3.88	-3.5	-4.68	1.74	-1.01	0.78	-4.68	-4.68	-4.81	1.74
-0.21	-3.5	0.78	-4.65	-4.68	1.74	-3.5	3.88	2.3	0.75	-4.68	0	-3.66	0.78	-4.68	-0.21	-4.65	-4.68	-0.21	-3.5	1.74	-4.68	1.74	-4.65	-4.68	0.78	-0.21	-4.68	-3.5	-4.68	-3.32	-3.5	-4.65	0.75	-4.81	-3.5	3.88	-0.21	0.96	0.96	2.11	0.78	-4.68	1.74	-1.01	0.78	-4.68	-4.68	-4.81	1.74
-0.21	-3.5	0.78	-4.65	-4.68	0.78	-3.5	3.88	2.3	0.75	-4.68	0	-3.66	0.78	-4.68	0.78	-6.04	-3.66	-0.21	-3.5	1.74	-4.65	1.74	-4.68	-4.68	0.78	-0.21	-4.68	-3.5	-4.68	0	-3.5	-4.65	0	-4.81	-3.5	3.88	-0.21	0.96	0.96	2.11	0.78	-4.68	1.74	-1.01	0.78	-4.68	-4.68	-4.81	1.74
1.36	-4.81	1.36	-6.04	-4.68	1.74	-1.01	2.3	1.36	-1.23	-4.68	0	1.74	0.78	-4.68	1.74	1.74	-4.81	1.74	-3.5	-4.81	-4.65	1.74	-4.81	0.78	-6.04	-0.21	-3.5	-4.81	-4.68	0	-4.81	-4.65	0	-4.81	-3.5	2.11	-0.21	0.96	0.96	2.11	-1.01	-4.68	1.74	-6.04	-4.68	-4.68	-4.68	-4.81	1.74
1.36	-4.81	1.36	-1.01	-4.68	1.74	-1.01	1.36	1.36	-1.23	-4.68	0	-4.65	0.78	-4.68	1.74	1.74	-4.81	1.74	-3.5	0.78	-4.65	1.74	-4.81	1.74	-6.04	-0.21	-3.5	-4.81	-4.68	0	-4.81	-4.65	0	-4.81	-3.5	2.11	-0.21	0.96	0.96	2.11	-1.01	-4.68	1.74	-6.04	-4.68	-4.68	-4.68	-4.81	1.74
1.36	-4.81	1.36	-1.01	-4.68	1.74	-1.01	2.3	1.36	-1.23	-4.68	0	-6.04	0.78	-4.68	1.74	1.74	-4.81	1.74	-3.5	-4.81	-4.65	1.74	-4.81	-4.81	-6.04	-0.21	-3.5	-4.81	-4.68	0	-4.81	-4.65	0	-4.81	-3.5	2.11	-0.21	0.96	0.96	1.52	-1.01	-4.68	1.74	-6.04	-4.68	-4.68	-4.68	-4.81	1.74
1.36	-4.81	0.96	-6.04	-4.68	1.74	-1.01	0	1.36	1.52	-4.68	0	1.74	0.78	-4.65	1.74	1.74	-4.81	1.74	-3.5	-4.81	-4.68	1.74	-4.81	0.78	-6.04	-0.21	-3.5	-4.81	-4.68	0	-4.81	-4.65	0	-4.81	-3.5	2.11	-0.21	0.96	0.96	2.11	-1.01	-4.68	1.74	-6.04	-4.68	-4.68	-4.68	-4.81	1.74
1.36	-4.81	0.96	-1.01	-4.68	1.74	-1.01	1.36	1.36	-1.23	-4.68	0	1.74	0.78	-4.65	1.74	1.74	-4.81	1.74	-3.5	0.78	-4.65	1.74	-4.81	1.74	-6.04	-0.21	-3.5	-4.81	-4.68	0	-4.81	-4.65	0	-4.81	-3.5	2.11	-0.21	0.96	0.96	2.11	-1.01	-4.68	1.74	-6.04	-4.68	-4.68	-4.68	-4.81	1.74
1.36	-4.81	0.96	-1.01	-4.68	1.74	-1.01	1.36	1.36	-1.23	-4.68	0	1.74	0.78	-4.65	1.74	1.74	-4.81	1.74	-3.5	0.78	-4.65	1.74	-4.81	1.74	-6.04	-0.21	-3.5	-4.81	-4.68	0	-4.81	-4.65	0	-4.81	-3.5	2.11	-0.21	0.96	0.96	2.11	-1.01	-4.68	1.74	-6.04	-4.68	-4.68	-4.68	-4.81	1.74
1.36	-4.81	0.96	-1.01	-4.68	1.74	-1.01	1.36	1.36	-1.23	-4.68	0	1.74	0.78	-4.65	1.74	1.74	-4.81	1.74	-3.5	0.78	-4.65	1.74	-4.81	1.74	-6.04	-0.21	-3.5	-4.81	-4.68	0	-4.81	-4.65	0	-4.81	-3.5	2.11	-0.21	0.96	0.96	2.11	-1.01	-4.68	1.74	-6.04	-4.68	-4.68	-4.68	-4.81	1.74
1.36	-4.81	0.96	-1.01	-4.68	1.74	-1.01	1.36	1.36	-1.23	-4.68	0	1.74	0.78	-4.68	1.74	1.74	-4.81	1.74	-3.5	0.78	-4.65	1.74	-4.81	1.74	-6.04	-0.21	-3.5	-4.81	-4.68	0	-4.81	-4.65	0	-4.81	-3.5	2.11	-0.21	0.96	0.96	2.11	-1.01	-4.68	1.74	-6.04	-4.68	-4.68	-4.68	-4.81	1.74
1.36	-4.81	0.96	-1.01	-4.68	1.74	-1.01	1.36	2.3	-1.23	-4.68	0	1.74	0.78	-4.68	1.74	1.74	-4.81	1.74	-3.5	0.78	-4.65	1.74	-4.81	1.74	-6.04	-0.21	-3.5	-4.81	-4.68	0	-4.81	-4.65	0	-4.81	-3.5	2.11	-0.21	0.96	0.96	2.11	-1.01	-4.68	1.74	-6.04	-4.68	-4.68	-4.68	-4.81	1.74
1.36	-4.81	0.96	-1.01	-4.68	1.74	-1.01	2.3	1.36	-1.23	-4.68	0	-4.65	0.78	-4.68	1.74	1.74	-4.81	1.74	-3.5	-4.81	-4.68	1.74	-3.5	0.78	-6.04	-0.21	-3.5	-4.81	-4.68	0	-4.81	-4.65	0	-4.81	-3.5	2.11	-0.21	0.96	0.96	2.11	-1.01	-4.68	1.74	-6.04	-4.68	-4.68	-4.68	-4.81	1.74
1.36	-4.81	0.96	-1.01	-4.68	1.74	-1.01	2.3	1.36	1.52	-4.68	0	1.74	-4.81	-4.68	-0.21	1.74	-4.81	1.74	-4.81	0.78	-4.65	1.74	-4.81	0.78	-6.04	-0.21	-3.5	-4.81	-4.68	2.11	0.96	-4.65	0	-4.81	-3.5	2.11	-0.21	0.96	0.96	1.52	0.96	-4.68	1.74	-6.04	-4.68	-4.68	-4.68	-4.81	1.74
1.36	-4.81	0.96	-1.01	-4.68	1.74	-1.01	2.3	1.36	1.52	-4.68	0	1.74	0.78	-4.68	1.74	1.74	-4.81	1.74	-3.5	0.78	-4.65	1.74	-4.81	0.78	-6.04	-0.21	-3.5	-4.81	-4.68	0	-4.81	-4.65	0	-4.81	-3.5	2.11	-0.21	0.96	0.96	2.11	-1.01	-4.68	1.74	-6.04	-4.68	-4.68	-4.68	-4.81	1.74
1.36	-4.81	0.96	-1.01	-4.68	1.74	-1.01	0	1.36	1.52	-4.68	0	-0.21	0.78	-4.68	1.74	1.74	-4.81	1.74	-3.5	-4.81	-4.68	1.74	-3.5	0.78	-6.04	-0.21	-3.5	-4.81	-4.68	0	-4.81	-4.65	0	-4.81	-3.5	2.11	-0.21	0.96	0.96	2.11	-1.01	-4.68	1.74	-6.04	-4.68	-4.68	-4.68	-4.81	1.74
1.36	-4.81	0.96	-1.01	-4.68	1.74	-1.01	0	1.36	1.52	-4.68	0	0.78	0.78	-4.68	1.74	1.74	-4.81	1.74	-3.5	0.78	-4.65	1.74	-4.81	1.74	-6.04	-0.21	-3.5	-4.81	-4.68	0	-4.81	-4.65	0	-4.81	-3.5	2.11	-0.21	0.96	0.96	2.11	-1.01	-4.68	1.74	-6.04	-4.68	-4.68	-4.68	-4.81	1.74
1.36	-4.81	0.78	-4.65	-4.68	1.74	-1.01	1.74	1.36	0.75	-4.81	0	-4.81	0.78	-4.68	0.78	-3.5	-4.81	-0.21	-4.81	-4.81	-6.04	-4.68	-4.65	-0.21	1.74	-4.65	-3.32	-3.5	-4.68	0	-4.81	-4.65	0	-4.81	-3.5	3.88	-0.21	0.96	0.96	2.11	1.36	-4.68	1.74	-1.01	-4.68	-4.68	-4.68	-4.81	1.74
1.36	-3.5	-4.81	-4.65	-4.68	1.74	-1.01	2.3	1.36	-4.68	-4.68	0	-3.66	-0.21	-4.68	-0.21	-4.68	-4.81	-0.21	-4.65	-6.04	-4.68	1.74	-0.21	-4.65	0.78	-0.21	-3.5	-3.5	-4.68	-3.32	-3.5	-4.65	0.75	-4.81	-3.5	3.88	-0.21	0.96	0.96	2.11	-4.81	-4.68	1.74	-1.01	-4.81	-4.68	-4.81	-3.66	1.74
2.3	2.3	2.3	-1.01	-4.68	1.74	-4.65	-1.23	1.36	-1.01	-4.81	0	-4.81	-4.65	-3.32	-3.66	-0.21	0.78	1.74	-4.68	-4.68	-4.68	-6.04	-0.21	-4.81	0.78	0.78	0	-4.81	-1.01	1.74	-4.81	-4.65	0	-4.81	-3.5	2.11	-0.21	0.96	0.96	-4.68	-1.23	-4.68	1.74	-1.01	-4.81	-4.68	-4.68	-4.65	1.74
2.3	-4.81	2.3	-4.65	-4.68	1.74	-1.01	-4.68	2.3	-0.21	-4.65	0	-3.66	-3.5	-4.68	-0.21	-0.21	-4.81	-0.21	-4.81	-4.68	0	-0.21	-3.5	-0.21	-0.21	-4.81	1.74	-3.5	0	-3.5	-3.5	-4.65	0.75	-4.68	-3.5	2.11	-0.21	0.96	0.96	1.74	2.3	-4.68	1.74	-4.65	-4.68	-4.68	-4.68	-4.81	1.74
2.3	-4.81	-4.81	-1.01	-4.68	1.74	-1.01	0	2.3	0.75	-4.68	0	-3.66	1.74	-4.68	-0.21	-4.68	-4.81	1.74	-4.81	-4.68	-4.65	-4.65	-4.68	-4.68	0.78	1.74	-4.68	0.78	-4.68	-4.68	-4.81	-4.65	0	-4.81	-3.5	3.88	-0.21	0.96	0.96	2.11	1.36	-4.68	1.74	-1.01	-4.68	-4.68	-4.68	-4.68	1.74
2.3	-4.81	0.96	-1.01	-4.68	1.74	-1.01	0.78	1.36	0.78	-4.68	0	-0.21	1.74	-4.68	0.78	1.74	-4.81	-0.21	-4.68	-3.5	-4.68	-4.65	-4.81	-0.21	-0.21	1.74	-3.5	-3.5	-4.68	0	-4.81	-4.65	0	-4.81	-3.5	2.11	-0.21	0.96	0.96	1.52	0.96	-4.68	1.74	-4.65	-4.68	-4.68	-4.68	-4.81	1.74
2.3	-3.66	0.96	-1.01	-4.81	1.74	-1.01	1.36	1.36	-1.23	-4.68	0	1.74	0.78	-4.65	1.74	1.74	-4.81	1.74	-3.5	-4.81	-4.68	1.74	-3.5	0.78	-6.04	-0.21	-3.5	-4.81	-4.68	0	-4.81	-4.65	0	-4.81	-3.5	2.11	-0.21	0.96	0.96	2.11	-1.01	-4.68	1.74	-6.04	-4.68	-4.68	-4.68	-4.81	1.74
2.3	-3.66	0.96	-1.01	-4.81	1.74	-1.01	1.36	1.36	-1.23	-4.68	0	1.74	0.78	-4.65	1.74	1.74	-4.81	1.74	-3.5	-4.81	-4.68	1.74	-3.5	0.78	-6.04	-0.21	-3.5	-4.81	-4.68	0	-4.81	-4.65	0	-4.81	-3.5	2.11	-0.21	0.96	0.96	2.11	-1.01	-4.68	1.74	-6.04	-4.68	-4.68	-4.68	-4.81	1.74
2.3	1.52	1.36	-4.68	1.36	-1.23	0.75	0	-4.68	1.52	2.3	0.78	1.74	-4.68	-1.23	0.78	-1.01	-3.66	3.88	-4.81	0.78	0.78	-1.01	-4.65	-4.65	3.88	0.78	1.36	-4.68	0.96	-4.65	-4.68	-4.68	0	-4.81	-3.5	2.11	-0.21	0.96	0.96	1.52	0.96	-4.68	1.74	-4.65	-4.68	-4.68	-4.68	-4.81	1.74
2.3	0.78	2.3	-1.01	-4.68	1.74	-4.65	-1.23	1.36	-1.01	-4.68	0	-4.81	-6.04	-4.68	0.78	-0.21	-4.81	-6.04	-4.68	-4.65	-4.68	-6.04	-3.5	-4.81	0.78	0.78	0	-4.81	-1.01	1.74	-4.81	-4.65	0	-4.81	-3.5	2.11	-0.21	0.96	0.96	-4.68	-1.23	-4.68	1.74	-1.01	-4.81	-4.68	-4.68	-4.65	1.74
2.3	0.78	2.3	-1.01	-4.68	1.74	-4.65	-1.23	1.36	-1.01	-4.68	0	-4.81	-4.65	-4.68	0.78	-0.21	0.78	1.74	-4.68	-4.65	-4.68	-6.04	-3.5	-4.81	0.78	0.78	0	-4.81	-1.01	1.74	-4.81	-4.65	0	-4.81	-3.5	2.11	-0.21	0.96	0.96	-4.68	-1.23	-4.68	1.74	-1.01	-4.81	-4.68	-4.68	-4.65	1.74
2.3	0.78	2.3	-1.01	-4.68	1.74	-4.65	-1.23	1.36	-1.01	-4.68	0	-4.81	-4.65	-4.68	0.78	-0.21	0.78	1.74	-4.68	-4.65	-4.68	-6.04	-3.5	-4.81	0.78	0.78	0	-4.81	-1.01	1.74	-4.81	-4.65	0	-4.81	-3.5	2.11	-0.21	0.96	0.96	-4.68	-1.23	-4.68	1.74	-1.01	-4.81	-4.68	-4.68	-4.65	1.74
2.3	0.78	2.3	-1.01	-4.68	1.74	-4.65	-1.23	1.36	-1.01	-4.68	0	1.74	-4.81	-4.68	-3.66	0	-4.81	1.74	-4.68	-6.04	-4.68	-6.04	-0.21	0.78	-0.21	0.78	-4.68	-4.81	-1.01	-4.68	-4.81	-4.65	0	-4.81	-3.5	2.11	-0.21	0.96	0.96	-4.68	-3.5	-4.68	1.74	-1.01	-4.81	-4.68	-4.68	-4.65	1.74
2.3	0.78	2.3	-1.01	-4.68	1.74	-4.65	-1.23	1.36	-1.01	-4.68	0	1.74	-4.81	-4.68	-3.66	0	-4.81	1.74	-4.68	-6.04	-4.68	-6.04	-0.21	0.78	-0.21	0.78	-4.68	-4.81	-1.01	-4.68	-3.66	-4.65	0	-4.81	-3.5	2.11	-0.21	0.96	0.96	-4.68	-3.5	-4.68	1.74	-1.01	-4.81	-4.68	-4.68	-4.65	1.74
2.3	0.78	2.3	-1.01	-4.68	1.74	-4.65	-1.23	1.36	-1.01	-4.68	0	1.74	-4.81	-4.68	-3.66	0	-4.81	1.74	-4.68	-4.68	-4.68	-6.04	-3.66	-3.66	1.74	0.78	-3.5	-4.81	-1.01	-4.68	-4.81	-4.65	0	-4.81	-3.5	3.88	-0.21	0.96	0.96	-4.68	-4.65	-4.68	1.74	-1.01	-4.81	-4.68	-4.68	-4.65	1.74
2.3	0.78	2.3	-1.01	-4.68	1.74	-4.65	-1.23	1.36	-1.01	-4.68	0	1.74	-4.81	-4.68	-3.66	0	0.78	1.74	-4.68	-4.68	-4.68	-6.04	-3.66	-3.66	1.74	0.78	-3.5	-4.81	-1.01	-4.68	-4.81	-4.65	0	-4.81	-3.5	3.88	-0.21	0.96	0.96	-4.68	-4.68	-4.68	1.74	-1.01	-4.81	-4.68	-4.68	-4.65	1.74
2.3	0.78	2.3	-1.01	-4.68	1.74	-4.65	-1.23	1.36	-1.01	-4.68	0	-3.5	-4.65	-4.68	0.78	-0.21	0.78	-6.04	-4.68	-4.65	-4.68	-6.04	-0.21	-4.81	1.74	0.78	0	-4.81	-1.01	1.74	-4.81	-4.65	0	-4.81	-3.5	2.11	-0.21	0.96	0.96	-4.68	-1.23	-4.68	1.74	-1.01	-4.81	-4.68	-4.68	-4.65	1.74
2.3	-3.5	2.3	-1.01	-4.68	-0.21	-1.01	1.36	2.3	-0.21	-4.68	0	-4.65	0.78	-4.68	-3.5	-4.81	-4.68	1.74	-3.5	-4.65	0	-0.21	-4.65	-3.5	-3.5	-4.68	-0.21	-3.5	0.78	-0.21	-3.5	-1.01	0.75	-4.68	-3.5	0.96	-0.21	1.74	1.36	-3.32	1.52	-4.68	0	-4.65	-4.68	-4.81	1.52	-3.5	1.74
-4.65	-4.81	0.96	-1.01	-4.68	1.74	-1.01	2.3	1.36	0.78	-4.68	0	-0.21	1.74	-4.68	-0.21	1.74	-3.5	-0.21	-4.68	-3.66	-4.68	-4.65	-4.68	0.78	0.78	1.74	0.78	-3.5	1.52	0	-4.81	-4.65	0	-4.81	-3.5	2.11	-0.21	0.96	0.96	1.52	0.96	-4.68	1.74	-6.04	-4.68	-4.68	-4.68	-4.81	1.74
0	-3.5	-4.81	-4.65	-4.68	1.74	-1.01	2.3	1.36	0.75	-4.68	0	-3.66	-0.21	-4.68	-0.21	-4.68	-4.81	-0.21	-4.65	-6.04	-4.65	1.74	-0.21	-4.65	0.78	-0.21	-3.5	-3.5	-4.68	-3.32	-3.5	-4.65	0.75	-4.81	-3.5	3.88	-0.21	0.96	0.96	2.11	-4.81	-4.68	1.74	-1.01	-4.68	-4.68	-4.81	-3.5	1.74
0	-3.5	-4.68	-4.65	-4.68	1.74	-1.01	2.3	1.36	0.75	-4.68	0	-3.66	-0.21	-4.68	-0.21	-4.68	-4.81	-0.21	-4.65	-6.04	-4.65	1.74	-0.21	-4.65	0.78	-0.21	-3.5	-3.5	-4.68	-3.32	-3.5	-4.65	0.75	-4.81	-3.5	3.88	-0.21	0.96	0.96	2.11	0.96	-4.68	1.74	-1.01	-4.68	-4.68	-4.81	-4.81	1.74
0	-3.5	0.96	-4.65	-4.68	-0.21	-1.01	3.88	2.3	0.78	-4.68	0	-4.81	-0.21	-4.68	-0.21	1.74	-4.81	-0.21	-0.21	1.74	-4.65	1.74	-4.68	-4.68	0.78	-0.21	-4.68	-3.5	-4.68	-3.32	-3.5	-4.65	0.75	-4.81	-3.5	3.88	-0.21	0.96	0.96	2.11	1.36	-4.68	1.74	-1.01	-4.81	-4.68	-4.68	-4.65	1.74
0	-3.5	0.78	-4.65	-4.68	-0.21	-1.01	2.3	1.36	0.75	-4.68	0	-3.66	0.78	-4.68	0.78	1.74	0.78	-0.21	-3.5	-6.04	-4.65	1.74	-4.68	-4.68	0.78	-0.21	-4.68	-3.5	-4.68	-3.32	-3.5	-4.65	0.75	-4.81	-3.5	3.88	-0.21	0.96	0.96	2.11	1.36	-4.68	0.78	-1.01	-4.81	-4.68	-4.68	-4.65	1.74
0	-3.5	0.78	-4.65	-4.68	1.74	-1.01	2.3	1.36	0.75	-4.68	0	-3.66	-0.21	-4.68	-0.21	-4.68	-3.66	-0.21	-4.65	-6.04	-4.65	1.74	-0.21	-4.65	0.78	-0.21	-3.5	-3.5	-4.68	-6.04	-3.5	-4.65	0.75	-4.81	-3.5	3.88	-0.21	0.96	0.96	2.11	-4.81	-4.68	1.74	-1.01	-4.81	-4.68	-4.68	-4.81	1.74
0	-3.5	0.78	-4.65	-4.68	1.74	-1.01	2.3	1.36	0.75	-4.68	0	-3.66	-0.21	-4.68	-0.21	-4.68	-3.66	-0.21	-4.65	-6.04	-4.65	1.74	-0.21	-4.65	0.78	-0.21	-3.5	-3.5	-4.68	-6.04	-3.5	-4.65	0.75	-4.81	-3.5	3.88	-0.21	0.96	0.96	2.11	-4.81	-4.68	1.74	-1.01	-4.81	-4.68	-4.68	-4.81	1.74
0	-3.5	0.78	-4.65	-4.68	1.74	-1.01	2.3	1.36	0.75	-4.68	0	-3.66	-0.21	-4.68	-0.21	-4.68	-3.66	-0.21	-4.65	-6.04	-4.65	1.74	-0.21	-4.65	0.78	-0.21	-3.5	-3.5	-4.68	-6.04	-3.5	-4.65	0.75	-4.81	-3.5	3.88	-0.21	0.96	0.96	2.11	-4.81	-4.68	1.74	-1.01	-4.81	-4.68	-4.68	-4.81	1.74
0	-3.5	0.78	-4.65	-4.68	1.74	-1.01	2.3	1.36	0.75	-4.68	0	-3.66	-0.21	-4.68	-0.21	-4.68	-3.66	-0.21	-4.65	-6.04	-4.65	1.74	-0.21	-4.65	0.78	-0.21	-3.5	-3.5	-4.68	-6.04	-3.5	-4.65	0.75	-4.81	-3.5	3.88	-0.21	0.96	0.96	2.11	-4.81	-4.68	1.74	-1.01	-4.81	-4.68	-4.68	-4.81	1.74
0	-3.5	0.78	-4.65	-4.68	1.74	-1.01	2.3	1.36	0.75	-4.68	0	-3.66	-0.21	-4.68	-0.21	-4.68	-3.66	-0.21	-4.65	-6.04	-4.65	1.74	-0.21	-4.65	0.78	-0.21	-3.5	-3.5	-4.68	-6.04	-3.5	-4.65	0.75	-4.81	-3.5	3.88	-0.21	0.96	0.96	2.11	-4.81	-4.68	1.74	-1.01	-4.68	-4.68	-4.68	-4.81	1.74
0	-3.5	0.78	-4.65	-4.68	1.74	-1.01	2.3	1.36	0.75	-4.68	0	-3.66	-0.21	-4.68	-0.21	-4.68	-3.66	-0.21	-4.65	-6.04	-4.65	1.74	-0.21	-4.65	0.78	-0.21	-3.5	-3.5	-4.68	-6.04	-3.5	-4.65	0.75	-4.81	-3.5	3.88	-0.21	0.96	0.96	2.11	-4.81	-4.68	1.74	-1.01	-4.68	-4.68	-4.68	-4.81	1.74
0	-3.5	0.78	-4.65	-4.68	1.74	-1.01	2.3	1.36	0.75	-4.68	0	-3.66	-0.21	-4.68	-0.21	-4.68	-3.66	-0.21	-4.65	-6.04	-4.65	1.74	-0.21	-4.65	0.78	-0.21	-3.5	-3.5	-4.68	-6.04	-3.5	-4.65	0.75	-4.81	-3.5	3.88	-0.21	0.96	0.96	2.11	1.74	-4.68	1.74	-1.01	-4.68	-4.68	-4.68	-3.66	1.74
0	-3.5	0.78	-4.65	-4.68	1.74	-1.01	2.3	1.36	0.75	-4.68	0	-3.66	-0.21	-4.68	-0.21	-4.68	-3.66	-0.21	-4.65	-6.04	-4.65	1.74	-0.21	-4.65	0.78	-0.21	-3.5	-3.5	-4.68	-6.04	-3.5	-4.65	0.75	-4.81	-3.5	3.88	-0.21	0.96	0.96	2.11	1.74	-4.68	1.74	-1.01	-4.68	-4.68	-4.68	-3.66	1.74
0	-3.5	0.78	-4.65	-4.68	1.74	-1.01	2.3	1.36	0.75	-4.68	0	-3.66	-0.21	-4.68	-0.21	-4.68	-3.66	-0.21	-4.65	-6.04	-4.65	1.74	-0.21	-4.65	0.78	-0.21	-3.5	-3.5	-4.68	-6.04	-3.5	-4.65	0.75	-4.81	-3.5	3.88	-0.21	0.96	0.96	2.11	1.74	-4.68	1.74	-1.01	-4.68	-4.68	-4.68	-3.66	1.74
0	-3.5	0.78	-4.65	-4.68	1.74	-1.01	2.3	1.36	0.75	-4.68	0	-3.66	-3.5	-4.68	-0.21	-4.68	-3.66	-0.21	-4.65	-6.04	-4.65	1.74	-0.21	-4.65	0.78	-0.21	-4.68	-3.5	-4.68	-6.04	-3.5	-4.65	0.75	-4.81	-3.5	3.88	-0.21	0.96	0.96	2.11	1.74	-4.68	1.74	-1.01	-4.81	-4.68	-4.68	-4.68	1.74
0	-3.5	0.78	-4.65	-4.68	1.74	-1.01	2.3	1.36	0.75	-4.68	0	-3.66	-3.5	-4.68	-0.21	-4.68	-3.66	-0.21	-4.65	-6.04	-4.65	1.74	-0.21	-4.65	0.78	-0.21	-3.5	-3.5	-4.68	-6.04	-3.5	-4.65	0.75	-4.81	-3.5	3.88	-0.21	0.96	0.96	2.11	-4.81	-4.68	1.74	-1.01	-4.81	-4.68	-4.68	-4.68	1.74
0	-3.5	0.78	-4.65	-4.68	1.74	-1.01	2.3	1.36	0.75	-4.68	0	-3.66	-3.5	-4.68	-0.21	-4.68	-3.66	-0.21	-4.65	-6.04	-4.65	1.74	-0.21	-4.65	0.78	-0.21	-3.5	-3.5	-4.68	-6.04	-3.5	-4.65	0.75	-4.81	-3.5	3.88	-0.21	0.96	0.96	2.11	-4.81	-4.68	1.74	-1.01	-4.81	-4.68	-4.68	-4.68	1.74
-1.23	-3.5	1.74	-4.65	-4.68	-0.21	-1.01	2.3	2.3	0.75	-4.68	0	-4.68	0.78	-4.68	0	-6.04	-3.66	-0.21	-4.68	-6.04	-4.65	1.74	-0.21	-4.68	0.78	-4.81	-4.68	-3.5	-4.68	-3.5	0.78	-4.65	0.75	-3.5	-3.5	3.88	-0.21	0.96	0.96	-6.04	-4.81	-4.68	1.74	-1.01	-4.81	-4.68	-4.68	-4.81	1.74
-4.81	2.3	-4.65	-4.68	1.74	-1.01	-0.21	0	1.36	0.75	-4.68	0.78	-4.68	-4.81	-4.65	-4.81	-4.81	1.74	1.74	-3.5	-4.81	-4.68	-4.65	-4.81	-4.81	-0.21	-0.21	-3.5	-4.81	-4.68	0	-4.81	-4.65	0	-3.5	-3.5	2.11	-0.21	0.96	0.96	-1.23	0.78	-4.68	1.74	-4.65	-4.81	-4.68	-4.68	-3.5	1.74
-4.81	-4.81	1.36	-4.65	-4.68	1.74	-1.01	1.52	1.36	-4.81	-4.68	0	-1.23	-4.81	-4.68	1.74	0	-6.04	-0.21	-4.68	-3.5	-4.65	-4.81	-3.5	-4.68	0.78	-0.21	-0.21	-3.5	-4.65	-4.68	-3.5	-4.65	0	-4.81	-3.5	2.11	-0.21	0.96	0.96	1.52	0.96	-4.81	1.74	-1.01	-4.81	-4.68	-4.68	-3.66	-0.21
-4.81	3.88	-4.81	-4.65	-4.68	1.74	-1.23	2.3	1.36	0.78	-4.68	0	-0.21	-3.5	-4.68	-3.5	1.74	-4.68	-0.21	-4.81	1.74	-4.68	1.74	-0.21	-4.65	1.74	-0.21	-3.66	-4.81	-4.68	0	-4.68	-4.65	0	-4.81	-3.5	2.11	-0.21	0.96	0.96	2.11	0.96	-4.68	1.74	-1.01	-3.5	-4.68	-4.68	-3.5	1.74
-4.81	3.88	-4.81	-4.65	-4.68	1.74	-1.23	2.3	1.36	0.78	-4.68	0	-0.21	-3.5	-4.68	-3.5	1.74	-4.68	-0.21	-4.81	1.74	-4.68	1.74	-0.21	-4.65	1.74	-0.21	-3.66	-4.81	-4.68	0	-4.68	-4.65	0	-4.81	-3.5	2.11	-0.21	0.96	0.96	2.11	0.96	-4.68	1.74	-1.01	-3.5	-4.68	-4.68	-3.5	1.74
-4.81	-3.66	-0.21	-4.65	-4.68	1.74	-1.23	2.3	1.36	0.78	-4.68	0	-0.21	-4.68	-4.68	-3.5	-6.04	0.78	-0.21	-4.81	1.74	-4.68	1.74	-0.21	-4.65	-0.21	-0.21	-3.66	-4.81	-4.68	0	-4.68	-4.65	0	-4.81	-3.5	2.11	-0.21	0.96	0.96	2.11	0.96	-4.68	1.74	-1.01	-4.68	-4.68	-4.68	-3.5	1.74
-4.81	-3.66	-3.5	-4.65	-4.68	-0.21	-1.23	2.3	1.36	0.75	-4.68	0	0.78	-3.5	-4.68	-3.5	1.74	-4.68	-0.21	-4.81	1.74	-4.68	1.74	-0.21	-4.65	1.74	-0.21	-3.66	-4.81	-4.68	0	-4.68	-4.65	0	-4.81	-3.5	2.11	-0.21	0.96	0.96	2.11	0.96	-4.68	1.74	-1.01	-4.68	-4.68	-4.68	-4.81	1.74
-4.81	-3.66	-3.5	-4.65	-4.68	-0.21	-1.23	2.3	1.36	0.75	-4.68	0	0.78	-3.5	-4.68	-3.5	1.74	-4.68	-0.21	-4.81	1.74	-4.68	1.74	-0.21	-4.65	1.74	-0.21	-3.66	-4.81	-4.68	0	-4.68	-4.65	0	-4.81	-3.5	2.11	-0.21	0.96	0.96	2.11	0.96	-4.68	1.74	-1.01	-4.68	-4.68	-4.68	-4.81	1.74
-4.81	-3.66	-3.5	-4.65	-4.68	1.74	-1.23	2.3	1.36	0.78	-4.68	0	-0.21	-3.5	-4.68	-3.5	1.74	-4.68	-0.21	-4.81	1.74	-4.68	1.74	-0.21	-4.65	1.74	-0.21	-3.66	-4.81	-4.68	0	-4.68	-4.65	0	-4.81	-3.5	2.11	-0.21	0.96	0.96	2.11	0.96	-4.68	1.74	-1.01	-4.68	-4.68	-4.68	-4.81	1.74
-4.81	2.11	1.36	-4.65	-4.68	1.74	-1.01	2.3	1.36	0.75	-4.68	1.74	-0.21	-0.21	-4.68	-3.5	-6.04	-3.5	-0.21	-4.68	-3.5	-4.68	0.78	-4.68	-4.81	0.78	-3.5	-4.68	-3.5	-4.68	0	-3.5	-4.65	0	-4.81	-3.5	2.11	-0.21	0.96	0.96	2.11	0.96	-4.68	1.74	-1.01	-3.66	-4.68	-4.68	-4.68	-4.65
-4.81	0.78	-0.21	-4.65	-4.68	1.74	-6.04	2.3	1.36	0.75	-4.68	0	-0.21	-3.5	-4.68	-3.5	1.74	-3.5	-0.21	-4.81	1.74	-4.68	1.74	-0.21	-4.65	1.74	-0.21	-3.66	-4.81	-4.68	0	-4.68	-4.65	0	-4.81	-3.5	2.11	-0.21	0.96	0.96	2.11	0.96	-4.68	1.74	-1.01	-4.68	-4.68	-4.68	-3.5	1.74
-4.81	0.78	-0.21	-4.65	-4.68	1.74	-1.23	2.3	1.36	0.78	-4.68	0	-0.21	-3.5	-4.65	-4.81	1.74	-4.68	-0.21	-4.81	1.74	-4.65	1.74	-0.21	-4.65	1.74	-0.21	-3.66	-4.81	-4.68	0	-4.68	-4.65	0	-4.81	-3.5	2.11	-0.21	0.96	0.96	2.11	0.96	-4.68	1.74	-1.01	-4.68	-4.68	-4.68	-3.5	1.74
-4.81	0.78	-0.21	-4.65	-4.68	1.74	-1.23	2.3	1.36	0.78	-4.68	0	-0.21	-3.5	-4.68	0	1.74	-3.66	-0.21	-4.81	1.74	-4.65	-0.21	-0.21	-4.65	1.74	-0.21	-3.66	-4.81	-4.68	0	-4.68	-4.65	0	-4.81	-3.5	2.11	-0.21	0.96	0.96	2.11	0.96	-4.68	1.74	-1.01	-4.68	-4.68	-4.68	-3.5	1.74
-4.81	0.78	-0.21	-4.65	-4.68	1.74	-1.23	2.3	1.36	0.78	-4.68	0	-0.21	-3.5	-4.68	-3.5	1.74	-3.5	-0.21	-4.81	1.74	-4.68	1.74	-3.5	-4.65	1.74	-0.21	-3.66	-4.81	-4.68	0	-4.68	-4.65	0	-4.81	-3.5	2.11	-0.21	0.96	0.96	2.11	0.96	-4.68	1.74	-1.01	-4.68	-4.68	-4.68	-3.5	1.74
-4.81	0.78	1.36	-4.65	-4.68	-4.65	-1.23	2.3	1.36	0.78	-4.68	0	-0.21	-3.5	-4.68	-3.5	-4.65	-3.5	-0.21	-4.68	1.74	-4.65	1.74	-0.21	-4.65	1.74	-0.21	-3.66	-4.81	-4.68	2.11	-4.68	-4.65	0.75	-4.81	-3.5	2.11	-0.21	0.96	0.96	2.11	0.96	-4.68	1.74	-1.01	-4.68	-4.68	-4.68	-3.5	1.74
-4.81	0.78	1.36	-4.65	-4.68	1.74	-1.23	2.3	1.36	0.78	-4.68	0	-0.21	-3.5	-4.68	-3.5	-4.65	-3.5	-0.21	-4.68	1.74	-4.65	1.74	-0.21	-4.65	1.74	-0.21	-3.66	-4.81	-4.68	2.11	-4.68	-4.65	0	-4.81	-3.5	2.11	-0.21	0.96	0.96	2.11	0.96	-4.68	1.74	-1.01	-4.68	-4.68	-4.68	-3.5	1.74
-4.81	0.78	2.3	-4.65	-4.68	1.74	-4.65	2.3	1.36	0.75	-4.68	0	1.74	-0.21	-4.68	1.74	-6.04	-6.04	-0.21	1.74	-4.81	-4.65	-4.81	-4.81	-3.5	2.3	0.78	-4.81	-4.68	-4.65	0.78	0	-4.65	0	-4.81	-0.21	2.11	-0.21	0.96	0.96	-4.68	3.88	-4.81	1.74	-1.01	-4.81	-4.68	-4.68	-3.5	1.74
-4.81	0.78	2.3	-4.65	-4.68	1.74	-1.01	2.3	1.36	0.75	-4.68	0	1.52	1.74	-4.68	-0.21	-0.21	-3.5	1.74	-0.21	-4.68	1.74	1.74	-4.68	0.78	-3.5	-4.81	-4.68	-3.5	-4.65	-4.68	-4.81	-4.65	0	-3.5	-3.5	3.88	-0.21	0.96	0.96	1.52	0.78	-4.68	1.74	-1.01	1.74	-4.68	-4.68	-4.68	1.74
-4.81	0.78	2.3	-4.65	-4.68	1.74	-1.01	2.3	1.36	0.75	-4.68	0	1.52	1.74	-4.68	-0.21	-0.21	-3.5	1.74	-3.5	-4.68	1.74	1.74	-4.68	0.78	-3.5	-4.81	-4.68	-3.5	-4.65	-4.68	-4.81	-4.65	0	-3.5	-3.5	3.88	-0.21	0.96	0.96	1.52	0.78	-4.68	1.74	-1.01	1.74	-4.68	-4.68	-4.68	1.74
-4.81	0.78	2.3	-4.65	-4.68	1.74	-1.01	2.3	1.36	0.75	-4.68	0	1.52	1.74	-4.68	-0.21	-0.21	-3.5	1.74	-3.5	-4.68	1.74	1.74	-4.68	0.78	-3.5	-4.81	1.74	-3.5	-4.65	-3.66	-4.81	-4.65	0	-3.5	-3.5	3.88	-0.21	0.96	0.96	1.52	0.78	-4.68	1.74	-1.01	1.74	-4.68	-4.68	-4.68	1.74
-4.81	0.78	2.3	-4.65	-4.68	1.74	-1.01	2.3	1.36	0.75	-4.68	0	1.52	1.74	-4.68	-0.21	-0.21	-3.5	1.74	-3.5	-4.68	1.74	1.74	-4.68	0.78	-3.5	-4.81	1.74	-3.5	-4.68	-4.68	-4.81	-4.65	0	-3.5	-3.5	3.88	-0.21	0.96	0.96	1.52	0.78	-4.68	1.74	-1.01	1.74	-4.68	-4.68	-4.68	1.74
-4.81	0.78	2.3	-4.65	-4.68	1.74	-1.01	2.3	1.36	0.75	-4.68	0	1.52	1.74	-4.68	-0.21	-0.21	-3.5	1.74	-3.5	-4.68	1.74	1.74	-4.68	0.78	-3.5	-4.81	1.74	-3.5	-4.68	-4.68	-4.81	-4.65	0	-3.5	-3.5	3.88	-0.21	0.96	0.96	1.52	0.78	-4.68	1.74	-1.01	1.74	-4.68	-4.68	-4.68	1.74
-4.81	0.78	0.78	-1.01	-4.68	1.74	-1.23	0	1.36	0.78	-4.68	0	-0.21	-3.5	-4.68	0	1.74	-3.5	-0.21	-4.81	1.74	-4.68	1.74	-4.81	-4.65	1.74	-0.21	-3.66	-4.81	-4.68	0	-4.68	-4.65	0	-4.81	-3.5	2.11	-0.21	0.96	0.96	2.11	0.96	-4.68	1.74	-1.01	-4.68	-4.68	-4.68	-3.5	1.74
-4.81	-3.5	0.78	-4.65	-4.68	0.96	-3.66	3.88	2.3	1.74	-4.68	0	-3.66	-3.66	-4.68	0.78	-4.68	-3.5	1.74	-4.81	1.74	-4.65	1.74	-4.65	-4.68	0.78	-0.21	-4.68	-3.5	-4.68	0	-3.5	-4.65	0.75	-4.81	-3.5	3.88	-0.21	0.96	0.96	2.11	0.78	-4.68	1.74	-1.01	0.78	-4.68	-4.68	-4.81	1.74
-4.81	-3.5	0.78	-4.65	-4.68	0.96	0.78	2.3	2.3	0.75	-4.68	0	-4.68	-4.81	-4.68	0.78	-6.04	-3.66	-0.21	-4.68	1.74	-4.65	1.74	-4.68	-4.68	0.78	-4.68	-4.68	-4.81	-4.68	-4.81	-4.68	-4.65	0.75	-4.81	-3.5	3.88	-0.21	0.96	0.96	2.11	-4.81	-4.68	1.74	-1.01	0.78	-4.68	-4.68	-4.81	1.74
-4.81	-3.5	0.78	-4.65	-4.68	0.96	-3.5	3.88	2.3	0.75	-4.68	0	-3.66	0.78	-4.68	0.78	-6.04	-3.66	-0.21	-4.81	1.74	-4.65	1.74	-4.68	-4.68	0.78	-0.21	-4.68	-3.5	-4.68	0	-4.81	-4.65	0	-4.81	-3.5	3.88	-0.21	0.96	0.96	2.11	0.78	-4.68	1.74	-1.01	0.78	-4.68	-4.68	-4.81	1.74
-4.81	-3.5	0.78	-1.01	-4.68	-0.21	-1.01	2.3	2.3	0.78	-4.68	0	-3.66	-4.81	-4.68	-0.21	1.74	-0.21	-0.21	-4.68	-6.04	-4.65	1.74	-4.81	-4.68	0.78	0.78	-4.65	-3.5	-4.68	0	-3.5	-4.65	0.75	-4.81	-3.5	3.88	-0.21	0.96	0.96	-6.04	1.74	-4.68	1.74	-1.01	-4.81	-4.68	-4.68	-4.81	1.74
-4.81	-3.5	0.78	-1.01	-4.68	-0.21	-1.01	2.3	2.3	0.78	-4.68	0	-3.66	-4.81	-4.68	-0.21	1.74	-0.21	-0.21	-4.68	-6.04	-4.65	1.74	-4.81	-4.68	0.78	0.78	-4.65	-3.5	-4.68	0	-3.5	-4.65	0.75	-4.81	-3.5	3.88	-0.21	0.96	0.96	2.11	1.74	-4.68	1.74	-1.01	-4.81	-4.68	-4.68	0.78	1.74
3.88	-4.65	-3.32	3.88	2.3	0	-3.66	-0.21	-0.21	-6.04	-6.04	-4.65	-3.5	-6.04	1.74	0.75	-6.04	0.75	1.36	0.96	2.3	-4.81	1.74	0.96	2.3	0.78	0.78	-3.5	-3.5	-4.68	-3.32	-3.5	-4.65	0.75	-4.81	-3.5	3.88	-0.21	0.96	0.96	2.11	-4.81	-4.68	1.74	-1.01	-4.81	-4.68	-4.81	-3.66	1.74
3.88	-4.81	1.36	-4.65	-3.66	1.74	1.74	1.52	1.36	-3.5	-4.68	0	-0.21	0.78	-4.68	2.3	-0.21	-4.65	-0.21	-4.68	-4.68	-4.68	-4.81	-4.65	-3.66	0.78	-4.68	-0.21	-3.5	-4.68	-3.66	-4.81	-4.65	0	-4.81	-3.5	2.11	-0.21	0.96	0.96	2.11	1.36	-4.68	1.74	-1.01	0.78	-4.68	-4.68	-4.81	-6.04
3.88	2.11	-0.21	1.52	1.52	0	2.3	-0.21	-4.65	-6.04	-6.04	-1.01	-4.65	-6.04	-3.5	1.52	-6.04	0.75	2.3	0	2.3	-4.81	1.74	0.96	2.3	0.78	-0.21	-4.68	-4.81	-4.68	0	-3.5	-4.65	0.75	-4.81	-3.5	2.11	-0.21	0.96	0.96	2.11	0.96	-4.68	1.74	-1.01	0.78	-4.68	-4.68	-4.81	1.74
3.88	1.74	-3.32	3.88	2.3	0	-3.66	-0.21	0.75	-6.04	-6.04	-4.65	-4.81	-6.04	1.74	-4.68	-6.04	0.75	2.3	0.96	2.3	-4.81	1.74	0.96	2.3	0.78	0.96	-3.66	1.36	1.52	-6.04	-3.5	-4.65	0.75	-4.81	-3.5	3.88	-0.21	0.96	0.96	2.11	-4.81	-4.68	1.74	-1.01	-4.81	-4.68	-4.81	-3.66	1.74
-4.68	-0.21	-4.81	-4.65	-4.68	1.36	-1.01	2.3	2.3	0.75	-3.66	0	3.88	0.78	-4.68	-0.21	1.74	-4.81	-0.21	-3.5	-6.04	-4.65	1.74	-4.68	-4.68	0.78	-3.5	-4.68	-3.5	-4.68	-3.32	-3.5	-4.65	0.75	-4.81	-3.5	3.88	-0.21	0.96	0.96	2.11	1.36	-4.68	1.74	-1.01	0.78	-4.68	-4.68	-4.81	1.74
-4.68	-0.21	-4.81	-4.65	-4.68	1.36	-1.01	2.3	2.3	0.75	-3.66	0	3.88	0.78	-4.68	-0.21	1.74	-4.81	-0.21	-3.5	-6.04	-4.65	1.74	-4.68	-4.68	0.78	-3.5	-4.68	-3.5	-4.68	-3.32	-3.5	-4.65	0.75	-4.81	-3.5	3.88	-0.21	0.96	0.96	2.11	1.36	-4.68	1.74	-1.01	0.78	-4.68	-4.68	-4.81	1.74
-4.68	-4.81	1.52	-4.65	-4.68	1.74	-1.01	2.3	2.3	0.78	-4.68	0	1.74	-0.21	-4.68	-0.21	-6.04	-4.81	1.74	-4.81	-4.68	-4.65	-6.04	-4.68	-4.68	0.78	-4.65	1.74	-3.5	-4.65	-6.04	-4.68	-4.65	0	-4.81	-3.5	3.88	-0.21	0.96	0.96	2.11	1.36	-4.68	1.74	-1.01	-4.68	-4.68	-4.68	-4.81	1.74
-4.68	-4.68	2.3	-4.65	-4.68	1.74	-1.01	1.52	1.36	0.75	-4.68	0	-0.21	0	-4.68	0	0	-0.21	1.74	-4.81	0	-4.68	1.74	-0.21	-6.04	-0.21	-4.81	0.78	-4.81	-4.68	0	-3.5	-4.65	0	-3.5	-3.5	2.11	-0.21	0.96	0.96	0.78	0.96	-4.81	1.74	-1.01	0.78	-4.68	-4.68	-3.5	1.74
-4.68	-3.5	2.3	-4.65	-4.68	-0.21	-1.01	2.3	2.3	-0.21	-4.68	0	-4.65	0.78	-4.68	-3.5	-4.81	-4.68	1.74	-4.81	-4.65	0	-0.21	-4.68	-3.5	-3.5	-4.68	-0.21	-3.5	0.78	-3.5	-3.5	-1.01	0.75	-4.68	-3.5	3.88	-0.21	0.96	1.36	2.11	2.3	-4.68	1.74	-4.65	-4.68	-4.81	1.52	-3.66	1.74
-4.68	-3.5	2.3	-4.65	-4.68	1.74	-1.01	3.88	2.3	0.75	-4.68	0	-3.5	-0.21	-4.68	0.78	0.78	0.78	-0.21	-4.68	-3.5	-4.68	1.74	-4.65	-6.04	1.74	-0.21	-0.21	-3.5	-4.65	-6.04	-4.68	-4.65	0	-4.81	-3.5	3.88	-0.21	0.96	0.96	1.52	2.3	-4.68	1.74	-1.01	-4.81	-4.68	-4.68	-4.68	1.74
-4.68	-3.5	2.3	-4.65	-4.68	1.74	-1.01	3.88	2.3	0.75	-4.68	0	-3.5	-0.21	-4.68	0.78	0.78	0.78	-0.21	-4.68	-3.5	-4.68	1.74	-4.65	-6.04	1.74	-0.21	-0.21	-3.5	-4.65	-6.04	-4.68	-4.65	0	-4.81	-3.5	3.88	-0.21	0.96	0.96	1.52	2.3	-4.68	1.74	-1.01	-4.81	-4.68	-4.68	-4.68	1.74
-4.68	-3.5	2.3	-4.65	-4.68	1.74	-1.01	3.88	2.3	0.75	-4.68	0	-3.5	-0.21	-4.68	0.78	0.78	0.78	-0.21	-4.68	-3.5	-4.68	1.74	-4.65	-6.04	1.74	-0.21	-0.21	-3.5	-4.65	-6.04	-4.68	-4.65	0	-4.81	-3.5	3.88	-0.21	0.96	0.96	1.52	2.3	-4.68	1.74	-1.01	-4.81	-4.68	-4.68	-4.68	1.74
-4.68	-3.5	2.3	-4.65	-4.68	1.74	-1.01	1.52	1.36	0.75	-4.68	0	-0.21	0	-4.68	0	0	-0.21	1.74	-4.81	0	-4.68	1.74	-0.21	-6.04	-0.21	-4.81	0.78	-4.81	-4.68	-0.21	-3.5	-4.65	0	-3.5	-3.5	2.11	-0.21	0.96	0.96	0.78	0.96	-4.81	1.74	-1.01	0.78	-4.68	-4.68	-3.5	1.74
-4.68	-3.5	2.3	-4.65	-4.68	1.74	-1.01	1.52	1.36	0.75	-4.68	0	-0.21	0	-4.68	0	0	-0.21	1.74	-4.81	0	-4.68	1.74	-0.21	-6.04	-0.21	-4.81	0.78	-4.81	-4.68	0	-3.5	-4.65	0	-3.5	-3.5	2.11	-0.21	0.96	0.96	0.78	0.96	-4.81	1.74	-1.01	0.78	-4.68	-4.68	-3.5	1.74
-4.68	-3.5	2.3	-4.65	-4.68	1.74	-1.01	1.52	1.36	0.75	-4.68	0	-0.21	0	-4.68	0	0	-0.21	1.74	-4.81	0	-4.68	1.74	-0.21	-6.04	-0.21	-3.5	0.78	-4.81	-4.68	0	-3.5	-4.65	0	-3.5	-3.5	2.11	-0.21	0.96	0.96	0.78	0.96	-4.81	1.74	-1.01	0.78	-4.68	-4.68	-3.5	1.74
-4.68	-3.5	-4.81	-4.65	-4.68	1.36	-1.01	2.3	2.3	0.75	-3.66	0	3.88	0.78	-4.68	-0.21	1.74	-4.81	-0.21	-3.5	-6.04	-4.65	1.74	-4.68	-4.68	0.78	-3.5	-4.68	-3.5	-4.68	-3.32	-3.5	-4.65	0.75	-4.81	-3.5	3.88	-0.21	0.96	0.96	2.11	1.36	-4.68	1.74	-1.01	0.78	-4.68	-4.68	-4.81	1.74
-4.68	-3.5	0.78	-4.65	-4.68	-0.21	-4.65	2.3	2.3	-4.65	-4.68	0	-3.66	-0.21	-4.68	-0.21	-6.04	-3.66	-0.21	-4.68	-6.04	-4.65	1.74	-3.5	-4.68	0.78	-0.21	-0.21	-3.5	-4.68	-3.32	-3.5	-4.65	0	-4.81	-3.5	3.88	-0.21	0.96	0.96	2.11	0.78	-4.68	1.74	-1.01	-4.81	-4.68	-4.68	-4.81	-0.21
-4.68	-3.5	0.78	-4.65	-4.68	-0.21	-4.65	2.3	2.3	-4.65	-4.68	0	-3.66	-0.21	-4.68	-0.21	-6.04	-3.66	-0.21	-4.68	-6.04	-4.65	1.74	-3.5	-4.68	0.78	-0.21	-0.21	-3.5	-4.68	-3.32	-3.5	-4.65	0	-4.81	-3.5	3.88	-0.21	0.96	0.96	2.11	0.78	-4.68	1.74	-1.01	-4.81	-4.68	-4.68	-4.81	-0.21
-4.68	-3.5	0.78	-4.65	-4.68	-0.21	-4.65	2.3	2.3	-4.65	-4.68	0	-3.66	-0.21	-4.68	-0.21	-6.04	-3.66	-0.21	-4.68	-6.04	-4.65	1.74	-3.5	-4.68	0.78	-0.21	-0.21	-3.5	-4.68	-3.32	-3.5	-4.65	0	-4.81	-3.5	3.88	-0.21	0.96	0.96	2.11	0.78	-4.68	1.74	-1.01	-4.81	-4.68	-4.68	-4.81	0.78
-4.68	-3.5	0.78	-4.65	-4.68	-0.21	-4.65	2.3	2.3	-4.65	-4.68	2.11	-3.66	-0.21	-4.68	-0.21	-6.04	-3.66	-0.21	-4.68	-6.04	-4.65	1.74	-3.5	-4.68	0.78	-0.21	-0.21	-3.5	-4.68	-3.32	-3.5	-4.65	0	-4.81	-3.5	3.88	-0.21	0.96	0.96	2.11	0.78	-4.68	1.74	-1.01	-4.81	-4.68	-4.68	-4.81	-0.21
-4.68	-3.5	0.78	-4.65	-4.68	0	-4.65	2.3	2.3	-4.65	-4.68	0	-3.66	-0.21	-4.68	0.78	-6.04	-3.66	-0.21	-4.68	-6.04	-4.65	1.74	-3.5	-4.68	0.78	-0.21	-0.21	-3.5	-4.68	-3.32	-3.5	-4.65	0	-4.81	-3.5	3.88	-0.21	0.96	0.96	2.11	0.78	-4.68	1.74	-1.01	-4.81	-4.68	-4.68	-4.81	-0.21
-3.66	-4.81	0.96	-1.01	-4.68	1.74	-1.01	2.3	2.3	0.78	-4.68	0	-0.21	1.74	-4.68	-0.21	1.74	-4.81	-0.21	-4.68	-3.66	-4.68	-4.65	-4.68	0.78	0.78	1.74	-0.21	-3.5	1.52	0	-3.5	-4.65	0	-4.81	-3.5	2.11	-0.21	0.96	0.96	1.52	0.96	-4.68	1.74	-6.04	-4.68	-4.68	-4.68	-4.81	1.74
-3.66	-4.81	0.96	-1.01	-4.68	1.74	-1.01	2.3	2.3	0.78	-4.68	0	-0.21	1.74	-4.68	-0.21	1.74	-4.81	-0.21	-4.68	-3.5	-4.68	-4.65	-4.68	0.78	0.78	1.74	-0.21	-3.5	-4.68	0	-4.81	-4.65	0	-4.81	-3.5	2.11	-0.21	0.96	0.96	1.52	0.96	-4.68	1.74	-6.04	-4.68	-4.68	-4.68	-4.81	1.74
-3.66	-4.81	0.96	-1.01	-4.68	1.74	-1.01	2.3	2.3	0.78	-4.68	0	-0.21	1.74	-4.68	-0.21	1.74	-4.81	-0.21	-4.68	-3.5	-4.68	-4.65	-4.68	0.78	0.78	1.74	-0.21	-3.5	-4.68	0	-4.81	-4.65	0	-4.81	-3.5	2.11	-0.21	0.96	0.96	2.11	-1.01	-4.68	1.74	-6.04	-4.68	-4.68	-4.68	-4.81	1.74
-3.66	3.88	0.96	-1.01	-4.68	1.74	-1.01	0	2.3	0.78	-4.68	0	-0.21	1.74	-4.68	-0.21	1.74	-4.81	-0.21	-4.68	-3.5	-4.68	-4.65	-4.68	0.78	0.78	1.74	-0.21	-3.5	1.52	0	-3.5	-4.65	0	-4.81	-3.5	3.88	-0.21	0.96	0.96	1.52	0.96	-4.68	1.74	-6.04	-4.68	-4.68	-4.68	-4.81	1.74
-3.66	-3.5	0.78	-4.65	-4.68	-0.21	-1.01	2.3	1.36	0.75	-3.66	0	-3.66	0.78	-4.68	-0.21	-6.04	0.78	-0.21	-4.68	-3.5	-4.65	-6.04	-4.68	-4.68	0.78	-4.68	-4.68	-4.81	-4.68	0	-4.68	-4.65	0.75	-4.81	-3.5	3.88	-0.21	0.96	0.96	2.11	0.96	-4.68	1.74	-1.01	-4.81	-4.68	-4.68	-4.65	1.74
-3.66	-3.5	0.78	-4.65	-4.68	-0.21	-1.01	2.3	0.96	0.75	-3.66	0	-3.66	0.78	-4.68	-0.21	-6.04	0.78	-0.21	-4.68	-4.81	-4.65	-6.04	-4.81	-4.68	0.78	-4.65	-4.68	-4.81	-4.68	0	-4.68	-4.65	0.75	-4.81	-3.5	3.88	-0.21	0.96	0.96	2.11	0.78	-4.68	1.74	-1.01	-4.81	-4.68	-4.68	-4.68	1.74
-3.66	-3.5	0.78	-4.65	-4.68	0.96	-4.81	3.88	2.3	0.75	-4.68	0	-3.66	0.78	-4.68	-0.21	-4.65	-3.5	-0.21	-3.5	1.74	-4.68	1.74	-4.65	-4.68	0.78	-0.21	-4.68	-3.5	-4.68	-3.32	-3.5	-4.65	0.75	-4.81	-3.5	3.88	-0.21	0.96	0.96	2.11	0.78	-4.68	1.74	-1.01	0.78	-4.68	-4.68	-4.81	1.74
0.96	-4.81	1.36	-4.65	-4.68	1.74	-1.23	3.88	1.36	0.78	-4.68	0	-3.5	0.78	-4.68	0.78	1.74	-4.81	0.78	-3.5	-4.81	-6.04	1.74	-4.81	-4.81	-6.04	-0.21	-3.5	-4.81	-4.68	0	-4.81	-4.65	0	-4.81	-3.5	2.11	-0.21	0.96	0.96	2.11	-1.01	-4.68	1.74	-6.04	-4.68	-4.68	-4.68	-4.81	1.74
0.96	-4.81	1.36	-4.65	-4.68	1.74	1.74	1.52	1.36	-0.21	-4.68	0	-0.21	0.78	-4.68	-3.5	-0.21	-4.65	-0.21	-4.68	-4.68	-4.68	-4.81	-4.65	-3.66	-4.81	-4.68	1.74	-3.5	-4.68	-3.5	-4.81	-4.65	0	-4.81	-3.5	2.11	-0.21	0.96	0.96	2.11	1.36	-4.68	1.74	-1.01	0.78	-4.68	-4.68	-4.81	-6.04
0.96	-4.81	1.36	-4.65	-4.68	1.74	1.74	1.52	1.36	-3.5	-4.68	0	-0.21	0.78	-4.68	2.3	-0.21	-4.65	-0.21	-4.68	-4.68	-4.68	-4.81	-4.65	-3.66	0.78	-4.68	1.74	-3.5	-4.68	-3.5	-4.81	-4.68	0	-4.81	-3.5	2.11	-0.21	0.96	0.96	2.11	1.36	-4.68	1.74	-1.01	0.78	-4.68	-4.68	-4.81	1.74
0.96	-4.81	1.36	-4.65	-4.68	1.74	1.74	1.52	1.36	-3.5	-4.68	0	-0.21	0.78	-4.68	2.3	-0.21	-4.65	-0.21	-4.68	-4.68	-4.68	0.78	-4.65	-3.66	0.78	-4.68	1.74	-3.5	-4.68	0	-4.81	-4.65	0	-4.81	-3.5	2.11	-0.21	0.96	0.96	2.11	1.36	-4.68	1.74	-1.01	0.78	-4.68	-4.68	-4.81	1.74
0.96	-4.81	0.96	-4.65	-4.68	1.74	-1.01	2.3	1.36	-3.66	-4.68	0	-0.21	0.78	-4.68	1.74	-4.65	-4.81	1.74	-3.5	-4.81	-6.04	1.74	-4.81	-0.21	-6.04	-0.21	-3.5	-4.81	-4.68	0	-4.81	-4.65	0	-4.81	-3.5	2.11	-0.21	0.96	0.96	2.11	-1.01	-4.68	1.74	-6.04	-4.68	-4.68	-4.68	-4.81	1.74
0.96	-4.81	0.96	-4.65	-4.68	1.74	-1.01	2.3	1.36	0.78	-4.68	0	-0.21	0.78	-4.68	1.74	-4.65	-4.81	1.74	-4.81	-4.68	-6.04	0.78	-3.5	0.78	-6.04	0.78	-3.5	-4.81	-4.68	0	-4.81	-4.65	0	-4.81	-3.5	2.11	-0.21	0.96	0.96	2.11	-1.01	-4.68	2.11	-6.04	-4.68	-4.68	-4.68	-4.81	1.74
0.96	-4.81	0.96	-4.65	-4.68	1.74	-1.01	2.3	1.36	0.78	-4.68	0	-0.21	0.78	-4.68	1.74	-4.65	-4.81	0.78	-4.68	-4.81	-4.68	-4.65	0	-4.81	-6.04	-0.21	-3.5	-4.81	-4.68	0	-4.81	-4.65	0	-4.81	-3.5	2.11	-0.21	0.96	0.96	1.52	-1.01	-4.68	1.74	-6.04	-4.68	-4.68	-4.68	-4.81	1.74
0.96	-4.81	0.96	-4.65	-4.68	1.74	-1.01	2.3	1.36	0.78	-4.68	0	-0.21	0.78	-4.68	1.74	-4.65	-4.81	0.78	-4.68	-4.81	-4.68	-4.65	0	-4.81	-6.04	-0.21	-3.5	-4.81	-4.68	0	-4.81	-4.65	0	-4.81	-3.5	2.11	-0.21	0.96	0.96	2.11	-1.01	-4.68	1.74	-6.04	-4.68	-4.68	-4.68	-4.81	1.74
0.96	-4.81	0.96	-4.65	-4.68	1.74	-1.01	3.88	1.36	-4.81	-4.68	0	-0.21	0.78	-4.68	1.74	1.74	-4.81	0.78	-4.81	-4.68	-6.04	-0.21	-3.5	0.78	-6.04	-0.21	-3.5	-4.81	-4.68	0	-4.81	-4.65	0	-4.81	-3.5	2.11	-0.21	0.96	0.96	2.11	-1.01	-4.68	1.74	-6.04	-4.68	-4.68	-4.68	-4.81	1.74
0.96	-4.81	0.96	-4.65	-4.68	1.74	-1.01	1.74	1.36	0.75	-4.68	0	-0.21	0.78	-4.68	1.74	1.74	-4.81	1.74	-4.81	-4.81	-4.65	1.74	-4.81	0	-6.04	1.74	-0.21	-4.81	-4.68	0	-4.81	-4.65	0	-4.81	-3.5	2.11	-0.21	0.96	0.96	2.11	-1.01	-4.68	1.74	-6.04	-4.68	-4.68	-4.68	-4.81	1.74
0.96	-4.81	0.96	-1.01	-4.68	1.74	-1.01	2.3	1.36	1.52	-4.68	0	1.74	0.78	-4.65	1.74	1.74	-4.81	-0.21	-3.5	-4.81	-4.68	1.74	-4.81	0.78	-6.04	-0.21	-3.5	-4.81	-4.68	0	-4.81	-4.65	0	-4.81	-3.5	2.11	-0.21	0.96	0.96	2.11	-1.01	-4.68	1.74	-6.04	-4.68	-4.68	-4.68	-4.81	1.74
0.96	-4.81	0.96	-1.01	-4.68	1.74	-1.01	2.3	1.36	1.52	-4.68	0	1.74	0.78	-4.65	1.74	1.74	-4.81	1.74	-3.5	0.78	-4.65	1.74	-3.5	0.78	-6.04	-0.21	-3.5	-4.81	-4.68	0	-4.81	-4.65	0	-4.81	-3.5	2.11	-0.21	0.96	0.96	2.11	-1.01	-4.68	1.74	-6.04	-4.68	-4.68	-4.68	-4.81	1.74
0.96	-4.81	0.96	-1.01	-4.68	1.74	-1.01	0	1.36	1.52	-4.68	0	1.74	0.78	-4.68	1.74	1.74	-4.81	1.74	-4.81	-3.66	-4.65	1.74	-4.81	0.78	-6.04	-0.21	-3.5	-4.81	-4.68	2.11	0.96	-4.65	0	-4.81	-3.5	2.11	-0.21	0.96	0.96	1.52	-1.01	-4.68	1.74	-6.04	-4.68	-4.68	-4.68	-4.81	1.74
0.96	-4.81	0.96	-1.01	-4.68	1.74	-1.01	0	1.36	1.52	-4.68	0	1.74	0.78	-4.68	1.74	1.74	-4.81	1.74	-4.81	-3.66	-4.65	1.74	-4.81	0.78	-6.04	0.75	-3.5	-4.81	-4.68	2.11	-4.81	-4.65	0	-4.81	-3.5	2.11	-0.21	0.96	0.96	2.11	-1.01	-4.68	1.74	-6.04	-4.68	-4.68	-4.68	-4.81	1.74
0.96	-4.81	0.96	-1.01	-4.68	1.74	-1.01	0	1.36	1.52	-4.68	0	1.74	0.78	-4.68	1.74	1.74	-4.81	1.74	-3.5	-4.81	-4.68	1.74	-4.81	0.78	-6.04	-0.21	-3.5	-4.81	-4.68	0	-4.81	-4.65	0	-4.81	-3.5	2.11	-0.21	0.96	0.96	2.11	-1.01	-4.68	1.74	-6.04	-4.68	-4.68	-4.68	-4.81	1.74
0.96	-4.81	0.96	-1.01	-4.68	1.74	-1.01	0	1.36	1.52	-4.68	0	0.78	0.78	-4.68	1.74	1.74	-4.81	1.74	-4.81	-3.66	-4.65	1.74	-4.81	0.78	-6.04	-0.21	-3.5	-4.81	-4.68	0	-4.81	-4.65	0	-4.81	-3.5	2.11	-0.21	0.96	0.96	2.11	-1.01	-4.68	1.74	-6.04	-4.68	-4.68	-4.68	-4.81	1.74
0.75	1.36	-3.5	-4.65	-4.68	1.52	-4.65	0	1.36	0.75	-4.68	0	-0.21	-3.5	-4.68	-0.21	1.74	-4.68	0	-3.5	-3.32	-4.68	1.74	-4.68	-3.5	0.78	0	-3.5	-3.5	-4.68	-4.68	-3.5	-4.65	0.75	-4.68	-3.5	2.11	-0.21	1.74	1.74	0.75	0	-4.68	1.74	-0.21	-4.68	-4.68	-4.68	0.78	1.74
0.75	1.52	1.74	-4.68	-6.04	0.96	2.3	0.75	-6.04	0.96	0.75	0	-1.01	2.11	3.88	1.74	3.88	2.11	2.3	2.3	-3.5	0.75	1.74	-6.04	-6.04	-1.01	-1.23	-6.04	-4.81	1.52	-6.04	-3.5	0.96	0	-3.5	1.74	-4.65	-1.01	0.96	0.96	1.52	0.96	-4.68	1.74	-6.04	-4.68	-4.68	-4.68	-4.81	1.74
0.75	-3.5	0.78	-4.65	-4.68	0.96	-3.5	3.88	2.3	0.75	-4.68	0	-3.66	0.78	-4.68	-3.66	-6.04	-3.66	-0.21	-3.5	1.74	-4.65	1.74	-4.68	-4.68	0.78	-0.21	-4.68	-3.5	-4.68	0	-3.5	-4.65	0.75	-4.81	-3.5	3.88	-0.21	0.96	0.96	2.11	0.78	-4.68	1.74	-1.01	0.78	-4.68	-4.68	-4.81	1.74
1.52	-0.21	1.74	-1.23	-4.68	-1.23	-4.81	1.74	-3.5	0.75	1.36	-4.68	-0.21	-3.66	0.96	2.11	-1.23	2.11	0.78	1.36	-1.23	0.96	1.74	-0.21	0.78	1.74	1.52	0.75	0.96	1.74	-0.21	0	0	0	-4.81	-3.5	2.11	-0.21	0.96	0.96	1.52	-1.23	-4.68	1.74	-4.65	-4.68	-4.68	-4.68	-4.81	1.74
1.52	0.78	1.36	-4.65	-4.68	1.74	-1.01	1.36	0	1.74	-4.68	0.78	-4.68	1.74	-4.65	-0.21	-4.65	-4.81	1.74	-3.5	-4.81	-6.04	-4.65	-4.68	-3.66	0.96	3.88	-4.81	-4.81	-4.65	0	-4.81	-4.65	0	-3.5	-3.5	3.88	-0.21	0.96	0.96	2.11	1.36	-4.68	1.74	-4.65	-4.81	-4.68	-4.68	-4.81	-0.21
1.52	0.78	2.3	-4.65	-4.68	1.74	-1.01	0	1.36	1.36	1.74	-4.68	0.78	-4.68	-3.5	-4.65	-4.81	-3.5	-4.68	1.74	-4.68	-3.5	1.74	-3.5	-4.68	-4.68	-0.21	0.78	-3.5	-4.81	-4.68	0	-4.65	0	-3.5	-3.5	2.11	-0.21	0.96	0.96	2.11	0.96	-4.68	1.74	-4.65	-4.81	-4.68	-4.68	-3.5	1.74
1.52	-3.5	-4.81	-4.65	-4.68	1.36	-1.01	2.3	2.3	0.75	-3.66	0	3.88	0.78	-4.68	-0.21	1.74	-4.81	-0.21	-3.5	-6.04	-4.65	1.74	-4.68	-4.68	0.78	-3.5	-4.68	-3.5	-4.68	-3.32	-3.5	-4.65	0.75	-4.81	-3.5	3.88	-0.21	0.96	0.96	2.11	1.36	-4.68	1.74	-1.01	0.78	-4.68	-4.68	-4.81	1.74
2.11	-4.68	-3.32	3.88	2.3	0	-3.66	-0.21	-0.21	-6.04	-6.04	-4.65	-3.5	-6.04	1.74	0.75	-6.04	0.75	2.3	0.96	2.3	-4.81	1.74	0.96	2.3	0.78	0.96	-3.66	1.36	1.52	-6.04	-3.66	-4.65	0.75	-4.81	-3.5	3.88	-0.21	0.96	0.96	2.11	1.74	-4.68	1.74	-1.01	-4.68	-4.68	-4.68	-3.66	1.74
2.11	-4.68	-3.32	3.88	2.3	0	-3.66	-0.21	-0.21	-6.04	-6.04	-4.65	-3.5	-6.04	1.74	0.75	-6.04	0.75	2.3	0.96	2.3	-4.81	1.74	0.96	2.3	0.78	0.96	-3.66	1.36	1.52	-6.04	-3.66	-4.65	0.75	-4.81	-3.5	3.88	-0.21	0.96	0.96	2.11	1.74	-4.68	1.74	-1.01	-4.68	-4.68	-4.68	-3.66	1.74
2.11	-4.68	-3.32	3.88	2.3	0	-3.66	-0.21	-0.21	-6.04	-6.04	-4.65	-3.5	-6.04	1.74	0.75	-6.04	0.75	2.3	0.96	2.3	-4.81	1.74	0.96	2.3	0.78	0.96	-3.66	1.36	1.52	-6.04	-3.66	-4.65	0.75	-4.81	-3.5	3.88	-0.21	0.96	0.96	2.11	1.74	-4.68	1.74	-1.01	-4.68	-4.68	-4.68	-3.66	1.74
2.11	-4.68	-3.32	3.88	2.3	0	-3.66	-0.21	-0.21	-6.04	-6.04	-4.65	-3.5	-6.04	1.74	0.75	-6.04	0.75	2.3	0.96	2.3	-4.81	1.74	0.96	2.3	0.78	0.96	-3.66	1.36	1.52	-6.04	-3.5	-4.65	0.75	-4.81	-3.5	3.88	-0.21	0.96	0.96	2.11	1.74	-4.68	1.74	-1.01	-4.68	-4.68	-4.68	-3.66	1.74
2.11	-4.68	-3.32	3.88	2.3	0	-3.66	-0.21	-0.21	-6.04	-6.04	-4.65	-3.5	-6.04	1.74	0.75	-6.04	0.75	2.3	0.96	2.3	-4.81	1.74	0.96	2.3	0.78	0.96	-3.66	1.36	1.52	-6.04	-3.5	-4.65	0.75	-4.81	-3.5	3.88	-0.21	0.96	0.96	2.11	1.74	-4.68	1.74	-1.01	-4.68	-4.68	-4.68	-3.66	1.74
2.11	-4.68	-3.32	3.88	2.3	0	-3.66	-0.21	-0.21	-6.04	-6.04	-4.65	-3.5	-6.04	1.74	0.75	-6.04	0.75	2.3	0.96	2.3	-4.81	1.74	0.96	2.3	0.78	0.96	-3.66	1.36	1.52	-6.04	-3.5	-4.65	0.75	-4.81	-3.5	3.88	-0.21	0.96	0.96	2.11	1.74	-4.68	1.74	-1.01	-4.68	-4.68	-4.68	-3.66	1.74
2.11	-4.68	-3.32	3.88	2.3	0	-3.66	-0.21	-0.21	-6.04	-6.04	-4.65	-3.5	-6.04	1.74	0.75	-6.04	0.75	2.3	0.96	2.3	-4.81	1.74	0.96	2.3	0.78	0.96	-3.66	1.36	1.52	-6.04	-3.5	-4.65	0.75	-4.81	-3.5	3.88	-0.21	0.96	0.96	2.11	1.74	-4.68	1.74	-1.01	-4.68	-4.68	-4.68	-3.66	1.74
2.11	-4.68	-3.32	3.88	2.3	0	-3.66	-0.21	-0.21	-6.04	-6.04	-4.65	-3.5	-6.04	1.74	0.75	-6.04	0.75	2.3	0.96	2.3	-4.81	1.74	0.96	2.3	0.78	0.96	-3.66	1.36	1.52	-6.04	-3.5	-4.65	0.75	-4.81	-3.5	3.88	-0.21	0.96	0.96	2.11	1.74	-4.68	1.74	-1.01	-4.68	-4.68	-4.68	-3.66	1.74
2.11	-4.68	-3.32	3.88	2.3	0	-3.66	-0.21	-0.21	-6.04	-6.04	-4.65	-3.5	-6.04	1.74	0.75	-6.04	0.75	2.3	0.96	2.3	-4.81	1.74	0.96	2.3	0.78	0.96	-3.66	1.36	1.52	-6.04	-3.5	-4.65	0.75	-4.81	-3.5	3.88	-0.21	0.96	0.96	2.11	1.74	-4.68	1.74	-1.01	-4.68	-4.68	-4.68	-3.66	1.74
2.11	-4.68	-3.32	3.88	2.3	0	-3.66	-0.21	-0.21	-6.04	-6.04	-4.65	-3.5	-6.04	1.74	0.75	-6.04	0.75	2.3	0.96	2.3	-4.81	1.74	0.96	2.3	0.78	0.78	-3.5	-3.5	-4.68	-6.04	-3.5	-4.65	0.75	-4.81	-3.5	3.88	-0.21	0.96	0.96	2.11	1.74	-4.68	1.74	-1.01	-4.68	-4.68	-4.68	-3.66	1.74
2.11	-4.68	-3.32	3.88	2.3	0	-3.66	-0.21	-0.21	-6.04	-6.04	-4.65	-3.5	-6.04	1.74	0.75	-6.04	0.75	2.3	0.96	2.3	-4.81	1.74	0.96	2.3	0.78	0.78	-3.5	-3.5	-4.68	-6.04	-3.5	-4.65	0.75	-4.81	-3.5	3.88	-0.21	0.96	0.96	2.11	1.74	-4.68	1.74	-1.01	-4.68	-4.68	-4.68	-3.66	1.74
2.11	-3.5	-0.21	-4.65	-4.68	-0.21	-1.01	2.3	2.3	0.96	-4.68	0	0.78	-0.21	-4.68	-0.21	1.74	-4.81	-0.21	-0.21	1.74	-4.65	1.74	-4.68	-4.68	0.78	-0.21	-4.68	-3.5	-4.68	-3.32	-3.5	-4.65	0.75	-4.81	-3.5	3.88	-0.21	0.96	0.96	2.11	1.36	-4.68	1.74	-1.01	-4.81	-4.68	-4.68	-4.65	1.74
2.11	-3.5	-0.21	-4.65	-4.68	-0.21	-1.01	2.3	2.3	0.78	-4.68	0	-3.66	-0.21	-4.68	-0.21	1.74	-4.81	-0.21	-0.21	1.74	-4.65	1.74	-4.68	-4.68	0.78	-0.21	-4.68	-3.5	-4.68	-3.32	-3.5	-4.65	0.75	-4.81	-3.5	3.88	-0.21	0.96	0.96	2.11	1.36	-4.68	1.74	-1.01	-4.81	-4.68	-4.68	-4.68	1.74
2.11	-3.5	0.78	-4.65	-4.68	-0.21	-1.01	2.3	2.3	0.96	-4.68	0	-3.66	-0.21	-4.68	-0.21	1.74	-4.81	-0.21	-0.21	1.74	-4.65	1.74	-4.68	-4.68	0.78	-0.21	-4.68	-3.5	-4.68	-3.32	-3.5	-4.65	0.75	-4.81	-3.5	3.88	-0.21	0.96	0.96	1.52	1.36	-4.68	1.74	-1.01	-4.81	-4.68	-4.68	-4.65	1.74
2.11	-3.5	0.78	-4.65	-4.68	-0.21	-1.01	2.3	2.3	0.96	-4.68	0	-3.66	-0.21	-4.68	-0.21	1.74	-4.81	-0.21	-0.21	1.74	-4.65	1.74	-4.68	-4.68	0.78	-0.21	-4.68	-3.5	-4.68	-3.32	-3.5	-4.65	0.75	-4.81	-3.5	3.88	-0.21	0.96	0.96	2.11	1.36	-4.68	1.74	-1.01	-4.81	-4.68	-4.68	-4.65	1.74
2.11	-3.5	0.78	-4.65	-4.68	-0.21	-1.01	2.3	2.3	0.96	-4.68	0	-3.66	-0.21	-4.68	-0.21	1.74	-4.81	-0.21	-0.21	1.74	-4.65	1.74	-4.68	-4.68	0.78	-3.5	-4.68	-3.5	-4.68	-3.32	-3.5	-4.65	0.75	-4.81	-3.5	3.88	-0.21	0.96	0.96	2.11	1.36	-4.68	1.74	-1.01	-4.81	-4.68	-4.68	-4.68	1.74
2.11	-3.5	0.78	-4.65	-4.68	-0.21	-1.01	2.3	2.3	0.78	-4.68	0	-3.66	-0.21	-4.68	-0.21	1.74	-4.81	-0.21	-0.21	-4.65	-4.65	1.74	-4.68	-4.68	0.78	-0.21	-4.68	-4.81	-4.68	-3.32	-3.5	-4.65	0.75	-4.81	-3.5	3.88	-0.21	0.96	0.96	2.11	1.36	-4.68	1.74	-1.01	-4.81	-4.68	-4.68	-4.65	1.74
2.11	-3.5	0.78	-4.65	-4.68	-0.21	-1.01	2.3	2.3	0.78	-4.68	0	-3.66	-0.21	-4.68	-0.21	1.74	-4.81	-0.21	-0.21	1.74	-4.65	1.74	-4.68	-4.68	0.78	-0.21	-4.68	-3.5	-4.68	-3.32	-3.5	-4.65	0.75	-4.81	-3.5	3.88	-0.21	0.96	0.96	2.11	1.36	-4.68	1.74	-1.01	-4.81	-4.68	-4.68	-4.65	1.74
2.11	-3.5	0.78	-4.65	-4.68	-0.21	-1.01	2.3	2.3	0.78	-4.68	0	-3.66	-0.21	-4.68	-0.21	1.74	-4.81	-0.21	-0.21	1.74	-4.65	1.74	-4.68	-4.68	0.78	-0.21	-4.68	-3.5	-4.68	-3.32	-3.5	-4.65	0.75	-4.81	-3.5	3.88	-0.21	0.96	0.96	2.11	1.36	-4.68	1.74	-1.01	-4.81	-4.68	-4.68	-4.65	1.74
2.11	-3.5	0.78	-4.65	-4.68	-0.21	-1.01	2.3	2.3	0.78	-4.68	0	-3.66	-0.21	-4.68	-0.21	1.74	-4.81	-0.21	-0.21	1.74	-4.65	1.74	-4.68	-4.68	0.78	-0.21	-4.68	-3.5	-4.68	-3.32	-3.5	-4.65	0.75	-4.81	-3.5	3.88	-0.21	0.96	0.96	2.11	1.36	-4.68	1.74	-1.01	-4.81	-4.68	-4.68	-4.68	1.74
2.11	-3.5	0.78	-4.65	-4.68	-0.21	-1.01	2.3	2.3	0.78	-4.68	0	-3.66	-0.21	-4.68	-0.21	1.74	-4.81	-0.21	-0.21	1.74	-4.65	1.74	-4.68	-4.68	0.78	-0.21	-4.68	-3.5	-4.68	-3.32	-3.5	-4.65	0.75	-4.81	-3.5	3.88	-0.21	0.96	0.96	2.11	1.36	-4.68	1.74	-1.01	-4.81	-4.68	-4.68	-4.68	1.74
2.11	-3.5	0.78	-4.65	-4.68	-0.21	-1.01	2.3	2.3	0.78	-4.68	0	-3.66	-0.21	-4.68	-0.21	1.74	-4.81	-0.21	-3.5	1.74	-4.65	-1.01	-4.68	-4.68	0.78	-0.21	-4.68	-3.5	-4.68	-3.32	-3.5	-4.65	0.75	-4.81	-3.5	3.88	-0.21	0.96	0.96	2.11	1.36	-4.68	1.74	-1.01	-4.81	-4.68	-4.68	-4.65	1.74
1.74	-4.81	0.78	-4.65	-4.68	1.36	-1.01	2.3	1.36	0.75	-3.66	0	-4.81	0	-4.68	1.74	-6.04	-4.81	-0.21	-4.68	-6.04	-4.65	1.74	-0.21	-4.68	0.78	1.74	-4.68	-3.5	-4.68	0	-4.81	-4.65	0.75	-4.81	-3.5	3.88	-0.21	0.96	0.96	2.11	0.78	-4.68	0.78	-1.01	-3.5	-4.68	-4.68	-4.81	-0.21
1.74	-3.66	0.78	-4.65	-4.68	1.36	-1.01	2.3	1.36	0.75	-3.66	0	-4.81	1.74	-4.68	1.74	-6.04	-4.81	-0.21	-4.68	-6.04	-4.65	1.74	-0.21	-4.68	0.78	1.74	-4.68	-3.5	-4.68	1.74	-4.81	-4.65	0.75	-4.81	-3.5	3.88	-0.21	0.96	0.96	2.11	0.78	-4.68	0.78	-1.01	-4.81	-4.68	-4.68	-4.81	-0.21
1.74	-3.5	1.74	-4.65	-4.68	-0.21	-1.01	2.3	2.3	0.75	-4.68	0	-4.81	-0.21	-4.68	0.78	-4.81	0.78	-0.21	-4.68	1.36	-4.65	1.74	-3.5	-4.68	0.78	-0.21	-4.68	-3.5	-4.68	-3.5	-3.5	-4.65	0	-4.81	-3.5	3.88	-0.21	0.96	0.96	2.11	-3.5	-4.68	1.74	-1.01	-4.81	-4.68	-4.68	-4.68	0.78
1.74	-3.5	1.74	-4.65	-4.68	-0.21	-1.01	2.3	2.3	0.75	-4.68	0	-3.66	-0.21	-4.68	0.78	-4.81	-4.81	-0.21	-4.68	-6.04	-4.65	0.78	-4.68	-4.68	0.78	-0.21	-3.5	-3.5	-4.68	-3.5	-3.5	-4.65	0.75	-4.81	-3.5	3.88	-0.21	0.96	0.96	2.11	0.78	-4.68	1.74	-1.01	-4.81	-4.68	-4.68	-4.68	0.78
1.74	-3.5	1.74	-4.65	-4.68	-0.21	-1.01	2.3	2.3	0.75	-4.68	0	-3.66	-0.21	-4.68	0.78	-4.81	0.78	-0.21	-4.81	-6.04	-4.65	1.74	-4.68	-4.68	0.78	-0.21	-4.68	-3.5	-4.68	-0.21	-3.5	-4.65	0.75	-4.81	-3.5	3.88	-0.21	0.96	0.96	2.11	-0.21	-4.68	1.74	-1.01	-4.81	-4.68	-4.68	-4.68	0.78
1.74	-3.5	1.74	-4.65	-4.68	-0.21	-1.01	2.3	2.3	0.75	-4.68	0	-3.66	-0.21	-4.68	0.78	-4.81	0.78	-0.21	-4.68	1.36	-4.65	1.74	-3.5	-4.68	0.78	-0.21	-3.5	-3.5	-4.68	-3.5	-3.5	-4.65	0	-4.81	-3.5	3.88	-0.21	0.96	0.96	2.11	-3.5	-4.68	1.74	-1.01	0.78	-4.68	-4.68	-4.68	0.78
1.74	-3.5	1.74	-4.65	-4.68	-0.21	-1.01	2.3	2.3	0.75	-4.68	0	-3.66	-0.21	-4.68	0.78	-4.81	0.78	1.74	-4.68	-6.04	-4.65	1.74	-4.68	-4.68	0.78	-0.21	-3.5	-3.5	-4.68	-3.5	-3.5	-4.65	0.75	-4.81	-3.5	3.88	-0.21	0.96	0.96	2.11	0.78	-4.68	1.74	-1.01	-4.81	-4.68	-4.68	-4.68	0.78
1.74	-3.5	1.74	-4.65	-4.68	-0.21	-1.01	2.3	2.3	0.75	-4.68	0	-3.66	0	-4.68	0.78	-4.81	0.78	-0.21	-4.68	1.36	-4.65	1.74	-3.5	-4.68	0.78	-0.21	-3.5	-3.5	-4.68	-3.5	-3.5	-4.65	0	-4.81	-3.5	3.88	-0.21	0.96	0.96	2.11	-3.5	-4.68	1.74	-1.01	0.78	-4.68	-4.68	-4.68	0.78
1.74	-3.5	1.74	-4.65	-4.68	-0.21	-1.01	2.3	2.3	0.75	-4.68	0	-3.66	0	-4.68	0.78	-4.81	0.78	-0.21	-4.68	1.36	-4.65	1.74	-3.5	-4.68	0.78	-0.21	-3.5	-3.5	-4.68	-3.5	-3.5	-4.65	0	-4.81	-3.5	3.88	-0.21	0.96	0.96	2.11	-3.5	-4.68	1.74	-1.01	0.78	-4.68	-4.68	-4.68	0.78
1.74	-3.5	1.74	-1.01	-4.68	1.74	-4.65	2.3	1.36	0.78	-4.68	0	-0.21	-6.04	-4.68	-0.21	1.74	-4.81	-0.21	-4.68	-3.5	-4.68	-4.65	-4.68	0.78	-0.21	1.74	-3.5	-3.5	1.52	0	0.78	-4.65	0	-4.81	-3.5	2.11	-0.21	0.96	0.96	1.52	0.96	-4.68	1.74	-6.04	-4.68	-4.68	-4.68	-4.81	1.74
0.78	1.36	-4.65	-4.68	1.74	-1.01	1.36	2.11	1.36	1.74	-4.68	0.78	-4.68	-3.5	-4.65	0.96	-3.5	-4.81	0.78	-4.68	-4.81	-4.65	-4.65	-3.5	-4.81	-0.21	-4.68	1.74	-4.81	-4.68	0	0.78	-4.65	0	-3.5	-3.5	3.88	-0.21	0.96	0.96	2.11	1.74	-4.68	1.74	-4.65	-4.81	-4.68	-4.68	-3.5	1.74
0.78	1.36	-4.65	-4.68	1.74	-1.01	1.36	2.11	1.36	1.74	-4.68	0.78	-4.68	-3.5	-4.65	0.96	-3.5	-4.81	0.78	-4.68	-4.81	-4.68	-4.65	-3.5	-4.81	-0.21	-4.68	1.74	-4.81	-4.68	0	0.78	-4.65	0	-3.5	-3.5	3.88	-0.21	0.96	0.96	2.11	1.74	-4.68	1.74	-4.65	-4.81	-4.68	-4.68	-3.5	1.74
0.78	2.3	-4.65	-4.68	1.74	-1.01	0	1.36	1.36	1.74	-4.68	0.78	-4.68	-3.5	-4.65	-4.81	-3.5	-4.68	1.74	-4.65	-3.5	1.74	-4.81	-4.68	-4.68	-3.5	0.78	-3.5	-4.81	-4.68	0	-4.81	-4.65	0	-3.5	-3.5	2.11	-0.21	0.96	0.96	2.11	0.96	-4.68	1.74	-4.65	-4.81	-4.68	-4.68	-3.5	1.74
0.78	2.3	-4.65	-4.68	1.74	-1.01	0	2.3	1.36	-6.04	-4.68	1.74	-4.68	-0.21	-4.65	-4.81	-3.5	-4.68	1.74	-3.5	-3.5	-4.65	-4.81	-4.65	-4.81	-0.21	-0.21	-3.5	-4.81	-4.68	0	-4.81	-4.65	0	-3.5	-3.5	3.88	-0.21	0.96	0.96	2.11	0.96	-4.68	1.74	-4.65	-4.81	-4.68	-4.68	-3.5	1.74
0.78	2.3	-4.81	-4.65	-4.68	-0.21	-4.65	2.3	2.3	0.75	-4.68	0	-4.65	-4.81	-4.68	-0.21	-4.68	-3.66	-0.21	-4.81	-4.68	-4.68	-0.21	0	-4.68	-0.21	-4.68	-4.68	-3.5	-4.68	0	-3.5	-4.65	0.75	-3.5	-3.5	2.11	-0.21	0.96	0.96	2.11	0.78	-4.68	1.74	-1.01	-4.65	-4.68	-4.68	-4.81	1.74
0.78	2.3	-4.81	-4.65	-4.68	-0.21	-4.65	2.3	2.3	0.75	-4.68	0	-4.65	-4.81	-4.68	-0.21	-4.68	-3.5	-0.21	-4.68	-4.68	-4.68	-0.21	0	-4.68	-0.21	-3.5	-4.68	-3.5	-4.68	0	-3.5	-4.65	0.75	-3.5	-3.5	2.11	-0.21	0.96	0.96	2.11	0.78	-4.68	1.74	-1.01	-4.65	-4.68	-4.68	-4.81	1.74
0.78	2.3	-4.81	-4.65	-4.68	-0.21	-4.65	2.3	2.3	0.75	-4.68	0	-4.65	-4.81	-4.68	-0.21	-4.68	-3.5	-0.21	-4.68	-4.68	-4.68	-0.21	0	-4.68	-0.21	-3.5	-4.68	-3.5	-4.68	0	-3.5	-4.65	0.75	-3.5	-3.5	2.11	-0.21	0.96	0.96	2.11	0.78	-4.68	1.74	-1.01	-4.65	-4.68	-4.68	-4.81	1.74
0.78	2.3	-4.81	-4.65	-4.68	-0.21	-4.65	2.3	2.3	0.75	-4.68	0	-4.65	-4.81	-4.68	-0.21	-4.68	-3.5	-0.21	-4.68	-4.68	-4.68	-0.21	0	-4.68	-0.21	-3.5	-4.68	-3.5	-4.68	0	-3.5	-4.65	0.75	-3.5	-3.5	2.11	-0.21	0.96	0.96	2.11	0.78	-4.68	1.74	-1.01	-4.65	-4.68	-4.68	-4.81	1.74
0.78	2.3	-4.81	-4.65	-4.68	-0.21	-4.65	2.3	2.3	0.75	-4.68	0	-4.65	-3.5	-4.68	-0.21	-4.68	-3.5	-0.21	-4.68	-4.68	-4.68	-0.21	0	-4.68	-0.21	-3.5	-4.68	-3.5	-4.68	0	-3.5	-4.65	0.75	-3.5	-3.5	2.11	-0.21	0.96	0.96	2.11	0.78	-4.68	1.74	-1.01	-4.65	-4.68	-4.68	-4.81	1.74
0.78	2.3	0.78	-4.65	-4.68	-0.21	-4.65	1.36	2.3	0.75	-4.68	0	-4.68	0.78	-4.68	-0.21	1.74	-3.5	-3.5	-4.68	-4.68	-4.68	-0.21	0	-4.68	-0.21	-3.5	-4.68	-3.5	-4.68	0	-3.5	-4.65	0.75	-3.5	-3.5	2.11	-0.21	0.96	0.96	2.11	-0.21	-4.68	1.74	-1.01	0.78	-4.68	-4.68	0.78	1.74
0.78	2.3	-3.5	-4.65	-4.68	0	-1.01	2.3	2.3	0.75	-4.81	0	-3.66	-0.21	-4.68	0.78	-6.04	-0.21	-0.21	-4.68	-0.21	-4.65	1.74	-4.68	-4.65	0.78	-3.5	-4.65	-4.81	-4.68	0	-3.5	-4.65	0.75	-4.81	-3.5	2.11	1.74	0.96	0.96	-0.21	-3.5	-4.68	1.74	-1.01	-4.81	-4.68	-4.68	-4.81	1.74
0.78	-4.81	1.36	-4.65	-4.68	1.74	-4.65	1.74	1.36	-3.5	-4.68	0	-4.81	0.78	-4.68	-0.21	-4.65	-3.5	-0.21	-4.81	-4.65	-4.68	-6.04	-4.68	-4.81	1.74	-4.68	0	-3.5	-4.68	1.74	-4.81	-4.65	0	-4.81	-3.5	3.88	-0.21	0.96	0.96	2.11	2.3	-4.68	1.74	-1.01	-4.81	-4.68	-4.68	-4.68	1.74
0.78	-4.81	1.36	-4.65	-4.68	1.74	-3.32	1.36	1.36	-4.68	-4.68	0	-1.01	-4.81	-4.68	1.74	0	1.74	-0.21	1.74	-3.5	-4.65	-4.81	-4.81	-4.68	0.78	-0.21	-0.21	-3.5	-4.65	-3.5	-3.5	-4.65	0	-4.81	-3.5	2.11	-0.21	0.96	0.96	1.52	0.96	-4.81	1.74	-1.01	-4.81	-4.68	-4.68	-3.66	-0.21
0.78	-4.81	1.36	-4.65	-4.68	1.74	-1.01	-0.21	2.3	0.75	-4.68	0	-4.68	1.74	-4.68	-0.21	-4.81	-4.68	-0.21	-4.81	-4.68	-4.68	1.74	-4.81	0.78	-0.21	1.74	-4.68	-3.5	-4.68	0	-4.81	-4.65	0	-4.81	-3.5	3.88	-0.21	0.96	0.96	2.11	2.3	-4.68	1.74	-1.01	1.74	-4.68	-4.68	-4.68	0.78
0.78	-4.81	1.36	-4.65	-4.68	1.74	-1.01	-0.21	2.3	0.75	-4.68	0	-4.68	1.74	-4.68	-0.21	-4.81	-4.68	-0.21	-4.81	-4.68	-4.68	1.74	-4.81	0.78	-0.21	1.74	-4.68	-3.5	-4.68	0	-4.81	-4.65	0	-4.81	-3.5	3.88	-0.21	0.96	0.96	2.11	2.3	-4.68	1.74	-1.01	0.78	-4.68	-4.68	-4.68	0.78
0.78	-4.81	1.36	-4.65	-4.68	1.74	-1.01	-0.21	2.3	0.75	-4.68	0	-4.68	1.74	-4.68	-0.21	-3.66	-4.68	-0.21	-4.81	-4.68	-4.68	1.74	-4.81	0.78	-0.21	1.74	-4.81	-3.5	-4.68	0	-4.81	-4.65	0	-4.81	-3.5	3.88	-0.21	0.96	0.96	1.52	2.3	-4.68	1.74	-1.01	1.74	-4.68	-4.68	-4.68	0.78
0.78	-4.81	1.36	-4.65	-4.68	1.74	-1.01	2.3	1.36	-0.21	-4.68	0	-4.81	-0.21	-4.68	1.74	-3.5	0.78	-0.21	-4.81	-4.65	-4.68	1.74	-4.81	-3.5	0.75	-4.68	0	-3.5	-4.68	0	-4.81	-4.65	0	-4.81	-3.5	3.88	-0.21	0.96	0.96	2.11	2.3	-4.68	1.74	-1.01	-4.81	-4.68	-4.68	-4.68	1.74
0.78	-4.81	1.36	-4.65	-4.68	1.74	-1.01	3.88	1.36	-4.68	-4.65	0	-3.66	-0.21	-4.68	0.78	0.78	-0.21	-0.21	-4.68	-3.5	-4.68	1.74	-6.04	-4.65	0.78	1.74	-0.21	-3.5	-4.65	-6.04	-4.81	-4.65	0	-4.81	-3.5	3.88	-0.21	0.96	0.96	1.52	2.3	-4.68	1.74	-1.01	-4.81	-4.68	-4.68	-4.68	1.74
0.78	-4.81	1.36	-4.65	-4.68	1.74	-1.01	3.88	1.36	1.74	-4.68	0	-3.5	-0.21	-4.68	0.78	0.78	0.78	-0.21	-4.68	-3.5	-4.68	1.74	-4.65	-6.04	1.74	-0.21	-0.21	-3.5	-4.65	-6.04	-4.81	-4.65	0	-4.81	-3.5	3.88	-0.21	0.96	0.96	1.52	2.3	-4.68	1.74	-1.01	-4.81	-4.68	-4.68	-4.68	1.74
0.78	-4.81	1.36	-4.65	-4.68	1.74	-1.01	3.88	2.3	0.75	-4.68	0	-3.5	-0.21	-4.68	0.78	0.78	0.78	-0.21	-4.68	-3.5	-4.68	1.74	-4.65	-6.04	1.74	-0.21	-0.21	-3.5	-4.65	-4.65	-4.68	-4.65	0	-4.81	-3.5	3.88	-0.21	0.96	0.96	1.52	2.3	-4.68	1.74	-1.01	-4.81	-4.68	-4.68	-4.68	1.74
0.78	-4.81	1.36	-1.01	-4.68	1.74	-1.01	2.3	1.36	-4.68	-4.68	0	-1.01	-4.81	-4.68	1.74	1.74	-6.04	-0.21	1.74	-3.5	-4.65	-4.81	-3.5	-4.65	0.78	-0.21	-3.5	-3.5	-4.65	-4.68	-4.81	-4.65	0	-4.81	-3.5	2.11	-0.21	0.96	0.96	1.52	0.96	-4.81	1.74	-1.01	-4.81	-4.68	-4.68	-3.66	-0.21
0.78	-4.81	0.96	-1.01	-4.81	1.74	-1.01	-3.66	1.36	1.74	-3.66	0	-4.65	0	-4.68	0.78	0.78	-4.81	0.78	-4.68	-4.81	-4.68	-4.65	-4.65	-0.21	-3.5	-1.01	-0.21	-3.5	-4.65	0.78	-4.81	-4.65	0	-4.81	-3.5	2.11	-0.21	0.96	0.96	1.52	0.96	-4.68	1.74	-6.04	-4.68	-4.68	-4.68	-4.81	1.74
0.78	-4.81	0.78	-4.65	-4.68	0.96	-0.21	3.88	1.36	0.75	-4.68	0	-3.66	0.78	-4.68	-0.21	-4.68	-4.68	-0.21	-3.5	-4.65	-4.65	1.74	-4.68	-4.68	0.78	-0.21	-4.68	-3.5	-4.68	-3.32	-3.5	-4.65	0.75	-4.81	-3.5	3.88	-0.21	0.96	0.96	2.11	0.78	-4.68	1.74	-1.01	0.78	-4.68	-4.68	-4.81	1.74
0.78	-4.81	0.78	-4.65	-4.68	1.74	-1.01	-0.21	2.3	0.75	-4.68	0	-4.68	-4.81	-4.68	-0.21	0.96	-4.68	-0.21	-3.5	-4.68	-4.68	1.74	-4.81	0.78	-0.21	1.74	-4.68	-4.81	-4.68	0	-4.81	-4.68	0	-4.81	-3.5	3.88	-0.21	0.96	0.96	2.3	2.3	-4.68	1.74	-1.01	1.74	-4.68	-4.68	-4.68	0.78
0.78	-4.81	0.78	-1.01	-4.81	1.74	-1.01	-3.66	1.36	1.74	-3.66	0	-4.65	0	-4.68	0.78	0.78	-4.81	0.78	-4.68	-4.81	-4.68	-4.65	-4.65	-0.21	-3.5	-1.01	-0.21	-3.5	-4.65	0.78	-4.81	-4.65	0	-4.81	-3.5	2.11	-0.21	0.96	0.96	1.52	-1.23	-4.68	1.74	-6.04	-4.68	-4.81	-4.68	-4.81	1.74
0.78	-4.81	0.78	-1.01	-4.68	-0.21	-1.01	2.3	2.3	0.75	-4.68	0	-3.66	-0.21	-4.68	-0.21	1.74	-0.21	-0.21	-4.68	-6.04	-4.65	1.74	-4.68	-4.68	0.78	-0.21	-4.68	-3.5	-4.68	0	-3.5	-4.65	0.75	-4.81	-3.5	3.88	-0.21	0.96	0.96	2.11	1.74	-4.68	1.74	-1.01	0.78	-4.68	-4.68	-4.81	1.74
0.78	-4.81	0.78	-1.01	-4.68	-0.21	-1.01	2.3	2.3	0.75	-4.68	0	-3.66	-0.21	-4.68	-0.21	1.74	-0.21	-0.21	-4.68	-6.04	-4.65	1.74	-4.68	-4.68	0.78	-0.21	-4.68	-3.5	-4.68	0	-3.5	-4.65	0.75	-4.81	-3.5	3.88	-0.21	0.96	0.96	2.11	1.74	-4.68	1.74	-1.01	0.78	-4.68	-4.68	-4.81	1.74
0.78	-4.81	0.78	-1.01	-4.68	-0.21	-1.01	2.3	2.3	0.75	-4.68	0	-3.66	-0.21	-4.68	-0.21	1.74	-0.21	-0.21	-4.68	-6.04	-4.65	1.74	-4.68	-4.68	0.78	-0.21	-4.68	-3.5	-4.68	0	-3.5	-4.65	0.75	-4.81	-3.5	3.88	-0.21	0.96	0.96	2.11	1.74	-4.68	1.74	-1.01	0.78	-4.68	-4.68	-4.81	1.74
0.78	-4.81	0.78	-1.01	-4.68	-0.21	-1.01	2.3	2.3	0.75	-4.68	0	-3.66	-3.5	-4.68	-0.21	1.74	-0.21	-0.21	-4.68	-6.04	-4.65	1.74	-4.68	-4.68	0.78	-0.21	-4.68	-3.5	-4.68	0	-3.5	-4.65	0.75	-4.81	-3.5	3.88	-0.21	0.96	0.96	2.11	1.74	-4.68	1.74	-1.01	0.78	-4.68	-4.68	-4.81	1.74
0.78	-4.81	0.78	-1.01	-4.68	-0.21	-1.01	2.3	2.3	0.75	-4.68	0	-3.66	-3.5	-4.68	-0.21	1.74	-0.21	-0.21	-4.68	0	-4.68	1.74	-4.68	-4.68	0.78	-3.5	-4.68	-3.5	-4.68	0	-3.5	-4.65	0.75	-4.81	-3.5	3.88	-0.21	0.96	0.96	2.11	1.74	-4.68	1.74	-1.01	0.78	-4.68	-4.68	-4.81	1.74
0.78	-4.81	0.78	-1.01	-4.68	-0.21	-1.01	2.3	2.3	0.78	-4.68	0	-3.66	-4.81	-4.68	-0.21	1.74	-0.21	-0.21	-4.68	-6.04	-4.65	1.74	-3.5	-4.68	0.78	0.78	-4.65	-3.5	-4.68	0	-3.5	-4.65	0.75	-4.81	-3.5	3.88	-0.21	0.96	0.96	2.11	1.74	-4.68	1.74	-1.01	-4.81	-4.68	-4.68	-4.81	1.74
0.78	3.88	1.36	-4.65	-4.68	1.74	-1.01	0	1.36	-4.81	-4.68	0	-3.5	0.78	1.74	1.74	-6.04	-4.81	-0.21	-4.65	-4.81	-4.65	-3.5	-3.5	-4.81	0.78	-0.21	-0.21	-3.5	-4.68	-4.65	-3.5	-4.65	0	-4.81	-3.5	2.11	-0.21	0.96	1.36	2.11	0.96	-4.68	1.74	-1.01	-4.81	-4.68	-4.68	-3.66	1.74
0.78	3.88	1.36	-4.65	-4.68	1.74	-1.01	2.11	-6.04	-4.81	-4.68	0	-0.21	0.78	-4.68	-0.21	1.74	-4.81	-0.21	1.74	-4.81	-4.65	-4.68	-3.5	-4.81	0.78	-0.21	-0.21	-3.5	-4.68	-4.65	-3.5	-4.65	0	-4.81	-3.5	2.11	-0.21	0.96	1.36	2.11	0.96	-4.68	1.74	-4.65	-4.81	-4.68	-4.68	-3.5	1.74
0.78	-4.68	1.36	-4.65	-4.68	1.74	-4.65	2.3	1.36	0.75	-4.68	0	-4.68	1.74	-4.68	-0.21	-4.65	-3.66	-0.21	-4.81	-4.65	-4.68	1.74	-4.81	-4.68	-0.21	0.78	-0.21	-3.5	-4.68	-4.81	-4.81	-4.65	0	-4.81	-3.5	3.88	-0.21	0.96	0.96	2.11	2.3	-4.68	1.74	-1.01	-1.01	-4.68	-4.68	-4.81	1.74
0.78	-4.68	1.36	-4.65	-4.68	1.74	-4.65	2.3	1.36	0.75	-4.68	0	-4.68	1.74	-4.68	-0.21	-4.65	-3.66	-0.21	-4.81	-4.65	-4.68	1.74	-4.81	-4.68	0.78	0.78	-0.21	-3.5	-4.68	-4.81	-4.81	-4.65	0	-4.81	-3.5	2.11	-0.21	0.96	0.96	2.11	2.3	-4.68	1.74	-1.01	-1.01	-4.68	-4.68	-4.81	1.74
0.78	-4.68	1.36	-4.65	-4.68	1.74	-4.65	2.3	1.36	0.75	-4.68	0	-4.68	1.74	-4.68	1.74	-4.65	-3.66	-0.21	-4.81	-4.65	-4.68	-4.65	-4.81	-4.68	0.78	0.78	-0.21	-3.5	-4.68	-4.81	-4.81	-4.65	0	-4.81	-3.5	3.88	-0.21	0.96	0.96	2.11	2.3	-4.68	1.74	-1.01	-1.01	-4.68	-4.68	-4.81	1.74
0.78	-4.68	2.3	-4.65	-4.68	1.74	-4.65	2.3	2.3	-4.81	-4.68	0	0	0.78	-4.68	-0.21	-0.21	-4.65	1.74	-4.81	-3.5	0	1.74	-4.68	-4.68	0.75	-4.68	1.74	-4.81	-4.68	-4.65	-4.81	-4.65	0	-3.5	-3.5	3.88	-0.21	0.96	0.96	2.11	0.96	-4.68	1.74	-1.01	0.78	-4.68	-4.68	-3.5	1.74
0.78	-3.66	0.78	-4.65	-4.68	1.36	-1.01	0.96	1.36	1.74	-4.68	0	0.78	0	-4.68	0.78	-4.68	-3.66	1.74	-4.68	0	-4.65	-4.65	-3.5	-3.5	0.78	0	-4.68	-3.5	-4.81	0	-3.5	-4.65	0.75	-4.81	-3.5	3.88	-0.21	0.96	0.96	2.11	1.74	-4.68	1.74	-1.01	-4.81	-4.68	-4.68	-4.81	0.78
0.78	-3.66	0.78	-1.01	-4.68	0.78	-1.01	2.3	2.3	0.78	-4.68	0	-3.66	-4.65	-4.68	-0.21	-4.65	-0.21	-0.21	-4.68	-6.04	-4.65	1.74	-4.81	-4.68	0.78	0.78	-4.65	-3.5	-4.68	0	-3.5	-4.65	0.75	-4.81	-3.5	3.88	-0.21	0.96	0.96	2.11	1.74	-4.68	1.74	-1.01	-4.81	-4.68	-4.68	0.78	1.74
0.78	-3.5	-4.81	-4.65	-4.68	1.74	-3.66	3.88	2.3	0.75	-4.68	0	-3.66	0.78	-4.68	0	-4.68	-3.66	-0.21	-3.5	1.74	-4.65	1.74	-4.68	-4.68	0.78	-0.21	-4.68	-3.5	-4.68	0	-4.81	-4.65	0.75	-4.81	-3.5	3.88	-0.21	0.96	0.96	2.11	0.78	-4.68	1.74	-1.01	0.78	-4.68	-4.68	-4.81	1.74
0.78	-3.5	0.96	-4.65	-4.68	1.74	-1.01	3.88	1.36	0.78	-4.68	0	-0.21	1.74	-4.68	-0.21	1.74	-4.81	-0.21	-4.68	-3.5	-4.68	-4.65	-4.68	0.78	0.78	1.74	-0.21	-3.5	1.52	0	-4.81	-4.65	0	-4.81	-3.5	2.11	-0.21	0.96	0.96	1.52	0.96	-4.68	1.74	-6.04	-4.68	-4.68	-4.68	-4.81	1.74
0.78	-3.5	0.96	-1.01	-4.68	-0.21	-1.01	2.3	2.3	0.78	-4.68	0	-3.66	-4.81	-4.68	-0.21	-4.65	-0.21	-0.21	-4.68	-6.04	-4.65	1.74	-4.81	-4.68	0.78	0.78	-4.65	-3.5	-4.68	2.11	-3.5	-4.65	0.75	-4.81	-3.5	3.88	-0.21	0.96	0.96	-6.04	1.74	-4.68	1.74	-1.01	-4.81	-4.68	-4.68	-4.81	1.74
0.78	-3.5	1.74	-4.65	-4.68	-0.21	-1.01	1.36	1.36	0.75	-4.68	0	-4.81	-0.21	-4.68	0	-6.04	-3.66	-0.21	-4.68	1.74	-4.65	1.74	-0.21	-4.81	0.78	-4.81	-4.68	-3.5	-4.68	-3.5	0.78	-4.65	0.75	-4.81	-3.5	3.88	-0.21	0.96	0.96	2.11	-4.81	-4.68	1.74	-1.01	-4.81	-4.68	-4.68	-4.81	1.74
0.78	-3.5	1.74	-4.65	-4.68	-0.21	-1.01	2.3	1.36	0.75	-4.68	0	-3.66	-0.21	-4.68	0	-6.04	-3.66	-0.21	-4.68	1.74	-4.65	1.74	-0.21	-4.81	0.78	-4.81	-4.68	-3.5	-4.68	-3.5	0.78	-4.65	0.75	-4.81	-3.5	3.88	-0.21	0.96	0.96	2.11	-4.81	-4.68	1.74	-1.01	-4.81	-4.68	-4.68	-4.81	1.74
0.78	-3.5	1.74	-4.65	-4.68	-0.21	-1.01	2.3	1.36	0.75	-4.68	0	-3.66	-0.21	-4.68	0	-6.04	-3.66	-0.21	-4.68	1.74	-4.65	1.74	-0.21	-4.81	0.78	-4.81	-4.68	-3.5	-4.68	-3.5	0.78	-4.65	0.75	-4.81	-3.5	3.88	-0.21	0.96	0.96	2.11	-4.81	-4.68	1.74	-1.01	-4.81	-4.68	-4.68	-4.81	1.74
0.78	-3.5	1.74	-4.65	-4.68	-0.21	-1.01	2.3	1.36	0.75	-4.68	0	-3.66	-0.21	-4.68	0	-6.04	-3.66	-0.21	-4.68	1.74	-4.65	1.74	-0.21	-4.81	0.78	-4.81	-4.68	-3.5	-4.68	-3.5	0.78	-4.65	0.75	-4.81	-3.5	3.88	-0.21	0.96	0.96	2.11	-4.81	-4.68	1.74	-1.01	-4.81	-4.68	-4.68	-4.81	1.74
0.78	-3.5	0.78	-4.65	-4.68	-0.21	-1.01	1.36	1.36	0.75	-4.68	0	3.88	0	-4.68	0.78	-4.65	-3.5	1.74	-4.68	0	-4.65	1.74	-0.21	-4.68	0.78	-4.81	-4.65	-3.5	-4.81	0	0.78	-4.65	0.75	-4.81	-3.5	3.88	-0.21	0.96	0.96	2.11	0.78	-4.68	1.74	-1.01	-4.81	-4.68	-4.68	-3.5	0.78
0.78	-3.5	0.78	-4.65	-4.68	1.36	-4.81	3.88	2.3	0.75	-4.68	0	-3.66	-0.21	-4.68	0.78	-6.04	-3.5	-0.21	-4.68	-4.65	-4.65	1.74	-3.5	-4.68	0.78	-0.21	-4.68	-4.81	-4.68	0	-3.5	-4.65	0.75	-4.81	-3.5	3.88	-0.21	0.96	0.96	2.11	0.78	-4.68	1.74	-1.01	0.78	-4.68	-4.68	-4.81	1.74
0.78	-3.5	0.78	-4.65	-4.68	1.36	-1.01	0.96	1.36	0.75	-3.32	0	3.88	0	-4.68	0.78	-4.68	-3.66	1.74	-4.68	0	-4.65	1.74	-0.21	-4.68	0.78	0.78	-4.68	-4.81	-4.81	0	-3.5	-4.65	0.75	-4.81	-3.5	3.88	-0.21	0.96	0.96	2.11	1.74	-4.68	0.78	-1.01	-4.81	-4.68	-4.68	-4.81	0.78
0.78	-3.5	0.78	-4.65	-4.68	1.74	-4.65	3.88	2.3	0.75	-4.68	0	-4.68	0.78	-4.68	0.78	-6.04	-4.68	-0.21	-4.68	1.74	-4.65	1.74	-4.65	-4.68	0.78	-3.5	-4.81	-4.81	-4.68	-3.5	-4.81	-4.65	0.75	-4.81	-3.5	3.88	-0.21	0.96	0.96	2.11	-4.81	-4.68	1.74	-1.01	-4.81	-4.68	-4.68	-4.81	1.74
0.78	-3.5	0.78	-1.01	-4.68	-0.21	-1.01	2.3	2.3	0.75	-4.68	0	-3.66	0.78	-4.68	0.78	-3.5	-3.5	-0.21	-4.68	1.74	-4.68	1.74	-4.68	-4.68	0.78	0.78	-4.68	-3.5	-4.68	0	-4.81	-4.65	0.75	-4.81	-3.5	3.88	-3.5	0.96	0.96	2.11	1.74	-4.68	1.74	-1.01	0.78	-4.68	-4.68	0.78	1.74
0.78	-3.5	0.78	-1.01	-4.68	-0.21	-1.01	2.3	2.3	0.78	-4.68	0	3.88	-4.65	-4.68	-0.21	1.74	1.74	-0.21	-4.65	-6.04	-4.65	1.74	-4.81	-4.68	0.78	0.78	-4.65	-3.5	-4.68	0	-3.5	-4.65	0.75	-4.81	-3.5	3.88	-0.21	0.96	0.96	2.11	1.74	-4.68	1.74	-1.01	-4.81	-4.68	-4.68	-4.81	1.74
0.78	-3.5	0.78	-1.01	-4.68	-0.21	-1.01	2.3	2.3	0.78	-4.68	0	-3.66	-0.21	-4.68	-0.21	-0.21	-3.5	-0.21	-4.68	1.74	-4.68	1.74	-4.68	-4.68	0.78	0.78	-4.68	-3.5	-4.68	0	-4.81	-4.65	0.75	-4.81	-3.5	3.88	-0.21	0.96	0.96	2.11	1.74	-4.68	1.74	-1.01	0.78	-4.68	-4.68	0.78	1.74
0.78	-3.5	0.78	-1.01	-4.68	-0.21	-1.01	2.3	2.3	0.78	-4.68	0	-3.66	-4.81	-4.68	-0.21	-4.65	-0.21	-0.21	-4.68	-6.04	-4.65	1.74	-4.81	-4.68	0.78	0.78	-4.65	-3.5	-4.68	0	-3.5	-4.65	0.75	-4.81	-3.5	3.88	-0.21	0.96	0.96	2.11	1.74	-4.68	1.74	-1.01	-4.81	-4.68	-4.68	0.78	1.74
0.78	-3.5	0.78	-1.01	-4.68	-0.21	-1.01	2.3	2.3	0.78	-4.68	0	-3.66	-4.81	-4.68	-0.21	-4.65	-0.21	-0.21	-4.68	-6.04	-4.65	1.74	-4.81	-4.68	0.78	0.78	-4.65	-3.5	-4.68	0	-3.5	-4.65	0.75	-4.81	-3.5	3.88	-0.21	0.96	0.96	2.11	1.74	-4.68	1.74	-1.01	-3.5	-4.68	-4.68	0.78	1.74
0.78	-3.5	0.78	-1.01	-4.68	-0.21	-1.01	2.3	2.3	0.78	-4.68	0	-3.66	-4.81	-4.68	-0.21	1.74	-0.21	-0.21	-4.68	-6.04	-4.65	1.74	-4.81	-4.68	0.78	-3.66	-4.65	-3.5	-4.68	0	-3.5	-4.65	0.75	-4.81	-3.5	3.88	-0.21	0.96	0.96	2.11	1.74	-4.68	1.74	-1.01	-4.81	-4.68	-4.68	-4.81	1.74
0.78	-3.5	0.78	-1.01	-4.68	-0.21	-1.01	2.3	2.3	0.78	-4.68	0	-3.66	-4.81	-4.68	-0.21	1.74	-0.21	-0.21	-4.68	-6.04	-4.65	1.74	-4.81	-4.68	0.78	0.78	-4.65	-3.5	-4.68	0	-3.5	-4.65	0.75	-4.81	-3.5	3.88	-0.21	0.96	0.96	-6.04	1.74	-4.68	1.74	-1.01	-4.81	-4.68	-4.68	-4.81	1.74
0.78	-3.5	0.78	-1.01	-4.68	-0.21	-1.01	2.3	2.3	0.78	-4.68	0	-3.66	-4.81	-4.68	-0.21	1.74	-0.21	-0.21	-4.68	-6.04	-4.65	1.74	-4.81	-4.68	0.78	0.78	-4.65	-3.5	-4.68	0	-3.5	-4.65	0.75	-4.81	-3.5	3.88	-0.21	0.96	0.96	2.11	1.74	-4.68	1.74	-1.01	-4.81	-4.68	-4.68	0.78	1.74
0.78	-3.5	0.78	-1.01	-4.68	-0.21	-1.01	2.3	2.3	0.78	-4.68	0	-3.66	-4.81	-4.68	-0.21	1.74	-4.68	-0.21	-4.65	-6.04	-4.68	1.74	-4.81	-4.68	0.78	0.78	-4.65	-3.5	-4.68	0	-3.5	-4.65	0.75	-4.81	-3.5	3.88	-0.21	0.96	0.96	2.11	1.74	-4.68	1.74	-1.01	-4.81	-4.68	-4.68	-4.81	1.74
0.78	-3.5	0.78	-1.01	-4.68	-0.21	-1.01	2.3	2.3	0.78	-4.68	0	-3.66	-4.81	-4.68	-0.21	1.74	1.74	-0.21	-4.65	-6.04	-4.65	1.74	-4.81	-4.68	0.78	0.78	-4.65	-3.5	-4.68	0	-3.5	-4.65	0.75	-4.81	-3.5	3.88	-0.21	0.96	0.96	2.11	1.74	-4.68	1.74	-1.01	-4.81	-4.68	-4.68	-4.81	1.74
0.78	-3.5	0.78	-1.01	-4.68	-0.21	-1.01	2.3	2.3	0.78	-4.68	0	-3.66	-4.81	-4.68	-0.21	1.74	1.74	-0.21	-4.68	-6.04	-4.65	1.74	-3.5	-4.68	0.78	0.78	-4.65	-3.5	-4.68	0	-3.5	-4.65	0.75	-4.81	-3.5	3.88	-0.21	0.96	0.96	-6.04	1.74	-4.68	1.74	-1.01	-4.81	-4.68	-4.68	-4.81	1.74
0.78	-3.5	0.78	-1.01	-4.68	-0.21	-1.01	2.3	2.3	0.78	-4.68	0	-3.66	-4.81	-4.68	0.78	1.74	-0.21	-0.21	-4.65	-6.04	-4.65	1.74	-4.81	-4.68	0.78	-4.81	-4.65	-3.5	-4.68	2.11	-3.5	-4.65	0.75	-4.81	-3.5	3.88	-0.21	0.96	0.96	2.11	1.74	-4.68	1.74	-1.01	-4.81	-4.68	-4.68	0.78	1.74
0.78	-3.5	0.78	-1.01	-4.68	-0.21	-1.01	2.3	2.3	0.78	-4.68	0	-3.66	-4.81	-4.68	0.78	1.74	-0.21	-0.21	-4.65	-6.04	-4.65	1.74	-4.81	-4.68	0.78	0.78	-4.65	-3.5	-4.68	0	-3.5	-4.65	0.75	-4.81	-3.5	3.88	-0.21	0.96	0.96	2.11	1.74	-4.68	1.74	-1.01	-4.81	-4.68	-4.68	0.78	1.74
-3.5	2.3	-4.65	-4.81	1.74	-4.65	1.36	0.78	1.36	-1.01	-4.65	-0.21	-4.81	-4.65	-4.65	0.78	-4.81	0.96	1.74	-4.68	-4.81	-4.68	-4.65	0.78	-3.5	0	-0.21	-3.5	-4.81	-4.68	0	-4.81	-4.65	0	-3.5	-3.5	3.88	-0.21	0.96	0.96	2.11	0.96	-4.68	1.74	-4.65	-4.81	-4.68	-4.81	-3.5	1.74
-3.5	-4.81	1.36	-4.65	-4.68	1.74	-1.01	2.3	1.36	-4.68	-4.68	0	-1.01	-4.81	-4.68	1.74	0	1.74	-0.21	1.74	-3.5	-4.65	-4.81	-3.5	-4.68	0.78	-0.21	-0.21	-3.5	-6.04	-4.68	-3.5	-4.65	0	-4.81	-3.5	2.11	-0.21	0.96	0.96	1.52	0.96	-4.81	1.74	-1.01	-4.81	-4.68	-4.68	-3.66	-0.21
-3.5	-4.81	1.36	-4.65	-4.68	1.74	-1.01	0	1.36	-4.68	-4.68	0	-1.01	-4.81	-4.68	1.74	0	-6.04	-0.21	1.74	-3.5	-4.65	-4.81	-3.5	-4.68	0.78	-0.21	-0.21	-3.5	-6.04	-4.68	-3.5	-4.65	0	-4.81	-3.5	2.11	-0.21	0.96	0.96	1.52	0.96	-4.81	1.74	-1.01	-4.81	-4.68	-4.68	-3.66	-0.21
-3.5	-4.81	1.36	-4.65	-4.68	1.74	-1.01	0	1.36	-4.68	-4.68	0	-1.01	-4.81	-4.68	1.74	0	-6.04	-0.21	1.74	-3.5	-4.65	-4.81	-3.5	-4.68	0.78	-0.21	-3.5	-3.5	-4.65	-4.68	-3.5	-4.65	0	-4.81	-3.5	2.11	-0.21	0.96	0.96	1.52	0.96	-4.81	1.74	-1.01	-4.81	-4.68	-4.68	-3.66	-0.21
-3.5	-4.81	2.3	-4.65	-4.68	1.74	-1.01	0.78	2.3	-4.81	-3.66	0	-3.5	0	-4.68	-6.04	-4.81	-4.65	1.74	-4.65	-4.81	0	-3.5	-4.68	-4.68	0.78	-0.21	0.78	-3.5	1.74	-4.65	-4.68	-4.65	0.75	-4.81	-3.5	2.11	-0.21	0.96	0.96	1.74	2.3	-4.68	1.74	-4.65	-4.68	-4.68	-4.68	-4.65	1.74
-3.5	-4.81	2.3	-1.01	-4.68	1.74	-1.01	2.3	1.36	-4.68	-4.68	0	-1.01	-4.81	-4.68	1.74	0	1.74	-0.21	1.74	-3.5	-4.65	-4.81	-3.5	-4.68	0.78	-0.21	-0.21	-3.5	-6.04	-4.68	-3.5	-4.65	0	-4.81	-3.5	2.11	-0.21	0.96	0.96	1.52	0.96	-4.81	1.74	-1.01	-4.81	-4.68	-4.68	-3.66	-0.21
-3.5	-4.81	-4.81	-1.23	-4.68	1.74	-4.65	-1.23	1.52	0.75	-4.68	0	-0.21	1.74	-4.68	-0.21	-4.68	-4.68	1.74	-3.5	-4.68	-4.65	-4.65	-4.81	-3.66	0.78	-6.04	-4.68	-3.5	-4.68	-3.66	-4.81	-4.65	0	-3.5	-3.5	3.88	-0.21	0.96	0.96	2.11	1.36	-4.68	1.74	-1.01	-4.81	-4.68	-4.68	-3.5	1.74
-3.5	-4.81	-4.81	-1.01	-4.68	1.74	-4.65	-0.21	1.36	2.3	-4.68	0	0.78	1.74	-4.81	-0.21	-4.65	-4.68	1.74	-4.81	-4.68	-4.65	-4.65	-4.65	-4.65	0.78	-6.04	-4.68	-3.5	-3.66	0	-3.5	-4.65	0	-4.81	-3.5	3.88	-0.21	0.96	0.96	1.52	0.96	-4.68	1.74	-1.01	-3.5	-4.68	-4.68	-4.65	1.74
-3.5	-4.81	-4.81	-1.01	-4.68	1.74	-1.01	2.3	2.3	0.75	-4.68	0	0.78	1.74	-4.68	-0.21	-4.65	-4.68	1.74	-4.81	-4.81	-4.65	-4.65	-4.68	-4.68	0.78	-6.04	-4.65	-3.5	1.74	-4.68	-4.81	-4.65	0	-4.81	-3.5	2.11	1.74	0.96	0.96	2.11	1.36	-4.68	1.74	-1.01	-4.81	-4.68	-4.68	-4.65	1.74
-3.5	-4.81	-4.81	-1.01	-4.68	1.74	-1.01	-1.23	2.3	0.75	-4.68	0	-0.21	1.74	-4.68	-0.21	-4.68	-4.68	1.74	-3.5	-4.68	-4.65	-6.04	-4.81	-3.66	0.78	-6.04	-4.68	-3.5	-4.68	-3.66	-4.81	-4.65	0	-3.5	-3.5	3.88	-0.21	0.96	0.96	2.11	1.36	-4.68	1.74	-1.01	-4.81	-4.68	-4.68	-3.5	1.74
-3.5	-4.81	-4.81	-1.01	-4.68	1.74	-1.01	-1.23	2.3	0.75	-4.68	0	-0.21	1.74	-4.68	-0.21	-4.68	-4.68	1.74	-3.5	-4.68	-4.65	-6.04	-4.81	-3.66	0.78	-6.04	-4.68	-3.5	-4.68	-3.66	-4.81	-4.65	0	-3.5	-3.5	3.88	-0.21	0.96	0.96	2.11	1.36	-4.68	1.74	-1.01	-4.81	-4.68	-4.68	-3.5	1.74
-3.5	-4.81	-4.81	-1.01	-4.68	1.74	-1.01	-1.23	2.3	0.75	-4.68	0	-0.21	1.74	-4.68	-0.21	-4.68	-4.68	1.74	-3.5	-4.68	-4.65	-6.04	-4.81	-3.66	0.78	-6.04	-4.68	-3.5	-4.68	-3.66	-4.81	-4.65	0	-3.5	-3.5	3.88	-0.21	0.96	0.96	2.11	1.36	-4.68	1.74	-1.01	-4.81	-4.68	-4.68	-3.5	1.74
-3.5	-4.81	1.74	-4.65	-4.68	1.36	-4.81	3.88	2.3	0.75	-4.68	0	-3.66	-0.21	-4.68	-0.21	-6.04	-4.81	-0.21	-4.68	1.74	-4.65	1.74	-3.5	-4.68	0.78	-0.21	-4.68	-4.81	-4.68	-3.32	-3.5	-4.65	0.75	-4.81	-3.5	3.88	-0.21	0.96	0.96	2.11	-0.21	-4.68	1.74	-1.01	0.78	-4.68	-4.68	-4.81	1.74
-3.5	-4.81	1.74	-4.65	-4.68	1.36	-4.81	3.88	2.3	0.75	-4.68	0	-3.66	-0.21	-4.68	-0.21	-6.04	-4.81	-0.21	-4.68	1.74	-4.65	1.74	-3.5	-4.68	0.78	-0.21	-4.68	-4.81	-4.68	-3.32	-3.5	-4.65	0.75	-4.81	-3.5	3.88	-0.21	0.96	0.96	2.11	-0.21	-4.68	1.74	-1.01	0.78	-4.68	-4.68	-4.81	1.74
-3.5	-4.81	0.78	-4.65	-4.68	1.36	-4.81	3.88	2.3	0.75	-4.68	0	-3.66	-4.81	-4.68	-0.21	-6.04	-3.5	-0.21	-4.68	-4.65	-4.65	1.74	-3.5	-4.68	0.78	-0.21	-4.68	-4.81	-4.68	0	-3.5	-4.65	0.75	-4.81	-3.5	3.88	-0.21	0.96	0.96	2.11	0.78	-4.68	1.74	-1.01	0.78	-4.68	-4.68	-4.81	1.74
-3.5	-4.68	1.36	-4.65	-4.68	1.74	-1.01	0.96	2.3	0.75	-4.68	0	-3.66	-0.21	-4.68	-0.21	-4.81	-6.04	0.78	0.78	-4.68	-4.65	-4.65	-6.04	-4.68	-0.21	-4.68	0.78	-4.81	-4.68	0	-4.81	-4.65	0	-4.81	-3.5	2.11	-0.21	0.96	0.96	-3.5	2.11	-4.68	1.74	-1.01	-4.68	-4.68	-4.68	-6.04	1.74
-3.5	-4.68	0.78	-4.65	-4.68	1.74	-3.66	3.88	2.3	0.75	-4.68	0	-3.66	0.78	-4.68	-0.21	-4.65	-4.81	-0.21	-3.5	1.74	-4.65	1.74	-4.68	-4.68	0.78	-0.21	-4.68	-3.5	-4.68	0	-3.5	-4.65	0.75	-4.81	-3.5	3.88	-0.21	0.96	0.96	2.11	0.78	-4.68	1.74	-1.01	0.78	-4.68	-4.68	-4.81	1.74
-3.5	-3.5	2.3	-4.65	-4.68	1.74	-1.01	-0.21	2.3	-4.81	-3.66	0	-4.81	-4.81	-4.68	-6.04	-4.81	-3.5	1.74	-4.65	-4.81	0	-4.68	-4.68	-4.68	0.78	-3.5	-3.66	-3.5	0.78	-6.04	-4.68	-4.65	0.75	-4.81	-3.5	2.11	-0.21	0.96	0.96	1.74	2.3	-4.68	1.74	-4.65	-4.68	-4.68	-4.68	-4.65	1.74
-3.5	-3.5	-4.81	-4.65	-4.68	0.96	-3.5	1.74	2.3	0.75	-4.68	0	-3.5	0.78	-4.68	-4.81	-6.04	-3.5	-0.21	-4.65	1.74	-4.65	1.74	-4.68	-4.68	0.78	-0.21	-4.68	-3.5	-4.68	-3.32	-3.5	-4.65	0.75	-4.81	-3.5	3.88	-0.21	0.96	0.96	2.11	-0.21	-4.68	1.74	-1.01	0.78	-4.68	-4.68	-4.81	1.74
-3.5	-3.5	-4.81	-4.65	-4.68	0.96	-3.5	1.74	2.3	0.75	-4.68	0	-3.5	0.78	-4.68	-4.81	-6.04	-3.5	-0.21	-4.65	1.74	-4.65	1.74	-4.68	-4.68	0.78	-0.21	-4.68	-3.5	-4.68	-3.32	-3.5	-4.65	0.75	-4.81	-3.5	3.88	-0.21	0.96	0.96	2.11	-0.21	-4.68	1.74	-1.01	0.78	-4.68	-4.68	-3.5	1.74
-3.5	-3.5	0.78	-4.65	-4.68	-0.21	-1.01	2.3	1.36	0.75	-4.68	0	-3.66	-0.21	-4.68	0	-6.04	-3.66	-0.21	-4.68	1.74	-4.65	1.74	-0.21	-4.81	0.78	-4.81	-4.68	-3.5	-4.68	-3.5	0.78	-4.65	0.75	-4.81	-3.5	3.88	-0.21	0.96	0.96	2.11	-4.81	-4.68	1.74	-1.01	-4.81	-4.68	-4.68	-4.81	1.74
-3.5	-3.5	0.78	-4.65	-4.68	-0.21	-1.01	2.3	1.36	0.75	-4.68	0	-3.66	0.78	-4.68	0.78	-6.04	-4.68	-0.21	-4.68	-4.68	-4.65	1.74	-0.21	-4.68	0.78	0.78	-3.5	-4.81	-4.68	1.74	-4.81	-4.68	0.75	-4.81	-3.5	3.88	-0.21	0.96	0.96	2.11	-4.68	-4.68	1.74	-1.01	-4.81	-4.68	-4.68	-4.81	1.74
-3.5	-3.5	0.78	-4.65	-4.68	-0.21	-1.01	2.3	1.36	0.75	-3.5	0	-3.66	-3.5	-4.68	-0.21	-6.04	-0.21	-0.21	-4.68	1.74	-4.68	1.74	-4.81	-4.68	0.78	-0.21	-3.5	-3.5	-4.68	0	-3.5	-4.65	0	-4.81	-3.5	3.88	-3.5	0.96	0.96	2.11	0.78	-4.68	1.74	-1.01	-4.81	-4.68	-4.68	-4.68	1.74
-3.5	-3.5	0.78	-4.65	-4.68	1.36	-4.65	0.78	0	1.74	-4.68	0	0.78	-0.21	-4.68	0.78	-4.65	-3.5	-0.21	-0.21	1.74	-4.65	1.74	-4.68	-4.68	0.78	-0.21	-4.68	-3.5	-4.68	-3.32	-3.5	-4.65	0.75	-4.81	-3.5	3.88	-0.21	0.96	0.96	2.11	-0.21	-4.68	1.74	-1.01	0.78	-4.68	-4.68	-3.5	1.74
-3.5	-3.5	0.78	-4.65	-4.68	1.36	-3.5	3.88	2.3	0.75	-4.68	0	-3.66	0.78	-4.68	-4.81	-4.65	-3.66	-0.21	-3.5	1.74	-4.65	1.74	-4.65	-4.68	0.78	-0.21	-4.68	-3.5	-4.68	-3.32	-3.5	-4.65	0.75	-4.81	-3.5	3.88	-0.21	0.96	0.96	2.11	1.74	-4.68	1.74	-1.01	0.78	-4.68	-4.68	-4.81	1.74
-3.5	-3.5	0.78	-4.65	-4.68	1.36	-3.5	1.74	1.36	1.74	-4.68	0	-3.5	-4.81	-4.68	-4.81	1.74	-3.5	-0.21	-4.68	1.74	-4.65	1.74	-4.68	-3.66	0.78	-3.5	-4.68	-3.5	-4.68	-3.32	-4.81	-4.65	0.75	-4.81	-3.5	3.88	-0.21	0.96	0.96	2.11	0.78	-4.68	1.74	-1.01	0.78	-4.68	-4.68	-4.81	1.74
-3.5	-3.5	0.78	-4.65	-4.68	0.96	0	3.88	2.3	0.78	-4.68	0	-3.66	0.78	-4.68	0	-4.68	-3.5	-0.21	-3.5	1.74	-4.65	1.74	-4.68	-4.68	0.78	-0.21	-4.68	-3.5	-4.68	0	-3.5	-4.65	0	-4.81	-3.5	3.88	-0.21	0.96	0.96	2.11	0.78	-4.68	1.74	-1.01	0.78	-4.68	-4.68	-4.81	1.74
-3.5	-3.5	0.78	-4.65	-4.68	0.96	-3.66	3.88	2.3	0.75	-4.68	0	3.88	-3.66	-4.68	-0.21	-4.68	-3.66	-0.21	-3.5	1.74	-4.65	1.74	-4.68	-4.68	0.78	-0.21	-4.68	-3.5	-4.68	0	-3.5	-4.65	0.75	-4.81	-3.5	3.88	-0.21	0.96	0.96	2.11	0.78	-4.68	1.74	-1.01	0.78	-4.68	-4.68	-3.5	1.74
-3.5	-3.5	0.78	-4.65	-4.68	0.96	-3.66	3.88	2.3	0.75	-4.68	0	-3.66	-4.81	-4.68	0.78	-4.68	-3.66	-0.21	-4.68	1.74	-4.68	1.74	-4.68	-4.68	0.78	-3.5	-4.68	-3.5	-4.68	-3.5	-3.5	-4.65	0.75	-4.81	-3.5	3.88	-0.21	0.96	0.96	2.11	0.78	-4.68	1.74	-1.01	0.78	-4.68	-4.68	-4.81	1.74
-3.5	-3.5	0.78	-4.65	-4.68	0.96	-3.66	3.88	2.3	0.75	-4.68	0	-3.66	0.78	-4.68	-0.21	-4.65	-4.81	-0.21	-3.5	1.74	-4.65	1.74	-4.68	-4.68	0.78	-0.21	-4.68	-3.5	-4.68	0	-3.5	-4.65	0.75	-4.81	-3.5	3.88	-0.21	0.96	0.96	2.11	0.78	-4.68	1.74	-1.01	0.78	-4.68	-4.68	-4.81	1.74
-3.5	-3.5	0.78	-4.65	-4.68	0.96	0.78	2.3	2.3	0.75	-4.68	0	-3.32	-4.81	-4.68	0.78	-6.04	-3.66	-0.21	-4.68	1.74	-4.65	1.74	-4.68	-4.68	0.78	-4.68	-4.68	-4.81	-4.68	-4.81	-4.68	-4.65	0.75	-4.81	-3.5	3.88	-0.21	0.96	0.96	2.11	-3.5	-4.68	1.74	-1.01	0.78	-4.68	-4.68	-4.81	1.74
-3.5	-3.5	0.78	-4.65	-4.68	0.96	-3.5	1.52	2.3	0.75	-4.68	0	-3.66	0.78	-4.68	-0.21	-4.65	-4.81	-0.21	-4.81	1.74	-4.68	1.74	-4.65	-4.68	0.78	-0.21	-4.68	-4.81	-4.68	-3.32	-3.5	-4.65	0.75	-4.81	-3.5	3.88	-0.21	0.96	0.96	2.11	0.78	-4.68	1.74	-1.01	0.78	-4.68	-4.68	-4.81	1.74
-3.5	-3.5	0.78	-4.65	-4.68	0.96	-3.5	1.52	2.3	0.75	-4.68	0	-3.66	0.78	-4.68	-0.21	-4.68	-3.66	-0.21	-3.5	1.74	-4.65	1.74	-4.65	-4.68	0.78	-0.21	-4.68	-4.81	-4.68	-3.32	-3.5	-4.65	0.75	-4.81	-3.5	3.88	-0.21	0.96	0.96	2.11	0.78	-4.68	1.74	-1.01	0.78	-4.68	-4.68	-4.81	1.74
-3.5	-3.5	0.78	-4.65	-4.68	1.74	-1.01	2.3	1.36	0.75	-4.68	0	-3.66	-0.21	-4.68	-0.21	-4.68	-4.81	-0.21	-4.65	-6.04	-4.65	1.74	-0.21	-4.65	0.78	-0.21	-3.5	-3.5	-4.68	-6.04	-3.5	-4.65	0.75	-4.81	-3.5	3.88	-0.21	0.96	0.96	2.11	-4.81	-4.68	1.74	-1.01	-4.81	-4.68	-4.68	-4.68	1.74
-1.01	-4.81	-4.81	-1.01	-4.68	1.74	-1.01	0	2.3	-0.21	-4.68	0	0.78	1.74	-3.66	0.78	1.74	-3.5	1.74	-3.5	-4.65	-4.68	-4.65	-3.5	-4.68	0.78	-6.04	-4.68	-3.5	-3.66	0	-3.5	-4.65	0	-4.81	-3.5	3.88	-0.21	0.96	0.96	2.11	0.96	-4.68	1.74	-1.01	-3.5	-4.68	-4.68	-4.65	1.74
-0.21	2.3	-0.21	-4.65	-4.68	1.74	-1.01	-4.81	1.36	-3.5	-4.81	1.74	-3.66	-4.65	-4.65	1.74	-0.21	-3.5	1.74	-3.5	-4.68	1.74	-4.65	-4.65	-4.81	1.74	-4.68	-4.68	-4.81	-4.68	0	-3.5	-4.65	0.75	-4.81	-3.5	2.11	-0.21	0.96	0.96	2.11	-4.68	1.74	-4.65	-4.68	-4.68	-4.68	-3.5	1.74	-4.81
-0.21	2.3	-0.21	-4.65	-4.68	1.74	-1.01	2.11	1.36	-3.5	-4.81	1.74	-3.66	-4.65	-4.65	1.74	-0.21	-4.65	1.74	-3.5	-4.68	1.74	-4.65	-4.65	-4.81	0.78	-4.68	-4.68	-4.81	-4.68	0	-3.5	-4.65	0.75	-4.81	-3.5	2.11	-0.21	0.96	0.96	2.11	-4.68	1.74	-4.65	-4.68	-4.68	-4.68	-3.5	1.74	-4.81
-0.21	2.3	-4.65	-4.68	1.74	-1.01	0.78	0.96	1.36	-3.5	-4.81	1.74	-3.5	-4.65	-4.65	1.74	1.74	-4.81	1.74	-3.5	-4.68	-4.68	-4.65	-3.5	-4.81	0.78	-4.68	-4.68	-4.81	-4.68	0	-4.81	-4.65	0.75	-4.81	-3.5	2.11	-0.21	0.96	0.96	2.11	-4.68	1.74	-4.65	-4.68	-4.68	-4.68	-3.5	1.74	-4.81
-0.21	-4.65	0.78	-4.65	-4.68	0.78	-4.65	2.3	2.3	0.75	-4.68	0	-3.66	0.78	-4.68	-3.5	-4.65	-4.68	-0.21	-4.68	1.74	-4.65	1.74	-4.68	-4.68	1.74	-3.5	-0.21	-3.5	-4.68	0	-3.5	-4.65	0.75	-3.5	-3.5	2.11	-0.21	0.96	0.96	2.11	-1.23	-4.68	1.74	-1.01	0.78	-4.68	-4.68	-4.81	-0.21
-0.21	-4.81	2.3	-4.65	-4.68	1.74	1.74	2.3	2.3	0.75	-4.68	0	-0.21	0.78	-4.68	0.78	-4.81	0.78	1.74	-4.81	-4.81	1.74	1.74	-4.68	-3.5	0.75	-4.68	-4.68	-3.5	-4.68	0	-4.68	-4.65	0.75	-4.81	-3.5	2.11	-0.21	0.96	0.96	-1.01	1.74	-4.68	1.74	-6.04	0.78	-4.68	-4.68	0	1.74
-0.21	-4.81	2.3	-4.68	-4.68	1.74	-4.68	1.74	2.3	0.75	-4.65	0	-4.68	1.74	-4.68	0	0.78	0.78	-0.21	-3.5	-4.81	0	1.74	-4.68	-4.68	0.75	-0.21	-0.21	-3.5	-4.68	-3.5	-4.81	-4.65	0.75	-4.68	-3.5	2.11	-0.21	0.96	0.96	2.11	0	-4.68	1.74	-4.65	-4.68	-4.68	-4.68	-0.21	-0.21
-0.21	-4.68	-4.81	-4.65	-4.68	0.78	-1.01	3.88	1.36	0.75	-4.68	0	-3.66	-0.21	-4.68	1.74	-4.68	-3.66	-0.21	-4.68	-6.04	-4.65	1.74	-0.21	-4.65	0.78	-0.21	-3.5	-3.5	-4.68	-4.68	-3.5	-4.65	0.75	-4.81	-3.5	3.88	-0.21	0.96	0.96	2.11	0.78	-4.68	0.78	-1.01	-4.81	-4.68	-4.68	-4.81	1.74
-0.21	-4.68	1.74	-4.65	-4.68	1.74	-1.01	3.88	1.36	0.75	-4.68	0	-3.5	0.78	-4.68	-0.21	0.96	-4.81	1.74	-4.68	-6.04	-4.68	1.74	-0.21	-4.68	0.78	-0.21	-4.65	-3.5	-4.81	0	-3.5	-4.65	0.75	-4.81	-3.5	3.88	-0.21	0.96	0.96	2.11	0	-4.68	1.74	-1.01	0.78	-4.68	-4.68	-4.81	0.78
-0.21	1.52	1.74	-4.65	-4.68	-0.21	-1.01	2.3	1.36	0.75	-4.68	0	-3.66	-0.21	-4.68	0.78	1.74	-4.81	1.74	-4.68	-4.68	-4.65	1.74	-0.21	-4.68	0.78	-3.5	-4.81	-3.5	-3.5	0	-4.81	-4.65	0.75	-3.66	-3.5	3.88	-0.21	0.96	0.96	2.11	-0.21	-4.68	1.74	-1.01	0.78	-4.68	-4.68	-4.81	1.74
-0.21	2.11	-4.81	-4.65	-4.68	1.74	-1.01	1.36	2.3	0.75	-4.68	0	-3.66	-0.21	-4.68	1.74	-4.68	-3.66	-0.21	-4.68	-6.04	-4.68	-0.21	-0.21	-4.68	0.78	-3.5	-3.5	-3.5	-4.68	0	-3.5	-4.65	0.75	-4.81	-3.5	3.88	-0.21	0.96	0.96	-6.04	0.78	-4.68	0.78	-1.01	-4.81	-4.68	-4.68	-4.81	-0.21
-0.21	2.11	-4.81	-4.65	-4.68	1.74	-1.01	1.36	2.3	0.75	-4.68	0	-3.66	-3.5	-4.68	1.74	-4.68	-3.66	-0.21	-4.68	-6.04	-4.68	-0.21	-0.21	-4.68	0.78	-3.5	-3.5	-3.5	-4.68	0	-3.5	-4.65	0.75	-4.81	-3.5	3.88	-0.21	0.96	0.96	-6.04	0.78	-4.68	0.78	-1.01	-4.81	-4.68	-4.68	-4.81	-0.21
-0.21	0.78	1.36	-4.65	-4.68	1.74	-4.65	2.3	2.3	0.75	-4.68	0	0.78	0.78	-4.68	0.78	-0.21	-0.21	0.78	-4.81	0.78	1.74	1.74	-4.68	-3.5	0.75	-4.68	1.74	-3.5	-4.68	0	-4.68	-1.01	0.75	-4.81	-3.5	2.11	-0.21	0.96	0.96	-1.01	1.74	-4.68	1.74	-6.04	0.78	-4.68	-4.68	-3.5	1.74
-0.21	-3.5	1.36	-4.65	-4.68	-0.21	-1.01	1.36	1.36	0.75	-4.68	0	-3.66	0.78	-4.68	-3.5	-6.04	0.78	-0.21	-4.68	-6.04	-4.65	1.74	-0.21	-4.81	0.78	-0.21	-3.5	-3.5	-4.68	0	-3.5	-4.65	0.75	-4.81	-3.5	3.88	-0.21	0.96	0.96	2.11	-6.04	-4.68	1.74	-1.01	-4.81	-4.68	-4.68	-4.81	0.96
-0.21	-3.5	1.36	-4.65	-4.68	-0.21	-1.01	1.36	1.36	0.75	-4.68	0	-3.66	0.78	-4.68	-3.5	-6.04	0.78	-0.21	-4.68	-6.04	-4.65	1.74	-0.21	-4.68	0.78	-0.21	-3.5	-3.5	-4.68	0	-3.5	-4.65	0.75	-4.81	-3.5	3.88	-0.21	0.96	0.96	2.11	-6.04	-4.68	1.74	-1.01	-4.81	-4.68	-4.68	-4.81	0.96
-0.21	-3.5	1.74	-4.65	-4.68	-0.21	-1.01	2.3	1.36	-4.68	-4.68	0	-3.66	-4.81	-4.68	-0.21	1.74	-4.81	-0.21	-4.68	-6.04	-4.68	1.74	-0.21	-4.68	0.78	-3.5	-4.65	-3.5	-4.81	0	-4.81	-4.65	0.75	-4.81	-3.5	3.88	-0.21	0.96	0.96	1.52	-0.21	-4.68	1.74	-1.01	-4.81	-4.68	-4.68	-4.81	0.78
-0.21	-3.5	1.74	-4.65	-4.68	-0.21	-1.01	1.52	1.36	0.75	-4.68	0	-3.66	1.74	-4.68	-0.21	1.74	-4.81	-0.21	-4.68	-6.04	-4.68	1.74	0.78	-4.68	0.78	-0.21	-4.65	-3.5	-4.81	0	-4.81	-4.65	0.75	-4.81	-3.5	3.88	-0.21	0.96	0.96	1.52	-0.21	-4.68	1.74	-1.01	-4.81	-4.68	-4.68	-4.81	0.78
-0.21	-3.5	0.78	-4.65	-4.68	1.74	-1.23	3.88	2.3	0.75	-4.68	0	-4.68	-4.81	-4.68	-3.5	-6.04	0.78	1.74	-4.68	1.74	-4.65	1.74	-4.68	-4.68	0.78	-0.21	-4.68	-3.5	-4.65	0	-4.81	-4.65	0.75	-4.81	-3.5	2.11	-0.21	0.96	0.96	2.11	0.96	-4.68	1.74	-1.01	0.78	-4.68	-4.68	-4.68	1.74
-0.21	-3.5	-3.5	-4.65	-4.68	0.96	-1.01	2.3	2.3	0.75	-4.68	0	-3.66	-0.21	-4.68	1.74	-4.68	-4.65	1.74	-4.68	-6.04	-4.65	1.74	-0.21	-4.65	0.78	0.78	-3.5	-4.81	-4.68	0	-3.5	-4.81	0.75	-4.81	-3.5	3.88	-0.21	0.96	0.96	2.11	0.78	-4.68	0.78	-1.01	-4.81	-4.68	-4.68	-4.81	1.74
-0.21	-3.5	-3.5	-4.65	-4.68	1.74	-1.01	2.3	2.3	0.75	-4.68	0	-3.66	-0.21	-4.81	1.74	-4.68	-4.81	1.74	-4.68	-6.04	-4.65	1.74	-0.21	-4.65	0.78	0.78	-3.5	-3.5	-4.68	0	-3.5	-4.65	0.75	-4.81	-4.81	3.88	-0.21	0.96	0.96	-6.04	0.78	-4.68	0.78	-1.01	-4.81	-4.68	-4.68	-4.81	1.74
-0.21	-3.5	-3.5	-4.65	-4.68	1.74	-1.01	2.3	2.3	0.75	-4.68	0	-3.66	-0.21	-4.68	1.74	-4.68	-4.81	1.74	-4.68	0	-4.65	1.74	-3.5	-4.65	0.78	-4.81	-3.5	-4.68	-4.68	0	-3.5	-4.81	0.75	-4.81	-3.5	3.88	-0.21	0.96	0.96	2.11	0.78	-4.68	0.78	-1.01	-4.81	-4.68	-4.68	-4.81	1.74
-0.21	-3.5	-3.5	-4.65	-4.68	1.74	-1.01	2.3	2.3	0.75	-4.68	0	-3.66	-0.21	-4.68	1.74	-4.68	-4.68	1.74	-4.68	-4.65	-4.65	1.74	-0.21	-4.65	0.78	0.78	-3.5	-4.81	-4.68	0	-3.5	-4.81	0.75	-4.81	-3.5	3.88	-0.21	0.96	0.96	2.11	0.78	-4.68	0.78	-1.01	-4.81	-4.68	-4.68	-4.81	1.74
-0.21	-3.5	-3.5	-4.65	-4.68	1.74	-1.01	2.3	2.3	0.75	-4.68	0	-3.5	-0.21	-4.68	1.74	-4.68	-4.68	1.74	-4.68	-6.04	-4.65	1.74	-0.21	-4.65	0.78	0.78	-3.5	-3.5	-4.68	0	-4.81	-4.65	0.75	-4.81	-3.5	3.88	-0.21	0.96	0.96	2.11	0.78	-4.68	0.78	-1.01	-4.68	-4.68	-4.68	-4.81	1.74
1.36	1.36	-4.65	-4.68	1.74	-1.01	0.78	0.96	1.36	0.78	-3.5	1.74	-3.5	-4.68	-6.04	1.74	1.74	-4.81	1.74	-4.81	-4.68	-4.65	-4.65	-4.68	-4.81	0.78	1.74	-3.32	-4.81	1.74	0	-3.5	-4.65	0.75	-4.81	-3.5	2.11	-0.21	0.96	0.96	2.11	-4.68	1.74	-4.65	-4.68	-4.68	-4.68	-3.5	1.74	-4.81
1.36	-3.66	1.36	-4.65	-4.68	1.74	-4.65	2.3	2.3	0.75	-4.68	0	-4.81	0.78	-4.65	1.74	-3.5	-4.68	-0.21	-3.5	-4.81	0	-4.81	1.74	1.52	0.78	-4.68	-0.21	-3.5	-3.5	-3.5	-3.5	-4.65	0.75	-4.81	-3.5	2.11	-0.21	-1.23	0.96	-4.81	2.3	-3.66	1.74	-4.65	-4.65	-4.68	-4.68	-4.65	1.74
1.36	-3.5	2.3	-4.65	-4.68	0.78	-1.01	0	1.36	0.75	-4.68	0	-4.81	1.74	-4.68	0.78	0.78	-0.21	1.74	-4.68	-4.68	0	1.74	-6.04	-4.81	-6.04	1.74	-0.21	-3.5	-3.5	-3.5	-4.81	-4.65	0.75	-3.5	-3.5	2.11	-0.21	0.96	0.96	1.74	2.3	-4.68	1.74	-4.65	-4.68	-4.68	-4.68	-3.5	1.74
2.3	-0.21	-4.65	-4.68	1.74	-1.01	0.78	0.96	1.36	-3.5	-4.81	1.74	-3.66	-4.65	-4.65	1.74	-0.21	-4.65	1.74	-3.5	-4.68	1.74	-4.65	-4.65	-4.81	0.78	-4.68	-4.68	-4.81	-4.68	2.11	-3.5	-4.65	0.75	-4.81	-3.5	2.11	-0.21	0.96	0.96	2.11	-4.68	1.74	-4.65	-4.68	-4.68	-4.68	-3.5	1.74	-4.81
2.3	-0.21	-4.65	-4.68	1.74	-1.01	0.78	0.96	1.36	-3.5	-4.81	1.74	-3.5	-4.81	-4.65	1.74	1.74	-4.81	1.74	-3.5	-4.65	-4.65	-4.65	-3.5	-4.81	0.78	-3.5	-3.66	-4.81	-4.68	0	-3.5	-4.65	0.75	-4.81	-3.5	2.11	-0.21	0.96	0.96	2.11	-4.68	1.74	-4.65	-4.68	-4.68	-4.68	-3.5	1.74	-4.81
2.3	1.36	-4.65	-4.68	-4.68	-1.23	1.36	0.78	1.36	-0.21	-4.81	-0.21	-3.5	-3.5	-4.68	1.74	1.74	-4.68	-0.21	-3.5	1.74	-4.68	-4.65	-3.5	-4.68	0.78	-4.68	-4.65	-4.81	-4.68	0	-3.5	-4.65	0.75	-4.81	-3.5	2.11	-0.21	0.96	0.96	2.11	-4.68	1.74	-4.65	-4.68	-4.68	-4.68	-3.5	1.74	-4.81
2.3	1.36	-4.65	-4.68	-4.68	-1.23	1.36	0.78	1.36	-0.21	-4.81	-0.21	-3.5	-3.5	-4.68	1.74	1.74	-4.68	-0.21	-3.5	0.78	-4.65	-4.65	-3.5	-4.68	0.78	-4.68	-4.65	-4.81	-4.68	0	-3.5	-4.65	0.75	-4.81	-3.5	2.11	-0.21	0.96	0.96	2.11	-4.68	1.74	-4.65	-4.68	-4.68	-4.68	-3.5	1.74	-4.81
2.3	1.36	-4.65	-4.68	-4.68	-1.01	0.96	0.78	1.36	-0.21	-4.81	-0.21	-3.5	-3.5	-4.68	1.74	1.74	-4.68	-0.21	-3.5	1.74	-4.68	-4.65	-4.68	-4.68	0.78	-4.68	-4.65	-4.81	-4.68	0	-3.5	-4.65	0.75	-4.81	-3.5	2.11	-0.21	0.96	0.96	2.11	-4.68	1.74	-4.65	-4.68	-4.68	-4.68	-3.5	1.74	-4.81
2.3	1.36	-4.65	-4.68	1.74	-4.65	0.78	0.96	1.36	0.78	-4.81	1.74	-3.5	-4.68	-6.04	1.74	1.74	-4.81	1.74	-4.81	-4.68	-4.65	-4.65	-4.68	-4.81	0.78	1.74	-3.32	-4.81	-4.68	0	-3.5	-4.65	0.75	-4.81	-3.5	2.11	-0.21	0.96	0.96	2.11	-4.68	1.74	-4.65	-4.68	-4.68	-4.68	-3.5	1.74	-4.81
2.3	1.36	-4.65	-4.68	1.74	-4.68	0.78	0.96	1.36	-3.5	-4.81	1.74	-3.5	-4.65	-4.65	1.74	1.74	-3.5	1.74	-4.68	-4.68	-4.68	-4.65	-3.5	-4.81	0.78	-4.68	-4.68	-4.81	-4.68	0	-3.5	-4.65	0.75	-4.81	-3.5	2.11	-0.21	0.96	0.96	2.11	-4.68	1.74	-4.65	-4.68	-4.68	-4.68	-3.5	1.74	-4.81
2.3	1.36	-4.65	-4.68	1.74	-1.01	-0.21	1.74	1.36	3.88	-4.81	1.74	-3.5	-6.04	-4.68	1.74	-3.5	-4.81	-0.21	-4.81	-4.68	-4.65	-4.65	-4.68	-4.81	0.78	-4.68	-3.32	-4.81	1.74	-0.21	-3.5	-4.65	-3.5	-4.81	-3.5	2.11	-0.21	0.96	0.96	2.11	-4.68	1.74	-4.65	-4.68	-4.68	-4.68	-3.5	1.74	-4.81
2.3	1.36	-4.65	-4.68	1.74	-1.01	0.96	0.96	1.36	-0.21	-4.81	0.78	-3.5	-3.5	-4.68	1.74	1.74	-4.81	1.74	-0.21	-4.68	-4.65	-4.65	-4.65	-4.68	0.78	-4.68	-4.68	-4.81	-4.68	0	-3.5	-4.65	0.75	-4.81	-3.5	2.11	-0.21	0.96	0.96	2.11	-4.68	1.74	-4.65	-4.68	-4.68	-4.68	-3.5	1.74	-4.81
2.3	1.36	-4.65	-4.68	1.74	-1.01	1.74	0.96	-1.23	2.3	-4.81	1.74	-3.66	-4.68	-4.65	0	1.74	-3.5	1.74	-4.68	-4.65	-4.68	1.74	-3.5	-4.68	0.78	-3.5	-4.68	-4.81	-3.66	0	-4.81	-4.65	0.75	-4.81	-3.5	2.11	-0.21	0.96	0.96	2.11	-4.68	1.74	-4.65	-4.68	-4.68	-4.68	-3.5	1.74	-4.81
2.3	1.36	-4.65	-4.68	1.74	-1.01	0.78	1.36	1.36	-3.5	-4.81	1.74	-3.5	-4.65	-4.65	1.74	1.74	-4.81	1.74	-3.5	-4.68	-4.65	-4.65	-3.5	-4.81	0.78	-3.5	-4.68	-4.81	-4.68	2.11	-3.5	-4.68	0.75	-4.81	-3.5	2.11	-0.21	0.96	0.96	2.11	-4.68	1.74	-4.65	-4.68	-4.68	-4.68	-3.5	1.74	-4.81
2.3	1.36	-4.65	-4.68	1.74	-1.01	0.78	0.96	1.36	-4.81	-4.81	1.74	-3.66	-4.65	-4.65	1.74	1.74	-4.81	1.74	-3.5	-4.65	-4.65	-4.65	-3.5	-4.81	0.78	-4.68	-3.66	-4.81	-4.68	0	0.78	-4.65	0.75	-4.81	-3.5	2.11	-0.21	0.96	0.96	2.11	-4.68	1.74	-4.65	-4.68	-4.68	-4.68	-3.5	1.74	-4.81
2.3	1.36	-4.65	-4.68	1.74	-1.01	0.78	0.96	1.36	-3.5	-4.81	1.74	-0.21	-3.5	-4.65	-4.81	1.74	-3.5	1.74	-4.81	-6.04	-4.68	-1.01	-4.68	-3.5	-0.21	-4.68	-4.68	-4.81	-4.68	0	-3.5	-4.65	0.75	-4.81	-3.5	2.11	-0.21	0.96	0.96	2.11	-4.68	1.74	-4.65	-4.68	-4.68	-4.68	-3.5	1.74	-4.81
2.3	1.36	-4.65	-4.68	1.74	-1.01	0.78	0.96	1.36	-3.5	-3.66	0.78	-3.5	-4.81	-4.65	1.74	1.74	-4.81	1.74	-3.5	-4.68	-4.68	-4.65	-3.5	-4.81	0.78	-4.68	-3.66	-4.81	-4.68	0	-3.5	-4.65	0.75	-4.81	-3.5	2.11	-0.21	0.96	0.96	2.11	-4.68	1.74	-4.65	-4.68	-4.68	-4.68	-3.5	1.74	-4.81
2.3	1.36	-4.65	-4.68	1.74	-1.01	0.78	1.74	1.36	0	-4.81	1.74	-3.5	-4.65	-4.65	-1.01	1.74	-4.81	1.74	-3.5	-4.68	-4.65	-4.65	-4.68	-4.68	0.96	-4.68	-4.68	-4.81	-4.65	0	-3.5	-4.65	0.75	-4.81	-3.5	2.11	-0.21	0.96	0.96	2.11	-4.68	1.74	-4.65	-4.68	-4.68	-4.68	-3.5	1.74	-4.81
2.3	1.36	-4.65	-4.68	1.74	-1.01	0.78	1.74	1.36	0	-4.81	1.74	-3.5	-4.68	-4.65	-1.01	1.74	-4.81	1.74	-3.5	-4.68	-4.65	-4.65	-4.68	-4.68	0.96	-3.5	-4.68	-4.81	-4.68	0	-3.5	-4.65	0.75	-4.81	-3.5	2.11	-0.21	0.96	0.96	2.11	-4.68	1.74	-4.65	-4.68	-4.68	-4.68	-3.5	1.74	-4.81
2.3	1.36	-4.65	-4.68	1.74	-1.01	0.78	0.78	1.36	-3.5	-4.81	1.74	-4.81	-3.5	-4.68	1.74	1.74	-4.81	1.74	-3.5	-4.68	-4.65	-4.68	-4.68	-4.81	0.78	-4.65	-4.68	-4.81	-4.68	0	-3.5	-4.65	0.75	-4.81	-3.5	2.11	-0.21	0.96	0.96	2.11	-4.68	1.74	-4.65	-4.68	-4.68	-4.68	-3.5	1.74	-4.81
2.3	1.36	-4.65	-4.68	1.74	-1.01	0.78	0.78	1.36	-3.5	-4.81	1.74	-4.81	-3.5	-4.68	1.74	1.74	-4.81	1.74	-3.5	-4.68	-4.65	-4.68	-4.68	-4.81	0.78	-4.65	-4.68	-4.81	-4.68	0	-3.5	-4.65	0.75	-4.81	-3.5	2.11	-0.21	0.96	0.96	2.11	-4.68	1.74	-4.65	-4.68	-4.68	-4.68	-3.5	1.74	-4.81
2.3	1.36	-4.65	-4.68	1.74	-1.01	0.78	0.78	1.36	-3.5	-4.81	1.74	-4.81	-3.5	-4.68	1.74	1.74	-4.81	1.74	-3.5	-4.68	-4.65	-4.68	-4.68	-4.81	0.78	-4.65	-4.68	-4.81	-4.68	0	-3.5	-4.65	0.75	-4.81	-3.5	2.11	-0.21	0.96	0.96	2.11	-4.68	1.74	-4.65	-4.68	-4.68	-4.68	-3.5	1.74	-4.81
2.3	1.36	-4.65	-4.68	1.74	-1.01	0.78	0.78	1.36	-3.5	-4.81	1.74	-4.81	-3.5	-4.68	1.74	1.74	-4.81	1.74	-3.5	-4.68	-4.65	-4.68	-4.68	-4.81	0.78	-4.65	-4.68	-4.81	-4.68	0	-3.5	-4.65	0.75	-4.81	-3.5	2.11	-0.21	0.96	0.96	2.11	1.74	-4.68	1.74	-4.68	-4.68	-4.68	-3.5	1.74	-4.81
2.3	1.36	-1.01	-4.68	1.74	-1.01	0.78	3.88	2.3	-4.68	-4.81	1.74	-3.5	-4.68	-4.65	1.74	-4.68	-4.81	1.74	-3.5	0.78	-4.65	-0.21	-4.68	-4.81	-0.21	-4.81	-3.5	-4.81	-4.68	0	-3.5	-4.65	0.75	-4.81	-3.5	2.11	-0.21	0.96	0.96	2.11	-4.68	1.74	-4.65	-4.68	-4.68	-4.68	-3.5	1.74	-4.81
2.3	2.3	1.36	-4.65	-4.68	1.74	-4.65	2.3	1.36	0.75	-4.68	0	-4.81	1.74	-4.68	0.78	0.78	-0.21	1.74	-4.68	-4.68	0	0.78	-6.04	-4.65	-6.04	-0.21	-4.68	-3.5	-3.66	-3.5	-4.81	-4.65	0.75	-3.5	-3.5	2.11	-0.21	0.96	0.96	1.74	2.3	-4.68	1.74	-4.65	-4.68	-4.68	-4.68	-4.68	1.74
2.3	2.3	-4.65	-4.68	-4.68	-4.65	0.78	1.36	0	0.78	-4.81	1.74	-3.5	1.74	-4.68	-4.68	1.74	-4.81	0.78	-3.5	-4.68	-4.65	1.74	-4.68	-4.81	0.78	-4.68	-4.65	-4.81	-4.68	0	-3.5	-4.65	0.75	-4.81	-3.5	2.11	-0.21	0.96	0.96	2.11	1.74	-4.68	1.74	-4.68	-4.68	-4.68	-3.5	1.74	-4.81
2.3	2.3	-4.65	-4.68	0.75	-1.01	1.74	-1.23	1.36	0	-4.81	1.74	-3.5	-4.65	-4.65	1.74	-0.21	-3.5	1.74	-4.68	-4.68	-4.65	-0.21	-4.68	-4.81	0.78	-4.68	-4.68	-4.81	-4.68	2.11	-3.5	-4.65	0.75	-4.81	-3.5	2.11	-0.21	0.96	0.96	2.11	-4.68	1.74	-4.65	-4.68	-4.68	-4.68	-3.5	1.74	-4.81
2.3	2.3	-4.65	-4.68	1.74	-4.65	1.74	-0.21	1.36	-3.5	-4.81	1.74	-3.5	-4.65	-4.65	1.74	-4.65	-4.81	1.74	-3.5	-4.68	-4.65	-4.65	-3.5	-4.81	0.78	-0.21	-3.5	0.78	-4.68	0	-4.81	-4.65	0.75	-4.81	-3.5	2.11	-0.21	0.96	0.96	2.11	-4.68	1.74	-4.65	-4.68	-4.68	-4.68	-3.5	1.74	-4.81
2.3	2.3	-4.65	-4.68	1.74	-4.65	0.78	1.36	-6.04	0.78	-4.81	-0.21	-0.21	-4.65	-4.68	1.74	0.75	-3.5	0.78	-4.81	-4.68	-4.65	-1.01	-4.81	-4.81	0.78	-4.68	-4.68	-4.81	-4.68	0	-4.81	-4.65	0.75	-4.81	-3.5	2.11	-0.21	0.96	0.96	2.11	-4.68	1.74	-4.65	-4.68	-4.68	-4.68	-3.5	1.74	-4.81
2.3	2.3	-4.65	-4.68	1.74	-4.65	0.78	1.36	-6.04	0.78	-4.81	-0.21	-0.21	-4.65	-4.68	1.74	1.74	-3.5	0.78	-4.81	-3.5	-4.65	-1.01	-4.81	-4.81	0.78	-4.68	-4.68	-4.81	-4.68	0	-4.81	-4.65	0.75	-4.81	-3.5	2.11	-0.21	0.96	0.96	2.11	-4.68	1.74	-4.65	-4.68	-4.68	-4.68	-3.5	1.74	-4.81
2.3	2.3	-4.65	-4.68	1.74	-4.65	0.78	1.36	-6.04	0.78	-4.81	-0.21	2.3	-4.65	-4.68	1.74	1.74	-3.5	1.74	-4.81	-4.68	-4.65	-1.01	-4.81	-4.81	0.78	-4.68	-4.68	-4.81	-4.68	0	-4.81	-4.65	0.75	-4.81	-3.5	2.11	-0.21	0.96	0.96	2.11	-4.68	1.74	-4.65	-4.68	-4.68	-4.68	-3.5	1.74	-4.81
2.3	2.3	-4.65	-4.68	1.74	-4.65	0.78	1.36	0	-0.21	-4.81	1.74	-3.5	1.74	-4.68	-4.68	1.74	-4.81	0.78	-3.5	-4.68	-4.65	1.74	-4.68	-4.81	0.78	-4.68	-4.68	-3.66	-4.68	2.11	-3.66	-4.65	0.75	-4.81	-3.5	2.11	-0.21	0.96	0.96	2.11	1.74	-4.68	1.74	-4.68	-4.68	-4.68	-3.5	1.74	-4.81
2.3	2.3	-4.65	-4.68	1.74	-4.65	0.78	1.36	0	0.78	-4.81	1.74	0.78	1.74	-4.68	-4.68	1.74	-4.81	0.78	-3.5	-4.68	-4.65	1.74	-4.68	0.78	0.78	-4.68	-4.68	-3.66	-4.68	2.11	-4.81	-4.65	0.75	-4.81	-3.5	2.11	-0.21	0.96	0.96	2.11	1.74	-4.68	1.74	-4.68	-4.68	-4.68	-3.5	1.74	-4.81
2.3	2.3	-4.65	-4.68	1.74	-4.65	0.78	0.96	0	0.78	-4.81	1.74	-3.5	1.74	-4.68	-4.68	1.74	-4.81	0.78	-3.5	-4.68	-4.65	1.74	-4.68	-4.81	0.78	-4.68	-4.68	-3.66	-4.68	2.11	-4.81	-4.65	0.75	-4.81	-3.5	2.11	-0.21	0.96	0.96	2.11	-4.68	1.74	-4.65	-4.68	-4.68	0.75	-3.5	1.74	-4.81
2.3	2.3	-4.65	-4.68	1.74	-4.65	-1.01	0.96	1.36	0.78	-4.81	1.74	-3.5	-4.65	-4.68	-4.68	1.74	-3.66	0.75	-4.81	-4.68	-4.65	-4.65	-4.65	-4.81	0.78	-4.68	-4.68	-4.81	-4.68	0	-4.81	-4.65	0.75	-4.81	-3.5	2.11	-0.21	0.96	0.96	2.11	-4.68	1.74	-4.65	-4.68	-4.68	-4.68	-3.5	1.74	-4.81
2.3	2.3	-4.65	-4.68	1.74	-4.65	-1.01	0.96	1.36	0.78	-4.81	1.74	-3.5	-4.65	-4.68	-4.68	1.74	-3.66	0.75	-4.81	-4.68	-4.65	-4.65	-4.65	-4.81	0.78	-4.68	-4.68	-4.81	-4.68	0	-4.81	-4.65	0.75	-4.81	-3.5	2.11	-0.21	0.96	0.96	2.11	-4.68	1.74	-4.65	-4.68	-4.68	-4.68	-3.5	1.74	-4.81
2.3	2.3	-4.65	-4.68	1.74	-1.01	-0.21	3.88	1.36	-4.68	-4.81	1.74	-0.21	-4.65	-4.81	1.74	-4.68	-3.5	1.74	-3.5	-4.68	-4.65	-4.81	-4.68	0.78	0.78	1.52	-4.68	-4.81	-4.68	0	-3.5	-4.65	0.75	-4.81	-3.5	2.11	-0.21	0.96	0.96	2.11	-4.68	1.74	-4.65	-4.68	-4.68	-4.68	-3.5	1.74	-4.81
2.3	2.3	-4.65	-4.68	1.74	-1.01	0.96	1.36	1.36	-3.5	-4.81	1.74	-4.81	-6.04	-4.68	-4.68	1.74	-4.68	1.74	-3.5	-3.5	-4.68	-1.01	-4.68	-6.04	0.78	-3.5	-4.68	-4.81	0.78	0.78	-6.04	-4.65	0.75	-4.81	-3.5	2.11	-0.21	0.96	0.96	2.11	-4.68	1.74	-4.65	-4.68	-4.68	-4.68	-3.5	1.74	-4.81
2.3	2.3	-4.65	-4.68	1.74	-1.01	0.96	1.36	1.36	-3.5	-4.81	1.74	-4.81	-6.04	-4.68	-4.68	1.74	-4.68	1.74	-3.5	-3.5	-4.68	-1.01	-4.68	-6.04	0.78	-3.5	-4.68	-4.81	0.78	0.78	-6.04	-4.65	0.75	-4.81	-3.5	2.11	-0.21	0.96	0.96	2.11	-4.68	1.74	-4.65	-4.68	-4.68	-4.68	-3.5	1.74	-4.81
2.3	2.3	-4.65	-4.68	1.74	-1.01	0.96	0.96	1.36	-3.66	-4.81	1.74	-3.5	-4.65	-4.65	1.74	1.74	-4.81	1.74	-3.5	-4.68	-4.65	-4.65	-4.68	0.78	0.78	-4.68	-4.68	-4.81	-4.68	0	0	0	0	0	0	0	0	0	0	0	0	0	0	-3.5	-4.65	-4.81	0.78	-4.65	2.11
2.3	2.3	-4.65	-4.68	1.74	-1.01	0.96	0.96	1.36	-3.5	-4.81	1.74	-3.5	-3.5	-4.68	1.74	1.74	-4.68	1.74	-3.5	-4.65	-4.65	-4.65	-4.65	-4.68	0.78	-4.68	-4.68	-4.81	-4.65	0	-4.68	-4.65	0.75	-4.81	-3.5	2.11	-0.21	0.96	0.96	2.11	-4.68	1.74	-4.65	-4.68	-4.68	-4.68	-3.5	1.74	-4.81
2.3	2.3	-4.65	-4.68	1.74	-1.01	0.75	0.96	1.36	-3.5	-4.81	1.74	-4.68	-4.65	-3.5	1.74	0.78	-3.5	1.74	-4.81	-4.68	-4.65	-4.65	-4.68	0.78	0.78	-4.68	-4.68	-4.81	-4.68	0	-3.5	-4.65	0.75	-4.81	-3.5	2.11	-0.21	0.96	0.96	2.11	-4.68	1.74	-4.65	-4.68	-4.68	-4.68	-3.5	1.74	-4.81
2.3	2.3	-4.65	-4.68	1.74	-1.01	2.11	1.36	0	-4.81	-4.81	1.74	-3.5	-4.81	-4.65	-4.68	-4.65	-4.65	1.74	-3.5	-4.68	-4.65	-4.65	-4.68	-4.81	0.78	2.3	-3.5	-4.81	-4.68	0	-3.5	-4.65	0.75	-4.81	-3.5	2.11	-0.21	0.96	0.96	2.11	-4.68	1.74	-4.65	-4.68	-4.68	-4.68	-3.5	1.74	-4.81
2.3	2.3	-4.65	-4.68	1.74	-1.01	2.11	1.36	1.74	0	-4.81	0.75	-3.5	-4.65	-4.81	1.74	-0.21	-3.5	0.78	-0.21	-4.81	-4.68	-4.68	-4.68	-4.81	-0.21	-3.5	-4.81	-4.81	-4.68	0	-3.5	-4.65	0.75	-4.81	-3.66	2.11	-0.21	0.96	0.96	2.11	-4.68	1.74	-4.65	-4.68	-4.68	-4.68	-3.5	1.74	-4.81
2.3	2.3	-4.65	-4.68	1.74	-1.01	1.74	1.36	1.36	-3.5	-4.81	1.74	-4.81	-4.81	-4.65	1.74	-4.65	-4.81	1.74	-3.5	-4.68	-4.65	-4.68	-4.68	-4.81	0.78	0	1.52	-4.81	-4.68	0	-3.5	-4.65	0.75	-4.81	-3.5	2.11	-0.21	0.96	0.96	2.11	-4.68	1.74	-4.65	-3.5	-4.68	-4.68	-3.5	1.74	-4.81
2.3	2.3	-4.65	-4.68	1.74	-1.01	1.74	1.36	1.36	-3.5	-4.81	1.74	-3.5	-4.81	-6.04	-4.68	-4.65	-4.81	1.74	-3.5	-4.68	-4.65	-4.65	-4.68	-4.81	0.78	2.3	-3.5	-4.81	-4.68	0	-3.5	-4.65	0.75	-4.81	-3.5	2.11	-0.21	0.96	0.96	2.11	-4.68	1.74	-4.65	-4.68	-4.68	-4.68	-3.5	1.74	-4.81
2.3	2.3	-4.65	-4.68	1.74	-1.01	1.74	1.36	0.96	-3.5	-4.81	0.75	-3.5	-4.65	-4.65	1.74	-3.5	-4.81	1.74	-0.21	-4.68	-4.68	-4.68	-4.68	-4.81	0.96	-3.5	-3.66	-4.81	1.74	0	-3.5	-4.65	0.75	-4.81	-3.5	2.11	-0.21	0.96	0.96	2.11	1.74	-4.68	1.74	-4.68	-4.68	-4.68	-3.5	1.74	-4.81
2.3	2.3	-4.65	-4.68	1.74	-1.01	1.74	1.36	0.96	-3.5	-4.81	1.74	-3.5	-4.65	-4.65	1.74	-3.5	-4.81	1.74	-0.21	-4.68	-4.68	-4.68	-4.68	-3.66	0.96	-3.66	-3.66	-4.81	1.74	0	-3.5	-4.65	0.75	-4.81	-3.5	2.11	-0.21	0.96	0.96	2.11	-4.68	1.74	-4.65	-4.68	-4.68	-4.68	-3.5	1.74	-4.81
2.3	2.3	-4.65	-4.68	1.74	-1.01	1.74	1.36	0.96	-3.5	-3.5	1.74	-0.21	-4.81	-4.65	1.74	-4.65	-4.81	1.74	-3.5	-4.68	-4.65	-4.65	-4.68	-4.81	0.78	2.3	-3.5	-4.81	-4.68	0	-4.65	-4.65	0.75	-4.81	-3.5	2.11	-0.21	0.96	0.96	2.11	-4.68	1.74	-4.65	-4.68	-4.68	-4.68	-3.5	1.74	-4.81
2.3	2.3	-4.65	-4.68	1.74	-1.01	1.74	0.96	1.36	-3.5	-4.81	1.74	-3.5	-4.65	-4.65	1.74	1.74	-4.65	1.74	-4.68	-4.68	-4.65	-4.65	-4.68	-4.68	0.78	-3.5	-4.68	-4.81	-4.68	0	-3.5	-4.65	0.75	-4.81	-3.5	2.11	-0.21	0.96	0.96	2.11	-4.68	1.74	-4.65	-4.68	-4.68	-4.68	-3.5	1.74	-4.81
2.3	2.3	-4.65	-4.68	1.74	-1.01	1.74	0.78	1.36	-3.5	-4.81	1.74	-3.5	-4.65	-4.65	1.74	1.74	-4.68	1.74	-3.5	-4.68	-4.68	-4.65	-4.68	-4.81	0.78	1.52	-4.68	-4.81	-4.68	1.52	-3.5	-4.65	0.75	-4.81	-3.5	2.11	-0.21	0.96	0.96	2.11	-4.68	1.74	-4.65	-4.68	-4.68	-4.68	-3.5	1.74	-4.81
2.3	2.3	-4.65	-4.68	1.74	-1.01	1.74	-3.5	1.36	-4.65	-4.81	1.74	-4.68	-4.65	-4.65	1.74	-4.65	-4.65	1.74	-4.68	-4.68	-4.65	-4.65	-4.68	-3.5	0.78	2.3	-3.5	-4.81	-4.68	0	-4.81	-4.65	0.75	-4.81	-3.5	2.11	-0.21	0.96	0.96	2.11	-4.68	1.74	-4.65	-4.68	-4.68	-4.68	-3.5	1.74	-4.81
2.3	2.3	-4.65	-4.68	1.74	-1.01	1.74	-3.5	1.36	-3.5	-4.81	1.74	-3.5	-4.65	-4.65	1.74	-4.65	-4.81	1.74	-4.68	-4.68	-4.65	-4.65	-4.68	-4.81	0.78	2.3	-3.5	-4.81	-4.68	0	-4.81	-4.65	0.75	-4.81	-3.5	2.11	-0.21	0.96	0.96	2.11	-4.68	1.74	-4.65	-4.68	-4.68	-4.68	-3.5	1.74	-4.81
2.3	2.3	-4.65	-4.68	1.74	-1.01	0.78	2.3	1.36	-4.68	-4.81	1.74	-3.5	-4.65	-4.81	1.74	-4.68	-3.5	1.74	-3.5	-4.68	-4.65	0	-4.68	-4.81	0.78	1.52	-4.68	-4.81	-4.68	0	-4.81	-4.65	0.75	-4.81	-3.5	2.11	-0.21	0.96	0.96	2.11	-4.68	1.74	-4.65	-4.68	-4.68	-4.68	-3.5	1.74	-4.81
2.3	2.3	-4.65	-4.68	1.74	-1.01	0.78	2.3	1.36	-4.68	-4.81	1.74	-3.5	-4.65	-4.81	1.74	-4.68	-3.5	1.74	-3.5	-4.68	-4.65	0	-4.68	3.88	0.78	1.52	-4.68	-4.81	-4.68	0	-3.5	-4.65	0.75	-4.81	-3.5	2.11	-0.21	0.96	0.96	2.11	-4.68	1.74	-4.65	-4.68	-4.68	-4.68	-3.5	1.74	-4.81
2.3	2.3	-4.65	-4.68	1.74	-1.01	0.78	3.88	1.36	-4.68	-4.81	1.74	-0.21	-4.65	-4.81	1.74	-4.68	-3.5	1.74	-4.68	-4.68	-4.65	0	-4.68	3.88	0.78	-4.68	-4.68	-4.81	-4.68	0	-4.81	-4.65	0.75	-4.81	-3.5	2.11	-0.21	0.96	0.96	2.11	-4.68	1.74	-4.65	-4.68	-4.68	-4.68	-3.5	1.74	-4.81
2.3	2.3	-4.65	-4.68	1.74	-1.01	0.78	3.88	1.36	-4.68	-4.81	1.74	-4.81	-6.04	-4.81	1.74	-3.66	-4.81	1.74	-3.5	-4.68	-4.68	-4.65	-4.68	-3.66	0.78	1.52	-4.68	-4.81	-4.68	0	-3.5	-4.65	0.75	-4.81	-3.5	2.11	-0.21	0.96	0.96	2.11	-4.68	1.74	-4.65	-4.68	-4.68	-4.68	-3.5	1.74	-4.81
2.3	2.3	-4.65	-4.68	1.74	-1.01	0.78	3.88	1.36	-4.68	-4.81	1.74	-3.5	-4.65	-4.81	1.74	-4.68	-3.5	1.74	-0.21	-4.65	-4.65	-4.81	-4.68	0.78	0.78	1.52	-4.68	-4.81	-4.68	0	-3.5	-4.65	0.75	-4.81	-3.5	2.11	-0.21	0.96	0.96	2.11	-4.68	1.74	-4.65	-4.68	-4.68	-4.68	-3.5	1.74	-4.81
2.3	2.3	-4.65	-4.68	1.74	-1.01	0.78	0.96	1.36	-4.81	-4.81	1.74	-4.81	-4.81	-4.65	1.74	-0.21	-4.65	1.74	-4.81	-4.68	-4.65	-4.65	-4.68	-4.81	0.78	-3.66	-4.68	-4.81	-4.68	-4.81	-4.68	-4.65	0.75	-4.81	-3.5	2.11	-0.21	0.96	0.96	2.11	-4.68	1.74	-4.65	-4.68	-4.68	-4.68	-3.5	1.74	-4.81
2.3	2.3	-4.65	-4.68	1.74	-1.01	0.78	0.96	1.36	-4.81	-4.81	1.74	-4.81	0.78	-4.65	1.74	-0.21	-4.81	1.74	-4.81	-4.68	-4.65	-4.65	-4.68	-4.81	0.78	-3.66	-4.68	-4.81	-4.68	-4.81	-4.68	-4.65	0.75	-4.81	-3.5	2.11	-0.21	0.96	0.96	2.11	-4.68	1.74	-4.65	-4.68	-4.68	-4.68	-3.5	1.74	-4.81
2.3	2.3	-4.65	-4.68	1.74	-1.01	0.78	0.96	1.36	-4.68	-4.81	1.74	-3.5	-4.65	-4.81	1.74	1.74	-4.81	1.74	-3.5	-4.68	-4.65	-4.65	-4.68	-4.81	0.78	-4.68	-4.68	-3.5	-4.68	-3.5	-3.5	-4.65	0.75	-4.81	-3.5	2.11	-0.21	0.96	0.96	2.11	-4.68	1.74	-4.65	-4.68	-4.68	-4.68	-3.5	1.74	-4.81
2.3	2.3	-4.65	-4.68	1.74	-1.01	0.78	0.96	1.36	-4.68	-4.81	1.74	-3.5	-4.81	-4.65	1.74	1.74	-4.81	1.74	-3.5	-4.68	-4.65	-4.65	-4.68	0.78	0.78	-3.5	-4.68	-3.5	-4.68	1.74	-3.5	-4.65	0.75	-4.81	-3.5	2.11	-0.21	0.96	0.96	2.11	1.74	-4.68	1.74	-4.68	-4.68	-4.68	-3.5	1.74	-4.81
2.3	2.3	-4.65	-4.68	1.74	-1.01	0.78	0.96	1.36	-3.5	-4.81	1.74	-4.81	-4.65	-4.68	0.75	1.74	-4.68	1.74	-3.5	-3.5	-4.68	-1.01	-4.68	-6.04	0.78	-3.5	-4.68	-4.81	-4.68	-0.21	-4.81	-4.65	0.75	-4.81	-3.5	2.11	-0.21	0.96	0.96	2.11	-4.68	1.74	-4.65	-4.68	-4.68	-4.68	-3.5	1.74	-4.81
2.3	2.3	-4.65	-4.68	1.74	-1.01	0.78	0.96	1.36	-3.5	-4.81	1.74	-4.81	-4.81	-4.68	1.74	-4.68	-4.81	1.74	-3.5	1.74	1.74	-4.65	-4.65	-4.81	1.74	-3.5	-4.68	-4.81	-4.68	0	-3.5	-4.65	0.75	-4.81	-3.5	2.11	-0.21	0.96	0.96	2.11	-4.68	1.74	-4.65	-4.68	-4.68	-4.68	-3.5	1.74	-4.81
2.3	2.3	-4.65	-4.68	1.74	-1.01	0.78	0.96	1.36	-3.5	-4.81	1.74	-4.81	-4.81	-4.68	1.74	-4.68	-4.81	1.74	-3.5	1.74	1.74	-4.65	-4.65	-4.81	1.74	-3.5	-4.68	-4.81	-4.68	0	-3.5	-4.65	0.75	-4.81	-3.5	2.11	-0.21	0.96	0.96	2.11	1.74	-4.68	1.74	-4.68	-4.68	-4.68	-3.5	1.74	-4.81
2.3	2.3	-4.65	-4.68	1.74	-1.01	0.78	0.96	1.36	-3.5	-4.81	1.74	-4.81	1.74	-4.65	1.74	-0.21	-3.5	1.74	-4.81	-4.81	-4.65	-4.65	-4.68	-4.81	0.78	1.52	-4.68	-4.68	-4.81	-3.5	-3.5	-4.65	0.75	-4.81	-3.5	2.11	-0.21	0.96	0.96	2.11	-4.68	1.74	-4.65	-4.68	-4.68	-4.68	-3.5	1.74	-4.81
2.3	2.3	-4.65	-4.68	1.74	-1.01	0.78	0.96	1.36	-3.5	-4.81	1.74	-3.5	-4.65	-4.68	1.74	1.74	-4.81	1.74	-4.81	-4.68	-4.65	-4.65	-4.68	-4.81	0.78	-4.68	-4.68	-4.81	-4.68	0	-3.5	-4.65	0.75	-4.81	-3.5	2.11	-0.21	0.96	0.96	2.11	-4.68	1.74	-4.65	-4.68	-4.68	-4.68	-3.5	1.74	-4.81
2.3	2.3	-4.65	-4.68	1.74	-1.01	0.78	0.96	1.36	-3.5	-4.81	1.74	-3.5	-3.5	-4.68	1.74	1.74	-4.81	1.74	-3.5	-4.68	-4.65	-4.65	-4.68	-4.81	0.78	-4.68	-4.68	-3.5	-4.68	0	-4.68	-4.65	0.75	-4.81	-3.5	2.11	-0.21	0.96	0.96	2.11	-4.68	1.74	-4.65	-4.68	-4.68	-4.68	-3.5	1.74	-4.81
2.3	2.3	-4.65	-4.68	1.74	-1.01	0.78	0.96	0.96	-0.21	-4.81	0.75	-3.5	-4.65	-4.65	1.74	-3.5	-4.81	1.74	-0.21	-4.68	-4.68	-4.68	-4.68	3.88	0.78	-3.5	-3.66	-4.81	-4.68	0	-3.5	-4.65	0.75	-4.81	-3.5	2.11	-0.21	0.96	0.96	2.11	-4.68	1.74	-4.65	-4.68	-4.68	-4.68	-3.5	1.74	-4.81
2.3	2.3	-4.65	-4.68	0.78	-4.65	-0.21	0.96	1.36	-3.66	-3.66	1.74	-3.5	-4.65	-4.65	1.74	0.78	-4.81	1.74	-3.5	-4.68	-4.81	-4.65	-4.68	-3.5	0.78	-4.68	-4.68	-4.81	-4.68	0	-3.5	-4.65	0.75	-4.81	-3.5	2.11	-0.21	0.96	0.96	2.11	0.78	1.52	-4.68	-4.68	-4.68	-4.68	-3.5	1.74	-4.81
2.3	2.3	-4.65	-4.68	0.78	-4.65	1.36	0.96	0	0.96	-3.66	1.74	-4.68	-4.81	-4.65	-4.68	1.74	-4.81	1.74	-3.5	-4.68	-4.81	-4.65	-4.68	-3.5	0.78	-4.68	-4.68	-4.81	-4.68	0	-3.5	-4.65	0.75	-4.81	-3.5	2.11	-0.21	0.96	0.96	2.11	-4.68	1.74	-4.65	-4.68	-4.68	-4.68	-3.5	1.74	-4.81
2.3	2.3	-1.01	-4.68	1.74	-4.65	0.78	0.96	1.36	-4.81	-4.81	1.74	-0.21	-4.65	-4.68	1.74	1.74	-4.68	1.74	-3.5	-4.68	-4.68	-4.65	-4.68	-4.68	1.74	-4.68	1.52	-4.81	-4.68	0	-4.81	-4.65	0.75	-4.81	-3.5	2.11	-0.21	0.96	0.96	2.11	-4.68	1.74	-4.65	-4.68	-4.68	-4.68	-3.5	1.74	-4.81
2.3	2.3	-1.01	-4.68	1.74	-1.01	0.78	1.36	0.96	-0.21	-4.81	0.75	-3.5	-4.65	-4.65	1.74	-3.5	-4.81	1.74	-0.21	-4.68	-4.68	-4.68	-4.68	3.88	0.78	-3.5	-4.81	-4.81	1.74	0	-3.5	-4.65	0.75	-4.81	-3.5	2.11	-0.21	0.96	0.96	2.11	-4.68	1.74	-4.65	-4.68	-4.68	-4.68	-3.5	1.74	-4.81
2.3	-4.81	1.36	-4.65	-4.68	1.74	-1.01	2.3	1.36	0.75	-4.68	0	-4.81	1.74	-4.68	0.78	0.78	0.78	1.74	-4.68	-4.68	0	0.78	-6.04	-4.65	-6.04	-0.21	-4.68	-3.5	-3.66	-4.81	-4.81	-4.65	0.75	-4.81	-3.5	2.11	-0.21	0.96	0.96	1.74	2.3	-4.68	1.74	-4.65	-4.68	-4.68	-4.68	-4.68	1.74
2.3	-4.81	1.36	-4.65	-4.68	1.74	-1.01	2.3	1.36	0.75	-4.68	0	-4.81	1.74	-4.68	0.78	0.78	0.78	1.74	-4.68	-4.68	0	0.78	-6.04	-4.65	-6.04	-0.21	-4.68	-3.5	-3.66	-4.81	-4.81	-4.65	0.75	-4.81	-3.5	2.11	-0.21	0.96	0.96	1.74	2.3	-4.68	1.74	-4.65	-4.68	-4.68	-4.68	-4.68	1.74
2.3	-4.81	2.3	-4.65	-4.68	1.74	-1.01	2.3	1.36	0.75	-4.68	0	-4.81	1.74	-4.68	0.78	0.78	-0.21	1.74	-4.68	-4.68	0	0.78	-6.04	-4.65	-6.04	-0.21	-4.68	-3.5	-3.66	-4.81	-4.81	-4.65	0.75	-4.81	-3.5	2.11	-0.21	0.96	0.96	1.74	2.3	3.88	3.88	3.88	3.88	3.88	3.88	0.96	-3.5
2.3	-4.81	2.3	-4.65	-4.68	1.74	-1.01	2.3	1.36	0.75	-4.68	0	-4.81	1.74	-4.68	0.78	0.78	-0.21	1.74	-4.68	-4.68	0	0.78	-6.04	-4.65	-6.04	-0.21	-4.68	-3.5	-3.66	-4.81	-4.81	-4.65	0.75	-4.81	-3.5	2.11	-0.21	0.96	0.96	1.74	2.3	-4.68	1.74	-4.65	-4.68	-4.68	-4.68	-4.68	1.74
2.3	-4.81	2.3	-4.65	-4.68	1.74	-1.01	2.3	1.36	0.75	-4.68	0	-4.81	1.74	-4.68	0.78	0.78	-0.21	1.74	-4.68	-4.68	0	0.78	-6.04	-4.65	-6.04	-0.21	-4.68	-3.5	-3.66	-4.81	-4.81	-4.65	0.75	-4.81	-3.5	2.11	-0.21	0.96	0.96	1.74	2.3	-4.68	1.74	-4.65	-4.68	-4.68	-4.68	-4.68	1.74
2.3	-4.81	-4.65	1.74	-4.65	1.36	3.88	0.96	0	2.3	-1.01	-3.66	0.78	3.88	-1.01	1.52	-4.81	-1.01	1.74	0.96	-4.68	-3.5	0.78	0.75	0.96	0	-3.66	-4.68	-4.81	2.11	0.96	0	0	-4.65	-3.5	0	2.3	-4.65	1.74	0.75	-3.32	-0.21	0.75	-3.5	1.36	1.52	1.52	-4.68	0.96	-4.81
2.3	-4.81	-3.5	-1.01	-3.66	1.74	-4.65	0	1.74	-0.21	-0.21	0	-3.5	-4.68	-4.81	-4.65	0.78	-4.65	-0.21	-4.68	-4.68	0	-4.81	-4.68	-4.81	0.78	1.74	-6.04	-0.21	-0.21	-3.5	-3.5	-4.65	0.75	-4.81	-3.5	1.74	0.78	1.74	0	2.11	-3.32	-3.66	-4.68	1.74	-0.21	-4.65	-4.65	-3.5	0.78
2.3	-3.66	2.3	-4.65	-4.68	1.74	-1.01	1.36	1.36	0.75	-4.68	0	-4.81	1.74	-4.68	0.78	0.78	-0.21	1.74	-4.68	-4.68	0	0.78	-6.04	-4.65	-6.04	-3.5	-4.68	-3.5	-4.68	-3.5	-4.81	-4.65	0.75	-3.5	-3.5	2.11	-0.21	0.96	0.96	1.74	2.3	-4.68	1.74	-4.65	-4.68	-4.68	-4.68	-3.5	1.74
2.3	1.52	-4.65	-4.68	1.74	-1.01	0.78	0.96	1.36	-3.66	-4.81	1.74	-3.5	-4.81	-4.65	1.74	1.74	-4.81	0.78	-3.5	-4.68	-4.65	-4.65	-4.68	-4.81	0.78	-3.5	-4.68	-4.81	-4.68	2.11	-3.5	-4.65	0.75	-4.81	-3.5	2.11	-0.21	0.96	0.96	2.11	-4.68	1.74	-4.65	-4.68	-4.68	-4.68	-3.5	1.74	-4.81
2.3	1.52	-4.65	-4.68	1.74	-1.01	0.78	0.96	1.36	-3.5	-4.81	1.74	1.36	-0.21	-4.65	-4.81	1.74	-3.5	1.74	-4.81	-4.68	-4.65	1.74	-4.68	-4.81	0.78	-3.5	-4.81	-3.5	-4.68	0	-4.81	-4.65	0.75	-4.81	-3.5	2.11	-0.21	0.96	0.96	2.11	-4.68	1.74	-4.65	-4.68	-4.68	-4.68	-3.5	1.74	-4.81
2.3	-3.5	2.3	-4.65	-4.68	1.74	-1.01	2.3	1.36	0.75	-4.68	0	-4.81	1.74	-4.68	0.78	0.78	-0.21	-0.21	-3.66	-4.68	0	0.78	-4.65	-4.81	-6.04	-0.21	-4.68	-3.5	-3.66	0.78	-4.81	-4.65	0.75	-3.5	-3.5	2.11	1.74	0.96	0.96	1.74	2.3	-4.68	1.74	-4.65	-4.68	-4.68	-4.68	-4.68	1.74
2.3	-3.5	2.3	-4.65	-4.68	1.74	-1.01	2.3	1.36	0.75	-4.68	0	-4.81	1.74	-4.68	0.78	0.78	-0.21	1.74	-4.68	-4.68	0	0.78	-6.04	-4.65	-6.04	-0.21	-4.68	-3.5	-4.81	-4.65	-3.5	-4.65	0.75	-4.81	-3.5	2.11	-0.21	0.96	0.96	1.74	2.3	-4.68	1.74	-4.65	-4.68	-4.68	-4.68	-4.68	1.74
2.3	-3.5	2.3	-4.65	-4.68	1.74	-1.01	2.3	1.36	0.75	-4.68	0	-4.81	1.74	-4.68	0.78	0.78	-0.21	1.74	-4.68	-4.68	0	0.78	-6.04	-4.65	-6.04	-0.21	-4.68	-3.5	-4.68	-0.21	-3.5	-4.65	0.75	-3.5	-3.5	2.11	-0.21	0.96	0.96	1.74	2.3	-4.68	1.74	-4.65	-4.68	-4.68	-4.68	-4.68	1.74
2.3	-3.5	2.3	-4.65	-4.68	1.74	-1.01	2.3	1.36	0.75	-4.68	0	-4.81	1.74	-4.68	0.78	0.78	-0.21	1.74	-4.68	-4.68	0	0.78	-6.04	-4.65	-6.04	-0.21	-4.68	-3.5	-3.66	-4.81	-4.81	-4.65	0.75	-4.81	-3.5	2.11	-0.21	0.96	0.96	1.74	2.3	-4.68	1.74	-4.65	-4.68	-4.68	-4.68	-4.68	1.74
2.3	-3.5	2.3	-4.65	-4.68	1.74	-1.01	0.96	1.36	0.75	-4.68	0	-4.81	1.74	-4.68	0.78	0.78	-0.21	1.74	-4.68	-4.68	0	0.78	-6.04	-4.65	-6.04	-0.21	-4.65	-3.5	-3.66	-3.5	-4.81	-4.65	0.75	-4.81	-3.5	2.11	-0.21	0.96	0.96	1.74	2.3	-4.68	1.74	-4.65	-4.68	-4.68	-4.68	-4.65	1.74
2.3	-3.5	2.3	-4.65	-4.68	1.74	-1.01	-1.01	1.36	0.75	-4.68	0	-4.81	1.74	-4.68	0.78	0.78	-0.21	1.74	-4.68	-4.68	0	0.78	-6.04	-4.65	-6.04	-0.21	-4.65	-3.5	-3.66	-3.5	-4.81	-4.65	0.75	-4.81	-3.5	2.11	-0.21	0.96	0.96	1.74	2.3	-4.68	1.74	-4.65	-4.68	-4.68	-4.68	-4.65	1.74
2.3	-3.5	-4.65	-4.68	1.74	-4.65	0.78	0.96	1.36	-3.5	-4.81	1.74	-4.68	-4.65	-4.65	1.74	1.74	-3.5	1.74	-4.68	-4.68	-4.65	-4.65	-4.68	-4.68	0.78	-4.68	-4.68	-4.81	-4.68	0	-3.5	-4.65	0.75	-4.81	-3.5	2.11	-0.21	0.96	0.96	2.11	-4.68	1.74	-4.65	-4.68	-4.68	-4.68	-3.5	1.74	-4.81
2.3	-3.5	-4.65	-4.68	1.74	-1.01	0.78	0.96	1.36	-3.5	-4.81	1.74	-4.81	-4.65	-4.65	1.74	-0.21	-0.21	1.74	-3.5	-4.81	-1.01	-4.65	-4.68	-4.81	0.78	1.52	-4.68	-4.81	-4.81	-3.5	-3.5	-4.65	0.75	-4.81	-3.5	2.11	-0.21	0.96	0.96	2.11	-4.68	1.74	-4.65	-4.68	-4.68	-4.68	-3.5	1.74	-4.81
0	-4.81	2.3	-1.01	-4.68	1.74	-1.01	2.3	1.36	0.75	-4.68	0	-0.21	0.78	-4.68	-0.21	-0.21	-4.81	1.74	-4.81	-4.68	1.74	1.74	-4.68	-3.5	0.75	-3.5	-4.65	-4.81	-4.68	2.11	-4.68	-4.65	0.75	-4.81	-3.5	3.88	-0.21	0.96	0.96	-1.01	1.74	-4.68	1.74	-6.04	-4.68	-4.68	-4.68	-4.68	-6.04
-1.23	0.75	2.11	-1.01	-0.21	1.74	-0.21	0.75	0	0.78	0.75	-4.68	0	2.11	-1.01	0	0	0	0	0	0	0	0	0	0	0	0	0	0	0	0	0	0	0	0	0	0	0	0	0	0	0	0	0	0	0	0	0	0	0
-4.81	2.3	2.3	-4.65	-4.68	1.74	-1.01	-1.23	1.36	-3.5	-3.66	0	-4.81	-4.81	-4.68	-4.81	1.74	-4.68	1.74	-4.68	-4.65	0	-3.5	-0.21	-3.5	-0.21	0.78	-3.5	-3.5	-3.66	-3.5	-4.81	-4.65	0.75	-4.81	-3.5	3.88	-0.21	0.96	0.96	1.74	2.3	-3.66	1.74	-4.65	-4.68	-4.68	-4.68	-4.68	1.74
-4.81	2.3	2.3	-4.65	-4.68	1.74	-1.01	-1.23	1.36	-3.5	-3.66	0	-4.81	-4.81	-4.68	-4.81	1.74	-4.68	1.74	-4.68	-4.65	0	-3.5	-0.21	-3.5	-0.21	0.78	-3.5	-3.5	-3.66	-3.5	-4.81	-4.65	0.75	-4.81	-3.5	3.88	-0.21	0.96	0.96	1.74	2.3	-3.66	1.74	-4.65	-4.68	-4.68	-4.68	-4.68	1.74
-4.81	2.3	-4.65	-4.68	1.74	-1.01	-0.21	0	1.36	0.75	-4.68	0.78	-4.68	-4.81	-4.65	-4.81	-4.81	1.74	1.74	-3.5	-4.81	-4.68	-4.65	-4.81	-4.81	-0.21	-0.21	-3.5	-4.81	-4.68	0	-4.81	-4.65	0.75	-3.5	-3.5	2.11	-0.21	0.96	0.96	-1.23	0.78	1.74	-4.65	-4.81	-4.68	-4.68	-3.5	1.74	-4.81
-4.81	2.3	-4.65	-4.68	1.74	-1.01	-0.21	0	1.36	0.75	-4.68	0.78	-4.68	-4.81	-4.65	-4.81	-4.81	1.74	1.74	-3.5	-4.81	-4.68	-4.65	-4.81	-4.81	-0.21	-0.21	-3.5	-4.81	-4.68	0	-4.81	-4.65	0.75	-3.5	-3.5	2.11	-0.21	0.96	0.96	-1.23	0.78	1.74	-4.65	-4.81	-4.68	-4.68	-3.5	1.74	-4.81
-4.81	2.3	-4.65	-4.68	1.74	-1.01	1.74	1.36	1.36	0.75	-4.68	0.78	-4.68	-4.81	-4.65	-4.81	-4.81	-4.81	1.74	-3.66	-3.66	-4.68	-4.65	-4.81	-4.81	-0.21	-0.21	-3.5	-4.81	-4.68	0	-4.81	-4.65	0.75	-3.5	-3.5	2.11	-0.21	0.96	0.96	-1.23	0.78	1.74	-4.65	-4.81	-4.68	-4.68	-3.5	1.74	-4.81
-4.81	2.3	-4.65	-4.68	1.74	-1.01	1.74	3.88	1.36	-3.5	-4.81	1.74	-3.5	-4.68	-1.01	-0.21	-3.66	-4.65	1.74	-4.65	-4.81	-4.65	-4.65	-4.68	-4.81	0.78	-3.5	-4.68	-3.5	-4.68	-0.21	-3.5	-4.65	0.75	-4.81	-3.5	2.11	-0.21	0.96	0.96	2.11	-4.68	1.74	-4.65	-4.68	-4.68	-4.68	-3.5	1.74	-4.81
-4.81	-4.65	0	0.75	3.88	-3.5	-1.01	-3.5	-4.81	-4.68	-4.68	2.11	0.75	1.36	2.11	0.96	0.78	2.11	2.3	1.52	-4.68	-4.68	2.11	3.88	0.75	0.96	-0.21	1.74	0.78	3.88	-6.04	1.74	0	0	0	0	0	0	0	0	0	0	0	0	0	0	0	0	0	0
-4.81	-4.81	2.3	-4.65	-4.68	-0.21	-4.65	0	2.3	0.75	-4.68	0	-4.81	0.78	-4.68	-4.81	-3.5	-4.81	1.74	-0.21	-6.04	0	-0.21	-3.5	-3.5	0.78	-4.81	-0.21	-3.5	-0.21	-3.5	1.74	-4.65	0.75	-4.68	-3.5	3.88	-0.21	0.96	1.36	-0.21	-3.5	-4.68	1.74	-4.68	-4.68	-4.68	-4.68	-4.65	1.74
-4.81	-4.81	-4.81	-4.81	1.74	-4.81	-6.04	-4.68	-1.01	0.96	3.88	2.11	-6.04	-4.65	1.74	1.74	1.74	1.74	-4.68	1.36	0.78	1.74	-4.68	0.96	-0.21	-1.23	0.96	3.88	-3.5	1.74	0.96	-3.5	0	-0.21	1.36	1.36	-0.21	-1.01	0.78	-4.68	-1.23	-4.68	1.74	-4.65	-4.68	-4.68	-4.68	-3.5	1.74	-4.81
-4.81	-4.81	1.52	-4.65	-4.68	1.74	-1.01	1.36	2.3	0.75	-4.68	0	1.74	1.74	-4.68	-0.21	-6.04	-4.81	1.74	-3.5	-4.68	-4.65	-6.04	-4.68	-4.81	0.78	-4.65	1.74	-0.21	-4.65	-6.04	-4.68	-4.65	0.75	-4.81	-3.5	3.88	-0.21	0.96	0.96	2.11	2.3	-4.68	1.74	-1.01	-4.68	-4.68	-4.68	-4.81	1.74
-4.81	-4.81	1.52	-4.65	-4.68	1.74	-1.01	1.36	2.3	0.75	-4.68	0	1.74	1.74	-4.68	-0.21	-6.04	-4.81	1.74	-3.5	-4.68	-4.65	-6.04	-4.68	-4.81	0.78	-4.65	1.74	-0.21	-4.65	-6.04	-4.68	-4.65	0.75	-4.81	-3.5	3.88	-0.21	0.96	0.96	2.11	2.3	-4.68	1.74	-1.01	-4.68	-4.68	-4.68	-4.81	1.74
-4.81	0.78	1.36	-1.01	2.3	-4.81	-1.01	0.96	-6.04	-3.5	-3.66	2.3	0.78	2.11	3.88	1.74	0.75	-4.81	-3.66	3.88	0.75	-4.81	0	-4.68	-4.65	3.88	0.75	1.52	0.78	1.52	1.36	0	0	-4.81	-3.66	2.11	-0.21	0.96	0.96	2.11	1.74	-4.68	1.74	-4.65	-4.68	-4.68	-4.68	-3.5	1.74	-4.81
-4.81	-3.5	-0.21	-4.81	-4.68	1.36	-1.01	2.11	1.36	0.75	-4.68	0	3.88	-0.21	-4.68	-0.21	0	-4.65	-0.21	-4.68	-6.04	-4.65	-6.04	-3.5	-4.81	0.78	1.74	0	-3.5	-4.68	-6.04	-4.81	-4.65	0.75	-4.81	-3.5	3.88	-0.21	0.96	0.96	1.52	0.78	-4.68	1.74	-1.01	-3.5	-4.68	-4.68	-4.81	1.74
-4.81	-3.5	2.3	-4.65	-4.68	1.74	-4.68	1.52	1.36	0.78	-3.66	0	-4.81	-3.5	-4.68	0.78	-3.5	-4.68	1.74	-3.5	0.78	0	-0.21	0.78	-4.68	0.78	0.78	0.78	-3.5	-4.68	-0.21	0.78	-4.65	0.75	-4.68	-3.5	2.11	-0.21	0.96	0.96	1.74	2.3	-4.68	1.74	-4.65	-3.66	-4.68	-4.68	-3.5	1.74
-4.81	-3.5	0.78	-4.65	-4.68	1.74	-1.01	2.3	1.36	0.75	-3.66	0	-3.5	-3.5	-4.68	-0.21	-6.04	-4.68	-0.21	-4.68	0	-4.65	1.74	-0.21	-4.68	0.78	-0.21	-0.21	-3.5	-4.65	0	-4.81	-4.65	0.75	-4.81	-3.5	3.88	-0.21	0.96	0.96	2.11	-0.21	-4.68	1.74	-1.01	-6.04	-4.68	-4.68	-4.81	1.74
-4.81	-3.5	-3.5	-4.65	-4.68	1.74	-1.01	2.3	2.3	0.75	-4.68	0	-3.5	-0.21	-4.68	1.74	-4.68	-4.81	1.74	-4.68	-4.65	-4.65	1.74	-0.21	-4.65	0.78	-4.81	-3.5	-3.5	-4.68	0	-3.5	-4.81	0.75	-3.5	-3.5	3.88	-0.21	0.96	0.96	2.11	0.78	-4.68	0.78	-1.01	-4.81	-4.68	-4.68	-4.81	1.74
3.88	-0.21	0.78	2.11	2.3	1.74	0.78	-0.21	-3.5	-6.04	-6.04	-1.01	1.36	-6.04	-0.21	0.75	-6.04	0.75	2.3	0	2.3	-4.81	1.74	0.96	2.11	0.78	-0.21	-4.68	0.78	-4.68	0	-4.81	-4.65	0.75	-4.81	-3.5	2.11	-0.21	0.96	0.96	2.11	0	-4.68	1.74	-1.01	-4.81	-4.68	-4.68	-3.5	1.74
3.88	-0.21	-3.5	-3.5	-4.65	-4.68	1.74	0.96	1.52	2.3	0.75	-4.68	0	-4.81	-3.5	-4.68	-3.5	1.74	-4.68	-0.21	-4.68	-4.65	1.74	1.74	-4.68	-4.81	0.78	0.78	-4.68	-3.5	-3.32	0	-4.81	0.75	-4.81	-3.5	3.88	-0.21	0.96	0.96	2.11	1.74	-1.23	1.74	-1.01	0.78	-4.81	-4.68	3.88	-0.21
3.88	-0.21	-3.5	-3.5	-4.65	-4.68	1.74	-1.01	1.52	2.3	0.75	-4.68	0	-4.81	-3.5	-4.68	-3.5	1.74	-4.68	-0.21	-4.68	-4.65	-4.65	1.74	-4.68	-3.5	0.78	0.78	-4.68	1.36	-4.68	0	-4.81	0.75	-4.81	0	3.88	-0.21	0.96	0.96	2.11	1.74	-4.68	1.74	-1.01	0.78	-4.68	-4.68	0.78	-0.21
3.88	-0.21	-3.5	-3.5	-4.65	-4.68	1.74	-1.01	1.52	2.3	0.75	-4.68	0	-4.81	-3.5	-4.68	-3.5	1.74	-4.68	-0.21	-4.68	-4.65	-4.65	1.74	-4.68	-3.5	0.78	0.78	-4.68	-3.5	-4.68	0	-4.81	0.75	-4.81	-3.5	3.88	-0.21	0.96	0.96	2.11	1.74	-3.5	1.74	-1.01	0.78	-4.68	-4.68	0.78	-0.21
3.88	1.36	-4.65	-4.68	1.74	-1.01	0.78	0.96	1.36	-3.5	-4.81	1.74	-3.5	-3.5	-4.65	-3.5	1.74	-4.81	-6.04	-4.68	-4.68	-4.68	-4.65	-3.5	-4.68	0.78	-4.68	-4.68	-4.81	-4.68	-4.81	-3.5	-4.65	0.75	-4.81	-3.5	2.11	-0.21	0.96	0.96	2.11	-4.68	1.74	-4.65	-4.68	-4.68	-4.68	-3.5	1.74	-4.81
3.88	-4.68	0.78	-4.65	-4.68	1.74	-4.65	2.3	2.3	0.75	-4.68	0	-3.66	-4.81	-4.68	-3.5	-6.04	0.78	-0.21	-4.68	-6.04	-4.65	1.74	-3.5	-4.68	0.78	-0.21	-4.68	-3.5	-4.68	0	-3.5	-4.65	0.75	-4.81	-3.5	3.88	-0.21	0.96	0.96	2.11	-6.04	-4.68	1.74	-1.01	-4.81	-4.68	-4.68	-4.81	-0.21
3.88	-4.68	0.78	-4.65	-4.68	1.74	-4.65	2.3	2.3	0.75	-4.68	0	-3.66	-4.81	-4.68	-3.5	-6.04	0.78	-0.21	-3.5	-6.04	-4.65	1.74	-3.5	-4.68	0.78	-0.21	-3.5	-3.5	-4.68	0	-3.5	-4.65	0.75	-4.81	-3.5	3.88	-0.21	0.96	0.96	2.11	-6.04	-4.68	1.74	-1.01	-4.81	-4.68	-4.68	-4.81	-0.21
3.88	-4.68	0.78	-4.65	-4.68	1.74	-4.65	2.3	2.3	0.75	-4.68	0	-3.66	0.78	-4.68	-3.5	-6.04	0.78	-0.21	-3.5	-6.04	-4.65	1.74	-3.5	-4.68	0.78	-0.21	-3.5	-3.5	-4.68	0	-3.5	-4.65	0.75	-4.81	-3.5	3.88	-0.21	0.96	0.96	2.11	-6.04	-4.68	1.74	-1.01	-4.81	-4.68	-4.68	-4.81	-0.21
3.88	0.75	-4.65	2.3	-4.68	0.78	-1.01	1.74	1.74	-3.66	1.52	0.96	-3.5	-4.81	-3.66	-4.68	-4.81	-0.21	-1.01	1.74	-4.81	0.78	-0.21	-0.21	1.74	0.78	-4.68	-4.65	0.78	-3.32	-0.21	-3.5	-4.81	0.75	-3.5	-3.5	3.88	-0.21	1.74	1.36	-4.65	-3.5	-4.68	1.74	1.52	-3.66	-4.68	-4.68	-4.65	0
3.88	1.74	0.75	1.52	2.3	0	3.88	-0.21	-3.5	-6.04	-6.04	-4.65	1.36	-6.04	0.96	0.75	-6.04	0.75	2.3	0.96	2.3	-4.81	1.74	0.96	-3.66	0.78	1.36	-3.66	1.36	-1.01	-6.04	-1.01	-4.65	-4.68	-4.81	-3.5	3.88	-0.21	0.96	0.96	2.11	-0.21	-4.68	1.74	-1.01	-6.04	-4.68	-4.68	-4.81	1.74
3.88	0.78	2.3	-4.65	-4.68	1.74	-1.01	-1.23	1.36	0.75	-4.68	0	-4.81	-6.04	-4.68	0.78	-3.5	-0.21	1.74	-4.68	-4.68	0	0.78	-3.5	-4.81	1.74	-0.21	-3.5	-3.5	-4.68	0	-4.81	-4.65	0.75	-4.81	-3.5	2.11	-0.21	0.96	0.96	1.74	2.3	-4.68	1.74	-4.65	-4.68	-4.68	-4.68	-3.5	1.74
3.88	0.78	2.3	-4.65	-4.68	1.74	-1.01	-1.23	1.36	0.75	-4.68	0	-4.81	-6.04	-4.68	0.78	-3.5	-0.21	1.74	-4.68	-4.68	0	0.78	-3.5	-4.81	1.74	-0.21	-3.5	-3.5	-4.68	0	-4.81	-4.65	0.75	-3.5	-3.5	2.11	-0.21	0.96	0.96	1.74	2.3	-4.68	1.74	-4.65	-4.68	-4.68	-4.68	-3.5	1.74
3.88	0.78	2.3	-4.65	-4.68	1.74	-1.01	-1.23	2.3	0.75	-4.68	0	-4.81	-6.04	-4.68	0.78	-0.21	-0.21	1.74	-4.68	-4.68	0	0.78	-3.5	-4.81	1.74	-3.5	-3.5	-3.5	-4.68	0	-4.81	-4.65	0.75	-3.5	-3.5	2.11	-0.21	0.96	0.96	1.74	2.3	-4.68	1.74	-4.65	-4.68	-4.68	-4.68	-3.5	1.74
3.88	-3.5	0.78	-4.65	-4.68	1.74	-4.65	2.3	1.36	0.75	-4.68	0	-3.66	0.78	-4.68	-3.5	-6.04	0.78	-0.21	-4.68	-6.04	-4.65	1.74	-4.81	-4.68	0.78	-3.5	-3.5	-4.65	-4.68	0	-3.66	-4.65	0.75	-4.81	-3.5	3.88	-0.21	0.96	0.96	2.11	-6.04	-4.68	1.74	-1.01	-4.81	-4.68	-4.68	-4.81	-0.21
3.88	-3.5	0.78	-4.65	-4.68	1.74	-4.65	2.3	1.36	0.75	-4.68	0	-3.66	0.78	-4.68	-3.5	-6.04	0.78	-0.21	-4.68	-6.04	-4.65	1.74	-3.5	-4.68	0.78	-0.21	-3.5	-3.5	-4.68	0	-3.5	-4.65	0.75	-4.81	-3.5	3.88	-0.21	0.96	0.96	2.11	-6.04	-4.68	1.74	-1.01	-4.81	-4.68	-4.68	-4.81	-0.21
-4.68	-4.81	-0.21	-4.65	-4.68	0	-1.01	2.3	1.36	0.75	-4.68	0	-3.66	1.74	-4.68	0.78	-4.81	-4.68	-0.21	-4.68	-6.04	-4.65	1.74	-0.21	-4.68	0.78	-0.21	-4.65	-3.5	-4.65	0	-4.81	-4.65	0.75	0.78	-3.5	3.88	-0.21	0.96	0.96	2.11	0.78	-4.68	1.74	-1.01	-3.5	-4.68	-4.68	0.78	1.74
-4.68	-4.81	2.3	-4.65	-4.68	1.74	-1.01	2.3	1.36	0.75	-4.68	0	-4.81	0.78	-4.68	-0.21	1.74	0.78	1.74	-3.5	-4.68	1.74	1.74	-3.66	-3.5	0.75	-4.81	1.74	-4.81	-4.65	-1.01	-4.68	-4.65	0.75	-4.81	-3.5	2.11	-0.21	0.96	0.96	-1.01	1.74	-3.5	1.74	-6.04	-4.81	-4.68	-4.68	-3.5	1.74
-4.68	-4.81	1.52	-4.65	-4.68	1.74	-1.01	2.3	2.3	-0.21	-4.68	0	1.74	-0.21	-4.68	-0.21	-6.04	-4.81	1.74	-3.5	-4.68	-4.65	-6.04	-4.68	-4.68	0.78	-4.65	1.74	-3.5	-4.65	-6.04	-4.68	-4.65	0.75	-4.81	-3.5	3.88	-0.21	0.96	0.96	2.11	1.36	-4.68	1.74	-1.01	-4.68	-4.68	-4.68	-4.81	1.74
-4.68	-4.81	1.52	-4.65	-4.68	1.74	-1.01	2.3	2.3	0.78	-4.68	0	1.74	-0.21	-4.68	-0.21	-6.04	-4.81	1.74	-3.5	-4.68	-4.65	-6.04	-4.68	-4.68	0.78	-4.65	1.74	-3.5	-4.65	-6.04	-4.68	-4.65	0.75	-4.81	-3.5	3.88	-0.21	0.96	0.96	2.11	1.36	-4.68	1.74	-1.01	-4.68	-4.68	-4.68	-4.81	1.74
-4.68	-4.81	1.52	-4.65	-4.68	1.74	-1.01	2.3	2.3	0.78	-4.68	0	1.74	-0.21	-4.68	-0.21	-6.04	-4.81	1.74	-3.5	-4.68	-4.65	-6.04	-4.68	-4.68	0.78	-4.65	1.74	-3.5	-4.65	-6.04	-4.68	-4.65	0.75	-4.81	-3.5	3.88	-0.21	0.96	0.96	2.11	1.36	-4.68	1.74	-1.01	-4.68	-4.68	-4.68	-4.81	1.74
-4.68	-4.81	1.52	-4.65	-4.68	1.74	-1.01	2.3	2.3	0.78	-4.68	0	1.74	-0.21	-4.68	-0.21	-6.04	-4.81	1.74	-3.5	-4.68	-4.65	-6.04	-4.68	-4.68	0.78	-4.65	1.74	-3.5	-4.65	-6.04	-4.68	-4.65	0.75	-4.81	-3.5	3.88	-0.21	0.96	0.96	2.11	1.36	-4.68	1.74	-1.01	-4.68	-4.68	-4.68	-4.81	1.74
-4.68	-4.81	1.52	-4.65	-4.68	1.74	-1.01	2.3	2.3	0.78	-4.68	0	1.74	-0.21	-4.68	-0.21	-6.04	-4.81	1.74	-3.5	-4.68	-4.65	-6.04	-4.68	-4.68	0.78	-4.65	1.74	-3.5	-4.65	-6.04	-4.68	-4.65	0.75	-4.81	-3.5	3.88	-0.21	0.96	0.96	2.11	1.36	-4.68	1.74	-1.01	-4.68	-4.68	-4.68	-4.81	1.74
-4.68	-4.81	1.52	-4.65	-4.68	1.74	-1.01	2.3	2.3	0.78	-4.68	0	1.74	-0.21	-4.68	-0.21	-6.04	-4.81	1.74	-3.5	-4.68	-4.65	-6.04	-4.68	-4.68	0.78	-4.65	1.74	-3.5	-4.65	-6.04	-4.68	-4.65	0.75	-4.81	-3.5	3.88	-0.21	0.96	0.96	2.11	2.3	-4.68	1.74	-1.01	-4.68	-4.68	-4.68	-4.81	1.74
-4.68	-4.81	1.52	-4.65	-4.68	1.74	-1.01	2.3	2.3	0.78	-4.68	0	1.74	-0.21	-4.68	-0.21	-6.04	-4.81	1.74	-3.5	-4.68	-4.65	-6.04	-4.68	-4.68	0.78	-4.65	1.74	-3.5	-4.65	-6.04	-4.68	-4.65	0.75	-4.81	-3.5	3.88	-0.21	0.96	0.96	2.11	2.3	-4.68	1.74	-1.01	-4.68	-4.68	-4.68	-4.81	1.74
-4.68	-4.81	1.52	-4.65	-4.68	1.74	-1.01	2.3	2.3	0.78	-4.68	0	1.74	-0.21	-4.68	-0.21	-6.04	-4.81	1.74	-3.5	-4.68	-4.65	-6.04	-4.68	-4.68	0.78	-4.65	1.74	-3.5	-4.65	-6.04	-4.68	-4.68	0.75	-4.81	-3.5	3.88	-0.21	0.96	0.96	2.11	1.36	-4.68	1.74	-1.01	-4.68	-4.68	-4.68	-4.81	1.74
-4.68	-4.81	1.52	-4.65	-4.68	1.74	-1.01	2.3	2.3	0.78	-4.68	0	1.74	0.78	-4.68	-0.21	-6.04	-4.81	1.74	-3.5	-4.68	-4.65	-6.04	-4.68	-4.68	0.78	-4.65	1.74	-3.5	-4.65	-6.04	-4.68	-4.65	0.75	-4.81	-3.5	3.88	-0.21	0.96	0.96	2.11	1.36	-4.68	1.74	-1.01	-4.68	-4.68	-4.68	-4.81	1.74
-4.68	-4.81	1.52	-4.65	-4.68	1.74	-1.01	2.3	2.3	0.78	-4.68	0	1.74	-3.5	-4.68	-0.21	-6.04	-4.81	1.74	-3.5	-4.68	-4.65	-6.04	-4.68	-4.68	0.78	-4.65	1.74	-3.5	-4.65	-6.04	-4.68	-4.65	0.75	-4.81	-3.5	3.88	-0.21	0.96	0.96	2.11	1.36	-4.68	1.74	-1.01	-4.68	-4.68	-4.68	-4.81	1.74
-4.68	-4.81	1.52	-4.65	-4.68	1.74	-1.01	2.3	2.3	0.78	-4.68	0	1.74	-3.5	-4.68	-0.21	-6.04	-4.81	1.74	-3.5	-4.68	-4.65	-6.04	-4.68	-4.68	0.78	-4.65	1.74	-3.5	-4.65	-6.04	-4.68	-4.65	0.75	-4.81	-3.5	3.88	-0.21	0.96	0.96	2.11	1.36	-4.68	1.74	-1.01	-4.68	-4.68	-4.68	-4.81	1.74
-4.68	-4.81	1.52	-4.65	-4.68	1.74	-1.01	3.88	2.3	0.78	-4.68	0	1.74	-0.21	-4.68	-0.21	-6.04	-4.81	1.74	-3.5	-4.68	-4.65	-6.04	-4.68	-4.68	0.78	-4.65	1.74	-3.5	-4.65	-6.04	-4.68	-4.65	0.75	-4.81	-3.5	3.88	-0.21	0.96	0.96	2.11	1.36	-4.68	1.74	-1.01	-4.68	-4.68	-4.68	-4.81	1.74
-4.68	-4.81	0.78	-4.65	-4.68	1.74	1.74	1.36	1.36	0.75	-4.68	0	-4.81	0.78	-4.68	-4.81	-6.04	1.74	-0.21	-4.68	-4.65	-4.65	1.74	-4.68	-4.81	0.78	-0.21	-4.68	0.78	-4.68	0	-4.81	-4.65	0.75	-4.81	-3.5	2.11	-0.21	0.96	0.96	-1.23	0	-4.68	1.74	-1.01	-4.81	-4.68	-4.68	-3.5	1.74
-4.68	0.78	2.3	-4.65	-4.68	1.74	-1.01	2.3	1.36	0.75	-4.68	0	-4.68	-4.81	-4.68	-0.21	-0.21	-3.5	1.74	-0.21	-4.65	1.74	1.74	-3.66	-3.5	0.75	-3.66	1.74	-4.81	-4.65	2.11	-4.68	-4.65	0.75	-4.81	-3.5	2.11	-0.21	0.96	0.96	-1.01	1.74	-3.5	1.74	-6.04	-4.81	-4.68	-4.68	-3.5	1.74
-4.68	-3.5	0.78	-4.65	-4.68	-0.21	-4.65	2.3	2.3	1.74	-4.68	0	-3.66	-0.21	-4.68	-0.21	-6.04	-3.5	-0.21	-4.68	-6.04	-4.65	1.74	-3.5	-4.68	0.78	-0.21	-0.21	-3.5	-4.68	-3.32	-3.5	-4.65	0.75	-4.81	-3.5	3.88	-0.21	0.96	0.96	2.11	0.78	-4.68	1.74	-1.01	-4.81	-4.68	-4.68	-4.81	0.78
-3.66	-0.21	2.3	-4.65	-4.68	1.74	-1.01	2.3	0.78	0.75	-4.68	0	-4.65	1.74	-4.68	-0.21	-0.21	-4.81	-0.21	1.74	-4.65	1.74	1.74	-4.68	-3.5	0.75	-4.68	-4.81	-4.81	-3.32	0	-3.5	-4.65	0.75	-4.81	-3.5	2.11	-0.21	0.96	0.96	-1.01	1.74	-3.5	1.74	-6.04	-4.68	-4.68	-4.68	-4.68	1.74
-3.66	2.3	1.36	-4.68	-4.68	-3.5	-1.01	-0.21	0.96	-3.5	-4.81	1.74	-3.5	-4.65	-4.65	1.74	-0.21	1.74	1.74	-3.5	-4.68	-4.65	-4.65	-4.68	0.78	0.78	-4.68	-4.68	-4.81	-4.68	0	-3.5	-4.65	0.75	-4.81	-3.5	2.11	-0.21	0.96	0.96	2.11	-4.68	1.74	-4.65	-4.68	-4.68	-4.68	-3.5	1.74	-4.81
-3.66	2.3	1.36	-3.5	-4.68	-3.5	-1.01	-0.21	0.96	-3.5	-4.81	1.74	-3.5	-4.65	-4.65	1.74	-0.21	1.74	1.74	-3.5	-4.68	-4.65	-4.65	-4.68	0.78	0.78	-4.68	-4.68	-4.81	-4.68	0	-3.5	-4.65	0.75	-4.81	-3.5	2.11	-0.21	0.96	0.96	2.11	-4.68	1.74	-4.65	-4.68	-4.68	-4.68	-3.5	1.74	-4.81
-3.66	2.3	1.36	-3.5	-4.68	-3.5	-1.01	0.78	0.96	-3.5	-4.81	1.74	-3.5	-4.65	-4.65	1.74	-0.21	1.74	1.74	-3.5	-4.68	-4.65	-4.65	-4.68	0.78	0.78	-4.68	-4.68	-4.81	-4.68	0	-3.5	-4.65	0.75	-4.81	-3.5	2.11	-0.21	0.96	0.96	2.11	-4.68	1.74	-4.65	-4.68	-4.68	-4.68	-3.5	1.74	-4.81
-3.66	2.3	-4.65	-4.68	1.74	-1.01	0.78	1.36	1.36	1.74	-4.68	0.78	-3.5	-0.21	-4.65	-4.81	-4.68	-4.68	1.74	-4.68	-3.5	-4.65	-4.65	-4.81	-4.81	-0.21	-0.21	-3.5	-4.81	-4.68	0	-4.81	-4.65	0.75	-4.81	-3.5	2.11	-0.21	0.96	0.96	2.11	-4.68	1.74	-4.65	-4.68	-4.68	-4.68	-3.5	1.74	-4.81
-3.66	2.3	-4.65	-4.68	1.74	-1.01	0.78	1.36	1.36	1.74	-4.68	0.78	-3.5	-0.21	-4.65	-4.81	-4.68	-4.68	1.74	-4.68	-3.5	-4.65	-4.65	-4.81	-4.81	-0.21	-0.21	-3.5	-4.81	-4.68	0	-4.81	-4.65	0.75	-3.5	-3.5	2.11	-0.21	0.96	0.96	-1.23	0.78	1.74	-4.65	-4.81	-4.68	-4.68	-3.5	1.74	-4.81
-3.66	0.78	2.3	-4.65	-4.68	1.74	-1.01	2.3	1.74	0.75	-4.68	0	0.78	1.74	-4.68	-0.21	-0.21	-4.81	-0.21	-4.81	-4.68	1.74	1.74	-3.66	0	0.75	-4.68	-4.68	-4.81	-4.68	0	-3.5	-4.65	0.75	-4.81	-3.5	2.11	-0.21	0.96	0.96	-1.01	1.74	-4.68	1.74	-6.04	-4.68	-4.68	-4.68	-4.68	1.74
-3.66	-3.5	0.78	-4.65	-4.68	1.36	-4.81	3.88	2.3	0.75	-4.68	0	-4.81	-3.66	-4.68	-0.21	-4.65	-3.5	-0.21	-3.5	1.74	-4.65	1.74	-4.65	-4.68	0.78	-0.21	-4.68	-3.5	-4.68	-3.32	-4.81	-4.65	0.75	-4.81	-3.5	3.88	-0.21	0.96	0.96	1.52	-3.66	-4.68	1.74	-1.01	0.78	-4.68	-4.68	-4.81	1.74
0.96	2.3	-4.65	-4.68	1.74	-1.01	2.11	1.36	1.36	1.74	-4.68	0.78	-3.5	-0.21	-4.65	-4.81	-4.68	-4.68	1.74	-4.68	-3.66	-4.65	-4.65	-4.68	-4.81	-0.21	-0.21	-3.5	-4.81	-4.68	0	-4.81	-4.65	0.75	-4.81	-3.5	2.11	-0.21	0.96	0.96	2.11	-4.68	1.74	-4.65	-4.68	-4.68	-4.68	-3.5	1.74	-4.81
0.96	-4.81	2.3	-4.65	-4.68	1.74	-1.01	2.3	1.36	0.75	-4.68	0	-0.21	0	-4.68	-0.21	-0.21	0.78	0	-4.81	0.78	1.74	1.74	-4.68	-3.5	0.75	-3.5	-3.5	-4.81	-4.68	3.88	-4.68	-4.65	0.75	-4.81	-3.5	3.88	-0.21	0.96	0.96	-1.01	1.74	-4.68	1.74	-6.04	-4.81	-4.68	-4.68	1.74	-6.04
0.96	-4.81	2.3	-1.01	-4.68	1.74	-1.01	1.36	1.36	0.75	-4.68	0	-0.21	-0.21	-4.68	0.78	0.78	0.78	0	-4.81	-3.5	1.74	0.78	-4.68	-3.5	0.75	-3.5	-4.68	-4.81	-4.68	2.11	-4.68	-4.65	0.75	-4.81	-3.66	3.88	-0.21	0.96	0.96	-1.01	1.74	-4.68	1.74	-6.04	-4.68	-4.68	-4.68	-3.5	-6.04
0.96	-4.81	2.3	-1.01	-4.68	1.74	-1.01	2.3	1.36	0.75	-4.68	0	-0.21	0	-4.68	-0.21	-0.21	0.78	0	-4.81	-0.21	1.74	-4.65	-3.32	-0.21	0.75	-3.5	-4.68	-3.5	-4.68	0.96	-4.81	-4.65	0.75	-4.81	-3.5	3.88	-0.21	0.96	0.96	-1.01	-6.04	-4.68	1.74	-6.04	-4.68	-4.68	-4.68	-4.68	-6.04
0.96	-4.81	2.3	-1.01	-4.68	1.74	-1.01	2.3	1.36	0.75	-4.68	0	-0.21	1.74	-4.68	-0.21	-3.5	0.78	0	-4.81	-4.81	1.74	1.74	-4.68	-3.5	0.75	-3.5	-3.5	-4.81	-4.68	2.11	-4.68	-4.65	0.75	-4.81	-3.5	3.88	-0.21	0.96	0.96	-1.01	1.74	-4.68	1.74	-6.04	-4.68	-4.68	-4.68	-4.68	-6.04
0.96	-4.68	1.36	-4.65	-4.68	1.74	-1.01	3.88	2.3	0.75	-4.68	0	-3.66	-0.21	-4.68	-0.21	0.78	-6.04	0.78	0.78	-4.68	-4.65	-4.65	-4.68	-4.68	1.74	-4.68	0.78	-4.81	-4.68	-3.5	-4.81	-4.65	0.75	-4.81	-3.5	2.11	-0.21	0.96	0.96	1.52	2.11	-4.68	1.74	-1.01	-4.81	-4.68	-4.68	-6.04	1.74
0.96	0.96	-4.65	-4.68	-4.68	-1.23	-0.21	3.88	2.3	0.96	2.11	1.74	-4.68	-4.81	2.3	3.88	-1.23	-4.81	1.52	1.52	-4.81	-4.68	-4.68	1.36	0.96	-0.21	1.74	0.75	0	0.78	1.36	0.75	2.11	1.52	-4.68	-1.23	-1.23	-1.01	-4.81	2.3	0.78	0.78	3.88	-4.68	3.88	1.36	1.74	-4.81	3.88	1.52
0.75	-0.21	2.3	-4.65	-4.68	1.74	-1.01	0	1.36	0.75	-4.68	0	-1.01	1.74	-4.68	-0.21	-0.21	-4.81	1.74	-4.81	-4.68	1.74	1.74	-3.66	-4.81	0.75	-4.68	-3.5	-4.81	-4.68	0	-4.81	-4.65	0.75	-4.81	-3.5	3.88	-0.21	0.96	0.96	-1.01	1.74	-4.68	1.74	-6.04	-4.68	-4.68	-4.68	-4.68	1.74
0.75	-0.21	0.75	2.11	1.36	0.78	-4.68	1.52	0.78	3.88	2.3	-4.68	3.88	3.88	0	3.88	0.78	-0.21	1.74	-0.21	-0.21	-3.5	0.78	-4.68	-1.23	-0.21	-3.5	-4.68	-6.04	0.75	2.11	2.11	-1.23	0.75	2.11	2.11	-0.21	0	-0.21	1.52	0.75	0	-0.21	0	2.11	-4.68	0.75	-0.21	-0.21	-0.21
0.75	-4.81	2.3	-4.65	-4.68	0.96	-3.32	0.96	0.96	-0.21	-3.5	-0.21	-4.81	0.78	-4.81	-4.81	0.78	-4.68	-0.21	0.96	-3.5	0	-4.81	-0.21	-4.81	0.96	-4.65	-4.68	-4.65	-4.68	0	-4.81	-4.68	3.88	-3.5	-4.81	1.52	-0.21	0.78	1.74	3.88	0	-1.01	-4.68	-4.65	-3.5	-3.5	-3.32	-4.81	-4.68
0.75	-4.81	2.3	-4.65	-4.68	1.74	-1.01	1.36	1.36	1.74	-4.68	0	-4.81	0.78	-4.68	-0.21	-0.21	-4.81	1.74	-3.5	-4.65	1.74	-6.04	-3.5	-3.5	0.75	-4.68	-0.21	-4.81	-4.65	2.11	-4.68	-4.65	0.75	-4.81	-3.5	2.11	-0.21	0.96	0.96	-1.23	-4.68	-3.5	1.74	-6.04	-3.5	-4.68	-4.68	-3.5	1.74
0.75	-4.81	2.3	-4.65	-4.68	1.74	-1.01	2.3	1.36	0.75	-4.68	0	-4.81	-4.81	-4.68	-0.21	0.78	-4.81	1.74	-0.21	-4.68	1.74	1.74	-3.66	-3.5	0.75	-4.81	-4.65	-4.81	-4.65	2.11	-4.68	-4.65	0.75	-4.81	-3.5	2.11	-0.21	0.96	0.96	-1.01	1.74	-3.5	1.74	-6.04	-4.81	-4.68	-4.68	-3.5	1.74
0.75	-4.81	2.3	-4.65	-4.68	1.74	-1.01	2.3	1.36	-1.01	-4.68	0	-4.81	0.78	-4.68	-0.21	0.78	-4.81	1.74	0.78	-4.65	1.74	1.74	-3.66	-3.5	0.75	-4.81	-4.65	-4.81	-4.65	2.11	-4.68	-4.65	0.75	-4.81	-3.5	2.11	-0.21	0.96	0.96	-1.01	1.74	-3.5	1.74	-6.04	-4.81	-4.68	-4.68	-3.5	1.74
0.75	-4.81	2.3	-4.65	-4.68	1.74	-1.01	2.3	1.36	-1.01	-4.68	0	-4.81	0.78	-4.68	-0.21	0.78	-4.81	1.74	0.78	-4.65	1.74	1.74	-3.66	-3.5	0.75	-4.81	-4.65	-4.81	-4.65	2.11	-4.68	-4.65	0.75	-4.81	-3.5	2.11	-0.21	0.96	0.96	-1.01	1.74	-3.5	1.74	-6.04	-4.81	-4.68	-4.68	-3.5	1.74
0.75	-4.81	2.3	-4.65	-4.68	1.74	-1.01	2.3	1.36	-1.01	-4.68	0	-4.81	0.78	-4.68	-0.21	0.78	-4.81	1.74	0.78	-4.65	1.74	1.74	-3.66	-3.5	0.75	-4.81	1.74	-3.5	-4.65	2.11	-4.68	-4.65	0.75	-4.81	-3.5	2.11	-0.21	0.96	0.96	-1.01	1.74	-3.5	1.74	-6.04	-4.81	-4.68	-4.68	-3.5	1.74
0.75	-4.81	2.3	-4.65	-4.68	1.74	-1.01	2.3	2.3	0.75	-4.68	-0.21	-4.81	-4.81	-4.68	-0.21	1.74	0.78	0	-3.5	-4.81	1.74	1.74	-4.68	-4.81	0.75	-4.81	1.74	-4.81	-4.65	2.11	-4.68	-4.65	0.75	-4.81	-3.5	2.11	-0.21	0.96	0.96	-1.01	1.74	-3.5	1.74	-6.04	-4.81	-4.68	-4.68	-3.5	1.74
0.75	-4.81	2.3	-4.65	-4.68	1.74	-1.01	0	1.36	0.75	-4.68	0	-1.01	1.74	-4.68	-0.21	-3.5	-4.81	1.74	1.74	-4.65	1.74	1.74	-4.68	0.78	0.75	-4.81	0.78	-4.81	-4.68	0	-3.5	-4.65	0.75	-4.81	-3.5	2.11	-0.21	0.96	0.96	-1.01	1.74	-4.68	1.74	-6.04	-4.68	-4.68	-4.68	-4.68	1.74
0.75	-4.81	-4.81	3.88	-4.68	1.36	-3.32	-1.23	1.74	0.75	-3.32	-0.21	-3.5	-3.5	0.75	-3.66	-4.65	-4.68	-0.21	-4.81	-4.68	0	-4.81	-0.21	-0.21	0.78	-4.68	1.74	-3.5	-3.5	-4.81	-3.5	-4.65	0.75	-4.81	-3.5	2.11	-0.21	1.74	0	2.11	2.3	-4.68	1.74	-1.01	-3.5	-4.68	-4.68	0.78	0
0.75	-4.81	-4.81	3.88	-4.68	2.3	-3.32	-1.23	1.74	0.75	-3.32	-0.21	-3.5	-4.81	0.75	-4.68	-4.65	-4.68	-0.21	-4.81	-4.68	0	-4.81	-4.68	-0.21	0.78	-4.68	-4.65	-4.81	-4.81	-4.81	0.78	-4.65	0.75	-4.81	-3.5	2.11	-0.21	-0.21	0	2.11	2.3	-4.68	1.74	-1.01	-3.5	-4.68	-4.68	0.78	0
0.75	-4.81	3.88	-4.65	-4.68	1.74	-1.01	2.3	2.3	-0.21	-4.68	0	1.74	-0.21	-4.68	-0.21	-6.04	-4.81	1.74	-3.5	-4.68	-4.65	-6.04	-4.68	-4.68	0.78	-4.65	1.74	-3.5	-4.65	-6.04	-4.68	-4.65	0.75	-4.81	-3.5	3.88	-0.21	0.96	0.96	2.11	1.36	-4.68	1.74	-1.01	-4.68	-4.68	-4.68	-4.81	1.74
0.75	-4.81	3.88	-4.65	-4.68	1.74	-1.01	2.3	2.3	0.78	-4.68	0	1.74	0.78	-4.68	-0.21	-6.04	-4.81	1.74	-3.5	-4.68	-4.65	-6.04	-4.68	-4.68	0.78	-4.65	1.74	-3.5	-4.65	-6.04	-4.68	-4.65	0.75	-4.81	-3.5	3.88	-0.21	0.96	0.96	2.11	1.36	-4.68	1.74	-1.01	-4.68	-4.68	-4.68	-4.81	1.74
0.75	-4.81	3.88	-4.65	-4.68	1.74	-1.01	2.3	2.3	0.78	-4.68	0	1.74	0.78	-4.68	-0.21	-6.04	-4.81	1.74	-3.5	-4.68	-4.65	-6.04	-4.68	-4.68	0.78	-4.68	1.74	-3.5	-4.65	-6.04	-4.68	-4.65	0.75	-4.81	-3.5	3.88	-0.21	0.96	0.96	2.11	1.36	-4.68	1.74	-1.01	-4.68	-4.68	-4.68	-4.81	1.74
0.75	-4.81	1.52	-4.65	-4.68	1.74	-4.65	1.36	2.3	-3.66	-4.68	0	0.78	1.74	-4.68	-0.21	-6.04	-4.81	1.74	-3.5	-4.68	-4.68	-6.04	-4.68	-4.68	0.78	-4.65	1.74	-3.5	-4.65	-6.04	-4.68	-4.65	0.75	-4.81	-3.5	3.88	-0.21	0.96	0.96	2.11	2.3	-4.68	1.74	-1.01	-4.68	-4.68	-4.68	-4.81	1.74
0.75	-4.81	1.52	-4.65	-4.68	1.74	-1.01	1.36	2.3	-4.81	-4.68	0	1.74	1.74	-4.68	-0.21	-6.04	-4.81	1.74	-3.5	-4.68	-4.65	-6.04	-4.68	-4.65	0.78	-4.65	1.74	-3.5	-4.65	-6.04	-4.68	-4.65	0.75	-4.81	-3.5	3.88	-0.21	0.96	0.96	2.11	2.3	-4.68	1.74	-1.01	-4.68	-4.68	-4.68	-4.81	1.74
0.75	-4.81	1.52	-4.65	-4.68	1.74	-1.01	1.36	2.3	0.75	-4.68	0	1.74	1.74	-4.68	-0.21	-6.04	-4.81	1.74	-3.5	-4.68	-4.65	-6.04	-4.68	-4.81	0.78	-4.65	1.74	-0.21	-4.65	-6.04	-4.68	-4.65	0.75	-4.81	-3.5	3.88	-0.21	0.96	0.96	2.11	2.3	-4.68	1.74	-1.01	-4.68	-4.68	-4.68	-4.81	1.74
0.75	-4.81	1.52	-4.65	-4.68	1.74	-1.01	2.3	2.3	0.78	-4.68	0	1.74	-4.81	-4.68	-0.21	-6.04	-4.81	1.74	-3.5	-4.68	-4.65	-6.04	-4.68	-4.68	0.78	-4.65	1.74	-3.5	-4.65	-6.04	-4.68	-4.65	0.75	-4.81	-3.5	3.88	-0.21	0.96	0.96	2.11	1.36	-4.68	1.74	-1.01	-4.68	-4.68	-4.68	-4.81	1.74
0.75	-4.68	-4.81	-4.65	-4.68	0.78	-1.01	2.3	2.3	0.75	-4.68	0	-4.81	0.78	-4.81	1.74	-4.68	-3.66	-0.21	-4.68	-6.04	-4.65	1.74	-0.21	-4.68	0.78	-0.21	-3.5	-4.81	-4.68	0	-3.5	-4.65	0.75	-4.81	-3.5	3.88	-0.21	1.74	0.96	-1.23	-4.81	-4.68	0.78	-1.01	-4.81	-4.68	-4.68	-4.81	1.74
0.75	2.11	2.3	-4.65	-4.68	1.74	-1.01	2.3	1.36	1.74	-4.68	0	2.3	0.78	-4.68	-0.21	0.78	0.78	1.74	-4.81	1.74	1.74	1.74	-4.68	-3.5	0.75	-4.65	-0.21	-4.81	-4.68	-3.5	-4.68	-4.65	0.75	-4.81	-3.5	2.11	-0.21	0.96	0.96	-1.01	-4.68	-4.68	1.74	-6.04	-4.68	-4.68	-4.68	-3.5	1.74
0.75	2.11	2.3	-4.65	-4.68	1.74	-1.01	2.3	1.36	1.74	-4.68	0	2.3	0.78	-4.68	-0.21	0.78	0.78	1.74	-4.81	1.74	1.74	1.74	-4.68	-3.5	0.75	-4.65	-0.21	-4.81	-4.68	-3.5	-4.68	-4.65	0.75	-4.81	-3.5	2.11	-0.21	0.96	0.96	-1.01	-4.68	-4.68	1.74	-6.04	-4.68	-4.68	-4.68	-3.5	1.74
0.75	1.74	1.36	1.52	1.52	-4.68	2.3	-4.81	-1.01	2.11	1.36	-4.68	-4.81	0.78	-3.32	2.11	1.74	0.96	1.74	1.74	2.3	-4.81	0.75	2.11	1.74	1.52	-6.04	1.74	1.36	0.96	-6.04	0	0	-4.68	0.75	0	1.74	2.11	3.88	-3.66	2.11	-4.81	1.74	-4.65	-4.68	-4.68	-4.68	-3.5	1.74	-4.81
0.75	0.78	2.3	-4.65	-4.68	-0.21	-1.01	2.3	2.3	0.75	-4.68	0	-1.01	1.74	-4.68	-0.21	-0.21	-4.81	-0.21	-4.81	-4.65	1.74	1.74	-4.68	-4.65	0.75	-4.68	-4.81	-4.81	-4.68	0	-3.5	-4.65	0.75	-3.5	-3.5	2.11	-0.21	0.96	0.96	-1.01	1.74	-4.68	1.74	-6.04	-4.68	-4.68	-4.68	-4.68	1.74
0.75	0.78	2.3	-4.65	-4.68	1.74	-4.65	0	1.36	0.75	-4.68	0	-4.65	1.74	-4.68	0.78	0	0.78	-0.21	-4.81	-4.65	1.74	1.74	-4.68	-4.81	0.75	-4.68	-4.68	-4.81	-4.68	2.11	-3.5	-4.65	0.75	-4.81	-3.5	3.88	-0.21	0.96	0.96	-1.01	1.74	-4.68	1.74	-6.04	-4.68	-4.68	-4.68	-4.68	1.74
0.75	0.78	2.3	-4.65	-4.68	1.74	-4.65	1.52	2.3	0.75	-4.68	0	-1.01	1.74	-4.68	-0.21	-3.5	-0.21	-0.21	-4.81	-4.65	1.74	1.74	-4.68	1.74	0.75	-4.68	0.78	-3.5	-4.68	0	-3.5	-4.65	-0.21	-4.81	-4.81	2.11	-0.21	0.96	0.96	-1.01	1.74	-4.68	1.74	-6.04	-4.68	-4.68	-4.68	-4.68	1.74
0.75	0.78	2.3	-4.65	-4.68	1.74	-1.01	2.3	1.36	0.75	-4.68	0	-4.81	-4.81	-4.68	-0.21	-0.21	0.78	1.74	0.78	-4.68	1.74	1.74	-3.66	-3.5	0.75	-4.81	-4.65	-4.81	-4.65	2.11	-4.68	-4.65	0.75	-4.81	-3.5	2.11	-0.21	0.96	0.96	-1.01	1.74	-3.5	1.74	-6.04	-4.81	-4.68	-4.68	-3.5	1.74
0.75	0.78	2.3	-4.65	-4.68	1.74	-1.01	2.3	2.3	0.75	-4.68	0	-1.01	1.74	-4.68	-0.21	-0.21	-4.81	-0.21	-4.81	-3.5	1.74	1.74	-4.68	-4.81	0.75	-4.68	0.96	-4.81	-4.65	0	-3.5	-4.65	0.75	-4.81	-3.5	2.11	-0.21	0.96	0.96	-1.01	-4.81	-3.5	1.74	-6.04	-4.68	-4.81	-4.68	-4.68	1.74
0.75	0.78	2.3	-4.65	-4.68	1.74	-1.01	2.3	2.3	0.75	-4.68	0	-1.01	1.74	-4.68	-3.5	-3.5	-4.81	-0.21	-4.81	-4.68	1.74	1.74	-4.68	-4.81	0.75	-4.68	-3.5	-4.81	-4.68	0	-3.5	-4.65	0.75	-4.81	-3.5	2.11	-0.21	0.96	0.96	-1.01	1.74	-4.68	1.74	-6.04	-4.68	-4.68	-4.68	-4.68	1.74
0.75	0.78	2.3	-4.65	-4.68	1.74	-1.01	2.3	3.88	0.75	-4.68	0	-1.01	1.74	-4.68	-0.21	-0.21	-4.81	1.74	-4.81	-4.65	1.74	1.74	-4.68	-4.81	0.75	-4.68	-4.81	-3.66	-4.68	-0.21	-3.5	-4.65	0.75	-4.81	-3.5	2.11	-0.21	0.96	0.96	-1.01	1.74	-4.68	1.74	-6.04	-4.68	-4.68	-4.68	-4.68	1.74
0.75	0.78	2.3	-4.65	-4.68	1.74	-1.01	2.3	0.96	0.75	-4.68	0	-1.01	1.74	-4.68	-0.21	-0.21	-4.81	1.74	-3.66	-4.68	1.74	1.74	-3.66	-4.81	0.75	-4.68	-3.5	-4.81	-4.68	0	-4.81	-4.65	0.75	-4.81	-3.5	3.88	-0.21	0.96	0.96	-1.01	1.74	-4.68	1.74	-1.01	-4.65	-4.68	-4.68	-4.68	1.74
0.75	0.78	2.3	-4.65	-4.68	1.74	-1.01	2.3	1.52	0.75	-4.68	0	-1.01	1.74	-4.68	-0.21	0.78	-4.81	1.74	-3.66	-4.65	1.74	1.74	-4.68	0.78	0.75	-4.81	-0.21	-4.81	-4.68	0	-4.81	-4.65	0.75	-4.81	-3.5	2.11	-0.21	0.96	0.96	-1.01	1.74	-4.68	1.74	-6.04	-4.68	-4.68	-4.68	-4.68	1.74
0.75	0.78	2.3	-4.65	-4.68	1.74	-1.01	0	1.36	0.75	-4.68	0	-4.65	1.74	-4.68	-0.21	-6.04	0.78	-0.21	-4.81	-4.65	1.74	1.74	-4.68	-4.81	0.75	-4.68	-3.5	-4.81	-4.68	2.11	-3.5	-4.65	0.75	-4.81	-3.5	2.11	-0.21	0.96	0.96	-1.01	1.74	-4.68	1.74	-6.04	-4.68	-4.68	-4.68	-4.68	1.74
0.75	0.78	2.3	-4.65	-4.68	1.74	-1.01	0	1.36	0.75	-4.68	0	-1.01	1.74	-4.68	-0.21	-0.21	-0.21	1.74	-3.5	-4.65	1.74	1.74	-4.68	0.78	0.75	-4.68	-4.65	-4.81	-4.68	0	-3.5	-4.65	0.75	-4.81	-3.5	2.11	-0.21	0.96	0.96	-1.01	1.74	-4.68	1.74	-6.04	-4.68	-4.68	-4.68	-4.68	1.74
0.75	0.78	2.3	-4.65	-4.68	1.74	-1.01	0	1.36	0.75	-4.68	0	-1.01	1.74	-4.68	-0.21	-0.21	-4.81	1.74	-4.81	-4.65	1.74	1.74	-4.68	-4.81	0.75	-4.68	0	-3.5	-4.68	0	-3.5	-4.65	0.75	-4.81	-3.5	2.11	-0.21	0.96	0.96	-1.01	1.74	-4.68	1.74	-6.04	-4.68	-4.68	-4.68	-4.68	1.74
0.75	0.78	2.3	-4.65	-4.68	1.74	-1.01	0	1.36	0.75	-4.68	0	-1.01	1.74	-4.68	-0.21	-0.21	-4.81	1.74	-4.81	-4.65	1.74	1.74	-4.68	-4.81	0.75	-4.68	0	-3.5	-4.68	0	-3.5	-4.65	0.75	-4.81	-3.5	2.11	-0.21	0.96	0.96	-1.01	1.74	-4.68	1.74	-6.04	-4.68	-4.68	-4.68	-4.68	1.74
0.75	0.78	2.3	-4.65	-4.68	1.74	-1.01	0	1.36	0.75	-4.68	0	-1.01	1.74	-4.68	-0.21	-0.21	-4.81	1.74	-4.81	-4.65	1.74	1.74	-4.68	-4.81	0.75	-4.68	0	-3.5	-4.68	0	-3.5	-4.65	0.75	-4.81	-3.5	2.11	-0.21	0.96	0.96	-1.01	1.74	-4.68	1.74	-6.04	-4.68	-4.68	-4.68	-4.68	1.74
0.75	0.78	2.3	-4.65	-4.68	1.74	-1.01	0	1.36	0.75	-4.68	0	-1.01	1.74	-4.68	-0.21	-0.21	-4.81	1.74	-4.81	-4.65	1.74	1.74	-4.68	-4.81	0.75	-4.68	-4.81	-4.81	-4.68	-0.21	-3.5	-4.65	0.75	-4.81	-3.5	2.11	-0.21	0.96	0.96	-1.01	1.74	-4.68	1.74	-6.04	-4.68	-4.68	-4.68	-4.68	1.74
0.75	0.78	2.3	-4.65	-4.68	1.74	-1.01	0	1.36	0.75	-4.68	0	-1.01	1.74	-4.68	-0.21	-0.21	-4.81	1.74	-4.81	-4.65	1.74	1.74	-4.68	-4.81	0.75	-4.68	-4.81	-4.81	-4.68	-0.21	-3.5	-4.65	0.75	-4.81	-3.5	2.11	-0.21	0.96	0.96	-1.01	1.74	-4.68	1.74	-6.04	-4.68	-4.68	-4.68	-4.68	1.74
0.75	0.78	2.3	-4.65	-4.68	1.74	-1.01	0	1.36	0.75	-4.68	0	-1.01	1.74	-4.68	-0.21	-0.21	-4.81	1.74	-4.81	-4.65	1.74	1.74	-4.68	-4.81	0.75	-4.68	-4.81	-4.81	-4.68	-0.21	-3.5	-4.65	0.75	-4.81	-3.5	2.11	-0.21	0.96	0.96	-1.01	1.74	-4.68	1.74	-6.04	-4.68	-4.68	-4.68	-4.68	1.74
0.75	0.78	2.3	-4.65	-4.68	1.74	-1.01	0	1.36	0.75	-4.68	0	-1.01	1.74	-4.68	-0.21	-0.21	-4.81	1.74	-4.81	-4.65	1.74	1.74	-4.68	-4.81	0.75	-4.68	1.74	-4.81	-4.65	0	-4.81	-4.65	0.75	-4.81	-3.5	2.11	-0.21	0.96	0.96	-1.01	1.74	-4.68	1.74	-6.04	-4.68	-4.68	-4.68	-4.68	1.74
0.75	0.78	2.3	-4.65	-4.68	1.74	-1.01	0	1.36	0.75	-4.68	0	-1.01	1.74	-4.68	-0.21	-0.21	-4.81	1.74	-4.81	-4.65	1.74	0.78	-4.68	-0.21	0.75	-4.68	-3.5	-4.81	-4.68	2.11	-4.81	-4.65	0.75	-4.81	-3.5	2.11	-0.21	0.96	0.96	-1.01	1.74	-4.68	1.74	-6.04	-4.68	-4.68	-4.68	-4.68	1.74
0.75	0.78	2.3	-4.65	-4.68	1.74	-1.01	0	1.36	0.75	-4.68	0	-1.01	1.74	-4.68	-0.21	-0.21	-4.81	1.74	-3.5	-4.65	1.74	1.74	-4.68	-4.81	0.75	-4.68	0	-3.5	-4.68	0	-3.5	-4.65	0.75	-4.81	-3.5	2.11	-0.21	0.96	0.96	-1.01	1.74	-4.68	1.74	-6.04	-4.68	-4.68	-4.68	-4.68	1.74
0.75	0.78	2.3	-4.65	-4.68	1.74	-1.01	0	1.36	0.75	-4.68	0	-1.01	1.74	-4.68	-0.21	-3.5	-4.81	1.74	-4.81	-4.65	1.74	1.74	-3.32	-3.5	0.75	-3.5	-4.81	-4.81	-4.68	0	-3.5	-4.65	0.75	-3.5	-3.5	2.11	-0.21	0.96	0.96	-1.01	1.74	-4.68	1.74	-6.04	-4.68	-4.68	-4.68	-4.68	1.74
0.75	0.78	2.3	-4.65	-4.68	1.74	-1.01	0	1.36	0.75	-4.68	0	-1.01	1.74	-4.68	-0.21	-3.5	0.78	1.74	-4.81	-4.68	1.74	1.74	-4.68	-4.81	0.75	-4.68	-4.81	-3.66	-4.65	0	-4.81	-4.65	0.75	-3.5	-3.5	2.11	-0.21	0.96	0.96	-1.01	1.74	-4.68	1.74	-6.04	-4.68	-4.68	-4.68	-4.68	1.74
0.75	0.78	2.3	-4.65	-4.68	1.74	-1.01	0	1.36	0.75	-4.68	0	-1.01	0.78	-4.68	-0.21	-0.21	-4.81	-0.21	-4.81	-4.68	1.74	1.74	-4.68	-4.81	0.75	-0.21	-0.21	-4.81	-4.68	0	-3.5	-4.65	0.75	-4.81	-3.5	2.11	-0.21	0.96	0.96	-1.01	1.74	-4.68	1.74	-6.04	-4.68	-4.68	-4.68	-4.68	1.74
0.75	0.78	2.3	-4.65	-4.68	1.74	-1.01	2.11	1.36	0.75	-4.68	0	-1.01	1.74	-4.68	-0.21	-0.21	0.78	-0.21	-3.5	-4.65	1.74	1.74	-4.68	-4.81	0.78	-4.68	-3.5	-4.81	-4.68	0	-3.5	-4.65	0.75	-4.81	-3.5	2.11	-0.21	0.96	0.96	-1.01	1.74	-4.68	1.74	-6.04	-4.68	-4.68	-4.68	-4.68	1.74
0.75	0.78	2.3	-4.65	-4.68	0.78	-1.01	0.78	2.3	0.75	-4.68	0	-1.01	1.74	-4.68	-0.21	-0.21	-4.81	0.78	1.74	-4.65	1.74	0.78	-4.68	0.78	0.75	-4.81	0.78	-4.81	-4.68	0	-3.5	-4.65	0.75	-4.81	-3.5	2.11	-0.21	0.96	0.96	-1.01	1.74	-4.68	1.74	-6.04	-4.68	-4.68	-4.68	-4.68	1.74
0.75	-3.5	1.36	-4.65	-4.68	1.74	-4.65	2.3	2.3	0.75	-4.68	0	-4.81	0.78	-4.81	0.78	-6.04	0.78	0.78	-4.81	-4.65	1.74	1.74	-4.65	1.74	0.78	-4.68	0.78	-4.81	-4.68	-6.04	-3.5	-4.65	-0.21	-4.81	-3.5	3.88	-0.21	0.96	0.96	2.11	1.36	-4.68	0.78	-1.01	-3.5	-4.68	-4.68	0	1.74
0.75	-3.5	1.36	-4.65	-4.68	1.74	-4.65	2.3	2.3	0.75	-4.68	0	-4.81	0.78	-4.81	0.78	-6.04	0.78	0.78	-4.81	-4.65	1.74	-1.01	-4.81	1.74	0.78	-3.5	0.78	-4.81	-4.68	-6.04	-3.5	-4.65	-0.21	-4.81	-3.5	3.88	-0.21	0.96	0.96	2.11	1.36	-4.68	0.78	-1.01	-3.5	-4.68	-4.68	0	1.74
0.75	-3.5	2.3	-4.65	-4.68	1.74	-6.04	1.36	1.36	0.75	-3.5	0	-3.5	0.78	-4.68	-4.81	0.78	1.74	1.74	-3.5	-4.81	1.74	1.74	-4.81	-4.81	0.75	-3.5	-0.21	-4.68	-4.68	0	-4.68	-4.65	0.75	-4.81	-3.5	2.11	-0.21	0.96	0.96	-1.01	-4.68	-4.68	1.74	-6.04	-3.5	-4.68	-4.68	-3.5	1.74
0.75	-3.5	2.3	-4.65	-4.68	1.74	-4.65	0.96	2.3	-3.5	-4.68	0	-4.81	-4.81	-4.68	-0.21	-3.5	-4.65	1.74	-3.5	0	0	-0.21	-6.04	-4.68	-0.21	-3.5	-4.81	0.78	-0.21	-0.21	-3.5	-4.65	0.75	-4.81	-3.5	2.11	-0.21	0.96	0.96	1.74	2.3	-4.68	1.74	-4.65	-4.68	-4.68	-4.68	-4.65	1.74
0.75	-3.5	2.3	-4.65	-4.68	1.74	-4.65	1.74	2.3	-3.5	-4.68	0	-3.66	-4.81	-4.68	-0.21	-3.5	-4.65	1.74	-3.5	0	0	-0.21	-6.04	-4.68	-0.21	-3.5	-4.81	-4.81	-0.21	-0.21	-3.5	-4.65	0.75	-4.81	-3.5	2.11	-0.21	0.96	0.96	1.74	2.3	-4.68	1.74	-4.65	-4.68	-4.68	-4.68	-4.65	1.74
0.75	-3.5	2.3	-4.65	-4.68	1.74	-3.32	1.36	2.3	-4.81	-4.68	0	-4.81	-4.81	-4.68	-0.21	-0.21	-4.65	1.74	-3.5	-0.21	0	1.74	-4.68	-3.5	-0.21	-4.68	1.74	-3.66	-0.21	-4.68	-3.5	-4.65	0.75	-4.81	-3.5	2.11	-0.21	0.96	0.96	1.74	2.3	-4.68	1.74	-4.65	-4.68	-4.68	-4.68	-4.65	1.74
0.75	-3.5	2.3	-4.65	-4.68	1.74	-3.32	1.36	2.3	-4.81	-4.68	0	-4.81	-4.81	-4.68	-0.21	-3.5	-4.68	1.74	-3.5	1.74	0	1.74	-4.68	-4.68	-0.21	-4.68	1.74	-3.66	-0.21	-4.68	-3.5	-4.65	0.75	-4.81	-3.5	2.11	-0.21	0.96	0.96	1.74	2.3	-4.68	1.74	-4.65	-4.68	-4.68	-4.68	-4.65	1.74
0.75	-3.5	2.3	-4.65	-4.68	1.74	-3.32	1.36	2.3	-4.81	-4.68	0	0.96	0.78	-4.68	-0.21	-0.21	-4.65	1.74	-4.81	-0.21	0	1.74	-4.68	-3.5	-0.21	-4.68	1.74	-3.66	-0.21	-4.68	-3.5	-4.65	0.75	-4.81	-3.5	2.11	-0.21	0.96	0.96	1.74	2.3	-4.68	1.74	-4.65	-4.68	-4.68	-4.68	-4.65	1.74
0.75	-3.5	2.3	-4.65	-4.68	1.74	-1.01	-3.5	2.3	0.75	-4.68	0	-4.81	0.78	-4.68	-0.21	-0.21	0.78	1.74	-3.5	-4.65	1.74	1.74	-4.68	-3.5	0.75	-4.81	1.74	-4.81	-4.65	-1.01	-4.68	-4.65	0.75	-4.81	-3.5	2.11	-0.21	0.96	0.96	-1.01	1.74	-3.5	1.74	-6.04	-4.81	-4.68	-4.68	-3.5	1.74
0.75	-3.5	-3.5	-0.21	-4.68	3.88	-4.68	2.11	1.36	-0.21	0.78	0.78	-4.81	-4.65	-4.65	-3.5	-4.81	-0.21	-0.21	-3.5	-3.5	0	-3.5	-4.81	-4.65	1.74	-3.5	1.74	0.78	-4.68	-3.5	-4.81	-4.65	0.75	-3.5	-3.5	3.88	-0.21	-0.21	0.96	3.88	2.3	-4.68	1.74	-4.65	0.78	-4.81	-4.68	-3.5	-0.21
0.75	-3.32	-0.21	0.75	-3.5	-1.23	-4.68	0.96	-4.68	0.96	-4.81	0.78	0.75	0	2.3	-4.81	1.52	-3.32	3.88	0.78	3.88	1.36	0.96	2.11	-3.5	0.75	2.11	1.74	1.52	-6.04	1.74	1.36	0.96	3.88	-0.21	0.75	3.88	0.75	0	-0.21	1.52	1.74	-6.04	-6.04	-1.01	1.36	-6.04	-3.5	1.74	-6.04
1.52	-4.81	1.52	-4.65	-4.68	1.74	-1.01	1.36	1.36	1.74	-4.68	0.78	-4.68	-3.5	-4.65	-4.81	-3.5	-1.23	1.74	-4.68	-3.5	-4.65	-4.65	-4.81	-4.81	-0.21	-0.21	-3.5	-4.81	-4.68	0	-4.81	-4.65	0.75	-3.5	-3.5	2.11	-0.21	0.96	0.96	-1.23	0.78	1.74	-4.65	-4.81	-4.68	-4.68	-3.5	1.74	-4.81
1.52	-4.81	1.52	-4.65	-4.68	1.74	-1.01	1.36	1.36	1.74	-4.68	0.78	-4.68	-3.5	-4.65	-4.81	-3.5	-1.23	1.74	-4.68	-3.5	-4.65	-4.65	-4.81	-4.81	-0.21	-0.21	-3.5	-4.81	-4.68	0	-4.81	-4.65	0.75	-3.5	-3.5	2.11	-0.21	0.96	0.96	-1.23	0.78	1.74	-4.65	-4.81	-4.68	-4.68	-3.5	1.74	-4.81
1.52	-4.81	1.52	-4.65	-4.68	1.74	-1.01	1.36	1.36	1.74	-4.68	0.78	-4.68	-3.5	-4.65	-4.81	-3.5	-1.23	1.74	-4.68	-3.5	-4.65	-4.65	-4.81	-4.81	-0.21	-0.21	-3.5	-4.81	-4.68	0	-4.81	-4.65	0.75	-3.5	-3.5	2.11	-0.21	0.96	0.96	-1.23	0.78	1.74	-4.65	-4.81	-4.68	-4.68	-3.5	1.74	-4.81
1.52	-4.68	1.36	-4.65	-4.68	1.74	-4.65	0.96	2.3	0.78	-4.68	0	-3.5	-0.21	-4.68	0.78	-0.21	-3.5	-0.21	-3.5	1.74	0	-0.21	-3.5	-3.5	0.78	0.78	-0.21	-3.5	-4.65	-3.5	-3.5	-4.65	0.75	-3.66	-3.5	2.11	-0.21	0.96	0.96	1.74	2.3	-4.68	1.74	-4.65	-4.68	-4.68	-4.68	-4.68	1.74
1.52	-4.68	1.52	-4.65	-4.68	1.74	-4.65	1.36	1.36	-6.04	-4.68	0.78	-4.68	-4.81	-4.65	-4.81	-4.81	1.74	1.74	-3.5	-4.81	-4.68	-4.65	-4.81	-4.81	-0.21	-0.21	-3.5	-4.81	-4.68	2.11	-4.81	-4.65	0.75	-3.5	-3.5	2.11	-0.21	0.96	0.96	-1.23	0.78	1.74	-4.65	-4.81	-4.68	-4.68	-3.5	1.74	-4.81
1.52	-4.68	1.52	-4.65	-4.68	1.74	-4.65	1.36	1.36	0.75	-4.68	0.78	-4.68	-4.81	-4.65	-4.81	-4.81	1.74	1.74	-3.5	-4.81	-4.68	-4.65	-3.5	-4.81	-0.21	-0.21	-3.5	-4.81	-4.68	0	-4.81	-4.65	0.75	-3.5	-3.5	2.11	-0.21	0.96	0.96	-1.23	0.78	1.74	-4.65	-4.81	-4.68	-4.68	-3.5	1.74	-4.81
1.52	-4.68	1.52	-4.65	-4.68	1.74	-1.01	1.36	1.36	1.74	-4.68	0.78	-4.68	-3.5	-4.65	-4.81	-3.5	-4.68	1.74	-4.68	-3.5	-4.65	-4.65	-4.81	-4.81	-0.21	-0.21	-3.5	-4.81	-4.68	0	-4.81	-4.65	0.75	-3.5	-3.5	2.11	-0.21	0.96	0.96	-1.23	0.78	1.74	-4.65	-4.81	-4.68	-4.68	-3.5	1.74	-4.81
1.52	0.78	1.36	-4.65	-4.68	1.74	-1.01	1.36	0	1.74	-4.68	0.78	-4.68	1.74	-4.65	-0.21	-4.65	-4.81	1.74	-3.5	-4.81	-6.04	-4.65	-4.68	-3.66	0.96	2.3	-4.81	-4.81	-4.65	0	-4.81	-4.65	0.75	-3.5	-3.5	3.88	-0.21	0.96	0.96	2.11	-4.68	1.74	-4.65	-4.81	-4.68	-4.68	-4.81	-0.21	-4.81
1.52	0.78	1.36	-4.65	-4.68	1.74	-1.01	1.36	0	1.74	-4.68	0.78	-4.68	1.74	-4.65	-0.21	-4.65	-4.81	1.74	-3.5	-4.81	-6.04	-4.65	-4.68	-3.66	0.96	2.3	-4.81	-4.81	-4.65	0	-4.81	-4.65	0.75	-3.5	-3.5	3.88	-0.21	0.96	0.96	2.11	-4.68	1.74	-4.65	-4.81	-4.68	-4.68	-4.81	-0.21	-4.81
1.52	-3.5	2.3	-4.65	-4.68	1.74	-4.65	0	1.36	0.78	-4.81	0	-4.81	-0.21	-4.68	-4.68	-3.5	-3.5	1.74	-4.68	-4.81	0	1.74	-4.65	-4.68	0.78	-6.04	-0.21	-3.5	-0.21	-4.68	-3.5	-4.65	0.75	-4.81	-3.5	2.11	-0.21	0.96	0.96	1.74	1.36	-4.68	1.74	-4.65	-4.68	-4.68	-4.68	-4.65	1.74
1.52	-3.5	2.3	-4.65	-4.68	1.74	-4.65	1.74	1.36	-4.81	-4.81	0	-4.81	-3.5	-4.68	-4.68	-3.5	-4.81	1.74	-4.68	-4.81	0	1.74	-4.65	-4.68	0.78	-6.04	0.78	-3.5	-0.21	-4.68	-3.5	-4.65	0.75	-4.81	-3.5	3.88	-0.21	0.96	0.96	1.74	1.36	-4.68	1.74	-4.65	-4.68	-4.68	-4.68	-4.65	1.74
1.52	-3.5	-4.68	0.96	-4.81	1.52	-3.32	0.78	0.96	-4.65	1.74	-0.21	-3.5	-0.21	-4.68	1.52	-3.5	-4.68	-4.81	-0.21	-3.5	0	-4.68	0	-4.68	-3.5	-4.81	-3.5	0.78	-6.04	-1.01	-1.23	-4.65	0.75	-4.81	-3.5	3.88	-0.21	1.74	0.96	3.88	-4.81	-1.01	1.74	-4.65	-3.5	-4.68	-4.68	-4.68	0
2.11	-6.04	-3.5	0.75	0	-1.23	2.11	2.11	-0.21	-4.68	-3.5	0.75	0	-4.65	-1.23	1.74	-6.04	-6.04	-1.01	0.96	-6.04	-4.81	0.75	-6.04	0.75	2.3	0	2.3	-4.81	1.74	0.96	0	0	0.78	-3.5	2.11	-0.21	0.96	0.96	2.11	1.74	-4.68	1.74	-4.65	-4.68	-4.68	-4.68	-3.5	1.74	-4.81
2.11	2.3	1.36	-4.65	-4.68	1.74	-4.65	0.78	0.96	2.3	-3.66	1.74	-4.81	-4.65	-4.65	1.74	-0.21	-0.21	1.74	-0.21	-3.5	-4.65	-4.65	-4.68	-0.21	-3.5	-4.68	-3.5	-4.81	-4.68	0	-3.5	-4.65	0.75	-4.81	-3.5	2.11	-0.21	0.96	0.96	2.11	-4.68	1.74	-4.65	-4.65	-4.68	-4.68	-3.5	1.74	-4.81
2.11	-4.81	-3.32	3.88	2.3	2.3	-3.66	-0.21	-0.21	-6.04	-6.04	-4.65	-3.5	-6.04	0.96	0.75	-6.04	0.75	2.3	0.96	2.3	-4.81	1.74	0.96	2.3	0.78	-3.66	-3.5	-3.5	-4.65	-3.32	-3.5	-4.65	0.75	-4.81	-3.5	3.88	-0.21	0.96	0.96	2.11	-4.81	-4.68	1.74	-1.01	-4.68	-4.68	-4.81	-3.5	1.74
2.11	-4.81	-3.32	3.88	2.3	2.3	-3.66	-0.21	-0.21	-6.04	-6.04	-4.65	-3.5	-6.04	0.96	0.75	-6.04	0.75	2.3	0.96	2.3	-4.81	1.74	0.96	2.3	0.78	0.96	-3.66	1.36	1.52	-6.04	-0.21	-4.65	0.75	-4.81	-3.5	3.88	-0.21	0.96	0.96	2.11	-4.81	-4.68	1.74	-1.01	-4.68	-4.68	-4.81	-3.5	1.74
2.11	-4.81	-3.32	3.88	2.3	2.3	-3.66	-0.21	-3.5	-6.04	-6.04	-4.65	-3.5	-6.04	0.96	0.75	-6.04	0.75	2.3	0.96	2.3	-4.81	1.74	0.96	2.3	0.78	-3.66	-3.5	-3.5	-4.65	-3.32	-3.5	-4.65	0.75	-4.81	-3.5	3.88	-0.21	0.96	0.96	2.11	-4.81	-4.68	1.74	-1.01	-4.68	-4.68	-4.81	-3.5	1.74
2.11	0.78	0.96	1.74	1.36	-1.01	0	0.96	0	0	-3.66	0.78	-0.21	-4.65	-4.68	2.3	-0.21	-0.21	1.52	3.88	2.3	0	-3.5	-6.04	-3.5	2.3	-1.01	1.74	-3.5	-0.21	-4.81	-1.01	2.11	-4.65	-4.68	2.3	-3.5	-3.5	1.36	0.78	-4.81	3.88	3.88	1.74	0.78	1.74	3.88	-3.5	-4.81	-3.5
2.11	-3.5	-4.81	-4.65	-4.68	0.78	-1.01	2.3	2.3	0.78	-4.68	0	-3.66	-0.21	-4.68	-0.21	1.74	-4.81	-0.21	-0.21	1.74	-4.65	1.74	-4.68	-4.68	0.78	-0.21	-4.68	-3.5	-4.68	-3.32	-3.5	-4.65	0.75	-4.81	-3.5	3.88	-0.21	0.96	0.96	2.11	1.36	-4.68	1.74	-1.01	-4.81	-4.68	-4.68	-4.65	1.74
2.11	-3.5	0.78	-4.65	-4.68	-0.21	-1.01	2.3	2.3	0.78	-4.68	0	-3.66	-0.21	-4.68	-0.21	1.74	-4.81	-0.21	-0.21	1.74	-4.65	1.74	-4.68	-4.68	0.78	-0.21	-4.68	-3.5	-4.68	-3.32	-3.5	-4.65	0.75	-4.81	-3.5	3.88	-0.21	0.96	0.96	2.11	1.36	-4.68	1.74	-1.01	-4.81	-4.68	-4.68	-4.65	1.74
2.11	-3.5	0.78	-4.65	-4.68	-0.21	-1.01	2.3	2.3	0.78	-4.68	0	-3.66	-0.21	-4.68	-0.21	1.74	-4.81	-0.21	-0.21	1.74	-4.65	1.74	-4.68	-4.68	0.78	-0.21	-4.68	-3.5	-4.68	-3.32	-3.5	-4.81	0.75	-4.81	-3.5	3.88	-0.21	0.96	0.96	2.11	1.36	-4.68	1.74	-1.01	-4.81	-4.68	-4.68	-4.68	1.74
2.11	-3.5	0.78	-4.65	-4.68	-0.21	-1.01	2.3	2.3	0.78	-4.68	0	-3.66	-0.21	-4.68	-0.21	1.74	-4.81	-0.21	-0.21	1.74	-4.68	1.74	-4.68	-4.68	0.78	-3.5	-4.68	-3.5	-4.68	-3.32	-3.5	-4.65	0.75	-4.81	-3.5	3.88	-0.21	0.96	0.96	2.11	1.36	-4.68	1.74	-1.01	-4.68	-4.68	-4.68	-4.65	1.74
2.11	-3.5	0.78	-4.65	-4.68	1.74	-1.01	1.36	1.36	0.75	-4.68	0	3.88	0	-4.81	0.78	-4.68	-4.68	1.74	-4.81	0	-4.65	1.74	0.78	-4.68	0.78	-0.21	-4.68	-4.65	-4.81	-3.32	-3.5	-4.65	0.75	-4.81	-4.81	3.88	-0.21	0.96	0.96	2.11	1.74	-4.68	1.74	-1.01	-4.81	-4.68	-4.68	-4.81	0.78
1.74	-0.21	0.78	-4.65	-4.68	1.74	-4.65	2.3	1.36	0.75	-4.68	0	-3.66	1.74	-4.68	-0.21	-6.04	-3.66	-0.21	-4.68	0	-4.65	1.74	-3.5	1.74	0.78	-0.21	-0.21	-3.5	-4.68	0	-4.81	-4.65	0.75	-4.81	-4.81	3.88	-0.21	0.96	0.96	-4.68	0.78	-4.68	1.74	-1.01	-4.81	-4.68	-4.68	-4.81	1.74
1.74	2.3	-4.68	-4.81	2.11	-3.32	3.88	0.78	-4.68	1.36	0.96	3.88	-4.81	0.75	2.11	1.74	1.52	-6.04	1.74	2.3	0.96	-6.04	1.74	0.75	0	-1.01	2.11	3.88	-0.21	0.75	-0.21	0	0	-3.5	-1.23	1.74	-6.04	-6.04	-1.01	1.74	-6.04	-3.5	1.52	-6.04	1.74	2.3	0	2.3	-4.81	1.74
1.74	-4.81	1.52	-4.65	-4.68	1.74	-1.01	2.3	2.3	0.78	-4.68	0	1.74	0.78	-4.68	-0.21	-6.04	-4.81	1.74	-3.5	-4.68	-4.65	-6.04	-4.68	-4.68	0.78	-4.65	1.74	-0.21	-4.65	-6.04	-4.68	-4.65	0.75	-4.81	-3.5	3.88	-0.21	0.96	0.96	2.11	2.3	-4.68	1.74	-1.01	-4.68	-4.68	-4.68	-4.81	1.74
1.74	-4.81	1.52	-1.01	-4.68	1.74	-1.01	2.3	2.3	0.78	-4.68	0	1.74	-3.5	-4.68	-0.21	-6.04	-4.81	1.74	-3.5	-4.68	-4.65	-6.04	-4.68	-4.68	0.78	-4.65	1.74	-3.5	-4.65	-6.04	-4.68	-4.65	0.75	-4.81	-3.5	3.88	-0.21	0.96	0.96	2.11	1.36	-4.68	1.74	-1.01	-4.68	-4.68	-4.68	-4.81	1.74
1.74	-4.68	2.3	-4.65	-4.68	1.74	-4.65	2.11	2.3	0.78	-4.68	0	0	0.78	-4.68	0.78	0.78	-4.81	1.74	-3.5	-4.68	0	1.74	-4.68	-4.65	0.75	-4.68	1.74	-4.81	-4.68	-0.21	-3.5	-4.65	0.75	-3.5	-3.5	3.88	-0.21	0.96	0.96	2.11	0.96	-4.68	1.74	-1.01	-4.81	-4.68	-4.68	-4.68	1.74
1.74	-3.66	1.74	-4.65	-4.68	2.3	-1.01	0.96	1.36	0.96	-4.68	0	-3.66	-3.5	-4.68	-4.81	0.78	-4.81	-0.21	-4.68	-6.04	-4.65	1.74	-0.21	-4.68	0.78	-4.68	-0.21	-3.5	-4.68	0	-3.5	-4.65	0.75	-4.81	-3.5	3.88	-0.21	0.96	0.96	2.11	0.78	-4.68	1.74	-1.01	-4.81	-4.68	-4.68	-3.66	0.78
1.74	-3.66	0.78	-4.65	-4.68	-0.21	-1.01	2.3	1.36	0.75	-4.68	0	-3.66	-0.21	-4.68	-0.21	1.74	-4.81	-0.21	-4.68	-6.04	-4.68	1.74	-0.21	-4.68	0.78	-4.65	-4.65	-3.5	-4.81	0	-4.81	-4.65	0.75	-4.81	-3.5	3.88	-0.21	0.96	0.96	2.11	0.78	-4.68	1.74	-1.01	-4.81	-4.68	-4.68	-4.81	0.78
1.74	1.74	2.3	-4.65	-4.68	1.74	-1.01	1.52	1.74	1.36	-3.32	3.88	0.78	-4.68	-4.68	-4.65	1.74	-4.81	-3.5	1.74	-4.81	-4.68	-4.68	1.74	0	-3.5	0.78	-0.21	-4.81	-4.81	-3.5	0	-4.65	0.75	-4.81	-3.5	3.88	-0.21	0.96	0.96	1.52	2.11	-4.68	1.74	-4.65	-4.68	-4.68	-4.68	0	1.74
1.74	-3.5	-4.81	-4.65	-4.68	-0.21	-1.01	2.3	1.36	0.75	-4.68	0	-3.66	-0.21	-4.68	-0.21	1.74	-4.81	-0.21	-4.68	-6.04	-4.68	1.74	1.74	-4.68	0.78	-3.5	-4.65	-3.5	-4.81	0	-4.81	-4.65	0.75	-4.81	-3.5	3.88	-0.21	0.96	0.96	2.11	-0.21	-4.68	1.74	-1.01	-4.81	-4.68	-4.68	-4.68	0.78
1.74	-3.5	-4.81	-4.65	-4.68	-0.21	-1.01	2.3	1.36	0.75	-4.68	0	-3.66	0.78	-4.68	-0.21	1.74	-3.5	-0.21	-4.68	-6.04	-4.68	1.74	-0.21	-4.68	0.78	-3.5	-4.65	-3.5	-4.81	0	-4.81	-4.65	0.75	-4.81	-3.5	3.88	-0.21	0.96	0.96	2.11	-0.21	-4.68	1.74	-1.01	-4.81	-4.68	-4.68	-4.68	0.78
1.74	-3.5	1.74	-4.65	-4.68	-0.21	-1.01	1.36	2.3	0.75	-4.68	0	-3.66	-0.21	-4.68	-0.21	1.74	-4.81	-0.21	-4.68	-6.04	-4.68	1.74	0.78	-4.81	0.78	-3.5	-4.65	-3.5	-4.81	0	-4.81	-4.65	0.75	-4.81	-3.5	3.88	-0.21	0.96	0.96	1.52	0	-4.68	1.74	-4.65	-4.81	-4.68	-4.68	-4.81	0.78
1.74	-3.5	1.74	-4.65	-4.68	-0.21	-1.01	1.36	2.3	0.75	-4.68	0	-3.66	-0.21	-4.68	-4.81	-4.81	0.78	-0.21	-4.68	-6.04	-4.65	1.74	-4.68	-4.68	-4.81	-0.21	-0.21	-3.5	-4.68	-3.5	-3.5	-4.65	0.75	-4.81	-3.5	3.88	-0.21	0.96	0.96	2.11	0.78	-4.68	1.74	-1.01	-4.81	-4.68	-4.68	-4.68	0.78
1.74	-3.5	1.74	-4.65	-4.68	-0.21	-1.01	2.3	1.36	0.75	-4.68	0	-3.66	-0.21	-4.68	-0.21	1.74	-4.81	-0.21	-4.68	-6.04	-4.68	1.74	-0.21	-4.68	0.78	-0.21	-4.65	-3.5	-4.81	0	-4.81	-4.65	0.75	-4.81	-3.5	3.88	-0.21	0.96	0.96	2.11	-0.21	-4.68	1.74	-1.01	-4.81	-4.68	-4.68	-4.81	0.78
1.74	-3.5	1.74	-4.65	-4.68	-0.21	-1.01	2.3	1.36	0.75	-4.68	0	-3.66	-0.21	-4.68	-0.21	1.74	-4.81	-0.21	-4.68	-6.04	-4.68	1.74	-0.21	-4.68	0.78	-0.21	-4.65	-3.5	-4.81	0	-4.81	-4.65	0.75	-4.81	-3.5	3.88	-0.21	0.96	0.96	2.11	-0.21	-4.68	1.74	-1.01	-4.81	-4.68	-4.68	-4.81	0.78
1.74	-3.5	1.74	-4.65	-4.68	-0.21	-1.01	2.3	1.36	0.75	-4.68	0	-3.66	-0.21	-4.68	-0.21	1.74	-4.81	-0.21	-4.68	-6.04	-4.68	1.74	-0.21	-4.68	0.78	-3.5	-4.65	-3.5	-4.81	0	-4.81	-4.65	0.75	-4.81	-3.5	3.88	-0.21	0.96	0.96	2.11	0.78	-4.68	1.74	-1.01	-4.81	-4.68	-4.68	-4.81	0.78
1.74	-3.5	1.74	-4.65	-4.68	-0.21	-1.01	2.3	1.36	0.75	-4.68	0	-3.66	-0.21	-4.68	-0.21	1.74	-4.81	-0.21	-4.68	-6.04	-4.68	1.74	-0.21	-4.68	0.78	-3.5	-4.65	-3.5	-4.81	0	-4.81	-4.65	0.75	-4.81	-3.5	3.88	-0.21	0.96	0.96	2.11	0.78	-4.68	1.74	-1.01	-4.81	-4.68	-4.68	-4.81	0.78
1.74	-3.5	1.74	-4.65	-4.68	-0.21	-1.01	2.3	1.36	0.75	-4.68	0	-3.66	-0.21	-4.68	-0.21	1.74	-4.81	-0.21	-4.68	-6.04	-4.68	1.74	-0.21	-4.68	0.78	-3.5	-4.65	-3.5	-4.81	0	-4.81	-4.65	0.75	-4.81	-3.5	3.88	-0.21	0.96	0.96	2.11	-3.5	-4.68	1.74	-1.01	-4.81	-4.68	-4.68	-4.81	0.78
1.74	-3.5	1.74	-4.65	-4.68	-0.21	-1.01	2.3	1.36	0.75	-4.68	0	-3.66	-0.21	-4.68	-0.21	1.74	-4.81	-0.21	-4.68	-6.04	-4.68	1.74	-0.21	-4.68	0.78	-3.5	-4.65	-3.5	-4.81	0	-4.81	-4.65	0.75	-4.81	-3.5	3.88	-0.21	0.96	0.96	2.11	-3.5	-4.68	1.74	-1.01	-4.81	-4.68	-4.68	-4.81	0.78
1.74	-3.5	1.74	-4.65	-4.68	-0.21	-1.01	2.3	1.36	0.75	-4.68	0	-3.66	-0.21	-4.68	0	1.74	-4.81	-0.21	-4.68	-6.04	-4.68	1.74	-0.21	-4.65	0.78	-0.21	-4.65	-3.5	-4.81	0	-4.81	-4.65	0.75	-4.81	-3.5	3.88	-0.21	0.96	0.96	2.11	-0.21	-4.68	1.74	-1.01	-4.81	-4.68	-4.68	-4.81	0.78
1.74	-3.5	1.74	-4.65	-4.68	-0.21	-1.01	2.3	1.36	0.75	-4.68	0	-3.66	-0.21	-3.5	-0.21	1.74	-4.81	-0.21	-4.68	-6.04	-4.68	1.74	-0.21	-4.68	0.78	-0.21	-4.65	-3.5	-4.81	0	-4.81	-4.65	0.75	-4.81	-3.5	3.88	-0.21	0.96	0.96	2.11	-0.21	-4.68	1.74	-1.01	-4.81	-4.68	-4.68	-4.81	0.78
1.74	-3.5	1.74	-4.65	-4.68	-0.21	-1.01	2.3	1.36	0.75	-4.68	0	-3.66	-3.5	-4.68	-0.21	1.74	-4.81	-0.21	-4.81	-6.04	-4.68	1.74	-0.21	-4.68	0.78	-3.5	-4.65	-3.5	-4.81	0	-4.81	-4.65	0.75	-4.81	-3.5	3.88	-0.21	0.96	0.96	2.11	-0.21	-4.68	1.74	-1.01	-4.81	-4.68	-4.68	-4.81	0.78
1.74	-3.5	1.74	-4.65	-4.68	-0.21	-1.01	2.3	1.36	0.75	-4.68	0	-3.66	-3.5	-4.68	-3.5	1.74	-4.81	-0.21	-4.68	-6.04	-4.68	1.74	0.78	-4.68	0.78	-3.5	-4.65	-3.5	-4.81	0	-4.81	-4.65	0.75	-4.81	-3.5	3.88	-0.21	0.96	0.96	2.11	-0.21	-4.68	1.74	-1.01	-4.81	-4.68	-4.68	-3.5	0.78
1.74	-3.5	1.74	-4.65	-4.68	-0.21	-1.01	2.3	1.36	1.74	-4.68	0	-4.81	-0.21	-4.68	0.78	0.78	0.78	-0.21	-4.68	-6.04	-4.68	1.74	-3.5	-4.68	0.78	-0.21	-3.5	-3.5	-4.68	-3.5	-3.5	-4.65	0.75	-4.81	-3.5	3.88	-0.21	0.96	0.96	2.11	0.78	-4.68	1.74	-1.01	0.78	-4.68	-4.68	-4.68	0.78
1.74	-3.5	1.74	-4.65	-4.68	-0.21	-1.01	2.3	1.36	0.78	-4.68	0	-3.66	-0.21	-4.68	-0.21	1.74	-4.81	-0.21	-4.68	-6.04	-4.68	1.74	-3.5	-4.68	0.78	-0.21	-4.65	-3.5	-4.81	0	-4.81	-4.65	0.75	-4.81	-3.5	3.88	-0.21	0.96	0.96	2.11	-0.21	-4.68	1.74	-1.01	-4.81	-4.68	-4.68	-4.81	0.78
1.74	-3.5	1.74	-4.65	-4.68	-0.21	-1.01	2.3	2.3	0.75	-4.68	0	-3.66	-0.21	-4.68	0.78	-4.81	0.78	-0.21	-4.68	0	-4.65	1.74	-3.5	-4.68	0.78	-0.21	-3.5	-3.5	-4.68	-3.5	-3.5	-4.65	0.75	-4.81	-3.5	3.88	-0.21	0.96	0.96	2.11	1.74	-4.68	1.74	-1.01	-4.81	-4.68	-4.68	-4.68	0.78
1.74	-3.5	1.74	-4.65	-4.68	0	-1.01	2.3	1.36	0.75	-4.68	0	-3.66	-0.21	-4.68	-0.21	1.74	-4.81	-0.21	-4.68	-6.04	-4.68	1.74	-0.21	-4.68	0.78	-0.21	-4.65	-3.5	-4.81	0	-4.81	-4.65	0.75	-4.81	-3.5	3.88	-0.21	0.96	0.96	1.52	-0.21	-4.68	1.74	-1.01	0.78	-4.68	-4.68	-4.81	0.78
1.74	-3.5	1.74	-4.65	-4.68	0	-1.01	2.3	1.36	0.75	-4.68	0	-3.66	-0.21	-4.68	-0.21	1.74	-4.81	-0.21	-4.68	-6.04	-4.68	1.74	-0.21	-4.68	0.78	-0.21	-4.65	-3.5	-4.81	0	-4.81	-4.65	0.75	-4.81	-3.5	3.88	-0.21	0.96	0.96	1.52	-0.21	-4.68	1.74	-1.01	0.78	-4.68	-4.68	-4.81	0.78
1.74	-3.5	0.78	-4.65	-4.68	-0.21	-1.01	1.36	2.3	0.75	-4.68	0	3.88	-0.21	-4.65	1.74	-4.65	-3.66	1.74	-4.68	1.74	-4.65	1.74	1.74	-4.68	0.78	-0.21	-3.5	-3.5	-4.68	-3.5	-3.5	-4.65	0.75	-4.81	-3.5	3.88	-0.21	0.96	0.96	-4.68	-0.21	-4.68	1.74	-1.01	0.78	-4.68	-4.68	-4.81	-4.81
1.74	-3.5	0.78	-4.65	-4.68	-0.21	-1.01	2.3	2.3	0.96	-4.68	0	-4.81	-0.21	-4.68	-0.21	1.74	-4.81	-0.21	-0.21	1.74	-4.65	1.74	-4.68	-4.68	0.78	-0.21	-4.68	-3.5	-4.68	-3.32	-3.5	-4.65	0.75	-4.81	-3.5	3.88	-0.21	0.96	0.96	2.11	1.36	-4.68	1.74	-1.01	-4.68	-4.68	-4.68	-4.65	1.74
1.74	-3.5	0.78	-4.65	-4.68	-0.21	-1.01	2.3	2.3	0.78	-4.68	0	-3.66	-0.21	-4.68	-0.21	1.74	-4.81	-0.21	-0.21	1.74	-4.65	1.74	-4.68	-4.68	0.78	-0.21	-4.68	-3.5	-4.68	-3.32	-3.5	-4.65	0.75	-4.81	-3.5	3.88	-0.21	0.96	0.96	2.11	1.36	-4.68	1.74	-1.01	-4.81	-4.68	-4.68	-4.68	1.74
0.78	2.3	2.3	-4.65	-4.68	1.74	-1.01	0.78	3.88	-4.81	-4.81	1.74	-3.5	-4.81	-4.65	1.74	1.74	-3.5	1.74	-3.5	-4.65	-4.65	-4.65	-4.68	-4.81	0.78	-4.68	-4.68	-4.81	-4.68	0	-3.5	-4.65	0.75	-4.81	-3.5	2.11	-0.21	0.96	0.96	2.11	-4.68	1.74	-4.65	-4.68	-4.68	-4.68	-3.5	1.74	-4.81
0.78	2.3	-4.65	-4.68	1.74	-1.01	-0.21	0	1.36	0.75	-4.68	0.78	-4.68	-4.81	1.74	-4.81	-4.81	1.74	1.74	-3.5	-4.81	-4.68	-4.65	-4.81	-4.81	-0.21	-0.21	-3.5	-4.81	-4.68	0	-3.66	-4.65	0.75	-3.5	-3.5	2.11	-0.21	0.96	0.96	-1.23	0.78	1.74	-4.65	-4.81	-4.68	-4.68	-3.5	1.74	-4.81
0.78	2.3	-4.65	-4.68	1.74	-1.01	-0.21	0	1.36	0.75	-4.68	0.78	-4.68	-3.5	-4.81	-4.81	-4.81	1.74	1.74	-3.5	-4.81	-4.68	-4.65	-4.81	-4.81	-0.21	-0.21	-3.5	-4.81	-4.68	0	-4.81	-4.65	0.75	-3.5	-3.5	2.11	-0.21	0.96	0.96	-1.23	0.78	1.74	-4.65	-4.81	-4.68	-4.68	-3.5	1.74	-4.81
0.78	2.3	-4.65	-4.68	1.74	-1.01	1.52	1.36	1.36	0.75	-4.68	0.78	-4.68	-0.21	-4.65	-4.81	-3.5	-4.68	1.74	-3.5	-3.5	-4.65	-4.81	-4.68	-4.81	0.78	0.78	-3.5	-4.81	-4.68	0	-4.81	-4.65	0.75	-3.5	-3.5	3.88	-0.21	0.96	0.96	2.11	-4.68	1.74	-4.65	-4.81	-4.68	-4.68	-3.5	1.74	-4.81
0.78	2.3	-4.65	-4.68	1.74	-1.01	2.11	0.96	1.36	1.74	-4.68	0.78	-4.68	-3.5	-4.65	-4.81	-3.5	-4.68	1.74	-3.66	-3.5	-4.68	-4.81	-4.68	-4.81	0.78	0.78	-4.68	-4.81	-4.68	0	-4.81	-4.65	0.75	-3.5	-3.5	2.11	-0.21	-1.23	0.96	-1.23	0.78	1.74	-4.65	-4.81	-4.68	-4.68	-3.5	1.74	-4.81
0.78	-4.81	1.36	-4.65	-4.68	1.74	-1.01	2.3	1.36	-4.68	-4.68	0	-4.81	-3.5	-4.68	0.78	0.78	0.78	-0.21	-4.68	-3.5	-4.68	1.74	1.74	-6.04	0.78	1.74	-0.21	-3.5	-4.65	-1.01	-4.81	-4.65	0.75	-4.81	-3.5	3.88	-0.21	0.96	0.96	1.52	2.3	-4.68	1.74	-1.01	-4.81	-4.68	-4.68	-4.68	1.74
0.78	-4.81	2.3	-4.65	-4.68	1.36	-4.65	1.74	2.3	0.75	-4.68	0	-4.81	0.78	-4.68	-4.81	-0.21	-4.81	-0.21	-0.21	-4.65	0	-0.21	-4.68	-0.21	0.78	-4.81	-3.5	-3.5	-0.21	-4.81	-4.81	-4.65	0.75	-4.68	-3.5	0.96	-3.5	0.96	1.36	0.75	-4.68	-4.68	0.78	-4.65	1.74	-4.68	-4.68	-4.68	0
0.78	-4.81	2.3	-4.65	-4.68	1.74	-1.01	2.3	2.3	0.75	-4.68	0	-1.01	1.74	-4.68	-0.21	-0.21	-4.81	0.78	-4.81	-4.65	1.74	1.74	-4.81	-4.81	0.75	-4.68	-3.5	-4.81	-4.68	0	-4.68	-4.65	0.75	-4.81	-3.5	2.11	-0.21	0.96	0.96	-1.01	1.74	-4.68	1.74	-6.04	-4.68	-4.68	-4.68	-4.68	1.74
0.78	-4.81	2.3	-1.01	-4.68	1.74	-1.01	2.3	1.36	0.75	-4.68	0	-0.21	-0.21	-4.68	-0.21	-1.01	0.78	0	1.74	-4.68	1.74	1.74	-4.68	-3.5	0.75	-3.5	-4.68	-4.81	-4.68	2.11	-4.68	-4.65	0.75	-4.81	-3.5	3.88	-0.21	0.96	0.96	-1.01	1.74	-4.68	1.74	-6.04	-4.68	-4.68	-4.68	-4.68	-6.04
0.78	-4.81	1.52	-4.65	-4.68	1.74	-1.01	1.36	2.3	0.75	-4.68	0	1.74	1.74	-4.68	-0.21	-6.04	-4.81	1.74	-3.5	-4.68	-4.65	-6.04	-4.68	-4.81	0.78	-4.65	1.74	-0.21	-4.65	-6.04	-4.68	-4.65	0.75	-4.81	-3.5	3.88	-0.21	0.96	0.96	2.11	2.3	-4.68	1.74	-1.01	-4.68	-4.68	-4.68	-4.81	1.74
0.78	-4.81	1.52	-4.65	-4.68	1.74	-1.01	1.36	2.3	0.75	-4.68	0	1.74	1.74	-4.68	-0.21	-6.04	-4.81	1.74	-3.5	-4.68	-4.65	-6.04	-4.68	-4.81	0.78	-4.65	1.74	-0.21	-4.65	-6.04	-4.68	-4.65	0.75	-4.81	-3.5	3.88	-0.21	0.96	0.96	2.11	2.3	-4.68	1.74	-1.01	-4.68	-4.68	-4.68	-4.81	1.74
0.78	-4.81	0.78	-4.65	-4.68	1.74	-1.01	0.96	1.36	0.75	-4.68	0	3.88	0	-4.81	0.78	-4.68	-4.68	1.74	-4.81	0	-4.65	1.74	0.78	-4.68	0.78	-0.21	-4.68	-3.5	-4.81	-3.32	-3.5	-4.65	0.75	-4.81	-4.81	3.88	-0.21	0.96	0.96	2.11	1.74	-4.68	1.74	-1.01	-4.81	-4.68	-4.68	-4.81	0.78
0.78	-4.68	1.36	-1.01	-3.66	-0.21	-3.32	0	1.36	-0.21	0	0	-4.81	-0.21	-3.5	-3.5	0.78	-3.66	-0.21	-3.5	-4.81	0	1.36	-3.5	-4.68	0.78	-4.68	-3.5	-3.5	-4.81	0	-4.68	-4.65	0.75	-4.81	-3.5	3.88	-0.21	1.74	0.96	2.11	2.3	-4.68	1.74	-4.65	-4.68	-4.68	-4.68	-3.5	-4.65
0.78	-4.68	2.3	-4.65	-4.68	1.74	-4.65	2.3	2.3	-4.81	-4.68	0	0	0.78	-4.68	-0.21	-0.21	-4.68	1.74	-4.81	0.78	0	1.74	-4.68	-4.68	0.75	-4.68	1.74	-4.81	-4.68	-4.65	-4.81	-4.65	2.11	-4.81	-3.5	3.88	-0.21	0.96	0.96	2.11	0.96	-4.68	1.74	-1.01	0.78	-4.68	-4.68	-3.5	1.74
0.78	2.11	2.3	-4.65	-4.68	1.74	-1.01	2.3	2.3	0.75	-4.68	0	-1.01	1.74	-4.68	-0.21	-0.21	-4.81	1.74	-4.81	-4.68	1.74	1.74	-4.68	-4.81	-0.21	-4.68	-3.5	-4.81	-4.68	0	-4.68	-4.65	0.75	-4.81	-3.5	2.11	-0.21	0.96	0.96	-1.01	1.74	-4.68	1.74	-6.04	-4.68	-4.68	-4.68	-4.68	1.74
0.78	1.74	1.74	-4.65	-4.68	-0.21	-4.65	2.3	2.3	0.75	-4.68	0	-3.66	-0.21	-4.68	-0.21	1.74	-4.81	-0.21	-4.68	-6.04	-4.68	1.74	-0.21	-4.68	0.78	-0.21	-4.65	-3.5	-4.81	0	-4.81	-4.65	0.75	-4.81	-3.5	3.88	-0.21	0.96	0.96	1.52	-0.21	-4.68	1.74	-1.01	-4.81	-4.68	-4.68	-4.81	0.78
0.78	0.78	2.3	-4.65	-4.68	1.74	-1.01	2.3	1.36	1.36	-4.68	0	-4.68	-4.81	-4.68	-0.21	-0.21	-3.5	1.74	-4.81	-4.68	1.74	1.74	-4.68	-3.5	0.75	-4.68	-3.5	-4.65	-3.32	0	-3.5	-4.65	0.75	-4.81	-3.5	2.11	-0.21	0.96	0.96	-1.01	1.74	-4.68	1.74	-6.04	-4.68	-4.68	-4.68	-4.68	1.74
0.78	0.78	2.3	-4.65	-4.68	1.74	-1.01	2.3	0	0.75	-4.68	0	-1.01	0	-4.68	0.78	1.74	0.78	-0.21	-3.66	-4.81	1.74	1.74	0.75	-3.5	0.75	-4.68	-4.65	-4.81	-4.68	0	-4.81	-4.65	0.75	-4.81	-3.5	2.11	-0.21	0.96	0.96	-1.01	1.74	-4.68	1.74	-6.04	-4.68	-4.68	-4.68	-4.68	1.74
0.78	0.78	2.3	-4.65	-4.68	1.74	-1.01	3.88	2.3	0.75	-4.68	0	-1.01	0	-4.68	1.74	-0.21	-4.81	1.74	-4.81	-4.65	1.74	1.74	-4.68	-4.81	0.75	-4.68	-3.5	-4.81	-4.68	-4.65	-3.5	-4.65	0.75	-3.5	-3.5	2.11	-0.21	0.96	0.96	-1.01	1.74	-4.68	1.74	-6.04	-4.68	-4.68	-4.68	-4.68	1.74
0.78	-3.5	2.3	-4.65	-4.68	0.78	-1.01	0.78	2.3	0.75	-4.68	0	-1.01	1.74	-4.68	-0.21	-0.21	-4.81	0.78	1.74	-4.65	1.74	0.78	-4.68	0.78	0.75	-4.81	0.78	-4.81	-4.68	0	-3.5	-4.65	0.75	-4.81	-3.5	2.11	-0.21	0.96	0.96	-1.01	1.74	-4.68	1.74	-6.04	-4.68	-4.68	-4.68	-4.68	1.74
0.78	-3.5	-4.81	-4.65	-4.68	-0.21	-1.01	2.3	1.36	0.75	-4.68	0	-3.66	0.78	-4.68	-0.21	-6.04	-4.81	-0.21	-4.68	-6.04	-4.68	1.74	-0.21	-4.68	0.78	-0.21	-4.65	-3.5	-4.81	0	-4.81	-4.65	0.75	-4.81	-3.5	3.88	-0.21	0.96	0.96	2.11	-0.21	-4.68	1.74	-1.01	0.78	-4.68	-4.68	-4.81	0.78
0.78	-3.5	-4.81	-4.65	-4.68	-0.21	-1.01	2.3	1.36	0.75	-4.68	0	-3.66	0.78	-4.68	-0.21	-6.04	-4.81	-0.21	-4.68	-6.04	-4.68	1.74	-0.21	-4.68	0.78	-0.21	-4.65	-3.5	-4.81	0	-3.5	-4.65	0.75	-4.81	-3.5	3.88	-0.21	0.96	0.96	2.11	0	-4.68	1.74	-1.01	0.78	-4.68	-4.68	-4.81	0.78
0.78	-3.5	1.74	-4.65	-4.68	-0.21	-1.01	2.3	1.36	0.75	-4.68	0	-3.66	0.78	-4.68	0.78	1.74	-4.81	1.74	-4.68	-6.04	-4.68	1.74	-0.21	-4.68	0.78	-0.21	-4.65	-3.5	-4.81	0	-3.5	-4.65	0.75	-4.81	-3.5	3.88	-0.21	0.96	0.96	2.11	0	-4.68	1.74	-1.01	0.78	-4.68	-4.68	-4.81	0.78
0.78	-3.5	1.74	-4.65	-4.68	-0.21	-1.01	2.3	2.3	0.75	-4.68	0	-4.81	0.78	-4.68	-0.21	1.74	-4.81	0.78	-4.68	-6.04	-4.68	1.74	-0.21	-4.68	0.78	-0.21	-4.65	-3.5	-4.81	0	-3.5	-4.65	0.75	-4.81	-3.5	3.88	-0.21	0.96	0.96	2.11	0	-4.68	1.74	-1.01	0.78	-4.68	-4.68	-4.81	0.78
0.78	-3.5	0.78	-4.65	-4.68	1.74	-1.01	1.36	1.36	0.75	-4.68	0	-3.66	0	-4.68	0.78	-4.81	-4.81	1.74	-3.66	0	-4.65	1.74	-0.21	-4.68	0.78	-0.21	-4.68	-4.81	-4.81	0	-3.5	-4.65	-0.21	-4.81	-3.5	3.88	-0.21	0.96	0.96	2.11	1.74	-4.68	1.74	-1.01	-4.81	-4.68	-4.68	-4.81	0.78
0.78	-3.5	0.78	-4.65	-4.68	-1.01	-1.01	0.96	1.36	0.75	-4.68	0	3.88	0	-4.81	0.78	-4.68	-4.68	1.74	-4.81	0	-4.65	1.74	0.78	-4.68	0.78	-0.21	-4.68	-4.65	-4.81	-3.32	-3.5	-4.65	0.75	-4.81	-4.81	3.88	-0.21	0.96	0.96	2.11	1.74	-4.68	1.74	-1.01	-4.81	-4.68	-4.68	-4.81	0.78
0.78	-3.5	-3.5	-4.65	-4.68	1.74	-1.01	2.3	2.3	0.75	-4.68	0	-3.66	-0.21	-4.68	1.74	-4.68	-4.68	1.74	-4.68	-6.04	-4.65	1.74	-0.21	-4.65	0.78	0.78	-3.5	-3.5	-4.68	0	-3.5	-3.66	0.75	-4.81	-3.5	3.88	-0.21	0.96	0.96	2.11	0.78	-4.68	0.78	-1.01	-4.81	-4.68	-4.68	-4.81	1.74
0.78	-3.5	-3.5	-4.65	-4.68	1.74	-1.01	2.3	2.3	0.75	-4.68	0	-3.5	-0.21	-4.68	1.74	-4.68	-4.81	1.74	-4.68	-4.65	-4.65	1.74	-0.21	-3.5	0.78	-4.81	-3.5	-3.5	-4.68	0	-3.5	-4.81	0.75	-3.5	-3.5	3.88	-0.21	0.96	0.96	2.11	0.78	-4.68	0.78	-1.01	-4.81	-4.68	-4.68	-4.81	1.74
-3.5	1.36	-4.65	-4.68	1.74	-1.01	1.36	0.78	1.36	-0.21	-4.81	1.74	-3.5	-3.5	-4.68	1.74	1.74	-3.5	1.74	-3.5	-4.68	-4.65	-4.65	-4.65	-4.68	1.74	-4.68	-4.68	-4.81	-4.68	0	-3.5	-4.65	0.75	-4.81	-3.5	2.11	-0.21	0.96	0.96	2.11	-4.68	1.74	-4.65	-4.68	-4.68	-4.68	-3.5	1.74	-4.81
-3.5	-4.81	1.36	-4.65	-4.68	-0.21	-1.01	2.3	1.36	-4.68	-4.68	0	-4.68	1.74	-3.66	-0.21	0.78	-3.66	1.74	-3.5	1.74	1.74	1.74	-0.21	-3.5	0.75	-4.68	0	-4.81	-4.68	1.74	-4.81	-4.65	0.75	-4.81	-3.5	2.11	-0.21	0.96	0.96	-1.01	1.74	-4.68	1.74	-6.04	-4.68	-4.68	-4.68	-4.68	1.74
-3.5	-4.81	2.3	-4.65	-4.68	1.74	-4.65	2.3	2.3	0.78	-3.66	0	-0.21	-4.68	-4.68	-0.21	-0.21	-3.5	1.74	-4.68	-4.65	0	-0.21	-0.21	-4.68	0.78	1.74	-4.68	-3.5	-4.65	-6.04	-3.5	-4.65	0.75	-4.68	-3.5	3.88	-0.21	1.74	0.96	1.74	2.3	-4.68	1.74	-4.65	-4.68	-4.68	-4.68	-4.65	1.74
-3.5	-4.81	2.3	-4.65	-4.68	1.74	-1.01	2.3	2.3	1.74	-4.68	0	-3.66	-0.21	-4.68	1.74	1.74	-3.5	1.74	0.78	-3.5	-4.65	1.74	-4.68	-4.68	0.78	-3.5	-4.65	-3.5	-4.68	-6.04	-4.81	-4.65	0.75	-4.68	-3.5	3.88	-0.21	0.96	0.96	2.11	1.74	-4.68	1.74	-1.01	-4.68	-4.68	-4.68	-3.5	-0.21
-3.5	-4.81	2.3	-4.65	-4.68	1.74	-1.01	1.52	2.3	0.75	-4.68	0	-4.81	-4.65	-4.68	-0.21	-4.81	0.78	-3.5	-4.81	-4.81	-4.65	-4.65	-4.68	-4.81	0.78	-4.68	-0.21	-4.81	-4.68	-4.65	-4.81	-4.65	0.75	-4.81	-4.81	3.88	-0.21	0.78	0.96	2.11	2.3	-4.68	1.74	-4.65	-4.81	-4.68	-4.68	-3.5	1.74
-3.5	-4.81	2.3	-4.65	-4.68	1.74	-1.01	1.52	2.3	0.75	-4.68	0	-4.81	-4.65	-4.68	-0.21	-3.5	0.78	-3.5	-4.81	-4.81	-4.65	-4.65	-4.68	-4.81	0.78	-4.68	-0.21	-4.81	-4.68	-4.65	-4.81	-4.65	0.75	-4.81	-4.81	3.88	-0.21	0.78	0.96	2.11	2.3	-4.68	1.74	-4.65	-4.81	-4.68	-4.68	-3.5	1.74
-3.5	-4.81	2.3	-4.65	-4.68	1.74	-1.01	0.78	2.3	-4.81	-3.66	0	-3.66	-3.5	-4.68	-6.04	-4.81	-4.65	1.74	-4.65	-4.81	0	-4.68	-4.68	-4.68	0.78	-0.21	-3.66	-3.5	1.74	-4.65	-4.68	-4.65	0	-4.81	-3.5	2.11	-0.21	0.96	0.96	1.74	2.3	-4.68	1.74	-4.65	-4.68	-4.68	-4.68	-4.65	1.74
-3.5	-4.81	2.3	-1.01	-4.68	1.74	-1.01	1.52	2.3	0.75	-4.68	0	-4.68	-3.5	-4.68	-0.21	-4.68	-3.5	1.74	-3.66	0.78	-4.65	1.74	-4.68	-3.66	0.78	-3.5	-0.21	-3.5	-4.68	-6.04	-3.5	-4.65	-3.5	-4.81	-3.5	3.88	-0.21	0.96	0.96	2.11	1.74	-4.68	1.74	-1.01	-3.5	-4.68	-4.68	-4.68	1.74
-3.5	-4.81	1.52	-4.65	-4.68	1.74	-1.01	2.3	2.3	-3.66	-4.68	0	0.78	1.74	-4.68	-0.21	-6.04	-4.81	1.74	-3.5	-4.68	-4.68	-6.04	-4.68	-4.68	0.78	-4.65	1.74	-3.5	-4.65	-6.04	-4.68	-4.65	0.75	-4.81	-3.5	3.88	-0.21	0.96	0.96	2.11	2.3	-4.68	1.74	-1.01	-4.68	-4.68	-4.68	-4.81	1.74
-3.5	-4.81	0.78	-4.65	-4.68	1.74	-1.01	1.36	2.3	0.75	-4.68	0	-4.65	-3.5	-4.68	-0.21	-6.04	1.74	-0.21	-4.68	-6.04	-4.65	-4.65	-4.68	-4.81	1.74	-0.21	-4.68	0.78	-4.68	0	-4.81	-4.65	0.75	-4.81	-3.5	2.11	-0.21	0.96	0.96	2.11	0	-4.68	1.74	-1.01	-4.81	-4.68	-4.68	-3.5	1.74
-3.5	-4.81	0.78	-4.65	-4.68	1.74	-1.01	1.36	2.3	0.75	-4.68	0	-4.65	-3.5	-4.68	0.78	-6.04	1.74	-0.21	-4.68	0	-4.65	-4.65	-4.68	-4.81	1.74	-0.21	-4.68	0.78	-4.68	0	-4.81	-4.65	0.75	-4.81	-3.5	2.11	-0.21	0.96	0.96	2.11	0	-4.68	1.74	-1.01	-4.81	-4.68	-4.68	-3.5	1.74
-3.5	-4.81	-3.5	-4.65	-4.68	0	-1.01	2.3	1.36	0.75	-4.68	0	-3.66	1.74	-4.68	-0.21	-4.81	-4.68	-0.21	-4.68	-6.04	-4.65	1.74	-0.21	-4.68	0.78	-0.21	-4.65	-3.5	-4.68	1.74	-4.81	-4.65	0.75	0.78	-3.5	3.88	-0.21	0.96	0.96	2.11	0.78	-4.68	1.74	-1.01	-3.5	-4.68	-4.68	-4.81	1.74
-3.5	-3.66	1.74	-4.65	-4.68	0.78	-1.01	1.36	2.3	0.75	-4.68	0	-4.81	-3.5	-4.68	-3.5	1.74	0.78	-0.21	-4.68	1.74	-4.68	-4.65	-4.68	-0.21	0.78	-0.21	-4.65	0.78	-4.68	0	-4.68	-4.65	0.75	-4.81	-3.5	3.88	-0.21	0.96	0.96	2.11	0	-4.68	1.74	-1.01	-4.81	-4.68	-4.68	-4.81	1.74
-3.5	0.78	-4.81	-4.65	-4.68	1.74	-4.65	1.36	2.3	-4.68	-4.68	0	0.78	-3.5	-4.68	-3.5	1.74	-3.66	-0.21	-4.68	0.78	-4.65	1.74	-4.68	-4.81	0.78	-0.21	-4.68	0.78	-4.68	-0.21	-4.81	-4.65	0.75	-4.81	-3.5	2.11	-0.21	0.96	0.96	2.11	0	-4.68	1.74	-1.01	-4.81	-4.68	-4.68	-4.81	1.74
-3.5	-3.5	-0.21	-4.81	-4.68	1.36	-1.01	3.88	1.36	0.75	-4.68	0	3.88	-0.21	-4.68	-0.21	0	-4.65	-0.21	-4.68	-6.04	-4.65	1.74	-3.5	-4.68	0.78	1.74	-3.5	-3.5	-4.68	0	-4.81	-4.65	0.75	-4.81	-3.5	3.88	-0.21	0.96	0.96	1.52	1.74	-4.68	1.74	-4.65	-3.5	-4.68	-4.68	-4.81	1.74
-3.5	-3.5	-0.21	-4.81	-4.68	1.36	-1.01	2.11	1.36	0.75	-4.68	0	3.88	-0.21	-4.68	-0.21	0	-4.65	-0.21	-4.68	-6.04	-4.65	1.74	-4.68	-4.68	0.78	1.74	-3.5	-3.5	-4.68	-4.65	-3.5	-4.65	0.75	-4.81	-3.5	3.88	-0.21	0.96	0.96	1.52	0.78	-4.68	1.74	-4.81	-3.5	-4.68	-4.68	-4.81	1.74
-3.5	-3.5	1.36	-3.5	-4.68	1.36	-1.01	2.11	1.36	0.75	-4.68	0	3.88	1.74	-4.68	-0.21	0	-4.65	-0.21	-4.68	-6.04	-4.65	1.74	-3.5	-4.68	0.78	1.74	-4.81	-3.5	-4.68	-6.04	-3.5	-4.65	0.75	-4.81	-3.5	3.88	-0.21	0.96	0.96	1.52	0.78	-4.68	1.74	-1.01	-3.5	-4.68	-4.68	-4.81	1.74
-3.5	-3.5	2.3	-4.65	-4.68	1.74	-4.68	1.52	1.36	0.78	-3.66	0	-4.81	-3.5	-4.68	0.78	-3.5	-4.68	1.74	-3.5	0.78	0	-0.21	0.78	-4.68	0.78	0.78	0.78	-3.5	-4.68	-0.21	0.78	-4.65	0	-4.68	-3.5	2.11	-0.21	-1.01	0.96	1.74	2.3	-4.68	1.74	-4.65	-4.68	-4.68	-4.68	-3.66	1.74
-3.5	-3.5	1.74	-4.81	-4.68	1.36	-1.01	2.11	1.36	0.75	-4.68	0	3.88	-0.21	-4.68	-0.21	0	-4.81	-0.21	-4.68	-6.04	-4.65	1.74	-4.65	-4.68	0.78	1.74	-3.5	-3.5	-4.68	-6.04	-4.81	-4.65	0.75	-4.81	-3.5	3.88	-0.21	0.96	0.96	1.52	0.78	-4.68	1.74	-1.01	-3.5	-4.68	-4.68	-4.81	1.74
-3.5	-3.5	1.74	-4.81	-4.68	1.36	-1.01	2.11	1.36	0.75	-4.68	0	3.88	-0.21	-4.68	-0.21	0	-4.81	-0.21	-4.68	-6.04	-4.65	1.74	-3.5	-4.68	0.78	1.74	0	-4.81	-4.68	-6.04	-4.81	-4.65	0.75	-4.81	-3.5	3.88	-0.21	0.96	0.96	1.52	0.78	-4.68	1.74	-1.01	-3.5	-4.68	-4.68	-4.81	1.74
-3.5	-3.5	1.74	-4.81	-4.68	1.36	-1.01	2.11	2.3	0.75	-4.68	0	3.88	-0.21	-4.68	-0.21	0	-4.65	-0.21	-4.68	-6.04	-4.65	1.74	-3.5	-4.68	0.78	1.74	0	-4.81	-4.65	-6.04	-3.5	-4.65	0.75	-4.81	-3.5	3.88	-0.21	0.96	0.96	1.52	0.78	-4.68	1.74	-1.01	-3.5	-4.68	-4.68	-4.81	1.74
-3.5	-3.5	0.78	-4.65	-4.68	-0.21	-1.01	2.3	1.36	0.75	1.74	0	-3.66	-0.21	-4.68	-0.21	-3.5	-4.68	-0.21	-3.5	-6.04	-4.65	1.74	-3.5	-4.68	0.78	1.74	-3.5	-3.5	-4.68	-6.04	-3.5	-4.65	0.75	-4.81	-3.5	3.88	-0.21	0.96	0.96	2.3	0.78	-4.68	1.74	-1.01	-3.5	-4.68	-4.68	0.78	1.74
-3.5	-3.5	0.78	-4.65	-4.68	1.36	-1.01	3.88	2.3	0.75	-4.68	0	-3.66	-0.21	-4.68	-0.21	-3.5	-4.68	-0.21	-3.5	-4.65	-4.65	1.74	1.74	-4.68	0.78	-4.65	-4.81	-4.81	-4.68	-6.04	-3.5	-4.65	0.75	-4.81	-3.5	3.88	-0.21	0.96	0.96	2.3	0.78	-4.68	1.74	-1.01	-3.5	-4.68	-4.68	0.78	1.74
-3.5	-3.5	0.78	-4.65	-4.68	1.36	-1.01	3.88	2.3	0.75	-4.68	0	-3.66	-0.21	-4.68	0.78	0	-4.68	-0.21	-3.5	-4.68	-4.65	1.74	1.74	-4.68	0.78	-3.5	-3.5	-3.5	-4.68	-6.04	-3.5	-4.65	0.75	-4.81	-3.5	3.88	-0.21	0.96	0.96	2.3	0.78	-4.68	1.74	-1.01	-3.5	-4.68	-4.68	-4.81	1.74
-3.5	-3.5	0.78	-4.65	-4.68	1.74	-1.23	3.88	2.3	0.75	-4.68	0	-4.68	-4.81	-4.68	-3.5	-6.04	0.78	1.74	-4.68	1.74	-4.65	1.74	-4.68	-4.68	0.78	-0.21	-4.68	-3.5	-4.65	0	-4.81	-4.65	0.75	-4.81	-3.5	2.11	-0.21	0.96	0.96	2.11	0.96	-4.68	1.74	-1.01	0.78	-4.68	-4.68	-4.68	1.74
-3.5	-3.5	0.78	-4.81	-4.68	1.36	-1.01	2.11	1.36	0.75	-4.68	0	3.88	-0.21	-4.68	-0.21	0	-4.65	-0.21	-4.68	-6.04	-4.65	1.74	-3.5	-4.68	0.78	1.74	-4.68	-3.5	-4.68	-3.5	-3.5	-4.65	0.75	-4.81	-3.5	3.88	-0.21	0.96	0.96	1.52	0.78	-4.68	1.74	-4.65	-3.5	-4.68	-4.68	-4.81	1.74
-3.5	-3.5	-3.5	-4.81	-4.65	1.36	-1.01	2.11	1.36	0.75	-4.68	0	3.88	-0.21	-4.68	-0.21	0	-4.65	-0.21	-4.68	-6.04	-4.65	1.74	-3.5	-4.68	0.78	1.74	-3.5	-3.5	-4.68	-4.65	-3.5	-4.65	0.75	-4.81	-3.5	3.88	-0.21	0.96	0.96	1.52	0.78	-4.68	1.74	-4.65	-3.5	-4.68	-4.68	-4.81	1.74
-3.32	2.3	1.36	-4.65	-4.68	1.74	-1.01	1.74	1.36	-3.5	-4.81	1.74	-3.5	-3.5	-4.68	-3.5	1.74	-3.5	-0.21	-3.5	-4.65	-4.68	-1.01	-4.68	-3.66	-0.21	-4.68	-4.68	-4.81	-4.68	0	-3.5	-4.65	0.75	-4.81	-3.5	2.11	-0.21	0.96	0.96	2.11	-4.68	1.74	-4.65	-4.68	-4.68	-4.68	-3.5	1.74	-4.81
-1.01	-4.68	2.3	-1.01	-4.68	-0.21	-3.32	1.36	0.96	0.75	2.3	-0.21	-4.81	-0.21	-6.04	-3.66	-3.5	-4.68	-0.21	0	-4.68	0	-4.81	-4.68	-0.21	0.78	-3.5	-4.81	-3.5	-3.66	-0.21	0.78	-4.65	0.75	-3.5	-3.5	3.88	-0.21	1.74	0.96	2.11	2.3	-4.68	1.74	-4.68	-4.68	-4.65	-3.66	0	1.74
0	-0.21	-4.68	0.96	0.75	0	-3.5	1.52	0.75	-6.04	-6.04	-1.01	-3.5	-6.04	-3.5	2.11	-6.04	1.74	2.3	0	2.3	-4.81	1.74	0.96	1.52	0.78	2.3	1.74	0	-4.81	-1.01	0	0	0	0	-4.68	0.96	1.74	0.75	0	-4.81	-4.68	0.75	2.11	-4.68	-4.65	1.74	-3.5	-4.65	1.36
0	-0.21	0.75	3.88	0.75	0	-0.21	1.52	1.74	-6.04	-6.04	-1.01	-4.68	-6.04	-3.5	0.75	-6.04	1.74	2.3	0	2.3	-4.81	1.74	0.96	0.78	0.78	1.36	-3.32	1.36	0.78	0.75	0	0	-4.81	-3.5	2.11	-0.21	0.96	0.96	2.11	1.74	-4.68	1.74	-4.65	-4.68	-4.68	-4.68	-3.5	1.74	-4.81
0	-6.04	-1.01	0.96	-6.04	-3.5	-4.68	-6.04	1.74	2.3	0	2.3	-4.81	1.74	0.96	0.78	0.78	1.36	1.74	2.3	1.74	-6.04	-4.81	1.52	-6.04	0.75	1.36	-3.66	2.3	-3.32	0.75	0	0	0.96	2.3	1.52	3.88	1.36	1.52	-6.04	-4.81	0.75	3.88	-4.81	1.52	2.3	-4.65	-4.68	1.74	-1.01
0	0	-0.21	1.52	0.75	-6.04	-6.04	-1.01	0	-6.04	-4.68	0.75	-6.04	1.74	2.3	0	2.3	-4.81	1.74	0.96	2.11	0.78	-3.5	0	2.11	0.78	-4.68	-4.68	-3.66	-4.68	2.11	-4.81	-4.65	0.75	-4.81	-3.5	2.11	-0.21	0.96	0.96	2.11	-4.68	1.74	-4.65	-4.68	-4.68	-4.68	-3.5	1.74	-4.81
0	-4.68	-0.21	-3.5	1.36	-4.81	-3.66	1.74	1.52	-4.81	0.75	2.11	1.74	1.52	-6.04	1.74	1.36	0.96	-6.04	-4.68	0.75	0	-4.65	2.11	3.88	-0.21	0.75	3.88	0.75	0	-0.21	1.52	1.74	0.75	-6.04	1.74	2.3	0	2.3	-4.81	1.74	0.96	0.78	0.78	0	0.78	0.96	-0.21	-3.32	-4.65
0	0.75	0	-4.65	2.11	2.11	-0.21	1.52	2.11	0.75	2.11	-0.21	1.52	1.74	-6.04	-6.04	-1.01	1.36	-6.04	-3.5	0.75	-6.04	1.74	2.3	0	2.3	-4.81	1.74	0.96	2.11	0.78	0	0	-3.5	-3.5	2.11	-0.21	0.96	0.96	2.11	1.74	-4.68	1.74	-4.65	-4.65	-4.68	-4.68	-3.5	1.74	-4.81
0	1.74	2.3	0	2.3	-4.81	1.74	0.96	-4.81	0.78	1.36	1.74	-3.5	1.74	-6.04	0.78	1.52	-6.04	0.75	1.36	-3.66	2.3	-3.32	0.75	0.96	2.3	-3.66	2.11	0.96	1.52	-6.04	0	0	-4.81	1.52	2.11	2.3	2.3	-3.5	-4.65	-4.68	1.74	-1.01	0.78	0.96	1.36	-3.5	-4.81	1.74	-4.81
0	-3.5	1.36	-4.65	-4.68	1.74	-1.01	0.78	-1.23	-4.81	-4.68	1.74	-0.21	-4.65	-4.65	1.74	-0.21	0.78	1.74	-3.5	-4.68	-4.65	-4.65	-4.68	-0.21	1.74	-4.68	-4.68	-4.81	-4.68	0	-3.5	-4.65	0.75	-4.81	-3.5	2.11	-0.21	0.96	0.96	2.11	-4.68	1.74	-4.65	-4.68	-4.68	-4.68	-3.5	1.74	-4.81
0	-3.5	1.36	-4.65	-4.68	1.74	-1.01	0.78	-1.23	-4.81	-4.68	1.74	-0.21	-4.65	-4.65	1.74	-0.21	0.78	1.74	-3.5	-4.68	-4.65	-4.65	-4.68	0.78	1.74	-4.68	-4.68	-4.81	-4.68	0	-3.5	-4.65	0.75	-4.81	-3.5	2.11	-0.21	0.96	0.96	2.11	-4.68	1.74	-4.65	-4.68	-4.68	-4.68	-3.5	1.74	-4.81
-0.21	-4.65	0.78	-4.65	-4.68	0.78	-4.65	2.3	2.3	0.75	-4.68	0	-3.66	0.78	-4.68	-3.5	-4.65	-4.68	-0.21	-4.68	1.74	-4.65	1.74	-4.68	-4.68	1.74	-3.5	-0.21	-3.5	-4.68	0	-3.5	-4.65	0.75	-3.5	-3.5	2.11	-0.21	0.96	0.96	2.11	-1.23	-4.68	1.74	-1.01	0.78	-4.68	-4.68	-4.81	-0.21
-0.21	-4.81	1.36	-4.65	-4.68	1.74	-1.01	3.88	1.36	-4.68	-4.68	0	-3.5	-0.21	-4.68	0.78	0.78	0.78	-0.21	-4.68	-3.5	-4.68	1.74	-4.65	-6.04	1.74	-0.21	-0.21	-3.5	-4.65	-6.04	-4.81	-4.65	0.75	-4.81	-3.5	3.88	-0.21	0.96	0.96	1.52	2.3	-4.68	1.74	-1.01	-4.81	-4.68	-4.68	-4.68	1.74
-0.21	-4.81	2.3	-4.65	-4.68	1.74	-4.65	0.78	2.3	-4.81	-3.66	0	-4.81	-3.5	-4.68	-3.5	-6.04	-4.65	1.74	-4.68	-4.65	0	-3.5	0	-4.68	0.78	-0.21	-3.5	-3.5	-0.21	-4.81	-4.68	-4.65	0.75	-4.81	-3.5	3.88	-0.21	0.96	0.96	1.74	2.3	-4.68	1.74	-4.65	-4.68	-4.68	-4.68	-4.65	1.74
-0.21	-4.81	0.96	-4.65	-4.68	1.74	-1.01	0.78	1.36	0.78	-3.66	0	-0.21	1.74	-4.68	0.78	-0.21	-4.81	-0.21	-4.65	-4.81	-4.68	-4.65	-4.81	0.78	-0.21	1.74	-3.5	-3.5	-4.68	0	-4.81	-4.65	0.75	-4.81	-3.5	2.11	-0.21	0.96	0.96	1.52	0.96	-4.68	1.74	-6.04	-4.68	-4.68	-4.68	-4.81	1.74
-0.21	-3.66	-4.81	-4.65	-4.68	1.74	-1.01	2.3	2.3	0.75	-4.68	0	-3.66	-3.5	-4.68	-3.5	1.74	-4.68	-0.21	-4.68	-6.04	-4.65	1.74	-4.68	-4.68	0.78	-0.21	-4.68	-3.5	-4.68	0	-3.5	-4.65	1.74	-4.81	-3.5	3.88	-0.21	0.96	0.96	-1.23	1.74	-4.68	1.74	-1.01	0.78	-4.68	-4.68	0.78	-0.21
-0.21	0.78	0.96	-1.01	-4.68	1.74	-1.01	-4.81	1.36	0.78	-4.68	0	-0.21	1.74	-4.68	0.78	-0.21	-4.81	-0.21	-4.65	-4.81	-4.65	-4.65	-4.81	0.78	-0.21	1.74	-3.5	-3.5	-4.68	0	-4.81	-4.65	0.75	-4.81	-3.5	2.11	-0.21	0.96	0.96	1.52	0.96	-4.68	1.74	-6.04	-4.68	-4.68	-4.68	-4.81	1.74
-0.21	0.78	0.78	-3.5	-4.68	0.96	-3.32	2.11	1.36	0.75	-3.5	1.74	-4.81	-3.5	-4.81	-4.68	1.74	-4.65	-4.81	-4.68	-4.68	1.74	-4.68	-4.68	-4.68	-4.68	-3.5	-4.65	-4.81	-4.68	-4.81	-3.5	-1.01	0.75	-4.81	-3.5	3.88	-0.21	1.74	0.96	3.88	-3.5	-3.66	1.74	-1.01	-4.68	1.52	-4.68	-4.65	1.74
-0.21	-3.5	1.36	-4.65	-4.68	1.74	-1.01	0	0.96	-6.04	-4.68	0	-3.66	-3.5	-4.68	-0.21	0.78	-0.21	-0.21	-4.68	-4.68	-4.65	1.74	-3.5	-6.04	0.78	0	-0.21	-3.5	-4.68	-3.32	-4.68	-4.65	1.52	-4.81	-3.5	3.88	-0.21	0.96	0.96	2.11	0.96	-4.68	1.74	-1.01	-4.81	-4.68	-4.68	-3.5	1.74
-0.21	-3.5	2.3	-4.65	-4.68	1.74	-4.65	3.88	2.3	-4.68	-3.66	0	-4.81	-3.5	-4.68	-3.5	-4.65	-4.65	1.74	-4.68	-4.68	0	-0.21	0	-4.68	0.78	0.78	-4.68	-3.5	-0.21	-4.81	-4.68	-4.65	0.75	-4.81	-3.5	3.88	-0.21	0.96	0.96	1.74	2.3	-4.68	1.74	-4.65	-4.68	-4.68	-4.68	-4.65	1.74
-0.21	-3.5	2.3	-4.65	-4.68	1.74	-4.65	1.74	2.3	-3.5	-3.66	0	-4.81	-3.5	-4.68	-3.5	-4.81	-4.65	1.74	-4.68	-4.65	0	-0.21	0	-4.68	0.78	-3.5	-4.68	-3.5	-0.21	-3.5	-4.68	-4.65	0.75	-4.81	-3.5	3.88	-0.21	0.96	0.96	1.74	2.3	-4.68	1.74	-4.65	-4.68	-4.68	-4.68	-4.65	1.74
-0.21	-3.5	2.3	-4.65	-4.68	1.74	-4.65	0.78	1.36	-4.65	-3.66	0	-4.81	-3.5	-4.68	-3.5	-4.65	-4.65	1.74	-4.68	-4.65	0	-3.5	0	-4.68	0.78	-3.5	-4.68	-3.5	-0.21	-4.81	-4.68	-4.65	0.75	-4.81	-3.5	3.88	-0.21	0.96	0.96	1.74	2.3	-4.68	1.74	-4.65	-4.68	-4.68	-4.68	-4.68	1.74
-0.21	-3.5	2.3	-4.65	-4.68	1.74	-4.65	0.78	2.3	-4.81	-3.66	0	-4.81	-4.81	-4.68	-3.5	-4.65	-4.65	1.74	-4.68	-4.65	0	-3.5	-3.5	-4.68	0.78	0.78	-4.68	-3.5	0.78	-3.5	-4.68	-4.65	0.75	-4.81	-3.5	3.88	-0.21	0.96	0.96	1.74	2.3	-4.68	1.74	-4.65	-4.68	-4.68	-4.68	-4.65	1.74
-0.21	-3.5	2.3	-4.65	-4.68	1.74	-4.65	0.78	2.3	-4.81	-3.66	0	-4.81	-3.5	-4.68	-3.5	-4.65	-4.65	1.74	-4.68	-4.65	0	-3.5	0	-4.68	0.78	-3.5	-4.68	-3.5	-0.21	-4.81	-4.68	-4.65	0.75	-4.81	-3.5	3.88	-0.21	0.96	0.96	1.74	2.3	-4.68	1.74	-4.65	-4.68	-4.68	-4.68	-4.65	1.74
-0.21	-3.5	2.3	-4.65	-4.68	1.74	-4.65	0.78	2.3	-4.81	-3.66	0	-3.5	-3.5	-4.68	-3.5	-4.65	-4.65	1.74	-4.68	-4.65	0	-3.5	0	-4.68	0.78	-4.68	-4.68	-3.5	-0.21	-4.81	-4.68	-4.65	0.75	-3.66	-3.5	3.88	-0.21	0.96	0.96	1.74	2.3	-4.68	1.74	-4.65	-4.68	-4.68	-4.68	-4.65	1.74
-0.21	-3.5	2.3	-4.65	-4.68	1.74	-4.65	0.78	2.3	-3.5	-3.66	0	-4.81	-4.81	-4.68	-3.5	-4.65	-4.65	1.74	-4.68	-4.65	0	-0.21	0	-4.68	0.78	-3.5	-4.68	-3.5	-0.21	-4.81	-4.68	-4.65	0.75	-4.81	-3.5	3.88	-0.21	0.96	0.96	1.74	2.3	-4.68	1.74	-4.65	-4.68	-4.68	-4.68	-4.65	1.74
-0.21	-3.5	2.3	-4.65	-4.68	1.74	-4.65	0.78	2.3	-3.5	-3.66	0	-3.5	-4.68	-4.68	-4.68	-4.65	-3.5	1.74	-4.68	-4.65	0	-3.5	0	-4.68	0.78	0.78	-4.68	-3.5	-0.21	-4.81	-4.68	-4.65	0.75	-4.81	-3.5	2.11	-0.21	0.96	0.96	1.74	2.3	-4.68	1.74	-4.65	-4.68	-4.68	-4.68	-4.65	1.74
-0.21	-3.5	-3.5	-4.65	-4.68	1.74	-1.23	-3.32	2.3	0.75	-4.68	0	-3.66	-3.5	-4.68	-0.21	1.74	-4.68	-0.21	-4.68	-6.04	-4.65	1.74	-1.23	-4.68	0.78	0.78	-4.68	-3.5	-4.68	0	-3.5	-4.65	0.75	-4.81	-3.5	3.88	-0.21	0.96	0.96	-1.23	0	-4.68	1.74	-1.01	0.78	-4.68	-4.68	0.78	0.78
-0.21	-3.5	-3.5	-4.65	-4.68	1.74	-1.01	1.52	2.3	0.75	-4.68	0	-4.81	-3.5	-4.68	-3.5	0.75	-4.68	-0.21	-4.68	-4.65	-4.65	1.74	-4.68	-3.5	0.78	0.78	-4.68	-3.5	-4.68	0	-4.81	-4.65	0.75	-4.81	-3.5	3.88	-0.21	0.96	0.96	-1.23	1.74	-4.68	1.74	-1.01	0.78	-4.68	-4.68	0.78	-0.21
1.36	-4.81	0.96	-1.01	-4.68	1.74	-1.01	1.36	1.36	-1.23	-4.68	0	-1.01	0.78	-4.65	-1.01	1.74	-4.81	1.74	-3.5	-4.81	-4.68	1.74	-4.81	0.78	-6.04	-0.21	-3.5	-4.81	-4.68	0	-4.81	-4.65	0.75	-4.81	-3.5	2.11	-0.21	0.96	0.96	2.11	-1.01	-4.68	1.74	-6.04	-4.68	-4.68	-4.68	-4.81	1.74
1.36	-4.81	0.96	-1.01	-4.68	1.74	-1.01	0	1.36	1.52	-4.68	0	-0.21	0.78	-4.68	1.74	1.74	-4.81	1.74	-3.5	-4.81	-4.68	1.74	-3.5	0.78	-6.04	-0.21	-3.5	-4.81	-4.68	0	-4.81	-4.65	0.75	-4.81	-3.5	2.11	-0.21	0.96	0.96	2.11	-1.01	-4.68	1.74	-6.04	-4.68	-4.68	-4.68	-4.81	1.74
1.36	-3.5	2.3	-4.65	-4.68	1.74	-4.65	0.78	2.3	-4.81	-3.66	0	-4.81	-3.5	-4.68	-3.5	-4.81	-4.65	1.74	-4.68	-4.65	0	-0.21	-3.5	-4.68	0.78	-0.21	-4.68	-3.66	-0.21	-4.81	-4.68	-4.65	0.75	-4.81	-4.81	3.88	-0.21	0.96	0.96	1.74	2.3	-4.68	1.74	-4.65	-4.68	-4.68	-4.68	-4.65	1.74
2.3	2.3	-4.65	-4.68	1.74	-4.65	0.78	1.36	0	-0.21	-4.81	1.74	-0.21	1.74	-4.68	-4.68	1.74	-4.81	0.78	-3.5	-4.68	-4.65	1.74	-4.68	-4.81	0.78	-4.68	-4.68	-3.66	-4.68	2.11	-4.81	-4.65	0.75	-4.81	-3.5	2.11	-0.21	0.96	0.96	2.11	1.74	-4.68	1.74	-4.65	-4.68	-4.68	-4.68	-3.5	1.74
2.3	0.78	2.3	-4.65	-4.68	1.74	-4.65	2.3	2.3	-4.81	-3.66	0	-4.81	-4.68	-4.68	0.78	0.78	-4.81	1.74	-4.81	-3.5	0	-0.21	-4.65	-3.5	0.78	-3.66	-4.81	-4.81	-0.21	-3.5	-4.81	-4.65	0.75	-4.81	-3.5	3.88	-0.21	0.96	0.96	1.74	2.3	-4.68	1.74	-4.65	-4.68	-4.68	-4.68	-4.65	1.74
2.3	0.78	2.3	-4.65	-4.68	1.74	-1.01	2.3	2.3	-4.81	-3.66	0	-4.81	-4.68	-4.68	0.78	0.78	-4.81	1.74	-4.68	-3.5	0	-0.21	-4.65	-4.81	0.78	-4.81	-4.81	-4.81	-0.21	-3.5	-4.81	-4.65	0.75	-4.81	-3.5	3.88	-0.21	0.96	0.96	1.74	2.3	-4.68	1.74	-4.65	-4.68	-4.68	-4.68	-4.65	1.74
2.3	-3.5	2.3	-4.65	-4.68	1.74	-1.01	2.3	1.36	0.75	-4.68	0	-4.81	1.74	-4.68	0.78	0.78	-0.21	-6.04	-4.68	-4.68	0	0.78	-6.04	-4.65	-6.04	-0.21	-4.68	-3.5	-3.66	-4.81	-4.81	-4.65	0.75	-4.81	-3.5	2.11	-0.21	0.96	0.96	1.74	2.3	-4.68	1.74	-4.65	-4.68	-4.68	-4.68	-4.68	1.74
2.3	-3.5	2.3	-4.65	-4.68	1.74	-1.01	2.3	1.36	0.75	-4.68	0	-4.81	1.74	-4.68	0.78	0.78	-0.21	1.74	-4.68	-4.68	0	1.74	-6.04	-4.65	-6.04	-3.5	-4.68	-3.5	-3.66	-4.81	-4.81	-4.65	0.75	-4.81	-3.5	2.11	-0.21	0.96	0.96	1.74	2.3	-4.68	1.74	-4.65	-3.66	-4.68	-4.68	-4.68	1.74
2.3	-3.5	2.3	-4.65	-4.68	1.74	-1.01	2.3	1.36	0.75	-4.68	0	-4.81	1.74	-4.68	0.78	0.78	-0.21	1.74	-4.68	-4.68	0	0.78	-6.04	-4.65	-6.04	-0.21	-4.68	-3.5	-3.66	-4.81	-4.81	-4.65	0.75	-4.81	-3.5	2.11	-0.21	0.96	0.96	1.74	2.3	-4.68	1.74	-4.65	-4.68	-4.68	-4.68	-4.68	1.74
2.3	-3.5	2.3	-4.65	-4.68	1.74	-1.01	2.3	1.36	0.75	-4.68	0	-4.81	1.74	-4.68	0.78	0.78	-0.21	1.74	-4.68	-4.68	0	0.78	-6.04	-4.65	-6.04	-0.21	-4.68	-3.5	-3.66	-4.81	-4.81	-4.65	0.75	-4.81	-3.5	2.11	-0.21	0.96	0.96	1.74	2.3	-4.68	1.74	-4.65	-4.68	-4.68	-4.68	-4.68	1.74
2.3	-3.5	2.3	-4.65	-4.68	1.74	-1.01	2.3	1.36	0.75	-4.68	0	-4.81	1.74	-4.68	0.78	0.78	-0.21	1.74	-4.68	-4.68	0	0.78	-6.04	-4.65	-6.04	-0.21	-4.68	-3.5	-3.66	-4.81	-4.81	-4.65	0.75	-4.81	-3.5	2.11	-0.21	0.96	0.96	1.74	2.3	-4.68	1.74	-4.65	-4.68	-4.68	-4.68	-4.68	1.74
2.3	-3.5	2.3	-4.65	-4.68	1.74	-1.01	2.3	1.36	0.75	-4.68	0	-4.81	1.74	-4.68	0.78	0.78	-0.21	1.74	-4.68	-4.68	0	0.78	-6.04	-4.65	-6.04	-3.5	-4.68	-3.5	-3.66	-4.65	-3.5	-4.65	0.75	-4.81	-3.5	2.11	-0.21	0.96	0.96	1.74	2.3	-4.68	1.74	-4.65	-4.68	-4.68	-4.68	-4.68	1.74
2.3	-3.5	2.3	-1.01	-4.68	0.96	-3.32	0.96	1.36	1.74	-4.68	-0.21	-4.81	-4.68	-4.68	-4.68	-4.81	-4.68	1.74	-4.68	-4.68	0	-4.81	-4.81	-4.65	-3.5	-4.68	-3.5	-3.5	0	-4.81	-4.81	-4.65	-3.5	-3.5	3.88	1.74	1.74	0	0	-4.68	2.11	-3.5	-6.04	-1.01	-3.5	-4.81	-4.68	-4.68	-6.04
-4.81	2.3	-4.65	-4.68	0.96	-4.65	0.96	2.3	-4.68	-3.66	0	-4.81	0.75	-0.21	1.36	0	-4.81	-4.68	-4.65	-3.5	-3.32	-3.32	-3.66	1.74	-1.01	0.96	-1.23	1.74	-3.32	-3.5	-1.23	-4.65	-4.68	0.75	-4.81	-3.5	2.11	-0.21	0.96	0.96	1.74	2.3	-4.68	1.74	-4.65	-4.68	-4.68	-4.68	1.74	1.74
-4.81	1.52	1.36	-1.01	-4.68	1.74	-3.32	1.52	2.3	0.78	1.74	0	-4.81	-3.5	-0.21	-3.5	-6.04	1.74	-0.21	-4.81	-4.68	0	0.78	-4.68	-4.68	0.78	-3.5	-4.81	0.78	-4.68	-3.66	-4.81	-4.65	0.75	-4.81	-3.5	3.88	-0.21	-0.21	0.96	2.11	2.3	-4.68	-6.04	-4.81	-3.66	-3.66	-4.68	-3.5	-4.65
-4.81	-3.5	2.3	-4.65	-4.68	1.74	-4.65	0.78	2.3	-4.68	-3.66	0	-4.81	-3.5	-4.68	-3.5	-4.81	-4.65	1.74	-4.68	-4.65	0	-3.5	0.78	-4.68	0.78	-3.5	-4.68	-3.5	0.78	-4.65	-4.68	-4.65	0.75	-4.81	-3.5	3.88	-0.21	0.96	0.96	1.74	2.3	-4.68	1.74	-4.65	-4.68	-4.68	-4.68	-4.65	1.74
3.88	-4.68	2.3	-4.65	-4.68	1.74	-4.65	1.52	2.3	0.75	-4.68	0	-4.81	-4.81	-4.68	-3.32	-3.5	-4.65	1.74	-0.21	-4.65	0	-0.21	-6.04	-0.21	-0.21	-4.68	-0.21	-3.5	-4.68	-6.04	-3.5	-4.65	0.75	-3.5	-3.5	2.11	0	0.96	0.96	-4.81	2.3	-4.68	1.74	-4.65	-4.68	-4.68	-4.68	-4.68	-4.65
3.88	-3.5	2.3	-4.65	-4.68	1.74	-1.01	2.3	1.36	0.75	-4.68	0	-4.81	1.74	-4.68	0.78	0.78	-0.21	1.74	-4.68	-4.68	0	-4.81	-6.04	-4.65	-6.04	-0.21	-4.68	-3.5	-3.66	-3.5	-4.81	-4.65	0.75	-4.81	-3.5	2.11	-0.21	0.96	0.96	1.74	2.3	-4.68	1.74	-4.65	-4.68	-4.68	-4.68	-3.5	1.74
3.88	-3.5	-4.81	2.3	-4.65	-4.68	1.74	-1.23	1.36	-0.21	-3.66	0	-3.66	0.78	-4.68	0.78	-3.5	-4.81	-0.21	-3.5	-4.81	0	-0.21	-4.65	-4.68	0.78	-4.81	0.78	-3.5	-4.68	-3.5	-4.81	-4.65	0.75	-4.81	-3.5	2.11	-3.5	0.96	0.96	1.74	2.3	-4.68	1.74	-4.65	-4.65	-4.81	-4.68	-4.68	1.74
-4.68	-4.81	0.78	-4.65	-4.68	1.74	1.74	1.36	1.36	0.75	-4.68	0	-4.81	0.78	-4.68	-4.81	-6.04	1.74	-0.21	-4.68	-4.65	-4.65	1.74	-4.68	-4.81	0.78	-0.21	-4.68	0.78	-4.68	0	-4.81	-4.65	0.75	-4.81	-3.5	2.11	-0.21	0.96	0.96	-1.23	0	-4.68	1.74	-1.01	-4.81	-4.68	-4.68	-3.5	1.74
0.96	-4.81	1.36	-1.01	-4.68	1.74	-1.01	2.3	1.36	1.52	-4.68	0	1.74	0.78	-4.68	1.74	1.74	-4.81	1.74	-3.5	0.78	-4.65	1.74	-4.81	0.78	-6.04	-0.21	-3.5	-4.81	-4.68	0	-4.81	-4.65	0.75	-4.81	-3.5	2.11	-0.21	0.96	0.96	2.11	-1.01	-4.68	1.74	-6.04	-4.68	-4.68	-4.68	-4.81	1.74
0.75	-3.5	2.3	-4.65	-4.68	1.74	-3.32	1.36	1.36	-4.81	-4.68	0	-4.81	-4.81	-4.68	-0.21	-0.21	-4.65	1.74	-3.5	-0.21	0	1.74	-4.68	-3.5	-0.21	-4.68	1.74	-4.81	0.78	-4.68	-3.5	-4.65	0.75	-4.81	-3.5	3.88	-0.21	0.96	0.96	1.74	2.3	-4.68	1.74	-4.65	-4.68	-4.68	-4.68	-4.65	1.74
0.75	-3.5	2.3	-4.65	-4.68	1.74	-1.01	-3.5	2.3	0.75	-4.68	0	-4.81	0.78	-4.68	-0.21	-0.21	0.78	1.74	-3.5	-4.65	1.74	1.74	-4.68	-3.5	0.75	-4.81	1.74	-4.81	-4.65	-1.01	-4.68	-4.65	0.75	-4.81	-3.5	2.11	-0.21	0.96	0.96	-1.01	1.74	-3.5	1.74	-6.04	-4.81	-4.68	-4.68	-3.5	1.74
1.52	-6.04	1.74	-0.21	-4.81	-6.04	-4.68	0.75	0	-1.01	2.11	3.88	-4.81	1.74	0	3.88	1.74	-4.68	-0.21	0.75	-6.04	-6.04	-1.01	1.36	-6.04	-0.21	0.75	-6.04	1.74	-1.23	0	2.3	-4.81	0.75	-3.5	-3.5	2.11	-0.21	0.96	0.96	-1.23	0.78	-4.68	1.74	-4.65	-4.81	-4.68	-4.68	-3.5	1.74
1.52	-4.81	2.3	-4.65	-4.68	1.74	-1.01	-0.21	1.36	1.36	0.75	-4.68	0.78	-4.68	-4.81	1.74	-4.81	-4.81	1.74	1.74	-3.5	-4.81	-4.68	-4.65	-4.81	-4.81	-0.21	-0.21	-3.5	-4.81	-4.68	0	-4.65	0.75	-3.5	-3.5	2.11	-0.21	0.96	0.96	-1.23	0.78	-4.68	1.74	-4.65	-4.68	-4.68	-4.68	-3.5	1.74
1.52	-4.81	2.3	-4.65	-4.68	1.74	-1.01	-0.21	0	1.36	0.75	-4.68	0.78	-4.68	-4.81	1.74	-4.81	-4.81	1.74	1.74	-3.5	-4.81	-4.68	-4.65	-4.81	-4.81	-0.21	-0.21	-3.5	-4.81	-4.68	0	-4.65	0.75	-3.5	-3.5	2.11	-0.21	0.96	0.96	-1.23	0.78	-4.68	1.74	-4.65	-4.81	-4.68	-4.68	-3.5	1.74
1.52	-4.81	2.3	-4.65	-4.68	1.74	-1.01	-0.21	0	1.36	0.75	-4.68	0.78	-4.68	-4.81	1.74	-4.81	-4.81	1.74	1.74	-3.5	-4.81	-4.68	-4.65	-4.81	-4.81	-0.21	-0.21	-3.5	-4.81	-4.68	0	-4.65	0.75	-3.5	-3.5	2.11	-0.21	0.96	0.96	-1.23	0.78	-4.68	1.74	-4.65	-4.81	-4.68	-4.68	-3.5	1.74
1.52	-4.81	2.3	-4.65	-4.68	1.74	-1.01	-0.21	0	1.36	0.75	-4.68	0.78	-4.68	-4.81	1.74	-4.81	-4.81	1.74	1.74	-3.5	-4.81	-4.68	-4.65	-4.81	-4.81	-0.21	-0.21	-3.5	-4.81	-4.68	0	-4.65	0.75	-3.5	-3.5	2.11	-0.21	0.96	0.96	-1.23	0.78	-4.68	1.74	-4.65	-4.81	-4.68	-4.68	-3.5	1.74
1.52	-4.81	2.3	-4.65	-4.68	1.74	-1.01	-0.21	0	1.36	0.75	-4.68	0.78	-4.68	-4.81	1.74	-4.81	-4.81	1.74	1.74	-3.5	-4.81	-4.68	-4.65	-4.81	-4.81	-0.21	-0.21	-3.5	-4.81	-4.68	0	-4.65	0.75	-3.5	-3.5	2.11	-0.21	0.96	0.96	-1.23	0.78	-4.68	1.74	-4.65	-4.81	-4.68	-4.68	-3.5	1.74
1.52	-4.81	2.3	-4.65	-4.68	1.74	-1.01	-0.21	0	1.36	0.75	-4.68	0.78	-4.68	-4.81	1.74	-4.81	-4.81	1.74	1.74	-3.5	-4.81	-4.68	-4.65	-4.81	-4.81	-0.21	-0.21	-3.5	-4.81	-4.68	0	-4.65	0.75	-3.5	-3.5	2.11	-0.21	0.96	0.96	-1.23	0.78	-4.68	1.74	-4.65	-4.81	-4.68	-4.68	-3.5	1.74
1.52	-4.68	1.52	-4.65	-4.68	1.74	-4.65	2.3	1.36	-6.04	-4.68	0.78	-4.68	-4.81	-4.65	-4.81	-3.5	-4.68	1.74	-4.68	-3.5	-4.65	-4.65	-4.81	-4.81	-0.21	-0.21	-3.5	-4.81	-4.68	0	-4.81	-4.65	0.75	-3.5	-3.5	2.11	-0.21	0.96	0.96	-1.23	0.78	-4.68	1.74	-4.65	-4.81	-4.68	-4.68	-3.5	1.74
1.52	0.96	2.3	-4.65	-4.68	1.74	-1.01	2.11	1.36	1.36	1.74	-4.68	0.78	-3.5	-0.21	-4.65	-4.81	-4.68	-4.68	1.74	-4.68	-3.5	-4.65	-4.68	-4.81	-4.81	-0.21	-0.21	-3.5	-4.81	-4.68	0	-4.65	0.75	-3.5	-3.5	2.11	-0.21	0.96	0.96	-1.23	0.78	-4.68	1.74	-4.65	-4.81	-4.68	-4.68	-3.5	1.74
1.52	0.78	1.36	-4.65	-4.68	1.74	-1.01	1.36	0	1.74	-4.68	0.78	-4.68	1.74	-4.65	-0.21	-4.68	-4.81	1.74	-3.5	-4.81	-6.04	-4.65	-4.68	-3.66	0.96	2.3	-4.81	-4.81	-4.65	0	-4.81	-4.65	0.75	-3.5	-3.5	3.88	-0.21	0.96	0.96	2.11	1.36	-4.68	1.74	-4.65	-4.81	-4.68	-4.68	-4.81	-0.21
1.52	-3.5	2.3	-4.65	-4.68	1.74	-1.01	2.3	1.36	0.75	-4.68	0	-4.81	1.74	-4.68	0.78	0.78	-0.21	1.74	-4.68	-4.68	0	-4.81	-6.04	-4.65	-6.04	-0.21	-4.68	-3.5	-3.66	-3.5	-4.81	-4.65	0.75	-4.81	-3.5	2.11	-0.21	0.96	0.96	1.74	2.3	-4.68	1.74	-4.65	-4.68	-4.68	-4.68	-3.5	1.74
1.74	-4.68	2.3	-1.01	-4.68	-0.21	-1.01	2.3	1.36	0.75	-4.68	0	0	0.78	-4.68	-0.21	1.74	-4.68	1.74	-3.5	-3.5	0	1.74	-4.68	-4.81	0.75	-4.68	1.74	-4.81	-4.68	0	-4.81	-4.65	0.75	-3.5	-3.5	3.88	-0.21	0.96	0.96	2.11	0.96	-4.68	1.74	-1.01	-4.68	-4.68	-4.68	-4.81	-0.21
1.74	-3.5	2.3	-4.65	-4.68	1.74	-4.65	0.78	2.3	-3.5	-3.66	0	-3.5	-3.5	-4.68	-3.5	-4.65	-4.65	1.74	-4.68	-4.65	0	-3.5	0	-4.68	0.78	-3.66	-4.68	-3.5	-0.21	-4.81	-4.68	-4.65	0.75	-4.81	-3.5	3.88	-0.21	0.96	0.96	1.74	2.3	-4.68	1.74	-4.65	-4.68	-4.68	-4.68	-4.65	1.74
1.74	-3.5	1.74	-4.65	-4.68	-0.21	-1.01	2.3	2.3	0.75	-4.68	0	-3.66	-0.21	-4.68	0.78	-4.81	-4.81	-0.21	-4.68	-6.04	-4.65	0.78	-4.68	-4.68	0.78	-0.21	-3.5	-3.5	-4.68	-3.5	-3.5	-4.65	0.75	-4.81	-3.5	3.88	-0.21	0.96	0.96	2.11	0.78	-4.68	1.74	-1.01	-4.81	-4.68	-4.68	-4.68	0.78
1.74	-3.5	1.74	-4.65	-4.68	-0.21	-1.01	2.3	2.3	0.75	-4.68	0	-3.66	-0.21	-4.68	0.78	-4.81	0.78	1.74	-4.68	-6.04	-4.65	1.74	-4.68	-4.68	0.78	-0.21	-3.5	-3.5	-4.68	-3.5	-3.5	-4.65	0.75	-4.81	-3.5	3.88	-0.21	0.96	0.96	2.11	0.78	-4.68	1.74	-1.01	-4.81	-4.68	-4.68	-4.68	0.78
1.74	-3.5	0.78	-4.65	-4.68	-0.21	-1.01	1.36	2.3	0.75	-4.68	0	3.88	-0.21	-4.65	1.74	-4.65	-3.66	1.74	-4.68	1.74	-4.65	1.74	1.74	-4.68	0.78	-0.21	-3.5	-3.5	-4.68	-3.5	-3.5	-4.65	0.75	-4.81	-3.5	3.88	-0.21	0.96	0.96	-4.68	-0.21	-4.68	1.74	-1.01	0.78	-4.68	-4.68	-4.81	-4.81
0.78	-4.81	1.36	-4.65	-4.68	1.74	-1.01	0.78	1.36	1.74	-4.68	0	1.74	0.78	-4.68	0.78	-0.21	-3.5	0.78	-3.5	0.78	-4.68	1.74	-4.68	0.78	0.78	0.78	-0.21	-3.5	-4.68	-3.32	-4.68	-4.65	0.75	-4.81	-3.5	3.88	-0.21	0.96	0.96	-6.04	-1.23	-4.68	1.74	-1.01	-4.81	-4.68	-4.68	-3.5	1.74
0.78	-4.81	2.3	-4.65	-4.68	1.74	-1.01	0.78	2.3	0.78	-3.66	0	-4.81	-4.81	-4.68	0.78	-0.21	-4.68	1.74	-4.68	-4.65	0	-0.21	1.74	-4.68	0.78	-3.5	-0.21	0.78	-3.66	-4.81	-3.5	-4.65	0.75	-4.81	-3.5	3.88	-0.21	0.96	0.96	1.74	2.3	-4.68	1.74	1.74	-4.68	-4.68	-4.68	1.74	1.74
0.78	-4.68	1.36	-4.65	-4.68	1.74	-1.01	0	0.96	-6.04	-4.68	0	-3.66	-3.5	-4.68	-0.21	0.78	-0.21	-0.21	-4.68	-4.68	-4.65	1.74	-3.5	-6.04	0.78	0	-0.21	-3.5	-4.68	-3.32	-4.68	-4.65	1.52	0.78	-3.5	3.88	-0.21	0.96	0.96	2.11	0.96	-4.68	1.74	-1.01	-4.81	-4.68	-4.68	-3.5	1.74
0.78	-4.68	2.3	-4.65	-4.68	1.74	-4.65	1.52	2.3	0.75	-4.68	0	-4.81	-4.81	-4.68	-3.32	-3.5	-4.65	1.74	-0.21	-4.65	0	-0.21	-6.04	-0.21	-0.21	-4.68	-0.21	-3.5	-4.68	-6.04	-3.5	-4.65	0	-3.5	-3.5	2.11	0	0.96	0.96	-4.81	2.3	-4.68	1.74	-4.65	-4.68	-4.68	-4.68	-4.68	-4.65
0.78	-4.68	2.3	-4.65	-4.68	1.74	-4.65	1.52	2.3	0.75	-4.68	0	-4.81	-4.81	-4.68	-3.32	-3.5	-4.65	1.74	-0.21	-4.65	0	-0.21	-6.04	-0.21	-0.21	-4.68	-0.21	-3.5	-4.68	-6.04	-3.5	-4.65	0	-3.5	-3.5	2.11	0	0.96	0.96	-4.81	2.3	-4.68	1.74	-4.65	-4.68	-4.68	-4.68	-4.68	-4.65
0.78	-4.68	2.3	-4.65	-4.68	1.74	-4.65	1.52	2.3	0.75	-4.68	0	-4.81	-4.81	-4.68	-3.32	-3.5	-4.65	1.74	-0.21	-4.68	0	-0.21	-6.04	-0.21	-0.21	-4.68	-0.21	-3.5	-4.68	-6.04	-3.5	-4.65	0	-3.5	-4.81	2.11	0	0.96	0.96	-4.81	2.3	-4.68	1.74	-4.65	-4.68	-4.68	-4.68	-4.68	-4.65
0.78	-4.68	2.3	-4.65	-4.68	1.74	1.74	2.3	0	-0.21	-4.68	0	0	0.78	-4.68	-0.21	-0.21	-4.68	1.74	-4.81	-3.66	0	1.74	-4.68	-4.68	0.75	-4.68	1.74	-4.81	-4.68	-4.65	-4.81	-4.65	0.75	-3.5	-3.5	3.88	-0.21	0.96	0.96	2.11	0.96	-4.68	1.74	-1.01	0.78	-4.68	-4.68	-3.5	1.74
0.78	-3.5	1.74	-4.65	-4.68	-0.21	-1.01	2.3	1.36	0.75	-4.68	0	-3.66	-0.21	-4.68	0	-6.04	-3.66	-0.21	-4.68	1.74	-4.65	1.74	-0.21	-4.81	0.78	-4.81	-4.68	-3.5	-4.68	-3.5	0.78	-4.65	0.75	-4.81	-3.5	3.88	-0.21	0.96	0.96	2.11	-4.81	-4.68	1.74	-1.01	-4.81	-4.68	-4.68	-4.81	1.74
0.78	-3.5	1.74	-4.65	-4.68	-0.21	-1.01	2.3	1.36	0.75	-4.68	0	-3.66	-0.21	-4.68	0	1.74	-3.66	-0.21	-4.68	-4.65	-4.65	1.74	-0.21	-4.81	0.78	-4.81	-4.68	-3.5	-4.68	-3.5	0.78	-4.65	0.75	-4.81	-3.5	3.88	-0.21	0.96	0.96	-6.04	-3.5	-4.68	1.74	-1.01	-4.81	-4.68	-4.68	-4.81	1.74
-3.5	-4.65	2.3	-1.01	-4.65	1.36	-3.32	0.96	1.74	0	-4.65	-0.21	-4.81	-3.5	-4.68	-4.68	-4.81	-4.68	-0.21	-0.21	-4.68	0	-3.5	-4.68	-4.68	-4.68	-4.65	-4.65	-3.66	1.74	-0.21	-4.68	-4.65	0.75	-3.5	-3.5	3.88	-0.21	-0.21	0	0	0.75	-4.68	-6.04	-1.23	-4.68	-4.81	-4.68	-3.5	1.74
-3.5	-4.81	-4.81	-1.01	-4.68	1.74	-1.01	2.3	2.3	0.75	-4.68	0	0.78	1.74	-4.68	-0.21	-4.65	-4.68	1.74	-4.81	-4.81	-4.65	-4.65	-4.68	-4.68	0.78	-6.04	-4.65	-3.5	1.74	-4.68	-4.81	-4.65	0.75	-4.81	-3.5	2.11	1.74	0.96	0.96	2.11	1.36	-4.68	1.74	-1.01	-4.81	-4.68	-4.68	-4.65	1.74
-3.5	-4.81	0.78	-4.65	-4.68	1.74	-1.01	1.36	2.3	0.75	-4.68	0	-4.65	-3.5	-4.68	-0.21	-6.04	1.74	-0.21	-4.68	-6.04	-4.65	-4.65	-4.68	-4.81	1.74	-0.21	-4.68	0.78	-4.68	0	-4.81	-4.65	0.75	-4.81	-3.5	2.11	-0.21	0.96	0.96	2.11	0	-4.68	1.74	-1.01	-4.81	-4.68	-4.68	-3.5	1.74
-3.5	-4.81	0.78	-4.65	-4.68	1.74	-1.01	2.3	2.3	0.75	-4.68	0	-4.81	1.74	-4.68	-3.5	-4.68	-4.81	1.74	-4.81	-4.68	-4.65	-4.65	-4.81	-4.65	0.78	-6.04	-3.5	-3.5	-4.68	0.78	-4.81	-4.65	0.75	-4.81	-3.5	3.88	-0.21	0.96	0.96	2.11	1.36	-4.68	1.74	-1.01	-4.81	-4.68	-4.68	-4.65	1.74
-3.5	-3.5	2.3	-4.65	-4.68	1.74	-1.01	0.96	1.36	0.78	-3.66	0	-4.81	0.78	-4.68	-4.68	1.74	-3.5	-0.21	-4.68	-4.68	0	1.74	-6.04	-4.65	0.78	-4.68	-0.21	-3.5	0.78	-4.68	-4.81	-4.65	0.75	-4.68	-3.5	2.11	-0.21	0.96	0.96	1.74	2.3	-4.81	1.74	-4.65	-4.68	-4.81	-4.68	1.74	1.74
-3.5	-3.5	2.3	-4.65	-4.68	-1.01	-1.01	0.78	2.3	-4.81	-3.66	0	-3.5	-0.21	-4.65	-6.04	-4.81	-4.65	1.74	-4.65	0.78	0	-3.5	-4.68	-4.68	0.78	-0.21	-4.81	-4.81	1.74	-4.65	-4.68	-4.65	1.74	-4.81	-3.5	2.11	-0.21	0.96	0.96	1.74	2.3	-4.68	1.74	-4.65	-4.68	-4.68	-4.68	-4.65	1.74
0	2.3	-4.81	1.74	0.96	-0.21	0.78	1.36	1.36	1.74	-4.68	0.78	-3.5	-0.21	-4.65	-4.81	-4.68	-4.68	1.74	-4.68	-3.66	-4.65	-4.65	-4.68	-4.81	-0.21	-0.21	-3.5	-4.81	-4.68	0	-4.81	-4.65	0.75	-4.81	-3.5	2.11	-0.21	0.96	0.96	2.11	1.74	-4.68	1.74	-4.65	-4.68	-4.68	-4.68	-3.5	1.74
0	0	0	0	0	0	0	0	0	0	0	0	-0.21	-4.68	-4.68	0.78	-0.21	-0.21	1.74	-4.68	-4.68	0	0.78	-6.04	-4.68	0.78	-0.21	-3.5	-4.81	-3.66	-4.65	-4.81	-4.65	0.75	-4.81	-3.5	2.11	-0.21	0.96	0.96	1.74	2.3	-4.68	1.74	-4.65	-4.68	-4.68	-4.68	-4.65	1.74
0	0	0	0	0	0	0	0	0	0	0	0	-0.21	-4.68	-4.68	0.78	-3.5	-0.21	1.74	-4.68	-4.68	0	0.78	-6.04	-4.68	0.78	-0.21	-3.5	-3.5	-3.66	-4.65	-4.81	-4.65	0.75	-4.81	-3.5	2.11	-0.21	0.96	0.96	1.74	2.3	-4.68	1.74	-4.65	-4.68	-4.68	-4.68	-4.65	1.74
0	0	0	0	0	0	0	0	0	0	0	0	-4.81	-6.04	-4.68	0.78	-0.21	-0.21	1.74	-4.68	-4.68	0	0.78	-3.5	-4.81	1.74	-0.21	-3.5	-3.5	-4.68	0	-4.81	-4.65	0.75	-3.5	-3.5	2.11	-0.21	0.96	0.96	1.74	2.3	-4.68	1.74	-4.65	-4.68	-4.68	-4.68	-3.5	1.74
0	0	0	0	0	0	0	0	0	0	0	0	-4.81	-6.04	-4.68	0.78	-0.21	-0.21	1.74	-4.68	-4.68	0	0.78	-3.5	-4.81	1.74	-0.21	-3.5	-3.5	-4.68	0	-4.81	-4.65	0.75	-3.5	-3.5	2.11	-0.21	0.96	0.96	1.74	2.3	-4.68	1.74	-4.65	-4.68	-4.68	-4.68	-3.5	1.74
0	0	0	0	0	0	0	0	0	0	0	0	-4.81	-6.04	-4.68	0.78	-0.21	-0.21	1.74	-4.68	-4.68	0	0.78	-3.5	-4.81	1.74	-0.21	-3.5	-3.5	-4.68	0	-4.81	-4.65	0.75	-3.5	-3.5	2.11	-0.21	0.96	0.96	1.74	2.3	-4.68	1.74	-4.65	-4.68	-4.68	-4.68	-3.5	1.74
0	0	0	0	0	0	0	0	0	0	0	0	-4.81	-6.04	-4.68	0.78	-0.21	-0.21	1.74	-4.68	-4.68	0	0.78	-3.5	-4.81	1.74	-0.21	-3.5	-3.5	-4.68	0	-4.81	-4.65	0.75	-3.5	-3.5	2.11	-0.21	0.96	0.96	1.74	2.3	-4.68	1.74	-4.65	-4.68	-4.68	-4.68	-3.5	1.74
0	0	0	0	0	0	0	0	0	0	0	0	-4.81	-4.81	-4.68	-0.21	-3.5	-4.65	1.74	-3.5	0	0	-0.21	-6.04	-4.68	-0.21	-3.5	-4.81	0.78	-0.21	-0.21	-3.5	-4.65	0.75	-4.81	-3.5	2.11	-0.21	0.96	0.96	1.74	2.3	-4.68	1.74	-4.65	-4.68	-4.68	-4.68	-4.65	1.74
0	0	0	0	0	0	0	0	0	0	0	0	0.78	-4.68	-4.68	-3.5	-4.68	-4.65	1.74	-4.68	-4.68	0	-3.5	-4.65	-4.68	1.74	0.78	-4.65	-3.66	-4.65	-4.68	-4.81	-4.65	0.75	-4.81	-3.5	2.11	-0.21	0.96	0.96	1.74	2.3	-4.68	1.74	-4.65	-4.68	-4.68	-4.68	-4.65	1.74
0	0	0	0	0	0	0	0	0	0	0	0	-3.5	-0.21	-4.68	0.78	-0.21	-3.5	-0.21	-3.5	1.74	0	-0.21	-3.5	-3.5	0.78	0.78	-0.21	-3.5	-4.65	-3.5	-3.5	-4.65	0.75	-3.66	-3.5	2.11	-0.21	0.96	0.96	1.74	2.3	-4.68	1.74	-4.65	-4.68	-4.68	-4.68	-4.68	1.74
-0.21	2.3	-4.68	-1.01	-4.68	1.74	-3.32	0	-0.21	0.75	-4.68	0.78	0.78	-0.21	-4.68	-4.81	-4.81	-1.01	-4.68	-0.21	-3.5	0.78	-4.68	-4.65	-3.5	0.78	-4.68	0	0.78	0.78	-4.68	-3.5	-4.65	0.75	-3.5	-3.5	3.88	1.74	-0.21	0	0	3.88	0.78	-6.04	-4.68	-4.68	-3.66	-4.68	-3.5	1.74
-0.21	2.3	-4.68	-1.01	-4.68	1.74	-3.32	0	-0.21	0.75	-4.68	0.78	0.78	-0.21	-4.68	-4.81	-4.81	-1.01	-4.68	-0.21	-3.5	0.78	-4.68	-4.65	-3.5	0.78	-4.68	0	0.78	0.78	-4.68	-3.5	-4.65	0.75	-3.5	-3.5	3.88	1.74	-0.21	0	0	3.88	0.78	-6.04	-4.68	-4.68	-3.66	-4.68	-3.5	1.74
-0.21	2.3	-4.68	-1.01	-4.68	1.74	-3.32	0	-0.21	0.75	-4.68	0.78	0.78	-0.21	-4.68	-4.81	-4.81	-1.01	-4.68	-0.21	-3.5	0.78	-4.68	-4.65	-3.5	0.78	-4.68	0	0.78	0.78	-4.68	-3.5	-4.65	0.75	-3.5	-3.5	3.88	1.74	-0.21	0	0	3.88	0.78	-6.04	-4.68	-4.68	-3.66	-4.68	-3.5	1.74
-0.21	0.75	1.74	-4.65	1.36	-3.5	-4.68	2.3	-3.32	0	-0.21	0.75	-3.5	1.74	-4.68	-1.01	-4.68	-4.81	-3.5	-0.21	0	-3.5	-4.81	-4.68	-4.68	-4.81	-6.04	1.52	0	1.74	-3.5	-4.65	-3.5	0	-3.5	-3.5	-4.68	-0.21	1.74	0	0	-0.21	-4.68	0.78	-4.65	-0.21	0.78	-4.68	-4.68	1.74
-0.21	-3.5	-3.5	-3.5	-4.68	0.78	-3.32	2.11	2.3	0.75	-4.81	0	-3.32	-3.5	-4.68	-4.68	0.78	-0.21	0.96	0.78	-4.68	-4.68	-4.68	-4.68	-4.68	-4.68	-4.68	0	0.78	-0.21	0	-4.68	-6.04	0	-3.5	-3.5	3.88	1.74	-0.21	0	0	2.11	-4.68	-6.04	-4.65	-4.68	-3.66	-4.68	0	1.74
-0.21	-3.5	-3.5	-1.01	-4.68	2.3	-4.65	0.78	2.3	-4.81	0.78	1.74	-4.81	-0.21	-3.5	-3.66	-4.81	1.74	-3.5	-4.68	-4.65	-4.68	-4.81	-4.81	-4.68	-4.68	-4.81	0	-4.81	-4.68	0	-4.68	-4.65	0	-3.5	-3.5	2.11	1.74	-0.21	0	0	1.36	-3.66	-6.04	-4.68	-4.68	-3.66	-4.68	-4.68	-6.04
-0.21	-3.5	-3.5	-1.01	-4.68	2.3	-4.65	0.78	2.3	-4.81	0.78	1.74	-4.81	-0.21	-3.5	-3.66	-4.81	1.74	-3.5	-4.68	-4.65	-4.68	-4.81	-4.81	-4.68	-4.68	-4.81	1.74	-4.81	-4.65	0	-4.68	-4.65	0	-3.5	-3.5	2.11	1.74	-0.21	0	0	0	-3.66	-6.04	-4.68	-4.68	-3.66	-4.68	-4.68	-6.04
-0.21	-3.5	-3.5	-1.01	-4.68	2.3	-4.65	0.78	2.3	-4.81	0.78	1.74	-4.81	-0.21	-3.5	-3.66	-4.81	1.74	-3.5	1.74	-4.65	-4.68	-4.81	-4.81	-4.68	-4.68	-4.81	0	-4.81	-4.65	0	-4.68	-4.65	0	-3.5	-3.5	2.11	1.74	-0.21	0	0	0	-3.66	-6.04	-4.68	-4.68	-3.66	-4.68	-4.68	-6.04
0	2.3	2.11	-4.65	-4.68	-4.65	-3.32	1.36	2.3	0.75	-4.68	-0.21	-3.5	-0.21	-4.68	-4.68	1.74	-4.68	-0.21	-0.21	-4.68	-0.21	-0.21	-0.21	-4.68	1.74	-3.5	-3.5	-0.21	-0.21	-4.68	-4.68	-4.65	-4.68	-3.5	1.52	-4.68	-0.21	0	0	-0.21	2.11	1.74	-4.68	-4.65	-0.21	-4.68	-4.68	-3.32	-4.68
-4.81	-1.01	1.36	-1.01	-4.68	1.74	-3.32	1.36	0.78	0.75	2.3	-0.21	-4.68	-4.68	-4.68	0.78	-4.68	-0.21	-4.81	-3.5	-4.68	-3.5	-3.5	-4.68	-4.65	-3.66	0	1.74	-3.5	-3.5	-3.5	-3.5	-4.65	0	-4.68	-3.5	0.78	-0.21	1.74	0	0	0.78	-4.68	1.74	-4.81	-3.5	-3.5	-4.68	-4.68	0
-4.81	-1.01	0.78	-1.01	-4.68	1.36	-3.32	0.78	0.96	-1.01	2.3	1.74	-4.81	0	-3.5	-4.81	-4.68	0	0	-4.81	-3.5	-3.5	-4.68	-0.21	1.74	-1.23	-3.5	-3.32	-3.5	0	-0.21	-4.68	-4.65	0.75	-4.68	-3.5	3.88	0.78	-0.21	0	0	0.75	-4.68	-6.04	0	-4.68	0.78	-4.68	-4.68	1.74
-4.81	-1.01	0.78	-1.01	-4.68	1.36	-3.32	0.78	0.96	-1.01	2.3	1.74	-4.81	0	-3.5	-4.81	-4.68	0	0	-4.81	-3.5	-3.5	-4.68	-0.21	1.74	-1.23	-3.5	-3.32	-3.5	0	-0.21	-4.68	-4.65	0.75	-4.68	-3.5	3.88	0.78	-0.21	0	0	1.74	-4.68	-6.04	0	-4.68	0.78	-4.68	-4.68	1.74
3.88	0.75	-3.66	-4.65	-4.68	-0.21	-3.32	0	2.3	0.75	-0.21	-3.5	-4.68	-4.68	-4.68	-4.68	-0.21	-4.68	-4.68	-0.21	-4.68	-0.21	-4.68	0	-4.68	-0.21	-4.68	-0.21	-0.21	-4.68	0	-4.68	-4.65	0	-4.68	-3.5	1.52	-0.21	1.74	0	0	0.75	2.11	-0.21	-6.04	-4.65	0	-4.68	-0.21	-6.04
-4.68	-4.68	2.3	-1.01	-4.81	0.75	-4.65	0.78	1.36	0.78	-0.21	-0.21	-3.5	-3.5	-4.81	-3.66	-3.5	0	-0.21	-4.68	-3.5	-4.68	-3.5	-0.21	-4.68	0.78	-3.5	-3.5	-3.66	1.74	-3.5	-4.68	-4.65	0	-3.5	-3.5	2.11	1.74	-0.21	0	0	0.75	-3.66	-6.04	-4.65	-4.68	-4.81	-4.68	0	-6.04
1.52	-4.68	-0.21	-4.65	-4.68	2.3	-3.32	-1.23	2.3	-0.21	0.75	0.78	-4.81	-0.21	-3.5	-0.21	-4.68	-4.68	-0.21	-0.21	-4.68	0	-4.65	-4.68	1.74	0.78	-4.68	-0.21	-4.81	-4.68	-3.5	-4.81	-4.65	0	-3.66	-3.5	2.11	1.74	-0.21	0	0	0.75	-3.66	-6.04	-4.65	-4.68	-3.66	-4.68	0.78	-4.68
1.52	-4.68	2.3	-1.01	-4.81	1.52	-4.68	0.78	1.36	0.78	-3.5	-0.21	-4.81	-0.21	-4.81	-3.66	-3.5	0.78	0.78	-3.32	-3.5	-4.81	-3.5	0	-4.68	0.78	-4.68	1.74	-3.5	1.74	-3.5	-4.68	-4.65	0	-3.5	-3.5	2.11	1.74	-0.21	0	0	0.75	-3.66	-6.04	-4.65	-4.68	-4.81	-4.68	0	-6.04
1.52	-4.68	2.3	-1.01	-4.81	1.52	-4.68	0.78	1.36	0.78	-3.5	-0.21	-4.81	-0.21	-4.81	-3.66	-3.5	0.78	0.78	-3.32	-3.5	-4.81	-3.5	0	-4.68	0.78	-4.68	1.74	-3.5	1.74	-3.5	-4.68	-4.65	0	-3.5	-3.5	2.11	1.74	-0.21	0	0	0.75	-3.66	-6.04	-4.65	-4.68	-4.81	-4.68	0	-6.04
1.52	-4.68	0.78	-4.65	-4.68	1.52	-3.32	-1.23	2.3	-0.21	1.74	0.78	-4.81	-4.81	-3.5	0.78	-3.66	-4.68	-0.21	-0.21	-4.68	0	-1.01	-4.68	-6.04	0.78	-4.68	-0.21	-4.81	-4.68	-4.81	-4.81	-4.65	0	-3.5	-3.5	2.11	1.74	-0.21	0	0	0.75	-3.66	-6.04	-4.65	-4.68	-3.66	-4.68	-4.81	0.75
1.52	-4.68	-3.5	-4.65	-4.68	2.3	-3.32	-1.23	2.3	-0.21	0.75	0.78	-4.81	-0.21	-3.5	-0.21	-4.68	-4.68	-0.21	-0.21	-4.68	0	-4.65	-4.68	1.74	0.78	-4.68	-0.21	-4.81	-4.68	-3.5	-4.81	-4.65	0	-4.81	-3.5	2.11	1.74	-0.21	0	0	0.75	-3.66	-6.04	-4.65	-4.68	-3.66	-4.68	0.78	-4.68
2.11	-4.68	-0.21	-4.65	-4.68	2.3	-3.32	-1.23	2.3	-0.21	0.75	0.78	-4.81	-4.81	-3.5	-0.21	-4.68	-4.68	1.74	-4.81	-4.68	0	-4.65	-4.68	1.74	0.78	-4.68	-0.21	-4.81	-4.68	-3.5	-3.5	-4.65	0	-3.5	-3.5	2.11	1.74	-0.21	0	0	0.75	-3.66	-6.04	-4.65	-4.68	-3.66	-4.68	0.78	0.75
2.11	-4.68	-0.21	-4.65	-4.68	2.3	-3.32	-1.23	2.3	-0.21	0.75	0.78	-4.81	-3.5	-3.5	-0.21	-4.68	-4.68	-0.21	-0.21	-4.68	0	-4.65	-4.68	1.74	0.78	-4.68	-0.21	-4.81	-4.68	-3.5	-4.81	-4.65	0	-3.66	-3.5	2.11	1.74	-0.21	0	0	0.75	-3.66	-6.04	-4.65	-4.68	-3.66	-4.68	0.78	-4.68
2.11	-4.68	-0.21	-4.65	-4.68	2.3	-3.32	-1.23	2.3	-0.21	0.75	0.78	-3.5	-0.21	-3.5	-0.21	-0.21	-4.68	1.74	-3.5	-4.68	0	-4.65	-4.68	1.74	0.78	-4.68	-0.21	-0.21	-4.68	-3.5	-4.81	-4.65	0	-3.5	-3.5	2.11	1.74	-0.21	0	0	0.75	-3.66	-6.04	-4.65	-4.68	-3.66	-4.68	0.78	0.75
2.11	-4.68	-0.21	-4.65	-4.68	2.3	-3.32	-1.23	2.3	-0.21	1.74	0.78	-4.81	-4.65	-3.5	-0.21	-3.66	-4.68	1.74	-0.21	-4.68	0	-4.65	-4.65	1.74	0.78	-4.68	0.78	-4.81	-3.5	-3.5	-3.5	-4.65	0	-3.5	-3.5	2.11	1.74	-0.21	0	0	0.75	-3.66	-6.04	-4.65	-4.68	-3.66	-4.68	-0.21	0.75
2.11	-4.68	-0.21	-4.65	-4.68	2.3	-3.32	-1.23	2.3	-0.21	1.74	0.78	-4.81	-4.81	-3.5	-0.21	-3.66	-4.68	1.74	-4.65	-4.68	0	-4.65	-4.68	1.74	0.78	-4.68	-0.21	-4.81	-3.66	-3.5	-3.5	-4.65	0	-3.66	-3.5	2.11	1.74	-0.21	0	0	0.75	-3.66	-6.04	-4.65	-4.68	-3.66	-4.68	-3.5	0.75
2.11	-4.68	-0.21	-4.65	-4.68	2.3	-3.32	-1.23	2.3	0.75	1.74	0.78	-4.81	-4.65	-3.5	-3.5	-3.66	-4.68	0.78	-4.81	-4.68	0	-4.65	-4.68	1.74	0.78	-4.68	-0.21	-4.81	-3.66	-3.5	-4.81	-4.65	0	-3.5	-3.5	2.11	1.74	-0.21	0	0	0.75	-3.66	-6.04	-4.65	-4.68	-3.66	-4.68	-3.5	0.75
2.11	-4.68	-0.21	-4.65	-4.68	2.3	-3.32	-1.23	2.3	0.75	1.74	0.78	-4.81	-4.81	-3.5	-0.21	-3.66	-4.68	1.74	-3.5	-4.68	0	-4.65	-4.68	1.74	0.78	-4.68	-0.21	-4.81	-3.5	-3.5	-3.5	-4.65	0	-3.66	-3.5	2.11	1.74	-0.21	0	0	0.75	-3.66	-6.04	-4.65	-4.68	-3.66	-4.68	-4.81	0.75
2.11	-4.68	-0.21	-4.65	-4.68	2.3	-3.32	-1.23	2.3	-3.5	0.75	0.78	-4.81	-3.5	-3.5	0.78	-4.81	-4.68	-0.21	-0.21	-4.68	0	-4.65	-4.81	1.74	0.78	-4.68	-0.21	-4.81	-4.68	-4.68	-4.81	-4.65	0	-3.66	-3.5	2.11	1.74	-0.21	0	0	0.75	-3.66	-6.04	-4.65	-4.68	-3.66	-4.68	-3.5	0.75
2.11	-4.68	-0.21	-4.65	-4.68	2.3	-3.32	-1.23	3.88	-0.21	0.75	0.78	-4.81	-4.81	-3.5	-0.21	-4.68	-4.68	1.74	-3.5	-4.68	0	-4.65	-4.68	1.74	0.78	-4.68	-0.21	-4.81	-4.68	-3.5	-3.5	-4.65	0	-3.5	-3.5	2.11	1.74	-0.21	0	0	0.75	-3.66	-6.04	-4.65	-4.68	-3.66	-4.68	0.78	0.75
2.11	-4.68	-4.81	-4.65	-4.68	1.52	-3.32	-1.23	0.96	-0.21	-4.68	0.78	-4.81	-4.65	-3.5	-3.5	-4.68	-4.68	-0.21	-0.21	-4.68	0	-4.65	-4.68	0	0.78	-4.68	-0.21	0.78	-4.68	-0.21	-4.81	-4.65	0	-3.66	-3.5	2.11	1.74	-0.21	0	0	0.75	-3.66	-6.04	-4.65	-4.68	-4.81	-4.68	0.78	1.74
2.11	-4.68	-4.68	2.3	-1.01	-3.5	1.74	-4.68	0.78	1.36	-4.81	0	-0.21	-3.5	-4.68	0.78	-3.66	-3.5	-4.68	2.3	0	-4.68	-4.68	-4.68	0	-4.68	0.78	-3.5	1.74	-3.5	1.74	-3.5	-3.5	0.75	-3.5	-3.5	2.11	1.74	-0.21	0	0	0.75	-4.81	-6.04	-4.65	-4.68	0.96	-4.68	0	-6.04
2.11	-4.68	1.74	-4.65	-4.68	2.3	-3.32	-1.23	2.3	-0.21	-0.21	0.78	-4.81	-0.21	-3.5	-0.21	-4.68	-4.68	-0.21	-0.21	-4.68	0	-4.65	-4.68	1.74	0.78	-4.68	-0.21	-4.81	-4.68	-3.5	-4.81	-4.65	0	-3.66	-3.5	2.11	1.74	-0.21	0	0	0.75	-3.66	-6.04	-4.65	-4.68	-3.66	-4.68	0.78	-4.68
2.11	-4.68	1.74	-4.65	-4.68	2.3	-3.32	-1.23	2.3	-0.21	0.75	0.78	-4.81	-0.21	-3.5	-0.21	-4.68	-4.68	-0.21	-0.21	-4.68	0	-4.65	-4.68	1.74	0.78	-4.68	-0.21	-4.81	-4.68	-3.5	-4.81	-4.65	0	-3.66	-3.5	2.11	1.74	-0.21	0	0	0.75	-3.66	-6.04	-4.65	-4.68	-3.66	-4.68	0.78	-4.68
2.11	-4.68	0.78	-4.65	-4.68	-0.21	-3.32	0	1.52	0.75	-0.21	-3.5	-4.68	-3.5	-4.68	-4.68	-4.81	-4.68	-4.68	-0.21	-4.68	-0.21	-4.68	0	-4.68	-3.5	-4.68	-3.5	-0.21	-4.68	0	-4.68	-4.65	0	-4.68	-3.5	1.52	-0.21	1.74	0	0	0.75	2.11	-0.21	-6.04	-4.65	0	-4.68	-0.21	-6.04
2.11	0.75	3.88	-4.65	-4.68	-0.21	-3.32	0	2.3	0.75	-0.21	-3.5	-4.68	-0.21	-4.68	-4.68	-3.5	-4.68	-4.68	0	-4.68	-0.21	-4.68	1.74	-4.68	-0.21	-4.68	0.78	-0.21	-4.68	0	-4.68	-4.65	0	-4.68	-3.5	2.11	-0.21	1.74	0	0	0.75	2.11	-0.21	-6.04	-4.65	0	-4.68	-0.21	-6.04
2.11	0.75	3.88	-4.65	-4.68	-0.21	-3.32	0	2.3	0.75	-0.21	-3.5	-4.68	1.74	-4.68	-4.68	-4.68	-4.68	-4.68	-6.04	-4.68	-3.5	-4.68	0	-4.68	0.78	-4.68	-0.21	-0.21	-4.68	0	-4.68	-4.65	0	-4.68	-3.5	1.52	-0.21	1.74	0	0	1.74	-4.68	-4.65	-6.04	-4.65	0	-4.68	-4.81	-6.04
2.11	0.75	3.88	-4.65	-4.68	-0.21	-3.32	0	2.3	0.75	-3.5	-3.5	-4.68	1.74	-4.68	-4.68	-4.68	-4.68	-4.68	-6.04	-4.68	-3.5	-4.68	0	-4.68	-0.21	-4.68	-0.21	-0.21	-4.68	0	-4.68	1.74	0	-4.68	-3.5	1.52	-0.21	1.74	0	0	1.74	1.52	-4.65	-6.04	-4.65	0	-4.68	-4.81	-6.04
2.11	0.75	2.11	-4.65	-4.68	-0.21	-3.32	0	2.3	0.75	-0.21	-3.5	-4.68	-3.5	-4.68	-4.68	-3.5	-4.68	-4.68	0	-4.68	-0.21	-4.68	0	-4.68	-3.5	-4.68	-0.21	-0.21	-4.68	0	-4.68	-4.65	0	-4.68	-3.5	1.52	-0.21	1.74	0	0	0.75	2.11	-0.21	-6.04	-4.65	0	-4.68	-0.21	-6.04
2.11	0.75	0.78	-4.65	-4.68	-0.21	-3.32	1.52	2.3	0.75	-0.21	-3.5	-4.68	-3.5	-4.68	-4.68	-4.81	-4.68	-4.68	0	-4.68	-0.21	-4.68	0	-4.68	-3.5	-4.68	-0.21	-0.21	-4.68	0	-4.68	-4.65	0	-4.68	-3.5	1.52	-0.21	1.74	0	0	0.75	2.11	-0.21	-6.04	-4.65	0	-4.68	-0.21	-6.04
2.11	0.75	0.78	-4.65	-4.68	2.3	-3.32	-1.23	2.3	-3.5	0.75	0.78	-4.81	-3.5	-3.5	-0.21	-4.81	-4.68	-0.21	-0.21	-4.68	0	-4.65	-4.65	1.74	0.78	-4.68	-0.21	-4.81	-4.68	-4.65	-4.81	-4.65	0	-3.66	-3.5	2.11	1.74	-0.21	0	0	0.75	-3.66	-6.04	-4.65	-4.68	-3.66	-4.68	-3.5	0.75
2.11	1.74	2.11	-4.65	-4.68	-0.21	-3.32	0	2.3	0.75	-0.21	-3.5	-4.68	-4.68	-4.68	-4.68	-4.68	-4.68	-4.68	1.74	-4.68	-0.21	-4.68	0	-4.68	-3.5	-4.68	-0.21	-0.21	-4.68	0	-4.68	-4.65	-4.68	-3.5	1.52	-0.21	1.74	0	0	0.75	-4.68	-0.21	-6.04	-4.65	0	-4.68	-3.5	-6.04	-4.68
2.11	1.74	2.11	-4.65	-4.68	-0.21	-3.32	0	2.3	0.75	-0.21	-3.5	-4.68	-4.68	-4.68	-4.68	-4.68	-4.68	-4.68	1.74	-4.68	-0.21	-4.68	0	-4.68	-3.5	-4.68	-0.21	-0.21	-4.68	0	-4.68	-4.65	-4.68	-3.5	1.52	-0.21	1.74	0	0	0.75	-4.68	-0.21	-6.04	-4.65	0	-4.68	-3.5	-6.04	-4.68
2.11	1.74	2.11	-4.65	-4.68	-0.21	-3.32	0	2.3	0.75	-0.21	-3.5	-4.68	-4.68	-4.68	-4.68	-4.68	-4.68	-4.68	1.74	-4.68	-0.21	-4.68	0	-4.68	-3.5	-4.68	-0.21	-0.21	-4.68	0	-4.68	-4.65	-4.68	-3.5	1.52	-0.21	1.74	0	0	0.75	-4.68	-0.21	-6.04	-4.65	0	-4.68	-3.5	-6.04	-4.68
2.11	1.74	2.11	-4.65	-4.68	-0.21	-3.32	0	2.3	0.75	-0.21	-3.5	-4.68	-4.68	-4.68	-4.68	-4.68	-4.68	-4.68	1.74	-4.68	-0.21	-4.68	0	-4.68	-3.5	-4.68	-0.21	-0.21	-4.68	0	-4.68	-4.65	-4.68	-3.5	1.52	-0.21	1.74	0	0	0.75	-4.68	-0.21	-6.04	-4.65	0	-4.68	-3.5	-6.04	-4.68
2.11	1.74	2.11	-4.65	-4.68	-0.21	-3.32	0	2.3	0.75	-0.21	-3.5	-4.68	-4.68	-4.68	-4.68	-4.68	-4.68	-4.68	1.74	-4.68	-0.21	-4.68	0	-4.68	-3.5	-4.68	-0.21	-0.21	-4.68	0	-4.68	-4.65	-4.68	-3.5	1.52	-0.21	1.74	0	0	0.75	-4.68	-0.21	-6.04	-4.65	0	-4.68	-3.5	-6.04	-4.68
2.11	1.74	2.11	-4.65	-4.68	-0.21	-3.32	0	2.3	0.75	-0.21	-3.5	-4.68	-4.68	-4.68	-4.68	-4.68	-4.68	-4.68	1.74	-4.68	-0.21	-4.68	0	-4.68	-3.5	-4.68	-0.21	-0.21	-4.68	0	-4.68	-4.65	-4.68	-3.5	2.11	-0.21	1.74	0	0	0.75	-4.68	-0.21	-6.04	-4.65	0	-4.68	-3.5	-6.04	-4.68
1.74	2.3	2.11	-1.01	-4.68	2.11	-3.32	0.96	2.3	0.75	-4.68	0.78	-0.21	0	-4.68	-4.68	-4.81	1.74	-3.66	1.74	-4.81	-4.81	-4.81	1.74	-4.68	-4.81	-6.04	-4.68	0.78	-0.21	-3.5	-4.68	-4.65	-4.68	-3.5	1.52	-0.21	-0.21	0	0	0.96	-4.68	0.96	-4.68	-4.65	-0.21	-4.68	-4.65	-0.21	-4.68
1.74	-3.5	-0.21	-1.01	-4.68	1.52	-4.68	0.78	2.3	-0.21	1.74	1.74	-4.81	0.78	-3.5	-4.68	-4.65	1.74	-0.21	0.78	-6.04	-4.68	-3.66	0.78	-3.5	-4.68	-4.81	-0.21	-4.81	-4.65	-3.5	-4.68	-4.65	0.75	-3.5	-3.5	2.11	1.74	-0.21	0	0	1.74	-3.66	-6.04	-4.65	-4.68	-3.66	-4.68	-0.21	-6.04
0.78	0.75	-4.68	-4.68	-4.68	2.3	-3.32	1.36	-1.23	-1.23	-4.68	1.74	-4.81	-0.21	-4.68	-4.68	-4.65	-4.65	-4.68	-0.21	-6.04	-6.04	-4.68	-4.68	-3.66	0.78	1.74	1.74	1.74	-0.21	-3.5	-4.81	-4.68	0	-3.5	-0.21	3.88	1.74	-0.21	0	0	2.11	0.78	-6.04	-4.68	-4.68	-3.66	-4.68	-0.21	-0.21
0.78	0.75	-4.68	-4.68	-4.68	2.3	-3.32	1.36	-1.23	0.75	-4.68	1.74	-4.81	-0.21	-4.68	-4.68	-4.65	-4.65	-4.68	-0.21	-6.04	-6.04	-4.68	-4.68	-3.66	0.78	1.74	1.74	1.74	-0.21	-3.5	-4.81	-4.68	0	-3.5	-0.21	3.88	1.74	-0.21	0	0	2.11	0.78	-6.04	-4.68	-4.68	-3.66	-4.68	-0.21	-0.21
0.78	2.11	-4.68	-4.68	-4.68	2.3	-3.32	1.36	-1.23	0.75	-3.66	1.74	-3.5	-0.21	-4.68	-4.68	-4.65	-4.65	-4.68	-3.5	-6.04	-6.04	-4.68	-4.68	-3.66	0.78	1.74	1.74	1.74	-0.21	-3.5	-4.81	-4.68	0	-3.5	-0.21	3.88	1.74	-0.21	0	0	2.11	0.78	-6.04	-4.68	-4.68	-3.66	-4.68	-0.21	-0.21
0.78	0.78	2.3	-4.65	-4.68	-0.21	-3.32	1.36	-1.23	0.75	-3.5	1.74	-4.68	-3.5	-4.68	-4.68	0	-0.21	0.96	0.78	-4.68	-4.68	-4.68	-4.68	-4.68	-4.68	0.78	0	-3.5	-0.21	1.74	-4.68	-4.65	0	-3.5	-3.5	2.11	1.74	-0.21	0	0	2.11	-3.66	-6.04	-4.65	-4.68	-3.66	-4.68	0	1.74
0.78	-3.5	2.3	-3.32	-3.5	0.75	-4.65	0.78	1.36	0.75	-0.21	-0.21	-3.5	-3.5	-4.81	-4.68	-0.21	0	-0.21	-6.04	-4.68	-4.68	-3.5	-0.21	-4.68	0.78	-0.21	-0.21	-3.66	-6.04	-3.5	-4.68	-4.65	0	-3.5	-3.5	2.11	1.74	-0.21	0	0	0.75	-3.66	-6.04	-4.65	-4.68	-4.81	-4.68	0	-6.04
0.78	-3.5	2.3	-1.01	-3.5	-0.21	-4.65	0.78	1.36	0.78	-0.21	-0.21	-3.5	-3.5	-4.81	-4.68	-3.5	0	-0.21	0	-4.68	-4.68	-4.68	-0.21	-4.68	0.78	-4.68	-0.21	-3.66	-6.04	-3.5	-4.68	-4.65	0	-3.5	-3.5	2.11	1.74	-0.21	0	0	0.75	-3.66	-6.04	-4.65	-4.68	-4.81	-4.68	0	-6.04
0.78	-3.5	2.3	-1.01	-3.5	-0.21	-4.65	0.78	1.36	0.78	-3.5	-0.21	-3.5	-3.5	-4.81	-4.68	-3.5	0	-0.21	0	-4.68	-4.68	-4.68	-0.21	-4.68	0.78	-4.68	-0.21	-3.66	-6.04	-3.5	-4.68	-4.65	0	-3.5	-3.5	2.11	1.74	-0.21	0	0	0.75	-3.66	-6.04	-4.65	-4.68	-4.81	-4.68	0	-6.04
0.78	-3.5	-4.68	-4.68	-4.68	-0.21	-3.32	1.36	0.96	0.75	-4.68	1.74	-4.81	-0.21	-4.68	-4.68	-4.65	-4.65	-4.68	-0.21	0.78	-6.04	-4.68	-4.68	-4.68	0.78	1.74	0	0.78	-0.21	-4.81	-4.81	-4.68	0	-3.5	-0.21	3.88	1.74	-0.21	0	0	2.11	0.78	-6.04	-4.68	-4.68	-3.66	-4.68	-0.21	-0.21
0.78	-3.5	-3.5	-4.65	-4.68	-0.21	-3.32	-1.23	2.3	0.75	-3.5	1.74	-3.32	-3.5	-4.68	-4.68	-0.21	-0.21	0.96	0.78	-4.68	-4.68	-4.68	-4.68	-3.5	-3.5	-3.5	0	0.78	-0.21	0	-4.68	-4.65	0	-3.5	-3.5	2.11	1.74	-0.21	0	0	3.88	-4.68	-6.04	-4.65	-4.68	-3.66	-4.68	0	1.74
0.78	-3.5	-3.5	-4.65	-4.68	0.78	-3.32	-1.23	2.3	0.75	-4.81	1.74	-3.32	-3.5	-4.68	-4.68	-0.21	-0.21	0.96	0.78	-4.68	-4.68	-4.68	-4.68	-4.68	-3.5	-0.21	0	0.78	-0.21	0	-4.68	-4.65	0	-3.5	-3.5	2.11	1.74	-0.21	0	0	2.11	-4.68	-6.04	-4.65	-4.65	-3.66	-4.68	0	1.74
0.78	-3.5	-3.5	-4.65	-4.68	0.78	-3.32	-1.23	2.3	0.75	-3.5	1.74	-4.68	-3.5	-4.68	-4.68	-0.21	-0.21	0.96	0.78	-4.68	-4.68	-4.68	-4.68	-4.68	-3.5	-0.21	0	0.78	-0.21	0	-4.68	-4.65	0	-3.5	-3.5	2.11	1.74	-0.21	0	0	2.11	-4.68	-6.04	-4.65	-4.65	-3.66	-4.68	0	1.74
0.78	-1.01	1.36	-1.01	-4.68	1.74	-3.32	1.36	0.78	0.75	2.3	-0.21	-4.68	-4.68	-4.68	0.78	-4.68	-0.21	-4.81	-3.5	-4.68	-3.5	-3.5	-4.68	-4.68	3.88	0	-0.21	-3.5	-3.5	-3.5	-4.68	-4.65	0	-4.68	-3.5	-0.21	-0.21	1.74	0	0	0.78	-4.68	1.74	-4.65	-3.5	-3.5	-4.68	-4.68	0
0.78	-1.01	1.36	-1.01	-4.68	1.74	-3.32	1.36	0.78	0.75	2.3	-0.21	-4.68	-4.68	-4.68	0.78	-4.68	-0.21	-4.81	-3.5	-4.68	-3.5	-3.5	-4.68	-4.68	3.88	0	-0.21	-3.5	-3.5	-3.5	-4.68	-4.65	0	-4.68	-3.5	-0.21	-0.21	1.74	0	0	0.78	-4.68	1.74	-4.65	-3.5	-3.5	-4.68	-4.68	0
[truncated: 210 more columns]
