# Supplementary material for: Representation Learning for Class C G Protein-Coupled Receptors Classification
Source: Molecules. 2018 Mar 19;23(3):690. doi: 10.3390/molecules23030690 (PMC6017523; doi:10.3390/molecules23030690)
Supplement: Supplementary file 1 [file molecules-23-00690-s001.zip › SupplementaryMaterial/AAindexCombinations/2-index/X-247-166.csv]

3.7	0.22	7.69	0.22	2.12	0.42	3.57	0.14	7.69	0.22	2.53	0.28	6.25	0.43	2.12	0.42	2.43	0.55	3.7	0.22	6.6	0.08	3.7	0.22	7.69	0.22	3.7	0.22	2.12	0.46	3.7	0.22	7.14	0.08	7.69	0.22	2.43	0.55	3.03	0.2	5.88	0.19	3.13	0.58	7.69	0.22	7.14	0.08	3.7	0.22
3.7	0.22	7.69	0.22	2.53	0.28	7.14	0.08	5.88	0.19	2.7	0.26	3.03	0.46	2.6	0.73	2.6	0.49	2.12	0.46	3.03	0.46	3.7	0.22	7.69	0.22	3.7	0.22	2.43	0.55	5.88	0.19	7.69	0.22	7.14	0.08	3.7	0.22	3.13	0.58	5.88	0.19	3.13	0.58	7.69	0.22	5.88	0.19	5.21	0.38
3.7	0.22	1.79	0.27	2.7	0.26	3.57	0.14	5.21	0.38	2.6	0.73	6.25	0.43	7.14	0.08	2.43	0.55	7.14	0.08	3.03	0.46	2.6	0.49	7.69	0.22	7.14	0.08	2.12	0.46	5.21	0.38	3.03	0.2	6.6	0.08	2.43	0.55	5.88	0.19	3.7	0.22	3.13	0.58	7.69	0.22	7.69	0.22	7.14	0.08
3.7	0.22	7.14	0.08	3.3	0.08	6.6	0.08	5.88	0.19	2.43	0.55	6.6	0.08	2.6	0.49	2.6	0.73	6.6	0.08	5.21	0.38	3.13	0.58	7.69	0.22	7.14	0.08	5.88	0.19	7.14	0.08	6.6	0.08	6.6	0.08	2.43	0.55	5.88	0.19	6.6	0.08	3.13	0.58	7.14	0.08	3.13	0.58	5.88	0.19
2.6	0.73	3.7	0.22	3.3	0.08	3.03	0.46	5.88	0.19	2.53	0.28	6.25	0.43	3.3	0.08	2.6	0.73	2.53	0.28	6.25	0.43	3.7	0.22	7.69	0.22	7.14	0.08	7.69	0.22	5.88	0.19	2.6	0.49	6.6	0.08	2.43	0.55	3.13	0.58	7.69	0.22	3.13	0.58	7.14	0.08	5.88	0.19	3.7	0.22
2.6	0.73	5.88	0.19	2.53	0.28	3.3	0.08	2.12	0.42	3.13	0.58	6.6	0.08	7.14	0.08	3.03	0.46	2.6	0.49	3.3	0.08	3.7	0.22	5.21	0.38	5.88	0.19	3.03	0.46	3.7	0.22	7.69	0.22	2.6	0.73	3.3	0.08	7.69	0.22	2.12	0.42	1.79	0.27	2.6	0.73	2.6	0.73	1.79	0.27
3.3	0.08	3.7	0.22	1.79	0.27	3.03	0.46	7.69	0.22	5.88	0.19	6.25	0.43	2.12	0.42	2.6	0.73	2.12	0.46	5.88	0.19	3.7	0.22	7.69	0.22	5.21	0.38	5.88	0.19	2.6	0.49	7.14	0.08	5.88	0.19	3.7	0.22	7.69	0.22	3.13	0.58	3.13	0.58	5.88	0.19	7.14	0.08	5.88	0.19
3.3	0.08	3.7	0.22	7.14	0.08	3.57	0.14	5.21	0.38	3.3	0.08	3.03	0.46	2.43	0.55	2.43	0.55	7.14	0.08	6.25	0.43	3.7	0.22	7.69	0.22	2.43	0.55	2.43	0.55	7.69	0.22	3.7	0.22	6.6	0.08	3.7	0.22	2.6	0.49	7.69	0.22	3.13	0.58	7.69	0.22	5.21	0.38	5.88	0.19
3.3	0.08	7.69	0.22	7.69	0.22	2.12	0.42	7.69	0.22	2.43	0.55	6.6	0.08	2.53	0.28	2.6	0.73	1.79	0.27	3.03	0.46	6.6	0.08	7.69	0.22	7.69	0.22	3.7	0.22	3.03	0.2	3.03	0.2	5.88	0.19	6.25	0.43	6.6	0.08	7.69	0.22	6.6	0.08	5.88	0.19	7.69	0.22	2.12	0.42
3.3	0.08	5.88	0.19	3.3	0.08	3.03	0.46	5.88	0.19	3.57	0.14	6.25	0.43	3.03	0.46	3.3	0.08	3.7	0.22	2.12	0.46	3.7	0.22	7.14	0.08	5.88	0.19	5.88	0.19	2.43	0.55	7.14	0.08	6.6	0.08	3.7	0.22	3.03	0.2	7.14	0.08	7.14	0.08	5.88	0.19	5.88	0.19	3.03	0.2
3.3	0.08	5.88	0.19	2.7	0.26	2.12	0.46	6.6	0.08	2.43	0.55	6.25	0.43	2.12	0.42	2.43	0.55	2.43	0.55	3.7	0.22	7.69	0.22	7.69	0.22	2.6	0.49	6.6	0.08	3.03	0.46	7.69	0.22	2.6	0.49	3.7	0.22	3.7	0.22	5.88	0.19	3.03	0.46	2.6	0.49	7.69	0.22	5.21	0.38
3.3	0.08	5.88	0.19	2.7	0.26	3.03	0.46	6.6	0.08	3.13	0.58	1.79	0.27	2.12	0.42	5.88	0.19	5.21	0.38	3.03	0.46	3.7	0.22	7.14	0.08	2.12	0.46	3.7	0.22	5.21	0.38	3.13	0.58	6.6	0.08	3.7	0.22	3.13	0.58	2.6	0.49	3.13	0.58	7.69	0.22	6.6	0.08	7.69	0.22
3.3	0.08	5.88	0.19	2.7	0.26	3.03	0.46	5.21	0.38	2.53	0.28	6.25	0.43	2.6	0.73	2.43	0.55	2.12	0.46	3.03	0.46	3.7	0.22	5.88	0.19	7.14	0.08	2.12	0.46	3.7	0.22	3.7	0.22	6.6	0.08	2.43	0.55	3.03	0.2	5.88	0.19	3.13	0.58	7.69	0.22	5.88	0.19	7.14	0.08
3.3	0.08	2.12	0.46	3.03	0.46	3.3	0.08	5.88	0.19	2.6	0.49	6.6	0.08	3.03	0.46	2.43	0.55	7.69	0.22	2.7	0.26	2.12	0.42	7.14	0.08	7.69	0.22	5.21	0.38	5.88	0.19	7.69	0.22	3.03	0.46	5.88	0.19	2.43	0.55	5.88	0.19	3.13	0.58	3.7	0.22	7.14	0.08	3.03	0.2
3.3	0.08	2.53	0.28	5.88	0.19	3.03	0.46	5.21	0.38	1.79	0.27	3.7	0.22	2.12	0.42	2.43	0.55	1.79	0.27	3.3	0.08	3.13	0.58	7.14	0.08	5.88	0.19	5.88	0.19	7.69	0.22	2.6	0.49	6.6	0.08	2.43	0.55	2.6	0.49	7.69	0.22	3.13	0.58	6.6	0.08	7.69	0.22	6.6	0.08
6.6	0.08	7.69	0.22	3.3	0.08	3.03	0.46	5.88	0.19	3.57	0.14	6.25	0.43	2.43	0.55	2.43	0.55	2.12	0.46	6.25	0.43	3.7	0.22	7.69	0.22	7.14	0.08	2.12	0.46	7.14	0.08	7.14	0.08	5.21	0.38	2.43	0.55	7.69	0.22	5.88	0.19	3.13	0.58	7.69	0.22	5.88	0.19	2.43	0.55
6.6	0.08	2.53	0.28	2.53	0.28	3.57	0.14	5.88	0.19	2.53	0.28	7.69	0.22	2.6	0.49	2.6	0.73	3.13	0.58	2.12	0.46	3.7	0.22	5.88	0.19	5.88	0.19	7.14	0.08	7.14	0.08	7.69	0.22	7.69	0.22	3.7	0.22	2.43	0.55	7.69	0.22	6.6	0.08	7.14	0.08	2.43	0.55	5.88	0.19
3.57	0.14	2.53	0.28	2.6	0.49	6.6	0.08	6.25	0.43	2.43	0.55	6.6	0.08	2.53	0.28	3.3	0.08	1.79	0.27	3.3	0.08	2.7	0.26	7.69	0.22	2.6	0.49	2.53	0.28	5.88	0.19	7.69	0.22	7.69	0.22	3.7	0.22	6.6	0.08	5.88	0.19	6.6	0.08	2.43	0.55	5.21	0.38	7.69	0.22
7.69	0.22	3.3	0.08	5.88	0.19	3.3	0.08	2.12	0.46	7.14	0.08	7.69	0.22	2.12	0.42	2.53	0.28	3.7	0.22	6.25	0.43	2.6	0.49	2.6	0.49	3.7	0.22	7.69	0.22	7.14	0.08	7.69	0.22	5.88	0.19	2.43	0.55	2.6	0.49	5.21	0.38	3.13	0.58	5.88	0.19	7.69	0.22	2.43	0.55
7.69	0.22	7.14	0.08	3.3	0.08	6.6	0.08	5.88	0.19	2.43	0.55	6.6	0.08	2.6	0.49	3.3	0.08	5.88	0.19	5.21	0.38	3.13	0.58	7.69	0.22	7.14	0.08	5.88	0.19	7.14	0.08	7.69	0.22	6.6	0.08	2.43	0.55	5.88	0.19	6.6	0.08	3.13	0.58	7.14	0.08	2.6	0.49	5.88	0.19
1.79	0.27	3.7	0.22	5.88	0.19	7.14	0.08	7.69	0.22	3.3	0.08	6.25	0.43	5.21	0.38	2.43	0.55	2.12	0.46	6.25	0.43	3.7	0.22	5.88	0.19	7.14	0.08	2.12	0.46	5.88	0.19	7.14	0.08	6.6	0.08	2.43	0.55	2.43	0.55	6.6	0.08	3.13	0.58	7.69	0.22	5.88	0.19	3.03	0.2
1.79	0.27	3.3	0.08	7.69	0.22	2.7	0.26	5.88	0.19	2.43	0.55	7.69	0.22	1.79	0.27	1.79	0.27	2.12	0.46	3.3	0.08	3.13	0.58	5.88	0.19	7.69	0.22	7.69	0.22	3.7	0.22	7.69	0.22	3.13	0.58	2.43	0.55	2.43	0.55	7.69	0.22	3.13	0.58	7.14	0.08	7.14	0.08	3.03	0.2
1.79	0.27	5.88	0.19	7.69	0.22	3.03	0.2	7.69	0.22	5.21	0.38	3.7	0.22	2.6	0.73	2.43	0.55	1.79	0.27	3.3	0.08	3.13	0.58	7.14	0.08	3.03	0.2	5.88	0.19	7.69	0.22	5.88	0.19	6.6	0.08	2.43	0.55	3.7	0.22	7.69	0.22	7.14	0.08	6.6	0.08	5.88	0.19	5.88	0.19
1.79	0.27	5.88	0.19	2.12	0.46	3.3	0.08	1.79	0.27	1.79	0.27	5.21	0.38	3.3	0.08	1.79	0.27	7.14	0.08	6.25	0.43	2.7	0.26	7.69	0.22	2.6	0.49	7.69	0.22	3.7	0.22	2.6	0.49	5.88	0.19	3.03	0.2	7.69	0.22	2.43	0.55	3.13	0.58	6.6	0.08	7.14	0.08	3.7	0.22
1.79	0.27	7.14	0.08	3.3	0.08	6.6	0.08	5.88	0.19	2.43	0.55	6.6	0.08	3.3	0.08	3.3	0.08	2.12	0.42	5.21	0.38	3.13	0.58	7.69	0.22	5.88	0.19	5.88	0.19	2.6	0.49	3.7	0.22	6.6	0.08	2.43	0.55	5.88	0.19	2.6	0.49	3.13	0.58	7.14	0.08	2.6	0.49	5.88	0.19
1.79	0.27	7.14	0.08	5.88	0.19	2.53	0.28	6.6	0.08	2.12	0.42	6.25	0.43	2.53	0.28	3.13	0.58	3.7	0.22	6.6	0.08	3.7	0.22	7.69	0.22	5.88	0.19	6.6	0.08	3.03	0.46	7.69	0.22	7.69	0.22	2.43	0.55	2.43	0.55	5.88	0.19	3.03	0.2	7.14	0.08	7.69	0.22	1.79	0.27
1.79	0.27	7.14	0.08	7.14	0.08	2.6	0.49	7.69	0.22	2.53	0.28	6.25	0.43	2.6	0.73	2.6	0.73	2.6	0.49	7.69	0.22	2.43	0.55	7.69	0.22	7.14	0.08	6.6	0.08	3.03	0.46	7.69	0.22	7.14	0.08	3.7	0.22	2.43	0.55	5.88	0.19	3.03	0.46	5.88	0.19	7.69	0.22	7.14	0.08
5.88	0.19	3.3	0.08	7.69	0.22	2.53	0.28	5.88	0.19	3.57	0.14	7.69	0.22	1.79	0.27	2.12	0.42	2.43	0.55	5.88	0.19	3.13	0.58	5.88	0.19	6.6	0.08	7.69	0.22	2.43	0.55	7.69	0.22	3.13	0.58	2.43	0.55	3.7	0.22	6.6	0.08	3.13	0.58	7.14	0.08	7.69	0.22	3.03	0.2
5.88	0.19	2.12	0.46	2.6	0.49	3.03	0.46	5.88	0.19	3.3	0.08	6.25	0.43	2.12	0.42	3.3	0.08	2.12	0.46	7.69	0.22	3.7	0.22	7.14	0.08	2.43	0.55	5.88	0.19	7.69	0.22	2.43	0.55	7.14	0.08	2.43	0.55	5.88	0.19	7.69	0.22	3.13	0.58	5.88	0.19	3.7	0.22	7.69	0.22
2.12	0.42	7.69	0.22	3.3	0.08	6.6	0.08	5.88	0.19	2.6	0.49	6.6	0.08	2.12	0.42	3.3	0.08	7.14	0.08	5.21	0.38	3.13	0.58	2.12	0.42	7.69	0.22	5.88	0.19	7.14	0.08	2.6	0.49	6.6	0.08	2.43	0.55	5.21	0.38	3.03	0.2	3.13	0.58	3.13	0.58	3.03	0.2	5.88	0.19
2.12	0.42	7.69	0.22	2.7	0.26	3.03	0.46	7.69	0.22	2.53	0.28	5.88	0.19	2.12	0.42	2.43	0.55	5.88	0.19	6.6	0.08	2.43	0.55	7.14	0.08	7.69	0.22	2.12	0.46	5.21	0.38	7.14	0.08	7.69	0.22	3.7	0.22	7.69	0.22	6.6	0.08	3.13	0.58	7.69	0.22	5.21	0.38	7.14	0.08
2.12	0.42	7.69	0.22	2.6	0.49	2.12	0.42	5.88	0.19	2.43	0.55	5.88	0.19	2.53	0.28	2.6	0.73	2.12	0.46	5.88	0.19	7.14	0.08	7.69	0.22	6.6	0.08	5.88	0.19	6.6	0.08	2.43	0.55	6.6	0.08	5.88	0.19	7.14	0.08	3.7	0.22	3.7	0.22	7.14	0.08	5.88	0.19	5.88	0.19
2.12	0.42	7.69	0.22	2.6	0.49	3.03	0.46	5.88	0.19	2.6	0.49	7.69	0.22	2.43	0.55	3.57	0.14	2.12	0.46	5.88	0.19	7.69	0.22	7.69	0.22	2.6	0.49	5.88	0.19	7.69	0.22	7.14	0.08	7.69	0.22	7.69	0.22	2.43	0.55	7.69	0.22	3.13	0.58	7.69	0.22	7.69	0.22	3.03	0.2
2.12	0.46	3.7	0.22	2.6	0.49	3.57	0.14	5.88	0.19	2.12	0.42	6.25	0.43	3.57	0.14	2.6	0.73	3.13	0.58	7.69	0.22	3.7	0.22	7.69	0.22	5.88	0.19	5.88	0.19	7.14	0.08	7.14	0.08	5.88	0.19	3.7	0.22	3.03	0.2	5.88	0.19	3.13	0.58	5.88	0.19	3.7	0.22	5.88	0.19
2.12	0.46	3.3	0.08	2.6	0.73	3.03	0.46	7.69	0.22	1.79	0.27	6.25	0.43	3.3	0.08	2.6	0.73	3.7	0.22	6.25	0.43	3.7	0.22	7.69	0.22	3.13	0.58	2.12	0.46	7.14	0.08	2.6	0.49	7.69	0.22	3.7	0.22	3.03	0.2	5.88	0.19	3.13	0.58	6.6	0.08	5.88	0.19	3.03	0.2
2.12	0.46	3.3	0.08	2.6	0.73	3.03	0.46	7.69	0.22	1.79	0.27	6.25	0.43	3.3	0.08	2.6	0.73	3.7	0.22	6.25	0.43	3.7	0.22	7.69	0.22	3.13	0.58	2.12	0.46	7.14	0.08	2.6	0.49	7.69	0.22	3.7	0.22	3.03	0.2	5.88	0.19	3.13	0.58	6.6	0.08	5.88	0.19	3.03	0.2
2.12	0.46	3.3	0.08	2.6	0.73	3.03	0.46	7.69	0.22	1.79	0.27	6.25	0.43	3.3	0.08	2.6	0.73	3.7	0.22	6.25	0.43	3.7	0.22	7.69	0.22	3.13	0.58	2.12	0.46	7.14	0.08	2.6	0.49	7.69	0.22	3.7	0.22	3.03	0.2	5.88	0.19	3.13	0.58	6.6	0.08	5.88	0.19	3.03	0.2
2.12	0.46	3.3	0.08	2.6	0.73	3.03	0.46	7.69	0.22	1.79	0.27	6.25	0.43	3.3	0.08	2.6	0.73	3.7	0.22	6.25	0.43	3.7	0.22	7.69	0.22	3.13	0.58	2.12	0.46	7.14	0.08	2.6	0.49	7.69	0.22	3.7	0.22	3.03	0.2	5.88	0.19	3.13	0.58	6.6	0.08	5.21	0.38	3.03	0.2
2.12	0.46	3.3	0.08	2.6	0.73	3.03	0.46	7.69	0.22	1.79	0.27	6.25	0.43	3.3	0.08	2.6	0.73	3.7	0.22	6.25	0.43	3.7	0.22	7.69	0.22	3.13	0.58	2.12	0.46	7.14	0.08	2.6	0.49	7.69	0.22	3.7	0.22	3.03	0.2	5.88	0.19	3.13	0.58	6.6	0.08	5.21	0.38	3.03	0.2
2.12	0.46	3.3	0.08	2.6	0.73	3.03	0.46	7.69	0.22	1.79	0.27	6.25	0.43	3.3	0.08	2.6	0.73	3.7	0.22	6.25	0.43	3.7	0.22	7.69	0.22	3.13	0.58	2.12	0.46	7.14	0.08	2.6	0.49	7.69	0.22	3.7	0.22	3.03	0.2	5.88	0.19	3.13	0.58	6.6	0.08	7.14	0.08	3.03	0.2
2.12	0.46	3.3	0.08	2.6	0.73	3.03	0.46	7.69	0.22	5.21	0.38	6.25	0.43	3.3	0.08	2.6	0.73	3.7	0.22	6.25	0.43	3.7	0.22	7.69	0.22	3.13	0.58	2.12	0.46	7.69	0.22	2.43	0.55	7.69	0.22	3.7	0.22	3.03	0.2	7.14	0.08	3.13	0.58	6.6	0.08	7.69	0.22	3.03	0.2
2.12	0.46	3.3	0.08	2.6	0.73	3.03	0.46	7.69	0.22	2.53	0.28	6.25	0.43	3.3	0.08	2.6	0.73	3.7	0.22	6.25	0.43	3.7	0.22	7.69	0.22	3.13	0.58	2.12	0.46	7.14	0.08	2.6	0.49	7.69	0.22	3.7	0.22	3.03	0.2	5.88	0.19	3.13	0.58	6.6	0.08	5.21	0.38	3.03	0.2
2.12	0.46	3.3	0.08	2.6	0.73	3.03	0.46	7.69	0.22	2.53	0.28	6.25	0.43	3.3	0.08	2.6	0.73	3.7	0.22	6.25	0.43	3.7	0.22	7.69	0.22	3.13	0.58	2.12	0.46	7.14	0.08	2.6	0.49	7.69	0.22	3.7	0.22	3.03	0.2	5.88	0.19	3.13	0.58	6.6	0.08	5.21	0.38	3.03	0.2
2.12	0.46	3.3	0.08	2.6	0.73	3.03	0.46	7.69	0.22	2.53	0.28	6.25	0.43	3.3	0.08	2.6	0.73	3.7	0.22	6.25	0.43	3.7	0.22	7.69	0.22	3.13	0.58	2.12	0.46	7.14	0.08	2.6	0.49	7.69	0.22	3.7	0.22	3.03	0.2	5.88	0.19	3.13	0.58	6.6	0.08	5.21	0.38	3.03	0.2
2.12	0.46	3.3	0.08	2.6	0.73	3.03	0.46	7.69	0.22	2.53	0.28	6.25	0.43	3.3	0.08	2.6	0.73	3.7	0.22	6.25	0.43	3.7	0.22	7.69	0.22	3.13	0.58	2.12	0.46	7.14	0.08	2.6	0.49	7.69	0.22	3.7	0.22	3.03	0.2	5.88	0.19	3.13	0.58	6.6	0.08	5.21	0.38	3.03	0.2
2.12	0.46	3.3	0.08	2.6	0.73	3.03	0.46	7.69	0.22	2.53	0.28	6.25	0.43	3.3	0.08	2.6	0.73	3.7	0.22	6.25	0.43	3.7	0.22	7.69	0.22	3.13	0.58	2.12	0.46	7.14	0.08	2.6	0.49	7.69	0.22	3.7	0.22	3.03	0.2	5.88	0.19	3.13	0.58	6.6	0.08	5.21	0.38	3.03	0.2
2.12	0.46	3.3	0.08	2.6	0.73	3.03	0.46	7.69	0.22	2.53	0.28	6.25	0.43	3.3	0.08	2.6	0.73	3.7	0.22	6.25	0.43	3.7	0.22	7.69	0.22	3.13	0.58	2.12	0.46	7.14	0.08	2.6	0.49	7.69	0.22	3.7	0.22	3.03	0.2	5.88	0.19	3.13	0.58	6.6	0.08	5.21	0.38	3.03	0.2
2.12	0.46	3.3	0.08	2.6	0.73	3.03	0.46	7.69	0.22	2.53	0.28	6.25	0.43	3.3	0.08	2.6	0.73	3.7	0.22	6.25	0.43	3.7	0.22	7.69	0.22	3.13	0.58	2.12	0.46	7.14	0.08	2.6	0.49	7.69	0.22	3.7	0.22	3.03	0.2	5.88	0.19	3.13	0.58	6.6	0.08	5.21	0.38	3.03	0.2
2.12	0.46	3.3	0.08	2.6	0.73	3.03	0.46	7.69	0.22	2.53	0.28	6.25	0.43	3.3	0.08	2.6	0.73	3.7	0.22	6.25	0.43	3.7	0.22	7.69	0.22	3.13	0.58	2.12	0.46	7.14	0.08	2.6	0.49	7.69	0.22	3.7	0.22	3.03	0.2	5.88	0.19	3.13	0.58	6.6	0.08	5.21	0.38	3.03	0.2
2.12	0.46	3.3	0.08	2.6	0.73	3.03	0.46	7.69	0.22	2.53	0.28	6.25	0.43	3.3	0.08	2.6	0.73	3.7	0.22	6.25	0.43	3.7	0.22	7.69	0.22	3.13	0.58	2.12	0.46	7.14	0.08	2.6	0.49	7.69	0.22	3.7	0.22	3.03	0.2	5.88	0.19	3.13	0.58	6.6	0.08	5.21	0.38	3.03	0.2
2.12	0.46	3.3	0.08	2.6	0.73	3.03	0.46	7.69	0.22	2.53	0.28	6.25	0.43	3.3	0.08	2.6	0.73	3.7	0.22	6.25	0.43	3.7	0.22	7.69	0.22	3.13	0.58	2.12	0.46	7.14	0.08	2.6	0.49	7.69	0.22	3.7	0.22	3.03	0.2	5.88	0.19	3.13	0.58	6.6	0.08	5.21	0.38	3.03	0.2
2.12	0.46	3.3	0.08	2.6	0.73	3.03	0.46	7.69	0.22	2.53	0.28	6.25	0.43	3.3	0.08	2.6	0.73	3.7	0.22	6.25	0.43	3.7	0.22	7.69	0.22	3.13	0.58	2.12	0.46	7.14	0.08	2.6	0.49	7.69	0.22	3.7	0.22	3.03	0.2	5.88	0.19	3.13	0.58	6.6	0.08	5.21	0.38	3.03	0.2
2.12	0.46	3.3	0.08	2.6	0.73	3.03	0.46	7.69	0.22	2.53	0.28	6.25	0.43	3.3	0.08	2.6	0.73	3.7	0.22	6.25	0.43	7.14	0.08	7.69	0.22	3.13	0.58	2.12	0.46	7.14	0.08	2.6	0.49	7.69	0.22	3.7	0.22	3.03	0.2	5.88	0.19	3.13	0.58	6.6	0.08	5.21	0.38	3.03	0.2
2.12	0.46	3.3	0.08	3.3	0.08	6.6	0.08	5.88	0.19	1.79	0.27	5.88	0.19	3.3	0.08	2.43	0.55	3.13	0.58	6.25	0.43	3.7	0.22	7.69	0.22	3.13	0.58	3.7	0.22	5.21	0.38	2.43	0.55	6.6	0.08	2.43	0.55	2.43	0.55	2.6	0.49	3.13	0.58	7.69	0.22	5.88	0.19	7.14	0.08
2.12	0.46	3.3	0.08	3.3	0.08	6.6	0.08	5.88	0.19	2.53	0.28	2.12	0.46	3.3	0.08	2.43	0.55	3.13	0.58	6.25	0.43	3.7	0.22	7.69	0.22	3.13	0.58	3.7	0.22	5.21	0.38	2.43	0.55	6.6	0.08	2.43	0.55	3.7	0.22	2.6	0.49	3.13	0.58	7.69	0.22	5.88	0.19	7.69	0.22
2.12	0.46	3.3	0.08	3.3	0.08	6.6	0.08	2.6	0.49	5.88	0.19	6.25	0.43	2.6	0.49	2.6	0.73	7.14	0.08	3.3	0.08	3.7	0.22	7.69	0.22	7.69	0.22	3.7	0.22	5.21	0.38	2.6	0.49	5.88	0.19	3.7	0.22	3.7	0.22	7.69	0.22	3.13	0.58	5.88	0.19	5.88	0.19	3.7	0.22
2.12	0.46	3.3	0.08	3.3	0.08	3.03	0.46	7.69	0.22	3.57	0.14	6.25	0.43	3.3	0.08	2.6	0.73	3.7	0.22	6.25	0.43	3.7	0.22	7.69	0.22	3.13	0.58	2.12	0.46	7.14	0.08	2.43	0.55	7.69	0.22	3.7	0.22	3.03	0.2	5.88	0.19	3.13	0.58	5.21	0.38	5.88	0.19	3.03	0.2
2.12	0.46	3.3	0.08	3.3	0.08	3.03	0.46	7.69	0.22	5.21	0.38	6.25	0.43	3.3	0.08	2.6	0.73	3.7	0.22	6.25	0.43	3.7	0.22	7.69	0.22	3.13	0.58	2.12	0.46	7.69	0.22	2.43	0.55	7.69	0.22	3.7	0.22	3.03	0.2	7.14	0.08	3.13	0.58	6.6	0.08	5.21	0.38	3.03	0.2
2.12	0.46	3.3	0.08	3.3	0.08	3.03	0.46	7.69	0.22	2.7	0.26	3.03	0.46	3.03	0.46	2.12	0.42	1.79	0.27	6.6	0.08	2.43	0.55	7.69	0.22	7.69	0.22	3.03	0.2	5.21	0.38	2.6	0.49	6.6	0.08	3.7	0.22	2.43	0.55	7.14	0.08	3.13	0.58	5.88	0.19	5.88	0.19	3.7	0.22
2.12	0.46	3.3	0.08	3.3	0.08	3.03	0.46	7.69	0.22	2.53	0.28	6.25	0.43	2.43	0.55	2.6	0.73	2.43	0.55	2.7	0.26	2.43	0.55	7.69	0.22	3.7	0.22	3.7	0.22	5.21	0.38	2.6	0.49	7.69	0.22	3.7	0.22	3.03	0.2	5.88	0.19	3.13	0.58	6.6	0.08	5.88	0.19	3.7	0.22
2.12	0.46	3.3	0.08	3.3	0.08	3.03	0.46	7.14	0.08	2.6	0.49	3.03	0.46	2.6	0.73	2.43	0.55	2.43	0.55	6.25	0.43	3.13	0.58	7.69	0.22	3.13	0.58	7.14	0.08	5.88	0.19	3.03	0.2	6.6	0.08	3.7	0.22	2.6	0.49	3.7	0.22	3.13	0.58	7.14	0.08	7.69	0.22	7.14	0.08
2.12	0.46	3.3	0.08	7.69	0.22	2.12	0.42	7.69	0.22	1.79	0.27	6.6	0.08	2.6	0.49	2.6	0.73	7.69	0.22	3.57	0.14	3.7	0.22	7.69	0.22	7.14	0.08	7.69	0.22	5.88	0.19	7.14	0.08	7.69	0.22	3.7	0.22	3.13	0.58	7.69	0.22	3.13	0.58	3.7	0.22	5.88	0.19	3.13	0.58
2.12	0.46	3.3	0.08	7.69	0.22	2.43	0.55	5.88	0.19	2.6	0.49	6.6	0.08	5.88	0.19	2.53	0.28	5.88	0.19	3.3	0.08	3.13	0.58	7.14	0.08	6.6	0.08	7.69	0.22	7.69	0.22	5.88	0.19	3.13	0.58	2.43	0.55	7.69	0.22	2.43	0.55	3.13	0.58	7.14	0.08	5.88	0.19	3.13	0.58
2.12	0.46	3.3	0.08	7.69	0.22	3.03	0.46	5.88	0.19	2.7	0.26	5.88	0.19	3.3	0.08	3.13	0.58	2.6	0.49	5.21	0.38	2.43	0.55	7.14	0.08	7.14	0.08	7.14	0.08	5.88	0.19	2.6	0.49	3.03	0.2	2.43	0.55	2.43	0.55	7.14	0.08	3.13	0.58	7.69	0.22	7.69	0.22	5.88	0.19
2.12	0.46	3.3	0.08	7.69	0.22	3.03	0.46	5.88	0.19	2.53	0.28	2.12	0.46	3.3	0.08	2.43	0.55	3.7	0.22	6.25	0.43	3.7	0.22	7.69	0.22	3.13	0.58	3.7	0.22	5.21	0.38	3.7	0.22	6.6	0.08	2.43	0.55	3.7	0.22	2.6	0.49	3.13	0.58	7.69	0.22	5.88	0.19	7.69	0.22
2.12	0.46	3.3	0.08	7.69	0.22	3.03	0.46	5.88	0.19	2.53	0.28	2.12	0.46	3.3	0.08	2.43	0.55	3.7	0.22	6.25	0.43	3.7	0.22	7.69	0.22	3.13	0.58	3.7	0.22	5.21	0.38	3.7	0.22	6.6	0.08	2.43	0.55	3.7	0.22	2.6	0.49	3.13	0.58	7.69	0.22	5.88	0.19	7.14	0.08
2.12	0.46	3.3	0.08	2.43	0.55	3.03	0.46	5.88	0.19	2.53	0.28	2.12	0.46	3.3	0.08	2.43	0.55	6.6	0.08	5.88	0.19	3.7	0.22	7.69	0.22	3.13	0.58	3.7	0.22	5.21	0.38	2.6	0.49	6.6	0.08	2.43	0.55	2.43	0.55	6.6	0.08	3.13	0.58	7.69	0.22	5.88	0.19	7.69	0.22
2.12	0.46	3.3	0.08	7.14	0.08	1.79	0.27	2.43	0.55	7.69	0.22	6.6	0.08	2.43	0.55	2.6	0.73	3.7	0.22	3.13	0.58	2.53	0.28	2.6	0.49	5.88	0.19	3.13	0.58	3.03	0.2	6.6	0.08	2.43	0.55	7.69	0.22	5.88	0.19	5.21	0.38	7.14	0.08	7.69	0.22	3.13	0.58	5.88	0.19
2.12	0.46	3.3	0.08	7.14	0.08	7.14	0.08	7.69	0.22	2.43	0.55	5.88	0.19	2.6	0.49	3.13	0.58	2.12	0.46	2.6	0.73	6.6	0.08	2.6	0.73	1.79	0.27	6.6	0.08	5.21	0.38	7.14	0.08	7.69	0.22	3.03	0.2	7.69	0.22	7.69	0.22	5.88	0.19	7.69	0.22	3.7	0.22	7.69	0.22
2.12	0.46	3.3	0.08	7.14	0.08	3.03	0.46	5.88	0.19	2.53	0.28	2.12	0.46	3.3	0.08	2.43	0.55	3.7	0.22	6.25	0.43	3.7	0.22	7.69	0.22	3.13	0.58	3.7	0.22	5.21	0.38	3.7	0.22	6.6	0.08	2.43	0.55	3.7	0.22	2.6	0.49	3.13	0.58	7.69	0.22	6.6	0.08	7.69	0.22
2.12	0.46	3.3	0.08	7.14	0.08	3.03	0.46	5.88	0.19	2.53	0.28	2.12	0.46	3.3	0.08	2.43	0.55	3.7	0.22	6.25	0.43	3.7	0.22	7.69	0.22	3.13	0.58	3.7	0.22	5.21	0.38	3.7	0.22	6.6	0.08	2.43	0.55	3.7	0.22	2.6	0.49	3.13	0.58	7.69	0.22	5.88	0.19	7.69	0.22
2.12	0.46	3.3	0.08	7.14	0.08	3.03	0.46	5.88	0.19	2.53	0.28	2.12	0.46	3.3	0.08	2.43	0.55	3.7	0.22	6.25	0.43	3.7	0.22	7.69	0.22	3.13	0.58	3.7	0.22	5.21	0.38	3.7	0.22	6.6	0.08	2.43	0.55	3.7	0.22	2.6	0.49	3.13	0.58	7.69	0.22	5.88	0.19	7.69	0.22
2.12	0.46	3.3	0.08	7.14	0.08	3.03	0.46	5.88	0.19	2.53	0.28	2.12	0.46	3.3	0.08	2.43	0.55	3.7	0.22	6.25	0.43	3.7	0.22	7.69	0.22	3.13	0.58	3.7	0.22	5.21	0.38	3.7	0.22	6.6	0.08	2.43	0.55	3.7	0.22	2.6	0.49	3.13	0.58	7.69	0.22	5.88	0.19	7.69	0.22
2.12	0.46	3.3	0.08	7.14	0.08	3.03	0.46	5.88	0.19	2.53	0.28	2.12	0.46	3.3	0.08	2.43	0.55	3.7	0.22	6.25	0.43	3.7	0.22	7.69	0.22	3.13	0.58	3.7	0.22	5.21	0.38	3.7	0.22	6.6	0.08	2.43	0.55	2.43	0.55	2.6	0.49	3.13	0.58	7.69	0.22	5.88	0.19	7.69	0.22
2.12	0.46	6.6	0.08	3.7	0.22	2.7	0.26	6.6	0.08	3.3	0.08	6.6	0.08	3.13	0.58	2.43	0.55	2.43	0.55	7.69	0.22	2.43	0.55	7.69	0.22	2.6	0.49	6.6	0.08	3.03	0.46	7.14	0.08	7.69	0.22	2.6	0.49	3.7	0.22	6.6	0.08	3.03	0.46	5.88	0.19	7.69	0.22	3.7	0.22
2.12	0.46	7.69	0.22	3.3	0.08	3.57	0.14	5.21	0.38	2.7	0.26	6.25	0.43	3.7	0.22	2.6	0.73	2.6	0.49	3.3	0.08	3.7	0.22	7.69	0.22	7.14	0.08	3.7	0.22	5.21	0.38	2.6	0.49	6.6	0.08	2.43	0.55	7.69	0.22	5.88	0.19	3.13	0.58	6.6	0.08	7.69	0.22	2.43	0.55
2.12	0.46	7.69	0.22	3.3	0.08	3.57	0.14	5.21	0.38	2.7	0.26	6.25	0.43	6.25	0.43	2.6	0.73	2.6	0.49	2.7	0.26	3.7	0.22	7.69	0.22	7.14	0.08	3.7	0.22	5.21	0.38	7.69	0.22	6.6	0.08	3.7	0.22	2.43	0.55	5.88	0.19	3.13	0.58	6.6	0.08	5.88	0.19	2.43	0.55
2.12	0.46	7.69	0.22	7.69	0.22	1.79	0.27	5.88	0.19	3.3	0.08	6.25	0.43	2.6	0.73	2.43	0.55	2.12	0.46	6.25	0.43	3.7	0.22	7.14	0.08	5.88	0.19	2.12	0.46	5.88	0.19	6.6	0.08	5.88	0.19	3.7	0.22	7.14	0.08	7.14	0.08	3.13	0.58	7.69	0.22	3.7	0.22	3.7	0.22
2.12	0.46	7.69	0.22	7.69	0.22	1.79	0.27	5.88	0.19	3.3	0.08	6.25	0.43	2.6	0.73	2.43	0.55	2.12	0.46	6.25	0.43	3.7	0.22	7.14	0.08	5.88	0.19	2.12	0.46	5.88	0.19	6.6	0.08	5.88	0.19	3.7	0.22	7.14	0.08	7.14	0.08	3.13	0.58	7.69	0.22	3.7	0.22	3.7	0.22
2.12	0.46	7.69	0.22	7.69	0.22	1.79	0.27	5.88	0.19	3.3	0.08	6.25	0.43	2.6	0.73	2.43	0.55	2.12	0.46	6.25	0.43	3.7	0.22	7.14	0.08	5.88	0.19	2.12	0.46	5.88	0.19	6.6	0.08	5.88	0.19	3.7	0.22	7.14	0.08	7.14	0.08	3.13	0.58	7.69	0.22	3.7	0.22	3.7	0.22
2.12	0.46	7.69	0.22	7.69	0.22	1.79	0.27	5.88	0.19	3.3	0.08	6.25	0.43	3.13	0.58	2.43	0.55	2.12	0.46	6.25	0.43	3.7	0.22	7.14	0.08	5.88	0.19	2.12	0.46	5.88	0.19	6.6	0.08	5.88	0.19	3.7	0.22	7.14	0.08	7.14	0.08	3.13	0.58	7.69	0.22	3.7	0.22	3.7	0.22
2.12	0.46	7.69	0.22	7.69	0.22	1.79	0.27	5.88	0.19	3.3	0.08	6.25	0.43	3.13	0.58	2.43	0.55	2.12	0.46	6.25	0.43	3.7	0.22	7.14	0.08	5.88	0.19	2.12	0.46	5.88	0.19	6.6	0.08	5.88	0.19	3.7	0.22	7.14	0.08	7.14	0.08	3.13	0.58	7.69	0.22	3.7	0.22	3.7	0.22
2.12	0.46	7.69	0.22	7.69	0.22	1.79	0.27	5.88	0.19	3.3	0.08	6.25	0.43	3.13	0.58	2.43	0.55	2.12	0.46	6.25	0.43	3.7	0.22	7.14	0.08	5.88	0.19	2.12	0.46	5.88	0.19	6.6	0.08	5.88	0.19	3.7	0.22	7.14	0.08	7.14	0.08	3.13	0.58	7.69	0.22	3.7	0.22	3.7	0.22
2.12	0.46	7.69	0.22	7.69	0.22	1.79	0.27	5.88	0.19	3.3	0.08	6.25	0.43	3.57	0.14	2.43	0.55	2.12	0.46	6.25	0.43	3.7	0.22	7.69	0.22	7.14	0.08	2.12	0.46	7.14	0.08	6.6	0.08	7.69	0.22	3.7	0.22	7.69	0.22	5.88	0.19	3.13	0.58	7.69	0.22	7.69	0.22	3.7	0.22
2.12	0.46	7.69	0.22	7.69	0.22	1.79	0.27	5.88	0.19	3.3	0.08	6.25	0.43	3.57	0.14	2.43	0.55	2.12	0.46	6.25	0.43	3.7	0.22	7.69	0.22	7.14	0.08	2.12	0.46	7.14	0.08	6.6	0.08	7.69	0.22	3.7	0.22	7.69	0.22	5.88	0.19	3.13	0.58	7.69	0.22	7.69	0.22	3.7	0.22
2.12	0.46	7.69	0.22	7.69	0.22	1.79	0.27	5.88	0.19	3.3	0.08	6.25	0.43	3.57	0.14	2.43	0.55	2.12	0.46	6.25	0.43	3.7	0.22	7.69	0.22	7.14	0.08	2.12	0.46	7.14	0.08	6.6	0.08	7.69	0.22	3.7	0.22	7.69	0.22	5.88	0.19	3.13	0.58	7.69	0.22	7.69	0.22	3.7	0.22
2.12	0.46	7.69	0.22	7.69	0.22	1.79	0.27	5.88	0.19	3.3	0.08	6.25	0.43	3.57	0.14	2.43	0.55	2.12	0.46	6.25	0.43	3.7	0.22	5.21	0.38	7.14	0.08	2.12	0.46	7.14	0.08	6.6	0.08	7.14	0.08	3.7	0.22	7.69	0.22	5.88	0.19	3.13	0.58	7.69	0.22	7.69	0.22	3.7	0.22
2.12	0.46	7.69	0.22	7.69	0.22	1.79	0.27	5.88	0.19	3.3	0.08	6.25	0.43	3.57	0.14	2.43	0.55	2.12	0.46	6.25	0.43	3.7	0.22	7.14	0.08	7.69	0.22	2.12	0.46	7.14	0.08	6.6	0.08	5.88	0.19	3.7	0.22	5.21	0.38	5.88	0.19	3.13	0.58	7.69	0.22	7.69	0.22	3.7	0.22
2.12	0.46	7.69	0.22	7.69	0.22	1.79	0.27	5.88	0.19	3.3	0.08	6.25	0.43	3.57	0.14	2.43	0.55	2.12	0.46	6.25	0.43	3.7	0.22	7.14	0.08	7.69	0.22	2.12	0.46	7.14	0.08	6.6	0.08	5.88	0.19	3.7	0.22	5.21	0.38	5.88	0.19	3.13	0.58	7.69	0.22	7.69	0.22	3.7	0.22
2.12	0.46	7.69	0.22	7.69	0.22	1.79	0.27	5.88	0.19	3.3	0.08	6.25	0.43	3.57	0.14	2.43	0.55	2.12	0.46	6.25	0.43	3.7	0.22	7.14	0.08	7.69	0.22	2.12	0.46	7.14	0.08	6.6	0.08	5.88	0.19	3.7	0.22	5.21	0.38	5.88	0.19	3.13	0.58	7.69	0.22	7.69	0.22	3.7	0.22
2.12	0.46	7.69	0.22	7.69	0.22	1.79	0.27	5.88	0.19	3.3	0.08	6.25	0.43	3.57	0.14	2.43	0.55	2.12	0.46	6.25	0.43	3.7	0.22	7.14	0.08	7.69	0.22	2.12	0.46	7.14	0.08	6.6	0.08	5.88	0.19	3.7	0.22	5.21	0.38	5.88	0.19	3.13	0.58	7.69	0.22	7.69	0.22	3.7	0.22
2.12	0.46	7.69	0.22	7.69	0.22	1.79	0.27	5.88	0.19	3.3	0.08	6.25	0.43	3.57	0.14	2.43	0.55	2.12	0.46	6.25	0.43	3.7	0.22	7.14	0.08	7.69	0.22	2.12	0.46	7.14	0.08	6.6	0.08	5.88	0.19	3.7	0.22	5.21	0.38	5.88	0.19	3.13	0.58	7.69	0.22	7.69	0.22	3.7	0.22
2.12	0.46	7.69	0.22	7.69	0.22	1.79	0.27	5.88	0.19	3.3	0.08	6.25	0.43	3.57	0.14	2.43	0.55	2.12	0.46	6.25	0.43	3.7	0.22	7.14	0.08	7.69	0.22	2.12	0.46	7.14	0.08	6.6	0.08	5.88	0.19	3.7	0.22	5.21	0.38	5.88	0.19	3.13	0.58	7.69	0.22	7.69	0.22	3.7	0.22
2.12	0.46	7.69	0.22	7.69	0.22	1.79	0.27	5.88	0.19	3.3	0.08	6.25	0.43	3.57	0.14	2.43	0.55	2.12	0.46	6.25	0.43	3.7	0.22	7.14	0.08	7.14	0.08	2.12	0.46	7.14	0.08	6.6	0.08	7.69	0.22	3.7	0.22	7.69	0.22	5.88	0.19	3.13	0.58	7.69	0.22	7.69	0.22	3.7	0.22
2.12	0.46	7.69	0.22	7.69	0.22	1.79	0.27	5.88	0.19	3.3	0.08	6.25	0.43	3.57	0.14	2.43	0.55	2.12	0.46	6.25	0.43	3.7	0.22	7.14	0.08	7.14	0.08	2.12	0.46	7.14	0.08	6.6	0.08	7.69	0.22	3.7	0.22	7.69	0.22	5.88	0.19	3.13	0.58	7.69	0.22	7.69	0.22	3.7	0.22
2.12	0.46	7.69	0.22	7.69	0.22	1.79	0.27	5.88	0.19	3.3	0.08	6.25	0.43	3.57	0.14	2.43	0.55	2.12	0.46	6.25	0.43	3.7	0.22	7.14	0.08	7.14	0.08	2.12	0.46	7.14	0.08	6.6	0.08	7.69	0.22	3.7	0.22	7.69	0.22	5.88	0.19	3.13	0.58	7.69	0.22	7.69	0.22	3.7	0.22
2.12	0.46	7.69	0.22	7.69	0.22	1.79	0.27	5.88	0.19	3.3	0.08	6.25	0.43	3.57	0.14	2.43	0.55	2.12	0.46	6.25	0.43	3.7	0.22	7.14	0.08	7.14	0.08	2.12	0.46	7.14	0.08	6.6	0.08	7.69	0.22	3.7	0.22	7.69	0.22	5.88	0.19	3.13	0.58	7.69	0.22	7.69	0.22	3.7	0.22
2.12	0.46	7.69	0.22	7.69	0.22	1.79	0.27	5.88	0.19	3.3	0.08	6.25	0.43	3.57	0.14	2.43	0.55	2.12	0.46	6.25	0.43	3.7	0.22	7.14	0.08	7.14	0.08	2.12	0.46	7.14	0.08	6.6	0.08	7.69	0.22	3.7	0.22	7.69	0.22	5.88	0.19	3.13	0.58	7.69	0.22	7.69	0.22	3.7	0.22
2.12	0.46	7.69	0.22	7.69	0.22	1.79	0.27	5.88	0.19	3.3	0.08	6.25	0.43	3.57	0.14	2.43	0.55	2.12	0.46	6.25	0.43	3.7	0.22	7.14	0.08	7.14	0.08	2.12	0.46	7.14	0.08	6.6	0.08	7.69	0.22	3.7	0.22	7.69	0.22	5.88	0.19	3.13	0.58	7.69	0.22	5.88	0.19	3.7	0.22
2.12	0.46	7.69	0.22	7.69	0.22	1.79	0.27	5.88	0.19	3.3	0.08	6.25	0.43	3.57	0.14	2.43	0.55	2.12	0.46	6.25	0.43	3.7	0.22	7.14	0.08	7.14	0.08	2.12	0.46	7.14	0.08	6.6	0.08	7.69	0.22	3.7	0.22	7.69	0.22	5.88	0.19	3.13	0.58	7.69	0.22	7.14	0.08	3.7	0.22
2.12	0.46	7.69	0.22	7.69	0.22	1.79	0.27	5.88	0.19	3.3	0.08	6.25	0.43	3.57	0.14	2.43	0.55	2.12	0.46	6.25	0.43	3.7	0.22	7.14	0.08	7.14	0.08	2.12	0.46	7.14	0.08	6.6	0.08	7.69	0.22	3.7	0.22	7.69	0.22	5.88	0.19	3.13	0.58	7.69	0.22	7.14	0.08	3.7	0.22
2.12	0.46	7.69	0.22	7.69	0.22	1.79	0.27	5.88	0.19	3.3	0.08	6.25	0.43	3.57	0.14	2.43	0.55	2.12	0.46	6.25	0.43	3.7	0.22	7.14	0.08	7.14	0.08	2.12	0.46	7.14	0.08	6.6	0.08	7.69	0.22	2.43	0.55	5.21	0.38	5.88	0.19	3.13	0.58	7.69	0.22	7.69	0.22	3.7	0.22
2.12	0.46	7.69	0.22	7.69	0.22	1.79	0.27	5.88	0.19	3.3	0.08	6.25	0.43	3.57	0.14	2.43	0.55	2.12	0.46	6.25	0.43	3.7	0.22	7.14	0.08	7.14	0.08	2.12	0.46	7.14	0.08	6.6	0.08	5.88	0.19	3.7	0.22	7.69	0.22	5.88	0.19	3.13	0.58	7.69	0.22	7.14	0.08	3.7	0.22
2.12	0.46	7.69	0.22	7.69	0.22	1.79	0.27	5.88	0.19	3.3	0.08	6.25	0.43	3.57	0.14	2.43	0.55	2.12	0.46	6.25	0.43	3.7	0.22	7.14	0.08	7.14	0.08	2.12	0.46	7.14	0.08	6.6	0.08	7.14	0.08	3.7	0.22	7.69	0.22	5.88	0.19	3.13	0.58	7.69	0.22	7.69	0.22	3.7	0.22
2.12	0.46	7.69	0.22	7.69	0.22	1.79	0.27	5.88	0.19	3.3	0.08	6.25	0.43	3.57	0.14	2.43	0.55	2.12	0.46	6.25	0.43	3.7	0.22	7.14	0.08	7.14	0.08	2.12	0.46	7.14	0.08	6.6	0.08	7.14	0.08	3.7	0.22	7.69	0.22	5.88	0.19	3.13	0.58	7.69	0.22	7.69	0.22	3.7	0.22
2.12	0.46	7.69	0.22	7.69	0.22	1.79	0.27	5.88	0.19	3.3	0.08	6.25	0.43	3.57	0.14	2.43	0.55	2.12	0.46	6.25	0.43	3.7	0.22	7.14	0.08	7.14	0.08	2.12	0.46	7.14	0.08	6.6	0.08	7.14	0.08	3.7	0.22	7.69	0.22	5.88	0.19	3.13	0.58	7.69	0.22	7.69	0.22	3.7	0.22
2.12	0.46	7.69	0.22	7.69	0.22	1.79	0.27	5.88	0.19	3.3	0.08	6.25	0.43	3.57	0.14	2.43	0.55	2.12	0.46	6.25	0.43	3.7	0.22	7.14	0.08	7.14	0.08	2.12	0.46	7.14	0.08	6.6	0.08	7.14	0.08	3.7	0.22	7.69	0.22	5.88	0.19	3.13	0.58	7.69	0.22	7.69	0.22	3.7	0.22
2.12	0.46	7.69	0.22	7.69	0.22	1.79	0.27	5.88	0.19	3.3	0.08	6.25	0.43	3.57	0.14	2.43	0.55	2.12	0.46	6.25	0.43	3.7	0.22	7.14	0.08	7.14	0.08	2.12	0.46	7.14	0.08	6.6	0.08	7.14	0.08	3.7	0.22	7.69	0.22	5.88	0.19	3.13	0.58	7.69	0.22	7.69	0.22	3.7	0.22
2.12	0.46	7.69	0.22	7.69	0.22	1.79	0.27	5.88	0.19	3.3	0.08	6.25	0.43	3.57	0.14	2.43	0.55	2.12	0.46	6.25	0.43	3.7	0.22	7.14	0.08	7.14	0.08	2.12	0.46	7.14	0.08	6.6	0.08	7.14	0.08	3.7	0.22	7.69	0.22	5.88	0.19	3.13	0.58	7.69	0.22	7.14	0.08	3.7	0.22
2.12	0.46	7.69	0.22	7.69	0.22	1.79	0.27	5.88	0.19	3.3	0.08	6.25	0.43	2.12	0.42	2.43	0.55	2.12	0.46	6.25	0.43	3.7	0.22	7.14	0.08	5.88	0.19	2.12	0.46	5.88	0.19	6.6	0.08	5.88	0.19	3.7	0.22	7.14	0.08	7.14	0.08	3.13	0.58	7.69	0.22	3.7	0.22	3.7	0.22
2.12	0.46	7.69	0.22	7.69	0.22	1.79	0.27	5.88	0.19	3.3	0.08	6.25	0.43	2.43	0.55	2.43	0.55	2.12	0.46	6.25	0.43	3.7	0.22	7.14	0.08	7.14	0.08	2.12	0.46	5.88	0.19	5.88	0.19	5.88	0.19	3.7	0.22	7.14	0.08	5.88	0.19	3.13	0.58	7.69	0.22	7.69	0.22	3.7	0.22
2.12	0.46	7.69	0.22	7.69	0.22	2.12	0.42	2.7	0.26	2.43	0.55	6.25	0.43	5.21	0.38	2.43	0.55	2.12	0.46	2.43	0.55	7.14	0.08	7.69	0.22	2.6	0.49	6.6	0.08	5.88	0.19	7.69	0.22	7.69	0.22	2.6	0.49	7.69	0.22	7.69	0.22	3.13	0.58	6.6	0.08	5.88	0.19	3.7	0.22
2.12	0.46	7.69	0.22	2.7	0.26	3.03	0.46	5.88	0.19	2.7	0.26	6.25	0.43	2.6	0.49	2.6	0.73	2.12	0.46	6.6	0.08	2.43	0.55	7.69	0.22	3.7	0.22	7.69	0.22	2.43	0.55	7.69	0.22	3.03	0.2	3.7	0.22	7.14	0.08	5.88	0.19	3.13	0.58	6.6	0.08	7.14	0.08	3.7	0.22
2.12	0.46	7.69	0.22	2.6	0.49	2.53	0.28	7.14	0.08	2.43	0.55	6.25	0.43	2.6	0.73	3.57	0.14	2.12	0.46	7.14	0.08	2.43	0.55	7.69	0.22	3.7	0.22	7.69	0.22	5.88	0.19	7.14	0.08	3.13	0.58	7.14	0.08	6.6	0.08	5.88	0.19	7.69	0.22	3.7	0.22	5.88	0.19	5.88	0.19
2.12	0.46	7.69	0.22	7.14	0.08	1.79	0.27	5.88	0.19	3.3	0.08	6.25	0.43	2.6	0.73	2.43	0.55	2.12	0.46	6.25	0.43	3.7	0.22	7.14	0.08	5.88	0.19	2.12	0.46	5.88	0.19	6.6	0.08	5.88	0.19	3.7	0.22	7.14	0.08	7.14	0.08	3.13	0.58	7.69	0.22	3.7	0.22	3.7	0.22
2.12	0.46	7.69	0.22	7.14	0.08	1.79	0.27	5.88	0.19	3.3	0.08	6.25	0.43	2.6	0.73	2.43	0.55	2.12	0.46	6.25	0.43	3.7	0.22	7.14	0.08	5.88	0.19	2.12	0.46	5.88	0.19	6.6	0.08	5.88	0.19	3.7	0.22	7.14	0.08	7.14	0.08	3.13	0.58	7.69	0.22	3.7	0.22	3.7	0.22
2.12	0.46	7.69	0.22	7.14	0.08	1.79	0.27	5.88	0.19	3.3	0.08	6.25	0.43	2.6	0.73	2.43	0.55	2.12	0.46	6.25	0.43	3.7	0.22	7.14	0.08	5.88	0.19	2.12	0.46	5.88	0.19	6.6	0.08	5.88	0.19	3.7	0.22	7.14	0.08	7.14	0.08	3.13	0.58	7.69	0.22	3.7	0.22	3.7	0.22
2.12	0.46	7.69	0.22	7.14	0.08	1.79	0.27	5.88	0.19	3.3	0.08	6.25	0.43	2.6	0.73	2.43	0.55	2.12	0.46	6.25	0.43	3.7	0.22	7.14	0.08	5.88	0.19	2.12	0.46	5.88	0.19	6.6	0.08	5.88	0.19	3.7	0.22	7.14	0.08	7.14	0.08	3.13	0.58	7.69	0.22	3.7	0.22	3.7	0.22
2.12	0.46	7.69	0.22	7.14	0.08	1.79	0.27	5.88	0.19	3.3	0.08	6.25	0.43	2.6	0.73	2.43	0.55	2.12	0.46	6.25	0.43	3.7	0.22	7.14	0.08	5.88	0.19	2.12	0.46	5.88	0.19	6.6	0.08	5.88	0.19	3.7	0.22	7.14	0.08	7.14	0.08	3.13	0.58	7.69	0.22	3.7	0.22	3.7	0.22
2.12	0.46	7.69	0.22	7.14	0.08	1.79	0.27	5.88	0.19	3.3	0.08	6.25	0.43	3.13	0.58	2.43	0.55	2.12	0.46	6.25	0.43	3.7	0.22	3.7	0.22	7.14	0.08	2.12	0.46	7.14	0.08	3.7	0.22	5.88	0.19	3.7	0.22	7.14	0.08	3.7	0.22	3.13	0.58	7.69	0.22	3.7	0.22	3.7	0.22
2.12	0.46	7.69	0.22	7.14	0.08	1.79	0.27	5.88	0.19	3.3	0.08	6.25	0.43	3.57	0.14	2.43	0.55	2.12	0.46	6.25	0.43	3.7	0.22	7.14	0.08	7.69	0.22	2.12	0.46	7.14	0.08	6.6	0.08	5.88	0.19	3.7	0.22	5.21	0.38	5.88	0.19	3.13	0.58	7.69	0.22	7.69	0.22	3.7	0.22
2.12	0.46	7.69	0.22	7.14	0.08	1.79	0.27	5.88	0.19	3.3	0.08	6.25	0.43	3.57	0.14	2.43	0.55	2.12	0.46	6.25	0.43	3.7	0.22	7.14	0.08	7.69	0.22	2.12	0.46	7.14	0.08	6.6	0.08	5.88	0.19	3.7	0.22	5.21	0.38	5.88	0.19	3.13	0.58	7.69	0.22	7.69	0.22	3.7	0.22
2.12	0.46	7.69	0.22	7.14	0.08	1.79	0.27	5.88	0.19	3.3	0.08	6.25	0.43	3.57	0.14	2.43	0.55	2.12	0.46	6.25	0.43	3.7	0.22	7.14	0.08	7.69	0.22	2.12	0.46	7.14	0.08	6.6	0.08	5.88	0.19	3.7	0.22	5.21	0.38	5.88	0.19	3.13	0.58	7.69	0.22	7.69	0.22	3.7	0.22
2.12	0.46	7.69	0.22	7.14	0.08	1.79	0.27	5.88	0.19	3.3	0.08	6.25	0.43	3.57	0.14	2.43	0.55	2.12	0.46	6.25	0.43	3.7	0.22	7.14	0.08	7.69	0.22	2.12	0.46	7.14	0.08	6.6	0.08	5.88	0.19	3.7	0.22	5.21	0.38	5.88	0.19	3.13	0.58	7.69	0.22	7.69	0.22	3.7	0.22
2.12	0.46	7.69	0.22	7.14	0.08	1.79	0.27	5.88	0.19	3.3	0.08	6.25	0.43	3.57	0.14	2.43	0.55	2.12	0.46	6.25	0.43	3.7	0.22	7.14	0.08	7.69	0.22	2.43	0.55	7.14	0.08	6.6	0.08	5.88	0.19	3.7	0.22	5.21	0.38	5.88	0.19	3.13	0.58	7.69	0.22	7.69	0.22	3.7	0.22
2.12	0.46	7.69	0.22	7.14	0.08	1.79	0.27	5.88	0.19	3.3	0.08	6.25	0.43	2.43	0.55	2.43	0.55	2.12	0.46	6.25	0.43	3.7	0.22	7.14	0.08	7.69	0.22	2.12	0.46	7.14	0.08	5.88	0.19	7.69	0.22	3.7	0.22	7.69	0.22	5.88	0.19	3.13	0.58	7.69	0.22	7.69	0.22	3.7	0.22
2.12	0.46	7.69	0.22	7.14	0.08	1.79	0.27	5.88	0.19	3.3	0.08	6.25	0.43	2.43	0.55	2.43	0.55	2.12	0.46	6.25	0.43	3.7	0.22	7.14	0.08	7.69	0.22	2.12	0.46	7.14	0.08	5.88	0.19	7.69	0.22	3.7	0.22	7.14	0.08	5.88	0.19	3.13	0.58	7.69	0.22	5.21	0.38	3.7	0.22
2.12	0.46	5.88	0.19	3.3	0.08	2.12	0.42	5.88	0.19	2.6	0.73	6.25	0.43	2.6	0.49	2.43	0.55	5.88	0.19	7.14	0.08	2.43	0.55	3.7	0.22	2.43	0.55	5.21	0.38	5.88	0.19	3.7	0.22	5.88	0.19	3.7	0.22	7.69	0.22	2.6	0.49	3.13	0.58	5.88	0.19	7.69	0.22	5.21	0.38
2.12	0.46	5.88	0.19	3.3	0.08	3.03	0.46	2.12	0.46	2.43	0.55	5.21	0.38	2.43	0.55	3.57	0.14	2.12	0.46	7.69	0.22	7.69	0.22	7.69	0.22	7.14	0.08	5.88	0.19	2.12	0.42	7.69	0.22	7.69	0.22	2.6	0.49	2.6	0.49	7.69	0.22	3.13	0.58	5.88	0.19	5.88	0.19	3.7	0.22
2.12	0.46	5.88	0.19	1.79	0.27	3.03	0.46	5.88	0.19	2.6	0.73	6.25	0.43	3.7	0.22	2.6	0.73	7.14	0.08	3.3	0.08	2.43	0.55	7.69	0.22	7.14	0.08	3.7	0.22	7.14	0.08	7.14	0.08	6.6	0.08	2.43	0.55	3.03	0.2	7.14	0.08	3.13	0.58	7.69	0.22	5.88	0.19	7.69	0.22
2.12	0.46	5.88	0.19	1.79	0.27	3.03	0.46	5.88	0.19	3.3	0.08	6.25	0.43	3.13	0.58	2.43	0.55	7.14	0.08	3.3	0.08	2.43	0.55	7.69	0.22	7.69	0.22	3.7	0.22	7.14	0.08	7.14	0.08	6.6	0.08	2.43	0.55	3.03	0.2	7.14	0.08	3.13	0.58	7.69	0.22	5.88	0.19	7.14	0.08
2.12	0.46	5.88	0.19	2.7	0.26	2.12	0.42	7.69	0.22	1.79	0.27	6.25	0.43	3.3	0.08	2.6	0.73	2.6	0.49	2.6	0.49	3.7	0.22	3.7	0.22	7.14	0.08	7.14	0.08	5.88	0.19	5.88	0.19	5.88	0.19	2.6	0.49	3.13	0.58	7.14	0.08	3.13	0.58	6.6	0.08	3.7	0.22	5.88	0.19
2.12	0.46	5.88	0.19	2.7	0.26	2.12	0.42	7.69	0.22	2.7	0.26	6.25	0.43	3.3	0.08	2.6	0.73	2.43	0.55	2.6	0.49	3.7	0.22	2.6	0.49	7.14	0.08	7.14	0.08	5.88	0.19	6.6	0.08	5.88	0.19	2.6	0.49	3.7	0.22	7.14	0.08	3.13	0.58	6.6	0.08	5.88	0.19	5.88	0.19
2.12	0.46	5.88	0.19	2.53	0.28	3.03	0.46	5.88	0.19	2.12	0.42	6.25	0.43	2.53	0.28	2.43	0.55	2.12	0.46	6.25	0.43	2.43	0.55	7.14	0.08	7.14	0.08	7.69	0.22	7.14	0.08	7.14	0.08	6.25	0.43	2.43	0.55	7.69	0.22	5.88	0.19	3.7	0.22	6.6	0.08	5.88	0.19	5.88	0.19
2.12	0.46	5.88	0.19	7.14	0.08	2.12	0.42	7.69	0.22	2.53	0.28	6.25	0.43	2.43	0.55	2.6	0.73	2.6	0.49	3.3	0.08	3.7	0.22	7.14	0.08	5.88	0.19	6.6	0.08	5.88	0.19	5.88	0.19	5.88	0.19	3.7	0.22	7.69	0.22	5.88	0.19	3.13	0.58	5.88	0.19	5.88	0.19	3.7	0.22
2.12	0.46	5.88	0.19	7.14	0.08	2.7	0.26	3.7	0.22	2.53	0.28	3.03	0.46	3.13	0.58	2.53	0.28	2.12	0.46	5.21	0.38	1.79	0.27	7.69	0.22	7.69	0.22	3.03	0.46	6.6	0.08	7.69	0.22	7.69	0.22	7.14	0.08	2.6	0.49	7.69	0.22	3.03	0.46	6.6	0.08	7.14	0.08	5.88	0.19
2.12	0.46	2.12	0.46	2.6	0.73	3.03	0.46	7.69	0.22	2.43	0.55	2.12	0.46	2.43	0.55	3.57	0.14	2.12	0.46	6.25	0.43	3.13	0.58	7.69	0.22	3.7	0.22	5.88	0.19	5.21	0.38	2.6	0.49	5.88	0.19	2.6	0.49	7.14	0.08	5.88	0.19	3.03	0.2	5.88	0.19	2.6	0.49	3.7	0.22
2.12	0.46	2.12	0.46	5.88	0.19	3.3	0.08	6.6	0.08	3.03	0.46	3.13	0.58	2.6	0.73	2.6	0.49	7.69	0.22	6.25	0.43	3.7	0.22	7.14	0.08	7.69	0.22	7.69	0.22	5.88	0.19	3.7	0.22	7.14	0.08	3.03	0.2	3.7	0.22	7.69	0.22	3.13	0.58	5.21	0.38	5.88	0.19	6.6	0.08
2.12	0.46	2.12	0.46	2.43	0.55	6.6	0.08	7.69	0.22	1.79	0.27	3.03	0.46	2.7	0.26	2.6	0.73	2.12	0.46	6.25	0.43	3.7	0.22	7.69	0.22	5.21	0.38	5.88	0.19	3.03	0.2	2.6	0.49	6.6	0.08	2.43	0.55	3.7	0.22	7.14	0.08	3.13	0.58	5.88	0.19	2.6	0.49	6.6	0.08
2.12	0.46	2.7	0.26	3.3	0.08	3.03	0.46	7.69	0.22	3.57	0.14	6.25	0.43	3.13	0.58	2.6	0.73	3.7	0.22	6.25	0.43	3.7	0.22	7.14	0.08	3.13	0.58	2.12	0.46	7.14	0.08	2.6	0.49	7.69	0.22	3.7	0.22	3.03	0.2	5.88	0.19	3.13	0.58	3.7	0.22	5.88	0.19	3.7	0.22
2.12	0.46	2.7	0.26	3.3	0.08	3.03	0.46	7.69	0.22	2.53	0.28	6.25	0.43	3.13	0.58	2.6	0.73	3.7	0.22	6.25	0.43	3.7	0.22	7.14	0.08	3.13	0.58	2.12	0.46	7.14	0.08	2.6	0.49	7.69	0.22	3.7	0.22	3.03	0.2	5.88	0.19	3.13	0.58	3.7	0.22	5.88	0.19	3.7	0.22
2.12	0.46	2.7	0.26	3.3	0.08	3.03	0.46	7.69	0.22	2.53	0.28	6.25	0.43	3.13	0.58	2.6	0.73	3.7	0.22	6.25	0.43	3.7	0.22	7.14	0.08	3.13	0.58	2.12	0.46	7.14	0.08	2.6	0.49	7.69	0.22	3.7	0.22	3.03	0.2	5.88	0.19	3.13	0.58	3.7	0.22	5.88	0.19	3.7	0.22
2.12	0.46	2.7	0.26	3.3	0.08	3.03	0.46	7.69	0.22	2.53	0.28	6.25	0.43	3.13	0.58	2.6	0.73	3.7	0.22	6.25	0.43	3.7	0.22	7.14	0.08	3.13	0.58	2.12	0.46	7.14	0.08	2.6	0.49	7.69	0.22	3.7	0.22	3.03	0.2	5.88	0.19	3.13	0.58	3.7	0.22	5.88	0.19	3.7	0.22
2.12	0.46	2.7	0.26	3.3	0.08	3.03	0.46	7.69	0.22	2.53	0.28	6.25	0.43	3.13	0.58	2.6	0.73	3.7	0.22	6.25	0.43	3.7	0.22	7.14	0.08	3.13	0.58	2.12	0.46	7.14	0.08	2.6	0.49	7.69	0.22	3.7	0.22	3.03	0.2	5.88	0.19	3.13	0.58	3.7	0.22	5.88	0.19	3.7	0.22
2.12	0.46	2.7	0.26	3.3	0.08	3.03	0.46	7.69	0.22	2.53	0.28	6.25	0.43	3.13	0.58	2.6	0.73	3.7	0.22	6.25	0.43	3.7	0.22	7.14	0.08	3.13	0.58	2.12	0.46	7.14	0.08	2.6	0.49	7.69	0.22	3.7	0.22	3.03	0.2	5.88	0.19	3.13	0.58	3.7	0.22	5.88	0.19	3.7	0.22
2.12	0.46	2.7	0.26	3.3	0.08	3.03	0.46	7.69	0.22	2.53	0.28	6.25	0.43	3.13	0.58	2.6	0.73	3.7	0.22	6.25	0.43	3.7	0.22	7.14	0.08	3.13	0.58	2.12	0.46	7.14	0.08	2.6	0.49	7.69	0.22	3.7	0.22	3.03	0.2	5.88	0.19	3.13	0.58	3.7	0.22	5.88	0.19	3.7	0.22
2.12	0.46	2.7	0.26	3.3	0.08	3.03	0.46	7.69	0.22	2.53	0.28	6.25	0.43	3.13	0.58	2.6	0.73	3.7	0.22	6.25	0.43	3.7	0.22	7.14	0.08	3.13	0.58	2.12	0.46	7.14	0.08	2.6	0.49	7.69	0.22	3.7	0.22	3.03	0.2	5.88	0.19	3.13	0.58	3.7	0.22	5.88	0.19	3.7	0.22
2.12	0.46	2.7	0.26	3.3	0.08	3.03	0.46	7.69	0.22	2.53	0.28	6.25	0.43	3.13	0.58	2.6	0.73	3.7	0.22	6.25	0.43	3.7	0.22	7.14	0.08	3.13	0.58	2.12	0.46	7.14	0.08	2.6	0.49	7.69	0.22	3.7	0.22	3.03	0.2	5.88	0.19	3.13	0.58	3.7	0.22	5.88	0.19	3.7	0.22
2.12	0.46	2.7	0.26	3.3	0.08	3.03	0.46	7.69	0.22	2.53	0.28	6.25	0.43	3.13	0.58	2.6	0.73	3.7	0.22	6.25	0.43	3.7	0.22	7.14	0.08	3.13	0.58	2.12	0.46	7.14	0.08	2.6	0.49	7.69	0.22	3.7	0.22	3.03	0.2	5.88	0.19	3.13	0.58	3.7	0.22	5.88	0.19	3.7	0.22
2.12	0.46	2.7	0.26	3.3	0.08	3.03	0.46	7.69	0.22	2.53	0.28	6.25	0.43	3.13	0.58	2.6	0.73	3.7	0.22	6.25	0.43	3.7	0.22	7.14	0.08	3.13	0.58	2.12	0.46	7.14	0.08	2.6	0.49	7.69	0.22	3.7	0.22	3.03	0.2	5.88	0.19	3.13	0.58	2.43	0.55	5.88	0.19	3.03	0.2
2.12	0.46	2.7	0.26	3.3	0.08	3.03	0.46	7.69	0.22	2.53	0.28	6.25	0.43	1.79	0.27	2.6	0.73	7.14	0.08	6.25	0.43	3.7	0.22	7.69	0.22	3.13	0.58	2.12	0.46	7.14	0.08	2.6	0.49	7.69	0.22	2.43	0.55	3.03	0.2	5.88	0.19	3.13	0.58	6.6	0.08	7.69	0.22	2.43	0.55
2.12	0.46	2.7	0.26	3.3	0.08	3.03	0.46	7.69	0.22	2.53	0.28	6.25	0.43	1.79	0.27	2.6	0.73	7.14	0.08	6.25	0.43	3.7	0.22	7.69	0.22	3.13	0.58	2.12	0.46	7.14	0.08	2.6	0.49	7.69	0.22	2.43	0.55	3.03	0.2	5.88	0.19	3.13	0.58	6.6	0.08	7.69	0.22	2.43	0.55
2.12	0.46	2.7	0.26	3.3	0.08	3.03	0.46	7.69	0.22	2.53	0.28	6.25	0.43	1.79	0.27	2.6	0.73	7.14	0.08	6.25	0.43	3.7	0.22	7.69	0.22	3.13	0.58	2.12	0.46	7.14	0.08	2.6	0.49	7.69	0.22	2.43	0.55	3.03	0.2	5.88	0.19	3.13	0.58	6.6	0.08	7.69	0.22	2.43	0.55
2.12	0.46	2.7	0.26	3.3	0.08	3.03	0.46	2.6	0.49	2.6	0.49	6.25	0.43	2.6	0.49	2.43	0.55	3.7	0.22	6.25	0.43	3.7	0.22	7.69	0.22	3.7	0.22	2.6	0.49	3.13	0.58	3.7	0.22	6.6	0.08	3.7	0.22	5.88	0.19	2.6	0.49	3.13	0.58	7.69	0.22	7.69	0.22	6.6	0.08
2.12	0.46	2.7	0.26	1.79	0.27	3.03	0.46	5.88	0.19	2.7	0.26	6.25	0.43	2.6	0.49	3.3	0.08	2.6	0.49	3.7	0.22	2.43	0.55	7.69	0.22	7.69	0.22	7.14	0.08	5.21	0.38	7.14	0.08	7.14	0.08	3.03	0.2	2.43	0.55	6.6	0.08	7.14	0.08	5.21	0.38	5.88	0.19	2.43	0.55
2.12	0.46	2.6	0.49	1.79	0.27	5.88	0.19	2.6	0.73	6.25	0.43	2.53	0.28	2.12	0.42	2.12	0.46	7.14	0.08	2.12	0.42	5.88	0.19	2.6	0.49	7.69	0.22	5.88	0.19	7.69	0.22	6.6	0.08	2.6	0.49	5.88	0.19	5.88	0.19	2.43	0.55	5.21	0.38	5.88	0.19	2.6	0.49	5.88	0.19
2.12	0.46	7.14	0.08	2.6	0.73	7.69	0.22	3.13	0.58	3.03	0.46	6.25	0.43	2.12	0.42	2.7	0.26	2.12	0.42	3.3	0.08	3.13	0.58	5.88	0.19	7.69	0.22	5.88	0.19	2.12	0.42	3.3	0.08	3.3	0.08	2.43	0.55	5.88	0.19	3.03	0.46	5.88	0.19	5.88	0.19	5.88	0.19	5.88	0.19
2.12	0.46	7.14	0.08	2.6	0.73	3.03	0.46	5.88	0.19	2.43	0.55	6.6	0.08	2.43	0.55	3.57	0.14	3.13	0.58	6.25	0.43	3.7	0.22	6.25	0.43	3.13	0.58	7.14	0.08	7.69	0.22	3.03	0.2	7.14	0.08	2.43	0.55	3.03	0.2	7.14	0.08	3.13	0.58	5.88	0.19	7.14	0.08	5.88	0.19
2.12	0.46	7.14	0.08	3.3	0.08	6.6	0.08	5.88	0.19	2.53	0.28	6.25	0.43	2.43	0.55	2.6	0.73	2.12	0.46	3.3	0.08	2.12	0.46	7.69	0.22	3.7	0.22	3.7	0.22	7.14	0.08	7.14	0.08	6.6	0.08	2.43	0.55	3.03	0.2	5.88	0.19	3.13	0.58	5.88	0.19	5.88	0.19	3.7	0.22
2.12	0.46	7.14	0.08	3.3	0.08	3.57	0.14	5.88	0.19	1.79	0.27	6.25	0.43	2.6	0.73	2.6	0.73	2.12	0.46	3.3	0.08	3.7	0.22	7.69	0.22	3.7	0.22	3.7	0.22	7.69	0.22	7.14	0.08	6.6	0.08	2.43	0.55	3.03	0.2	7.14	0.08	3.13	0.58	7.69	0.22	7.69	0.22	5.21	0.38
2.12	0.46	7.14	0.08	3.3	0.08	3.03	0.46	2.6	0.49	1.79	0.27	6.25	0.43	2.6	0.49	2.6	0.73	7.14	0.08	2.7	0.26	2.6	0.49	7.69	0.22	7.14	0.08	3.7	0.22	7.14	0.08	7.14	0.08	6.6	0.08	2.43	0.55	3.03	0.2	7.14	0.08	3.13	0.58	7.69	0.22	5.21	0.38	3.7	0.22
2.12	0.46	7.14	0.08	3.57	0.14	3.03	0.46	5.88	0.19	3.3	0.08	6.25	0.43	2.43	0.55	2.12	0.42	2.12	0.46	3.3	0.08	2.43	0.55	7.69	0.22	7.69	0.22	2.7	0.26	7.14	0.08	7.14	0.08	6.6	0.08	2.43	0.55	3.03	0.2	5.21	0.38	3.13	0.58	7.69	0.22	5.88	0.19	7.14	0.08
2.12	0.46	7.14	0.08	7.69	0.22	2.53	0.28	5.88	0.19	2.6	0.73	6.25	0.43	3.7	0.22	2.43	0.55	2.12	0.46	6.25	0.43	3.7	0.22	7.14	0.08	5.88	0.19	2.12	0.46	5.88	0.19	5.88	0.19	5.88	0.19	3.7	0.22	7.14	0.08	3.7	0.22	3.13	0.58	7.69	0.22	7.14	0.08	3.7	0.22
2.12	0.46	7.14	0.08	1.79	0.27	6.25	0.43	5.88	0.19	2.6	0.49	6.6	0.08	2.53	0.28	2.6	0.73	3.7	0.22	3.3	0.08	3.13	0.58	2.43	0.55	3.7	0.22	7.69	0.22	5.88	0.19	6.6	0.08	2.6	0.49	2.43	0.55	6.6	0.08	6.6	0.08	3.13	0.58	5.88	0.19	5.88	0.19	5.88	0.19
2.12	0.46	7.14	0.08	1.79	0.27	3.03	0.46	5.88	0.19	2.7	0.26	6.25	0.43	2.43	0.55	2.6	0.73	7.69	0.22	3.3	0.08	2.43	0.55	7.69	0.22	7.69	0.22	3.7	0.22	7.14	0.08	3.7	0.22	6.6	0.08	2.43	0.55	3.03	0.2	5.88	0.19	3.13	0.58	7.69	0.22	5.88	0.19	7.69	0.22
2.12	0.46	7.14	0.08	1.79	0.27	3.03	0.46	5.88	0.19	2.7	0.26	6.25	0.43	2.43	0.55	2.12	0.42	7.69	0.22	3.3	0.08	2.43	0.55	7.69	0.22	7.14	0.08	3.7	0.22	7.14	0.08	7.14	0.08	6.6	0.08	2.43	0.55	3.03	0.2	5.88	0.19	3.13	0.58	7.69	0.22	5.88	0.19	7.14	0.08
2.12	0.46	7.14	0.08	1.79	0.27	3.03	0.46	5.88	0.19	2.7	0.26	6.25	0.43	2.43	0.55	2.12	0.42	7.69	0.22	3.3	0.08	2.43	0.55	7.69	0.22	7.14	0.08	3.7	0.22	7.14	0.08	7.14	0.08	6.6	0.08	2.43	0.55	3.03	0.2	5.88	0.19	3.13	0.58	7.69	0.22	5.88	0.19	7.14	0.08
2.12	0.46	7.14	0.08	1.79	0.27	3.03	0.46	5.88	0.19	2.7	0.26	6.25	0.43	2.43	0.55	2.12	0.42	7.69	0.22	3.3	0.08	2.43	0.55	7.69	0.22	7.14	0.08	3.7	0.22	7.14	0.08	7.14	0.08	6.6	0.08	2.43	0.55	3.03	0.2	5.88	0.19	3.13	0.58	7.69	0.22	5.88	0.19	7.14	0.08
2.12	0.46	7.14	0.08	1.79	0.27	3.03	0.46	5.88	0.19	2.53	0.28	6.25	0.43	3.13	0.58	2.6	0.73	2.12	0.46	3.3	0.08	2.12	0.46	7.69	0.22	3.7	0.22	3.7	0.22	7.14	0.08	7.14	0.08	6.6	0.08	2.43	0.55	3.03	0.2	5.88	0.19	3.13	0.58	5.88	0.19	5.21	0.38	3.7	0.22
2.12	0.46	7.14	0.08	2.7	0.26	3.03	0.46	5.88	0.19	2.7	0.26	6.25	0.43	3.13	0.58	2.6	0.73	2.12	0.46	3.3	0.08	2.12	0.46	7.69	0.22	3.7	0.22	3.7	0.22	7.14	0.08	7.14	0.08	6.6	0.08	3.7	0.22	3.03	0.2	5.88	0.19	3.13	0.58	5.88	0.19	5.88	0.19	3.7	0.22
2.12	0.46	7.14	0.08	2.7	0.26	3.03	0.46	5.88	0.19	2.53	0.28	6.25	0.43	3.13	0.58	2.6	0.73	2.12	0.46	3.3	0.08	2.12	0.46	7.69	0.22	3.7	0.22	3.7	0.22	7.14	0.08	7.14	0.08	6.6	0.08	3.7	0.22	3.03	0.2	5.88	0.19	3.13	0.58	5.88	0.19	5.88	0.19	3.7	0.22
2.12	0.46	7.14	0.08	2.7	0.26	3.03	0.46	5.88	0.19	2.53	0.28	6.25	0.43	3.13	0.58	2.6	0.73	2.12	0.46	3.3	0.08	2.12	0.46	7.69	0.22	3.7	0.22	3.7	0.22	7.14	0.08	7.14	0.08	6.6	0.08	3.7	0.22	3.03	0.2	5.88	0.19	3.13	0.58	5.88	0.19	5.88	0.19	3.7	0.22
2.12	0.46	7.14	0.08	2.7	0.26	3.03	0.46	5.88	0.19	2.53	0.28	6.25	0.43	3.13	0.58	2.6	0.73	2.12	0.46	3.3	0.08	2.12	0.46	7.69	0.22	3.7	0.22	3.7	0.22	7.14	0.08	7.14	0.08	6.6	0.08	3.7	0.22	3.03	0.2	5.88	0.19	3.13	0.58	5.88	0.19	5.88	0.19	3.7	0.22
2.12	0.46	7.14	0.08	2.7	0.26	3.03	0.46	5.88	0.19	2.53	0.28	6.25	0.43	3.13	0.58	2.6	0.73	2.12	0.46	3.3	0.08	2.12	0.46	7.69	0.22	3.7	0.22	3.7	0.22	7.14	0.08	7.14	0.08	6.6	0.08	3.7	0.22	3.03	0.2	5.88	0.19	3.13	0.58	5.88	0.19	5.88	0.19	3.7	0.22
2.12	0.46	7.14	0.08	2.7	0.26	3.03	0.46	5.88	0.19	2.53	0.28	6.25	0.43	3.13	0.58	2.6	0.73	2.12	0.46	3.3	0.08	2.12	0.46	7.69	0.22	3.7	0.22	3.7	0.22	7.14	0.08	7.14	0.08	6.6	0.08	3.7	0.22	3.03	0.2	5.88	0.19	3.13	0.58	5.88	0.19	5.88	0.19	3.7	0.22
2.12	0.46	7.14	0.08	2.7	0.26	3.03	0.46	5.88	0.19	2.53	0.28	6.25	0.43	3.13	0.58	2.6	0.73	2.12	0.46	3.3	0.08	2.12	0.46	7.69	0.22	3.7	0.22	3.7	0.22	7.14	0.08	7.14	0.08	6.6	0.08	3.7	0.22	3.03	0.2	5.88	0.19	3.13	0.58	5.88	0.19	5.88	0.19	3.7	0.22
2.12	0.46	7.14	0.08	2.7	0.26	3.03	0.46	5.88	0.19	2.53	0.28	6.25	0.43	3.13	0.58	2.6	0.73	2.12	0.46	3.3	0.08	2.12	0.46	7.69	0.22	3.7	0.22	3.7	0.22	7.14	0.08	7.14	0.08	6.6	0.08	2.43	0.55	3.03	0.2	5.88	0.19	3.13	0.58	5.88	0.19	5.88	0.19	3.7	0.22
2.12	0.46	7.14	0.08	2.7	0.26	3.03	0.46	5.88	0.19	2.53	0.28	6.25	0.43	3.13	0.58	2.6	0.73	2.12	0.46	3.3	0.08	2.12	0.46	7.69	0.22	3.7	0.22	3.7	0.22	7.14	0.08	7.14	0.08	6.6	0.08	2.43	0.55	3.03	0.2	5.88	0.19	3.13	0.58	5.88	0.19	5.88	0.19	3.7	0.22
2.12	0.46	7.14	0.08	2.7	0.26	3.03	0.46	7.14	0.08	2.53	0.28	6.25	0.43	3.13	0.58	2.6	0.73	2.12	0.46	3.3	0.08	2.12	0.46	7.69	0.22	3.7	0.22	3.7	0.22	7.14	0.08	7.14	0.08	6.6	0.08	3.7	0.22	3.03	0.2	5.88	0.19	3.13	0.58	5.88	0.19	5.88	0.19	3.7	0.22
2.12	0.46	7.14	0.08	2.53	0.28	3.03	0.46	5.88	0.19	3.3	0.08	6.25	0.43	2.43	0.55	2.6	0.73	7.69	0.22	3.3	0.08	2.43	0.55	7.69	0.22	7.69	0.22	3.7	0.22	7.69	0.22	3.7	0.22	6.6	0.08	2.43	0.55	3.03	0.2	5.88	0.19	3.13	0.58	7.69	0.22	5.88	0.19	7.14	0.08
2.12	0.46	7.14	0.08	2.53	0.28	3.03	0.46	5.88	0.19	3.3	0.08	6.25	0.43	2.43	0.55	2.12	0.42	7.69	0.22	3.3	0.08	2.43	0.55	7.69	0.22	7.69	0.22	3.7	0.22	7.69	0.22	3.7	0.22	6.6	0.08	2.43	0.55	3.03	0.2	5.88	0.19	3.13	0.58	7.69	0.22	5.88	0.19	7.14	0.08
2.12	0.46	7.14	0.08	2.53	0.28	3.03	0.46	5.88	0.19	3.3	0.08	6.25	0.43	2.43	0.55	2.12	0.42	7.69	0.22	3.3	0.08	2.43	0.55	7.69	0.22	7.69	0.22	3.7	0.22	7.69	0.22	3.7	0.22	6.6	0.08	2.43	0.55	3.03	0.2	5.88	0.19	3.13	0.58	7.69	0.22	5.88	0.19	7.14	0.08
2.12	0.46	7.14	0.08	2.53	0.28	3.03	0.46	5.88	0.19	3.3	0.08	6.25	0.43	2.43	0.55	2.12	0.42	7.69	0.22	3.3	0.08	2.43	0.55	7.69	0.22	7.69	0.22	3.7	0.22	7.69	0.22	3.7	0.22	6.6	0.08	2.43	0.55	3.03	0.2	5.88	0.19	3.13	0.58	7.69	0.22	5.88	0.19	7.14	0.08
2.12	0.46	7.14	0.08	2.6	0.49	3.57	0.14	7.14	0.08	2.7	0.26	2.12	0.46	1.79	0.27	2.6	0.73	7.14	0.08	5.88	0.19	3.13	0.58	7.69	0.22	3.7	0.22	7.69	0.22	7.69	0.22	3.7	0.22	3.03	0.46	3.03	0.2	3.13	0.58	5.88	0.19	2.6	0.49	7.14	0.08	6.6	0.08	7.69	0.22
2.12	0.46	7.14	0.08	7.14	0.08	3.57	0.14	2.12	0.46	2.43	0.55	5.88	0.19	3.13	0.58	3.3	0.08	3.7	0.22	5.21	0.38	3.13	0.58	7.69	0.22	2.6	0.49	6.6	0.08	3.7	0.22	7.14	0.08	6.25	0.43	2.43	0.55	3.03	0.2	5.88	0.19	3.13	0.58	5.21	0.38	5.88	0.19	7.14	0.08
2.12	0.46	7.14	0.08	7.14	0.08	2.12	0.42	7.69	0.22	2.43	0.55	6.25	0.43	2.6	0.49	2.6	0.73	2.6	0.49	2.6	0.49	2.43	0.55	7.14	0.08	5.88	0.19	6.6	0.08	5.88	0.19	7.69	0.22	6.6	0.08	2.6	0.49	3.7	0.22	7.69	0.22	3.13	0.58	5.21	0.38	7.14	0.08	3.7	0.22
2.12	0.46	7.14	0.08	7.14	0.08	2.53	0.28	5.88	0.19	3.3	0.08	6.25	0.43	2.53	0.28	2.43	0.55	3.7	0.22	6.25	0.43	3.7	0.22	5.88	0.19	5.88	0.19	2.12	0.46	7.14	0.08	6.6	0.08	5.88	0.19	2.43	0.55	7.14	0.08	5.88	0.19	3.13	0.58	5.88	0.19	7.14	0.08	3.7	0.22
2.12	0.46	7.14	0.08	7.14	0.08	2.53	0.28	5.88	0.19	2.43	0.55	6.25	0.43	2.43	0.55	2.43	0.55	2.12	0.46	6.25	0.43	3.7	0.22	3.7	0.22	5.88	0.19	2.12	0.46	5.88	0.19	5.88	0.19	5.88	0.19	3.7	0.22	7.14	0.08	5.88	0.19	3.13	0.58	7.69	0.22	5.21	0.38	3.7	0.22
2.12	0.46	7.14	0.08	7.14	0.08	2.53	0.28	5.88	0.19	2.43	0.55	6.25	0.43	2.43	0.55	2.43	0.55	2.12	0.46	6.25	0.43	3.7	0.22	3.7	0.22	2.12	0.46	2.12	0.46	5.88	0.19	5.88	0.19	5.88	0.19	3.7	0.22	7.14	0.08	5.88	0.19	3.13	0.58	7.69	0.22	7.69	0.22	3.7	0.22
2.12	0.46	7.14	0.08	7.14	0.08	2.53	0.28	5.88	0.19	2.43	0.55	6.25	0.43	2.43	0.55	2.43	0.55	2.12	0.46	6.25	0.43	3.7	0.22	3.7	0.22	2.12	0.46	2.12	0.46	5.88	0.19	5.88	0.19	5.88	0.19	3.7	0.22	7.14	0.08	5.88	0.19	3.13	0.58	7.69	0.22	5.21	0.38	3.7	0.22
2.12	0.46	7.14	0.08	7.14	0.08	2.53	0.28	5.88	0.19	2.43	0.55	6.25	0.43	2.43	0.55	2.43	0.55	2.12	0.46	6.25	0.43	3.7	0.22	3.7	0.22	2.12	0.46	2.12	0.46	5.88	0.19	5.88	0.19	5.88	0.19	3.7	0.22	7.14	0.08	5.88	0.19	3.13	0.58	7.69	0.22	5.21	0.38	3.7	0.22
2.12	0.46	7.14	0.08	7.14	0.08	2.53	0.28	5.88	0.19	2.43	0.55	6.25	0.43	2.43	0.55	2.43	0.55	2.12	0.46	6.25	0.43	3.7	0.22	3.7	0.22	2.12	0.46	2.12	0.46	5.88	0.19	5.88	0.19	5.88	0.19	3.7	0.22	7.14	0.08	5.88	0.19	3.13	0.58	7.69	0.22	7.14	0.08	3.7	0.22
2.12	0.46	7.14	0.08	7.14	0.08	2.53	0.28	5.88	0.19	2.43	0.55	6.25	0.43	2.43	0.55	2.43	0.55	2.12	0.46	6.25	0.43	3.7	0.22	3.7	0.22	2.12	0.46	2.12	0.46	5.88	0.19	5.88	0.19	5.88	0.19	3.7	0.22	7.14	0.08	5.88	0.19	3.13	0.58	7.69	0.22	7.14	0.08	3.7	0.22
2.12	0.46	7.14	0.08	7.14	0.08	2.53	0.28	5.88	0.19	2.43	0.55	6.25	0.43	2.43	0.55	2.43	0.55	2.12	0.46	6.25	0.43	3.7	0.22	3.7	0.22	2.12	0.46	2.12	0.46	5.88	0.19	5.88	0.19	5.88	0.19	3.7	0.22	7.14	0.08	5.88	0.19	3.13	0.58	7.69	0.22	7.14	0.08	3.7	0.22
2.12	0.46	7.14	0.08	7.14	0.08	2.53	0.28	5.88	0.19	2.6	0.49	6.25	0.43	2.43	0.55	2.43	0.55	2.12	0.46	6.25	0.43	3.7	0.22	3.7	0.22	5.88	0.19	2.12	0.46	5.88	0.19	5.88	0.19	5.88	0.19	3.7	0.22	7.14	0.08	5.88	0.19	3.13	0.58	7.69	0.22	5.21	0.38	3.7	0.22
2.12	0.46	7.14	0.08	7.14	0.08	2.53	0.28	5.88	0.19	2.6	0.49	6.25	0.43	2.43	0.55	2.43	0.55	2.12	0.46	6.25	0.43	3.7	0.22	3.7	0.22	5.88	0.19	2.12	0.46	5.88	0.19	5.88	0.19	5.88	0.19	3.7	0.22	7.14	0.08	5.88	0.19	3.13	0.58	7.69	0.22	5.21	0.38	3.7	0.22
2.12	0.46	7.14	0.08	7.14	0.08	2.53	0.28	5.88	0.19	2.6	0.49	6.25	0.43	2.43	0.55	2.43	0.55	2.12	0.46	6.25	0.43	3.7	0.22	3.7	0.22	5.88	0.19	2.12	0.46	5.88	0.19	5.88	0.19	5.88	0.19	3.7	0.22	7.14	0.08	5.88	0.19	3.13	0.58	7.69	0.22	5.21	0.38	3.7	0.22
2.12	0.46	7.14	0.08	7.14	0.08	2.53	0.28	5.88	0.19	2.6	0.49	6.25	0.43	2.43	0.55	2.43	0.55	2.12	0.46	6.25	0.43	3.7	0.22	3.7	0.22	2.12	0.46	2.12	0.46	5.88	0.19	5.88	0.19	5.88	0.19	3.7	0.22	7.14	0.08	5.88	0.19	3.13	0.58	7.69	0.22	5.21	0.38	3.7	0.22
2.12	0.46	7.14	0.08	7.14	0.08	2.53	0.28	5.88	0.19	2.6	0.49	6.25	0.43	2.43	0.55	2.43	0.55	2.12	0.46	6.25	0.43	3.7	0.22	3.7	0.22	2.12	0.46	2.12	0.46	5.88	0.19	5.88	0.19	5.88	0.19	3.7	0.22	7.14	0.08	5.88	0.19	3.13	0.58	2.43	0.55	7.14	0.08	3.7	0.22
2.12	0.46	3.03	0.46	2.6	0.49	6.6	0.08	2.6	0.49	3.3	0.08	5.88	0.19	2.6	0.49	2.43	0.55	3.3	0.08	7.69	0.22	3.13	0.58	5.88	0.19	3.7	0.22	7.14	0.08	5.88	0.19	3.7	0.22	2.6	0.49	3.7	0.22	7.69	0.22	7.69	0.22	3.13	0.58	6.25	0.43	5.88	0.19	7.69	0.22
2.7	0.26	7.69	0.22	3.7	0.22	2.53	0.28	7.69	0.22	1.79	0.27	6.25	0.43	2.6	0.73	3.13	0.58	3.7	0.22	6.6	0.08	3.7	0.22	7.69	0.22	3.7	0.22	5.21	0.38	3.03	0.46	7.69	0.22	5.88	0.19	2.6	0.49	2.43	0.55	6.6	0.08	3.03	0.46	5.88	0.19	7.14	0.08	3.7	0.22
2.7	0.26	7.69	0.22	3.3	0.08	1.79	0.27	7.69	0.22	3.3	0.08	2.12	0.46	5.88	0.19	2.43	0.55	2.6	0.49	5.88	0.19	3.7	0.22	7.69	0.22	6.6	0.08	7.69	0.22	3.03	0.46	6.6	0.08	7.14	0.08	7.14	0.08	7.14	0.08	7.69	0.22	3.7	0.22	5.88	0.19	5.88	0.19	5.88	0.19
2.7	0.26	2.43	0.55	1.79	0.27	6.6	0.08	2.6	0.73	2.53	0.28	2.12	0.46	5.88	0.19	3.7	0.22	7.69	0.22	2.6	0.49	6.6	0.08	7.69	0.22	7.69	0.22	5.88	0.19	3.7	0.22	2.43	0.55	3.7	0.22	2.12	0.42	5.88	0.19	6.6	0.08	7.14	0.08	7.14	0.08	5.21	0.38	3.13	0.58
2.53	0.28	7.69	0.22	2.53	0.28	2.43	0.55	7.14	0.08	2.43	0.55	6.25	0.43	2.6	0.49	2.43	0.55	5.88	0.19	3.03	0.46	2.43	0.55	2.43	0.55	7.69	0.22	2.12	0.46	7.69	0.22	7.14	0.08	6.6	0.08	2.43	0.55	7.14	0.08	5.88	0.19	3.13	0.58	7.69	0.22	5.88	0.19	7.14	0.08
2.53	0.28	7.69	0.22	3.03	0.46	6.25	0.43	2.53	0.28	2.53	0.28	3.03	0.46	2.12	0.42	2.6	0.73	7.14	0.08	3.3	0.08	3.13	0.58	3.7	0.22	3.7	0.22	7.69	0.22	7.14	0.08	7.69	0.22	3.7	0.22	2.12	0.42	3.13	0.58	1.79	0.27	7.69	0.22	2.6	0.73	7.14	0.08	3.3	0.08
2.53	0.28	2.6	0.49	3.03	0.46	6.25	0.43	2.53	0.28	2.43	0.55	3.03	0.46	2.12	0.42	2.6	0.73	3.7	0.22	3.3	0.08	3.13	0.58	3.7	0.22	3.7	0.22	7.69	0.22	7.14	0.08	7.69	0.22	3.7	0.22	2.12	0.42	2.43	0.55	7.69	0.22	3.13	0.58	5.88	0.19	5.88	0.19	5.88	0.19
2.43	0.55	3.7	0.22	3.3	0.08	7.14	0.08	7.69	0.22	2.43	0.55	6.25	0.43	2.6	0.49	2.12	0.42	2.12	0.46	6.25	0.43	3.7	0.22	7.69	0.22	7.14	0.08	2.12	0.46	5.88	0.19	7.14	0.08	6.6	0.08	3.7	0.22	2.43	0.55	7.69	0.22	3.13	0.58	7.69	0.22	5.88	0.19	3.13	0.58
2.43	0.55	3.3	0.08	7.69	0.22	2.12	0.42	5.88	0.19	2.12	0.42	7.14	0.08	6.6	0.08	2.43	0.55	2.6	0.49	2.43	0.55	3.13	0.58	7.69	0.22	7.69	0.22	7.69	0.22	7.69	0.22	6.6	0.08	3.13	0.58	2.43	0.55	2.43	0.55	5.88	0.19	3.13	0.58	7.14	0.08	6.6	0.08	3.03	0.2
2.43	0.55	5.88	0.19	3.57	0.14	3.03	0.46	5.88	0.19	2.7	0.26	3.57	0.14	2.43	0.55	2.43	0.55	2.12	0.46	6.25	0.43	3.7	0.22	7.69	0.22	3.7	0.22	2.12	0.46	5.21	0.38	2.6	0.49	6.6	0.08	2.43	0.55	7.69	0.22	6.6	0.08	3.13	0.58	7.69	0.22	7.14	0.08	2.43	0.55
2.43	0.55	5.88	0.19	1.79	0.27	3.03	0.46	7.69	0.22	2.53	0.28	6.25	0.43	2.43	0.55	2.43	0.55	6.25	0.43	3.03	0.46	2.43	0.55	7.69	0.22	7.69	0.22	2.12	0.46	2.6	0.49	5.88	0.19	6.6	0.08	3.7	0.22	7.14	0.08	7.14	0.08	3.13	0.58	7.69	0.22	3.03	0.2	2.43	0.55
2.43	0.55	2.12	0.46	2.6	0.49	3.3	0.08	2.43	0.55	1.79	0.27	5.88	0.19	7.69	0.22	2.6	0.73	2.12	0.46	7.69	0.22	2.12	0.46	5.88	0.19	7.14	0.08	7.14	0.08	5.88	0.19	7.69	0.22	2.6	0.49	2.6	0.49	3.7	0.22	7.14	0.08	2.43	0.55	6.6	0.08	5.88	0.19	5.88	0.19
2.43	0.55	7.14	0.08	2.12	0.46	5.88	0.19	7.14	0.08	6.6	0.08	3.57	0.14	2.43	0.55	6.25	0.43	5.88	0.19	3.13	0.58	2.12	0.46	6.6	0.08	5.88	0.19	7.14	0.08	3.13	0.58	5.88	0.19	2.43	0.55	2.43	0.55	7.69	0.22	3.13	0.58	5.88	0.19	5.88	0.19	2.6	0.49	3.7	0.22
2.6	0.49	3.7	0.22	3.3	0.08	7.14	0.08	7.69	0.22	2.12	0.46	6.25	0.43	2.6	0.49	2.43	0.55	2.12	0.46	6.25	0.43	3.7	0.22	5.88	0.19	7.14	0.08	2.12	0.46	5.88	0.19	7.69	0.22	6.6	0.08	3.7	0.22	2.43	0.55	7.69	0.22	3.13	0.58	7.69	0.22	5.88	0.19	2.43	0.55
2.6	0.49	3.3	0.08	3.3	0.08	3.03	0.46	5.88	0.19	2.53	0.28	6.25	0.43	3.13	0.58	2.43	0.55	2.6	0.49	2.43	0.55	3.13	0.58	7.69	0.22	7.69	0.22	7.14	0.08	5.88	0.19	7.14	0.08	6.6	0.08	2.43	0.55	2.43	0.55	5.88	0.19	3.13	0.58	2.6	0.49	5.21	0.38	5.88	0.19
2.6	0.49	7.69	0.22	2.53	0.28	3.03	0.46	5.88	0.19	3.3	0.08	6.25	0.43	2.43	0.55	2.6	0.73	7.69	0.22	3.3	0.08	2.43	0.55	7.69	0.22	7.69	0.22	3.7	0.22	7.69	0.22	3.7	0.22	6.6	0.08	2.43	0.55	3.03	0.2	5.88	0.19	3.13	0.58	7.69	0.22	5.88	0.19	7.14	0.08
2.6	0.49	7.69	0.22	2.53	0.28	3.03	0.46	5.88	0.19	3.3	0.08	6.25	0.43	2.43	0.55	2.6	0.73	7.69	0.22	3.3	0.08	2.43	0.55	7.69	0.22	7.69	0.22	3.7	0.22	7.69	0.22	3.7	0.22	6.6	0.08	2.43	0.55	3.03	0.2	5.88	0.19	3.13	0.58	7.69	0.22	5.88	0.19	7.14	0.08
2.6	0.49	5.88	0.19	2.53	0.28	3.03	0.46	5.88	0.19	3.3	0.08	6.25	0.43	3.13	0.58	2.12	0.42	2.12	0.46	3.3	0.08	2.43	0.55	7.69	0.22	7.14	0.08	2.7	0.26	7.14	0.08	7.14	0.08	6.6	0.08	3.7	0.22	3.03	0.2	5.88	0.19	3.13	0.58	7.69	0.22	5.88	0.19	7.14	0.08
2.6	0.49	2.12	0.42	7.14	0.08	2.12	0.42	5.88	0.19	2.43	0.55	5.88	0.19	1.79	0.27	2.12	0.42	1.79	0.27	2.12	0.42	3.13	0.58	1.79	0.27	7.14	0.08	7.69	0.22	6.6	0.08	3.7	0.22	5.21	0.38	2.43	0.55	5.88	0.19	7.69	0.22	3.13	0.58	2.6	0.49	6.6	0.08	6.6	0.08
2.6	0.49	2.12	0.46	2.6	0.49	2.43	0.55	7.14	0.08	2.6	0.49	6.6	0.08	2.53	0.28	2.6	0.73	2.12	0.46	2.12	0.46	3.7	0.22	7.14	0.08	7.14	0.08	7.14	0.08	2.6	0.49	6.6	0.08	7.69	0.22	2.43	0.55	2.6	0.49	7.69	0.22	3.13	0.58	2.43	0.55	7.69	0.22	2.6	0.49
2.6	0.49	7.14	0.08	3.3	0.08	6.6	0.08	5.88	0.19	2.43	0.55	6.6	0.08	2.6	0.49	3.3	0.08	7.14	0.08	5.21	0.38	3.13	0.58	7.69	0.22	7.14	0.08	5.88	0.19	7.14	0.08	6.6	0.08	6.6	0.08	2.43	0.55	5.88	0.19	6.6	0.08	3.13	0.58	7.14	0.08	3.13	0.58	5.88	0.19
2.6	0.49	7.14	0.08	2.53	0.28	3.03	0.46	5.88	0.19	2.7	0.26	6.25	0.43	2.43	0.55	2.12	0.42	7.69	0.22	3.3	0.08	2.43	0.55	7.69	0.22	7.14	0.08	3.7	0.22	7.14	0.08	7.14	0.08	6.6	0.08	2.43	0.55	3.03	0.2	5.88	0.19	3.13	0.58	7.69	0.22	5.88	0.19	7.14	0.08
2.6	0.49	7.14	0.08	2.53	0.28	3.03	0.46	5.88	0.19	2.7	0.26	6.25	0.43	2.43	0.55	2.12	0.42	7.69	0.22	3.3	0.08	2.43	0.55	7.69	0.22	7.14	0.08	3.7	0.22	7.14	0.08	7.14	0.08	6.6	0.08	2.43	0.55	3.03	0.2	5.88	0.19	3.13	0.58	7.69	0.22	5.88	0.19	7.14	0.08
7.14	0.08	3.57	0.14	3.3	0.08	3.13	0.58	2.12	0.46	2.6	0.73	6.25	0.43	2.43	0.55	2.43	0.55	2.6	0.49	3.13	0.58	7.69	0.22	7.69	0.22	5.88	0.19	3.7	0.22	5.88	0.19	5.88	0.19	5.88	0.19	3.7	0.22	2.43	0.55	5.88	0.19	3.13	0.58	7.69	0.22	7.69	0.22	5.21	0.38
7.14	0.08	2.12	0.46	3.7	0.22	7.14	0.08	2.12	0.46	7.69	0.22	5.88	0.19	2.12	0.46	2.6	0.49	3.13	0.58	6.25	0.43	3.7	0.22	7.69	0.22	5.88	0.19	7.14	0.08	7.69	0.22	7.14	0.08	6.6	0.08	3.7	0.22	2.43	0.55	5.88	0.19	3.13	0.58	7.69	0.22	5.88	0.19	2.6	0.49
7.14	0.08	2.12	0.46	7.14	0.08	2.6	0.49	7.69	0.22	2.6	0.73	7.69	0.22	3.13	0.58	3.13	0.58	5.88	0.19	5.88	0.19	2.43	0.55	7.69	0.22	2.6	0.49	5.88	0.19	5.21	0.38	7.14	0.08	7.69	0.22	5.88	0.19	3.7	0.22	7.69	0.22	3.03	0.2	3.13	0.58	2.43	0.55	7.69	0.22
7.14	0.08	3.03	0.46	3.7	0.22	2.6	0.49	2.12	0.46	6.6	0.08	2.12	0.42	3.13	0.58	2.12	0.42	2.6	0.49	3.7	0.22	2.7	0.26	7.69	0.22	7.14	0.08	2.6	0.49	6.6	0.08	7.14	0.08	7.14	0.08	7.14	0.08	5.88	0.19	5.88	0.19	3.13	0.58	2.43	0.55	7.69	0.22	2.43	0.55
3.03	0.46	3.3	0.08	7.69	0.22	2.43	0.55	5.88	0.19	2.12	0.42	7.14	0.08	6.6	0.08	2.43	0.55	3.7	0.22	3.3	0.08	3.13	0.58	7.69	0.22	7.69	0.22	7.69	0.22	7.69	0.22	7.14	0.08	3.13	0.58	2.43	0.55	5.88	0.19	5.88	0.19	3.13	0.58	7.14	0.08	6.6	0.08	3.03	0.2
3.03	0.46	6.25	0.43	2.43	0.55	6.6	0.08	2.12	0.42	2.6	0.73	2.43	0.55	2.7	0.26	2.12	0.42	2.12	0.46	5.88	0.19	2.12	0.42	2.12	0.46	3.7	0.22	5.88	0.19	2.6	0.49	5.88	0.19	5.88	0.19	2.43	0.55	2.43	0.55	2.43	0.55	6.6	0.08	3.13	0.58	7.69	0.22	5.21	0.38
0.00000	0.00000	2.43	0.55	3.03	0.2	2.6	0.49	2.12	0.46	7.69	0.22	2.12	0.46	7.69	0.22	7.69	0.22	1.79	0.27	5.88	0.19	3.3	0.08	6.25	0.43	2.43	0.55	2.43	0.55	2.12	0.46	7.14	0.08	7.69	0.22	3.7	0.22	7.69	0.22	7.14	0.08	3.13	0.58	7.69	0.22	7.69	0.22	3.7	0.22
0.00000	0.00000	2.6	0.49	2.43	0.55	2.6	0.49	2.12	0.46	3.13	0.58	3.03	0.46	2.53	0.28	5.88	0.19	7.14	0.08	3.13	0.58	2.7	0.26	6.25	0.43	2.6	0.49	2.6	0.73	2.6	0.73	5.88	0.19	2.7	0.26	5.88	0.19	2.12	0.42	5.88	0.19	3.03	0.46	7.69	0.22	2.7	0.26	2.6	0.49
3.3	0.08	7.69	0.22	3.3	0.08	6.6	0.08	5.88	0.19	3.7	0.22	6.25	0.43	2.6	0.49	3.3	0.08	2.12	0.46	6.6	0.08	3.13	0.58	7.69	0.22	3.7	0.22	5.88	0.19	2.6	0.49	5.88	0.19	6.6	0.08	3.7	0.22	7.14	0.08	5.88	0.19	3.13	0.58	7.69	0.22	6.6	0.08	5.88	0.19
3.3	0.08	7.69	0.22	3.3	0.08	6.6	0.08	5.88	0.19	3.7	0.22	6.25	0.43	2.6	0.49	3.3	0.08	2.12	0.46	6.6	0.08	3.13	0.58	7.69	0.22	3.7	0.22	5.88	0.19	2.6	0.49	5.88	0.19	6.6	0.08	3.7	0.22	7.14	0.08	5.88	0.19	3.13	0.58	7.69	0.22	6.6	0.08	5.88	0.19
3.3	0.08	7.69	0.22	3.3	0.08	6.6	0.08	5.88	0.19	2.43	0.55	6.25	0.43	2.6	0.49	3.3	0.08	2.12	0.46	6.6	0.08	3.13	0.58	7.69	0.22	3.7	0.22	5.88	0.19	2.6	0.49	5.88	0.19	6.6	0.08	3.7	0.22	7.14	0.08	5.88	0.19	3.13	0.58	7.69	0.22	6.6	0.08	5.88	0.19
3.3	0.08	7.69	0.22	3.3	0.08	6.6	0.08	5.88	0.19	2.43	0.55	6.25	0.43	2.6	0.49	3.3	0.08	2.12	0.46	6.6	0.08	3.13	0.58	7.69	0.22	3.7	0.22	5.88	0.19	2.6	0.49	5.88	0.19	6.6	0.08	3.7	0.22	7.14	0.08	5.88	0.19	3.13	0.58	7.69	0.22	6.6	0.08	5.88	0.19
3.3	0.08	7.69	0.22	3.3	0.08	6.6	0.08	5.88	0.19	2.43	0.55	6.25	0.43	2.6	0.49	3.3	0.08	2.12	0.46	6.6	0.08	3.13	0.58	7.69	0.22	3.7	0.22	5.88	0.19	2.6	0.49	5.88	0.19	6.6	0.08	3.7	0.22	7.14	0.08	5.88	0.19	3.13	0.58	7.69	0.22	6.6	0.08	5.88	0.19
3.3	0.08	7.69	0.22	3.3	0.08	6.6	0.08	5.88	0.19	2.43	0.55	6.25	0.43	2.6	0.49	3.3	0.08	2.12	0.46	6.6	0.08	3.13	0.58	7.69	0.22	3.7	0.22	5.88	0.19	2.6	0.49	5.88	0.19	6.6	0.08	3.7	0.22	7.14	0.08	5.88	0.19	3.13	0.58	7.69	0.22	6.6	0.08	5.88	0.19
3.3	0.08	7.69	0.22	3.3	0.08	6.6	0.08	5.88	0.19	2.43	0.55	6.25	0.43	2.6	0.49	3.3	0.08	2.12	0.46	6.6	0.08	3.13	0.58	7.69	0.22	3.7	0.22	5.88	0.19	2.6	0.49	5.88	0.19	6.6	0.08	3.7	0.22	7.14	0.08	5.88	0.19	3.13	0.58	7.69	0.22	6.6	0.08	5.88	0.19
3.3	0.08	7.69	0.22	3.3	0.08	6.6	0.08	5.88	0.19	2.43	0.55	6.25	0.43	2.6	0.49	3.3	0.08	2.12	0.46	6.6	0.08	3.13	0.58	7.69	0.22	3.7	0.22	5.88	0.19	2.6	0.49	5.88	0.19	6.6	0.08	3.7	0.22	7.14	0.08	5.88	0.19	3.13	0.58	7.69	0.22	6.6	0.08	5.88	0.19
3.3	0.08	7.69	0.22	3.3	0.08	3.03	0.46	5.88	0.19	2.43	0.55	6.25	0.43	2.6	0.49	3.3	0.08	2.12	0.46	6.6	0.08	3.13	0.58	7.69	0.22	3.7	0.22	5.88	0.19	2.6	0.49	7.69	0.22	6.6	0.08	3.7	0.22	7.14	0.08	5.88	0.19	3.13	0.58	7.69	0.22	5.88	0.19	7.69	0.22
3.3	0.08	7.69	0.22	3.3	0.08	3.03	0.46	5.88	0.19	2.43	0.55	6.25	0.43	2.6	0.49	3.3	0.08	2.12	0.46	6.6	0.08	3.13	0.58	7.69	0.22	3.7	0.22	5.88	0.19	2.6	0.49	7.69	0.22	6.6	0.08	3.7	0.22	7.14	0.08	5.88	0.19	3.13	0.58	2.6	0.49	7.14	0.08	5.21	0.38
3.3	0.08	2.6	0.49	3.3	0.08	6.6	0.08	5.88	0.19	2.43	0.55	7.14	0.08	1.79	0.27	3.3	0.08	2.6	0.49	5.21	0.38	3.13	0.58	7.69	0.22	2.6	0.49	5.88	0.19	5.21	0.38	2.43	0.55	7.14	0.08	3.7	0.22	7.14	0.08	2.43	0.55	3.13	0.58	3.7	0.22	7.14	0.08	5.21	0.38
3.3	0.08	2.6	0.49	3.3	0.08	6.6	0.08	5.88	0.19	2.43	0.55	7.14	0.08	1.79	0.27	3.3	0.08	2.6	0.49	5.21	0.38	3.13	0.58	7.69	0.22	2.6	0.49	5.88	0.19	5.21	0.38	2.43	0.55	7.14	0.08	3.7	0.22	7.14	0.08	2.43	0.55	3.13	0.58	3.7	0.22	7.14	0.08	5.21	0.38
3.3	0.08	7.14	0.08	3.3	0.08	6.6	0.08	5.88	0.19	3.7	0.22	2.6	0.49	2.6	0.73	3.3	0.08	3.7	0.22	5.88	0.19	3.13	0.58	7.69	0.22	2.6	0.49	5.88	0.19	7.69	0.22	6.6	0.08	5.88	0.19	2.43	0.55	7.14	0.08	6.6	0.08	3.13	0.58	3.7	0.22	2.43	0.55	5.88	0.19
3.3	0.08	7.14	0.08	3.3	0.08	6.6	0.08	5.88	0.19	3.7	0.22	3.03	0.46	2.6	0.73	3.3	0.08	3.7	0.22	5.88	0.19	3.13	0.58	6.6	0.08	2.6	0.49	5.88	0.19	7.14	0.08	7.69	0.22	5.88	0.19	2.43	0.55	7.69	0.22	6.6	0.08	3.13	0.58	3.7	0.22	5.88	0.19	7.14	0.08
3.3	0.08	7.14	0.08	3.3	0.08	6.6	0.08	5.88	0.19	3.7	0.22	3.03	0.46	2.6	0.73	3.3	0.08	3.7	0.22	5.88	0.19	3.13	0.58	6.6	0.08	2.6	0.49	5.88	0.19	7.14	0.08	7.69	0.22	5.88	0.19	2.43	0.55	7.69	0.22	6.6	0.08	3.13	0.58	3.7	0.22	5.88	0.19	7.14	0.08
3.3	0.08	7.14	0.08	3.3	0.08	6.6	0.08	5.88	0.19	3.7	0.22	3.03	0.46	2.6	0.73	3.3	0.08	3.7	0.22	5.88	0.19	3.13	0.58	6.6	0.08	2.6	0.49	5.88	0.19	7.14	0.08	5.88	0.19	5.88	0.19	2.43	0.55	7.69	0.22	6.6	0.08	3.13	0.58	3.7	0.22	5.88	0.19	7.14	0.08
3.3	0.08	7.14	0.08	3.3	0.08	6.6	0.08	5.88	0.19	3.13	0.58	3.03	0.46	2.6	0.73	3.3	0.08	3.7	0.22	5.88	0.19	3.13	0.58	6.6	0.08	2.6	0.49	5.88	0.19	7.14	0.08	2.6	0.49	5.88	0.19	2.43	0.55	7.69	0.22	6.6	0.08	3.13	0.58	3.7	0.22	5.88	0.19	7.14	0.08
6.6	0.08	2.6	0.49	2.6	0.73	7.14	0.08	5.88	0.19	7.14	0.08	6.25	0.43	2.7	0.26	2.6	0.73	2.12	0.46	7.14	0.08	3.7	0.22	7.69	0.22	7.14	0.08	3.03	0.2	5.88	0.19	7.14	0.08	7.69	0.22	3.03	0.2	3.13	0.58	7.69	0.22	3.13	0.58	7.14	0.08	7.69	0.22	3.03	0.2
3.57	0.14	7.14	0.08	3.3	0.08	6.6	0.08	5.88	0.19	3.7	0.22	3.03	0.46	3.3	0.08	3.3	0.08	3.7	0.22	5.88	0.19	3.13	0.58	6.6	0.08	2.6	0.49	5.88	0.19	7.14	0.08	7.69	0.22	7.69	0.22	2.43	0.55	7.69	0.22	6.6	0.08	3.13	0.58	3.7	0.22	5.88	0.19	7.14	0.08
3.57	0.14	7.14	0.08	3.3	0.08	6.6	0.08	5.88	0.19	3.7	0.22	3.03	0.46	3.3	0.08	3.3	0.08	3.7	0.22	5.88	0.19	3.13	0.58	6.6	0.08	2.6	0.49	5.88	0.19	7.14	0.08	7.69	0.22	5.88	0.19	2.43	0.55	7.69	0.22	6.6	0.08	3.13	0.58	3.7	0.22	5.88	0.19	7.14	0.08
3.57	0.14	7.14	0.08	3.3	0.08	6.6	0.08	5.88	0.19	3.7	0.22	3.03	0.46	3.3	0.08	3.3	0.08	3.7	0.22	5.88	0.19	3.13	0.58	6.6	0.08	2.6	0.49	5.88	0.19	7.14	0.08	7.69	0.22	5.88	0.19	2.43	0.55	7.69	0.22	6.6	0.08	3.13	0.58	3.7	0.22	5.88	0.19	7.14	0.08
3.57	0.14	7.14	0.08	3.3	0.08	6.6	0.08	5.88	0.19	3.7	0.22	3.03	0.46	3.3	0.08	3.3	0.08	3.7	0.22	5.88	0.19	3.13	0.58	6.6	0.08	2.6	0.49	5.88	0.19	7.14	0.08	7.69	0.22	5.88	0.19	2.43	0.55	7.69	0.22	6.6	0.08	3.13	0.58	3.7	0.22	5.88	0.19	7.14	0.08
7.69	0.22	2.7	0.26	2.6	0.73	3.03	0.46	5.88	0.19	2.43	0.55	6.25	0.43	2.7	0.26	3.3	0.08	2.6	0.49	2.43	0.55	3.13	0.58	7.69	0.22	7.14	0.08	3.7	0.22	7.14	0.08	3.03	0.2	2.43	0.55	3.7	0.22	7.69	0.22	5.88	0.19	3.13	0.58	2.6	0.49	5.88	0.19	5.88	0.19
5.88	0.19	7.14	0.08	3.3	0.08	6.6	0.08	5.88	0.19	3.7	0.22	3.03	0.46	3.3	0.08	3.3	0.08	3.7	0.22	5.88	0.19	3.13	0.58	6.6	0.08	2.6	0.49	5.88	0.19	7.14	0.08	7.69	0.22	5.88	0.19	2.43	0.55	7.69	0.22	6.6	0.08	3.13	0.58	3.7	0.22	7.69	0.22	7.14	0.08
5.88	0.19	7.14	0.08	3.3	0.08	6.6	0.08	5.88	0.19	3.7	0.22	3.03	0.46	3.3	0.08	3.3	0.08	3.7	0.22	5.88	0.19	3.13	0.58	6.6	0.08	2.6	0.49	5.88	0.19	7.14	0.08	7.69	0.22	5.88	0.19	2.43	0.55	7.69	0.22	6.6	0.08	3.13	0.58	3.7	0.22	5.88	0.19	7.14	0.08
5.88	0.19	7.14	0.08	3.3	0.08	6.6	0.08	5.88	0.19	3.7	0.22	3.03	0.46	3.3	0.08	3.3	0.08	3.7	0.22	5.88	0.19	3.13	0.58	6.6	0.08	2.6	0.49	5.88	0.19	7.14	0.08	7.69	0.22	5.88	0.19	2.43	0.55	7.69	0.22	6.6	0.08	3.13	0.58	3.7	0.22	5.88	0.19	7.14	0.08
5.88	0.19	7.14	0.08	3.3	0.08	6.6	0.08	5.88	0.19	3.7	0.22	3.03	0.46	3.3	0.08	3.3	0.08	3.7	0.22	5.88	0.19	3.13	0.58	5.88	0.19	2.6	0.49	5.88	0.19	7.14	0.08	7.69	0.22	5.88	0.19	2.43	0.55	7.69	0.22	6.6	0.08	3.13	0.58	3.7	0.22	5.88	0.19	7.14	0.08
5.88	0.19	7.14	0.08	3.3	0.08	6.6	0.08	5.88	0.19	3.7	0.22	3.03	0.46	3.3	0.08	3.3	0.08	3.7	0.22	5.88	0.19	3.13	0.58	3.03	0.46	3.7	0.22	5.88	0.19	7.14	0.08	7.69	0.22	5.88	0.19	2.43	0.55	7.69	0.22	6.6	0.08	3.13	0.58	3.7	0.22	5.88	0.19	7.14	0.08
5.88	0.19	7.14	0.08	3.3	0.08	6.6	0.08	5.88	0.19	3.7	0.22	3.03	0.46	3.13	0.58	3.3	0.08	3.7	0.22	5.88	0.19	3.13	0.58	6.6	0.08	2.6	0.49	5.88	0.19	7.14	0.08	7.69	0.22	5.88	0.19	2.43	0.55	7.69	0.22	6.6	0.08	3.13	0.58	3.7	0.22	5.88	0.19	7.14	0.08
5.88	0.19	7.14	0.08	3.3	0.08	6.6	0.08	5.88	0.19	3.7	0.22	3.03	0.46	3.13	0.58	3.3	0.08	3.7	0.22	5.88	0.19	3.13	0.58	6.6	0.08	2.6	0.49	5.88	0.19	7.14	0.08	7.69	0.22	5.88	0.19	2.43	0.55	7.69	0.22	6.6	0.08	3.13	0.58	3.7	0.22	5.88	0.19	7.14	0.08
5.88	0.19	7.14	0.08	3.3	0.08	6.6	0.08	5.88	0.19	2.43	0.55	3.03	0.46	3.3	0.08	3.3	0.08	3.7	0.22	5.88	0.19	3.13	0.58	6.6	0.08	2.6	0.49	5.88	0.19	7.14	0.08	7.69	0.22	5.88	0.19	2.43	0.55	7.69	0.22	6.6	0.08	3.13	0.58	3.7	0.22	5.88	0.19	7.14	0.08
2.12	0.42	3.3	0.08	3.3	0.08	3.03	0.46	7.69	0.22	2.53	0.28	6.25	0.43	2.43	0.55	2.6	0.73	3.7	0.22	6.6	0.08	3.13	0.58	7.14	0.08	2.6	0.49	6.6	0.08	3.03	0.2	7.14	0.08	5.88	0.19	2.43	0.55	3.13	0.58	7.69	0.22	3.13	0.58	7.69	0.22	5.88	0.19	5.88	0.19
2.7	0.26	7.69	0.22	3.3	0.08	6.6	0.08	5.88	0.19	3.7	0.22	6.25	0.43	2.6	0.49	3.3	0.08	2.12	0.46	6.6	0.08	3.13	0.58	7.69	0.22	3.7	0.22	5.88	0.19	2.6	0.49	5.88	0.19	6.6	0.08	3.7	0.22	7.14	0.08	5.88	0.19	3.13	0.58	7.69	0.22	6.6	0.08	5.88	0.19
2.7	0.26	7.69	0.22	3.3	0.08	6.6	0.08	5.88	0.19	2.43	0.55	6.25	0.43	2.6	0.49	3.3	0.08	2.12	0.46	6.6	0.08	3.13	0.58	7.69	0.22	3.7	0.22	5.88	0.19	2.6	0.49	5.88	0.19	6.6	0.08	3.7	0.22	7.14	0.08	5.88	0.19	3.13	0.58	7.69	0.22	6.6	0.08	5.88	0.19
2.7	0.26	7.69	0.22	3.3	0.08	6.6	0.08	5.88	0.19	2.43	0.55	6.25	0.43	2.6	0.49	3.3	0.08	2.12	0.46	6.6	0.08	3.13	0.58	7.69	0.22	3.7	0.22	5.88	0.19	2.6	0.49	5.88	0.19	6.6	0.08	3.7	0.22	7.14	0.08	5.88	0.19	3.13	0.58	7.69	0.22	6.6	0.08	5.88	0.19
2.7	0.26	7.69	0.22	3.3	0.08	6.6	0.08	5.88	0.19	2.43	0.55	6.25	0.43	2.6	0.49	3.3	0.08	2.12	0.46	6.6	0.08	3.13	0.58	7.69	0.22	3.7	0.22	5.88	0.19	2.6	0.49	5.88	0.19	6.6	0.08	3.7	0.22	7.14	0.08	5.88	0.19	3.13	0.58	7.69	0.22	6.6	0.08	5.88	0.19
3.7	0.22	7.69	0.22	6.6	0.08	7.69	0.22	7.69	0.22	5.21	0.38	2.6	0.49	7.69	0.22	5.88	0.19	2.43	0.55	3.03	0.2	7.69	0.22	3.7	0.22	7.69	0.22	5.88	0.19	7.69	0.22	3.7	0.22	7.14	0.08	3.7	0.22	6.6	0.08	5.88	0.19	7.69	0.22	3.03	0.46	2.12	0.42	2.6	0.73
3.7	0.22	7.69	0.22	6.6	0.08	7.69	0.22	7.14	0.08	5.21	0.38	2.6	0.49	3.7	0.22	5.88	0.19	3.7	0.22	5.88	0.19	3.7	0.22	3.13	0.58	7.69	0.22	7.69	0.22	5.21	0.38	3.7	0.22	7.14	0.08	3.7	0.22	6.6	0.08	5.88	0.19	3.7	0.22	6.6	0.08	2.12	0.42	7.69	0.22
3.7	0.22	7.69	0.22	3.03	0.46	7.69	0.22	7.14	0.08	6.6	0.08	3.7	0.22	3.03	0.2	5.88	0.19	3.7	0.22	5.21	0.38	3.7	0.22	3.13	0.58	7.14	0.08	5.88	0.19	5.88	0.19	2.6	0.49	2.6	0.49	5.21	0.38	6.6	0.08	5.21	0.38	7.69	0.22	6.6	0.08	2.12	0.42	7.69	0.22
3.7	0.22	5.88	0.19	6.6	0.08	3.13	0.58	3.7	0.22	5.88	0.19	7.14	0.08	6.6	0.08	5.88	0.19	3.7	0.22	3.03	0.2	5.88	0.19	3.13	0.58	7.69	0.22	7.69	0.22	3.03	0.46	3.7	0.22	7.69	0.22	7.14	0.08	3.03	0.2	3.03	0.46	5.88	0.19	7.14	0.08	7.14	0.08	5.88	0.19
3.7	0.22	5.88	0.19	6.6	0.08	7.14	0.08	3.7	0.22	5.21	0.38	2.6	0.49	3.7	0.22	5.88	0.19	2.43	0.55	2.43	0.55	5.21	0.38	3.13	0.58	7.69	0.22	5.21	0.38	5.88	0.19	3.7	0.22	6.6	0.08	3.7	0.22	6.6	0.08	5.88	0.19	6.25	0.43	6.6	0.08	2.12	0.42	5.88	0.19
3.7	0.22	5.88	0.19	6.6	0.08	3.03	0.46	6.6	0.08	7.14	0.08	7.69	0.22	6.6	0.08	7.14	0.08	3.7	0.22	7.69	0.22	5.21	0.38	3.13	0.58	7.69	0.22	5.88	0.19	6.6	0.08	3.7	0.22	7.14	0.08	5.88	0.19	6.6	0.08	5.88	0.19	3.03	0.46	6.6	0.08	2.12	0.42	5.88	0.19
3.3	0.08	6.6	0.08	3.03	0.46	3.03	0.46	2.12	0.46	2.6	0.49	7.69	0.22	5.88	0.19	6.6	0.08	3.7	0.22	7.14	0.08	5.88	0.19	3.13	0.58	7.69	0.22	3.7	0.22	3.7	0.22	3.03	0.2	7.14	0.08	6.6	0.08	7.69	0.22	3.03	0.46	5.88	0.19	6.6	0.08	2.6	0.49	2.7	0.26
3.3	0.08	6.6	0.08	3.03	0.46	3.03	0.46	2.12	0.46	2.6	0.49	7.69	0.22	5.88	0.19	6.6	0.08	3.7	0.22	7.14	0.08	5.88	0.19	3.13	0.58	7.69	0.22	3.7	0.22	3.7	0.22	3.03	0.2	7.14	0.08	6.6	0.08	7.69	0.22	3.03	0.46	5.88	0.19	6.6	0.08	2.6	0.49	2.7	0.26
3.3	0.08	7.69	0.22	6.6	0.08	3.7	0.22	7.69	0.22	6.6	0.08	3.7	0.22	2.6	0.49	5.88	0.19	2.43	0.55	2.43	0.55	5.88	0.19	3.13	0.58	2.6	0.49	5.88	0.19	5.88	0.19	2.43	0.55	5.88	0.19	6.6	0.08	5.21	0.38	7.69	0.22	2.6	0.49	6.6	0.08	2.12	0.42	7.14	0.08
3.3	0.08	7.69	0.22	2.53	0.28	3.03	0.46	2.43	0.55	7.69	0.22	3.03	0.46	3.13	0.58	5.88	0.19	2.6	0.49	7.14	0.08	6.6	0.08	3.13	0.58	7.69	0.22	5.88	0.19	5.88	0.19	2.43	0.55	5.88	0.19	6.6	0.08	6.6	0.08	5.88	0.19	6.6	0.08	7.14	0.08	2.12	0.42	5.88	0.19
3.3	0.08	5.88	0.19	6.6	0.08	7.69	0.22	2.43	0.55	5.21	0.38	5.88	0.19	2.6	0.49	6.6	0.08	2.43	0.55	7.69	0.22	7.14	0.08	3.13	0.58	7.69	0.22	7.14	0.08	7.69	0.22	3.7	0.22	7.69	0.22	3.13	0.58	6.6	0.08	5.88	0.19	6.6	0.08	6.6	0.08	2.12	0.42	7.69	0.22
3.3	0.08	7.14	0.08	6.6	0.08	3.7	0.22	7.14	0.08	5.88	0.19	2.6	0.49	2.6	0.49	7.69	0.22	3.7	0.22	2.6	0.49	3.7	0.22	3.13	0.58	7.69	0.22	7.69	0.22	5.21	0.38	3.7	0.22	7.14	0.08	3.03	0.46	6.6	0.08	5.88	0.19	7.69	0.22	6.6	0.08	2.12	0.42	5.21	0.38
6.6	0.08	5.88	0.19	3.03	0.46	7.14	0.08	6.6	0.08	5.21	0.38	7.14	0.08	7.69	0.22	5.88	0.19	2.6	0.49	2.43	0.55	3.7	0.22	3.13	0.58	7.69	0.22	7.69	0.22	5.88	0.19	3.7	0.22	5.88	0.19	2.43	0.55	5.88	0.19	5.88	0.19	7.14	0.08	6.6	0.08	2.12	0.42	3.03	0.46
3.13	0.58	5.88	0.19	6.6	0.08	7.69	0.22	7.69	0.22	7.14	0.08	2.6	0.49	7.69	0.22	5.88	0.19	2.43	0.55	7.14	0.08	7.14	0.08	3.13	0.58	7.69	0.22	7.14	0.08	2.6	0.49	3.7	0.22	5.21	0.38	3.7	0.22	6.6	0.08	5.88	0.19	5.88	0.19	7.69	0.22	2.12	0.42	6.6	0.08
3.13	0.58	5.88	0.19	5.88	0.19	3.03	0.46	2.6	0.49	5.21	0.38	7.14	0.08	2.43	0.55	5.88	0.19	3.7	0.22	3.13	0.58	5.88	0.19	3.13	0.58	5.21	0.38	7.69	0.22	6.6	0.08	3.03	0.2	5.88	0.19	5.88	0.19	6.6	0.08	5.88	0.19	3.7	0.22	6.6	0.08	2.12	0.42	6.6	0.08
3.13	0.58	7.14	0.08	6.6	0.08	7.14	0.08	3.7	0.22	5.21	0.38	2.43	0.55	7.69	0.22	5.88	0.19	2.43	0.55	7.14	0.08	7.69	0.22	3.13	0.58	5.21	0.38	7.69	0.22	3.7	0.22	3.7	0.22	5.88	0.19	2.6	0.49	6.6	0.08	5.88	0.19	3.03	0.46	7.69	0.22	2.12	0.42	3.03	0.46
3.13	0.58	7.14	0.08	3.03	0.46	7.69	0.22	3.13	0.58	5.88	0.19	3.7	0.22	7.14	0.08	3.7	0.22	3.7	0.22	7.14	0.08	7.14	0.08	3.13	0.58	7.69	0.22	7.14	0.08	7.69	0.22	3.7	0.22	2.6	0.49	3.7	0.22	6.6	0.08	5.88	0.19	7.69	0.22	7.14	0.08	2.12	0.42	7.69	0.22
7.69	0.22	5.88	0.19	5.88	0.19	7.69	0.22	7.69	0.22	7.14	0.08	6.25	0.43	6.6	0.08	6.6	0.08	3.7	0.22	7.69	0.22	6.6	0.08	3.13	0.58	7.69	0.22	7.14	0.08	7.69	0.22	3.7	0.22	7.14	0.08	5.88	0.19	3.03	0.2	5.88	0.19	7.69	0.22	6.6	0.08	2.43	0.55	5.88	0.19
1.79	0.27	5.88	0.19	6.6	0.08	3.7	0.22	3.7	0.22	7.14	0.08	2.43	0.55	7.14	0.08	6.6	0.08	3.7	0.22	3.13	0.58	5.88	0.19	3.13	0.58	7.69	0.22	5.88	0.19	5.88	0.19	3.13	0.58	7.69	0.22	5.88	0.19	3.03	0.2	5.88	0.19	2.6	0.49	6.6	0.08	2.12	0.42	7.69	0.22
1.79	0.27	5.88	0.19	6.6	0.08	7.69	0.22	2.43	0.55	7.14	0.08	2.43	0.55	7.14	0.08	5.88	0.19	2.43	0.55	2.43	0.55	5.88	0.19	3.13	0.58	7.69	0.22	7.14	0.08	5.88	0.19	3.7	0.22	7.69	0.22	7.14	0.08	3.03	0.2	5.88	0.19	2.43	0.55	6.6	0.08	2.12	0.42	7.69	0.22
1.79	0.27	2.12	0.42	5.88	0.19	2.6	0.49	3.03	0.46	2.12	0.42	5.21	0.38	3.03	0.46	3.7	0.22	3.7	0.22	6.6	0.08	2.6	0.49	3.03	0.46	2.6	0.73	3.7	0.22	7.14	0.08	6.25	0.43	2.6	0.49	5.88	0.19	3.7	0.22	5.88	0.19	5.21	0.38	5.88	0.19	2.12	0.42	3.7	0.22
5.88	0.19	3.03	0.46	7.14	0.08	2.6	0.49	7.69	0.22	6.6	0.08	2.43	0.55	5.88	0.19	5.88	0.19	2.6	0.49	3.13	0.58	7.14	0.08	3.13	0.58	7.14	0.08	5.88	0.19	5.88	0.19	2.43	0.55	3.13	0.58	3.13	0.58	5.88	0.19	5.88	0.19	7.14	0.08	6.6	0.08	2.6	0.49	7.69	0.22
2.12	0.42	5.88	0.19	3.03	0.46	6.6	0.08	3.13	0.58	2.6	0.49	3.03	0.2	5.88	0.19	3.7	0.22	3.7	0.22	3.13	0.58	2.43	0.55	3.7	0.22	3.7	0.22	3.13	0.58	7.69	0.22	2.6	0.49	5.88	0.19	6.6	0.08	6.6	0.08	5.88	0.19	5.88	0.19	7.14	0.08	2.12	0.42	2.6	0.49
2.12	0.42	7.14	0.08	6.6	0.08	7.69	0.22	7.69	0.22	5.21	0.38	7.14	0.08	7.14	0.08	5.88	0.19	2.43	0.55	3.03	0.2	5.21	0.38	3.7	0.22	7.69	0.22	5.88	0.19	5.88	0.19	3.7	0.22	7.69	0.22	3.7	0.22	6.6	0.08	5.88	0.19	7.69	0.22	3.03	0.46	2.12	0.42	2.12	0.42
2.12	0.42	7.14	0.08	6.6	0.08	7.14	0.08	7.14	0.08	5.21	0.38	3.7	0.22	2.6	0.49	3.03	0.2	2.43	0.55	3.7	0.22	7.69	0.22	3.13	0.58	5.88	0.19	5.88	0.19	6.25	0.43	3.03	0.2	5.88	0.19	3.13	0.58	5.88	0.19	5.88	0.19	2.6	0.49	6.6	0.08	2.12	0.42	5.88	0.19
2.12	0.46	7.69	0.22	5.21	0.38	7.69	0.22	3.7	0.22	7.14	0.08	3.7	0.22	2.43	0.55	3.7	0.22	2.6	0.49	3.7	0.22	7.14	0.08	3.13	0.58	7.69	0.22	5.88	0.19	5.88	0.19	3.13	0.58	5.88	0.19	5.88	0.19	6.6	0.08	5.88	0.19	2.6	0.49	6.6	0.08	2.12	0.42	6.6	0.08
2.12	0.46	5.88	0.19	6.6	0.08	6.6	0.08	2.43	0.55	7.14	0.08	7.14	0.08	5.88	0.19	7.69	0.22	5.88	0.19	7.69	0.22	3.7	0.22	3.03	0.2	7.14	0.08	3.7	0.22	5.21	0.38	3.7	0.22	7.69	0.22	6.6	0.08	6.6	0.08	5.88	0.19	2.12	0.42	7.69	0.22	2.12	0.42	7.69	0.22
2.12	0.46	5.88	0.19	6.6	0.08	7.69	0.22	3.03	0.2	5.21	0.38	3.03	0.2	7.14	0.08	7.69	0.22	2.43	0.55	2.43	0.55	7.14	0.08	3.13	0.58	7.69	0.22	7.14	0.08	7.69	0.22	3.7	0.22	7.69	0.22	3.7	0.22	5.88	0.19	7.14	0.08	7.14	0.08	6.6	0.08	2.12	0.42	7.69	0.22
2.12	0.46	5.88	0.19	6.6	0.08	7.69	0.22	3.13	0.58	7.69	0.22	5.88	0.19	2.43	0.55	7.69	0.22	2.6	0.73	7.14	0.08	7.69	0.22	3.13	0.58	5.21	0.38	5.88	0.19	5.21	0.38	2.6	0.49	7.69	0.22	7.14	0.08	6.6	0.08	5.88	0.19	7.14	0.08	6.6	0.08	2.12	0.42	7.69	0.22
2.12	0.46	5.88	0.19	6.6	0.08	7.69	0.22	2.6	0.49	5.21	0.38	3.03	0.2	2.6	0.49	7.69	0.22	2.43	0.55	2.43	0.55	7.14	0.08	3.13	0.58	7.69	0.22	7.14	0.08	7.69	0.22	3.7	0.22	5.88	0.19	3.7	0.22	5.88	0.19	7.69	0.22	7.69	0.22	6.6	0.08	2.12	0.42	7.69	0.22
2.12	0.46	5.88	0.19	6.6	0.08	7.14	0.08	3.03	0.2	5.21	0.38	3.03	0.2	2.6	0.49	7.69	0.22	2.43	0.55	3.03	0.2	3.03	0.2	3.13	0.58	7.69	0.22	6.6	0.08	7.14	0.08	3.7	0.22	6.6	0.08	3.7	0.22	5.88	0.19	7.69	0.22	7.69	0.22	6.6	0.08	2.12	0.42	7.69	0.22
2.12	0.46	5.88	0.19	6.6	0.08	7.14	0.08	3.03	0.2	5.21	0.38	3.03	0.2	2.6	0.49	7.69	0.22	2.43	0.55	3.03	0.2	3.03	0.2	3.13	0.58	7.69	0.22	6.6	0.08	7.14	0.08	3.7	0.22	6.6	0.08	3.7	0.22	5.88	0.19	7.69	0.22	7.69	0.22	6.6	0.08	2.12	0.42	7.14	0.08
2.12	0.46	5.88	0.19	6.6	0.08	7.14	0.08	3.03	0.2	5.21	0.38	3.03	0.2	2.6	0.49	7.69	0.22	2.43	0.55	2.43	0.55	3.03	0.2	3.13	0.58	7.69	0.22	6.6	0.08	7.14	0.08	3.7	0.22	6.6	0.08	3.7	0.22	5.88	0.19	7.69	0.22	7.69	0.22	6.6	0.08	2.12	0.42	7.69	0.22
2.12	0.46	5.88	0.19	6.6	0.08	7.14	0.08	3.03	0.2	5.21	0.38	3.03	0.2	2.6	0.49	7.69	0.22	2.43	0.55	2.43	0.55	3.03	0.2	3.13	0.58	7.69	0.22	6.6	0.08	7.14	0.08	3.7	0.22	6.6	0.08	3.7	0.22	5.88	0.19	7.69	0.22	7.69	0.22	6.6	0.08	2.12	0.42	7.69	0.22
2.12	0.46	5.88	0.19	6.6	0.08	7.14	0.08	3.03	0.2	5.21	0.38	3.03	0.2	2.6	0.49	7.69	0.22	2.43	0.55	2.43	0.55	3.03	0.2	3.13	0.58	7.69	0.22	6.6	0.08	7.14	0.08	3.7	0.22	6.6	0.08	3.7	0.22	5.88	0.19	7.69	0.22	7.69	0.22	6.6	0.08	2.12	0.42	7.69	0.22
2.12	0.46	5.88	0.19	6.6	0.08	7.14	0.08	3.03	0.2	5.21	0.38	3.03	0.2	2.6	0.49	7.69	0.22	2.43	0.55	2.43	0.55	3.03	0.2	3.13	0.58	7.69	0.22	6.6	0.08	7.14	0.08	3.7	0.22	6.6	0.08	3.7	0.22	5.88	0.19	7.69	0.22	7.69	0.22	6.6	0.08	2.12	0.42	7.69	0.22
2.12	0.46	5.88	0.19	6.6	0.08	7.14	0.08	3.03	0.2	5.21	0.38	3.03	0.2	2.6	0.49	7.69	0.22	2.43	0.55	2.43	0.55	3.03	0.2	3.13	0.58	7.69	0.22	6.6	0.08	7.14	0.08	3.7	0.22	5.88	0.19	3.7	0.22	5.88	0.19	7.69	0.22	7.69	0.22	6.6	0.08	2.12	0.42	7.69	0.22
2.12	0.46	5.88	0.19	6.6	0.08	7.14	0.08	2.6	0.49	5.21	0.38	3.7	0.22	2.6	0.49	7.69	0.22	3.7	0.22	3.03	0.2	3.7	0.22	3.13	0.58	7.69	0.22	6.6	0.08	5.88	0.19	2.43	0.55	2.6	0.49	5.88	0.19	6.6	0.08	5.88	0.19	7.69	0.22	5.88	0.19	2.12	0.42	7.69	0.22
2.12	0.46	5.88	0.19	3.03	0.46	2.43	0.55	7.69	0.22	5.88	0.19	2.43	0.55	3.7	0.22	5.88	0.19	2.6	0.49	7.69	0.22	5.88	0.19	3.13	0.58	5.21	0.38	7.69	0.22	5.21	0.38	3.7	0.22	2.43	0.55	3.7	0.22	6.6	0.08	5.88	0.19	6.6	0.08	6.6	0.08	2.12	0.42	7.69	0.22
2.12	0.46	5.88	0.19	3.03	0.46	2.43	0.55	7.69	0.22	5.88	0.19	2.43	0.55	3.7	0.22	5.88	0.19	2.6	0.49	7.69	0.22	5.88	0.19	3.13	0.58	5.21	0.38	7.69	0.22	5.21	0.38	3.7	0.22	2.43	0.55	3.7	0.22	6.6	0.08	5.88	0.19	6.6	0.08	6.6	0.08	2.12	0.42	7.69	0.22
2.12	0.46	5.88	0.19	3.03	0.46	2.43	0.55	7.69	0.22	5.88	0.19	2.43	0.55	3.7	0.22	5.88	0.19	2.6	0.49	7.69	0.22	5.88	0.19	3.13	0.58	5.21	0.38	7.69	0.22	5.21	0.38	3.7	0.22	2.43	0.55	3.7	0.22	6.6	0.08	5.88	0.19	6.6	0.08	6.6	0.08	2.12	0.42	7.69	0.22
2.12	0.46	5.88	0.19	3.03	0.46	2.43	0.55	7.69	0.22	5.88	0.19	2.43	0.55	3.7	0.22	5.88	0.19	2.6	0.49	7.69	0.22	5.88	0.19	3.13	0.58	5.21	0.38	7.69	0.22	5.21	0.38	3.7	0.22	2.43	0.55	3.7	0.22	6.6	0.08	5.88	0.19	6.6	0.08	6.6	0.08	2.12	0.42	7.69	0.22
2.12	0.46	5.88	0.19	3.03	0.46	2.43	0.55	7.69	0.22	5.88	0.19	2.43	0.55	3.7	0.22	5.88	0.19	2.6	0.49	7.69	0.22	5.88	0.19	3.13	0.58	5.21	0.38	7.69	0.22	5.21	0.38	3.7	0.22	2.43	0.55	3.7	0.22	6.6	0.08	5.88	0.19	6.6	0.08	6.6	0.08	2.12	0.42	7.69	0.22
2.12	0.46	5.88	0.19	3.03	0.46	2.43	0.55	7.69	0.22	5.88	0.19	2.43	0.55	3.7	0.22	5.88	0.19	2.6	0.49	7.69	0.22	5.88	0.19	3.13	0.58	5.21	0.38	7.14	0.08	5.21	0.38	3.7	0.22	2.43	0.55	3.7	0.22	6.6	0.08	5.88	0.19	6.6	0.08	6.6	0.08	2.12	0.42	7.69	0.22
2.12	0.46	5.88	0.19	3.03	0.46	2.43	0.55	7.69	0.22	5.88	0.19	2.43	0.55	2.6	0.49	7.69	0.22	2.6	0.49	7.69	0.22	5.88	0.19	3.13	0.58	5.21	0.38	6.6	0.08	5.21	0.38	3.7	0.22	3.13	0.58	3.7	0.22	6.6	0.08	5.88	0.19	6.6	0.08	6.6	0.08	2.12	0.42	7.69	0.22
2.12	0.46	5.88	0.19	3.03	0.46	2.43	0.55	7.69	0.22	5.88	0.19	2.43	0.55	2.6	0.49	7.69	0.22	2.6	0.49	7.69	0.22	5.88	0.19	3.13	0.58	5.21	0.38	5.88	0.19	5.21	0.38	3.13	0.58	3.13	0.58	3.7	0.22	6.6	0.08	5.88	0.19	6.6	0.08	6.6	0.08	2.12	0.42	7.69	0.22
2.12	0.46	7.14	0.08	6.6	0.08	2.6	0.49	5.88	0.19	6.6	0.08	3.7	0.22	3.03	0.2	5.88	0.19	3.7	0.22	3.13	0.58	7.69	0.22	3.13	0.58	7.69	0.22	3.7	0.22	5.88	0.19	3.03	0.2	3.7	0.22	3.7	0.22	6.6	0.08	7.69	0.22	6.6	0.08	5.88	0.19	2.12	0.42	7.14	0.08
2.43	0.55	3.7	0.22	6.6	0.08	7.14	0.08	3.7	0.22	3.13	0.58	3.13	0.58	3.7	0.22	5.21	0.38	3.7	0.22	3.7	0.22	5.21	0.38	3.03	0.2	3.13	0.58	6.6	0.08	6.6	0.08	3.03	0.2	7.14	0.08	3.7	0.22	3.03	0.2	5.88	0.19	3.03	0.2	6.6	0.08	2.6	0.49	6.25	0.43
2.43	0.55	5.88	0.19	6.6	0.08	7.69	0.22	7.14	0.08	7.69	0.22	2.6	0.49	5.88	0.19	6.6	0.08	3.03	0.2	2.43	0.55	7.69	0.22	3.13	0.58	7.69	0.22	5.88	0.19	5.88	0.19	3.7	0.22	5.88	0.19	3.13	0.58	6.6	0.08	5.88	0.19	3.7	0.22	6.6	0.08	2.12	0.42	7.69	0.22
2.6	0.49	7.69	0.22	3.03	0.46	3.7	0.22	7.14	0.08	5.88	0.19	2.6	0.49	2.43	0.55	3.7	0.22	3.7	0.22	2.43	0.55	7.14	0.08	3.13	0.58	7.69	0.22	2.6	0.49	5.21	0.38	3.7	0.22	3.7	0.22	7.69	0.22	6.6	0.08	5.88	0.19	7.14	0.08	7.69	0.22	2.12	0.42	7.69	0.22
2.6	0.49	7.69	0.22	3.03	0.46	7.69	0.22	7.14	0.08	2.43	0.55	3.7	0.22	2.43	0.55	3.7	0.22	2.43	0.55	7.14	0.08	7.69	0.22	3.13	0.58	7.14	0.08	7.69	0.22	7.69	0.22	3.7	0.22	2.6	0.49	7.14	0.08	6.6	0.08	5.88	0.19	3.7	0.22	6.6	0.08	2.12	0.42	7.69	0.22
2.6	0.49	7.69	0.22	3.03	0.46	7.69	0.22	7.14	0.08	2.43	0.55	3.7	0.22	2.43	0.55	3.7	0.22	2.43	0.55	7.14	0.08	7.69	0.22	3.13	0.58	7.14	0.08	7.69	0.22	7.69	0.22	3.7	0.22	2.6	0.49	7.14	0.08	6.6	0.08	5.88	0.19	3.7	0.22	6.6	0.08	2.12	0.42	7.69	0.22
2.6	0.49	7.69	0.22	3.03	0.46	7.69	0.22	7.14	0.08	2.43	0.55	3.7	0.22	2.43	0.55	3.7	0.22	2.43	0.55	7.14	0.08	7.69	0.22	3.13	0.58	7.14	0.08	7.69	0.22	7.69	0.22	3.7	0.22	2.6	0.49	7.14	0.08	6.6	0.08	5.88	0.19	3.7	0.22	6.6	0.08	2.12	0.42	7.69	0.22
2.6	0.49	7.69	0.22	3.03	0.46	7.69	0.22	7.14	0.08	2.43	0.55	3.7	0.22	2.43	0.55	3.7	0.22	2.43	0.55	7.14	0.08	7.69	0.22	3.13	0.58	7.14	0.08	7.69	0.22	7.69	0.22	3.7	0.22	2.6	0.49	7.14	0.08	6.6	0.08	5.88	0.19	3.7	0.22	6.6	0.08	2.12	0.42	7.69	0.22
2.6	0.49	7.69	0.22	3.03	0.46	7.69	0.22	7.14	0.08	2.43	0.55	3.7	0.22	2.43	0.55	3.7	0.22	2.43	0.55	7.14	0.08	7.69	0.22	3.13	0.58	7.14	0.08	7.69	0.22	7.69	0.22	3.7	0.22	2.6	0.49	7.14	0.08	6.6	0.08	5.88	0.19	3.7	0.22	6.6	0.08	2.12	0.42	7.69	0.22
2.6	0.49	7.69	0.22	3.03	0.46	7.69	0.22	7.14	0.08	2.43	0.55	3.7	0.22	2.43	0.55	3.7	0.22	2.43	0.55	7.14	0.08	7.69	0.22	3.13	0.58	7.14	0.08	7.69	0.22	7.69	0.22	3.7	0.22	2.6	0.49	7.14	0.08	6.6	0.08	5.88	0.19	3.7	0.22	6.6	0.08	2.12	0.42	7.69	0.22
2.6	0.49	7.69	0.22	3.03	0.46	7.69	0.22	7.14	0.08	2.43	0.55	3.7	0.22	2.43	0.55	3.7	0.22	2.43	0.55	7.14	0.08	7.69	0.22	3.13	0.58	7.14	0.08	7.69	0.22	7.69	0.22	3.7	0.22	2.6	0.49	7.14	0.08	6.6	0.08	5.88	0.19	3.7	0.22	6.6	0.08	2.12	0.42	7.69	0.22
2.6	0.49	7.69	0.22	3.03	0.46	7.14	0.08	7.14	0.08	5.88	0.19	3.7	0.22	2.43	0.55	5.88	0.19	2.43	0.55	3.03	0.2	7.14	0.08	3.13	0.58	7.69	0.22	7.14	0.08	5.21	0.38	3.7	0.22	2.43	0.55	7.14	0.08	6.6	0.08	5.88	0.19	3.7	0.22	7.14	0.08	2.12	0.42	7.69	0.22
2.6	0.49	7.14	0.08	2.7	0.26	7.69	0.22	7.69	0.22	6.6	0.08	3.03	0.46	2.43	0.55	5.88	0.19	2.43	0.55	3.13	0.58	7.14	0.08	3.13	0.58	7.69	0.22	7.14	0.08	5.88	0.19	2.43	0.55	5.88	0.19	7.69	0.22	6.6	0.08	6.6	0.08	2.43	0.55	5.88	0.19	2.12	0.42	7.14	0.08
2.6	0.49	7.14	0.08	2.53	0.28	7.69	0.22	7.69	0.22	6.6	0.08	3.03	0.46	2.43	0.55	5.88	0.19	2.43	0.55	3.13	0.58	7.14	0.08	3.13	0.58	7.69	0.22	7.14	0.08	5.88	0.19	2.43	0.55	5.88	0.19	7.69	0.22	6.6	0.08	6.6	0.08	2.43	0.55	5.88	0.19	2.12	0.42	7.14	0.08
2.6	0.49	7.14	0.08	3.03	0.46	3.7	0.22	3.7	0.22	7.69	0.22	2.43	0.55	7.14	0.08	5.88	0.19	2.43	0.55	3.03	0.46	5.88	0.19	3.13	0.58	7.69	0.22	7.69	0.22	5.88	0.19	3.7	0.22	6.6	0.08	3.7	0.22	6.6	0.08	5.88	0.19	3.7	0.22	6.6	0.08	2.12	0.42	7.69	0.22
2.6	0.49	7.14	0.08	3.03	0.46	3.7	0.22	7.69	0.22	5.88	0.19	3.7	0.22	2.6	0.49	5.88	0.19	3.7	0.22	7.14	0.08	3.03	0.2	3.13	0.58	7.69	0.22	7.69	0.22	5.21	0.38	3.7	0.22	2.6	0.49	7.14	0.08	6.6	0.08	5.88	0.19	3.7	0.22	6.6	0.08	2.12	0.42	7.69	0.22
2.6	0.49	7.14	0.08	3.03	0.46	7.69	0.22	5.88	0.19	5.88	0.19	3.7	0.22	3.03	0.2	2.6	0.49	3.7	0.22	2.43	0.55	5.88	0.19	3.13	0.58	7.69	0.22	7.69	0.22	5.21	0.38	2.6	0.49	7.69	0.22	7.14	0.08	6.6	0.08	5.88	0.19	2.6	0.49	7.69	0.22	2.12	0.42	7.69	0.22
7.14	0.08	3.13	0.58	6.6	0.08	7.69	0.22	5.88	0.19	7.14	0.08	3.03	0.2	3.7	0.22	6.6	0.08	3.7	0.22	2.43	0.55	3.03	0.2	3.13	0.58	7.69	0.22	5.88	0.19	5.21	0.38	2.43	0.55	5.88	0.19	3.13	0.58	6.6	0.08	5.88	0.19	3.03	0.46	6.6	0.08	2.12	0.42	7.69	0.22
7.14	0.08	3.13	0.58	5.88	0.19	2.6	0.49	3.03	0.46	2.12	0.46	2.6	0.73	3.7	0.22	2.6	0.73	2.53	0.28	5.88	0.19	3.3	0.08	6.6	0.08	6.6	0.08	2.53	0.28	3.57	0.14	5.88	0.19	2.7	0.26	3.13	0.58	3.3	0.08	5.88	0.19	5.88	0.19	6.6	0.08	2.43	0.55	3.13	0.58
7.14	0.08	3.57	0.14	2.12	0.46	3.57	0.14	7.14	0.08	2.6	0.49	3.03	0.46	5.88	0.19	7.14	0.08	2.7	0.26	3.57	0.14	2.7	0.26	3.13	0.58	1.79	0.27	7.14	0.08	1.79	0.27	2.53	0.28	2.6	0.49	7.14	0.08	3.7	0.22	2.6	0.49	7.69	0.22	5.88	0.19	2.12	0.46	1.79	0.27
7.14	0.08	2.43	0.55	7.69	0.22	3.3	0.08	2.6	0.49	3.3	0.08	2.6	0.49	7.69	0.22	2.43	0.55	7.69	0.22	2.43	0.55	7.69	0.22	2.12	0.46	3.7	0.22	5.88	0.19	7.69	0.22	3.7	0.22	6.6	0.08	2.6	0.49	7.69	0.22	5.88	0.19	2.43	0.55	3.13	0.58	7.69	0.22	3.13	0.58
6.25	0.43	5.88	0.19	3.03	0.46	7.69	0.22	6.6	0.08	7.14	0.08	3.03	0.2	5.88	0.19	5.21	0.38	3.13	0.58	2.43	0.55	5.88	0.19	3.13	0.58	7.69	0.22	7.14	0.08	5.88	0.19	3.13	0.58	5.88	0.19	7.14	0.08	6.6	0.08	5.88	0.19	3.7	0.22	6.6	0.08	2.12	0.42	7.69	0.22
0.00000	0.00000	3.7	0.22	3.7	0.22	6.6	0.08	5.88	0.19	3.7	0.22	7.14	0.08	2.6	0.49	3.03	0.2	5.88	0.19	3.7	0.22	2.43	0.55	7.69	0.22	3.13	0.58	7.14	0.08	2.6	0.49	5.88	0.19	3.7	0.22	6.6	0.08	3.7	0.22	6.6	0.08	5.88	0.19	3.7	0.22	6.6	0.08	2.12	0.42
0.00000	0.00000	3.7	0.22	3.13	0.58	3.7	0.22	3.13	0.58	2.12	0.46	2.12	0.46	7.14	0.08	2.6	0.73	2.53	0.28	7.69	0.22	1.79	0.27	5.88	0.19	1.79	0.27	2.7	0.26	7.14	0.08	2.6	0.73	2.6	0.49	2.53	0.28	5.88	0.19	2.12	0.46	5.88	0.19	3.57	0.14	7.14	0.08	6.6	0.08
0.00000	0.00000	3.7	0.22	5.88	0.19	5.88	0.19	7.69	0.22	2.43	0.55	5.21	0.38	3.03	0.46	7.69	0.22	5.88	0.19	3.7	0.22	2.6	0.49	3.03	0.2	3.13	0.58	7.69	0.22	5.88	0.19	5.88	0.19	3.7	0.22	7.69	0.22	3.7	0.22	6.6	0.08	5.88	0.19	2.6	0.49	6.6	0.08	2.12	0.42
0.00000	0.00000	3.7	0.22	5.88	0.19	3.03	0.46	7.69	0.22	5.21	0.38	7.69	0.22	2.43	0.55	7.14	0.08	5.21	0.38	3.7	0.22	5.21	0.38	5.88	0.19	3.13	0.58	7.69	0.22	6.6	0.08	5.21	0.38	3.7	0.22	7.69	0.22	7.14	0.08	6.6	0.08	5.88	0.19	6.6	0.08	6.6	0.08	2.12	0.42
0.00000	0.00000	3.7	0.22	2.6	0.49	6.6	0.08	5.88	0.19	3.7	0.22	5.21	0.38	2.6	0.49	7.14	0.08	5.88	0.19	3.7	0.22	7.14	0.08	5.88	0.19	3.7	0.22	7.69	0.22	7.69	0.22	3.03	0.2	3.7	0.22	2.43	0.55	7.69	0.22	6.6	0.08	5.88	0.19	7.14	0.08	7.69	0.22	2.12	0.42
0.00000	0.00000	2.6	0.73	5.88	0.19	6.6	0.08	7.69	0.22	3.13	0.58	3.7	0.22	3.03	0.2	3.7	0.22	2.6	0.49	3.7	0.22	3.7	0.22	5.88	0.19	3.13	0.58	7.69	0.22	7.14	0.08	5.88	0.19	3.7	0.22	7.69	0.22	3.13	0.58	6.6	0.08	5.88	0.19	7.69	0.22	6.6	0.08	2.12	0.42
0.00000	0.00000	3.3	0.08	6.6	0.08	3.03	0.2	2.12	0.46	2.12	0.46	1.79	0.27	3.3	0.08	3.3	0.08	5.88	0.19	2.43	0.55	5.88	0.19	7.69	0.22	3.7	0.22	7.69	0.22	7.69	0.22	3.13	0.58	7.69	0.22	7.14	0.08	5.88	0.19	3.7	0.22	3.03	0.2	5.88	0.19	7.14	0.08	7.69	0.22
0.00000	0.00000	3.3	0.08	5.88	0.19	6.6	0.08	7.69	0.22	2.12	0.46	6.6	0.08	3.7	0.22	7.69	0.22	7.14	0.08	2.43	0.55	3.03	0.2	5.88	0.19	3.13	0.58	7.69	0.22	5.88	0.19	6.6	0.08	2.43	0.55	5.88	0.19	3.7	0.22	7.69	0.22	5.21	0.38	2.6	0.49	3.03	0.46	7.14	0.08
0.00000	0.00000	3.3	0.08	5.88	0.19	3.03	0.46	7.14	0.08	3.13	0.58	5.21	0.38	3.03	0.2	2.43	0.55	2.43	0.55	3.7	0.22	5.88	0.19	7.14	0.08	3.7	0.22	5.21	0.38	5.88	0.19	3.7	0.22	3.7	0.22	6.6	0.08	3.13	0.58	3.03	0.2	5.88	0.19	7.14	0.08	6.6	0.08	2.12	0.42
0.00000	0.00000	3.3	0.08	5.88	0.19	3.03	0.46	3.03	0.46	3.7	0.22	7.69	0.22	3.7	0.22	5.88	0.19	5.88	0.19	3.7	0.22	7.14	0.08	7.69	0.22	3.13	0.58	7.69	0.22	6.6	0.08	7.14	0.08	3.7	0.22	3.03	0.2	7.69	0.22	7.69	0.22	6.6	0.08	7.69	0.22	6.6	0.08	2.12	0.42
0.00000	0.00000	6.6	0.08	3.7	0.22	6.6	0.08	3.03	0.46	2.6	0.49	7.14	0.08	7.14	0.08	7.69	0.22	5.88	0.19	2.43	0.55	5.88	0.19	7.69	0.22	3.13	0.58	7.69	0.22	3.13	0.58	7.69	0.22	2.43	0.55	7.14	0.08	5.88	0.19	6.6	0.08	5.88	0.19	3.13	0.58	5.88	0.19	2.12	0.42
0.00000	0.00000	6.6	0.08	5.88	0.19	2.7	0.26	7.69	0.22	6.6	0.08	5.88	0.19	3.03	0.2	2.43	0.55	5.88	0.19	2.43	0.55	3.7	0.22	6.6	0.08	3.13	0.58	7.69	0.22	5.88	0.19	5.88	0.19	2.6	0.49	5.88	0.19	2.43	0.55	6.6	0.08	7.69	0.22	2.6	0.49	5.88	0.19	2.12	0.42
0.00000	0.00000	6.6	0.08	5.88	0.19	3.03	0.46	7.69	0.22	2.6	0.49	5.21	0.38	7.14	0.08	7.14	0.08	5.88	0.19	2.43	0.55	3.13	0.58	6.6	0.08	3.13	0.58	7.69	0.22	3.7	0.22	5.88	0.19	3.7	0.22	5.88	0.19	6.6	0.08	6.6	0.08	5.21	0.38	2.6	0.49	6.6	0.08	2.12	0.42
0.00000	0.00000	6.6	0.08	2.43	0.55	7.69	0.22	7.14	0.08	3.03	0.46	2.43	0.55	2.43	0.55	7.69	0.22	6.6	0.08	3.7	0.22	2.53	0.28	5.88	0.19	6.25	0.43	3.7	0.22	3.03	0.46	2.53	0.28	1.79	0.27	7.69	0.22	2.12	0.42	2.53	0.28	2.43	0.55	2.43	0.55	2.7	0.26	2.43	0.55
0.00000	0.00000	3.13	0.58	5.88	0.19	2.6	0.49	7.69	0.22	7.69	0.22	3.03	0.46	5.88	0.19	3.7	0.22	5.88	0.19	2.43	0.55	7.69	0.22	5.88	0.19	3.13	0.58	7.69	0.22	5.88	0.19	2.6	0.49	2.43	0.55	5.88	0.19	5.88	0.19	6.6	0.08	6.6	0.08	3.7	0.22	6.6	0.08	2.43	0.55
0.00000	0.00000	3.13	0.58	7.14	0.08	6.6	0.08	7.69	0.22	7.14	0.08	6.6	0.08	3.7	0.22	7.14	0.08	5.88	0.19	2.43	0.55	3.13	0.58	7.69	0.22	3.13	0.58	7.69	0.22	5.88	0.19	6.6	0.08	3.7	0.22	5.88	0.19	2.43	0.55	7.69	0.22	7.69	0.22	3.7	0.22	6.6	0.08	2.12	0.42
0.00000	0.00000	3.57	0.14	7.14	0.08	6.6	0.08	7.69	0.22	2.6	0.49	7.14	0.08	2.12	0.42	7.14	0.08	5.88	0.19	3.7	0.22	7.69	0.22	3.7	0.22	3.7	0.22	7.69	0.22	7.69	0.22	5.88	0.19	3.7	0.22	7.69	0.22	7.14	0.08	6.6	0.08	5.88	0.19	2.43	0.55	5.88	0.19	2.12	0.42
0.00000	0.00000	7.69	0.22	3.13	0.58	3.7	0.22	7.14	0.08	2.53	0.28	7.14	0.08	3.13	0.58	2.53	0.28	7.69	0.22	2.7	0.26	3.13	0.58	2.43	0.55	2.6	0.73	5.88	0.19	2.7	0.26	2.12	0.42	7.14	0.08	3.3	0.08	7.69	0.22	3.7	0.22	7.69	0.22	3.03	0.46	3.7	0.22	2.6	0.49
0.00000	0.00000	7.69	0.22	7.69	0.22	5.88	0.19	3.03	0.46	7.69	0.22	5.21	0.38	7.69	0.22	6.6	0.08	5.88	0.19	3.03	0.2	2.43	0.55	5.88	0.19	3.13	0.58	3.03	0.46	3.7	0.22	7.69	0.22	2.6	0.49	6.6	0.08	5.88	0.19	2.43	0.55	5.88	0.19	2.43	0.55	6.6	0.08	7.69	0.22
0.00000	0.00000	7.69	0.22	5.88	0.19	7.69	0.22	7.14	0.08	2.12	0.42	3.03	0.46	1.79	0.27	2.7	0.26	7.69	0.22	2.12	0.46	2.43	0.55	2.6	0.49	2.43	0.55	2.6	0.49	7.69	0.22	3.7	0.22	7.69	0.22	7.14	0.08	7.14	0.08	7.69	0.22	2.43	0.55	3.7	0.22	7.69	0.22	3.13	0.58
0.00000	0.00000	7.69	0.22	5.88	0.19	3.03	0.46	7.14	0.08	7.69	0.22	5.21	0.38	3.03	0.2	3.03	0.2	5.88	0.19	2.6	0.49	3.03	0.46	7.69	0.22	3.13	0.58	7.69	0.22	5.21	0.38	7.69	0.22	3.7	0.22	5.88	0.19	5.21	0.38	6.6	0.08	5.88	0.19	6.6	0.08	6.6	0.08	2.12	0.42
0.00000	0.00000	7.69	0.22	2.12	0.42	3.03	0.46	7.69	0.22	6.25	0.43	3.13	0.58	2.6	0.49	2.12	0.46	3.7	0.22	2.43	0.55	3.13	0.58	6.6	0.08	3.13	0.58	7.69	0.22	7.14	0.08	5.88	0.19	3.7	0.22	7.69	0.22	7.69	0.22	5.88	0.19	5.88	0.19	2.53	0.28	6.6	0.08	2.12	0.42
0.00000	0.00000	7.69	0.22	2.7	0.26	6.6	0.08	3.03	0.46	6.6	0.08	5.21	0.38	2.6	0.49	7.14	0.08	5.88	0.19	3.7	0.22	7.14	0.08	2.6	0.49	3.13	0.58	7.69	0.22	5.88	0.19	5.88	0.19	2.43	0.55	2.6	0.49	2.6	0.49	5.88	0.19	7.69	0.22	5.21	0.38	3.03	0.2	2.12	0.42
0.00000	0.00000	1.79	0.27	5.88	0.19	6.6	0.08	7.69	0.22	2.43	0.55	7.14	0.08	2.43	0.55	7.14	0.08	5.88	0.19	3.7	0.22	3.13	0.58	5.88	0.19	3.13	0.58	7.69	0.22	5.88	0.19	5.88	0.19	3.13	0.58	6.6	0.08	7.14	0.08	3.03	0.2	5.88	0.19	2.43	0.55	6.6	0.08	2.12	0.42
0.00000	0.00000	1.79	0.27	5.88	0.19	6.6	0.08	7.69	0.22	2.43	0.55	7.14	0.08	2.43	0.55	7.14	0.08	5.88	0.19	3.7	0.22	3.13	0.58	5.88	0.19	3.13	0.58	7.69	0.22	5.88	0.19	5.88	0.19	3.13	0.58	6.6	0.08	7.14	0.08	2.53	0.28	5.88	0.19	2.43	0.55	6.6	0.08	2.12	0.42
0.00000	0.00000	1.79	0.27	5.88	0.19	6.6	0.08	7.69	0.22	2.43	0.55	7.14	0.08	2.43	0.55	7.14	0.08	5.88	0.19	2.43	0.55	2.43	0.55	5.88	0.19	3.13	0.58	7.69	0.22	7.14	0.08	5.88	0.19	3.7	0.22	7.14	0.08	7.14	0.08	3.03	0.2	5.88	0.19	2.43	0.55	6.6	0.08	2.12	0.42
0.00000	0.00000	1.79	0.27	5.88	0.19	6.6	0.08	7.69	0.22	2.43	0.55	7.14	0.08	2.43	0.55	7.14	0.08	5.88	0.19	2.43	0.55	2.43	0.55	5.88	0.19	3.13	0.58	7.69	0.22	7.14	0.08	5.88	0.19	3.7	0.22	7.14	0.08	7.14	0.08	3.03	0.2	5.88	0.19	2.43	0.55	6.6	0.08	2.12	0.42
0.00000	0.00000	1.79	0.27	5.88	0.19	6.6	0.08	7.69	0.22	2.43	0.55	7.14	0.08	2.43	0.55	7.14	0.08	5.88	0.19	2.43	0.55	2.43	0.55	5.88	0.19	3.13	0.58	7.69	0.22	7.14	0.08	5.88	0.19	3.7	0.22	7.14	0.08	7.14	0.08	3.03	0.2	5.88	0.19	2.43	0.55	6.6	0.08	2.12	0.42
0.00000	0.00000	1.79	0.27	5.88	0.19	6.6	0.08	7.69	0.22	2.43	0.55	7.14	0.08	2.43	0.55	7.14	0.08	5.88	0.19	2.43	0.55	2.43	0.55	5.88	0.19	3.13	0.58	7.69	0.22	7.14	0.08	5.88	0.19	3.7	0.22	7.14	0.08	7.14	0.08	3.03	0.2	5.88	0.19	2.43	0.55	6.6	0.08	2.12	0.42
0.00000	0.00000	1.79	0.27	5.88	0.19	6.6	0.08	7.69	0.22	2.43	0.55	7.14	0.08	2.43	0.55	7.14	0.08	5.88	0.19	2.43	0.55	2.43	0.55	5.88	0.19	3.13	0.58	7.69	0.22	7.14	0.08	5.88	0.19	3.7	0.22	7.14	0.08	7.14	0.08	3.03	0.2	5.88	0.19	2.43	0.55	6.6	0.08	2.12	0.42
0.00000	0.00000	1.79	0.27	5.88	0.19	6.6	0.08	7.69	0.22	2.43	0.55	7.14	0.08	2.43	0.55	7.14	0.08	5.88	0.19	2.43	0.55	2.43	0.55	5.88	0.19	3.13	0.58	7.69	0.22	7.14	0.08	5.88	0.19	3.7	0.22	7.14	0.08	7.14	0.08	3.03	0.2	5.88	0.19	2.43	0.55	6.6	0.08	2.12	0.42
0.00000	0.00000	1.79	0.27	5.88	0.19	6.6	0.08	7.69	0.22	2.43	0.55	7.14	0.08	2.43	0.55	7.14	0.08	5.88	0.19	2.43	0.55	2.43	0.55	5.88	0.19	3.13	0.58	7.69	0.22	7.14	0.08	5.88	0.19	3.7	0.22	7.14	0.08	7.14	0.08	3.03	0.2	5.88	0.19	2.43	0.55	6.6	0.08	2.12	0.42
0.00000	0.00000	1.79	0.27	5.88	0.19	6.6	0.08	7.69	0.22	2.43	0.55	7.14	0.08	2.43	0.55	7.14	0.08	5.88	0.19	2.43	0.55	2.43	0.55	5.88	0.19	3.13	0.58	7.69	0.22	7.14	0.08	5.88	0.19	3.7	0.22	7.14	0.08	7.14	0.08	3.03	0.2	5.88	0.19	2.43	0.55	6.6	0.08	2.12	0.42
0.00000	0.00000	1.79	0.27	5.88	0.19	6.6	0.08	7.69	0.22	2.43	0.55	7.14	0.08	2.43	0.55	7.14	0.08	5.88	0.19	2.43	0.55	2.43	0.55	5.88	0.19	3.13	0.58	7.69	0.22	7.14	0.08	5.88	0.19	3.7	0.22	7.14	0.08	7.14	0.08	3.03	0.2	5.88	0.19	2.43	0.55	6.6	0.08	2.12	0.42
0.00000	0.00000	1.79	0.27	5.88	0.19	6.6	0.08	7.14	0.08	2.43	0.55	7.14	0.08	2.43	0.55	7.14	0.08	6.6	0.08	3.7	0.22	3.13	0.58	5.88	0.19	3.13	0.58	7.69	0.22	5.88	0.19	5.88	0.19	3.13	0.58	7.69	0.22	7.14	0.08	3.03	0.2	5.88	0.19	2.43	0.55	6.6	0.08	2.12	0.42
0.00000	0.00000	1.79	0.27	5.88	0.19	6.6	0.08	7.14	0.08	2.43	0.55	7.14	0.08	2.43	0.55	7.14	0.08	6.6	0.08	3.7	0.22	3.13	0.58	5.88	0.19	3.13	0.58	7.69	0.22	5.88	0.19	5.21	0.38	3.13	0.58	7.69	0.22	7.14	0.08	3.03	0.2	5.88	0.19	2.6	0.49	6.6	0.08	2.12	0.42
0.00000	0.00000	1.79	0.27	5.88	0.19	6.6	0.08	7.14	0.08	2.43	0.55	7.14	0.08	2.43	0.55	7.14	0.08	5.88	0.19	2.43	0.55	2.43	0.55	5.88	0.19	3.13	0.58	7.69	0.22	7.14	0.08	5.88	0.19	3.7	0.22	7.14	0.08	7.14	0.08	3.03	0.2	5.88	0.19	2.43	0.55	6.6	0.08	2.12	0.42
0.00000	0.00000	5.88	0.19	3.7	0.22	6.6	0.08	3.03	0.46	2.6	0.49	7.69	0.22	3.7	0.22	2.6	0.49	5.88	0.19	2.43	0.55	2.43	0.55	7.14	0.08	3.13	0.58	7.69	0.22	3.7	0.22	5.88	0.19	3.7	0.22	7.69	0.22	3.7	0.22	6.6	0.08	5.88	0.19	3.7	0.22	6.6	0.08	2.12	0.42
0.00000	0.00000	5.88	0.19	3.7	0.22	6.6	0.08	3.03	0.46	2.6	0.49	7.69	0.22	3.7	0.22	2.6	0.49	5.88	0.19	2.43	0.55	2.43	0.55	7.14	0.08	3.13	0.58	7.69	0.22	3.7	0.22	5.88	0.19	3.7	0.22	7.69	0.22	3.7	0.22	6.6	0.08	5.88	0.19	3.7	0.22	6.6	0.08	2.12	0.42
0.00000	0.00000	5.88	0.19	3.7	0.22	6.6	0.08	3.03	0.46	2.6	0.49	7.69	0.22	3.7	0.22	2.6	0.49	5.88	0.19	2.43	0.55	2.43	0.55	7.14	0.08	3.13	0.58	7.69	0.22	3.7	0.22	5.88	0.19	3.7	0.22	7.69	0.22	3.7	0.22	6.6	0.08	5.88	0.19	3.7	0.22	6.6	0.08	2.12	0.42
0.00000	0.00000	5.88	0.19	3.7	0.22	6.6	0.08	3.03	0.46	2.6	0.49	7.69	0.22	3.7	0.22	2.6	0.49	5.88	0.19	2.43	0.55	2.43	0.55	7.14	0.08	3.13	0.58	7.69	0.22	3.7	0.22	5.88	0.19	3.7	0.22	7.69	0.22	3.7	0.22	6.6	0.08	5.88	0.19	3.7	0.22	6.6	0.08	2.12	0.42
0.00000	0.00000	5.88	0.19	3.7	0.22	6.6	0.08	3.03	0.46	2.6	0.49	7.69	0.22	3.7	0.22	2.6	0.49	5.88	0.19	2.43	0.55	2.43	0.55	7.14	0.08	3.13	0.58	7.69	0.22	3.7	0.22	5.88	0.19	3.7	0.22	7.69	0.22	3.7	0.22	6.6	0.08	5.88	0.19	3.7	0.22	6.6	0.08	2.12	0.42
0.00000	0.00000	5.88	0.19	3.7	0.22	6.6	0.08	3.03	0.46	2.6	0.49	7.69	0.22	3.7	0.22	2.6	0.49	5.88	0.19	2.43	0.55	2.43	0.55	7.14	0.08	3.13	0.58	7.69	0.22	3.7	0.22	5.88	0.19	3.7	0.22	7.69	0.22	3.7	0.22	6.6	0.08	5.88	0.19	3.7	0.22	6.6	0.08	2.12	0.42
0.00000	0.00000	5.88	0.19	3.7	0.22	6.6	0.08	3.03	0.46	2.6	0.49	7.69	0.22	3.7	0.22	2.6	0.49	5.88	0.19	2.43	0.55	2.43	0.55	7.14	0.08	3.13	0.58	7.69	0.22	3.7	0.22	5.88	0.19	3.7	0.22	7.69	0.22	3.7	0.22	6.6	0.08	5.88	0.19	3.7	0.22	6.6	0.08	2.12	0.42
0.00000	0.00000	5.88	0.19	3.7	0.22	6.6	0.08	3.03	0.46	2.6	0.49	7.69	0.22	3.7	0.22	2.6	0.49	5.88	0.19	2.43	0.55	2.43	0.55	7.14	0.08	3.13	0.58	7.69	0.22	3.7	0.22	5.88	0.19	3.7	0.22	7.69	0.22	2.6	0.49	6.6	0.08	5.88	0.19	3.7	0.22	6.6	0.08	2.12	0.42
0.00000	0.00000	5.88	0.19	3.7	0.22	6.6	0.08	3.03	0.46	2.6	0.49	7.14	0.08	3.7	0.22	2.6	0.49	5.88	0.19	2.43	0.55	2.43	0.55	7.14	0.08	3.13	0.58	7.69	0.22	3.7	0.22	5.88	0.19	3.7	0.22	7.69	0.22	3.7	0.22	6.6	0.08	5.88	0.19	3.7	0.22	6.6	0.08	2.12	0.42
0.00000	0.00000	5.21	0.38	3.7	0.22	6.6	0.08	3.03	0.46	2.6	0.49	7.14	0.08	7.14	0.08	7.69	0.22	5.88	0.19	2.43	0.55	7.69	0.22	7.14	0.08	3.13	0.58	7.69	0.22	3.13	0.58	7.69	0.22	2.43	0.55	7.14	0.08	5.88	0.19	6.6	0.08	5.88	0.19	3.7	0.22	5.21	0.38	2.12	0.42
0.00000	0.00000	5.21	0.38	7.14	0.08	3.03	0.46	5.21	0.38	7.69	0.22	7.14	0.08	5.21	0.38	7.69	0.22	3.57	0.14	7.14	0.08	3.13	0.58	5.88	0.19	7.14	0.08	6.6	0.08	3.7	0.22	2.6	0.49	2.43	0.55	3.03	0.2	7.69	0.22	5.88	0.19	5.21	0.38	3.7	0.22	7.69	0.22	3.03	0.46
0.00000	0.00000	2.12	0.42	3.7	0.22	5.88	0.19	3.03	0.46	7.69	0.22	7.14	0.08	3.13	0.58	7.14	0.08	7.69	0.22	2.43	0.55	7.69	0.22	2.6	0.49	3.7	0.22	7.14	0.08	7.14	0.08	5.21	0.38	3.7	0.22	7.69	0.22	2.12	0.42	6.6	0.08	5.88	0.19	7.69	0.22	6.6	0.08	2.12	0.42
0.00000	0.00000	2.12	0.42	5.88	0.19	3.03	0.46	3.7	0.22	3.7	0.22	5.21	0.38	3.03	0.2	3.7	0.22	5.88	0.19	3.7	0.22	2.43	0.55	5.88	0.19	3.7	0.22	7.69	0.22	7.69	0.22	3.7	0.22	3.7	0.22	7.14	0.08	3.7	0.22	2.43	0.55	5.88	0.19	2.6	0.49	6.6	0.08	2.12	0.42
0.00000	0.00000	2.12	0.42	5.88	0.19	3.03	0.46	6.6	0.08	2.43	0.55	5.21	0.38	3.03	0.2	3.13	0.58	5.88	0.19	3.7	0.22	3.13	0.58	7.14	0.08	3.13	0.58	7.69	0.22	5.88	0.19	3.7	0.22	3.13	0.58	7.69	0.22	6.6	0.08	3.03	0.2	5.88	0.19	7.69	0.22	6.6	0.08	2.12	0.42
0.00000	0.00000	2.12	0.46	7.69	0.22	6.6	0.08	7.69	0.22	3.7	0.22	6.6	0.08	2.6	0.49	7.69	0.22	5.88	0.19	2.43	0.55	7.69	0.22	5.88	0.19	3.13	0.58	7.69	0.22	7.69	0.22	5.88	0.19	2.43	0.55	5.88	0.19	6.6	0.08	6.6	0.08	6.6	0.08	7.14	0.08	6.6	0.08	2.12	0.42
0.00000	0.00000	2.12	0.46	7.69	0.22	3.03	0.46	7.69	0.22	7.14	0.08	5.21	0.38	3.03	0.2	7.14	0.08	5.88	0.19	2.6	0.49	2.43	0.55	6.6	0.08	3.13	0.58	7.69	0.22	7.14	0.08	7.14	0.08	3.7	0.22	5.88	0.19	7.69	0.22	6.6	0.08	5.88	0.19	6.6	0.08	7.69	0.22	2.12	0.42
0.00000	0.00000	2.12	0.46	5.88	0.19	6.6	0.08	7.69	0.22	3.03	0.2	5.21	0.38	3.13	0.58	2.6	0.49	7.69	0.22	2.43	0.55	2.43	0.55	5.88	0.19	3.13	0.58	7.69	0.22	7.69	0.22	7.69	0.22	3.7	0.22	7.14	0.08	3.7	0.22	5.88	0.19	7.69	0.22	7.69	0.22	6.6	0.08	2.12	0.42
0.00000	0.00000	2.12	0.46	5.88	0.19	6.6	0.08	7.69	0.22	3.03	0.2	5.21	0.38	2.43	0.55	2.6	0.49	7.69	0.22	2.43	0.55	2.43	0.55	6.6	0.08	3.13	0.58	7.69	0.22	5.88	0.19	7.14	0.08	3.7	0.22	7.14	0.08	2.6	0.49	5.88	0.19	7.69	0.22	7.14	0.08	6.6	0.08	2.12	0.42
0.00000	0.00000	2.12	0.46	5.88	0.19	6.6	0.08	7.69	0.22	3.03	0.2	5.21	0.38	6.25	0.43	2.6	0.49	7.69	0.22	2.43	0.55	2.43	0.55	7.69	0.22	3.13	0.58	7.69	0.22	5.88	0.19	7.14	0.08	3.7	0.22	7.69	0.22	3.7	0.22	5.88	0.19	7.69	0.22	6.6	0.08	6.6	0.08	2.12	0.42
0.00000	0.00000	2.12	0.46	5.88	0.19	7.69	0.22	7.14	0.08	7.14	0.08	2.6	0.49	6.25	0.43	5.88	0.19	5.88	0.19	3.7	0.22	3.13	0.58	7.69	0.22	3.13	0.58	3.7	0.22	5.88	0.19	5.88	0.19	2.43	0.55	7.69	0.22	6.6	0.08	6.6	0.08	5.88	0.19	3.03	0.46	6.6	0.08	2.12	0.42
0.00000	0.00000	2.12	0.46	5.88	0.19	5.88	0.19	7.69	0.22	3.03	0.2	5.21	0.38	6.25	0.43	7.14	0.08	7.69	0.22	2.6	0.49	2.6	0.49	7.69	0.22	3.13	0.58	7.69	0.22	5.88	0.19	3.13	0.58	3.7	0.22	7.14	0.08	2.43	0.55	5.88	0.19	7.69	0.22	7.14	0.08	6.6	0.08	2.12	0.42
0.00000	0.00000	2.12	0.46	5.88	0.19	3.03	0.46	2.43	0.55	7.69	0.22	5.88	0.19	2.43	0.55	2.6	0.49	7.69	0.22	2.6	0.49	7.69	0.22	7.69	0.22	3.13	0.58	5.21	0.38	7.69	0.22	5.21	0.38	3.7	0.22	2.43	0.55	2.6	0.49	6.6	0.08	5.88	0.19	6.6	0.08	6.6	0.08	2.12	0.42
0.00000	0.00000	2.12	0.46	5.88	0.19	3.03	0.46	2.43	0.55	7.69	0.22	5.88	0.19	2.43	0.55	2.6	0.49	5.88	0.19	2.6	0.49	7.69	0.22	7.69	0.22	3.13	0.58	5.21	0.38	7.69	0.22	5.21	0.38	3.7	0.22	2.43	0.55	2.6	0.49	6.6	0.08	5.88	0.19	6.6	0.08	6.6	0.08	2.12	0.42
0.00000	0.00000	2.12	0.46	7.14	0.08	6.6	0.08	7.69	0.22	7.14	0.08	6.6	0.08	2.6	0.49	2.6	0.49	5.88	0.19	2.43	0.55	6.6	0.08	7.69	0.22	3.13	0.58	7.69	0.22	5.88	0.19	2.43	0.55	3.7	0.22	5.21	0.38	3.03	0.46	6.6	0.08	5.88	0.19	3.03	0.46	6.6	0.08	2.12	0.42
0.00000	0.00000	2.7	0.26	5.88	0.19	6.6	0.08	7.69	0.22	5.88	0.19	7.14	0.08	2.43	0.55	7.14	0.08	5.88	0.19	3.7	0.22	3.13	0.58	7.14	0.08	7.69	0.22	7.69	0.22	3.03	0.2	6.6	0.08	3.7	0.22	5.88	0.19	3.03	0.2	3.03	0.2	7.69	0.22	3.13	0.58	6.6	0.08	2.12	0.42
0.00000	0.00000	2.7	0.26	2.6	0.49	6.6	0.08	5.88	0.19	7.69	0.22	6.6	0.08	5.88	0.19	7.69	0.22	5.88	0.19	2.43	0.55	7.14	0.08	7.69	0.22	3.13	0.58	7.69	0.22	3.7	0.22	7.14	0.08	2.6	0.49	7.14	0.08	2.6	0.49	6.6	0.08	5.88	0.19	5.88	0.19	6.6	0.08	2.12	0.42
0.00000	0.00000	2.43	0.55	7.69	0.22	3.03	0.46	7.69	0.22	2.43	0.55	5.21	0.38	2.43	0.55	3.7	0.22	5.88	0.19	3.7	0.22	3.03	0.2	3.03	0.2	3.13	0.58	7.69	0.22	7.69	0.22	5.21	0.38	3.03	0.2	7.69	0.22	3.13	0.58	6.6	0.08	7.69	0.22	7.69	0.22	7.69	0.22	2.12	0.42
0.00000	0.00000	2.43	0.55	5.88	0.19	3.03	0.2	5.21	0.38	7.14	0.08	5.21	0.38	7.14	0.08	3.7	0.22	5.88	0.19	2.43	0.55	3.7	0.22	7.69	0.22	3.13	0.58	7.69	0.22	3.13	0.58	7.69	0.22	2.43	0.55	7.14	0.08	7.14	0.08	6.6	0.08	6.6	0.08	3.03	0.46	3.7	0.22	2.12	0.42
0.00000	0.00000	2.43	0.55	5.88	0.19	6.6	0.08	3.7	0.22	3.13	0.58	5.21	0.38	3.03	0.2	3.7	0.22	7.14	0.08	3.7	0.22	6.6	0.08	7.69	0.22	3.13	0.58	7.14	0.08	7.14	0.08	6.25	0.43	3.7	0.22	7.14	0.08	3.13	0.58	5.88	0.19	5.88	0.19	7.14	0.08	6.6	0.08	2.12	0.42
0.00000	0.00000	2.43	0.55	5.88	0.19	5.88	0.19	6.25	0.43	7.14	0.08	2.6	0.49	7.69	0.22	7.14	0.08	5.88	0.19	3.13	0.58	5.21	0.38	7.69	0.22	3.13	0.58	7.69	0.22	5.88	0.19	5.88	0.19	3.7	0.22	2.43	0.55	3.13	0.58	6.6	0.08	5.88	0.19	3.03	0.2	6.6	0.08	2.12	0.42
0.00000	0.00000	2.43	0.55	7.14	0.08	6.6	0.08	7.14	0.08	2.43	0.55	7.14	0.08	2.43	0.55	7.14	0.08	5.88	0.19	3.7	0.22	7.14	0.08	6.6	0.08	3.13	0.58	5.21	0.38	7.14	0.08	5.88	0.19	3.7	0.22	7.14	0.08	7.14	0.08	6.6	0.08	5.88	0.19	3.7	0.22	6.6	0.08	2.12	0.42
0.00000	0.00000	2.6	0.49	3.7	0.22	3.7	0.22	5.88	0.19	7.69	0.22	7.69	0.22	3.7	0.22	2.6	0.49	5.88	0.19	2.43	0.55	5.88	0.19	5.88	0.19	3.13	0.58	7.14	0.08	2.12	0.46	6.6	0.08	2.43	0.55	5.88	0.19	2.6	0.49	7.69	0.22	5.88	0.19	3.13	0.58	7.69	0.22	2.12	0.42
0.00000	0.00000	2.6	0.49	3.7	0.22	3.13	0.58	6.6	0.08	7.69	0.22	6.6	0.08	3.7	0.22	3.03	0.2	5.88	0.19	3.7	0.22	2.6	0.49	3.03	0.2	3.13	0.58	7.69	0.22	7.69	0.22	2.6	0.49	3.7	0.22	7.69	0.22	3.13	0.58	6.6	0.08	6.6	0.08	7.69	0.22	6.6	0.08	2.12	0.42
0.00000	0.00000	7.14	0.08	5.88	0.19	3.03	0.46	7.14	0.08	7.69	0.22	5.21	0.38	3.03	0.2	3.03	0.2	5.88	0.19	2.6	0.49	3.03	0.46	7.69	0.22	3.13	0.58	7.69	0.22	5.88	0.19	5.88	0.19	3.7	0.22	5.88	0.19	5.88	0.19	6.6	0.08	5.88	0.19	6.6	0.08	6.6	0.08	2.12	0.42
3.7	0.22	7.69	0.22	2.6	0.73	6.6	0.08	5.88	0.19	2.43	0.55	3.03	0.46	1.79	0.27	2.6	0.73	5.88	0.19	5.88	0.19	3.13	0.58	7.14	0.08	3.7	0.22	5.88	0.19	2.6	0.49	2.6	0.49	2.6	0.49	3.7	0.22	5.88	0.19	7.14	0.08	5.88	0.19	2.43	0.55	6.6	0.08	3.03	0.2
3.7	0.22	7.69	0.22	2.12	0.42	6.6	0.08	5.88	0.19	2.43	0.55	3.03	0.46	2.6	0.49	2.6	0.73	2.6	0.49	5.21	0.38	3.13	0.58	3.7	0.22	2.43	0.55	5.88	0.19	2.6	0.49	3.7	0.22	7.69	0.22	3.7	0.22	6.6	0.08	7.69	0.22	5.88	0.19	6.6	0.08	7.69	0.22	3.7	0.22
3.7	0.22	7.69	0.22	2.12	0.42	6.6	0.08	5.88	0.19	2.43	0.55	3.03	0.46	2.6	0.49	2.6	0.73	2.6	0.49	5.21	0.38	3.13	0.58	3.7	0.22	2.43	0.55	5.88	0.19	2.6	0.49	3.7	0.22	7.69	0.22	3.7	0.22	6.6	0.08	7.69	0.22	5.88	0.19	6.6	0.08	7.69	0.22	2.6	0.49
3.7	0.22	7.69	0.22	2.12	0.42	6.6	0.08	5.88	0.19	2.43	0.55	3.03	0.46	2.6	0.49	2.6	0.73	2.6	0.49	5.21	0.38	3.13	0.58	3.7	0.22	2.43	0.55	5.88	0.19	2.6	0.49	7.14	0.08	7.69	0.22	3.7	0.22	6.6	0.08	7.69	0.22	5.88	0.19	6.6	0.08	7.69	0.22	2.6	0.49
3.7	0.22	7.69	0.22	2.12	0.42	3.03	0.46	5.88	0.19	2.43	0.55	3.03	0.46	5.21	0.38	2.6	0.73	2.6	0.49	5.88	0.19	3.13	0.58	3.7	0.22	2.43	0.55	5.88	0.19	3.7	0.22	2.43	0.55	3.7	0.22	3.7	0.22	7.69	0.22	7.69	0.22	5.88	0.19	6.6	0.08	7.69	0.22	1.79	0.27
3.7	0.22	7.69	0.22	2.12	0.42	3.03	0.46	5.88	0.19	2.43	0.55	3.03	0.46	5.21	0.38	2.6	0.73	2.6	0.49	5.88	0.19	3.13	0.58	3.7	0.22	2.43	0.55	5.88	0.19	3.7	0.22	2.43	0.55	3.7	0.22	3.7	0.22	7.69	0.22	7.69	0.22	5.88	0.19	6.6	0.08	7.69	0.22	2.6	0.49
3.7	0.22	7.69	0.22	2.12	0.42	3.03	0.46	5.88	0.19	2.43	0.55	3.03	0.46	5.21	0.38	2.6	0.73	2.6	0.49	5.88	0.19	3.13	0.58	3.7	0.22	2.43	0.55	5.88	0.19	3.7	0.22	2.43	0.55	7.69	0.22	3.7	0.22	5.88	0.19	7.14	0.08	6.6	0.08	2.43	0.55	7.69	0.22	2.6	0.49
3.7	0.22	7.69	0.22	2.6	0.49	6.6	0.08	5.88	0.19	2.6	0.73	7.69	0.22	1.79	0.27	3.3	0.08	2.12	0.46	5.88	0.19	3.13	0.58	5.21	0.38	3.7	0.22	5.88	0.19	3.7	0.22	3.03	0.2	7.14	0.08	3.7	0.22	5.88	0.19	6.6	0.08	6.6	0.08	2.43	0.55	7.14	0.08	5.88	0.19
3.7	0.22	7.69	0.22	2.6	0.49	6.6	0.08	5.88	0.19	2.6	0.73	7.69	0.22	1.79	0.27	3.3	0.08	2.12	0.46	5.88	0.19	3.13	0.58	5.21	0.38	2.43	0.55	5.88	0.19	3.7	0.22	2.43	0.55	7.14	0.08	3.7	0.22	5.88	0.19	6.6	0.08	6.6	0.08	2.43	0.55	7.14	0.08	5.88	0.19
3.7	0.22	7.69	0.22	2.6	0.49	6.6	0.08	5.88	0.19	2.6	0.73	7.69	0.22	1.79	0.27	3.3	0.08	2.12	0.46	5.88	0.19	3.13	0.58	5.21	0.38	2.6	0.49	5.88	0.19	3.7	0.22	3.03	0.2	7.14	0.08	3.7	0.22	5.88	0.19	6.6	0.08	6.6	0.08	2.43	0.55	7.14	0.08	5.88	0.19
3.7	0.22	7.69	0.22	2.6	0.49	6.6	0.08	5.88	0.19	2.6	0.73	7.69	0.22	2.6	0.49	3.3	0.08	2.12	0.46	5.88	0.19	3.13	0.58	5.21	0.38	3.7	0.22	5.88	0.19	3.7	0.22	3.03	0.2	7.14	0.08	3.7	0.22	5.88	0.19	6.6	0.08	6.6	0.08	2.43	0.55	7.14	0.08	5.88	0.19
3.7	0.22	5.88	0.19	2.6	0.73	6.6	0.08	5.88	0.19	2.43	0.55	6.6	0.08	3.3	0.08	2.6	0.73	2.12	0.46	5.88	0.19	3.13	0.58	5.21	0.38	6.6	0.08	5.88	0.19	3.7	0.22	6.6	0.08	5.88	0.19	3.7	0.22	7.69	0.22	2.43	0.55	5.88	0.19	2.43	0.55	7.69	0.22	5.88	0.19
3.7	0.22	5.88	0.19	2.12	0.42	3.03	0.46	5.88	0.19	2.43	0.55	3.03	0.46	7.69	0.22	2.6	0.73	2.6	0.49	5.88	0.19	3.13	0.58	3.7	0.22	2.43	0.55	5.88	0.19	3.7	0.22	2.43	0.55	3.7	0.22	3.7	0.22	7.69	0.22	7.69	0.22	5.88	0.19	6.6	0.08	7.69	0.22	2.6	0.49
3.7	0.22	5.88	0.19	2.12	0.42	3.03	0.46	5.88	0.19	2.43	0.55	3.03	0.46	5.21	0.38	2.6	0.73	2.6	0.49	5.88	0.19	3.13	0.58	3.7	0.22	2.43	0.55	5.88	0.19	3.7	0.22	2.43	0.55	3.7	0.22	3.7	0.22	7.69	0.22	7.69	0.22	5.88	0.19	6.6	0.08	7.69	0.22	2.6	0.49
3.7	0.22	5.88	0.19	2.12	0.42	3.03	0.46	5.88	0.19	2.43	0.55	3.03	0.46	5.21	0.38	2.6	0.73	2.6	0.49	5.88	0.19	3.13	0.58	3.7	0.22	2.43	0.55	5.88	0.19	3.7	0.22	2.43	0.55	3.7	0.22	3.7	0.22	7.69	0.22	7.69	0.22	5.88	0.19	6.6	0.08	7.69	0.22	2.6	0.49
3.7	0.22	5.88	0.19	2.12	0.42	3.03	0.46	5.88	0.19	2.43	0.55	3.03	0.46	5.21	0.38	2.6	0.73	2.6	0.49	5.88	0.19	3.13	0.58	3.7	0.22	2.43	0.55	5.88	0.19	3.7	0.22	2.43	0.55	3.7	0.22	3.7	0.22	7.69	0.22	7.69	0.22	5.88	0.19	6.6	0.08	7.69	0.22	2.6	0.49
3.7	0.22	5.88	0.19	2.12	0.42	3.03	0.46	5.88	0.19	2.43	0.55	3.03	0.46	5.21	0.38	2.6	0.73	2.6	0.49	5.88	0.19	3.13	0.58	3.7	0.22	2.43	0.55	5.88	0.19	3.7	0.22	2.43	0.55	3.7	0.22	3.7	0.22	7.69	0.22	7.69	0.22	5.88	0.19	6.6	0.08	7.69	0.22	2.6	0.49
3.7	0.22	5.88	0.19	2.12	0.42	3.03	0.46	5.88	0.19	2.43	0.55	3.03	0.46	5.21	0.38	2.6	0.73	2.6	0.49	5.88	0.19	3.13	0.58	3.7	0.22	2.43	0.55	5.88	0.19	3.7	0.22	2.43	0.55	3.7	0.22	3.7	0.22	7.69	0.22	7.69	0.22	5.88	0.19	6.6	0.08	5.88	0.19	2.6	0.49
3.7	0.22	5.88	0.19	2.12	0.42	3.03	0.46	5.88	0.19	2.43	0.55	3.03	0.46	5.21	0.38	2.6	0.73	2.6	0.49	5.88	0.19	3.13	0.58	3.7	0.22	2.43	0.55	5.88	0.19	3.7	0.22	2.43	0.55	2.43	0.55	3.7	0.22	7.69	0.22	7.69	0.22	5.88	0.19	6.6	0.08	7.69	0.22	2.6	0.49
3.7	0.22	5.88	0.19	2.12	0.42	3.03	0.46	5.88	0.19	2.43	0.55	3.03	0.46	5.21	0.38	2.6	0.73	2.6	0.49	5.88	0.19	3.13	0.58	3.7	0.22	2.43	0.55	5.88	0.19	3.7	0.22	2.43	0.55	2.6	0.49	3.7	0.22	7.69	0.22	7.69	0.22	5.88	0.19	6.6	0.08	7.69	0.22	2.6	0.49
3.7	0.22	5.88	0.19	2.12	0.42	3.03	0.46	5.88	0.19	2.43	0.55	3.03	0.46	5.21	0.38	2.6	0.73	2.6	0.49	5.88	0.19	3.13	0.58	3.7	0.22	2.43	0.55	5.88	0.19	3.7	0.22	2.43	0.55	2.6	0.49	3.7	0.22	7.69	0.22	7.69	0.22	5.88	0.19	6.6	0.08	7.69	0.22	2.6	0.49
3.7	0.22	5.88	0.19	2.12	0.42	3.03	0.46	5.88	0.19	2.43	0.55	3.03	0.46	5.21	0.38	2.6	0.73	2.6	0.49	5.88	0.19	3.13	0.58	3.7	0.22	2.43	0.55	5.88	0.19	3.7	0.22	2.43	0.55	2.6	0.49	3.7	0.22	7.69	0.22	7.69	0.22	5.88	0.19	6.6	0.08	7.69	0.22	2.6	0.49
3.7	0.22	5.88	0.19	2.12	0.42	3.03	0.46	5.88	0.19	2.43	0.55	3.03	0.46	5.21	0.38	2.6	0.73	2.6	0.49	5.88	0.19	3.13	0.58	3.7	0.22	2.43	0.55	5.88	0.19	3.7	0.22	2.43	0.55	2.6	0.49	3.7	0.22	7.69	0.22	7.69	0.22	5.88	0.19	6.6	0.08	7.69	0.22	2.6	0.49
3.7	0.22	2.6	0.49	2.6	0.73	6.6	0.08	5.88	0.19	2.43	0.55	3.03	0.46	3.3	0.08	2.6	0.73	2.12	0.46	5.88	0.19	3.13	0.58	7.14	0.08	2.6	0.49	5.88	0.19	2.6	0.49	3.7	0.22	2.6	0.49	3.7	0.22	5.88	0.19	6.6	0.08	5.88	0.19	2.43	0.55	6.6	0.08	3.03	0.2
3.7	0.22	7.14	0.08	2.6	0.73	6.6	0.08	5.88	0.19	2.43	0.55	3.03	0.46	3.13	0.58	2.12	0.42	3.03	0.2	5.88	0.19	3.13	0.58	5.21	0.38	7.14	0.08	5.88	0.19	3.7	0.22	2.6	0.49	3.7	0.22	3.7	0.22	5.88	0.19	5.88	0.19	6.6	0.08	2.43	0.55	7.14	0.08	3.03	0.2
3.7	0.22	7.14	0.08	2.6	0.73	6.6	0.08	5.88	0.19	2.43	0.55	3.03	0.46	3.13	0.58	2.12	0.42	3.03	0.2	5.88	0.19	3.13	0.58	5.21	0.38	7.14	0.08	5.88	0.19	3.7	0.22	2.6	0.49	3.7	0.22	3.7	0.22	5.88	0.19	5.88	0.19	6.6	0.08	2.43	0.55	7.14	0.08	3.03	0.2
3.7	0.22	7.14	0.08	2.6	0.73	6.6	0.08	5.88	0.19	2.43	0.55	3.03	0.46	3.13	0.58	2.12	0.42	3.03	0.2	5.88	0.19	3.13	0.58	5.21	0.38	7.14	0.08	5.88	0.19	3.7	0.22	2.6	0.49	3.7	0.22	3.7	0.22	5.88	0.19	5.88	0.19	6.6	0.08	2.43	0.55	7.14	0.08	3.03	0.2
3.7	0.22	7.14	0.08	7.69	0.22	6.6	0.08	5.88	0.19	2.53	0.28	3.03	0.46	3.3	0.08	2.6	0.73	2.12	0.46	5.88	0.19	3.13	0.58	5.21	0.38	3.7	0.22	5.88	0.19	3.7	0.22	5.88	0.19	5.21	0.38	3.7	0.22	6.6	0.08	3.03	0.2	6.6	0.08	2.43	0.55	3.7	0.22	6.6	0.08
3.7	0.22	7.14	0.08	7.69	0.22	6.6	0.08	5.88	0.19	2.6	0.49	3.03	0.46	1.79	0.27	2.12	0.42	2.43	0.55	5.88	0.19	3.13	0.58	5.21	0.38	2.6	0.49	6.6	0.08	2.43	0.55	3.13	0.58	7.69	0.22	3.7	0.22	5.88	0.19	3.03	0.2	5.88	0.19	2.43	0.55	5.88	0.19	5.88	0.19
3.7	0.22	7.14	0.08	2.43	0.55	6.6	0.08	5.88	0.19	3.7	0.22	3.03	0.46	3.3	0.08	2.6	0.73	2.12	0.46	5.88	0.19	3.13	0.58	5.21	0.38	3.7	0.22	5.88	0.19	3.13	0.58	3.03	0.2	5.21	0.38	3.7	0.22	5.88	0.19	3.03	0.2	6.6	0.08	2.43	0.55	3.7	0.22	5.88	0.19
3.7	0.22	7.14	0.08	2.43	0.55	6.6	0.08	5.88	0.19	3.7	0.22	3.03	0.46	3.3	0.08	2.6	0.73	2.12	0.46	5.88	0.19	3.13	0.58	5.21	0.38	3.7	0.22	5.88	0.19	3.13	0.58	3.03	0.2	5.21	0.38	3.7	0.22	5.88	0.19	2.43	0.55	6.6	0.08	2.43	0.55	3.7	0.22	7.69	0.22
3.7	0.22	7.14	0.08	2.6	0.49	6.6	0.08	5.88	0.19	3.7	0.22	3.03	0.46	3.3	0.08	2.6	0.73	2.12	0.46	5.88	0.19	3.13	0.58	5.21	0.38	3.7	0.22	5.88	0.19	3.7	0.22	3.03	0.2	5.21	0.38	3.7	0.22	5.88	0.19	3.03	0.2	6.6	0.08	2.43	0.55	3.7	0.22	5.88	0.19
3.7	0.22	7.14	0.08	2.6	0.49	6.6	0.08	5.88	0.19	3.7	0.22	3.03	0.46	3.3	0.08	2.6	0.73	2.12	0.46	5.88	0.19	3.13	0.58	5.21	0.38	3.7	0.22	5.88	0.19	3.13	0.58	3.03	0.2	5.21	0.38	3.7	0.22	5.88	0.19	2.43	0.55	6.6	0.08	2.43	0.55	3.7	0.22	7.69	0.22
3.7	0.22	7.14	0.08	2.6	0.49	6.6	0.08	5.88	0.19	3.7	0.22	3.03	0.46	3.3	0.08	2.6	0.73	2.12	0.46	5.88	0.19	3.13	0.58	5.21	0.38	3.7	0.22	5.88	0.19	3.13	0.58	3.03	0.2	5.21	0.38	3.7	0.22	5.88	0.19	2.43	0.55	6.6	0.08	2.43	0.55	3.7	0.22	7.69	0.22
3.7	0.22	7.14	0.08	2.6	0.49	6.6	0.08	5.88	0.19	2.43	0.55	3.57	0.14	1.79	0.27	1.79	0.27	2.12	0.46	5.88	0.19	3.13	0.58	5.88	0.19	7.69	0.22	5.88	0.19	7.14	0.08	3.03	0.2	2.6	0.49	2.43	0.55	5.88	0.19	2.43	0.55	6.6	0.08	2.43	0.55	5.88	0.19	5.88	0.19
3.7	0.22	7.14	0.08	2.6	0.49	6.6	0.08	5.88	0.19	2.43	0.55	7.14	0.08	3.3	0.08	3.3	0.08	2.12	0.46	5.88	0.19	3.13	0.58	6.25	0.43	2.6	0.49	5.88	0.19	2.6	0.49	3.03	0.2	5.21	0.38	3.7	0.22	7.69	0.22	2.43	0.55	6.6	0.08	2.43	0.55	5.88	0.19	5.88	0.19
3.7	0.22	7.14	0.08	2.6	0.49	6.6	0.08	5.88	0.19	2.43	0.55	7.14	0.08	1.79	0.27	3.3	0.08	2.12	0.46	5.88	0.19	3.13	0.58	5.21	0.38	2.6	0.49	5.88	0.19	3.7	0.22	6.6	0.08	5.88	0.19	3.7	0.22	7.14	0.08	2.43	0.55	5.88	0.19	2.43	0.55	6.6	0.08	5.88	0.19
3.7	0.22	7.14	0.08	2.6	0.49	6.6	0.08	5.88	0.19	2.6	0.49	7.14	0.08	1.79	0.27	3.3	0.08	2.12	0.46	5.88	0.19	3.13	0.58	5.21	0.38	2.6	0.49	5.88	0.19	2.6	0.49	3.03	0.2	5.21	0.38	3.7	0.22	7.14	0.08	2.43	0.55	6.6	0.08	2.43	0.55	5.88	0.19	5.88	0.19
2.6	0.73	7.69	0.22	2.6	0.73	3.03	0.2	5.88	0.19	2.43	0.55	3.03	0.46	3.3	0.08	2.6	0.73	3.57	0.14	5.88	0.19	3.13	0.58	2.43	0.55	2.6	0.49	5.88	0.19	2.43	0.55	2.43	0.55	7.69	0.22	2.43	0.55	7.14	0.08	7.69	0.22	6.6	0.08	2.43	0.55	7.69	0.22	2.6	0.49
2.6	0.73	7.69	0.22	2.6	0.73	3.03	0.46	5.88	0.19	2.43	0.55	3.03	0.46	2.6	0.73	2.6	0.73	3.57	0.14	5.88	0.19	3.13	0.58	6.6	0.08	2.6	0.49	5.88	0.19	2.43	0.55	2.43	0.55	7.69	0.22	2.43	0.55	7.14	0.08	2.6	0.49	6.6	0.08	2.43	0.55	7.69	0.22	2.43	0.55
2.6	0.73	7.69	0.22	2.6	0.73	3.03	0.46	5.88	0.19	2.43	0.55	3.03	0.46	3.3	0.08	2.6	0.73	3.57	0.14	5.88	0.19	3.13	0.58	3.03	0.2	2.6	0.49	5.88	0.19	2.43	0.55	2.43	0.55	7.69	0.22	2.43	0.55	7.14	0.08	7.69	0.22	6.6	0.08	2.43	0.55	7.69	0.22	7.69	0.22
2.6	0.73	7.69	0.22	2.12	0.42	3.03	0.2	5.88	0.19	2.43	0.55	3.03	0.46	3.13	0.58	2.6	0.73	2.7	0.26	5.88	0.19	3.13	0.58	2.43	0.55	2.6	0.49	6.6	0.08	2.43	0.55	2.43	0.55	7.69	0.22	2.43	0.55	7.14	0.08	7.69	0.22	5.88	0.19	2.43	0.55	7.69	0.22	2.6	0.49
2.6	0.73	7.69	0.22	2.12	0.42	3.03	0.46	5.88	0.19	2.43	0.55	3.03	0.46	2.6	0.73	2.6	0.73	3.57	0.14	5.88	0.19	3.13	0.58	2.43	0.55	2.6	0.49	6.6	0.08	2.43	0.55	2.43	0.55	7.69	0.22	2.43	0.55	7.14	0.08	2.6	0.49	6.6	0.08	2.43	0.55	7.69	0.22	2.43	0.55
2.6	0.73	7.69	0.22	2.12	0.42	3.03	0.46	5.88	0.19	2.43	0.55	3.03	0.46	2.6	0.73	2.6	0.73	3.57	0.14	5.88	0.19	3.13	0.58	2.43	0.55	2.6	0.49	6.6	0.08	2.43	0.55	2.43	0.55	7.69	0.22	2.43	0.55	7.14	0.08	2.6	0.49	6.6	0.08	2.43	0.55	7.69	0.22	2.43	0.55
2.6	0.73	7.69	0.22	2.12	0.42	3.03	0.46	5.88	0.19	2.43	0.55	3.03	0.46	2.6	0.73	2.6	0.73	3.57	0.14	5.88	0.19	3.13	0.58	2.43	0.55	2.6	0.49	6.6	0.08	2.43	0.55	2.43	0.55	7.69	0.22	2.43	0.55	7.14	0.08	2.6	0.49	6.6	0.08	2.43	0.55	7.69	0.22	2.43	0.55
2.6	0.73	7.69	0.22	2.12	0.42	3.03	0.46	5.88	0.19	2.43	0.55	3.03	0.46	2.6	0.73	2.6	0.73	3.57	0.14	5.88	0.19	3.13	0.58	2.43	0.55	2.6	0.49	5.88	0.19	2.43	0.55	2.43	0.55	7.69	0.22	2.43	0.55	7.14	0.08	2.6	0.49	6.6	0.08	2.43	0.55	7.69	0.22	2.43	0.55
2.6	0.73	7.69	0.22	2.12	0.42	3.03	0.46	5.88	0.19	2.43	0.55	3.03	0.46	2.6	0.73	3.3	0.08	3.57	0.14	5.88	0.19	3.13	0.58	2.43	0.55	2.6	0.49	5.88	0.19	2.43	0.55	2.43	0.55	7.69	0.22	2.43	0.55	7.14	0.08	2.6	0.49	6.6	0.08	2.43	0.55	7.69	0.22	2.43	0.55
2.6	0.73	7.69	0.22	2.12	0.42	3.03	0.46	5.88	0.19	2.43	0.55	3.03	0.46	3.3	0.08	2.6	0.73	3.57	0.14	5.88	0.19	3.13	0.58	6.6	0.08	2.6	0.49	5.88	0.19	2.43	0.55	2.43	0.55	7.69	0.22	2.43	0.55	7.14	0.08	7.69	0.22	5.88	0.19	2.43	0.55	7.14	0.08	2.6	0.49
2.6	0.73	7.69	0.22	2.12	0.42	3.03	0.46	5.88	0.19	2.43	0.55	3.03	0.46	3.3	0.08	2.6	0.73	2.7	0.26	5.88	0.19	3.13	0.58	2.43	0.55	7.69	0.22	5.88	0.19	3.7	0.22	2.43	0.55	7.69	0.22	2.43	0.55	7.69	0.22	2.6	0.49	6.6	0.08	2.43	0.55	7.69	0.22	2.6	0.49
2.6	0.73	7.69	0.22	2.12	0.42	3.03	0.46	5.88	0.19	2.43	0.55	3.03	0.46	3.3	0.08	2.6	0.73	2.7	0.26	5.88	0.19	3.13	0.58	2.43	0.55	2.6	0.49	5.88	0.19	2.43	0.55	2.43	0.55	7.69	0.22	2.43	0.55	7.14	0.08	2.6	0.49	6.6	0.08	2.43	0.55	7.69	0.22	2.6	0.49
2.6	0.73	7.69	0.22	2.12	0.42	3.03	0.46	5.88	0.19	2.43	0.55	3.03	0.46	3.13	0.58	2.6	0.73	2.7	0.26	5.88	0.19	3.13	0.58	3.7	0.22	2.6	0.49	5.88	0.19	2.43	0.55	2.43	0.55	7.69	0.22	2.43	0.55	7.14	0.08	7.69	0.22	5.88	0.19	2.43	0.55	7.14	0.08	2.6	0.49
2.6	0.73	7.69	0.22	2.12	0.42	3.03	0.46	5.88	0.19	2.43	0.55	3.03	0.46	3.13	0.58	2.6	0.73	2.7	0.26	5.88	0.19	3.13	0.58	2.6	0.49	2.6	0.49	5.88	0.19	2.43	0.55	2.43	0.55	7.69	0.22	2.43	0.55	7.14	0.08	2.6	0.49	6.6	0.08	2.43	0.55	7.69	0.22	2.43	0.55
2.6	0.73	7.69	0.22	2.6	0.49	6.6	0.08	5.88	0.19	2.43	0.55	3.03	0.46	2.43	0.55	2.6	0.73	2.12	0.46	7.69	0.22	3.13	0.58	7.69	0.22	2.6	0.49	5.88	0.19	2.6	0.49	7.14	0.08	7.69	0.22	3.7	0.22	7.69	0.22	7.69	0.22	3.03	0.2	5.88	0.19	6.6	0.08	3.7	0.22
2.6	0.73	7.14	0.08	7.69	0.22	6.6	0.08	5.88	0.19	2.43	0.55	3.03	0.46	3.3	0.08	2.6	0.73	5.88	0.19	5.88	0.19	3.13	0.58	5.21	0.38	3.7	0.22	5.88	0.19	3.7	0.22	5.88	0.19	7.69	0.22	3.7	0.22	6.6	0.08	3.03	0.2	5.88	0.19	2.43	0.55	3.7	0.22	6.6	0.08
3.3	0.08	3.3	0.08	3.3	0.08	3.03	0.46	5.88	0.19	2.43	0.55	6.6	0.08	3.57	0.14	2.6	0.73	3.03	0.46	7.69	0.22	3.13	0.58	7.69	0.22	6.6	0.08	6.25	0.43	5.21	0.38	3.7	0.22	2.6	0.49	2.43	0.55	5.88	0.19	5.88	0.19	5.88	0.19	3.03	0.2	3.7	0.22	7.69	0.22
3.3	0.08	7.69	0.22	3.3	0.08	6.6	0.08	5.88	0.19	2.43	0.55	3.03	0.46	5.88	0.19	3.3	0.08	3.7	0.22	6.6	0.08	3.13	0.58	5.21	0.38	7.14	0.08	5.88	0.19	3.7	0.22	3.7	0.22	7.69	0.22	3.7	0.22	7.69	0.22	5.88	0.19	3.13	0.58	3.7	0.22	7.14	0.08	3.7	0.22
3.3	0.08	7.69	0.22	7.69	0.22	3.03	0.46	5.88	0.19	2.43	0.55	3.03	0.46	3.13	0.58	3.3	0.08	2.12	0.46	5.88	0.19	3.13	0.58	5.21	0.38	2.43	0.55	5.88	0.19	3.7	0.22	5.88	0.19	7.69	0.22	2.43	0.55	7.69	0.22	5.88	0.19	6.6	0.08	6.6	0.08	5.88	0.19	5.88	0.19
3.3	0.08	7.69	0.22	2.12	0.42	3.03	0.46	5.88	0.19	2.43	0.55	3.03	0.46	2.6	0.49	2.6	0.73	2.6	0.49	5.88	0.19	3.13	0.58	3.7	0.22	2.43	0.55	5.88	0.19	2.6	0.49	2.43	0.55	7.69	0.22	3.7	0.22	5.88	0.19	7.14	0.08	5.88	0.19	6.6	0.08	7.69	0.22	3.7	0.22
3.3	0.08	5.21	0.38	2.12	0.42	3.03	0.46	7.69	0.22	2.43	0.55	3.03	0.46	2.6	0.73	2.6	0.73	3.57	0.14	5.88	0.19	3.13	0.58	2.43	0.55	2.6	0.49	6.6	0.08	2.43	0.55	2.43	0.55	7.69	0.22	2.43	0.55	7.14	0.08	7.69	0.22	5.88	0.19	2.43	0.55	7.14	0.08	2.6	0.49
3.3	0.08	5.21	0.38	2.12	0.42	3.03	0.46	7.69	0.22	2.43	0.55	3.03	0.46	2.6	0.73	2.6	0.73	3.57	0.14	5.88	0.19	3.13	0.58	2.43	0.55	2.6	0.49	6.6	0.08	2.43	0.55	2.43	0.55	7.69	0.22	2.43	0.55	7.14	0.08	7.69	0.22	5.88	0.19	2.43	0.55	7.14	0.08	2.6	0.49
3.3	0.08	2.7	0.26	2.6	0.73	5.88	0.19	2.6	0.73	3.57	0.14	2.12	0.46	3.13	0.58	5.88	0.19	2.7	0.26	3.3	0.08	2.6	0.49	2.43	0.55	5.88	0.19	3.57	0.14	2.6	0.49	3.03	0.46	5.21	0.38	1.79	0.27	7.69	0.22	2.6	0.49	2.6	0.49	3.03	0.46	6.6	0.08	6.6	0.08
3.3	0.08	2.6	0.49	3.3	0.08	3.03	0.46	5.88	0.19	2.43	0.55	6.6	0.08	3.57	0.14	2.6	0.73	3.03	0.46	5.88	0.19	3.13	0.58	7.69	0.22	3.03	0.2	5.88	0.19	2.6	0.49	3.7	0.22	7.69	0.22	3.03	0.2	5.88	0.19	6.6	0.08	5.88	0.19	3.03	0.2	7.14	0.08	7.69	0.22
3.3	0.08	2.6	0.49	3.3	0.08	3.03	0.46	5.88	0.19	2.43	0.55	6.6	0.08	3.57	0.14	2.6	0.73	3.03	0.46	5.88	0.19	3.13	0.58	7.69	0.22	6.6	0.08	5.88	0.19	2.6	0.49	3.7	0.22	2.6	0.49	2.43	0.55	5.88	0.19	6.6	0.08	5.88	0.19	3.03	0.2	7.14	0.08	7.69	0.22
3.3	0.08	2.6	0.49	3.3	0.08	3.03	0.46	5.88	0.19	2.43	0.55	6.6	0.08	3.57	0.14	2.6	0.73	3.03	0.46	5.88	0.19	3.13	0.58	7.69	0.22	6.6	0.08	5.88	0.19	2.6	0.49	3.7	0.22	2.6	0.49	2.43	0.55	5.88	0.19	6.6	0.08	5.88	0.19	3.03	0.2	7.14	0.08	7.69	0.22
3.3	0.08	2.6	0.49	3.3	0.08	3.03	0.46	5.88	0.19	2.43	0.55	6.6	0.08	3.57	0.14	2.6	0.73	3.03	0.46	5.88	0.19	3.13	0.58	2.43	0.55	7.69	0.22	5.88	0.19	5.21	0.38	3.13	0.58	7.69	0.22	2.43	0.55	5.88	0.19	3.03	0.2	5.88	0.19	3.03	0.2	3.7	0.22	2.6	0.49
3.3	0.08	2.6	0.49	3.3	0.08	3.03	0.46	5.88	0.19	2.43	0.55	6.6	0.08	3.57	0.14	2.6	0.73	3.03	0.46	5.88	0.19	3.13	0.58	2.43	0.55	7.69	0.22	5.88	0.19	5.21	0.38	3.13	0.58	7.69	0.22	2.43	0.55	5.88	0.19	3.03	0.2	5.88	0.19	3.03	0.2	3.7	0.22	2.6	0.49
3.3	0.08	2.6	0.49	3.3	0.08	3.03	0.46	5.88	0.19	2.43	0.55	6.6	0.08	3.57	0.14	2.6	0.73	3.03	0.46	5.88	0.19	3.13	0.58	2.43	0.55	7.69	0.22	5.88	0.19	5.21	0.38	3.13	0.58	7.69	0.22	2.43	0.55	5.88	0.19	5.88	0.19	5.88	0.19	3.03	0.2	5.21	0.38	5.21	0.38
3.3	0.08	2.6	0.49	3.3	0.08	3.03	0.46	5.88	0.19	2.43	0.55	6.6	0.08	3.57	0.14	2.6	0.73	3.03	0.46	5.88	0.19	3.13	0.58	2.43	0.55	7.69	0.22	5.88	0.19	5.21	0.38	3.13	0.58	2.6	0.49	2.43	0.55	5.88	0.19	5.88	0.19	5.88	0.19	3.03	0.2	5.21	0.38	5.21	0.38
3.3	0.08	2.6	0.49	3.3	0.08	3.03	0.46	5.88	0.19	2.43	0.55	6.6	0.08	3.57	0.14	2.6	0.73	3.03	0.46	5.88	0.19	3.13	0.58	7.14	0.08	6.6	0.08	5.88	0.19	2.6	0.49	3.7	0.22	2.6	0.49	3.03	0.2	5.88	0.19	6.6	0.08	5.88	0.19	3.03	0.2	3.7	0.22	7.69	0.22
3.3	0.08	7.14	0.08	3.3	0.08	3.03	0.46	5.88	0.19	3.7	0.22	3.03	0.46	2.6	0.73	3.3	0.08	3.7	0.22	5.88	0.19	3.13	0.58	6.6	0.08	2.6	0.49	5.88	0.19	7.14	0.08	7.69	0.22	5.88	0.19	2.43	0.55	7.14	0.08	6.6	0.08	3.13	0.58	3.7	0.22	6.6	0.08	7.14	0.08
6.6	0.08	7.69	0.22	2.12	0.42	3.03	0.46	5.88	0.19	2.43	0.55	3.03	0.46	3.3	0.08	2.6	0.73	2.6	0.49	5.88	0.19	3.13	0.58	3.7	0.22	2.43	0.55	5.88	0.19	3.7	0.22	2.43	0.55	7.14	0.08	3.7	0.22	5.88	0.19	5.21	0.38	5.88	0.19	6.6	0.08	5.88	0.19	2.6	0.49
3.13	0.58	7.14	0.08	7.69	0.22	6.6	0.08	5.88	0.19	2.43	0.55	3.03	0.46	3.3	0.08	2.6	0.73	2.12	0.46	5.88	0.19	3.13	0.58	5.21	0.38	3.7	0.22	5.88	0.19	3.7	0.22	5.88	0.19	7.69	0.22	3.7	0.22	6.6	0.08	3.03	0.2	6.6	0.08	2.43	0.55	3.7	0.22	6.6	0.08
3.13	0.58	7.14	0.08	5.88	0.19	6.6	0.08	5.88	0.19	2.43	0.55	3.03	0.46	3.3	0.08	2.6	0.73	2.12	0.46	5.88	0.19	3.13	0.58	5.21	0.38	3.7	0.22	5.88	0.19	3.7	0.22	5.88	0.19	7.69	0.22	3.7	0.22	6.6	0.08	3.03	0.2	6.6	0.08	2.43	0.55	3.7	0.22	6.6	0.08
3.13	0.58	7.14	0.08	2.12	0.42	6.6	0.08	5.88	0.19	3.7	0.22	3.03	0.46	1.79	0.27	3.3	0.08	2.6	0.49	5.88	0.19	3.13	0.58	7.69	0.22	3.7	0.22	5.88	0.19	3.7	0.22	2.43	0.55	7.69	0.22	3.7	0.22	3.7	0.22	2.43	0.55	6.6	0.08	2.43	0.55	5.88	0.19	5.88	0.19
3.13	0.58	7.14	0.08	2.6	0.49	6.6	0.08	5.88	0.19	3.7	0.22	3.03	0.46	3.3	0.08	2.6	0.73	2.12	0.46	5.88	0.19	3.13	0.58	5.21	0.38	2.6	0.49	5.88	0.19	2.6	0.49	2.43	0.55	2.6	0.49	3.7	0.22	7.14	0.08	3.03	0.2	6.6	0.08	2.43	0.55	5.88	0.19	5.88	0.19
3.13	0.58	7.14	0.08	2.6	0.49	6.6	0.08	5.88	0.19	2.43	0.55	3.03	0.46	3.3	0.08	2.6	0.73	2.12	0.46	5.88	0.19	3.13	0.58	5.21	0.38	3.7	0.22	5.88	0.19	3.7	0.22	5.88	0.19	5.21	0.38	3.7	0.22	6.6	0.08	3.03	0.2	6.6	0.08	2.43	0.55	3.7	0.22	6.6	0.08
3.13	0.58	7.14	0.08	2.6	0.49	6.6	0.08	5.88	0.19	2.43	0.55	3.03	0.46	3.3	0.08	2.6	0.73	2.12	0.46	5.88	0.19	3.13	0.58	5.21	0.38	3.7	0.22	5.88	0.19	3.7	0.22	5.88	0.19	5.21	0.38	3.7	0.22	6.6	0.08	3.03	0.2	6.6	0.08	2.43	0.55	3.7	0.22	6.6	0.08
3.13	0.58	7.14	0.08	2.6	0.49	6.6	0.08	5.88	0.19	2.43	0.55	3.03	0.46	3.3	0.08	2.6	0.73	2.12	0.46	5.88	0.19	3.13	0.58	5.21	0.38	3.7	0.22	5.88	0.19	3.7	0.22	5.88	0.19	5.21	0.38	3.7	0.22	6.6	0.08	3.03	0.2	6.6	0.08	2.43	0.55	3.7	0.22	6.6	0.08
3.13	0.58	7.14	0.08	2.6	0.49	6.6	0.08	5.88	0.19	2.43	0.55	3.03	0.46	3.3	0.08	2.6	0.73	2.12	0.46	5.88	0.19	3.13	0.58	5.21	0.38	3.7	0.22	5.88	0.19	3.7	0.22	5.88	0.19	5.21	0.38	3.7	0.22	6.6	0.08	3.03	0.2	6.6	0.08	2.43	0.55	3.7	0.22	6.6	0.08
3.13	0.58	7.14	0.08	2.6	0.49	6.6	0.08	5.88	0.19	2.43	0.55	3.03	0.46	3.3	0.08	2.6	0.73	2.12	0.46	5.88	0.19	3.13	0.58	5.21	0.38	3.7	0.22	5.88	0.19	3.7	0.22	5.88	0.19	5.21	0.38	3.7	0.22	6.6	0.08	3.03	0.2	6.6	0.08	2.43	0.55	3.7	0.22	6.6	0.08
3.13	0.58	7.14	0.08	2.6	0.49	6.6	0.08	5.88	0.19	2.43	0.55	3.03	0.46	3.3	0.08	2.6	0.73	2.12	0.46	5.88	0.19	3.13	0.58	5.21	0.38	3.7	0.22	5.88	0.19	3.7	0.22	5.88	0.19	5.21	0.38	3.7	0.22	6.6	0.08	3.03	0.2	6.6	0.08	2.43	0.55	3.7	0.22	6.6	0.08
3.13	0.58	7.14	0.08	2.6	0.49	6.6	0.08	5.88	0.19	2.43	0.55	3.03	0.46	3.3	0.08	2.6	0.73	2.12	0.46	5.88	0.19	3.13	0.58	5.21	0.38	3.7	0.22	5.88	0.19	3.7	0.22	5.88	0.19	5.21	0.38	3.7	0.22	6.6	0.08	3.03	0.2	6.6	0.08	2.43	0.55	3.7	0.22	6.6	0.08
3.13	0.58	7.14	0.08	2.6	0.49	6.6	0.08	5.88	0.19	2.43	0.55	3.03	0.46	3.3	0.08	2.6	0.73	2.12	0.46	5.88	0.19	3.13	0.58	5.21	0.38	3.7	0.22	5.88	0.19	3.7	0.22	5.88	0.19	5.21	0.38	3.7	0.22	6.6	0.08	3.03	0.2	6.6	0.08	2.43	0.55	3.7	0.22	6.6	0.08
3.13	0.58	7.14	0.08	2.6	0.49	6.6	0.08	5.88	0.19	2.43	0.55	3.03	0.46	3.3	0.08	2.6	0.73	2.12	0.46	5.88	0.19	3.13	0.58	5.21	0.38	3.7	0.22	5.88	0.19	3.7	0.22	5.88	0.19	5.21	0.38	3.7	0.22	6.6	0.08	3.03	0.2	6.6	0.08	2.43	0.55	3.7	0.22	6.6	0.08
3.13	0.58	7.14	0.08	2.6	0.49	6.6	0.08	5.88	0.19	2.43	0.55	3.03	0.46	3.3	0.08	2.6	0.73	2.12	0.46	5.88	0.19	3.13	0.58	5.21	0.38	7.14	0.08	5.88	0.19	3.7	0.22	5.88	0.19	5.21	0.38	3.7	0.22	6.6	0.08	3.03	0.2	6.6	0.08	2.43	0.55	3.7	0.22	6.6	0.08
3.13	0.58	7.14	0.08	2.6	0.49	6.6	0.08	5.88	0.19	2.43	0.55	3.03	0.46	3.3	0.08	2.6	0.73	2.12	0.46	5.88	0.19	3.13	0.58	5.21	0.38	7.14	0.08	5.88	0.19	3.7	0.22	5.88	0.19	5.21	0.38	3.7	0.22	6.6	0.08	3.03	0.2	6.6	0.08	2.43	0.55	3.7	0.22	6.6	0.08
3.13	0.58	7.14	0.08	2.6	0.49	6.6	0.08	5.88	0.19	2.43	0.55	3.03	0.46	3.3	0.08	2.6	0.73	2.12	0.46	5.88	0.19	3.13	0.58	5.21	0.38	7.14	0.08	5.88	0.19	3.7	0.22	5.88	0.19	5.21	0.38	3.7	0.22	6.6	0.08	3.03	0.2	6.6	0.08	2.43	0.55	3.7	0.22	6.6	0.08
3.57	0.14	7.14	0.08	2.43	0.55	6.6	0.08	5.88	0.19	3.7	0.22	3.03	0.46	3.3	0.08	3.3	0.08	2.12	0.46	5.88	0.19	3.13	0.58	5.88	0.19	2.6	0.49	5.88	0.19	3.13	0.58	3.03	0.2	5.21	0.38	3.7	0.22	5.88	0.19	3.03	0.2	6.6	0.08	2.43	0.55	3.7	0.22	5.88	0.19
7.69	0.22	3.3	0.08	6.6	0.08	5.88	0.19	2.43	0.55	3.03	0.46	3.7	0.22	3.13	0.58	2.6	0.73	2.12	0.46	5.88	0.19	2.6	0.49	5.88	0.19	7.69	0.22	6.6	0.08	7.69	0.22	7.69	0.22	2.43	0.55	2.43	0.55	7.14	0.08	7.69	0.22	5.88	0.19	6.6	0.08	7.69	0.22	7.69	0.22
7.69	0.22	7.69	0.22	2.6	0.73	6.6	0.08	5.88	0.19	2.43	0.55	3.03	0.46	2.7	0.26	2.6	0.73	7.69	0.22	5.88	0.19	3.13	0.58	3.57	0.14	7.69	0.22	5.88	0.19	2.43	0.55	3.13	0.58	3.03	0.2	3.7	0.22	5.88	0.19	7.14	0.08	6.6	0.08	7.69	0.22	7.14	0.08	5.88	0.19
7.69	0.22	1.79	0.27	7.69	0.22	6.6	0.08	5.88	0.19	2.43	0.55	3.57	0.14	3.3	0.08	2.6	0.73	2.6	0.49	5.88	0.19	3.13	0.58	3.7	0.22	7.14	0.08	5.88	0.19	7.14	0.08	2.43	0.55	5.88	0.19	3.7	0.22	7.69	0.22	2.43	0.55	5.88	0.19	2.43	0.55	3.7	0.22	6.6	0.08
7.69	0.22	1.79	0.27	7.69	0.22	6.6	0.08	5.88	0.19	2.43	0.55	3.57	0.14	3.3	0.08	2.6	0.73	2.6	0.49	5.88	0.19	3.13	0.58	3.7	0.22	7.14	0.08	5.88	0.19	7.14	0.08	2.43	0.55	5.88	0.19	3.7	0.22	7.69	0.22	2.43	0.55	5.88	0.19	2.43	0.55	3.7	0.22	6.6	0.08
7.69	0.22	5.21	0.38	3.7	0.22	6.6	0.08	5.88	0.19	2.43	0.55	3.57	0.14	3.3	0.08	2.6	0.73	2.6	0.49	5.88	0.19	3.13	0.58	3.7	0.22	5.88	0.19	5.88	0.19	7.14	0.08	3.03	0.2	2.6	0.49	3.7	0.22	7.69	0.22	2.43	0.55	5.88	0.19	2.43	0.55	3.7	0.22	6.6	0.08
7.69	0.22	5.21	0.38	7.14	0.08	6.6	0.08	5.88	0.19	3.7	0.22	3.57	0.14	3.3	0.08	2.6	0.73	2.12	0.46	5.88	0.19	3.13	0.58	2.6	0.49	7.14	0.08	5.88	0.19	7.14	0.08	2.43	0.55	5.88	0.19	3.7	0.22	7.69	0.22	2.43	0.55	5.88	0.19	2.43	0.55	3.7	0.22	6.6	0.08
7.69	0.22	5.21	0.38	7.14	0.08	6.6	0.08	5.88	0.19	3.7	0.22	3.57	0.14	3.3	0.08	2.6	0.73	2.12	0.46	5.88	0.19	3.13	0.58	2.6	0.49	7.14	0.08	5.88	0.19	7.14	0.08	2.43	0.55	5.88	0.19	3.7	0.22	7.69	0.22	2.43	0.55	5.88	0.19	2.43	0.55	3.7	0.22	6.6	0.08
7.69	0.22	5.21	0.38	7.14	0.08	6.6	0.08	5.88	0.19	2.43	0.55	3.57	0.14	3.3	0.08	2.6	0.73	2.6	0.49	5.88	0.19	3.13	0.58	3.7	0.22	7.14	0.08	5.88	0.19	7.14	0.08	2.43	0.55	5.88	0.19	3.7	0.22	7.69	0.22	2.43	0.55	5.88	0.19	2.43	0.55	3.7	0.22	6.6	0.08
7.69	0.22	2.53	0.28	2.6	0.73	6.6	0.08	5.88	0.19	2.43	0.55	3.03	0.46	3.3	0.08	2.6	0.73	2.12	0.46	5.88	0.19	2.43	0.55	3.7	0.22	3.7	0.22	5.88	0.19	7.14	0.08	3.03	0.2	7.14	0.08	3.7	0.22	5.88	0.19	7.14	0.08	5.88	0.19	2.6	0.49	5.88	0.19	7.69	0.22
7.69	0.22	2.6	0.49	3.7	0.22	6.6	0.08	5.88	0.19	2.43	0.55	3.03	0.2	3.3	0.08	2.6	0.73	2.12	0.46	5.88	0.19	3.13	0.58	3.7	0.22	7.14	0.08	5.88	0.19	7.14	0.08	2.43	0.55	7.14	0.08	3.7	0.22	7.69	0.22	2.43	0.55	5.88	0.19	2.43	0.55	3.7	0.22	6.6	0.08
7.69	0.22	2.6	0.49	3.7	0.22	6.6	0.08	5.88	0.19	2.43	0.55	3.57	0.14	3.3	0.08	2.6	0.73	2.6	0.49	5.88	0.19	3.13	0.58	3.7	0.22	7.14	0.08	6.6	0.08	7.69	0.22	2.43	0.55	5.88	0.19	3.7	0.22	7.69	0.22	2.43	0.55	6.6	0.08	2.43	0.55	3.7	0.22	6.6	0.08
7.69	0.22	2.6	0.49	3.7	0.22	6.6	0.08	5.88	0.19	2.43	0.55	3.57	0.14	3.3	0.08	2.6	0.73	2.6	0.49	5.88	0.19	3.13	0.58	3.7	0.22	7.14	0.08	5.88	0.19	3.13	0.58	2.43	0.55	5.21	0.38	3.7	0.22	7.69	0.22	2.43	0.55	6.6	0.08	3.7	0.22	3.7	0.22	6.6	0.08
7.69	0.22	2.6	0.49	3.7	0.22	6.6	0.08	5.88	0.19	2.43	0.55	3.57	0.14	3.3	0.08	2.6	0.73	2.6	0.49	5.88	0.19	3.13	0.58	3.7	0.22	7.14	0.08	5.88	0.19	7.14	0.08	2.43	0.55	7.14	0.08	3.7	0.22	7.69	0.22	2.43	0.55	5.88	0.19	2.43	0.55	7.14	0.08	6.6	0.08
7.69	0.22	2.6	0.49	2.6	0.73	6.6	0.08	5.88	0.19	6.6	0.08	3.57	0.14	3.3	0.08	2.6	0.73	2.6	0.49	5.88	0.19	3.13	0.58	3.7	0.22	7.14	0.08	5.88	0.19	7.14	0.08	6.6	0.08	7.14	0.08	3.7	0.22	5.88	0.19	2.43	0.55	6.6	0.08	2.43	0.55	3.7	0.22	6.6	0.08
7.69	0.22	2.6	0.49	2.6	0.73	6.6	0.08	5.88	0.19	2.43	0.55	3.57	0.14	3.3	0.08	2.6	0.73	2.6	0.49	5.88	0.19	3.13	0.58	3.7	0.22	7.14	0.08	5.88	0.19	7.14	0.08	6.6	0.08	7.14	0.08	3.7	0.22	5.88	0.19	2.43	0.55	6.6	0.08	2.43	0.55	3.7	0.22	6.6	0.08
7.69	0.22	2.6	0.49	3.3	0.08	6.6	0.08	5.88	0.19	2.43	0.55	6.6	0.08	3.3	0.08	2.6	0.73	2.12	0.46	5.88	0.19	3.13	0.58	2.43	0.55	3.7	0.22	5.88	0.19	2.43	0.55	3.03	0.2	3.03	0.2	3.7	0.22	2.43	0.55	7.69	0.22	6.6	0.08	7.69	0.22	7.69	0.22	7.14	0.08
7.69	0.22	2.6	0.49	3.3	0.08	6.6	0.08	5.88	0.19	2.43	0.55	3.03	0.46	3.3	0.08	2.6	0.73	2.12	0.46	5.88	0.19	3.13	0.58	2.7	0.26	2.43	0.55	5.88	0.19	3.7	0.22	3.7	0.22	7.14	0.08	2.43	0.55	3.7	0.22	5.88	0.19	2.43	0.55	2.43	0.55	5.88	0.19	2.6	0.49
7.69	0.22	2.6	0.49	3.3	0.08	6.6	0.08	5.88	0.19	2.43	0.55	3.03	0.46	3.3	0.08	2.6	0.73	2.12	0.46	5.88	0.19	3.13	0.58	2.7	0.26	2.43	0.55	5.88	0.19	3.7	0.22	3.7	0.22	7.14	0.08	2.43	0.55	7.14	0.08	5.88	0.19	2.43	0.55	2.43	0.55	5.88	0.19	2.6	0.49
7.69	0.22	2.6	0.49	3.3	0.08	6.6	0.08	5.88	0.19	2.43	0.55	3.03	0.46	3.3	0.08	2.6	0.73	2.12	0.46	5.88	0.19	3.13	0.58	2.7	0.26	2.43	0.55	5.88	0.19	3.7	0.22	3.7	0.22	7.14	0.08	2.43	0.55	7.14	0.08	5.88	0.19	2.43	0.55	2.43	0.55	5.88	0.19	2.6	0.49
7.69	0.22	2.6	0.49	3.3	0.08	6.6	0.08	5.88	0.19	2.43	0.55	3.03	0.46	3.3	0.08	2.6	0.73	2.12	0.46	5.88	0.19	3.13	0.58	2.7	0.26	2.43	0.55	5.88	0.19	3.7	0.22	3.7	0.22	7.14	0.08	2.43	0.55	7.14	0.08	5.88	0.19	2.43	0.55	2.43	0.55	5.88	0.19	2.6	0.49
7.69	0.22	2.6	0.49	3.3	0.08	6.6	0.08	5.88	0.19	2.43	0.55	3.03	0.46	3.3	0.08	2.6	0.73	2.12	0.46	5.88	0.19	3.13	0.58	2.7	0.26	2.43	0.55	5.88	0.19	3.7	0.22	3.7	0.22	7.14	0.08	2.43	0.55	7.14	0.08	5.88	0.19	2.43	0.55	2.43	0.55	5.88	0.19	2.6	0.49
7.69	0.22	2.6	0.49	2.6	0.49	3.03	0.46	5.88	0.19	2.43	0.55	3.57	0.14	3.13	0.58	2.6	0.73	2.6	0.49	5.88	0.19	3.13	0.58	3.7	0.22	7.14	0.08	5.88	0.19	3.13	0.58	2.43	0.55	7.14	0.08	3.7	0.22	7.69	0.22	2.43	0.55	5.88	0.19	2.43	0.55	7.69	0.22	6.6	0.08
7.69	0.22	7.14	0.08	2.6	0.49	6.6	0.08	5.88	0.19	2.12	0.42	5.21	0.38	1.79	0.27	3.3	0.08	2.43	0.55	5.88	0.19	3.13	0.58	5.21	0.38	5.21	0.38	5.88	0.19	2.6	0.49	5.88	0.19	7.14	0.08	2.43	0.55	7.69	0.22	2.43	0.55	6.6	0.08	2.43	0.55	6.6	0.08	5.88	0.19
7.69	0.22	7.14	0.08	2.6	0.49	6.6	0.08	5.88	0.19	2.12	0.42	2.6	0.49	3.3	0.08	3.3	0.08	2.12	0.46	5.88	0.19	3.13	0.58	5.88	0.19	7.69	0.22	5.88	0.19	2.6	0.49	3.03	0.2	5.21	0.38	3.7	0.22	5.88	0.19	2.43	0.55	6.6	0.08	2.43	0.55	5.88	0.19	5.88	0.19
7.69	0.22	7.14	0.08	2.6	0.49	6.6	0.08	5.88	0.19	2.12	0.42	7.14	0.08	1.79	0.27	3.3	0.08	2.12	0.46	5.88	0.19	3.13	0.58	5.21	0.38	2.6	0.49	5.88	0.19	2.6	0.49	3.03	0.2	5.21	0.38	3.7	0.22	7.69	0.22	2.43	0.55	6.6	0.08	2.43	0.55	5.88	0.19	5.88	0.19
7.69	0.22	7.14	0.08	2.6	0.49	3.03	0.46	5.88	0.19	3.7	0.22	3.03	0.46	3.3	0.08	3.3	0.08	2.6	0.49	5.88	0.19	3.13	0.58	5.21	0.38	7.69	0.22	5.88	0.19	3.7	0.22	2.43	0.55	3.7	0.22	3.7	0.22	5.88	0.19	3.03	0.2	6.6	0.08	2.43	0.55	7.69	0.22	5.88	0.19
7.69	0.22	7.14	0.08	2.6	0.49	3.03	0.46	5.88	0.19	3.7	0.22	3.03	0.46	3.3	0.08	3.3	0.08	2.6	0.49	5.88	0.19	3.13	0.58	5.21	0.38	7.69	0.22	5.88	0.19	3.7	0.22	2.43	0.55	3.7	0.22	3.7	0.22	5.88	0.19	3.03	0.2	6.6	0.08	2.43	0.55	7.69	0.22	5.88	0.19
1.79	0.27	6.6	0.08	6.25	0.43	1.79	0.27	3.3	0.08	3.13	0.58	5.21	0.38	3.7	0.22	3.7	0.22	3.03	0.2	3.03	0.2	6.6	0.08	7.14	0.08	3.03	0.2	2.43	0.55	2.12	0.46	3.03	0.2	2.12	0.46	2.6	0.73	2.12	0.42	3.3	0.08	7.69	0.22	2.43	0.55	2.12	0.42	3.3	0.08
1.79	0.27	7.69	0.22	2.6	0.73	6.6	0.08	5.21	0.38	2.43	0.55	2.43	0.55	2.7	0.26	2.6	0.73	7.14	0.08	5.88	0.19	3.13	0.58	3.7	0.22	2.6	0.49	5.88	0.19	3.3	0.08	3.7	0.22	6.6	0.08	3.7	0.22	5.88	0.19	5.88	0.19	5.88	0.19	7.69	0.22	6.6	0.08	5.21	0.38
1.79	0.27	2.53	0.28	3.7	0.22	2.7	0.26	2.7	0.26	3.13	0.58	3.3	0.08	3.7	0.22	6.6	0.08	3.03	0.2	3.03	0.2	3.03	0.46	6.6	0.08	3.03	0.2	7.14	0.08	2.7	0.26	3.03	0.2	2.12	0.46	3.3	0.08	3.13	0.58	3.3	0.08	7.69	0.22	2.43	0.55	2.12	0.42	3.3	0.08
1.79	0.27	2.43	0.55	6.25	0.43	1.79	0.27	3.3	0.08	3.13	0.58	5.21	0.38	3.7	0.22	2.12	0.46	3.03	0.2	3.03	0.2	6.6	0.08	7.69	0.22	3.03	0.2	2.43	0.55	5.88	0.19	3.03	0.2	2.12	0.46	3.3	0.08	2.12	0.42	3.3	0.08	7.69	0.22	2.43	0.55	2.12	0.42	3.3	0.08
5.88	0.19	3.7	0.22	7.69	0.22	6.6	0.08	5.88	0.19	2.6	0.73	3.03	0.46	3.3	0.08	3.3	0.08	2.12	0.46	5.21	0.38	3.13	0.58	1.79	0.27	2.6	0.49	5.88	0.19	3.7	0.22	2.43	0.55	7.69	0.22	3.7	0.22	7.14	0.08	3.03	0.2	6.6	0.08	2.43	0.55	5.88	0.19	5.88	0.19
5.88	0.19	3.7	0.22	7.69	0.22	6.6	0.08	5.88	0.19	2.6	0.73	3.03	0.46	3.3	0.08	3.3	0.08	2.12	0.46	5.21	0.38	3.13	0.58	1.79	0.27	2.6	0.49	5.88	0.19	3.7	0.22	2.43	0.55	7.69	0.22	3.7	0.22	7.14	0.08	3.03	0.2	6.6	0.08	2.43	0.55	5.88	0.19	5.88	0.19
5.88	0.19	7.69	0.22	2.7	0.26	6.6	0.08	5.88	0.19	2.43	0.55	3.03	0.46	3.3	0.08	3.3	0.08	2.6	0.49	5.88	0.19	3.13	0.58	2.43	0.55	3.7	0.22	5.88	0.19	3.7	0.22	3.03	0.2	7.69	0.22	2.43	0.55	7.69	0.22	5.88	0.19	6.6	0.08	3.03	0.2	5.88	0.19	5.88	0.19
5.88	0.19	5.88	0.19	3.3	0.08	6.6	0.08	5.88	0.19	2.43	0.55	3.03	0.46	2.7	0.26	2.6	0.73	2.12	0.46	5.88	0.19	3.13	0.58	3.7	0.22	3.13	0.58	5.88	0.19	3.13	0.58	3.13	0.58	3.7	0.22	2.43	0.55	7.69	0.22	3.13	0.58	5.88	0.19	2.43	0.55	3.7	0.22	3.03	0.2
5.88	0.19	7.14	0.08	3.3	0.08	6.6	0.08	5.88	0.19	3.7	0.22	3.03	0.46	3.3	0.08	3.3	0.08	3.7	0.22	5.88	0.19	3.13	0.58	6.6	0.08	2.6	0.49	5.88	0.19	7.14	0.08	7.69	0.22	5.88	0.19	2.43	0.55	7.69	0.22	6.6	0.08	3.13	0.58	3.7	0.22	5.88	0.19	7.14	0.08
5.88	0.19	7.14	0.08	3.3	0.08	6.6	0.08	5.88	0.19	2.43	0.55	3.03	0.46	1.79	0.27	3.3	0.08	2.12	0.46	5.88	0.19	3.13	0.58	7.14	0.08	3.7	0.22	5.88	0.19	2.6	0.49	2.6	0.49	2.6	0.49	3.7	0.22	5.88	0.19	7.14	0.08	5.88	0.19	2.43	0.55	6.6	0.08	3.03	0.2
5.88	0.19	7.14	0.08	3.3	0.08	6.6	0.08	5.88	0.19	2.43	0.55	3.03	0.46	1.79	0.27	3.3	0.08	2.12	0.46	5.88	0.19	3.13	0.58	7.14	0.08	3.7	0.22	5.88	0.19	2.6	0.49	2.6	0.49	2.6	0.49	3.7	0.22	5.88	0.19	7.14	0.08	5.88	0.19	2.43	0.55	6.6	0.08	3.03	0.2
5.88	0.19	7.14	0.08	3.3	0.08	6.6	0.08	5.88	0.19	2.43	0.55	3.03	0.46	1.79	0.27	3.3	0.08	2.12	0.46	5.88	0.19	3.13	0.58	7.14	0.08	3.7	0.22	5.88	0.19	2.6	0.49	2.6	0.49	2.6	0.49	3.7	0.22	5.88	0.19	7.14	0.08	5.88	0.19	2.43	0.55	6.6	0.08	3.03	0.2
5.88	0.19	7.14	0.08	3.3	0.08	6.6	0.08	5.88	0.19	2.43	0.55	3.03	0.46	2.7	0.26	2.6	0.73	2.12	0.46	5.88	0.19	3.13	0.58	3.7	0.22	3.13	0.58	5.88	0.19	3.13	0.58	3.13	0.58	3.7	0.22	2.43	0.55	7.69	0.22	3.13	0.58	5.88	0.19	2.43	0.55	3.7	0.22	3.03	0.2
5.88	0.19	7.14	0.08	3.3	0.08	6.6	0.08	5.88	0.19	2.43	0.55	3.03	0.46	2.7	0.26	2.6	0.73	2.12	0.46	5.88	0.19	3.13	0.58	3.7	0.22	3.13	0.58	5.88	0.19	3.13	0.58	3.13	0.58	3.7	0.22	2.43	0.55	7.69	0.22	3.13	0.58	5.88	0.19	2.43	0.55	3.7	0.22	3.03	0.2
5.88	0.19	7.14	0.08	3.3	0.08	6.6	0.08	5.88	0.19	2.43	0.55	3.03	0.46	2.7	0.26	2.6	0.73	2.12	0.46	5.88	0.19	3.13	0.58	3.7	0.22	3.13	0.58	5.88	0.19	3.13	0.58	3.13	0.58	3.7	0.22	2.43	0.55	7.69	0.22	3.13	0.58	5.88	0.19	2.43	0.55	3.7	0.22	3.03	0.2
5.88	0.19	7.14	0.08	7.69	0.22	6.6	0.08	5.88	0.19	2.6	0.73	3.03	0.46	3.3	0.08	3.3	0.08	2.12	0.46	5.21	0.38	3.13	0.58	1.79	0.27	2.6	0.49	5.88	0.19	3.7	0.22	2.43	0.55	7.69	0.22	3.7	0.22	7.14	0.08	3.03	0.2	6.6	0.08	2.43	0.55	5.88	0.19	5.88	0.19
5.88	0.19	7.14	0.08	2.6	0.49	6.6	0.08	5.88	0.19	3.7	0.22	6.6	0.08	3.3	0.08	3.3	0.08	6.6	0.08	5.88	0.19	3.13	0.58	5.21	0.38	3.7	0.22	5.88	0.19	3.7	0.22	3.03	0.2	5.21	0.38	3.7	0.22	5.88	0.19	3.03	0.2	6.6	0.08	2.43	0.55	7.14	0.08	5.88	0.19
5.88	0.19	7.14	0.08	2.6	0.49	6.6	0.08	5.88	0.19	3.7	0.22	6.6	0.08	3.3	0.08	3.3	0.08	6.6	0.08	5.88	0.19	3.13	0.58	5.21	0.38	3.7	0.22	5.88	0.19	3.7	0.22	3.03	0.2	5.21	0.38	3.7	0.22	5.88	0.19	3.03	0.2	6.6	0.08	2.43	0.55	7.14	0.08	5.88	0.19
5.88	0.19	7.14	0.08	2.6	0.49	6.6	0.08	5.88	0.19	3.7	0.22	6.6	0.08	3.3	0.08	3.3	0.08	6.6	0.08	5.88	0.19	3.13	0.58	5.21	0.38	3.7	0.22	5.88	0.19	3.7	0.22	3.03	0.2	5.21	0.38	3.7	0.22	5.88	0.19	3.03	0.2	6.6	0.08	2.43	0.55	7.14	0.08	5.88	0.19
5.88	0.19	7.14	0.08	2.6	0.49	6.6	0.08	5.88	0.19	3.7	0.22	6.6	0.08	3.3	0.08	3.3	0.08	6.6	0.08	5.88	0.19	2.53	0.28	5.21	0.38	3.7	0.22	5.88	0.19	3.7	0.22	3.03	0.2	5.21	0.38	3.7	0.22	5.88	0.19	3.03	0.2	6.6	0.08	2.43	0.55	7.14	0.08	5.88	0.19
5.88	0.19	7.14	0.08	2.6	0.49	6.6	0.08	5.88	0.19	3.13	0.58	6.6	0.08	3.3	0.08	3.3	0.08	6.6	0.08	5.88	0.19	3.13	0.58	5.21	0.38	3.7	0.22	5.88	0.19	2.6	0.49	3.03	0.2	5.21	0.38	3.7	0.22	5.88	0.19	3.03	0.2	6.6	0.08	2.43	0.55	7.14	0.08	5.88	0.19
5.21	0.38	7.69	0.22	2.12	0.42	3.03	0.46	5.88	0.19	2.43	0.55	3.03	0.46	3.3	0.08	3.3	0.08	2.6	0.49	5.88	0.19	3.13	0.58	3.7	0.22	2.43	0.55	5.88	0.19	3.7	0.22	2.43	0.55	7.69	0.22	3.7	0.22	5.88	0.19	5.21	0.38	5.88	0.19	6.6	0.08	5.88	0.19	2.6	0.49
5.21	0.38	7.69	0.22	2.12	0.42	3.03	0.46	5.88	0.19	2.43	0.55	3.03	0.46	3.3	0.08	3.3	0.08	2.6	0.49	5.88	0.19	3.13	0.58	3.7	0.22	2.43	0.55	5.88	0.19	3.7	0.22	2.43	0.55	7.69	0.22	3.7	0.22	5.88	0.19	7.14	0.08	5.88	0.19	6.6	0.08	5.88	0.19	2.6	0.49
5.21	0.38	7.69	0.22	2.12	0.42	3.03	0.46	5.88	0.19	2.43	0.55	3.03	0.46	3.3	0.08	3.3	0.08	2.6	0.49	5.88	0.19	3.13	0.58	3.7	0.22	2.43	0.55	5.88	0.19	3.7	0.22	2.43	0.55	7.69	0.22	3.7	0.22	5.88	0.19	7.14	0.08	5.88	0.19	6.6	0.08	5.88	0.19	2.6	0.49
5.21	0.38	1.79	0.27	2.12	0.42	3.03	0.46	5.88	0.19	2.43	0.55	3.03	0.46	3.13	0.58	3.3	0.08	2.6	0.49	5.88	0.19	3.13	0.58	3.7	0.22	2.43	0.55	5.88	0.19	3.7	0.22	2.43	0.55	7.69	0.22	3.7	0.22	5.88	0.19	7.14	0.08	5.88	0.19	6.6	0.08	5.88	0.19	2.6	0.49
5.21	0.38	7.14	0.08	2.6	0.49	6.6	0.08	5.88	0.19	3.7	0.22	3.03	0.46	3.3	0.08	2.6	0.73	2.12	0.46	5.21	0.38	3.13	0.58	5.21	0.38	2.6	0.49	5.88	0.19	3.7	0.22	3.03	0.2	2.6	0.49	3.7	0.22	5.88	0.19	7.14	0.08	6.6	0.08	3.03	0.2	5.88	0.19	5.88	0.19
5.21	0.38	7.14	0.08	2.6	0.49	6.6	0.08	5.88	0.19	3.7	0.22	3.03	0.46	3.3	0.08	2.12	0.42	2.12	0.46	5.21	0.38	3.13	0.58	5.21	0.38	2.6	0.49	5.88	0.19	3.7	0.22	3.03	0.2	2.6	0.49	3.7	0.22	5.88	0.19	7.69	0.22	6.6	0.08	3.03	0.2	7.69	0.22	5.88	0.19
5.21	0.38	7.14	0.08	2.6	0.49	6.6	0.08	5.88	0.19	2.12	0.42	7.69	0.22	1.79	0.27	3.3	0.08	2.12	0.46	5.88	0.19	3.13	0.58	5.21	0.38	2.6	0.49	5.88	0.19	3.7	0.22	6.6	0.08	7.14	0.08	3.7	0.22	7.14	0.08	2.43	0.55	5.88	0.19	2.43	0.55	6.6	0.08	5.88	0.19
2.12	0.42	7.69	0.22	2.6	0.73	6.6	0.08	5.88	0.19	2.43	0.55	3.57	0.14	1.79	0.27	2.6	0.73	2.6	0.49	5.88	0.19	3.13	0.58	7.14	0.08	2.6	0.49	5.88	0.19	2.6	0.49	2.43	0.55	7.69	0.22	2.6	0.49	7.14	0.08	7.69	0.22	3.03	0.2	2.43	0.55	7.69	0.22	7.69	0.22
2.12	0.42	7.69	0.22	2.6	0.73	6.6	0.08	5.88	0.19	2.43	0.55	2.43	0.55	2.7	0.26	2.6	0.73	3.7	0.22	5.88	0.19	3.13	0.58	3.7	0.22	2.6	0.49	5.88	0.19	7.14	0.08	3.7	0.22	6.6	0.08	3.7	0.22	5.88	0.19	5.88	0.19	5.88	0.19	7.69	0.22	6.6	0.08	5.21	0.38
2.12	0.42	7.69	0.22	2.6	0.73	6.6	0.08	5.88	0.19	2.43	0.55	2.43	0.55	2.7	0.26	2.6	0.73	7.14	0.08	5.88	0.19	3.13	0.58	3.7	0.22	2.6	0.49	5.88	0.19	3.3	0.08	3.7	0.22	6.6	0.08	3.7	0.22	5.88	0.19	5.88	0.19	5.88	0.19	7.69	0.22	6.6	0.08	5.21	0.38
2.12	0.42	7.69	0.22	2.6	0.73	6.6	0.08	5.88	0.19	2.43	0.55	2.43	0.55	2.7	0.26	2.6	0.73	7.14	0.08	5.88	0.19	3.13	0.58	3.7	0.22	2.6	0.49	5.88	0.19	3.3	0.08	3.7	0.22	6.6	0.08	3.7	0.22	5.88	0.19	5.88	0.19	5.88	0.19	2.6	0.49	6.6	0.08	5.21	0.38
2.12	0.42	7.69	0.22	2.12	0.42	6.6	0.08	5.88	0.19	2.43	0.55	3.03	0.46	3.3	0.08	2.6	0.73	5.21	0.38	5.88	0.19	3.13	0.58	3.7	0.22	2.6	0.49	5.88	0.19	2.43	0.55	6.6	0.08	7.69	0.22	2.43	0.55	7.14	0.08	7.69	0.22	3.03	0.2	2.43	0.55	7.69	0.22	3.7	0.22
2.12	0.42	7.69	0.22	2.12	0.42	6.6	0.08	5.88	0.19	2.43	0.55	3.03	0.46	3.3	0.08	2.6	0.73	2.6	0.49	5.88	0.19	3.13	0.58	3.7	0.22	2.6	0.49	5.88	0.19	2.43	0.55	6.6	0.08	7.69	0.22	2.43	0.55	7.69	0.22	5.88	0.19	3.03	0.2	2.6	0.49	7.14	0.08	2.6	0.49
2.12	0.42	7.69	0.22	2.12	0.42	6.6	0.08	5.88	0.19	2.43	0.55	3.03	0.46	3.3	0.08	2.6	0.73	2.6	0.49	5.88	0.19	3.13	0.58	3.7	0.22	2.6	0.49	5.88	0.19	2.43	0.55	6.6	0.08	7.69	0.22	2.6	0.49	5.88	0.19	7.69	0.22	5.88	0.19	6.6	0.08	3.13	0.58	7.69	0.22
2.12	0.42	7.69	0.22	2.12	0.42	6.6	0.08	5.88	0.19	2.43	0.55	3.03	0.46	3.3	0.08	2.6	0.73	2.6	0.49	5.88	0.19	3.13	0.58	3.7	0.22	2.6	0.49	5.88	0.19	2.43	0.55	6.6	0.08	7.69	0.22	2.6	0.49	5.88	0.19	7.69	0.22	5.88	0.19	6.6	0.08	3.13	0.58	7.69	0.22
2.12	0.42	7.69	0.22	2.12	0.42	6.6	0.08	5.88	0.19	2.43	0.55	3.03	0.46	1.79	0.27	2.6	0.73	7.69	0.22	5.88	0.19	3.13	0.58	3.7	0.22	2.6	0.49	5.88	0.19	2.43	0.55	2.43	0.55	7.69	0.22	2.6	0.49	7.69	0.22	5.88	0.19	3.03	0.2	3.7	0.22	7.14	0.08	2.6	0.49
2.12	0.42	7.69	0.22	2.12	0.42	6.6	0.08	5.88	0.19	2.43	0.55	3.03	0.46	2.43	0.55	2.6	0.73	2.12	0.46	5.88	0.19	3.13	0.58	3.7	0.22	2.6	0.49	5.88	0.19	2.43	0.55	2.43	0.55	7.69	0.22	2.43	0.55	7.69	0.22	7.69	0.22	6.6	0.08	2.43	0.55	7.69	0.22	3.13	0.58
2.12	0.42	7.69	0.22	2.12	0.42	3.03	0.46	5.88	0.19	2.43	0.55	3.03	0.46	3.3	0.08	2.6	0.73	2.7	0.26	5.88	0.19	3.13	0.58	2.43	0.55	2.6	0.49	6.6	0.08	2.43	0.55	2.43	0.55	7.69	0.22	3.7	0.22	7.14	0.08	7.69	0.22	5.88	0.19	2.43	0.55	7.69	0.22	2.6	0.49
2.12	0.42	7.69	0.22	2.12	0.42	3.03	0.46	5.88	0.19	2.43	0.55	3.03	0.46	3.3	0.08	2.6	0.73	2.7	0.26	5.88	0.19	3.13	0.58	2.43	0.55	2.6	0.49	6.6	0.08	2.43	0.55	2.43	0.55	7.69	0.22	2.43	0.55	7.14	0.08	2.6	0.49	6.6	0.08	2.43	0.55	7.14	0.08	2.6	0.49
2.12	0.42	7.69	0.22	2.12	0.42	3.03	0.46	5.88	0.19	2.43	0.55	3.03	0.46	3.13	0.58	2.6	0.73	2.7	0.26	5.88	0.19	3.13	0.58	2.43	0.55	2.6	0.49	5.88	0.19	2.43	0.55	2.43	0.55	7.69	0.22	2.43	0.55	7.69	0.22	5.21	0.38	6.6	0.08	2.43	0.55	7.69	0.22	2.6	0.49
2.12	0.42	7.69	0.22	2.12	0.42	3.03	0.46	5.88	0.19	2.43	0.55	3.03	0.46	3.13	0.58	2.6	0.73	2.7	0.26	5.88	0.19	3.13	0.58	2.43	0.55	2.6	0.49	5.88	0.19	2.43	0.55	2.43	0.55	7.69	0.22	2.43	0.55	7.69	0.22	5.21	0.38	6.6	0.08	2.43	0.55	7.69	0.22	2.6	0.49
2.12	0.42	7.69	0.22	2.12	0.42	3.03	0.46	5.88	0.19	2.43	0.55	3.03	0.46	3.13	0.58	2.6	0.73	2.7	0.26	5.88	0.19	3.13	0.58	2.43	0.55	2.6	0.49	5.88	0.19	2.43	0.55	2.43	0.55	7.69	0.22	2.43	0.55	7.14	0.08	7.69	0.22	5.88	0.19	2.43	0.55	7.69	0.22	2.6	0.49
2.12	0.42	7.69	0.22	2.12	0.42	3.03	0.46	5.88	0.19	2.43	0.55	3.03	0.46	3.13	0.58	2.6	0.73	2.7	0.26	5.88	0.19	3.13	0.58	2.6	0.49	2.6	0.49	5.88	0.19	2.43	0.55	2.43	0.55	7.69	0.22	2.43	0.55	7.69	0.22	5.21	0.38	6.6	0.08	2.43	0.55	7.69	0.22	2.6	0.49
2.12	0.46	2.6	0.73	7.14	0.08	6.6	0.08	5.88	0.19	2.7	0.26	6.6	0.08	3.13	0.58	2.6	0.73	2.12	0.46	5.88	0.19	3.13	0.58	3.7	0.22	7.14	0.08	5.88	0.19	3.7	0.22	2.43	0.55	5.88	0.19	3.13	0.58	7.14	0.08	6.25	0.43	5.88	0.19	2.43	0.55	5.88	0.19	7.14	0.08
2.12	0.46	2.7	0.26	2.43	0.55	5.88	0.19	3.03	0.2	2.12	0.42	3.3	0.08	2.12	0.46	3.03	0.2	2.12	0.42	2.12	0.46	3.13	0.58	3.03	0.46	2.53	0.28	1.79	0.27	2.43	0.55	1.79	0.27	2.53	0.28	3.3	0.08	3.3	0.08	7.14	0.08	2.12	0.46	2.43	0.55	3.03	0.2	3.03	0.2
2.12	0.46	7.14	0.08	2.6	0.49	6.6	0.08	5.88	0.19	2.12	0.42	7.14	0.08	1.79	0.27	3.3	0.08	2.12	0.46	5.88	0.19	3.13	0.58	5.21	0.38	2.6	0.49	5.88	0.19	5.21	0.38	3.03	0.2	5.21	0.38	3.7	0.22	7.14	0.08	2.43	0.55	6.6	0.08	2.43	0.55	5.88	0.19	5.88	0.19
2.7	0.26	3.7	0.22	2.43	0.55	3.57	0.14	5.88	0.19	3.57	0.14	7.69	0.22	2.43	0.55	7.14	0.08	2.12	0.46	2.6	0.73	5.88	0.19	3.7	0.22	5.21	0.38	2.12	0.42	2.53	0.28	3.57	0.14	2.53	0.28	2.6	0.49	2.6	0.73	3.57	0.14	2.12	0.42	2.43	0.55	3.7	0.22	2.6	0.49
2.7	0.26	2.6	0.49	2.6	0.73	6.6	0.08	5.88	0.19	2.43	0.55	3.03	0.46	2.6	0.73	3.13	0.58	2.43	0.55	5.88	0.19	2.6	0.49	5.88	0.19	2.43	0.55	6.6	0.08	3.7	0.22	6.6	0.08	7.69	0.22	2.43	0.55	7.14	0.08	7.69	0.22	3.03	0.2	6.6	0.08	5.88	0.19	5.21	0.38
2.7	0.26	2.6	0.49	3.3	0.08	6.6	0.08	5.88	0.19	2.43	0.55	3.03	0.46	3.13	0.58	2.6	0.73	2.6	0.73	2.43	0.55	5.88	0.19	2.6	0.49	5.88	0.19	7.14	0.08	6.6	0.08	7.69	0.22	7.14	0.08	5.88	0.19	2.43	0.55	5.88	0.19	7.14	0.08	2.43	0.55	7.14	0.08	5.88	0.19
2.7	0.26	7.14	0.08	7.69	0.22	6.6	0.08	5.88	0.19	2.6	0.73	3.03	0.46	3.3	0.08	3.3	0.08	2.12	0.46	5.21	0.38	3.13	0.58	1.79	0.27	2.6	0.49	5.88	0.19	3.7	0.22	2.43	0.55	7.69	0.22	3.7	0.22	7.14	0.08	3.03	0.2	6.6	0.08	2.43	0.55	5.88	0.19	5.88	0.19
2.53	0.28	5.88	0.19	6.25	0.43	1.79	0.27	3.3	0.08	3.13	0.58	5.21	0.38	3.7	0.22	3.7	0.22	3.03	0.2	3.03	0.2	6.6	0.08	7.14	0.08	3.03	0.2	2.43	0.55	2.12	0.46	3.03	0.2	2.12	0.46	3.3	0.08	2.12	0.42	3.3	0.08	7.69	0.22	2.43	0.55	2.12	0.42	3.3	0.08
2.53	0.28	5.88	0.19	6.25	0.43	1.79	0.27	3.3	0.08	3.13	0.58	5.21	0.38	3.7	0.22	3.7	0.22	3.03	0.2	3.03	0.2	6.6	0.08	7.14	0.08	3.03	0.2	2.43	0.55	2.12	0.46	3.03	0.2	2.12	0.46	3.3	0.08	2.12	0.42	3.3	0.08	7.69	0.22	2.43	0.55	2.12	0.42	3.3	0.08
2.53	0.28	5.88	0.19	6.25	0.43	1.79	0.27	3.3	0.08	3.13	0.58	5.21	0.38	3.7	0.22	3.7	0.22	3.03	0.2	3.03	0.2	6.6	0.08	7.14	0.08	3.03	0.2	2.43	0.55	2.12	0.46	3.03	0.2	2.12	0.46	3.3	0.08	2.12	0.42	3.3	0.08	7.69	0.22	2.43	0.55	2.12	0.42	3.3	0.08
2.53	0.28	5.88	0.19	6.25	0.43	1.79	0.27	3.3	0.08	3.13	0.58	5.21	0.38	3.7	0.22	3.7	0.22	3.03	0.2	3.03	0.2	6.6	0.08	7.14	0.08	3.03	0.2	2.43	0.55	2.12	0.46	3.03	0.2	2.12	0.46	3.3	0.08	2.12	0.42	3.3	0.08	7.69	0.22	2.43	0.55	2.12	0.42	3.3	0.08
2.53	0.28	5.88	0.19	6.25	0.43	1.79	0.27	3.3	0.08	3.13	0.58	5.21	0.38	3.7	0.22	3.7	0.22	3.03	0.2	3.03	0.2	6.6	0.08	7.14	0.08	3.03	0.2	2.43	0.55	2.12	0.46	3.03	0.2	2.12	0.46	3.3	0.08	2.12	0.42	3.3	0.08	7.69	0.22	2.43	0.55	2.12	0.42	3.3	0.08
2.53	0.28	5.88	0.19	6.25	0.43	1.79	0.27	3.3	0.08	3.13	0.58	5.21	0.38	3.7	0.22	3.7	0.22	3.03	0.2	3.03	0.2	6.6	0.08	7.14	0.08	3.03	0.2	2.43	0.55	2.12	0.46	3.03	0.2	2.12	0.46	3.3	0.08	2.12	0.42	3.3	0.08	7.69	0.22	2.43	0.55	2.12	0.42	3.3	0.08
2.53	0.28	5.88	0.19	6.25	0.43	1.79	0.27	3.3	0.08	3.13	0.58	5.21	0.38	3.7	0.22	3.7	0.22	3.03	0.2	3.03	0.2	6.6	0.08	7.14	0.08	3.03	0.2	2.43	0.55	2.12	0.46	3.03	0.2	2.12	0.46	3.3	0.08	2.12	0.42	3.3	0.08	7.69	0.22	2.43	0.55	2.12	0.42	3.3	0.08
2.53	0.28	5.88	0.19	6.25	0.43	1.79	0.27	3.3	0.08	3.13	0.58	5.21	0.38	3.7	0.22	3.7	0.22	3.03	0.2	3.03	0.2	6.6	0.08	7.14	0.08	3.03	0.2	2.43	0.55	2.12	0.46	3.03	0.2	2.12	0.46	3.3	0.08	2.12	0.42	3.3	0.08	7.69	0.22	2.43	0.55	2.12	0.42	3.3	0.08
2.53	0.28	5.88	0.19	6.25	0.43	1.79	0.27	3.3	0.08	3.13	0.58	5.21	0.38	3.7	0.22	3.7	0.22	3.03	0.2	3.03	0.2	6.6	0.08	7.14	0.08	3.03	0.2	2.43	0.55	2.12	0.46	3.03	0.2	2.12	0.46	3.3	0.08	2.12	0.42	3.3	0.08	7.69	0.22	2.43	0.55	2.12	0.42	3.3	0.08
2.53	0.28	5.88	0.19	6.25	0.43	1.79	0.27	3.3	0.08	3.13	0.58	5.21	0.38	3.7	0.22	3.7	0.22	3.03	0.2	3.03	0.2	6.6	0.08	7.14	0.08	3.03	0.2	2.43	0.55	2.12	0.46	3.03	0.2	2.12	0.46	3.3	0.08	2.12	0.42	3.3	0.08	7.69	0.22	2.43	0.55	2.12	0.42	3.3	0.08
2.53	0.28	5.88	0.19	6.25	0.43	1.79	0.27	3.3	0.08	3.13	0.58	5.21	0.38	3.7	0.22	3.7	0.22	3.03	0.2	3.03	0.2	6.6	0.08	7.14	0.08	3.03	0.2	2.43	0.55	2.12	0.46	3.03	0.2	2.12	0.46	3.3	0.08	2.12	0.42	3.3	0.08	7.69	0.22	2.43	0.55	2.12	0.42	3.3	0.08
2.53	0.28	7.14	0.08	3.7	0.22	6.6	0.08	5.88	0.19	3.7	0.22	3.03	0.46	3.3	0.08	3.3	0.08	2.12	0.42	5.88	0.19	3.13	0.58	2.6	0.49	3.7	0.22	5.88	0.19	3.7	0.22	2.43	0.55	7.69	0.22	3.7	0.22	3.7	0.22	2.43	0.55	6.6	0.08	2.43	0.55	5.88	0.19	5.88	0.19
2.53	0.28	7.14	0.08	3.7	0.22	6.6	0.08	5.88	0.19	3.7	0.22	3.03	0.46	3.3	0.08	3.3	0.08	2.6	0.49	5.88	0.19	3.13	0.58	5.21	0.38	3.7	0.22	5.88	0.19	3.7	0.22	2.43	0.55	7.69	0.22	3.7	0.22	3.7	0.22	2.43	0.55	6.6	0.08	2.43	0.55	5.88	0.19	5.88	0.19
2.53	0.28	7.14	0.08	2.6	0.49	6.6	0.08	5.88	0.19	3.7	0.22	3.03	0.46	3.3	0.08	3.3	0.08	2.12	0.42	5.88	0.19	3.13	0.58	5.21	0.38	3.7	0.22	5.88	0.19	3.7	0.22	2.43	0.55	7.69	0.22	3.7	0.22	3.7	0.22	2.43	0.55	6.6	0.08	2.43	0.55	5.88	0.19	5.88	0.19
2.53	0.28	7.14	0.08	2.6	0.49	6.6	0.08	5.88	0.19	3.7	0.22	3.03	0.46	3.3	0.08	3.3	0.08	2.12	0.42	5.88	0.19	3.13	0.58	5.21	0.38	3.7	0.22	5.88	0.19	3.7	0.22	2.43	0.55	7.69	0.22	3.7	0.22	3.7	0.22	2.43	0.55	6.6	0.08	2.43	0.55	5.88	0.19	5.88	0.19
2.53	0.28	7.14	0.08	2.6	0.49	6.6	0.08	5.88	0.19	3.7	0.22	3.03	0.46	3.3	0.08	3.3	0.08	2.12	0.42	5.88	0.19	3.13	0.58	5.21	0.38	3.7	0.22	5.88	0.19	3.7	0.22	2.43	0.55	7.69	0.22	3.7	0.22	3.7	0.22	2.43	0.55	6.6	0.08	2.43	0.55	5.88	0.19	5.88	0.19
2.53	0.28	7.14	0.08	2.6	0.49	6.6	0.08	5.88	0.19	3.7	0.22	3.03	0.46	3.3	0.08	3.3	0.08	2.6	0.49	5.88	0.19	3.13	0.58	5.21	0.38	3.7	0.22	5.88	0.19	3.7	0.22	2.43	0.55	7.69	0.22	3.7	0.22	3.7	0.22	6.6	0.08	6.6	0.08	2.43	0.55	5.88	0.19	5.88	0.19
2.53	0.28	7.14	0.08	2.6	0.49	6.6	0.08	5.88	0.19	3.7	0.22	3.03	0.46	3.3	0.08	3.3	0.08	2.6	0.49	5.88	0.19	3.13	0.58	5.21	0.38	3.7	0.22	5.88	0.19	3.7	0.22	2.43	0.55	7.69	0.22	3.7	0.22	3.7	0.22	2.43	0.55	6.6	0.08	2.43	0.55	5.88	0.19	5.88	0.19
2.53	0.28	7.14	0.08	2.6	0.49	6.6	0.08	5.88	0.19	3.7	0.22	3.03	0.46	3.3	0.08	3.3	0.08	2.6	0.49	5.88	0.19	3.13	0.58	5.21	0.38	3.7	0.22	5.88	0.19	3.7	0.22	2.43	0.55	7.69	0.22	3.7	0.22	3.7	0.22	2.43	0.55	6.6	0.08	2.43	0.55	5.88	0.19	5.88	0.19
2.53	0.28	7.14	0.08	2.6	0.49	6.6	0.08	5.88	0.19	3.7	0.22	3.03	0.46	3.3	0.08	3.3	0.08	2.6	0.49	5.88	0.19	3.13	0.58	5.21	0.38	3.7	0.22	5.88	0.19	3.7	0.22	2.43	0.55	7.69	0.22	3.7	0.22	3.7	0.22	2.43	0.55	6.6	0.08	2.43	0.55	5.88	0.19	5.88	0.19
2.53	0.28	7.14	0.08	2.6	0.49	6.6	0.08	5.88	0.19	3.7	0.22	3.03	0.46	3.3	0.08	3.3	0.08	2.6	0.49	5.88	0.19	3.13	0.58	5.21	0.38	3.7	0.22	5.88	0.19	3.7	0.22	2.43	0.55	7.69	0.22	3.7	0.22	3.7	0.22	2.43	0.55	6.6	0.08	2.43	0.55	5.88	0.19	5.88	0.19
2.53	0.28	7.14	0.08	2.6	0.49	6.6	0.08	5.88	0.19	3.7	0.22	3.03	0.46	3.3	0.08	3.3	0.08	2.6	0.49	5.88	0.19	3.13	0.58	5.21	0.38	3.7	0.22	5.88	0.19	3.7	0.22	2.43	0.55	7.69	0.22	3.7	0.22	7.14	0.08	2.43	0.55	6.6	0.08	3.03	0.46	5.88	0.19	5.88	0.19
2.43	0.55	7.69	0.22	2.6	0.49	6.6	0.08	5.88	0.19	2.6	0.73	3.03	0.46	3.3	0.08	2.6	0.73	2.12	0.46	5.21	0.38	3.13	0.58	7.69	0.22	3.13	0.58	5.88	0.19	2.43	0.55	3.03	0.2	7.69	0.22	3.7	0.22	5.88	0.19	3.03	0.2	6.6	0.08	2.43	0.55	3.7	0.22	5.88	0.19
2.43	0.55	5.21	0.38	2.6	0.49	6.6	0.08	5.88	0.19	2.6	0.73	3.03	0.46	3.3	0.08	2.6	0.73	2.12	0.46	5.21	0.38	3.13	0.58	7.69	0.22	2.43	0.55	5.88	0.19	2.43	0.55	3.03	0.2	7.69	0.22	3.7	0.22	5.88	0.19	3.03	0.2	6.6	0.08	2.43	0.55	3.7	0.22	5.88	0.19
2.43	0.55	7.14	0.08	2.43	0.55	6.6	0.08	5.88	0.19	3.7	0.22	3.03	0.46	3.3	0.08	3.3	0.08	2.12	0.46	5.88	0.19	3.13	0.58	7.69	0.22	3.7	0.22	5.88	0.19	2.6	0.49	7.69	0.22	2.6	0.49	3.7	0.22	5.88	0.19	2.6	0.73	6.6	0.08	2.43	0.55	7.14	0.08	5.88	0.19
2.43	0.55	7.14	0.08	2.43	0.55	6.6	0.08	5.88	0.19	3.7	0.22	3.03	0.46	3.3	0.08	3.3	0.08	2.12	0.46	5.88	0.19	3.13	0.58	5.21	0.38	3.7	0.22	5.88	0.19	2.6	0.49	7.69	0.22	7.69	0.22	3.7	0.22	5.88	0.19	3.03	0.2	6.6	0.08	2.6	0.49	5.88	0.19	5.88	0.19
2.43	0.55	7.14	0.08	2.43	0.55	6.6	0.08	5.88	0.19	3.7	0.22	3.03	0.46	3.3	0.08	3.3	0.08	2.12	0.46	5.88	0.19	3.13	0.58	5.21	0.38	3.7	0.22	5.88	0.19	2.6	0.49	7.69	0.22	2.6	0.49	3.7	0.22	7.69	0.22	3.03	0.2	6.6	0.08	2.43	0.55	5.88	0.19	5.88	0.19
2.43	0.55	7.14	0.08	2.43	0.55	6.6	0.08	5.88	0.19	3.7	0.22	3.03	0.46	3.3	0.08	3.3	0.08	2.12	0.46	5.88	0.19	3.13	0.58	5.21	0.38	3.7	0.22	5.88	0.19	2.6	0.49	7.69	0.22	2.6	0.49	3.7	0.22	5.88	0.19	2.6	0.73	6.6	0.08	2.43	0.55	7.14	0.08	5.88	0.19
2.43	0.55	7.14	0.08	2.43	0.55	6.6	0.08	5.88	0.19	3.7	0.22	3.03	0.46	3.3	0.08	3.3	0.08	2.12	0.46	5.88	0.19	3.13	0.58	5.21	0.38	3.7	0.22	5.88	0.19	2.6	0.49	7.69	0.22	2.6	0.49	2.43	0.55	5.88	0.19	3.03	0.2	6.6	0.08	2.43	0.55	5.88	0.19	5.88	0.19
2.43	0.55	7.14	0.08	2.43	0.55	6.6	0.08	5.88	0.19	3.7	0.22	3.03	0.46	3.3	0.08	3.3	0.08	2.12	0.46	5.88	0.19	3.13	0.58	5.21	0.38	3.13	0.58	5.88	0.19	2.6	0.49	7.69	0.22	2.6	0.49	3.7	0.22	5.88	0.19	2.6	0.73	6.6	0.08	2.43	0.55	7.14	0.08	5.88	0.19
2.43	0.55	7.14	0.08	2.43	0.55	6.6	0.08	5.88	0.19	3.7	0.22	3.03	0.46	3.3	0.08	3.3	0.08	2.12	0.46	5.88	0.19	3.13	0.58	5.21	0.38	3.13	0.58	5.88	0.19	2.6	0.49	7.69	0.22	2.6	0.49	3.7	0.22	5.88	0.19	2.6	0.73	6.6	0.08	2.43	0.55	7.14	0.08	5.88	0.19
2.43	0.55	7.14	0.08	2.43	0.55	3.03	0.46	5.88	0.19	2.43	0.55	6.6	0.08	3.3	0.08	2.6	0.73	2.6	0.49	5.88	0.19	3.13	0.58	3.7	0.22	3.03	0.2	5.88	0.19	3.7	0.22	2.43	0.55	7.69	0.22	3.7	0.22	5.88	0.19	7.14	0.08	5.88	0.19	6.6	0.08	5.88	0.19	2.6	0.49
2.6	0.49	2.6	0.73	6.6	0.08	5.88	0.19	2.43	0.55	3.03	0.46	2.6	0.73	2.53	0.28	2.6	0.73	2.43	0.55	5.88	0.19	2.6	0.49	5.88	0.19	7.14	0.08	6.6	0.08	2.12	0.42	7.14	0.08	7.69	0.22	2.6	0.49	5.88	0.19	7.69	0.22	6.6	0.08	6.6	0.08	7.14	0.08	7.69	0.22
2.6	0.49	2.6	0.73	6.6	0.08	5.88	0.19	2.43	0.55	3.03	0.46	2.6	0.73	2.53	0.28	2.6	0.73	2.43	0.55	5.88	0.19	2.6	0.49	5.88	0.19	7.14	0.08	6.6	0.08	2.12	0.42	7.14	0.08	7.69	0.22	2.6	0.49	5.88	0.19	7.69	0.22	5.88	0.19	6.6	0.08	7.14	0.08	7.69	0.22
2.6	0.49	3.3	0.08	6.6	0.08	5.88	0.19	2.43	0.55	3.03	0.46	3.13	0.58	2.6	0.73	2.6	0.73	2.43	0.55	5.88	0.19	2.6	0.49	5.88	0.19	7.14	0.08	6.6	0.08	7.69	0.22	7.14	0.08	5.88	0.19	2.43	0.55	6.6	0.08	7.14	0.08	2.43	0.55	7.69	0.22	5.88	0.19	5.88	0.19
2.6	0.49	3.3	0.08	6.6	0.08	5.88	0.19	2.43	0.55	3.03	0.46	3.13	0.58	3.3	0.08	2.6	0.73	3.03	0.2	5.88	0.19	2.43	0.55	5.88	0.19	3.7	0.22	6.6	0.08	7.69	0.22	7.14	0.08	5.88	0.19	2.43	0.55	7.14	0.08	7.14	0.08	6.6	0.08	7.69	0.22	6.6	0.08	7.69	0.22
2.6	0.49	3.3	0.08	7.69	0.22	6.6	0.08	5.88	0.19	3.7	0.22	6.6	0.08	3.3	0.08	3.3	0.08	2.12	0.46	5.88	0.19	3.13	0.58	6.6	0.08	7.69	0.22	5.88	0.19	3.7	0.22	5.88	0.19	5.21	0.38	3.7	0.22	7.69	0.22	5.88	0.19	5.88	0.19	3.7	0.22	3.13	0.58	5.88	0.19
2.6	0.49	3.3	0.08	7.69	0.22	6.6	0.08	5.88	0.19	3.7	0.22	6.6	0.08	3.3	0.08	3.3	0.08	2.12	0.46	5.88	0.19	3.13	0.58	6.6	0.08	7.69	0.22	5.88	0.19	3.7	0.22	5.88	0.19	7.14	0.08	3.7	0.22	5.88	0.19	5.88	0.19	5.88	0.19	3.7	0.22	3.13	0.58	5.88	0.19
2.6	0.49	3.3	0.08	7.69	0.22	6.6	0.08	5.88	0.19	3.7	0.22	6.6	0.08	3.3	0.08	3.3	0.08	2.12	0.46	5.88	0.19	3.13	0.58	6.6	0.08	7.69	0.22	5.88	0.19	3.7	0.22	5.88	0.19	7.14	0.08	3.7	0.22	5.88	0.19	5.88	0.19	5.88	0.19	3.7	0.22	3.13	0.58	5.88	0.19
2.6	0.49	3.3	0.08	7.69	0.22	6.6	0.08	5.88	0.19	3.7	0.22	6.6	0.08	3.3	0.08	3.3	0.08	2.12	0.46	5.88	0.19	3.13	0.58	6.6	0.08	7.69	0.22	5.88	0.19	3.7	0.22	5.88	0.19	7.14	0.08	3.7	0.22	5.88	0.19	5.88	0.19	5.88	0.19	3.7	0.22	3.13	0.58	5.88	0.19
2.6	0.49	3.3	0.08	7.69	0.22	6.6	0.08	5.88	0.19	3.7	0.22	6.6	0.08	3.3	0.08	3.3	0.08	2.12	0.46	5.88	0.19	3.13	0.58	6.6	0.08	7.14	0.08	5.88	0.19	3.7	0.22	5.88	0.19	7.14	0.08	3.7	0.22	5.88	0.19	5.88	0.19	5.88	0.19	3.7	0.22	3.13	0.58	5.88	0.19
2.6	0.49	3.3	0.08	2.6	0.49	6.6	0.08	5.88	0.19	3.7	0.22	6.6	0.08	2.6	0.73	3.3	0.08	2.12	0.46	5.88	0.19	3.13	0.58	5.88	0.19	2.6	0.49	5.88	0.19	3.7	0.22	2.43	0.55	7.14	0.08	7.14	0.08	5.88	0.19	5.88	0.19	5.88	0.19	3.7	0.22	3.13	0.58	5.88	0.19
2.6	0.49	3.3	0.08	7.14	0.08	6.6	0.08	5.88	0.19	3.13	0.58	3.03	0.46	3.3	0.08	3.3	0.08	2.12	0.46	7.69	0.22	3.13	0.58	5.21	0.38	3.7	0.22	5.88	0.19	2.6	0.49	3.03	0.2	3.7	0.22	3.7	0.22	5.88	0.19	3.7	0.22	6.6	0.08	2.43	0.55	5.88	0.19	6.6	0.08
2.6	0.49	7.69	0.22	2.6	0.73	6.6	0.08	5.88	0.19	2.43	0.55	6.6	0.08	2.43	0.55	2.6	0.73	7.14	0.08	5.88	0.19	3.13	0.58	7.69	0.22	2.6	0.49	5.88	0.19	3.7	0.22	6.6	0.08	7.14	0.08	3.7	0.22	7.69	0.22	6.6	0.08	5.88	0.19	3.03	0.2	5.88	0.19	7.69	0.22
2.6	0.49	7.69	0.22	2.6	0.73	6.6	0.08	5.88	0.19	2.43	0.55	6.25	0.43	2.6	0.73	2.6	0.73	5.88	0.19	5.88	0.19	3.13	0.58	3.03	0.46	7.69	0.22	5.88	0.19	2.43	0.55	3.13	0.58	2.43	0.55	3.7	0.22	2.43	0.55	7.14	0.08	6.6	0.08	7.69	0.22	7.69	0.22	5.88	0.19
2.6	0.49	7.69	0.22	2.6	0.73	6.6	0.08	5.88	0.19	2.43	0.55	3.03	0.46	3.7	0.22	3.3	0.08	2.12	0.46	5.88	0.19	3.13	0.58	5.88	0.19	2.43	0.55	5.88	0.19	3.7	0.22	7.69	0.22	5.88	0.19	3.7	0.22	7.69	0.22	5.88	0.19	5.88	0.19	2.43	0.55	7.69	0.22	2.6	0.49
2.6	0.49	7.69	0.22	2.6	0.73	6.6	0.08	5.88	0.19	2.43	0.55	3.03	0.46	3.7	0.22	3.3	0.08	2.12	0.46	5.88	0.19	3.13	0.58	5.88	0.19	2.43	0.55	5.88	0.19	3.7	0.22	7.69	0.22	5.88	0.19	3.7	0.22	7.69	0.22	5.88	0.19	5.88	0.19	2.43	0.55	7.69	0.22	2.6	0.49
2.6	0.49	7.69	0.22	2.6	0.73	6.6	0.08	5.88	0.19	2.43	0.55	3.03	0.46	3.7	0.22	3.3	0.08	2.12	0.46	5.88	0.19	3.13	0.58	5.88	0.19	2.43	0.55	5.88	0.19	3.7	0.22	5.21	0.38	5.88	0.19	3.7	0.22	7.69	0.22	5.88	0.19	5.88	0.19	2.43	0.55	7.69	0.22	2.6	0.49
2.6	0.49	7.69	0.22	2.6	0.73	6.6	0.08	5.88	0.19	2.43	0.55	3.03	0.46	3.3	0.08	2.6	0.73	3.7	0.22	5.88	0.19	3.13	0.58	7.69	0.22	3.7	0.22	5.88	0.19	2.43	0.55	7.14	0.08	2.6	0.49	3.7	0.22	7.69	0.22	6.6	0.08	5.88	0.19	2.43	0.55	7.69	0.22	7.14	0.08
2.6	0.49	7.69	0.22	2.6	0.73	6.6	0.08	5.88	0.19	2.43	0.55	3.03	0.46	1.79	0.27	2.6	0.73	5.88	0.19	6.6	0.08	3.13	0.58	5.21	0.38	3.7	0.22	5.88	0.19	2.6	0.49	2.6	0.49	3.7	0.22	3.7	0.22	5.88	0.19	7.14	0.08	5.88	0.19	2.43	0.55	3.03	0.2	6.6	0.08
2.6	0.49	7.69	0.22	2.6	0.73	6.6	0.08	5.88	0.19	2.43	0.55	3.03	0.46	1.79	0.27	2.6	0.73	2.43	0.55	5.88	0.19	3.13	0.58	7.14	0.08	3.7	0.22	5.88	0.19	2.6	0.49	2.6	0.49	2.6	0.49	3.7	0.22	5.88	0.19	7.14	0.08	5.88	0.19	2.43	0.55	6.6	0.08	3.03	0.2
2.6	0.49	7.69	0.22	2.6	0.73	6.6	0.08	5.88	0.19	2.43	0.55	3.03	0.46	1.79	0.27	3.3	0.08	2.12	0.46	5.88	0.19	3.13	0.58	7.14	0.08	3.7	0.22	5.88	0.19	2.6	0.49	2.6	0.49	2.6	0.49	3.7	0.22	5.88	0.19	7.14	0.08	5.88	0.19	2.43	0.55	6.6	0.08	3.03	0.2
2.6	0.49	7.69	0.22	2.6	0.73	3.03	0.46	5.88	0.19	2.43	0.55	3.03	0.46	3.3	0.08	2.6	0.73	5.88	0.19	5.88	0.19	3.13	0.58	3.03	0.46	7.69	0.22	5.88	0.19	2.43	0.55	2.43	0.55	3.03	0.2	3.7	0.22	2.43	0.55	7.14	0.08	6.6	0.08	7.69	0.22	7.14	0.08	6.6	0.08
2.6	0.49	7.69	0.22	2.12	0.42	3.03	0.46	7.69	0.22	2.43	0.55	3.03	0.46	5.21	0.38	2.6	0.73	2.43	0.55	5.21	0.38	3.13	0.58	6.6	0.08	3.13	0.58	5.88	0.19	2.6	0.49	2.6	0.49	7.69	0.22	2.6	0.49	5.88	0.19	7.69	0.22	5.88	0.19	6.6	0.08	6.6	0.08	3.7	0.22
2.6	0.49	7.69	0.22	2.6	0.49	6.6	0.08	5.88	0.19	2.12	0.42	3.7	0.22	1.79	0.27	2.6	0.73	2.12	0.46	5.88	0.19	3.13	0.58	5.21	0.38	2.6	0.49	5.88	0.19	3.7	0.22	5.88	0.19	5.88	0.19	3.7	0.22	7.14	0.08	6.6	0.08	6.6	0.08	2.43	0.55	5.88	0.19	5.88	0.19
2.6	0.49	7.69	0.22	2.6	0.49	6.6	0.08	5.88	0.19	2.43	0.55	3.03	0.46	3.7	0.22	3.3	0.08	2.12	0.46	5.88	0.19	3.13	0.58	5.88	0.19	7.69	0.22	5.88	0.19	3.7	0.22	2.12	0.42	5.88	0.19	3.7	0.22	7.14	0.08	5.88	0.19	5.88	0.19	2.43	0.55	7.69	0.22	2.6	0.49
2.6	0.49	7.69	0.22	2.6	0.49	3.03	0.46	7.69	0.22	2.43	0.55	3.03	0.46	5.21	0.38	2.6	0.73	2.43	0.55	5.21	0.38	3.13	0.58	6.6	0.08	3.13	0.58	5.88	0.19	2.6	0.49	2.6	0.49	7.69	0.22	2.6	0.49	5.88	0.19	7.69	0.22	5.88	0.19	6.6	0.08	6.6	0.08	3.7	0.22
2.6	0.49	7.69	0.22	2.6	0.49	3.03	0.46	5.88	0.19	3.7	0.22	3.03	0.46	3.3	0.08	3.3	0.08	2.12	0.46	5.88	0.19	3.13	0.58	5.21	0.38	3.7	0.22	5.88	0.19	3.7	0.22	2.43	0.55	3.7	0.22	3.7	0.22	5.88	0.19	3.03	0.2	6.6	0.08	2.43	0.55	5.88	0.19	5.88	0.19
2.6	0.49	7.69	0.22	2.6	0.49	3.03	0.46	5.88	0.19	3.7	0.22	3.03	0.46	3.3	0.08	3.3	0.08	2.12	0.46	5.88	0.19	3.13	0.58	5.21	0.38	3.7	0.22	5.88	0.19	3.7	0.22	2.43	0.55	3.7	0.22	3.7	0.22	5.88	0.19	3.03	0.2	6.6	0.08	2.43	0.55	5.88	0.19	5.88	0.19
2.6	0.49	7.69	0.22	2.6	0.49	3.03	0.46	5.88	0.19	3.7	0.22	3.03	0.46	3.3	0.08	3.3	0.08	2.12	0.46	5.88	0.19	3.13	0.58	5.21	0.38	3.7	0.22	5.88	0.19	3.7	0.22	2.43	0.55	3.7	0.22	3.7	0.22	5.88	0.19	3.03	0.2	6.6	0.08	2.43	0.55	5.88	0.19	5.88	0.19
2.6	0.49	7.69	0.22	2.6	0.49	3.03	0.46	5.88	0.19	3.7	0.22	3.03	0.46	3.3	0.08	3.3	0.08	2.12	0.46	5.88	0.19	3.13	0.58	5.21	0.38	7.14	0.08	5.88	0.19	3.7	0.22	2.43	0.55	3.7	0.22	3.7	0.22	5.88	0.19	3.03	0.2	6.6	0.08	2.43	0.55	5.88	0.19	5.88	0.19
2.6	0.49	7.69	0.22	2.6	0.49	3.03	0.46	5.88	0.19	3.7	0.22	3.03	0.46	3.3	0.08	3.3	0.08	2.12	0.46	5.88	0.19	3.13	0.58	5.21	0.38	7.14	0.08	5.88	0.19	3.7	0.22	2.43	0.55	3.7	0.22	3.7	0.22	5.88	0.19	3.13	0.58	5.88	0.19	2.43	0.55	5.88	0.19	5.88	0.19
2.6	0.49	7.69	0.22	2.6	0.49	3.03	0.46	5.88	0.19	3.7	0.22	3.03	0.46	3.3	0.08	3.3	0.08	2.6	0.49	5.88	0.19	3.13	0.58	5.21	0.38	7.69	0.22	5.88	0.19	3.7	0.22	2.43	0.55	3.7	0.22	3.7	0.22	5.88	0.19	3.03	0.2	6.6	0.08	2.43	0.55	7.14	0.08	5.88	0.19
2.6	0.49	1.79	0.27	2.6	0.73	6.6	0.08	5.88	0.19	2.43	0.55	3.03	0.46	3.13	0.58	2.6	0.73	7.69	0.22	5.88	0.19	3.13	0.58	7.14	0.08	2.6	0.49	2.43	0.55	2.43	0.55	3.03	0.2	7.69	0.22	3.7	0.22	6.6	0.08	7.69	0.22	6.6	0.08	7.14	0.08	7.14	0.08	7.69	0.22
2.6	0.49	1.79	0.27	2.6	0.73	6.6	0.08	5.88	0.19	2.43	0.55	3.03	0.46	2.53	0.28	3.03	0.2	7.69	0.22	5.88	0.19	3.13	0.58	3.7	0.22	2.6	0.49	5.88	0.19	3.7	0.22	2.43	0.55	7.69	0.22	3.7	0.22	2.43	0.55	7.69	0.22	6.6	0.08	5.88	0.19	7.14	0.08	7.69	0.22
2.6	0.49	5.88	0.19	2.6	0.73	6.6	0.08	5.88	0.19	2.43	0.55	6.6	0.08	3.3	0.08	2.6	0.73	2.12	0.46	5.88	0.19	3.13	0.58	5.88	0.19	2.43	0.55	5.88	0.19	3.7	0.22	6.6	0.08	5.21	0.38	3.7	0.22	7.69	0.22	6.6	0.08	5.88	0.19	2.43	0.55	7.69	0.22	5.88	0.19
2.6	0.49	5.88	0.19	2.6	0.73	6.6	0.08	5.88	0.19	2.43	0.55	6.6	0.08	3.3	0.08	2.6	0.73	2.12	0.46	5.88	0.19	3.13	0.58	5.88	0.19	2.43	0.55	5.88	0.19	3.7	0.22	6.6	0.08	5.21	0.38	3.7	0.22	7.69	0.22	6.6	0.08	5.88	0.19	2.43	0.55	7.69	0.22	5.88	0.19
2.6	0.49	5.88	0.19	2.6	0.73	6.6	0.08	5.88	0.19	2.43	0.55	6.6	0.08	3.3	0.08	2.6	0.73	2.12	0.46	5.88	0.19	3.13	0.58	5.88	0.19	2.43	0.55	5.88	0.19	2.43	0.55	6.6	0.08	5.21	0.38	3.7	0.22	7.69	0.22	6.6	0.08	5.88	0.19	6.6	0.08	7.69	0.22	5.88	0.19
2.6	0.49	5.88	0.19	3.3	0.08	6.6	0.08	5.88	0.19	2.43	0.55	6.6	0.08	3.3	0.08	3.3	0.08	7.69	0.22	5.88	0.19	3.13	0.58	3.13	0.58	2.6	0.49	5.88	0.19	3.7	0.22	3.7	0.22	6.6	0.08	2.43	0.55	7.69	0.22	7.14	0.08	3.13	0.58	2.43	0.55	5.88	0.19	5.88	0.19
2.6	0.49	5.21	0.38	2.6	0.49	6.6	0.08	5.88	0.19	2.6	0.73	3.03	0.46	2.12	0.42	2.6	0.73	2.43	0.55	5.88	0.19	3.13	0.58	2.6	0.49	3.13	0.58	5.88	0.19	2.6	0.49	5.88	0.19	5.21	0.38	2.43	0.55	5.88	0.19	3.13	0.58	6.6	0.08	6.6	0.08	7.14	0.08	7.14	0.08
2.6	0.49	5.21	0.38	2.6	0.49	3.03	0.46	5.88	0.19	2.6	0.49	3.03	0.46	3.3	0.08	3.3	0.08	2.6	0.49	5.88	0.19	3.13	0.58	5.21	0.38	6.6	0.08	5.88	0.19	3.7	0.22	6.6	0.08	3.7	0.22	3.7	0.22	5.88	0.19	3.03	0.2	6.6	0.08	2.43	0.55	7.69	0.22	5.88	0.19
2.6	0.49	7.14	0.08	7.69	0.22	6.6	0.08	5.88	0.19	2.43	0.55	5.21	0.38	1.79	0.27	3.3	0.08	2.12	0.46	5.88	0.19	3.13	0.58	5.21	0.38	2.6	0.49	5.88	0.19	3.13	0.58	5.88	0.19	5.21	0.38	3.7	0.22	7.14	0.08	2.43	0.55	6.6	0.08	2.43	0.55	5.88	0.19	5.88	0.19
2.6	0.49	7.14	0.08	2.12	0.42	6.6	0.08	5.88	0.19	2.43	0.55	3.03	0.46	1.79	0.27	2.6	0.73	2.6	0.49	5.88	0.19	3.13	0.58	3.7	0.22	2.43	0.55	5.88	0.19	3.7	0.22	2.43	0.55	7.69	0.22	3.7	0.22	5.88	0.19	7.14	0.08	5.88	0.19	6.6	0.08	5.88	0.19	2.6	0.49
2.6	0.49	7.14	0.08	2.12	0.42	3.03	0.46	5.88	0.19	3.7	0.22	3.03	0.46	3.3	0.08	3.3	0.08	2.6	0.49	5.88	0.19	3.13	0.58	5.21	0.38	7.69	0.22	5.88	0.19	3.7	0.22	6.6	0.08	3.7	0.22	3.7	0.22	5.88	0.19	3.03	0.2	6.6	0.08	2.43	0.55	7.69	0.22	5.88	0.19
2.6	0.49	7.14	0.08	2.43	0.55	6.6	0.08	5.88	0.19	3.7	0.22	3.03	0.46	2.6	0.73	2.6	0.73	2.12	0.46	5.88	0.19	3.13	0.58	7.69	0.22	3.7	0.22	5.88	0.19	3.13	0.58	3.03	0.2	5.21	0.38	3.7	0.22	5.88	0.19	2.43	0.55	6.6	0.08	2.43	0.55	3.7	0.22	7.69	0.22
2.6	0.49	7.14	0.08	2.43	0.55	6.6	0.08	5.88	0.19	3.7	0.22	3.03	0.46	3.3	0.08	2.6	0.73	2.12	0.46	5.88	0.19	3.13	0.58	5.21	0.38	3.7	0.22	5.88	0.19	3.13	0.58	3.03	0.2	5.21	0.38	3.7	0.22	5.88	0.19	2.43	0.55	6.6	0.08	2.43	0.55	3.7	0.22	7.69	0.22
2.6	0.49	7.14	0.08	2.43	0.55	6.6	0.08	5.88	0.19	3.7	0.22	3.03	0.46	3.3	0.08	2.6	0.73	2.12	0.46	5.88	0.19	3.13	0.58	5.21	0.38	3.7	0.22	5.88	0.19	3.13	0.58	3.03	0.2	5.21	0.38	3.7	0.22	5.88	0.19	2.43	0.55	6.6	0.08	2.43	0.55	3.7	0.22	7.69	0.22
2.6	0.49	7.14	0.08	2.43	0.55	6.6	0.08	5.88	0.19	3.7	0.22	3.03	0.46	3.3	0.08	2.6	0.73	2.12	0.46	5.88	0.19	3.13	0.58	5.21	0.38	3.7	0.22	5.88	0.19	3.13	0.58	3.03	0.2	5.21	0.38	3.7	0.22	5.88	0.19	2.43	0.55	6.6	0.08	2.43	0.55	3.7	0.22	7.69	0.22
2.6	0.49	7.14	0.08	2.6	0.49	6.6	0.08	5.88	0.19	3.7	0.22	3.03	0.46	2.6	0.73	2.6	0.73	2.12	0.46	5.88	0.19	3.13	0.58	1.79	0.27	3.13	0.58	5.88	0.19	2.6	0.49	6.6	0.08	7.14	0.08	2.43	0.55	5.88	0.19	3.13	0.58	6.6	0.08	2.43	0.55	3.7	0.22	5.88	0.19
2.6	0.49	7.14	0.08	2.6	0.49	6.6	0.08	5.88	0.19	2.6	0.73	7.69	0.22	1.79	0.27	3.3	0.08	2.12	0.46	5.88	0.19	3.13	0.58	5.21	0.38	3.7	0.22	5.88	0.19	2.6	0.49	3.03	0.2	7.14	0.08	3.7	0.22	5.88	0.19	6.6	0.08	6.6	0.08	2.43	0.55	7.14	0.08	5.88	0.19
2.6	0.49	7.14	0.08	2.6	0.49	6.6	0.08	5.88	0.19	2.6	0.73	3.03	0.46	2.12	0.42	2.6	0.73	2.12	0.46	6.25	0.43	3.13	0.58	1.79	0.27	3.13	0.58	5.88	0.19	2.6	0.49	5.88	0.19	5.21	0.38	2.43	0.55	5.88	0.19	3.13	0.58	6.6	0.08	2.43	0.55	3.7	0.22	5.88	0.19
2.6	0.49	7.14	0.08	2.6	0.49	6.6	0.08	5.88	0.19	2.43	0.55	6.6	0.08	1.79	0.27	3.3	0.08	2.12	0.46	5.88	0.19	3.13	0.58	5.88	0.19	2.6	0.49	5.88	0.19	2.6	0.49	3.03	0.2	5.88	0.19	3.7	0.22	5.88	0.19	2.43	0.55	6.6	0.08	2.43	0.55	6.6	0.08	5.88	0.19
2.6	0.49	7.14	0.08	2.6	0.49	3.03	0.46	5.88	0.19	3.7	0.22	3.03	0.46	3.3	0.08	3.3	0.08	2.12	0.46	5.88	0.19	3.13	0.58	5.21	0.38	2.6	0.49	5.88	0.19	2.6	0.49	7.14	0.08	7.14	0.08	3.7	0.22	5.88	0.19	2.43	0.55	5.88	0.19	2.43	0.55	5.88	0.19	5.88	0.19
2.6	0.49	7.14	0.08	2.6	0.49	3.03	0.46	5.88	0.19	3.7	0.22	3.03	0.46	3.3	0.08	3.3	0.08	2.6	0.49	5.88	0.19	3.13	0.58	1.79	0.27	6.6	0.08	5.88	0.19	3.7	0.22	2.43	0.55	2.43	0.55	3.7	0.22	6.6	0.08	3.03	0.2	6.6	0.08	2.43	0.55	7.69	0.22	5.88	0.19
2.6	0.49	7.14	0.08	2.6	0.49	3.03	0.46	5.88	0.19	3.7	0.22	3.03	0.46	3.3	0.08	3.3	0.08	2.6	0.49	5.88	0.19	3.13	0.58	5.21	0.38	3.7	0.22	5.88	0.19	3.7	0.22	3.7	0.22	7.14	0.08	3.7	0.22	5.88	0.19	2.43	0.55	5.88	0.19	2.43	0.55	5.88	0.19	5.88	0.19
2.6	0.49	7.14	0.08	2.6	0.49	3.03	0.46	5.88	0.19	3.7	0.22	3.03	0.46	3.3	0.08	3.3	0.08	2.6	0.49	5.88	0.19	3.13	0.58	5.21	0.38	7.69	0.22	5.88	0.19	3.7	0.22	6.6	0.08	3.7	0.22	3.7	0.22	5.88	0.19	3.03	0.2	6.6	0.08	2.43	0.55	7.69	0.22	5.88	0.19
2.6	0.49	7.14	0.08	2.6	0.49	3.03	0.46	5.88	0.19	3.7	0.22	3.03	0.46	3.3	0.08	3.3	0.08	2.6	0.49	5.88	0.19	3.13	0.58	5.21	0.38	7.69	0.22	5.88	0.19	3.7	0.22	6.6	0.08	3.7	0.22	3.7	0.22	5.88	0.19	3.03	0.2	6.6	0.08	2.43	0.55	7.69	0.22	5.88	0.19
2.6	0.49	7.14	0.08	2.6	0.49	3.03	0.46	5.88	0.19	3.7	0.22	3.03	0.46	3.3	0.08	3.3	0.08	2.6	0.49	5.88	0.19	3.13	0.58	5.21	0.38	7.69	0.22	5.88	0.19	3.7	0.22	2.43	0.55	3.7	0.22	3.7	0.22	5.88	0.19	3.03	0.2	6.6	0.08	2.43	0.55	7.69	0.22	5.88	0.19
2.6	0.49	7.14	0.08	2.6	0.49	3.03	0.46	5.88	0.19	3.7	0.22	3.03	0.46	3.3	0.08	3.3	0.08	2.6	0.49	5.88	0.19	3.13	0.58	5.21	0.38	7.69	0.22	5.88	0.19	3.7	0.22	2.43	0.55	3.7	0.22	3.7	0.22	5.88	0.19	3.03	0.2	6.6	0.08	2.43	0.55	7.69	0.22	5.88	0.19
2.6	0.49	7.14	0.08	2.6	0.49	3.03	0.46	5.88	0.19	3.7	0.22	3.03	0.46	3.3	0.08	3.3	0.08	2.6	0.49	5.88	0.19	3.13	0.58	5.21	0.38	7.69	0.22	5.88	0.19	3.7	0.22	2.43	0.55	3.7	0.22	3.7	0.22	5.88	0.19	3.03	0.2	6.6	0.08	2.43	0.55	7.69	0.22	5.88	0.19
2.6	0.49	7.14	0.08	2.6	0.49	3.03	0.46	5.88	0.19	3.7	0.22	3.03	0.46	3.3	0.08	3.3	0.08	2.6	0.49	5.88	0.19	3.13	0.58	5.21	0.38	7.69	0.22	5.88	0.19	3.7	0.22	2.43	0.55	5.88	0.19	3.7	0.22	6.6	0.08	3.03	0.2	5.88	0.19	2.43	0.55	7.69	0.22	5.88	0.19
2.6	0.49	7.14	0.08	2.6	0.49	3.03	0.46	5.88	0.19	3.7	0.22	3.03	0.46	3.3	0.08	3.3	0.08	2.6	0.49	5.88	0.19	3.13	0.58	5.21	0.38	7.69	0.22	5.88	0.19	3.7	0.22	2.43	0.55	2.43	0.55	3.7	0.22	6.6	0.08	3.03	0.2	6.6	0.08	2.43	0.55	7.69	0.22	5.88	0.19
2.6	0.49	7.14	0.08	2.6	0.49	3.03	0.46	5.88	0.19	3.7	0.22	3.03	0.46	3.3	0.08	3.3	0.08	2.6	0.49	5.88	0.19	3.13	0.58	5.21	0.38	7.69	0.22	5.88	0.19	3.7	0.22	2.43	0.55	2.43	0.55	3.7	0.22	5.88	0.19	3.03	0.2	6.6	0.08	2.43	0.55	7.14	0.08	5.88	0.19
2.6	0.49	7.14	0.08	2.6	0.49	3.03	0.46	5.88	0.19	3.7	0.22	3.03	0.46	3.3	0.08	3.3	0.08	2.6	0.49	5.88	0.19	3.13	0.58	5.21	0.38	7.69	0.22	5.88	0.19	2.6	0.49	2.43	0.55	3.7	0.22	3.7	0.22	6.6	0.08	3.03	0.2	6.6	0.08	2.43	0.55	7.69	0.22	5.88	0.19
2.6	0.49	7.14	0.08	2.6	0.49	3.03	0.46	5.88	0.19	3.7	0.22	3.03	0.46	3.3	0.08	3.3	0.08	2.6	0.49	5.88	0.19	3.13	0.58	5.21	0.38	7.69	0.22	5.88	0.19	2.6	0.49	2.43	0.55	3.7	0.22	3.7	0.22	6.6	0.08	3.03	0.2	6.6	0.08	2.43	0.55	7.69	0.22	5.88	0.19
7.14	0.08	3.3	0.08	6.6	0.08	7.69	0.22	2.43	0.55	6.6	0.08	2.6	0.73	2.6	0.49	2.6	0.73	3.03	0.46	6.6	0.08	3.7	0.22	7.69	0.22	6.6	0.08	6.6	0.08	2.6	0.49	7.69	0.22	2.12	0.42	2.43	0.55	5.88	0.19	7.69	0.22	5.88	0.19	6.6	0.08	2.6	0.49	7.14	0.08
7.14	0.08	7.69	0.22	2.6	0.73	6.6	0.08	5.88	0.19	2.43	0.55	3.03	0.46	3.3	0.08	2.6	0.73	5.88	0.19	5.88	0.19	3.13	0.58	3.03	0.46	7.69	0.22	5.88	0.19	2.43	0.55	3.13	0.58	2.43	0.55	3.7	0.22	2.43	0.55	7.14	0.08	6.6	0.08	7.69	0.22	7.14	0.08	5.88	0.19
7.14	0.08	7.69	0.22	2.6	0.73	6.6	0.08	5.88	0.19	2.43	0.55	3.03	0.46	3.13	0.58	2.6	0.73	5.88	0.19	5.88	0.19	3.13	0.58	3.03	0.46	7.69	0.22	5.88	0.19	2.43	0.55	3.13	0.58	3.03	0.2	3.7	0.22	2.43	0.55	7.14	0.08	6.6	0.08	7.69	0.22	7.14	0.08	5.88	0.19
7.14	0.08	7.69	0.22	2.6	0.73	6.6	0.08	5.88	0.19	2.43	0.55	3.03	0.46	3.13	0.58	2.6	0.73	5.88	0.19	5.88	0.19	3.13	0.58	3.03	0.46	7.69	0.22	5.88	0.19	2.43	0.55	3.13	0.58	3.03	0.2	3.7	0.22	2.43	0.55	7.14	0.08	6.6	0.08	7.69	0.22	7.14	0.08	5.88	0.19
7.14	0.08	7.69	0.22	3.3	0.08	6.6	0.08	5.88	0.19	2.43	0.55	3.03	0.46	2.6	0.49	3.3	0.08	7.69	0.22	5.21	0.38	3.13	0.58	7.14	0.08	3.13	0.58	5.88	0.19	3.03	0.2	7.69	0.22	6.6	0.08	2.43	0.55	6.6	0.08	7.69	0.22	3.13	0.58	7.14	0.08	5.88	0.19	5.88	0.19
7.14	0.08	7.69	0.22	3.3	0.08	3.03	0.46	5.88	0.19	2.43	0.55	3.03	0.46	3.3	0.08	2.6	0.73	5.88	0.19	5.88	0.19	3.13	0.58	3.03	0.46	7.69	0.22	5.88	0.19	2.43	0.55	3.13	0.58	2.43	0.55	3.7	0.22	2.43	0.55	7.14	0.08	6.6	0.08	7.69	0.22	7.14	0.08	5.88	0.19
7.14	0.08	7.69	0.22	7.69	0.22	3.57	0.14	5.88	0.19	2.43	0.55	6.6	0.08	3.57	0.14	2.7	0.26	2.12	0.46	5.88	0.19	3.13	0.58	3.7	0.22	2.43	0.55	5.88	0.19	3.7	0.22	5.88	0.19	5.88	0.19	2.43	0.55	7.14	0.08	5.88	0.19	6.6	0.08	6.6	0.08	7.69	0.22	5.21	0.38
7.14	0.08	7.69	0.22	7.69	0.22	3.03	0.46	5.88	0.19	2.43	0.55	6.6	0.08	3.7	0.22	2.6	0.73	3.3	0.08	5.88	0.19	3.13	0.58	2.6	0.49	2.43	0.55	7.69	0.22	3.7	0.22	6.6	0.08	5.88	0.19	2.43	0.55	7.69	0.22	5.88	0.19	6.6	0.08	6.6	0.08	6.6	0.08	6.6	0.08
7.14	0.08	7.69	0.22	7.69	0.22	3.03	0.46	5.88	0.19	2.43	0.55	3.03	0.46	3.3	0.08	3.3	0.08	2.12	0.46	5.88	0.19	3.13	0.58	2.6	0.49	2.43	0.55	5.88	0.19	3.7	0.22	6.6	0.08	5.88	0.19	2.43	0.55	7.69	0.22	7.69	0.22	6.6	0.08	6.6	0.08	5.88	0.19	5.88	0.19
7.14	0.08	7.69	0.22	7.69	0.22	3.03	0.46	5.88	0.19	2.43	0.55	3.03	0.46	3.57	0.14	3.3	0.08	2.12	0.46	5.88	0.19	3.13	0.58	3.7	0.22	2.43	0.55	5.88	0.19	3.7	0.22	5.88	0.19	5.88	0.19	2.43	0.55	7.14	0.08	5.88	0.19	6.6	0.08	3.03	0.2	7.69	0.22	5.21	0.38
7.14	0.08	7.69	0.22	7.69	0.22	3.03	0.46	5.88	0.19	2.43	0.55	3.03	0.46	3.57	0.14	3.3	0.08	2.12	0.46	5.88	0.19	3.13	0.58	3.7	0.22	2.43	0.55	5.88	0.19	3.7	0.22	5.88	0.19	5.88	0.19	2.43	0.55	7.14	0.08	5.88	0.19	6.6	0.08	3.03	0.2	7.69	0.22	5.21	0.38
7.14	0.08	7.69	0.22	7.69	0.22	3.03	0.46	5.88	0.19	2.43	0.55	3.03	0.46	3.57	0.14	3.3	0.08	2.12	0.46	5.88	0.19	3.13	0.58	3.7	0.22	2.43	0.55	5.88	0.19	3.7	0.22	5.88	0.19	5.88	0.19	2.43	0.55	7.14	0.08	5.88	0.19	6.6	0.08	3.03	0.2	7.69	0.22	5.21	0.38
7.14	0.08	7.69	0.22	2.43	0.55	6.6	0.08	5.88	0.19	2.6	0.73	7.69	0.22	1.79	0.27	3.3	0.08	2.12	0.46	5.88	0.19	3.13	0.58	5.21	0.38	3.7	0.22	5.88	0.19	3.7	0.22	3.03	0.2	7.69	0.22	3.7	0.22	5.88	0.19	2.43	0.55	6.6	0.08	2.43	0.55	7.14	0.08	5.88	0.19
7.14	0.08	7.69	0.22	2.43	0.55	6.6	0.08	5.88	0.19	2.6	0.73	7.69	0.22	1.79	0.27	3.3	0.08	2.12	0.46	5.88	0.19	3.13	0.58	5.21	0.38	3.7	0.22	5.88	0.19	3.7	0.22	3.03	0.2	7.69	0.22	3.7	0.22	5.88	0.19	2.43	0.55	6.6	0.08	2.43	0.55	7.14	0.08	5.88	0.19
7.14	0.08	7.69	0.22	2.6	0.49	6.6	0.08	5.88	0.19	2.6	0.73	7.69	0.22	1.79	0.27	3.3	0.08	2.12	0.46	5.88	0.19	3.13	0.58	5.21	0.38	7.69	0.22	5.88	0.19	3.7	0.22	3.03	0.2	7.14	0.08	3.7	0.22	5.88	0.19	6.6	0.08	6.6	0.08	2.43	0.55	7.14	0.08	5.88	0.19
7.14	0.08	5.88	0.19	2.6	0.73	6.6	0.08	5.88	0.19	2.43	0.55	3.03	0.46	2.12	0.42	3.3	0.08	2.12	0.46	5.88	0.19	3.13	0.58	5.21	0.38	3.7	0.22	5.88	0.19	3.7	0.22	7.69	0.22	3.03	0.2	2.6	0.49	2.6	0.49	5.88	0.19	6.6	0.08	6.6	0.08	3.03	0.2	5.88	0.19
7.14	0.08	5.88	0.19	2.6	0.49	6.6	0.08	5.88	0.19	2.43	0.55	5.21	0.38	1.79	0.27	3.3	0.08	2.12	0.46	5.88	0.19	3.13	0.58	5.21	0.38	2.6	0.49	5.88	0.19	3.7	0.22	6.6	0.08	7.69	0.22	3.7	0.22	7.14	0.08	2.43	0.55	6.6	0.08	2.43	0.55	5.88	0.19	5.88	0.19
7.14	0.08	7.14	0.08	3.3	0.08	6.6	0.08	5.88	0.19	2.43	0.55	3.03	0.46	3.7	0.22	3.3	0.08	7.69	0.22	5.21	0.38	3.13	0.58	7.69	0.22	7.69	0.22	5.88	0.19	3.03	0.2	7.69	0.22	7.14	0.08	2.43	0.55	6.6	0.08	7.69	0.22	3.13	0.58	5.88	0.19	5.88	0.19	5.88	0.19
7.14	0.08	7.14	0.08	7.69	0.22	6.6	0.08	5.88	0.19	2.12	0.42	7.14	0.08	2.43	0.55	3.3	0.08	2.12	0.46	5.88	0.19	3.13	0.58	7.14	0.08	2.6	0.49	5.88	0.19	7.69	0.22	3.03	0.2	7.14	0.08	3.7	0.22	6.6	0.08	2.43	0.55	6.6	0.08	2.43	0.55	5.88	0.19	5.88	0.19
7.14	0.08	7.14	0.08	7.69	0.22	6.6	0.08	5.88	0.19	2.12	0.42	7.14	0.08	2.43	0.55	3.3	0.08	2.12	0.46	5.88	0.19	3.13	0.58	7.14	0.08	2.6	0.49	5.88	0.19	7.69	0.22	3.03	0.2	7.14	0.08	3.7	0.22	6.6	0.08	2.43	0.55	6.6	0.08	2.43	0.55	5.88	0.19	5.88	0.19
7.14	0.08	7.14	0.08	2.6	0.49	6.6	0.08	5.88	0.19	3.7	0.22	3.03	0.46	3.3	0.08	2.6	0.73	2.12	0.46	5.88	0.19	3.13	0.58	5.21	0.38	3.7	0.22	5.88	0.19	3.13	0.58	3.03	0.2	5.21	0.38	3.7	0.22	5.88	0.19	2.43	0.55	6.6	0.08	2.43	0.55	3.7	0.22	7.69	0.22
7.14	0.08	7.14	0.08	2.6	0.49	6.6	0.08	5.88	0.19	3.7	0.22	3.03	0.46	3.3	0.08	2.6	0.73	2.12	0.46	5.88	0.19	3.13	0.58	5.21	0.38	2.6	0.49	5.88	0.19	2.6	0.49	3.03	0.2	5.88	0.19	3.7	0.22	5.88	0.19	5.88	0.19	6.6	0.08	2.43	0.55	3.7	0.22	5.88	0.19
7.14	0.08	7.14	0.08	2.6	0.49	6.6	0.08	5.88	0.19	3.7	0.22	3.03	0.46	3.3	0.08	2.6	0.73	2.12	0.46	7.14	0.08	3.13	0.58	5.21	0.38	7.14	0.08	5.88	0.19	3.7	0.22	3.03	0.2	3.7	0.22	3.7	0.22	5.88	0.19	2.43	0.55	5.88	0.19	2.43	0.55	7.69	0.22	5.88	0.19
7.14	0.08	7.14	0.08	2.6	0.49	6.6	0.08	5.88	0.19	2.6	0.73	6.6	0.08	2.6	0.49	3.13	0.58	2.43	0.55	5.88	0.19	3.13	0.58	2.6	0.49	3.7	0.22	5.88	0.19	2.6	0.49	6.6	0.08	7.14	0.08	3.7	0.22	3.7	0.22	2.43	0.55	6.6	0.08	2.43	0.55	5.88	0.19	5.88	0.19
7.14	0.08	7.14	0.08	2.6	0.49	6.6	0.08	5.88	0.19	2.6	0.73	7.14	0.08	1.79	0.27	3.3	0.08	2.12	0.46	5.88	0.19	3.13	0.58	5.21	0.38	2.6	0.49	5.88	0.19	7.69	0.22	6.6	0.08	5.21	0.38	3.7	0.22	7.14	0.08	2.43	0.55	6.6	0.08	2.43	0.55	6.6	0.08	5.88	0.19
7.14	0.08	7.14	0.08	2.6	0.49	6.6	0.08	5.88	0.19	2.6	0.73	7.14	0.08	2.43	0.55	2.6	0.73	2.43	0.55	5.88	0.19	3.13	0.58	7.14	0.08	7.69	0.22	5.88	0.19	7.69	0.22	2.43	0.55	7.14	0.08	3.7	0.22	5.88	0.19	2.43	0.55	6.6	0.08	2.43	0.55	5.88	0.19	5.21	0.38
7.14	0.08	7.14	0.08	2.6	0.49	6.6	0.08	5.88	0.19	2.12	0.42	3.13	0.58	1.79	0.27	3.3	0.08	2.6	0.49	5.88	0.19	3.13	0.58	5.21	0.38	2.6	0.49	5.88	0.19	3.13	0.58	5.88	0.19	7.14	0.08	3.7	0.22	7.14	0.08	2.43	0.55	6.6	0.08	2.43	0.55	5.88	0.19	5.88	0.19
7.14	0.08	7.14	0.08	2.6	0.49	6.6	0.08	5.88	0.19	2.12	0.42	5.21	0.38	1.79	0.27	3.3	0.08	2.12	0.46	5.88	0.19	3.13	0.58	1.79	0.27	5.21	0.38	5.88	0.19	3.7	0.22	5.88	0.19	5.21	0.38	3.7	0.22	7.14	0.08	2.43	0.55	6.6	0.08	2.43	0.55	5.88	0.19	5.88	0.19
7.14	0.08	7.14	0.08	2.6	0.49	6.6	0.08	5.88	0.19	2.12	0.42	5.21	0.38	1.79	0.27	3.3	0.08	2.12	0.46	5.88	0.19	3.13	0.58	5.21	0.38	7.69	0.22	5.88	0.19	2.6	0.49	5.88	0.19	5.21	0.38	3.7	0.22	5.88	0.19	2.43	0.55	5.88	0.19	2.43	0.55	5.88	0.19	5.88	0.19
7.14	0.08	7.14	0.08	2.6	0.49	6.6	0.08	5.88	0.19	2.12	0.42	5.21	0.38	1.79	0.27	3.3	0.08	2.12	0.46	5.88	0.19	3.13	0.58	5.21	0.38	2.6	0.49	5.88	0.19	3.7	0.22	6.6	0.08	7.69	0.22	3.7	0.22	7.14	0.08	2.43	0.55	6.6	0.08	2.43	0.55	5.88	0.19	5.88	0.19
7.14	0.08	7.14	0.08	2.6	0.49	6.6	0.08	5.88	0.19	2.12	0.42	2.6	0.49	3.3	0.08	3.3	0.08	2.12	0.46	5.88	0.19	3.13	0.58	6.25	0.43	7.69	0.22	5.88	0.19	2.6	0.49	3.03	0.2	5.21	0.38	3.7	0.22	5.88	0.19	2.43	0.55	6.6	0.08	2.43	0.55	5.88	0.19	5.88	0.19
7.14	0.08	7.14	0.08	2.6	0.49	6.6	0.08	5.88	0.19	2.12	0.42	7.14	0.08	2.7	0.26	3.3	0.08	2.12	0.46	5.88	0.19	3.13	0.58	5.21	0.38	2.6	0.49	5.88	0.19	3.7	0.22	6.6	0.08	7.69	0.22	3.7	0.22	7.69	0.22	2.43	0.55	5.88	0.19	2.43	0.55	6.6	0.08	5.88	0.19
7.14	0.08	7.14	0.08	2.6	0.49	6.6	0.08	5.88	0.19	2.12	0.42	7.14	0.08	2.7	0.26	3.3	0.08	2.12	0.46	5.88	0.19	3.13	0.58	5.21	0.38	2.6	0.49	5.88	0.19	3.7	0.22	5.88	0.19	5.21	0.38	3.7	0.22	7.14	0.08	2.43	0.55	6.6	0.08	2.43	0.55	6.6	0.08	5.88	0.19
7.14	0.08	7.14	0.08	2.6	0.49	6.6	0.08	5.88	0.19	2.43	0.55	3.03	0.46	3.3	0.08	2.6	0.73	2.12	0.46	5.88	0.19	3.13	0.58	5.21	0.38	3.7	0.22	5.88	0.19	3.7	0.22	5.88	0.19	7.69	0.22	3.7	0.22	6.6	0.08	3.03	0.2	6.6	0.08	2.43	0.55	3.7	0.22	6.6	0.08
3.03	0.46	7.69	0.22	7.69	0.22	3.03	0.46	5.88	0.19	2.43	0.55	3.03	0.46	3.13	0.58	3.3	0.08	3.7	0.22	5.88	0.19	3.13	0.58	2.6	0.49	2.43	0.55	5.21	0.38	2.6	0.49	2.43	0.55	7.14	0.08	2.43	0.55	7.14	0.08	6.6	0.08	5.88	0.19	6.6	0.08	7.14	0.08	5.88	0.19
3.7	0.22	3.3	0.08	3.7	0.22	6.6	0.08	5.88	0.19	2.43	0.55	3.03	0.46	7.69	0.22	2.6	0.73	7.14	0.08	7.69	0.22	2.43	0.55	5.21	0.38	6.6	0.08	6.6	0.08	2.43	0.55	3.7	0.22	7.14	0.08	2.43	0.55	7.14	0.08	5.88	0.19	2.43	0.55	6.6	0.08	6.6	0.08	7.69	0.22
3.7	0.22	3.3	0.08	3.7	0.22	6.6	0.08	5.88	0.19	2.43	0.55	3.03	0.46	2.53	0.28	2.6	0.73	7.14	0.08	7.69	0.22	2.43	0.55	5.21	0.38	6.6	0.08	6.6	0.08	2.43	0.55	3.7	0.22	6.6	0.08	2.43	0.55	7.14	0.08	5.88	0.19	2.43	0.55	6.6	0.08	6.6	0.08	7.69	0.22
3.7	0.22	3.3	0.08	6.6	0.08	5.88	0.19	2.43	0.55	3.03	0.46	2.6	0.49	2.12	0.42	2.6	0.73	7.14	0.08	7.69	0.22	2.43	0.55	7.14	0.08	6.6	0.08	6.6	0.08	2.43	0.55	2.43	0.55	7.69	0.22	2.43	0.55	7.14	0.08	5.88	0.19	5.88	0.19	6.6	0.08	7.14	0.08	7.69	0.22
3.7	0.22	6.6	0.08	2.6	0.49	6.6	0.08	5.88	0.19	2.6	0.49	6.6	0.08	3.3	0.08	3.3	0.08	2.12	0.46	5.88	0.19	3.13	0.58	5.21	0.38	2.6	0.49	5.88	0.19	7.14	0.08	6.6	0.08	5.88	0.19	3.7	0.22	5.88	0.19	2.43	0.55	6.6	0.08	2.43	0.55	5.88	0.19	5.88	0.19
3.7	0.22	7.69	0.22	3.3	0.08	6.6	0.08	5.88	0.19	2.43	0.55	2.43	0.55	3.3	0.08	3.3	0.08	2.12	0.46	5.88	0.19	3.13	0.58	3.7	0.22	2.6	0.49	5.88	0.19	2.6	0.49	7.69	0.22	2.6	0.49	2.43	0.55	7.69	0.22	7.69	0.22	2.43	0.55	2.43	0.55	5.88	0.19	7.14	0.08
3.7	0.22	7.69	0.22	3.3	0.08	5.88	0.19	5.88	0.19	2.43	0.55	5.88	0.19	2.43	0.55	3.3	0.08	2.12	0.46	6.6	0.08	3.13	0.58	5.88	0.19	2.43	0.55	5.88	0.19	3.13	0.58	2.6	0.49	2.6	0.49	3.7	0.22	7.14	0.08	7.69	0.22	3.13	0.58	2.43	0.55	5.88	0.19	5.88	0.19
3.7	0.22	5.88	0.19	7.69	0.22	6.6	0.08	5.88	0.19	2.6	0.49	3.03	0.46	1.79	0.27	2.6	0.73	2.12	0.46	5.88	0.19	3.13	0.58	5.21	0.38	3.7	0.22	5.88	0.19	2.43	0.55	5.88	0.19	5.21	0.38	3.7	0.22	5.88	0.19	3.03	0.2	6.6	0.08	2.43	0.55	3.7	0.22	6.6	0.08
3.7	0.22	5.88	0.19	2.43	0.55	6.6	0.08	5.88	0.19	2.43	0.55	3.03	0.46	1.79	0.27	2.6	0.73	2.12	0.46	5.88	0.19	3.13	0.58	7.14	0.08	2.6	0.49	5.88	0.19	3.7	0.22	2.12	0.42	7.69	0.22	2.43	0.55	5.88	0.19	3.03	0.2	5.88	0.19	2.43	0.55	3.7	0.22	5.88	0.19
3.7	0.22	2.7	0.26	2.43	0.55	6.6	0.08	5.88	0.19	3.7	0.22	3.03	0.46	3.3	0.08	2.6	0.73	2.12	0.46	5.88	0.19	3.13	0.58	5.21	0.38	3.7	0.22	5.88	0.19	2.6	0.49	2.43	0.55	7.69	0.22	2.43	0.55	5.88	0.19	5.88	0.19	6.6	0.08	2.43	0.55	3.7	0.22	5.88	0.19
3.7	0.22	2.53	0.28	7.69	0.22	6.6	0.08	5.88	0.19	2.43	0.55	3.03	0.46	2.6	0.73	3.3	0.08	2.12	0.46	5.88	0.19	3.13	0.58	5.21	0.38	3.7	0.22	5.88	0.19	2.43	0.55	5.88	0.19	5.21	0.38	3.7	0.22	5.88	0.19	3.03	0.2	5.88	0.19	3.7	0.22	3.7	0.22	5.88	0.19
3.7	0.22	2.53	0.28	7.69	0.22	6.6	0.08	5.88	0.19	2.43	0.55	3.03	0.46	2.6	0.73	3.3	0.08	2.12	0.46	5.88	0.19	3.13	0.58	5.21	0.38	7.14	0.08	5.88	0.19	2.43	0.55	5.88	0.19	5.21	0.38	3.7	0.22	5.88	0.19	3.03	0.2	5.88	0.19	3.7	0.22	3.7	0.22	5.88	0.19
3.7	0.22	2.6	0.49	2.6	0.73	6.6	0.08	5.88	0.19	2.43	0.55	6.6	0.08	3.3	0.08	3.3	0.08	2.12	0.46	5.88	0.19	3.13	0.58	2.6	0.49	2.6	0.49	5.88	0.19	2.6	0.49	3.7	0.22	3.7	0.22	2.6	0.49	7.69	0.22	2.6	0.49	2.43	0.55	2.43	0.55	5.88	0.19	7.14	0.08
3.7	0.22	7.14	0.08	2.6	0.73	6.6	0.08	5.88	0.19	3.7	0.22	3.03	0.46	2.6	0.73	2.6	0.73	2.12	0.46	5.88	0.19	3.13	0.58	5.21	0.38	2.6	0.49	5.88	0.19	7.14	0.08	3.03	0.2	2.6	0.49	3.7	0.22	5.88	0.19	3.03	0.2	6.6	0.08	2.43	0.55	3.7	0.22	7.69	0.22
3.7	0.22	7.14	0.08	2.6	0.73	6.6	0.08	5.88	0.19	3.7	0.22	3.03	0.46	2.6	0.73	2.6	0.73	2.12	0.46	5.88	0.19	3.13	0.58	5.21	0.38	2.6	0.49	5.88	0.19	7.14	0.08	3.03	0.2	2.6	0.49	3.7	0.22	5.88	0.19	3.03	0.2	6.6	0.08	2.43	0.55	3.7	0.22	5.88	0.19
3.7	0.22	7.14	0.08	2.43	0.55	6.6	0.08	5.88	0.19	3.7	0.22	3.03	0.46	3.3	0.08	2.6	0.73	5.88	0.19	5.88	0.19	3.13	0.58	5.21	0.38	7.69	0.22	5.88	0.19	3.7	0.22	2.43	0.55	7.69	0.22	3.7	0.22	5.88	0.19	3.03	0.2	5.88	0.19	2.43	0.55	3.7	0.22	5.88	0.19
3.7	0.22	7.14	0.08	2.43	0.55	6.6	0.08	5.88	0.19	3.7	0.22	3.03	0.46	2.7	0.26	2.6	0.73	2.12	0.46	5.88	0.19	3.13	0.58	5.21	0.38	2.43	0.55	5.88	0.19	3.7	0.22	2.43	0.55	7.69	0.22	3.7	0.22	5.88	0.19	3.03	0.2	5.88	0.19	2.43	0.55	2.6	0.49	5.88	0.19
3.7	0.22	7.14	0.08	2.6	0.49	6.6	0.08	5.88	0.19	2.43	0.55	3.57	0.14	1.79	0.27	3.3	0.08	2.12	0.46	5.88	0.19	3.13	0.58	5.88	0.19	7.69	0.22	5.88	0.19	7.14	0.08	3.03	0.2	2.6	0.49	2.43	0.55	5.88	0.19	2.43	0.55	6.6	0.08	2.43	0.55	5.88	0.19	5.88	0.19
3.7	0.22	7.14	0.08	7.14	0.08	6.6	0.08	5.88	0.19	2.12	0.42	3.03	0.46	3.3	0.08	3.3	0.08	2.12	0.46	5.88	0.19	3.13	0.58	5.21	0.38	3.7	0.22	5.88	0.19	2.43	0.55	5.88	0.19	6.6	0.08	2.43	0.55	5.88	0.19	3.03	0.2	6.6	0.08	2.43	0.55	3.7	0.22	6.6	0.08
3.7	0.22	7.14	0.08	7.14	0.08	6.6	0.08	5.88	0.19	2.43	0.55	3.03	0.46	3.3	0.08	3.3	0.08	2.12	0.46	5.88	0.19	3.13	0.58	5.21	0.38	3.7	0.22	7.69	0.22	2.43	0.55	5.88	0.19	7.69	0.22	2.43	0.55	5.88	0.19	3.03	0.2	6.6	0.08	2.43	0.55	3.7	0.22	6.6	0.08
3.7	0.22	7.14	0.08	7.14	0.08	6.6	0.08	5.88	0.19	2.43	0.55	3.03	0.46	3.3	0.08	3.3	0.08	2.12	0.46	5.88	0.19	3.13	0.58	5.21	0.38	3.7	0.22	5.88	0.19	2.43	0.55	5.88	0.19	7.69	0.22	2.43	0.55	5.88	0.19	3.13	0.58	6.6	0.08	2.43	0.55	7.14	0.08	6.6	0.08
3.7	0.22	7.14	0.08	7.14	0.08	6.6	0.08	5.88	0.19	2.43	0.55	3.03	0.46	3.3	0.08	3.3	0.08	2.12	0.46	5.88	0.19	3.13	0.58	5.21	0.38	3.7	0.22	5.88	0.19	2.43	0.55	5.88	0.19	5.88	0.19	2.43	0.55	5.88	0.19	6.6	0.08	6.6	0.08	2.43	0.55	3.7	0.22	6.6	0.08
3.7	0.22	7.14	0.08	7.14	0.08	6.6	0.08	5.88	0.19	2.43	0.55	3.03	0.46	3.3	0.08	3.3	0.08	2.12	0.46	5.88	0.19	3.13	0.58	7.14	0.08	3.7	0.22	5.88	0.19	2.43	0.55	5.88	0.19	5.88	0.19	2.43	0.55	5.88	0.19	3.03	0.2	6.6	0.08	2.43	0.55	3.7	0.22	6.6	0.08
2.6	0.73	2.6	0.73	6.6	0.08	5.88	0.19	2.43	0.55	3.03	0.46	2.6	0.49	2.12	0.42	2.6	0.73	2.6	0.49	7.14	0.08	2.43	0.55	7.14	0.08	5.88	0.19	3.03	0.2	2.43	0.55	2.43	0.55	7.69	0.22	2.43	0.55	7.69	0.22	5.88	0.19	6.6	0.08	6.6	0.08	5.88	0.19	7.69	0.22
2.6	0.73	5.21	0.38	2.6	0.73	6.6	0.08	5.88	0.19	2.43	0.55	6.6	0.08	3.3	0.08	3.3	0.08	2.12	0.46	5.88	0.19	3.13	0.58	7.69	0.22	2.6	0.49	6.6	0.08	2.43	0.55	7.14	0.08	5.88	0.19	3.7	0.22	7.14	0.08	7.69	0.22	3.13	0.58	7.69	0.22	2.43	0.55	2.7	0.26
2.6	0.73	7.14	0.08	3.3	0.08	6.6	0.08	5.88	0.19	2.6	0.49	3.03	0.46	3.13	0.58	2.6	0.73	2.12	0.46	5.88	0.19	3.13	0.58	7.69	0.22	2.43	0.55	5.88	0.19	2.6	0.49	2.6	0.49	3.7	0.22	2.43	0.55	5.88	0.19	5.88	0.19	3.13	0.58	2.43	0.55	3.03	0.2	7.69	0.22
3.3	0.08	3.7	0.22	6.6	0.08	5.88	0.19	2.43	0.55	3.03	0.46	2.6	0.49	2.12	0.42	2.6	0.73	7.14	0.08	7.69	0.22	2.43	0.55	5.21	0.38	6.6	0.08	6.6	0.08	2.43	0.55	3.7	0.22	6.6	0.08	2.43	0.55	7.14	0.08	5.88	0.19	2.43	0.55	6.6	0.08	6.6	0.08	7.69	0.22
3.3	0.08	3.7	0.22	6.6	0.08	5.88	0.19	2.43	0.55	3.03	0.46	2.6	0.49	2.12	0.42	2.6	0.73	7.14	0.08	7.69	0.22	2.43	0.55	7.14	0.08	7.69	0.22	6.6	0.08	2.43	0.55	2.43	0.55	7.69	0.22	2.43	0.55	7.14	0.08	6.6	0.08	6.6	0.08	6.6	0.08	7.14	0.08	7.69	0.22
3.3	0.08	2.6	0.73	6.6	0.08	5.88	0.19	5.88	0.19	3.57	0.14	2.6	0.73	2.6	0.49	2.6	0.73	3.7	0.22	7.69	0.22	3.7	0.22	7.14	0.08	7.14	0.08	5.88	0.19	2.43	0.55	2.43	0.55	5.88	0.19	3.7	0.22	7.14	0.08	2.43	0.55	5.88	0.19	6.6	0.08	7.14	0.08	5.88	0.19
3.3	0.08	2.6	0.73	6.6	0.08	5.88	0.19	5.88	0.19	3.57	0.14	2.6	0.73	2.6	0.49	2.6	0.73	3.7	0.22	7.69	0.22	3.7	0.22	7.14	0.08	7.14	0.08	5.88	0.19	2.43	0.55	2.43	0.55	5.88	0.19	3.7	0.22	7.14	0.08	2.6	0.49	6.6	0.08	6.6	0.08	7.14	0.08	5.88	0.19
3.3	0.08	2.6	0.73	6.6	0.08	5.88	0.19	5.88	0.19	3.03	0.46	2.12	0.42	2.6	0.49	2.6	0.73	3.7	0.22	7.69	0.22	3.7	0.22	7.14	0.08	7.14	0.08	5.88	0.19	2.43	0.55	2.43	0.55	5.88	0.19	3.7	0.22	7.14	0.08	2.43	0.55	5.88	0.19	6.6	0.08	5.88	0.19	5.88	0.19
3.3	0.08	2.6	0.73	6.6	0.08	5.88	0.19	2.43	0.55	6.6	0.08	2.6	0.49	2.12	0.42	2.6	0.73	2.6	0.49	7.69	0.22	2.43	0.55	7.14	0.08	5.88	0.19	3.03	0.2	2.43	0.55	2.43	0.55	7.69	0.22	2.43	0.55	7.69	0.22	5.88	0.19	6.6	0.08	6.6	0.08	5.88	0.19	7.69	0.22
3.3	0.08	2.6	0.73	6.6	0.08	5.88	0.19	2.43	0.55	5.88	0.19	2.6	0.49	2.12	0.42	2.6	0.73	7.14	0.08	7.69	0.22	2.43	0.55	7.14	0.08	6.6	0.08	6.6	0.08	2.43	0.55	2.43	0.55	7.14	0.08	2.43	0.55	5.88	0.19	5.88	0.19	5.88	0.19	6.6	0.08	7.14	0.08	7.69	0.22
3.3	0.08	2.6	0.73	6.6	0.08	5.88	0.19	2.43	0.55	3.03	0.46	3.7	0.22	2.43	0.55	2.6	0.73	1.79	0.27	7.69	0.22	2.43	0.55	7.14	0.08	3.03	0.2	5.88	0.19	2.43	0.55	7.14	0.08	7.69	0.22	3.7	0.22	7.69	0.22	5.88	0.19	6.6	0.08	6.6	0.08	5.88	0.19	7.69	0.22
3.3	0.08	2.6	0.73	6.6	0.08	5.88	0.19	2.43	0.55	3.03	0.46	2.12	0.42	2.12	0.42	2.6	0.73	3.7	0.22	7.69	0.22	2.6	0.49	7.14	0.08	7.14	0.08	5.88	0.19	2.43	0.55	2.43	0.55	7.69	0.22	2.43	0.55	3.7	0.22	5.88	0.19	6.6	0.08	6.6	0.08	6.6	0.08	5.88	0.19
3.3	0.08	2.6	0.73	6.6	0.08	5.88	0.19	2.43	0.55	3.03	0.46	2.43	0.55	2.12	0.42	3.57	0.14	3.3	0.08	7.69	0.22	2.43	0.55	5.21	0.38	5.88	0.19	6.6	0.08	3.13	0.58	2.43	0.55	7.14	0.08	2.43	0.55	5.88	0.19	6.6	0.08	5.88	0.19	2.43	0.55	7.14	0.08	5.88	0.19
3.3	0.08	2.6	0.73	6.6	0.08	5.88	0.19	2.43	0.55	3.03	0.46	2.6	0.49	2.6	0.73	2.6	0.73	7.14	0.08	7.69	0.22	2.43	0.55	7.14	0.08	6.6	0.08	6.6	0.08	2.43	0.55	2.43	0.55	7.69	0.22	2.43	0.55	7.14	0.08	5.88	0.19	6.6	0.08	6.6	0.08	7.14	0.08	7.69	0.22
3.3	0.08	2.6	0.73	6.6	0.08	5.88	0.19	2.43	0.55	3.03	0.46	2.6	0.49	2.12	0.42	2.6	0.73	7.69	0.22	7.69	0.22	2.43	0.55	5.21	0.38	6.6	0.08	6.6	0.08	2.43	0.55	2.43	0.55	7.69	0.22	2.43	0.55	7.14	0.08	6.6	0.08	6.6	0.08	6.6	0.08	7.14	0.08	7.69	0.22
3.3	0.08	2.6	0.73	6.6	0.08	5.88	0.19	2.43	0.55	3.03	0.46	2.6	0.49	2.12	0.42	2.6	0.73	7.14	0.08	7.69	0.22	2.43	0.55	3.7	0.22	7.14	0.08	6.6	0.08	7.69	0.22	2.43	0.55	7.14	0.08	2.43	0.55	7.69	0.22	3.03	0.2	5.88	0.19	3.03	0.46	5.88	0.19	7.14	0.08
3.3	0.08	2.6	0.73	6.6	0.08	5.88	0.19	2.43	0.55	3.03	0.46	2.6	0.49	2.12	0.42	2.6	0.73	7.14	0.08	5.21	0.38	2.6	0.49	7.14	0.08	7.69	0.22	6.6	0.08	2.43	0.55	2.43	0.55	7.69	0.22	2.43	0.55	7.14	0.08	5.88	0.19	5.88	0.19	6.6	0.08	7.14	0.08	7.69	0.22
3.3	0.08	2.6	0.73	6.6	0.08	5.88	0.19	2.43	0.55	3.03	0.46	2.6	0.49	2.43	0.55	2.6	0.73	3.13	0.58	7.69	0.22	2.43	0.55	7.14	0.08	6.6	0.08	6.6	0.08	3.03	0.46	2.43	0.55	7.69	0.22	2.43	0.55	7.14	0.08	5.88	0.19	6.6	0.08	6.6	0.08	5.88	0.19	5.88	0.19
3.3	0.08	2.6	0.73	6.6	0.08	5.88	0.19	2.43	0.55	3.03	0.46	2.6	0.49	2.43	0.55	2.6	0.73	3.13	0.58	7.69	0.22	2.43	0.55	7.14	0.08	5.88	0.19	6.6	0.08	3.03	0.46	2.43	0.55	7.69	0.22	2.43	0.55	7.14	0.08	5.88	0.19	6.6	0.08	6.6	0.08	5.88	0.19	5.88	0.19
3.3	0.08	2.6	0.73	6.6	0.08	5.88	0.19	2.43	0.55	3.03	0.46	2.6	0.49	2.6	0.49	2.6	0.73	7.14	0.08	7.69	0.22	2.43	0.55	7.69	0.22	7.14	0.08	5.88	0.19	2.43	0.55	2.43	0.55	7.69	0.22	2.43	0.55	7.14	0.08	5.88	0.19	6.6	0.08	5.88	0.19	5.88	0.19	7.69	0.22
3.3	0.08	2.6	0.73	6.6	0.08	5.88	0.19	2.43	0.55	3.03	0.46	2.6	0.49	2.6	0.49	2.6	0.73	7.14	0.08	7.69	0.22	2.43	0.55	7.69	0.22	7.14	0.08	5.88	0.19	2.43	0.55	2.43	0.55	7.69	0.22	2.43	0.55	7.14	0.08	5.88	0.19	6.6	0.08	5.88	0.19	5.88	0.19	7.69	0.22
3.3	0.08	2.6	0.73	6.6	0.08	5.88	0.19	2.43	0.55	3.03	0.46	2.6	0.49	2.6	0.49	2.6	0.73	7.14	0.08	7.69	0.22	2.43	0.55	7.69	0.22	7.14	0.08	5.88	0.19	2.43	0.55	2.43	0.55	7.69	0.22	2.43	0.55	7.14	0.08	5.88	0.19	6.6	0.08	5.88	0.19	5.88	0.19	7.69	0.22
3.3	0.08	2.6	0.73	6.6	0.08	5.88	0.19	2.43	0.55	3.03	0.46	2.6	0.49	2.6	0.49	2.6	0.73	7.14	0.08	7.69	0.22	2.43	0.55	7.69	0.22	7.14	0.08	5.88	0.19	2.43	0.55	2.43	0.55	7.69	0.22	2.43	0.55	7.14	0.08	5.88	0.19	6.6	0.08	5.88	0.19	5.88	0.19	7.69	0.22
3.3	0.08	2.6	0.73	3.03	0.46	5.88	0.19	2.43	0.55	3.03	0.46	2.6	0.49	1.79	0.27	3.3	0.08	5.88	0.19	7.69	0.22	2.43	0.55	7.14	0.08	5.88	0.19	6.6	0.08	2.43	0.55	5.88	0.19	7.69	0.22	2.43	0.55	7.14	0.08	2.6	0.49	6.6	0.08	3.7	0.22	5.88	0.19	7.69	0.22
3.3	0.08	3.3	0.08	2.6	0.73	6.6	0.08	5.88	0.19	2.43	0.55	6.6	0.08	3.3	0.08	2.6	0.73	2.12	0.46	5.88	0.19	3.13	0.58	7.69	0.22	2.43	0.55	5.88	0.19	2.6	0.49	2.6	0.49	3.7	0.22	2.43	0.55	5.88	0.19	5.88	0.19	3.13	0.58	2.6	0.49	3.03	0.2	6.6	0.08
3.3	0.08	3.3	0.08	6.6	0.08	5.88	0.19	5.88	0.19	6.6	0.08	2.6	0.49	2.6	0.73	3.13	0.58	2.6	0.49	7.69	0.22	2.43	0.55	7.14	0.08	2.43	0.55	5.88	0.19	5.88	0.19	2.43	0.55	7.69	0.22	2.6	0.49	7.14	0.08	5.88	0.19	6.6	0.08	2.43	0.55	5.88	0.19	7.69	0.22
3.3	0.08	3.3	0.08	6.6	0.08	5.88	0.19	2.12	0.46	3.03	0.46	2.43	0.55	3.57	0.14	2.6	0.73	3.13	0.58	7.69	0.22	2.43	0.55	7.14	0.08	6.6	0.08	6.6	0.08	2.43	0.55	3.7	0.22	7.14	0.08	2.43	0.55	5.88	0.19	5.88	0.19	6.6	0.08	3.7	0.22	5.88	0.19	7.69	0.22
3.3	0.08	3.3	0.08	6.6	0.08	5.88	0.19	2.43	0.55	6.6	0.08	2.43	0.55	3.7	0.22	2.6	0.73	7.14	0.08	7.69	0.22	2.43	0.55	7.14	0.08	6.6	0.08	6.6	0.08	2.43	0.55	6.6	0.08	7.69	0.22	2.43	0.55	7.14	0.08	5.88	0.19	6.6	0.08	6.6	0.08	7.14	0.08	7.69	0.22
3.3	0.08	3.3	0.08	6.6	0.08	5.88	0.19	2.43	0.55	6.6	0.08	2.6	0.49	2.6	0.73	3.03	0.2	2.6	0.49	7.69	0.22	3.7	0.22	3.7	0.22	6.6	0.08	5.88	0.19	2.43	0.55	2.12	0.46	7.14	0.08	2.6	0.49	7.69	0.22	5.88	0.19	6.6	0.08	3.03	0.46	7.69	0.22	7.69	0.22
3.3	0.08	3.3	0.08	6.6	0.08	5.88	0.19	2.43	0.55	6.6	0.08	2.6	0.49	2.6	0.73	3.03	0.2	2.6	0.49	7.69	0.22	3.7	0.22	3.7	0.22	6.6	0.08	5.88	0.19	2.43	0.55	2.43	0.55	7.14	0.08	2.6	0.49	7.69	0.22	7.14	0.08	6.6	0.08	3.03	0.46	7.69	0.22	7.69	0.22
3.3	0.08	3.3	0.08	6.6	0.08	5.88	0.19	2.43	0.55	6.6	0.08	2.6	0.49	2.6	0.73	3.03	0.2	2.6	0.49	7.69	0.22	3.7	0.22	3.3	0.08	6.6	0.08	5.88	0.19	2.43	0.55	2.43	0.55	7.14	0.08	2.43	0.55	7.69	0.22	5.88	0.19	6.6	0.08	3.03	0.46	7.69	0.22	7.69	0.22
3.3	0.08	3.3	0.08	6.6	0.08	5.88	0.19	2.43	0.55	6.6	0.08	2.6	0.49	2.6	0.73	3.13	0.58	3.7	0.22	7.69	0.22	2.43	0.55	7.14	0.08	2.43	0.55	5.88	0.19	5.88	0.19	2.43	0.55	7.69	0.22	2.6	0.49	7.14	0.08	5.88	0.19	6.6	0.08	2.43	0.55	5.88	0.19	7.69	0.22
3.3	0.08	3.3	0.08	6.6	0.08	5.88	0.19	2.43	0.55	6.6	0.08	2.6	0.49	2.6	0.73	3.13	0.58	2.6	0.49	7.69	0.22	2.43	0.55	2.6	0.49	2.43	0.55	5.88	0.19	5.88	0.19	2.43	0.55	7.69	0.22	2.6	0.49	7.14	0.08	5.88	0.19	6.6	0.08	2.43	0.55	5.88	0.19	2.6	0.49
3.3	0.08	3.3	0.08	6.6	0.08	5.88	0.19	2.43	0.55	6.6	0.08	2.6	0.49	2.12	0.42	3.13	0.58	2.6	0.49	7.69	0.22	2.43	0.55	7.14	0.08	2.43	0.55	5.88	0.19	5.88	0.19	2.43	0.55	7.69	0.22	2.6	0.49	7.14	0.08	5.88	0.19	6.6	0.08	2.43	0.55	5.88	0.19	7.69	0.22
3.3	0.08	3.3	0.08	6.6	0.08	5.88	0.19	2.43	0.55	6.6	0.08	3.03	0.46	2.12	0.42	2.6	0.73	2.6	0.49	7.69	0.22	2.43	0.55	7.14	0.08	6.6	0.08	5.88	0.19	5.88	0.19	2.43	0.55	5.21	0.38	2.12	0.46	7.69	0.22	5.88	0.19	6.6	0.08	6.6	0.08	6.6	0.08	7.69	0.22
3.3	0.08	3.3	0.08	6.6	0.08	5.88	0.19	2.43	0.55	6.6	0.08	3.03	0.46	2.12	0.42	2.6	0.73	2.6	0.49	7.69	0.22	2.43	0.55	7.14	0.08	6.6	0.08	5.88	0.19	5.88	0.19	2.43	0.55	5.21	0.38	2.12	0.46	7.69	0.22	5.88	0.19	6.6	0.08	6.6	0.08	6.6	0.08	7.69	0.22
3.3	0.08	3.3	0.08	6.6	0.08	5.88	0.19	2.43	0.55	3.03	0.46	3.7	0.22	1.79	0.27	2.6	0.73	5.88	0.19	7.69	0.22	2.43	0.55	3.7	0.22	6.6	0.08	7.69	0.22	2.43	0.55	5.88	0.19	7.14	0.08	2.43	0.55	7.14	0.08	5.88	0.19	6.6	0.08	7.69	0.22	5.88	0.19	2.6	0.49
3.3	0.08	3.3	0.08	6.6	0.08	5.88	0.19	2.43	0.55	3.03	0.46	2.12	0.42	2.6	0.73	2.6	0.73	7.14	0.08	7.69	0.22	2.43	0.55	7.69	0.22	3.03	0.2	5.88	0.19	5.88	0.19	2.43	0.55	5.88	0.19	2.43	0.55	7.14	0.08	7.14	0.08	5.88	0.19	3.03	0.46	5.88	0.19	3.03	0.2
3.3	0.08	3.3	0.08	6.6	0.08	5.88	0.19	2.43	0.55	3.03	0.46	2.12	0.42	2.6	0.73	2.6	0.73	7.14	0.08	7.69	0.22	2.43	0.55	7.69	0.22	3.03	0.2	5.88	0.19	5.88	0.19	2.43	0.55	5.88	0.19	2.43	0.55	7.14	0.08	7.14	0.08	5.88	0.19	3.03	0.46	5.88	0.19	3.03	0.2
3.3	0.08	3.3	0.08	6.6	0.08	5.88	0.19	2.43	0.55	3.03	0.46	2.12	0.42	2.12	0.42	2.6	0.73	5.21	0.38	7.69	0.22	2.43	0.55	7.14	0.08	6.6	0.08	6.6	0.08	2.43	0.55	2.43	0.55	7.69	0.22	2.43	0.55	7.14	0.08	5.88	0.19	6.6	0.08	6.6	0.08	5.88	0.19	2.6	0.49
3.3	0.08	3.3	0.08	6.6	0.08	5.88	0.19	2.43	0.55	3.03	0.46	2.12	0.42	2.12	0.42	2.6	0.73	7.14	0.08	7.69	0.22	2.43	0.55	7.14	0.08	7.14	0.08	5.88	0.19	2.43	0.55	2.43	0.55	5.88	0.19	2.43	0.55	7.14	0.08	6.6	0.08	6.6	0.08	6.6	0.08	6.6	0.08	5.88	0.19
3.3	0.08	3.3	0.08	6.6	0.08	5.88	0.19	2.43	0.55	3.03	0.46	2.12	0.46	2.12	0.42	2.6	0.73	7.14	0.08	7.69	0.22	2.43	0.55	5.88	0.19	6.6	0.08	7.14	0.08	2.43	0.55	2.6	0.49	7.14	0.08	2.43	0.55	7.69	0.22	5.88	0.19	6.6	0.08	6.6	0.08	5.88	0.19	2.6	0.49
3.3	0.08	3.3	0.08	6.6	0.08	5.88	0.19	2.43	0.55	3.03	0.46	2.53	0.28	2.6	0.73	3.13	0.58	7.69	0.22	7.69	0.22	2.43	0.55	7.14	0.08	7.69	0.22	6.6	0.08	5.88	0.19	6.6	0.08	6.6	0.08	2.43	0.55	7.14	0.08	5.88	0.19	6.6	0.08	6.6	0.08	5.88	0.19	7.69	0.22
3.3	0.08	3.3	0.08	6.6	0.08	5.88	0.19	2.43	0.55	3.03	0.46	2.53	0.28	2.6	0.73	2.43	0.55	3.13	0.58	7.69	0.22	2.12	0.46	7.14	0.08	6.6	0.08	7.69	0.22	2.43	0.55	3.7	0.22	7.14	0.08	2.6	0.49	3.7	0.22	7.69	0.22	5.88	0.19	5.88	0.19	5.88	0.19	7.69	0.22
3.3	0.08	3.3	0.08	6.6	0.08	5.88	0.19	2.43	0.55	3.03	0.46	2.43	0.55	2.6	0.73	2.6	0.73	7.14	0.08	7.69	0.22	2.43	0.55	7.69	0.22	7.69	0.22	6.6	0.08	2.43	0.55	6.6	0.08	7.69	0.22	2.43	0.55	7.14	0.08	5.88	0.19	6.6	0.08	5.88	0.19	5.88	0.19	7.69	0.22
3.3	0.08	3.3	0.08	6.6	0.08	5.88	0.19	2.43	0.55	3.03	0.46	2.43	0.55	2.6	0.73	2.6	0.73	7.14	0.08	7.69	0.22	2.43	0.55	7.14	0.08	7.69	0.22	3.03	0.2	5.88	0.19	6.6	0.08	7.69	0.22	2.43	0.55	7.14	0.08	5.88	0.19	6.6	0.08	6.6	0.08	5.88	0.19	7.69	0.22
3.3	0.08	3.3	0.08	6.6	0.08	5.88	0.19	2.43	0.55	3.03	0.46	2.43	0.55	2.6	0.73	2.12	0.42	7.14	0.08	7.69	0.22	2.12	0.46	7.14	0.08	6.6	0.08	6.6	0.08	2.43	0.55	7.14	0.08	7.69	0.22	2.43	0.55	3.7	0.22	5.88	0.19	5.88	0.19	5.88	0.19	5.88	0.19	7.69	0.22
3.3	0.08	3.3	0.08	6.6	0.08	5.88	0.19	2.43	0.55	3.03	0.46	2.43	0.55	2.6	0.73	2.12	0.42	7.14	0.08	7.69	0.22	2.43	0.55	7.14	0.08	6.6	0.08	6.6	0.08	2.43	0.55	7.14	0.08	7.69	0.22	2.43	0.55	3.7	0.22	5.88	0.19	5.88	0.19	5.88	0.19	5.88	0.19	5.21	0.38
3.3	0.08	3.3	0.08	6.6	0.08	5.88	0.19	2.43	0.55	3.03	0.46	2.43	0.55	2.6	0.73	2.12	0.42	7.14	0.08	7.14	0.08	2.43	0.55	3.7	0.22	7.69	0.22	6.6	0.08	2.43	0.55	6.6	0.08	7.69	0.22	2.43	0.55	7.14	0.08	5.88	0.19	6.6	0.08	6.6	0.08	5.88	0.19	7.69	0.22
3.3	0.08	3.3	0.08	6.6	0.08	5.88	0.19	2.43	0.55	3.03	0.46	2.43	0.55	2.12	0.42	2.6	0.73	7.14	0.08	7.69	0.22	2.43	0.55	7.14	0.08	6.6	0.08	6.6	0.08	2.43	0.55	2.43	0.55	6.6	0.08	2.43	0.55	5.88	0.19	5.88	0.19	6.6	0.08	6.6	0.08	5.88	0.19	5.88	0.19
3.3	0.08	3.3	0.08	6.6	0.08	5.88	0.19	2.43	0.55	3.03	0.46	2.43	0.55	2.6	0.49	2.6	0.73	7.14	0.08	7.69	0.22	2.43	0.55	7.14	0.08	6.6	0.08	6.6	0.08	2.43	0.55	2.43	0.55	5.88	0.19	2.43	0.55	7.14	0.08	5.88	0.19	5.88	0.19	6.6	0.08	5.88	0.19	7.69	0.22
3.3	0.08	3.3	0.08	6.6	0.08	5.88	0.19	2.43	0.55	3.03	0.46	2.43	0.55	7.14	0.08	2.6	0.73	6.6	0.08	7.69	0.22	2.43	0.55	5.88	0.19	6.6	0.08	6.6	0.08	2.43	0.55	6.6	0.08	6.6	0.08	2.43	0.55	5.88	0.19	5.88	0.19	6.6	0.08	6.6	0.08	5.88	0.19	7.14	0.08
3.3	0.08	3.3	0.08	6.6	0.08	5.88	0.19	2.43	0.55	3.03	0.46	2.43	0.55	7.14	0.08	2.6	0.73	7.14	0.08	7.69	0.22	2.43	0.55	7.14	0.08	6.6	0.08	6.6	0.08	2.43	0.55	6.6	0.08	7.69	0.22	2.43	0.55	5.88	0.19	5.88	0.19	6.6	0.08	6.6	0.08	5.88	0.19	7.69	0.22
3.3	0.08	3.3	0.08	6.6	0.08	5.88	0.19	2.43	0.55	3.03	0.46	2.6	0.49	3.3	0.08	2.6	0.73	5.88	0.19	7.69	0.22	2.43	0.55	7.14	0.08	6.6	0.08	7.69	0.22	2.43	0.55	5.88	0.19	7.14	0.08	2.43	0.55	7.14	0.08	5.88	0.19	6.6	0.08	3.13	0.58	5.88	0.19	7.69	0.22
3.3	0.08	3.3	0.08	6.6	0.08	5.88	0.19	2.43	0.55	3.03	0.46	2.6	0.49	3.3	0.08	2.6	0.73	5.88	0.19	7.69	0.22	2.43	0.55	7.14	0.08	6.6	0.08	7.69	0.22	2.43	0.55	5.88	0.19	7.14	0.08	2.43	0.55	7.14	0.08	5.88	0.19	6.6	0.08	3.13	0.58	5.88	0.19	1.79	0.27
3.3	0.08	3.3	0.08	6.6	0.08	5.88	0.19	2.43	0.55	3.03	0.46	2.6	0.49	1.79	0.27	2.6	0.73	5.88	0.19	7.69	0.22	2.43	0.55	3.7	0.22	6.6	0.08	7.69	0.22	2.43	0.55	5.88	0.19	7.14	0.08	2.43	0.55	5.88	0.19	5.88	0.19	6.6	0.08	3.13	0.58	5.88	0.19	1.79	0.27
3.3	0.08	3.3	0.08	6.6	0.08	5.88	0.19	2.43	0.55	3.03	0.46	2.6	0.49	1.79	0.27	2.6	0.73	5.88	0.19	7.69	0.22	2.43	0.55	7.69	0.22	3.03	0.2	7.69	0.22	2.43	0.55	5.21	0.38	7.69	0.22	2.43	0.55	7.14	0.08	5.88	0.19	5.88	0.19	6.6	0.08	5.88	0.19	5.21	0.38
3.3	0.08	3.3	0.08	6.6	0.08	5.88	0.19	2.43	0.55	3.03	0.46	2.6	0.49	1.79	0.27	2.6	0.73	5.88	0.19	7.69	0.22	2.43	0.55	7.14	0.08	6.6	0.08	7.69	0.22	2.43	0.55	5.88	0.19	7.14	0.08	2.43	0.55	3.7	0.22	6.6	0.08	6.6	0.08	7.69	0.22	5.88	0.19	2.6	0.49
3.3	0.08	3.3	0.08	6.6	0.08	5.88	0.19	2.43	0.55	3.03	0.46	2.6	0.49	2.12	0.42	2.6	0.73	7.69	0.22	7.69	0.22	2.43	0.55	7.69	0.22	7.69	0.22	6.6	0.08	2.43	0.55	3.7	0.22	6.6	0.08	2.43	0.55	7.69	0.22	5.88	0.19	6.6	0.08	6.6	0.08	5.88	0.19	7.69	0.22
3.3	0.08	3.3	0.08	6.6	0.08	5.88	0.19	2.43	0.55	3.03	0.46	2.6	0.49	2.12	0.42	2.6	0.73	7.69	0.22	7.69	0.22	2.43	0.55	7.69	0.22	2.6	0.49	6.6	0.08	2.43	0.55	3.7	0.22	7.69	0.22	2.43	0.55	7.69	0.22	5.88	0.19	6.6	0.08	6.6	0.08	5.88	0.19	7.69	0.22
3.3	0.08	3.3	0.08	6.6	0.08	5.88	0.19	2.43	0.55	3.03	0.46	2.6	0.49	2.12	0.42	2.6	0.73	5.88	0.19	7.69	0.22	2.43	0.55	7.14	0.08	6.6	0.08	7.69	0.22	2.43	0.55	2.43	0.55	7.69	0.22	2.43	0.55	7.14	0.08	5.88	0.19	6.6	0.08	6.6	0.08	5.88	0.19	7.69	0.22
3.3	0.08	3.3	0.08	6.6	0.08	5.88	0.19	2.43	0.55	3.03	0.46	2.6	0.49	2.12	0.42	2.6	0.73	5.88	0.19	7.69	0.22	2.43	0.55	7.14	0.08	7.69	0.22	6.6	0.08	2.43	0.55	2.43	0.55	7.69	0.22	2.43	0.55	7.14	0.08	5.88	0.19	6.6	0.08	6.6	0.08	5.88	0.19	2.6	0.49
3.3	0.08	3.3	0.08	6.6	0.08	5.88	0.19	2.43	0.55	3.03	0.46	2.6	0.49	2.12	0.42	2.6	0.73	7.14	0.08	7.69	0.22	2.43	0.55	7.69	0.22	6.6	0.08	5.88	0.19	2.12	0.46	2.43	0.55	5.88	0.19	2.43	0.55	7.14	0.08	7.14	0.08	5.88	0.19	3.03	0.46	5.88	0.19	3.03	0.2
3.3	0.08	3.3	0.08	6.6	0.08	5.88	0.19	2.43	0.55	3.03	0.46	2.6	0.49	2.12	0.42	2.6	0.73	7.14	0.08	7.69	0.22	2.43	0.55	7.69	0.22	7.69	0.22	5.88	0.19	2.43	0.55	5.88	0.19	7.69	0.22	2.43	0.55	7.14	0.08	2.43	0.55	2.43	0.55	6.6	0.08	6.6	0.08	7.69	0.22
3.3	0.08	3.3	0.08	6.6	0.08	5.88	0.19	2.43	0.55	3.03	0.46	2.6	0.49	2.12	0.42	2.6	0.73	7.14	0.08	7.69	0.22	2.43	0.55	7.69	0.22	7.69	0.22	5.88	0.19	2.43	0.55	5.88	0.19	7.69	0.22	2.43	0.55	7.14	0.08	2.43	0.55	2.43	0.55	6.6	0.08	6.6	0.08	7.69	0.22
3.3	0.08	3.3	0.08	6.6	0.08	5.88	0.19	2.43	0.55	3.03	0.46	2.6	0.49	2.12	0.42	2.6	0.73	7.14	0.08	7.69	0.22	2.43	0.55	7.69	0.22	2.43	0.55	6.6	0.08	2.43	0.55	3.7	0.22	7.14	0.08	2.43	0.55	7.69	0.22	7.69	0.22	6.6	0.08	6.6	0.08	5.88	0.19	7.69	0.22
3.3	0.08	3.3	0.08	6.6	0.08	5.88	0.19	2.43	0.55	3.03	0.46	2.6	0.49	2.12	0.42	2.6	0.73	7.14	0.08	7.69	0.22	2.43	0.55	7.14	0.08	6.6	0.08	5.88	0.19	2.43	0.55	2.43	0.55	7.69	0.22	2.43	0.55	7.69	0.22	5.88	0.19	6.6	0.08	6.6	0.08	5.88	0.19	7.69	0.22
3.3	0.08	3.3	0.08	6.6	0.08	5.88	0.19	2.43	0.55	3.03	0.46	2.6	0.49	2.12	0.42	2.6	0.73	7.14	0.08	7.69	0.22	2.43	0.55	7.14	0.08	7.14	0.08	5.88	0.19	2.43	0.55	2.43	0.55	7.69	0.22	2.43	0.55	7.14	0.08	5.88	0.19	6.6	0.08	6.6	0.08	5.88	0.19	7.69	0.22
3.3	0.08	3.3	0.08	6.6	0.08	5.88	0.19	2.43	0.55	3.03	0.46	2.6	0.49	2.12	0.42	2.12	0.42	3.7	0.22	7.69	0.22	2.12	0.46	7.14	0.08	6.6	0.08	6.6	0.08	2.43	0.55	7.14	0.08	7.69	0.22	2.43	0.55	3.7	0.22	5.88	0.19	5.88	0.19	5.88	0.19	5.88	0.19	1.79	0.27
3.3	0.08	3.3	0.08	6.6	0.08	5.88	0.19	2.6	0.49	6.6	0.08	3.7	0.22	2.12	0.42	2.6	0.73	5.21	0.38	5.21	0.38	2.43	0.55	7.14	0.08	6.6	0.08	6.6	0.08	2.43	0.55	2.6	0.49	7.69	0.22	2.43	0.55	7.14	0.08	5.88	0.19	7.69	0.22	6.6	0.08	5.88	0.19	7.14	0.08
3.3	0.08	3.3	0.08	6.6	0.08	5.88	0.19	2.6	0.49	6.6	0.08	2.6	0.73	2.12	0.42	0.00000	0.00000	2.12	0.42	5.21	0.38	2.43	0.55	5.88	0.19	7.69	0.22	6.6	0.08	5.88	0.19	2.43	0.55	7.69	0.22	2.43	0.55	7.14	0.08	5.88	0.19	7.69	0.22	6.6	0.08	5.88	0.19	7.14	0.08
3.3	0.08	3.3	0.08	3.03	0.46	5.88	0.19	2.43	0.55	6.6	0.08	2.6	0.49	2.12	0.42	2.6	0.73	7.69	0.22	7.69	0.22	2.43	0.55	3.7	0.22	6.6	0.08	5.88	0.19	2.43	0.55	2.43	0.55	5.88	0.19	2.43	0.55	7.14	0.08	5.88	0.19	5.88	0.19	6.6	0.08	5.88	0.19	5.88	0.19
3.3	0.08	3.3	0.08	3.03	0.46	5.88	0.19	2.43	0.55	3.03	0.46	2.6	0.49	2.6	0.73	2.12	0.42	3.7	0.22	7.69	0.22	2.12	0.46	7.14	0.08	6.6	0.08	6.6	0.08	2.43	0.55	7.14	0.08	7.69	0.22	2.43	0.55	3.7	0.22	5.88	0.19	5.88	0.19	5.88	0.19	5.88	0.19	1.79	0.27
3.3	0.08	7.69	0.22	2.6	0.73	6.6	0.08	5.88	0.19	2.43	0.55	3.03	0.46	3.3	0.08	2.6	0.73	2.12	0.46	5.88	0.19	3.13	0.58	7.69	0.22	2.43	0.55	5.88	0.19	2.6	0.49	2.6	0.49	2.6	0.49	2.43	0.55	5.88	0.19	5.88	0.19	3.13	0.58	2.6	0.49	3.03	0.2	6.6	0.08
3.3	0.08	7.69	0.22	2.6	0.73	6.6	0.08	5.88	0.19	2.43	0.55	3.03	0.46	3.3	0.08	2.6	0.73	2.12	0.46	5.88	0.19	3.13	0.58	7.69	0.22	2.43	0.55	5.88	0.19	2.6	0.49	2.6	0.49	2.6	0.49	2.43	0.55	5.88	0.19	5.88	0.19	3.13	0.58	2.6	0.49	3.03	0.2	6.6	0.08
3.3	0.08	7.69	0.22	3.3	0.08	6.6	0.08	5.88	0.19	2.43	0.55	3.03	0.46	3.3	0.08	2.6	0.73	2.12	0.46	5.88	0.19	3.13	0.58	7.69	0.22	2.43	0.55	5.88	0.19	2.6	0.49	2.6	0.49	3.7	0.22	2.43	0.55	5.88	0.19	5.88	0.19	3.13	0.58	2.6	0.49	3.03	0.2	6.6	0.08
3.3	0.08	7.69	0.22	3.3	0.08	6.6	0.08	5.88	0.19	2.43	0.55	3.03	0.46	3.3	0.08	2.6	0.73	2.12	0.46	5.88	0.19	3.13	0.58	7.69	0.22	2.43	0.55	5.88	0.19	2.6	0.49	2.6	0.49	3.7	0.22	2.43	0.55	5.88	0.19	5.88	0.19	3.13	0.58	2.6	0.49	3.03	0.2	6.6	0.08
3.3	0.08	7.69	0.22	3.3	0.08	6.6	0.08	5.88	0.19	2.43	0.55	3.03	0.46	3.3	0.08	2.6	0.73	2.12	0.46	5.88	0.19	3.13	0.58	7.69	0.22	2.43	0.55	5.88	0.19	2.6	0.49	2.6	0.49	3.7	0.22	2.43	0.55	5.88	0.19	5.88	0.19	3.13	0.58	2.6	0.49	3.03	0.2	6.6	0.08
3.3	0.08	7.69	0.22	6.6	0.08	2.43	0.55	6.6	0.08	2.6	0.73	1.79	0.27	2.12	0.42	3.13	0.58	3.3	0.08	3.03	0.46	5.21	0.38	2.6	0.49	1.79	0.27	3.03	0.46	2.7	0.26	7.69	0.22	3.03	0.46	2.43	0.55	2.12	0.42	5.88	0.19	7.14	0.08	2.6	0.49	2.12	0.46	2.12	0.42
3.3	0.08	7.69	0.22	7.14	0.08	3.03	0.46	5.21	0.38	2.43	0.55	6.6	0.08	3.13	0.58	2.43	0.55	3.7	0.22	3.7	0.22	3.13	0.58	7.14	0.08	5.88	0.19	7.69	0.22	6.6	0.08	2.6	0.49	6.6	0.08	3.7	0.22	5.88	0.19	5.88	0.19	3.13	0.58	7.69	0.22	5.88	0.19	7.69	0.22
3.3	0.08	5.21	0.38	3.3	0.08	6.6	0.08	5.88	0.19	2.43	0.55	3.03	0.46	2.6	0.73	2.6	0.73	2.12	0.46	5.88	0.19	3.13	0.58	7.69	0.22	2.43	0.55	5.88	0.19	2.6	0.49	2.6	0.49	3.7	0.22	2.43	0.55	5.88	0.19	5.88	0.19	3.13	0.58	2.6	0.49	3.03	0.2	6.6	0.08
3.3	0.08	2.7	0.26	6.6	0.08	5.88	0.19	2.43	0.55	3.03	0.46	2.6	0.49	2.12	0.42	2.6	0.73	5.21	0.38	7.69	0.22	2.43	0.55	7.14	0.08	7.69	0.22	6.6	0.08	2.43	0.55	2.43	0.55	7.69	0.22	2.6	0.49	7.14	0.08	5.88	0.19	6.6	0.08	6.6	0.08	5.88	0.19	7.69	0.22
3.3	0.08	2.7	0.26	6.6	0.08	5.88	0.19	2.43	0.55	3.03	0.46	2.6	0.49	2.12	0.42	2.6	0.73	7.14	0.08	7.69	0.22	2.43	0.55	2.6	0.73	3.7	0.22	6.6	0.08	7.69	0.22	2.43	0.55	7.14	0.08	2.43	0.55	7.69	0.22	5.88	0.19	6.6	0.08	2.43	0.55	5.88	0.19	7.69	0.22
3.3	0.08	7.14	0.08	3.3	0.08	6.6	0.08	5.88	0.19	2.43	0.55	3.03	0.46	3.3	0.08	2.6	0.73	2.12	0.46	5.88	0.19	3.13	0.58	7.69	0.22	2.43	0.55	5.88	0.19	2.6	0.49	2.6	0.49	3.7	0.22	3.7	0.22	5.21	0.38	5.88	0.19	3.13	0.58	2.6	0.49	6.6	0.08	7.69	0.22
3.3	0.08	7.14	0.08	3.3	0.08	6.6	0.08	5.88	0.19	2.43	0.55	3.03	0.46	3.3	0.08	2.6	0.73	2.12	0.46	5.88	0.19	3.13	0.58	7.69	0.22	2.43	0.55	5.88	0.19	2.6	0.49	2.6	0.49	3.7	0.22	2.43	0.55	5.88	0.19	5.88	0.19	3.13	0.58	2.6	0.49	3.03	0.2	6.6	0.08
3.3	0.08	7.14	0.08	3.3	0.08	6.6	0.08	5.88	0.19	2.43	0.55	3.03	0.46	3.3	0.08	2.6	0.73	2.12	0.46	5.88	0.19	3.13	0.58	7.69	0.22	2.43	0.55	5.88	0.19	2.6	0.49	2.6	0.49	3.7	0.22	2.43	0.55	5.88	0.19	5.88	0.19	3.13	0.58	2.6	0.49	3.03	0.2	6.6	0.08
3.3	0.08	7.14	0.08	3.3	0.08	6.6	0.08	5.88	0.19	2.43	0.55	3.03	0.46	3.3	0.08	2.6	0.73	2.12	0.46	5.88	0.19	3.13	0.58	7.69	0.22	2.43	0.55	5.88	0.19	2.6	0.49	2.6	0.49	3.7	0.22	2.43	0.55	5.88	0.19	5.88	0.19	3.13	0.58	2.6	0.49	3.03	0.2	6.6	0.08
3.3	0.08	7.14	0.08	3.3	0.08	6.6	0.08	5.88	0.19	2.43	0.55	3.03	0.46	2.12	0.42	2.6	0.73	2.12	0.46	5.88	0.19	3.13	0.58	7.69	0.22	2.43	0.55	5.88	0.19	2.6	0.49	2.6	0.49	3.7	0.22	2.43	0.55	5.88	0.19	5.88	0.19	3.13	0.58	2.6	0.49	3.03	0.2	6.6	0.08
3.3	0.08	7.14	0.08	3.3	0.08	6.6	0.08	5.88	0.19	2.43	0.55	3.03	0.46	3.03	0.46	2.6	0.73	2.12	0.46	5.88	0.19	3.13	0.58	7.69	0.22	2.43	0.55	5.88	0.19	2.6	0.49	2.6	0.49	3.7	0.22	2.43	0.55	5.88	0.19	5.88	0.19	3.13	0.58	2.6	0.49	3.03	0.2	6.6	0.08
3.3	0.08	7.14	0.08	6.6	0.08	5.88	0.19	2.43	0.55	6.6	0.08	2.6	0.49	2.12	0.42	2.6	0.73	7.14	0.08	7.69	0.22	2.43	0.55	5.88	0.19	6.6	0.08	6.6	0.08	2.43	0.55	2.43	0.55	7.14	0.08	2.43	0.55	5.88	0.19	5.88	0.19	6.6	0.08	6.6	0.08	5.88	0.19	5.88	0.19
3.3	0.08	7.14	0.08	6.6	0.08	5.88	0.19	2.43	0.55	3.03	0.46	2.6	0.49	2.12	0.42	2.6	0.73	7.14	0.08	7.69	0.22	2.43	0.55	7.69	0.22	6.6	0.08	6.6	0.08	2.43	0.55	3.7	0.22	3.7	0.22	2.43	0.55	7.14	0.08	7.69	0.22	3.03	0.46	6.6	0.08	5.88	0.19	7.69	0.22
3.13	0.58	7.69	0.22	3.3	0.08	3.03	0.46	5.88	0.19	2.43	0.55	3.03	0.46	3.3	0.08	2.6	0.73	2.12	0.46	5.88	0.19	3.13	0.58	3.7	0.22	2.6	0.49	5.88	0.19	3.7	0.22	3.7	0.22	7.69	0.22	2.43	0.55	7.69	0.22	5.88	0.19	2.43	0.55	2.43	0.55	5.88	0.19	7.14	0.08
3.57	0.14	2.12	0.46	2.53	0.28	3.03	0.46	3.7	0.22	2.43	0.55	3.7	0.22	2.12	0.46	3.13	0.58	2.6	0.49	2.12	0.46	5.88	0.19	3.13	0.58	2.53	0.28	3.03	0.46	0.00000	0.00000	0.00000	0.00000	0.00000	0.00000	0.00000	0.00000	0.00000	0.00000	0.00000	0.00000	0.00000	0.00000	0.00000	0.00000	0.00000	0.00000	0.00000	0.00000
7.69	0.22	3.3	0.08	3.3	0.08	6.6	0.08	5.88	0.19	2.43	0.55	3.03	0.46	3.57	0.14	2.6	0.73	7.14	0.08	5.21	0.38	3.13	0.58	7.69	0.22	7.69	0.22	5.88	0.19	7.69	0.22	2.43	0.55	5.88	0.19	2.43	0.55	5.88	0.19	6.6	0.08	3.13	0.58	7.14	0.08	3.7	0.22	7.14	0.08
7.69	0.22	3.3	0.08	3.3	0.08	6.6	0.08	5.88	0.19	2.43	0.55	3.03	0.46	3.57	0.14	2.6	0.73	7.14	0.08	5.21	0.38	3.13	0.58	7.69	0.22	7.69	0.22	5.88	0.19	7.69	0.22	2.43	0.55	5.88	0.19	2.43	0.55	5.88	0.19	6.6	0.08	3.13	0.58	7.14	0.08	3.7	0.22	7.14	0.08
7.69	0.22	3.3	0.08	6.6	0.08	5.88	0.19	2.43	0.55	3.03	0.46	3.7	0.22	3.13	0.58	2.6	0.73	2.12	0.46	5.88	0.19	2.6	0.49	5.88	0.19	7.69	0.22	6.6	0.08	7.69	0.22	7.69	0.22	2.43	0.55	2.43	0.55	7.14	0.08	7.69	0.22	5.88	0.19	6.6	0.08	7.69	0.22	7.69	0.22
7.69	0.22	3.3	0.08	6.6	0.08	5.88	0.19	2.43	0.55	3.03	0.46	3.7	0.22	3.13	0.58	2.6	0.73	2.12	0.46	5.88	0.19	2.6	0.49	5.88	0.19	7.69	0.22	6.6	0.08	7.69	0.22	7.69	0.22	2.43	0.55	2.43	0.55	7.14	0.08	7.69	0.22	5.88	0.19	6.6	0.08	7.69	0.22	7.69	0.22
7.69	0.22	3.3	0.08	6.6	0.08	5.88	0.19	2.43	0.55	3.03	0.46	2.43	0.55	2.6	0.73	2.6	0.73	2.12	0.46	5.88	0.19	2.6	0.49	5.88	0.19	7.69	0.22	6.6	0.08	7.69	0.22	7.69	0.22	7.69	0.22	2.43	0.55	5.21	0.38	5.21	0.38	5.88	0.19	6.6	0.08	7.69	0.22	7.69	0.22
7.69	0.22	3.3	0.08	6.6	0.08	5.88	0.19	2.43	0.55	3.03	0.46	2.43	0.55	1.79	0.27	2.6	0.73	7.14	0.08	7.69	0.22	2.43	0.55	7.14	0.08	5.88	0.19	3.03	0.46	3.7	0.22	5.21	0.38	6.6	0.08	2.43	0.55	6.6	0.08	7.69	0.22	6.6	0.08	6.6	0.08	5.88	0.19	7.69	0.22
7.69	0.22	6.6	0.08	3.13	0.58	2.12	0.46	1.79	0.27	7.14	0.08	3.03	0.46	7.14	0.08	7.69	0.22	5.88	0.19	5.88	0.19	2.53	0.28	2.12	0.46	2.6	0.73	2.53	0.28	2.12	0.42	2.6	0.49	2.53	0.28	3.3	0.08	2.7	0.26	5.88	0.19	5.88	0.19	2.53	0.28	1.79	0.27	2.12	0.46
7.69	0.22	7.69	0.22	3.3	0.08	6.6	0.08	5.88	0.19	3.7	0.22	6.6	0.08	3.13	0.58	3.3	0.08	2.12	0.46	5.88	0.19	3.13	0.58	7.69	0.22	2.6	0.49	5.88	0.19	7.69	0.22	7.14	0.08	7.69	0.22	2.43	0.55	3.7	0.22	3.03	0.2	3.13	0.58	3.7	0.22	7.14	0.08	7.14	0.08
7.69	0.22	7.69	0.22	7.69	0.22	7.69	0.22	2.43	0.55	7.69	0.22	3.03	0.2	5.88	0.19	3.03	0.46	2.12	0.42	1.79	0.27	2.53	0.28	3.03	0.2	6.6	0.08	2.43	0.55	2.43	0.55	2.43	0.55	2.43	0.55	5.88	0.19	2.6	0.73	2.6	0.49	2.43	0.55	5.88	0.19	2.12	0.42	3.7	0.22
7.69	0.22	7.69	0.22	2.7	0.26	6.6	0.08	5.88	0.19	2.43	0.55	3.03	0.46	2.6	0.73	3.3	0.08	2.12	0.46	5.88	0.19	3.13	0.58	2.43	0.55	2.43	0.55	5.88	0.19	3.7	0.22	3.03	0.2	7.69	0.22	2.43	0.55	7.14	0.08	5.88	0.19	6.6	0.08	3.03	0.2	5.88	0.19	7.69	0.22
7.69	0.22	7.69	0.22	2.7	0.26	6.6	0.08	5.88	0.19	2.43	0.55	3.03	0.46	2.6	0.73	3.3	0.08	2.12	0.46	5.88	0.19	3.13	0.58	2.43	0.55	2.43	0.55	5.88	0.19	3.7	0.22	3.03	0.2	7.69	0.22	2.43	0.55	7.14	0.08	5.88	0.19	6.6	0.08	3.03	0.2	5.88	0.19	7.69	0.22
7.69	0.22	2.6	0.49	2.6	0.73	3.03	0.46	3.3	0.08	7.69	0.22	3.03	0.46	2.12	0.42	3.03	0.2	7.14	0.08	5.21	0.38	3.3	0.08	2.6	0.49	2.53	0.28	1.79	0.27	2.43	0.55	2.12	0.46	7.69	0.22	5.21	0.38	1.79	0.27	2.12	0.46	7.69	0.22	3.13	0.58	5.88	0.19	6.6	0.08
7.69	0.22	7.14	0.08	3.7	0.22	7.69	0.22	5.88	0.19	2.6	0.73	3.03	0.46	2.53	0.28	2.6	0.73	2.12	0.46	5.88	0.19	3.13	0.58	1.79	0.27	3.7	0.22	5.88	0.19	3.7	0.22	3.13	0.58	6.6	0.08	3.7	0.22	5.88	0.19	3.03	0.2	6.6	0.08	3.03	0.2	7.14	0.08	7.69	0.22
7.69	0.22	7.14	0.08	3.3	0.08	6.6	0.08	5.88	0.19	2.43	0.55	5.88	0.19	2.7	0.26	2.6	0.73	2.6	0.49	5.21	0.38	3.13	0.58	7.69	0.22	7.14	0.08	5.88	0.19	2.6	0.49	7.14	0.08	5.88	0.19	2.43	0.55	7.14	0.08	2.6	0.49	3.13	0.58	3.7	0.22	2.6	0.49	5.88	0.19
7.69	0.22	7.14	0.08	2.6	0.49	6.6	0.08	5.88	0.19	2.43	0.55	3.03	0.46	3.3	0.08	2.6	0.73	2.12	0.46	5.21	0.38	3.13	0.58	7.14	0.08	7.14	0.08	5.88	0.19	3.7	0.22	3.03	0.2	5.88	0.19	3.7	0.22	5.88	0.19	3.13	0.58	6.6	0.08	2.43	0.55	3.7	0.22	5.88	0.19
7.69	0.22	7.14	0.08	7.14	0.08	6.6	0.08	5.88	0.19	2.43	0.55	3.03	0.46	3.3	0.08	3.3	0.08	2.12	0.46	5.88	0.19	3.13	0.58	7.14	0.08	3.7	0.22	5.88	0.19	2.43	0.55	5.88	0.19	7.69	0.22	2.43	0.55	5.88	0.19	6.6	0.08	6.6	0.08	2.43	0.55	3.7	0.22	6.6	0.08
1.79	0.27	3.7	0.22	2.6	0.49	2.53	0.28	3.3	0.08	2.43	0.55	2.6	0.49	3.7	0.22	7.14	0.08	3.03	0.2	3.03	0.2	3.03	0.46	2.6	0.73	3.03	0.2	3.7	0.22	2.12	0.46	3.03	0.2	2.12	0.46	3.3	0.08	3.13	0.58	3.3	0.08	7.69	0.22	2.43	0.55	2.12	0.42	2.53	0.28
1.79	0.27	3.7	0.22	7.14	0.08	7.14	0.08	6.6	0.08	5.88	0.19	2.43	0.55	2.12	0.42	2.7	0.26	3.3	0.08	2.12	0.46	5.88	0.19	3.13	0.58	7.69	0.22	7.14	0.08	5.88	0.19	7.14	0.08	2.43	0.55	5.88	0.19	3.7	0.22	5.88	0.19	6.6	0.08	2.43	0.55	2.43	0.55	5.88	0.19
1.79	0.27	3.7	0.22	7.14	0.08	7.14	0.08	6.6	0.08	5.88	0.19	2.43	0.55	3.03	0.46	2.7	0.26	3.3	0.08	2.12	0.46	5.88	0.19	3.13	0.58	7.69	0.22	7.14	0.08	5.88	0.19	7.14	0.08	2.43	0.55	5.88	0.19	3.7	0.22	5.88	0.19	6.6	0.08	6.6	0.08	2.43	0.55	5.88	0.19
1.79	0.27	3.7	0.22	7.14	0.08	7.14	0.08	6.6	0.08	5.88	0.19	2.43	0.55	3.03	0.46	2.7	0.26	3.3	0.08	2.12	0.46	5.88	0.19	3.13	0.58	7.69	0.22	7.14	0.08	5.88	0.19	7.14	0.08	2.43	0.55	5.88	0.19	3.7	0.22	5.88	0.19	6.6	0.08	6.6	0.08	2.43	0.55	5.88	0.19
1.79	0.27	2.6	0.73	6.6	0.08	5.88	0.19	2.43	0.55	3.03	0.46	2.6	0.49	2.12	0.42	2.6	0.73	7.14	0.08	7.69	0.22	2.43	0.55	7.14	0.08	7.14	0.08	6.6	0.08	7.14	0.08	2.43	0.55	7.69	0.22	3.03	0.2	5.88	0.19	5.88	0.19	5.88	0.19	6.6	0.08	7.14	0.08	5.88	0.19
1.79	0.27	5.88	0.19	2.6	0.49	6.6	0.08	5.88	0.19	2.43	0.55	6.6	0.08	3.3	0.08	3.3	0.08	2.12	0.46	5.88	0.19	3.13	0.58	5.21	0.38	7.69	0.22	5.88	0.19	7.14	0.08	3.03	0.2	2.6	0.49	3.7	0.22	5.88	0.19	3.03	0.2	6.6	0.08	2.43	0.55	7.14	0.08	5.88	0.19
1.79	0.27	5.88	0.19	2.6	0.49	6.6	0.08	5.88	0.19	2.43	0.55	6.6	0.08	3.3	0.08	3.3	0.08	2.12	0.46	5.88	0.19	3.13	0.58	5.21	0.38	7.69	0.22	5.88	0.19	7.14	0.08	3.03	0.2	2.6	0.49	3.7	0.22	7.14	0.08	3.03	0.2	6.6	0.08	2.43	0.55	7.14	0.08	5.88	0.19
1.79	0.27	5.88	0.19	2.6	0.49	6.6	0.08	5.88	0.19	2.43	0.55	6.6	0.08	3.3	0.08	3.3	0.08	2.12	0.46	5.88	0.19	3.13	0.58	5.21	0.38	2.6	0.49	5.88	0.19	7.14	0.08	3.03	0.2	2.6	0.49	3.7	0.22	7.14	0.08	3.03	0.2	6.6	0.08	2.43	0.55	7.14	0.08	5.88	0.19
1.79	0.27	2.12	0.46	6.6	0.08	3.3	0.08	5.88	0.19	2.6	0.49	3.03	0.46	2.43	0.55	2.43	0.55	5.21	0.38	2.7	0.26	2.12	0.42	7.14	0.08	7.69	0.22	5.21	0.38	5.88	0.19	7.69	0.22	3.7	0.22	3.03	0.46	2.43	0.55	7.69	0.22	2.6	0.49	3.7	0.22	3.7	0.22	2.43	0.55
1.79	0.27	2.43	0.55	2.12	0.46	2.7	0.26	3.3	0.08	3.13	0.58	1.79	0.27	3.7	0.22	7.14	0.08	3.03	0.2	3.03	0.2	6.6	0.08	2.6	0.73	3.03	0.2	2.12	0.42	2.12	0.46	3.03	0.2	2.12	0.46	3.3	0.08	2.12	0.42	3.3	0.08	7.69	0.22	2.43	0.55	2.12	0.42	5.21	0.38
1.79	0.27	2.6	0.49	3.3	0.08	6.6	0.08	5.88	0.19	2.43	0.55	3.03	0.46	3.57	0.14	2.6	0.73	2.12	0.46	5.88	0.19	3.13	0.58	7.69	0.22	3.03	0.2	5.88	0.19	2.6	0.49	7.14	0.08	3.7	0.22	2.43	0.55	5.88	0.19	5.88	0.19	3.13	0.58	2.6	0.49	7.14	0.08	7.69	0.22
1.79	0.27	2.6	0.49	3.3	0.08	6.6	0.08	5.88	0.19	2.43	0.55	3.03	0.46	3.57	0.14	2.6	0.73	2.12	0.46	5.88	0.19	3.13	0.58	7.69	0.22	3.03	0.2	5.88	0.19	2.6	0.49	7.14	0.08	3.7	0.22	2.43	0.55	5.88	0.19	5.88	0.19	3.13	0.58	2.6	0.49	7.14	0.08	7.69	0.22
1.79	0.27	2.6	0.49	3.3	0.08	6.6	0.08	5.88	0.19	2.43	0.55	3.03	0.46	3.57	0.14	3.3	0.08	2.12	0.46	5.88	0.19	3.13	0.58	7.69	0.22	3.03	0.2	5.88	0.19	2.6	0.49	3.7	0.22	3.7	0.22	2.43	0.55	5.88	0.19	5.88	0.19	3.13	0.58	2.6	0.49	7.14	0.08	7.69	0.22
1.79	0.27	7.14	0.08	2.6	0.49	6.6	0.08	5.88	0.19	2.43	0.55	6.6	0.08	3.3	0.08	2.6	0.73	2.12	0.46	5.88	0.19	3.13	0.58	5.21	0.38	2.6	0.49	5.88	0.19	7.14	0.08	3.03	0.2	2.6	0.49	3.7	0.22	5.88	0.19	3.03	0.2	6.6	0.08	2.43	0.55	7.69	0.22	5.88	0.19
1.79	0.27	7.14	0.08	2.6	0.49	6.6	0.08	5.88	0.19	2.43	0.55	6.6	0.08	3.3	0.08	2.6	0.73	2.12	0.46	5.88	0.19	3.13	0.58	5.21	0.38	2.6	0.49	5.88	0.19	7.14	0.08	3.03	0.2	2.6	0.49	3.7	0.22	5.88	0.19	3.03	0.2	6.6	0.08	2.43	0.55	7.14	0.08	5.88	0.19
5.88	0.19	7.69	0.22	3.7	0.22	6.6	0.08	5.88	0.19	3.13	0.58	3.03	0.46	3.3	0.08	2.6	0.73	2.12	0.46	5.88	0.19	3.13	0.58	5.21	0.38	2.43	0.55	5.88	0.19	2.6	0.49	7.69	0.22	5.88	0.19	3.7	0.22	5.88	0.19	3.03	0.2	6.6	0.08	2.43	0.55	3.7	0.22	5.88	0.19
5.88	0.19	7.69	0.22	3.3	0.08	6.6	0.08	5.88	0.19	2.43	0.55	3.03	0.46	3.3	0.08	2.6	0.73	2.12	0.46	5.88	0.19	3.13	0.58	7.69	0.22	2.6	0.49	5.88	0.19	3.7	0.22	2.43	0.55	2.6	0.49	2.43	0.55	7.14	0.08	5.88	0.19	2.43	0.55	2.43	0.55	5.21	0.38	7.14	0.08
5.88	0.19	7.69	0.22	2.7	0.26	6.6	0.08	5.88	0.19	2.43	0.55	3.03	0.46	3.3	0.08	3.3	0.08	3.7	0.22	5.88	0.19	3.13	0.58	2.43	0.55	3.7	0.22	5.88	0.19	3.7	0.22	3.03	0.2	7.69	0.22	2.43	0.55	7.14	0.08	5.88	0.19	6.6	0.08	3.03	0.2	5.88	0.19	5.88	0.19
5.88	0.19	7.69	0.22	2.7	0.26	6.6	0.08	5.88	0.19	2.43	0.55	3.03	0.46	3.3	0.08	3.3	0.08	2.6	0.49	5.88	0.19	3.13	0.58	2.43	0.55	3.7	0.22	5.88	0.19	3.7	0.22	3.03	0.2	7.69	0.22	2.43	0.55	7.14	0.08	5.88	0.19	6.6	0.08	3.03	0.2	5.88	0.19	5.88	0.19
5.88	0.19	7.69	0.22	2.7	0.26	6.6	0.08	5.88	0.19	2.43	0.55	3.03	0.46	3.3	0.08	3.3	0.08	2.6	0.49	5.88	0.19	3.13	0.58	2.43	0.55	3.7	0.22	5.88	0.19	3.7	0.22	3.03	0.2	7.69	0.22	2.43	0.55	7.14	0.08	5.88	0.19	6.6	0.08	3.03	0.2	5.88	0.19	5.88	0.19
5.88	0.19	7.69	0.22	2.7	0.26	6.6	0.08	5.88	0.19	2.43	0.55	3.03	0.46	3.3	0.08	3.3	0.08	2.6	0.49	5.88	0.19	3.13	0.58	2.43	0.55	3.7	0.22	5.88	0.19	3.7	0.22	3.03	0.2	7.69	0.22	2.43	0.55	7.14	0.08	5.88	0.19	6.6	0.08	3.03	0.2	5.88	0.19	5.88	0.19
5.88	0.19	7.69	0.22	2.7	0.26	6.6	0.08	5.88	0.19	2.43	0.55	3.03	0.46	3.3	0.08	3.3	0.08	2.6	0.49	5.88	0.19	3.13	0.58	2.43	0.55	3.7	0.22	5.88	0.19	3.7	0.22	3.03	0.2	7.69	0.22	2.43	0.55	7.14	0.08	5.88	0.19	6.6	0.08	3.03	0.2	5.88	0.19	5.88	0.19
5.88	0.19	7.69	0.22	2.7	0.26	6.6	0.08	5.88	0.19	2.43	0.55	3.03	0.46	3.3	0.08	3.3	0.08	2.6	0.49	5.88	0.19	3.13	0.58	2.43	0.55	3.7	0.22	5.88	0.19	3.7	0.22	3.03	0.2	7.69	0.22	2.43	0.55	7.14	0.08	5.88	0.19	6.6	0.08	3.03	0.2	5.88	0.19	5.88	0.19
5.88	0.19	7.69	0.22	2.7	0.26	6.6	0.08	5.88	0.19	2.43	0.55	3.03	0.46	3.3	0.08	3.3	0.08	2.6	0.49	5.88	0.19	3.13	0.58	2.43	0.55	3.7	0.22	5.88	0.19	3.7	0.22	3.03	0.2	7.69	0.22	2.43	0.55	7.14	0.08	5.88	0.19	6.6	0.08	3.03	0.2	5.88	0.19	5.88	0.19
5.88	0.19	7.69	0.22	2.7	0.26	6.6	0.08	5.88	0.19	2.43	0.55	3.03	0.46	3.3	0.08	3.3	0.08	2.6	0.49	5.88	0.19	3.13	0.58	2.43	0.55	3.7	0.22	5.88	0.19	3.7	0.22	3.03	0.2	7.69	0.22	2.43	0.55	7.14	0.08	5.88	0.19	6.6	0.08	3.03	0.2	5.88	0.19	5.88	0.19
5.88	0.19	7.69	0.22	2.7	0.26	6.6	0.08	5.88	0.19	2.43	0.55	3.03	0.46	3.3	0.08	3.3	0.08	2.6	0.49	5.88	0.19	3.13	0.58	2.43	0.55	2.6	0.49	5.88	0.19	3.7	0.22	3.03	0.2	7.69	0.22	2.43	0.55	7.14	0.08	5.88	0.19	6.6	0.08	3.03	0.2	5.88	0.19	5.88	0.19
5.88	0.19	7.69	0.22	2.7	0.26	6.6	0.08	5.88	0.19	2.43	0.55	3.03	0.46	3.3	0.08	3.3	0.08	2.6	0.49	5.88	0.19	3.13	0.58	2.43	0.55	7.14	0.08	5.88	0.19	3.7	0.22	3.03	0.2	7.69	0.22	2.43	0.55	7.14	0.08	5.88	0.19	6.6	0.08	3.03	0.2	5.88	0.19	5.88	0.19
5.88	0.19	7.69	0.22	2.7	0.26	6.6	0.08	5.88	0.19	2.43	0.55	3.03	0.46	3.3	0.08	3.3	0.08	2.6	0.49	5.88	0.19	3.13	0.58	2.43	0.55	7.14	0.08	5.88	0.19	3.7	0.22	3.03	0.2	7.69	0.22	2.43	0.55	7.14	0.08	5.88	0.19	6.6	0.08	3.03	0.2	5.88	0.19	5.88	0.19
5.88	0.19	7.69	0.22	2.7	0.26	6.6	0.08	5.88	0.19	2.43	0.55	3.03	0.46	1.79	0.27	3.3	0.08	2.6	0.49	5.88	0.19	3.13	0.58	2.43	0.55	3.7	0.22	5.88	0.19	3.7	0.22	3.03	0.2	7.69	0.22	2.43	0.55	7.14	0.08	5.88	0.19	6.6	0.08	3.03	0.2	5.88	0.19	5.88	0.19
5.88	0.19	7.69	0.22	2.6	0.49	6.6	0.08	5.88	0.19	2.43	0.55	2.43	0.55	2.6	0.73	2.6	0.73	2.12	0.46	5.88	0.19	3.13	0.58	7.69	0.22	2.6	0.49	5.88	0.19	7.69	0.22	3.03	0.2	2.43	0.55	3.7	0.22	5.88	0.19	6.6	0.08	6.6	0.08	2.43	0.55	5.88	0.19	7.69	0.22
5.88	0.19	2.6	0.49	3.3	0.08	6.6	0.08	5.88	0.19	2.43	0.55	3.03	0.46	3.3	0.08	2.6	0.73	2.12	0.46	5.88	0.19	3.13	0.58	5.88	0.19	7.69	0.22	5.88	0.19	3.7	0.22	3.7	0.22	7.14	0.08	2.43	0.55	3.7	0.22	6.6	0.08	2.43	0.55	2.43	0.55	5.21	0.38	7.14	0.08
5.88	0.19	7.14	0.08	2.6	0.49	6.6	0.08	5.88	0.19	3.7	0.22	6.6	0.08	3.3	0.08	3.3	0.08	2.43	0.55	5.88	0.19	3.13	0.58	5.21	0.38	3.7	0.22	5.88	0.19	3.7	0.22	3.03	0.2	7.14	0.08	3.7	0.22	5.88	0.19	3.03	0.2	6.6	0.08	2.43	0.55	7.14	0.08	5.88	0.19
5.21	0.38	3.7	0.22	3.3	0.08	6.6	0.08	5.88	0.19	2.43	0.55	3.03	0.46	3.3	0.08	2.6	0.49	2.12	0.46	5.88	0.19	3.13	0.58	6.6	0.08	2.43	0.55	5.88	0.19	3.7	0.22	3.7	0.22	7.69	0.22	3.7	0.22	2.43	0.55	6.6	0.08	2.43	0.55	2.43	0.55	5.88	0.19	7.14	0.08
5.21	0.38	3.3	0.08	2.6	0.73	5.88	0.19	5.88	0.19	7.14	0.08	3.03	0.46	3.7	0.22	2.12	0.42	7.14	0.08	7.69	0.22	2.43	0.55	7.14	0.08	6.6	0.08	6.6	0.08	2.43	0.55	3.7	0.22	2.43	0.55	2.43	0.55	7.14	0.08	5.88	0.19	6.6	0.08	6.6	0.08	5.88	0.19	2.6	0.49
5.21	0.38	3.3	0.08	2.6	0.73	7.14	0.08	5.88	0.19	7.14	0.08	3.03	0.46	3.7	0.22	2.12	0.42	7.14	0.08	7.69	0.22	2.43	0.55	7.14	0.08	6.6	0.08	6.6	0.08	2.43	0.55	3.7	0.22	2.43	0.55	2.43	0.55	7.14	0.08	5.88	0.19	6.6	0.08	6.6	0.08	5.88	0.19	2.6	0.49
5.21	0.38	3.3	0.08	2.6	0.73	7.14	0.08	5.88	0.19	7.14	0.08	3.03	0.46	2.6	0.49	2.12	0.42	7.14	0.08	7.69	0.22	2.43	0.55	7.14	0.08	6.6	0.08	6.6	0.08	2.43	0.55	3.7	0.22	2.43	0.55	2.43	0.55	7.14	0.08	5.88	0.19	6.6	0.08	6.6	0.08	5.88	0.19	2.6	0.49
5.21	0.38	3.3	0.08	6.6	0.08	5.88	0.19	2.43	0.55	3.03	0.46	2.6	0.49	2.6	0.73	2.6	0.73	2.43	0.55	5.88	0.19	2.6	0.49	7.14	0.08	3.7	0.22	6.6	0.08	7.69	0.22	5.88	0.19	5.88	0.19	2.43	0.55	5.88	0.19	7.14	0.08	6.6	0.08	6.6	0.08	7.69	0.22	7.69	0.22
5.21	0.38	3.3	0.08	6.6	0.08	5.88	0.19	2.43	0.55	3.03	0.46	2.6	0.49	2.6	0.73	2.6	0.73	2.43	0.55	5.88	0.19	2.6	0.49	7.14	0.08	3.7	0.22	6.6	0.08	7.69	0.22	5.88	0.19	5.88	0.19	2.43	0.55	5.88	0.19	7.14	0.08	6.6	0.08	6.6	0.08	7.69	0.22	7.69	0.22
5.21	0.38	2.6	0.49	3.3	0.08	6.6	0.08	5.88	0.19	2.43	0.55	3.03	0.46	3.3	0.08	2.43	0.55	2.12	0.46	5.88	0.19	3.13	0.58	2.6	0.49	2.43	0.55	5.88	0.19	3.7	0.22	3.7	0.22	7.69	0.22	3.7	0.22	7.69	0.22	5.88	0.19	2.43	0.55	2.43	0.55	5.21	0.38	3.13	0.58
5.21	0.38	7.14	0.08	2.6	0.49	6.6	0.08	5.88	0.19	2.6	0.73	7.69	0.22	1.79	0.27	3.3	0.08	2.12	0.46	5.88	0.19	3.13	0.58	7.69	0.22	5.21	0.38	5.88	0.19	3.7	0.22	6.6	0.08	7.14	0.08	3.7	0.22	7.14	0.08	2.43	0.55	6.6	0.08	2.43	0.55	6.6	0.08	5.88	0.19
2.12	0.42	3.3	0.08	6.6	0.08	5.88	0.19	2.43	0.55	3.03	0.46	2.53	0.28	2.6	0.73	2.6	0.73	2.43	0.55	5.88	0.19	2.6	0.49	7.14	0.08	3.7	0.22	6.6	0.08	7.69	0.22	5.88	0.19	5.88	0.19	2.43	0.55	5.88	0.19	5.21	0.38	6.6	0.08	6.6	0.08	5.88	0.19	7.69	0.22
2.12	0.42	7.69	0.22	3.3	0.08	6.6	0.08	5.88	0.19	2.43	0.55	3.03	0.46	3.3	0.08	2.6	0.73	2.12	0.46	5.88	0.19	3.13	0.58	3.7	0.22	3.13	0.58	5.88	0.19	3.7	0.22	3.7	0.22	2.6	0.49	3.13	0.58	7.69	0.22	2.6	0.49	2.43	0.55	2.43	0.55	5.88	0.19	7.14	0.08
2.12	0.42	7.69	0.22	3.3	0.08	3.03	0.46	5.88	0.19	2.43	0.55	3.03	0.46	2.6	0.73	2.6	0.73	2.12	0.46	5.88	0.19	3.13	0.58	3.7	0.22	3.7	0.22	5.88	0.19	2.6	0.49	2.6	0.49	2.6	0.49	3.13	0.58	7.69	0.22	7.14	0.08	2.43	0.55	2.6	0.49	5.88	0.19	7.14	0.08
2.12	0.42	7.69	0.22	3.3	0.08	3.03	0.46	5.88	0.19	2.43	0.55	3.03	0.46	3.3	0.08	2.6	0.73	2.12	0.46	5.88	0.19	3.13	0.58	3.7	0.22	3.13	0.58	5.88	0.19	3.7	0.22	3.7	0.22	2.6	0.49	3.13	0.58	7.69	0.22	3.7	0.22	2.43	0.55	6.6	0.08	6.25	0.43	3.7	0.22
2.12	0.42	7.69	0.22	3.3	0.08	3.03	0.46	5.88	0.19	2.43	0.55	3.03	0.46	3.3	0.08	2.6	0.73	2.12	0.46	5.88	0.19	3.13	0.58	3.7	0.22	2.43	0.55	5.88	0.19	3.7	0.22	7.14	0.08	2.6	0.49	3.13	0.58	7.69	0.22	7.69	0.22	2.43	0.55	2.43	0.55	5.88	0.19	7.14	0.08
2.12	0.42	5.88	0.19	2.6	0.73	6.6	0.08	5.88	0.19	2.43	0.55	3.03	0.46	1.79	0.27	3.3	0.08	2.12	0.46	5.88	0.19	3.13	0.58	5.21	0.38	3.7	0.22	5.88	0.19	3.7	0.22	2.6	0.49	3.03	0.2	2.6	0.49	2.6	0.49	5.88	0.19	6.6	0.08	6.6	0.08	5.88	0.19	5.88	0.19
2.12	0.42	2.12	0.42	6.6	0.08	5.88	0.19	5.88	0.19	3.57	0.14	3.7	0.22	1.79	0.27	3.3	0.08	2.12	0.42	2.53	0.28	2.43	0.55	5.88	0.19	7.69	0.22	3.3	0.08	1.79	0.27	3.57	0.14	7.69	0.22	2.7	0.26	2.7	0.26	7.69	0.22	5.88	0.19	5.88	0.19	2.6	0.73	2.12	0.42
2.12	0.46	3.7	0.22	3.3	0.08	6.6	0.08	5.88	0.19	2.43	0.55	3.03	0.46	3.13	0.58	2.6	0.73	2.12	0.46	5.88	0.19	3.13	0.58	3.03	0.46	2.43	0.55	5.88	0.19	3.7	0.22	3.7	0.22	7.69	0.22	2.43	0.55	7.69	0.22	5.88	0.19	2.43	0.55	2.43	0.55	5.21	0.38	7.69	0.22
2.12	0.46	3.7	0.22	2.12	0.46	2.53	0.28	2.6	0.73	2.6	0.49	5.88	0.19	2.7	0.26	2.6	0.49	1.79	0.27	3.3	0.08	5.88	0.19	1.79	0.27	1.79	0.27	3.13	0.58	1.79	0.27	2.6	0.49	3.7	0.22	2.43	0.55	3.7	0.22	3.7	0.22	7.14	0.08	2.6	0.49	5.88	0.19	3.57	0.14
2.12	0.46	7.69	0.22	3.3	0.08	6.6	0.08	5.88	0.19	2.12	0.42	6.25	0.43	2.12	0.42	2.12	0.42	3.7	0.22	7.14	0.08	3.7	0.22	7.69	0.22	2.6	0.49	7.69	0.22	7.69	0.22	2.6	0.49	5.88	0.19	3.7	0.22	2.12	0.42	7.14	0.08	3.13	0.58	7.69	0.22	3.7	0.22	7.69	0.22
2.12	0.46	7.69	0.22	3.3	0.08	6.6	0.08	5.88	0.19	2.43	0.55	3.03	0.46	2.6	0.73	2.6	0.73	2.43	0.55	5.88	0.19	3.13	0.58	7.69	0.22	2.6	0.49	5.88	0.19	3.7	0.22	3.7	0.22	7.69	0.22	2.43	0.55	7.14	0.08	6.6	0.08	2.43	0.55	3.03	0.2	7.14	0.08	7.14	0.08
2.12	0.46	7.69	0.22	3.3	0.08	6.6	0.08	5.88	0.19	2.43	0.55	3.03	0.46	3.3	0.08	2.6	0.73	2.12	0.46	5.88	0.19	3.13	0.58	7.69	0.22	7.69	0.22	5.88	0.19	3.7	0.22	2.6	0.49	7.69	0.22	2.43	0.55	3.7	0.22	5.88	0.19	2.43	0.55	2.43	0.55	5.21	0.38	7.14	0.08
2.12	0.46	7.69	0.22	3.3	0.08	6.6	0.08	5.88	0.19	2.43	0.55	3.03	0.46	3.3	0.08	2.6	0.73	3.03	0.46	5.88	0.19	3.13	0.58	7.69	0.22	2.6	0.49	5.88	0.19	3.7	0.22	2.6	0.49	7.69	0.22	2.43	0.55	2.6	0.49	6.6	0.08	2.43	0.55	2.43	0.55	5.21	0.38	7.14	0.08
2.12	0.46	7.69	0.22	3.3	0.08	6.6	0.08	5.88	0.19	2.43	0.55	3.03	0.46	3.3	0.08	2.6	0.73	3.03	0.46	5.88	0.19	3.13	0.58	7.69	0.22	2.6	0.49	5.88	0.19	3.7	0.22	2.6	0.49	7.69	0.22	2.43	0.55	2.6	0.49	6.6	0.08	2.43	0.55	2.43	0.55	5.21	0.38	7.14	0.08
2.12	0.46	7.69	0.22	3.3	0.08	6.6	0.08	5.88	0.19	2.43	0.55	3.03	0.46	3.3	0.08	2.6	0.73	3.03	0.46	5.88	0.19	3.13	0.58	7.69	0.22	2.6	0.49	5.88	0.19	3.7	0.22	2.6	0.49	7.69	0.22	2.43	0.55	2.6	0.49	6.6	0.08	2.43	0.55	2.43	0.55	5.21	0.38	7.14	0.08
2.12	0.46	7.69	0.22	3.3	0.08	6.6	0.08	5.88	0.19	2.43	0.55	3.03	0.46	3.3	0.08	3.3	0.08	2.12	0.46	5.88	0.19	3.7	0.22	7.69	0.22	7.69	0.22	5.88	0.19	3.7	0.22	2.43	0.55	2.6	0.49	3.13	0.58	7.14	0.08	7.69	0.22	2.43	0.55	2.43	0.55	5.88	0.19	7.69	0.22
2.12	0.46	7.69	0.22	3.3	0.08	6.6	0.08	5.88	0.19	2.43	0.55	3.03	0.46	3.13	0.58	2.6	0.73	2.12	0.46	5.88	0.19	3.13	0.58	3.03	0.46	2.43	0.55	5.88	0.19	3.7	0.22	7.14	0.08	7.69	0.22	2.43	0.55	2.43	0.55	6.6	0.08	2.43	0.55	2.43	0.55	5.88	0.19	2.6	0.49
2.12	0.46	7.69	0.22	7.69	0.22	1.79	0.27	5.88	0.19	2.6	0.73	6.25	0.43	3.57	0.14	2.43	0.55	2.12	0.46	6.25	0.43	3.7	0.22	7.14	0.08	7.14	0.08	2.12	0.46	5.21	0.38	6.6	0.08	5.88	0.19	3.7	0.22	7.69	0.22	5.88	0.19	3.13	0.58	7.69	0.22	3.7	0.22	3.7	0.22
2.12	0.46	7.69	0.22	7.69	0.22	1.79	0.27	5.88	0.19	3.3	0.08	6.25	0.43	3.57	0.14	2.43	0.55	2.12	0.46	6.25	0.43	3.7	0.22	7.14	0.08	7.69	0.22	2.12	0.46	5.88	0.19	6.6	0.08	5.88	0.19	3.7	0.22	7.69	0.22	5.88	0.19	3.13	0.58	7.69	0.22	5.88	0.19	3.7	0.22
2.12	0.46	7.69	0.22	1.79	0.27	6.6	0.08	5.88	0.19	2.43	0.55	3.03	0.46	3.3	0.08	3.3	0.08	3.7	0.22	5.88	0.19	3.13	0.58	2.43	0.55	3.7	0.22	5.88	0.19	3.7	0.22	3.03	0.2	7.69	0.22	2.43	0.55	7.14	0.08	5.88	0.19	6.6	0.08	3.03	0.2	5.88	0.19	5.88	0.19
2.12	0.46	7.69	0.22	1.79	0.27	6.6	0.08	5.88	0.19	2.43	0.55	3.03	0.46	3.3	0.08	3.3	0.08	2.6	0.49	5.88	0.19	3.13	0.58	2.43	0.55	2.6	0.49	5.88	0.19	3.7	0.22	3.03	0.2	7.69	0.22	2.43	0.55	7.14	0.08	5.88	0.19	6.6	0.08	3.03	0.2	5.88	0.19	5.88	0.19
2.12	0.46	7.69	0.22	1.79	0.27	6.6	0.08	5.88	0.19	2.43	0.55	3.03	0.46	3.3	0.08	3.3	0.08	2.6	0.49	5.88	0.19	3.13	0.58	2.43	0.55	2.6	0.49	5.88	0.19	3.7	0.22	3.03	0.2	7.69	0.22	2.43	0.55	7.14	0.08	5.88	0.19	6.6	0.08	3.03	0.2	5.88	0.19	5.88	0.19
2.12	0.46	7.69	0.22	2.7	0.26	6.6	0.08	5.88	0.19	2.43	0.55	6.6	0.08	2.6	0.73	3.3	0.08	5.21	0.38	5.88	0.19	3.13	0.58	2.6	0.49	2.43	0.55	5.88	0.19	3.7	0.22	3.03	0.2	7.69	0.22	2.43	0.55	7.14	0.08	5.88	0.19	5.88	0.19	3.03	0.2	5.88	0.19	5.88	0.19
2.12	0.46	7.69	0.22	2.7	0.26	6.6	0.08	5.88	0.19	2.43	0.55	3.03	0.46	2.6	0.73	3.3	0.08	7.69	0.22	5.88	0.19	3.13	0.58	2.43	0.55	2.43	0.55	5.88	0.19	3.7	0.22	3.03	0.2	7.69	0.22	2.43	0.55	7.14	0.08	5.88	0.19	6.6	0.08	3.03	0.2	5.88	0.19	6.6	0.08
2.12	0.46	7.69	0.22	2.7	0.26	6.6	0.08	5.88	0.19	2.43	0.55	3.03	0.46	2.6	0.73	3.3	0.08	2.12	0.46	5.88	0.19	3.13	0.58	2.43	0.55	2.43	0.55	5.88	0.19	3.7	0.22	3.03	0.2	7.69	0.22	2.43	0.55	7.14	0.08	5.88	0.19	6.6	0.08	3.03	0.2	5.88	0.19	7.69	0.22
2.12	0.46	7.69	0.22	2.7	0.26	6.6	0.08	5.88	0.19	2.43	0.55	3.03	0.46	3.3	0.08	3.3	0.08	2.6	0.49	5.88	0.19	3.13	0.58	2.43	0.55	7.69	0.22	5.88	0.19	3.7	0.22	3.03	0.2	7.69	0.22	2.43	0.55	7.14	0.08	5.88	0.19	6.6	0.08	3.03	0.2	5.88	0.19	5.88	0.19
2.12	0.46	5.88	0.19	7.69	0.22	6.6	0.08	5.88	0.19	2.6	0.49	3.03	0.46	3.3	0.08	3.3	0.08	2.12	0.46	5.88	0.19	3.13	0.58	7.69	0.22	2.6	0.49	7.69	0.22	2.43	0.55	5.88	0.19	5.21	0.38	3.7	0.22	5.88	0.19	3.03	0.2	6.6	0.08	2.43	0.55	3.7	0.22	5.88	0.19
2.12	0.46	2.53	0.28	3.3	0.08	6.6	0.08	5.88	0.19	2.43	0.55	3.03	0.46	3.3	0.08	2.6	0.73	2.43	0.55	5.88	0.19	3.13	0.58	3.3	0.08	2.6	0.49	5.88	0.19	3.7	0.22	2.6	0.49	2.6	0.49	2.43	0.55	7.69	0.22	2.43	0.55	2.43	0.55	2.43	0.55	5.88	0.19	7.14	0.08
2.12	0.46	2.53	0.28	3.3	0.08	6.6	0.08	5.88	0.19	2.43	0.55	3.03	0.46	3.3	0.08	2.6	0.73	2.43	0.55	5.88	0.19	3.13	0.58	3.3	0.08	2.6	0.49	5.88	0.19	3.7	0.22	2.6	0.49	2.6	0.49	2.43	0.55	7.69	0.22	2.43	0.55	2.43	0.55	2.43	0.55	5.88	0.19	7.14	0.08
2.12	0.46	2.43	0.55	2.6	0.73	2.7	0.26	2.7	0.26	5.88	0.19	3.3	0.08	7.69	0.22	3.03	0.46	2.53	0.28	2.6	0.73	5.88	0.19	7.69	0.22	2.6	0.49	6.25	0.43	2.53	0.28	2.43	0.55	2.12	0.42	2.43	0.55	2.43	0.55	3.3	0.08	7.69	0.22	2.12	0.46	2.53	0.28	2.43	0.55
2.12	0.46	2.6	0.49	3.3	0.08	6.6	0.08	5.88	0.19	3.7	0.22	3.03	0.46	3.3	0.08	3.3	0.08	2.12	0.46	5.88	0.19	3.13	0.58	3.03	0.46	2.43	0.55	5.88	0.19	3.7	0.22	3.7	0.22	7.69	0.22	3.7	0.22	7.69	0.22	6.6	0.08	2.43	0.55	2.43	0.55	5.88	0.19	6.6	0.08
2.12	0.46	2.6	0.49	3.3	0.08	6.6	0.08	5.88	0.19	2.43	0.55	6.6	0.08	3.13	0.58	2.6	0.73	2.12	0.46	5.88	0.19	3.13	0.58	6.6	0.08	2.43	0.55	5.88	0.19	2.6	0.49	3.13	0.58	2.6	0.49	3.7	0.22	7.69	0.22	6.6	0.08	2.43	0.55	2.43	0.55	5.88	0.19	7.69	0.22
2.12	0.46	2.6	0.49	3.3	0.08	6.6	0.08	5.88	0.19	2.43	0.55	6.6	0.08	2.7	0.26	3.3	0.08	2.12	0.46	5.88	0.19	3.13	0.58	3.03	0.46	2.43	0.55	5.88	0.19	3.7	0.22	7.14	0.08	3.7	0.22	3.7	0.22	7.69	0.22	6.6	0.08	2.43	0.55	2.43	0.55	5.88	0.19	2.43	0.55
2.12	0.46	2.6	0.49	3.3	0.08	6.6	0.08	5.88	0.19	2.43	0.55	3.03	0.46	3.3	0.08	2.6	0.73	2.12	0.46	5.88	0.19	3.13	0.58	7.69	0.22	7.69	0.22	5.88	0.19	3.7	0.22	3.7	0.22	2.6	0.49	2.43	0.55	2.6	0.49	5.88	0.19	2.43	0.55	2.43	0.55	5.21	0.38	7.14	0.08
2.12	0.46	2.6	0.49	3.3	0.08	6.6	0.08	5.88	0.19	2.43	0.55	3.03	0.46	3.3	0.08	3.3	0.08	2.12	0.46	5.88	0.19	3.13	0.58	3.03	0.46	2.43	0.55	5.88	0.19	3.7	0.22	3.7	0.22	7.69	0.22	3.7	0.22	7.69	0.22	7.14	0.08	2.43	0.55	2.43	0.55	5.88	0.19	7.69	0.22
2.12	0.46	2.6	0.49	3.3	0.08	6.6	0.08	5.88	0.19	2.43	0.55	3.03	0.46	3.3	0.08	3.3	0.08	2.12	0.46	5.88	0.19	3.13	0.58	3.03	0.46	2.43	0.55	5.88	0.19	7.14	0.08	7.14	0.08	7.69	0.22	3.7	0.22	7.69	0.22	5.88	0.19	2.43	0.55	2.43	0.55	5.88	0.19	7.69	0.22
2.12	0.46	2.6	0.49	3.3	0.08	6.6	0.08	5.88	0.19	2.43	0.55	3.03	0.46	3.3	0.08	1.79	0.27	2.12	0.46	5.88	0.19	3.13	0.58	3.03	0.46	2.43	0.55	5.88	0.19	3.7	0.22	3.7	0.22	7.69	0.22	2.43	0.55	7.69	0.22	6.6	0.08	2.43	0.55	2.43	0.55	5.88	0.19	7.69	0.22
2.12	0.46	2.6	0.49	3.3	0.08	6.6	0.08	5.88	0.19	2.43	0.55	3.03	0.46	3.3	0.08	2.12	0.42	2.12	0.46	5.88	0.19	3.13	0.58	3.03	0.46	2.43	0.55	5.88	0.19	3.7	0.22	3.7	0.22	7.69	0.22	2.43	0.55	5.21	0.38	5.88	0.19	2.43	0.55	2.43	0.55	5.21	0.38	7.69	0.22
2.12	0.46	2.6	0.49	3.3	0.08	6.6	0.08	5.88	0.19	2.43	0.55	3.03	0.46	3.3	0.08	2.7	0.26	2.12	0.46	5.88	0.19	3.13	0.58	3.03	0.46	2.43	0.55	5.88	0.19	3.7	0.22	2.6	0.49	7.69	0.22	2.43	0.55	5.21	0.38	6.6	0.08	2.43	0.55	2.43	0.55	5.88	0.19	2.6	0.49
2.12	0.46	2.6	0.49	3.3	0.08	6.6	0.08	5.88	0.19	2.43	0.55	3.03	0.46	3.13	0.58	2.6	0.73	2.12	0.46	5.88	0.19	3.13	0.58	6.6	0.08	2.43	0.55	5.88	0.19	3.7	0.22	3.03	0.2	2.6	0.49	3.7	0.22	7.69	0.22	6.6	0.08	2.43	0.55	2.43	0.55	5.88	0.19	7.69	0.22
2.12	0.46	2.6	0.49	3.3	0.08	6.6	0.08	5.88	0.19	2.43	0.55	3.03	0.46	3.13	0.58	2.6	0.73	2.12	0.46	5.88	0.19	3.13	0.58	3.03	0.46	2.43	0.55	5.88	0.19	3.7	0.22	3.7	0.22	3.7	0.22	2.43	0.55	7.14	0.08	6.6	0.08	2.43	0.55	2.43	0.55	5.88	0.19	2.6	0.49
2.12	0.46	2.6	0.49	3.3	0.08	6.6	0.08	5.88	0.19	2.43	0.55	3.03	0.46	3.13	0.58	2.6	0.73	2.12	0.46	5.88	0.19	3.13	0.58	3.03	0.46	2.43	0.55	5.88	0.19	3.7	0.22	3.7	0.22	7.69	0.22	2.43	0.55	7.69	0.22	6.6	0.08	2.43	0.55	2.43	0.55	5.88	0.19	7.69	0.22
2.12	0.46	2.6	0.49	3.3	0.08	6.6	0.08	5.88	0.19	2.43	0.55	3.03	0.46	3.13	0.58	2.6	0.73	2.12	0.46	5.88	0.19	3.13	0.58	3.03	0.46	2.43	0.55	5.88	0.19	3.7	0.22	3.7	0.22	7.69	0.22	2.43	0.55	7.69	0.22	6.6	0.08	2.43	0.55	2.43	0.55	5.88	0.19	7.69	0.22
2.12	0.46	2.6	0.49	3.3	0.08	6.6	0.08	5.88	0.19	2.43	0.55	3.03	0.46	3.13	0.58	2.6	0.73	2.12	0.46	5.88	0.19	3.13	0.58	3.03	0.46	2.43	0.55	5.88	0.19	3.7	0.22	3.7	0.22	7.69	0.22	2.43	0.55	7.69	0.22	6.6	0.08	2.43	0.55	2.43	0.55	5.88	0.19	7.69	0.22
2.12	0.46	2.6	0.49	3.3	0.08	6.6	0.08	5.88	0.19	2.43	0.55	3.03	0.46	3.13	0.58	2.6	0.73	2.12	0.46	5.88	0.19	3.13	0.58	3.03	0.46	2.43	0.55	5.88	0.19	3.7	0.22	3.7	0.22	7.69	0.22	2.43	0.55	7.69	0.22	6.6	0.08	2.43	0.55	2.43	0.55	5.88	0.19	7.69	0.22
2.12	0.46	2.6	0.49	3.3	0.08	6.6	0.08	5.88	0.19	2.43	0.55	3.03	0.46	3.13	0.58	2.6	0.73	2.12	0.46	5.88	0.19	3.13	0.58	3.03	0.46	2.43	0.55	5.88	0.19	3.7	0.22	3.7	0.22	7.69	0.22	2.43	0.55	7.69	0.22	6.6	0.08	2.43	0.55	2.43	0.55	5.88	0.19	7.69	0.22
2.12	0.46	2.6	0.49	3.3	0.08	6.6	0.08	5.88	0.19	2.43	0.55	3.03	0.46	3.13	0.58	2.6	0.73	2.12	0.46	5.88	0.19	3.13	0.58	3.03	0.46	2.43	0.55	5.88	0.19	3.7	0.22	3.7	0.22	7.69	0.22	2.43	0.55	7.69	0.22	6.6	0.08	2.43	0.55	2.43	0.55	5.88	0.19	7.69	0.22
2.12	0.46	2.6	0.49	3.3	0.08	6.6	0.08	5.88	0.19	2.43	0.55	3.03	0.46	3.13	0.58	2.6	0.73	2.12	0.46	5.88	0.19	3.13	0.58	3.03	0.46	2.43	0.55	5.88	0.19	3.7	0.22	3.7	0.22	7.69	0.22	2.43	0.55	7.69	0.22	6.6	0.08	2.43	0.55	2.43	0.55	5.88	0.19	7.69	0.22
2.12	0.46	2.6	0.49	3.3	0.08	6.6	0.08	5.88	0.19	2.43	0.55	3.03	0.46	3.13	0.58	2.6	0.73	2.12	0.46	5.88	0.19	3.13	0.58	3.03	0.46	2.43	0.55	5.88	0.19	3.7	0.22	3.7	0.22	7.69	0.22	2.43	0.55	7.69	0.22	6.6	0.08	2.43	0.55	2.6	0.49	5.88	0.19	3.7	0.22
2.12	0.46	2.6	0.49	3.3	0.08	6.6	0.08	5.88	0.19	2.43	0.55	3.03	0.46	3.13	0.58	2.6	0.73	2.12	0.46	5.88	0.19	3.13	0.58	3.03	0.46	2.43	0.55	5.88	0.19	3.7	0.22	3.7	0.22	7.69	0.22	2.43	0.55	7.14	0.08	6.6	0.08	2.43	0.55	2.43	0.55	5.88	0.19	7.69	0.22
2.12	0.46	2.6	0.49	3.3	0.08	6.6	0.08	5.88	0.19	2.43	0.55	3.03	0.46	3.13	0.58	2.6	0.73	2.12	0.46	5.88	0.19	3.13	0.58	3.03	0.46	2.43	0.55	5.88	0.19	3.7	0.22	7.14	0.08	7.69	0.22	2.43	0.55	7.69	0.22	6.6	0.08	2.43	0.55	2.43	0.55	6.25	0.43	7.14	0.08
2.12	0.46	2.6	0.49	3.3	0.08	6.6	0.08	5.88	0.19	2.43	0.55	3.03	0.46	3.13	0.58	2.6	0.73	2.12	0.46	5.88	0.19	3.13	0.58	3.03	0.46	2.43	0.55	5.88	0.19	3.7	0.22	7.14	0.08	2.6	0.49	2.43	0.55	7.69	0.22	5.88	0.19	2.43	0.55	2.43	0.55	5.88	0.19	7.69	0.22
2.12	0.46	2.6	0.49	3.3	0.08	6.6	0.08	5.88	0.19	2.43	0.55	3.03	0.46	3.13	0.58	2.6	0.73	2.12	0.46	5.88	0.19	3.13	0.58	3.03	0.46	2.6	0.49	5.88	0.19	3.7	0.22	3.7	0.22	7.69	0.22	3.7	0.22	7.69	0.22	5.88	0.19	2.43	0.55	2.43	0.55	5.88	0.19	7.69	0.22
2.12	0.46	2.6	0.49	3.3	0.08	6.6	0.08	5.88	0.19	2.43	0.55	3.03	0.46	2.53	0.28	2.6	0.73	2.12	0.46	5.88	0.19	3.13	0.58	3.03	0.46	2.43	0.55	5.88	0.19	3.7	0.22	3.7	0.22	2.6	0.49	3.7	0.22	7.14	0.08	6.6	0.08	2.43	0.55	2.43	0.55	5.88	0.19	7.69	0.22
2.12	0.46	2.6	0.49	3.3	0.08	6.6	0.08	5.88	0.19	2.6	0.49	3.03	0.46	2.6	0.49	3.3	0.08	2.12	0.46	5.88	0.19	3.13	0.58	3.03	0.46	2.43	0.55	5.88	0.19	3.7	0.22	3.7	0.22	7.69	0.22	2.6	0.49	2.43	0.55	6.6	0.08	2.43	0.55	2.6	0.49	5.88	0.19	2.6	0.49
2.12	0.46	7.14	0.08	2.6	0.73	6.6	0.08	5.88	0.19	2.43	0.55	6.6	0.08	3.3	0.08	3.3	0.08	2.12	0.46	5.88	0.19	3.13	0.58	7.69	0.22	2.6	0.49	7.69	0.22	2.6	0.49	3.03	0.2	2.6	0.49	2.6	0.49	7.69	0.22	6.6	0.08	2.43	0.55	2.43	0.55	6.6	0.08	2.43	0.55
2.12	0.46	7.14	0.08	2.6	0.73	6.6	0.08	5.88	0.19	2.43	0.55	6.6	0.08	3.3	0.08	3.3	0.08	2.12	0.46	5.88	0.19	3.13	0.58	7.69	0.22	2.6	0.49	7.69	0.22	2.6	0.49	3.03	0.2	2.6	0.49	2.6	0.49	7.69	0.22	6.6	0.08	2.43	0.55	3.03	0.46	7.69	0.22	2.43	0.55
2.12	0.46	7.14	0.08	3.3	0.08	6.6	0.08	5.88	0.19	2.43	0.55	3.03	0.2	2.6	0.73	2.6	0.73	2.12	0.46	7.14	0.08	3.13	0.58	7.14	0.08	2.6	0.49	5.88	0.19	7.69	0.22	2.6	0.49	2.43	0.55	2.43	0.55	7.14	0.08	7.69	0.22	2.43	0.55	2.43	0.55	7.69	0.22	7.69	0.22
2.12	0.46	7.14	0.08	3.3	0.08	6.6	0.08	5.88	0.19	2.43	0.55	6.6	0.08	2.12	0.42	3.3	0.08	7.14	0.08	5.88	0.19	3.13	0.58	7.69	0.22	7.69	0.22	5.88	0.19	3.7	0.22	7.14	0.08	6.6	0.08	2.43	0.55	7.14	0.08	3.13	0.58	3.13	0.58	3.7	0.22	3.03	0.2	5.88	0.19
2.12	0.46	7.14	0.08	3.3	0.08	6.6	0.08	5.88	0.19	2.43	0.55	6.6	0.08	2.43	0.55	3.3	0.08	7.14	0.08	5.88	0.19	3.13	0.58	5.21	0.38	7.69	0.22	5.88	0.19	3.7	0.22	7.14	0.08	6.6	0.08	2.43	0.55	7.14	0.08	3.13	0.58	3.13	0.58	3.7	0.22	3.03	0.2	5.88	0.19
2.12	0.46	7.14	0.08	3.3	0.08	6.6	0.08	5.88	0.19	2.43	0.55	6.25	0.43	2.6	0.73	3.3	0.08	7.69	0.22	5.88	0.19	3.13	0.58	7.69	0.22	7.69	0.22	5.88	0.19	3.7	0.22	3.7	0.22	6.6	0.08	2.43	0.55	7.14	0.08	3.7	0.22	3.13	0.58	2.43	0.55	5.88	0.19	7.14	0.08
2.12	0.46	7.14	0.08	3.3	0.08	6.6	0.08	5.88	0.19	2.43	0.55	6.25	0.43	2.6	0.73	3.3	0.08	7.69	0.22	5.88	0.19	3.13	0.58	7.69	0.22	7.69	0.22	5.88	0.19	3.7	0.22	7.14	0.08	5.88	0.19	2.43	0.55	7.14	0.08	2.43	0.55	3.13	0.58	2.43	0.55	5.88	0.19	5.88	0.19
2.12	0.46	7.14	0.08	3.3	0.08	6.6	0.08	5.88	0.19	2.43	0.55	6.25	0.43	2.6	0.73	3.3	0.08	7.69	0.22	5.88	0.19	3.13	0.58	2.12	0.42	2.6	0.49	5.88	0.19	3.7	0.22	3.7	0.22	6.6	0.08	2.43	0.55	7.69	0.22	3.7	0.22	3.13	0.58	2.43	0.55	5.88	0.19	7.14	0.08
2.12	0.46	7.14	0.08	3.3	0.08	6.6	0.08	5.88	0.19	2.43	0.55	3.03	0.46	7.14	0.08	3.3	0.08	2.12	0.46	5.88	0.19	3.13	0.58	7.69	0.22	2.6	0.49	5.88	0.19	3.7	0.22	3.7	0.22	2.6	0.49	2.43	0.55	7.14	0.08	6.6	0.08	2.43	0.55	2.43	0.55	5.88	0.19	7.14	0.08
2.12	0.46	7.14	0.08	7.14	0.08	3.7	0.22	5.88	0.19	1.79	0.27	5.88	0.19	2.53	0.28	2.6	0.73	3.7	0.22	2.6	0.49	2.6	0.49	7.69	0.22	6.6	0.08	6.6	0.08	7.14	0.08	7.69	0.22	3.7	0.22	3.7	0.22	7.14	0.08	7.14	0.08	3.13	0.58	7.14	0.08	7.69	0.22	6.6	0.08
2.12	0.46	6.25	0.43	3.7	0.22	2.12	0.46	7.14	0.08	3.57	0.14	5.88	0.19	2.12	0.42	5.88	0.19	2.12	0.42	7.69	0.22	2.6	0.49	2.12	0.46	3.13	0.58	3.3	0.08	7.69	0.22	2.7	0.26	6.25	0.43	1.79	0.27	2.6	0.49	1.79	0.27	2.6	0.73	2.12	0.42	2.53	0.28	7.14	0.08
2.7	0.26	7.69	0.22	2.7	0.26	6.6	0.08	5.88	0.19	2.43	0.55	3.03	0.46	2.6	0.73	2.6	0.73	2.43	0.55	5.88	0.19	2.6	0.49	5.88	0.19	7.14	0.08	6.6	0.08	7.69	0.22	7.14	0.08	3.57	0.14	2.43	0.55	5.88	0.19	7.14	0.08	6.6	0.08	6.6	0.08	7.69	0.22	7.69	0.22
2.7	0.26	7.69	0.22	2.7	0.26	6.6	0.08	5.88	0.19	2.43	0.55	3.03	0.46	2.6	0.73	2.6	0.73	2.43	0.55	5.88	0.19	2.6	0.49	5.88	0.19	7.14	0.08	6.6	0.08	7.69	0.22	7.14	0.08	3.57	0.14	2.43	0.55	5.88	0.19	7.14	0.08	6.6	0.08	6.6	0.08	7.69	0.22	7.69	0.22
2.7	0.26	7.69	0.22	2.7	0.26	6.6	0.08	5.88	0.19	2.43	0.55	3.03	0.46	2.6	0.73	2.6	0.73	2.43	0.55	5.88	0.19	2.6	0.49	5.88	0.19	7.14	0.08	6.6	0.08	7.69	0.22	7.14	0.08	3.57	0.14	2.43	0.55	5.88	0.19	7.14	0.08	6.6	0.08	6.6	0.08	7.69	0.22	7.69	0.22
2.7	0.26	5.88	0.19	2.6	0.73	6.6	0.08	5.88	0.19	2.43	0.55	6.6	0.08	2.12	0.42	3.3	0.08	2.6	0.49	5.88	0.19	3.13	0.58	7.14	0.08	3.7	0.22	5.88	0.19	2.6	0.49	3.7	0.22	7.14	0.08	3.7	0.22	7.14	0.08	2.43	0.55	3.13	0.58	3.7	0.22	7.14	0.08	7.14	0.08
2.7	0.26	5.88	0.19	2.7	0.26	6.6	0.08	5.88	0.19	2.43	0.55	6.6	0.08	2.6	0.73	2.6	0.73	3.03	0.2	5.88	0.19	2.6	0.49	5.88	0.19	7.69	0.22	6.6	0.08	7.69	0.22	7.69	0.22	2.43	0.55	2.43	0.55	7.14	0.08	7.69	0.22	5.88	0.19	6.6	0.08	7.69	0.22	7.69	0.22
2.7	0.26	5.88	0.19	2.7	0.26	6.6	0.08	5.88	0.19	2.43	0.55	6.6	0.08	2.6	0.73	2.6	0.73	2.12	0.46	5.88	0.19	2.6	0.49	5.88	0.19	7.69	0.22	6.6	0.08	7.69	0.22	7.69	0.22	2.43	0.55	2.43	0.55	7.14	0.08	7.69	0.22	5.88	0.19	6.6	0.08	7.14	0.08	7.69	0.22
2.7	0.26	5.88	0.19	2.7	0.26	6.6	0.08	5.88	0.19	2.43	0.55	3.03	0.46	2.6	0.73	2.6	0.73	2.43	0.55	5.88	0.19	2.6	0.49	5.88	0.19	7.14	0.08	6.6	0.08	7.69	0.22	7.14	0.08	5.88	0.19	2.43	0.55	5.88	0.19	7.14	0.08	6.6	0.08	6.6	0.08	7.69	0.22	7.69	0.22
2.7	0.26	2.6	0.49	2.6	0.73	6.6	0.08	5.88	0.19	2.43	0.55	3.03	0.46	2.6	0.73	3.13	0.58	2.43	0.55	5.88	0.19	2.6	0.49	5.88	0.19	2.43	0.55	6.6	0.08	3.7	0.22	6.6	0.08	7.69	0.22	2.43	0.55	7.14	0.08	7.69	0.22	3.03	0.2	6.6	0.08	5.88	0.19	5.21	0.38
2.7	0.26	2.6	0.49	2.6	0.73	6.6	0.08	5.88	0.19	2.43	0.55	3.03	0.46	2.6	0.73	3.13	0.58	2.43	0.55	5.88	0.19	2.6	0.49	5.88	0.19	2.43	0.55	6.6	0.08	3.7	0.22	6.6	0.08	7.69	0.22	2.43	0.55	7.14	0.08	7.69	0.22	3.03	0.2	6.6	0.08	5.88	0.19	5.21	0.38
2.7	0.26	7.14	0.08	3.3	0.08	6.6	0.08	5.88	0.19	2.43	0.55	6.6	0.08	3.13	0.58	2.6	0.73	2.6	0.49	7.69	0.22	3.13	0.58	7.69	0.22	3.7	0.22	5.88	0.19	5.88	0.19	7.14	0.08	7.14	0.08	2.43	0.55	5.88	0.19	7.69	0.22	3.13	0.58	2.43	0.55	6.6	0.08	5.88	0.19
2.7	0.26	7.14	0.08	3.3	0.08	6.6	0.08	5.88	0.19	2.43	0.55	6.6	0.08	2.43	0.55	2.6	0.73	7.69	0.22	7.69	0.22	3.13	0.58	7.69	0.22	7.14	0.08	5.88	0.19	5.88	0.19	7.14	0.08	7.69	0.22	2.43	0.55	5.88	0.19	7.69	0.22	3.13	0.58	2.43	0.55	6.6	0.08	5.88	0.19
2.7	0.26	7.14	0.08	5.88	0.19	2.12	0.42	7.69	0.22	2.7	0.26	6.25	0.43	2.6	0.49	2.12	0.42	6.6	0.08	2.43	0.55	3.7	0.22	7.14	0.08	3.7	0.22	5.88	0.19	2.7	0.26	7.14	0.08	5.88	0.19	7.69	0.22	3.7	0.22	7.14	0.08	3.13	0.58	5.88	0.19	3.13	0.58	5.88	0.19
2.53	0.28	3.03	0.2	7.14	0.08	2.12	0.46	3.13	0.58	3.57	0.14	2.53	0.28	2.53	0.28	3.7	0.22	5.88	0.19	7.14	0.08	2.12	0.46	3.13	0.58	6.6	0.08	3.57	0.14	2.43	0.55	3.03	0.2	3.03	0.2	3.03	0.46	2.12	0.42	3.03	0.2	7.69	0.22	2.12	0.46	3.03	0.2	2.12	0.46
2.53	0.28	3.3	0.08	2.6	0.73	6.6	0.08	5.88	0.19	2.43	0.55	6.6	0.08	2.6	0.49	2.12	0.42	3.3	0.08	5.21	0.38	2.43	0.55	7.69	0.22	6.6	0.08	6.6	0.08	2.43	0.55	3.7	0.22	3.7	0.22	2.43	0.55	3.7	0.22	7.14	0.08	6.6	0.08	6.6	0.08	5.88	0.19	3.7	0.22
2.53	0.28	7.69	0.22	6.25	0.43	1.79	0.27	3.3	0.08	3.3	0.08	5.21	0.38	3.7	0.22	3.7	0.22	3.03	0.2	3.03	0.2	6.6	0.08	7.14	0.08	3.03	0.2	2.12	0.42	2.12	0.46	3.03	0.2	2.12	0.46	3.3	0.08	2.12	0.42	3.3	0.08	7.69	0.22	2.43	0.55	2.12	0.42	3.3	0.08
2.53	0.28	7.69	0.22	6.25	0.43	1.79	0.27	3.3	0.08	3.3	0.08	5.21	0.38	3.7	0.22	3.7	0.22	3.03	0.2	3.03	0.2	6.6	0.08	7.14	0.08	3.03	0.2	2.12	0.42	2.12	0.46	3.03	0.2	2.12	0.46	3.3	0.08	2.12	0.42	3.3	0.08	7.69	0.22	2.43	0.55	2.12	0.42	3.3	0.08
2.53	0.28	7.69	0.22	6.25	0.43	1.79	0.27	3.3	0.08	3.3	0.08	5.21	0.38	3.7	0.22	7.14	0.08	3.03	0.2	3.03	0.2	6.6	0.08	7.14	0.08	3.03	0.2	2.12	0.42	2.12	0.46	3.03	0.2	2.12	0.46	3.3	0.08	2.12	0.42	3.3	0.08	7.69	0.22	2.43	0.55	2.12	0.42	3.3	0.08
2.53	0.28	2.6	0.49	2.12	0.42	2.43	0.55	2.6	0.73	3.03	0.46	3.13	0.58	2.12	0.42	3.13	0.58	3.13	0.58	5.21	0.38	2.6	0.49	3.7	0.22	6.6	0.08	5.88	0.19	3.3	0.08	3.7	0.22	3.7	0.22	2.7	0.26	1.79	0.27	3.3	0.08	3.13	0.58	7.14	0.08	3.03	0.2	7.14	0.08
2.53	0.28	7.14	0.08	7.69	0.22	6.6	0.08	5.88	0.19	2.6	0.49	3.03	0.46	3.3	0.08	3.3	0.08	2.6	0.49	5.88	0.19	3.13	0.58	5.21	0.38	3.7	0.22	5.88	0.19	3.7	0.22	2.43	0.55	7.69	0.22	3.7	0.22	3.7	0.22	2.43	0.55	6.6	0.08	2.43	0.55	5.88	0.19	5.88	0.19
2.53	0.28	7.14	0.08	2.6	0.49	6.6	0.08	5.88	0.19	3.7	0.22	3.03	0.46	3.3	0.08	3.3	0.08	2.6	0.49	5.88	0.19	3.13	0.58	5.21	0.38	3.7	0.22	5.88	0.19	3.7	0.22	2.43	0.55	7.69	0.22	3.7	0.22	3.7	0.22	2.43	0.55	6.6	0.08	2.43	0.55	5.88	0.19	5.88	0.19
2.53	0.28	7.14	0.08	2.6	0.49	6.6	0.08	5.88	0.19	3.7	0.22	3.03	0.46	3.3	0.08	3.3	0.08	2.6	0.49	5.88	0.19	3.13	0.58	5.21	0.38	3.7	0.22	5.88	0.19	3.7	0.22	2.43	0.55	7.69	0.22	3.7	0.22	3.7	0.22	2.43	0.55	6.6	0.08	2.43	0.55	5.88	0.19	5.88	0.19
2.53	0.28	7.14	0.08	2.6	0.49	6.6	0.08	5.88	0.19	3.7	0.22	3.03	0.46	3.3	0.08	3.3	0.08	2.6	0.49	5.88	0.19	3.13	0.58	5.21	0.38	3.7	0.22	5.88	0.19	3.7	0.22	2.43	0.55	7.69	0.22	3.7	0.22	3.7	0.22	2.43	0.55	5.88	0.19	2.43	0.55	5.88	0.19	5.88	0.19
2.53	0.28	7.14	0.08	2.6	0.49	6.6	0.08	5.88	0.19	2.43	0.55	3.03	0.46	2.6	0.73	2.6	0.73	2.12	0.46	5.88	0.19	3.13	0.58	1.79	0.27	3.13	0.58	7.69	0.22	2.6	0.49	5.88	0.19	5.88	0.19	2.43	0.55	7.69	0.22	3.13	0.58	6.6	0.08	2.43	0.55	2.6	0.49	5.88	0.19
2.43	0.55	3.7	0.22	2.6	0.49	6.6	0.08	5.88	0.19	2.43	0.55	6.6	0.08	3.3	0.08	2.6	0.73	2.12	0.46	5.88	0.19	3.13	0.58	5.21	0.38	2.43	0.55	5.88	0.19	3.7	0.22	3.03	0.2	5.21	0.38	3.7	0.22	5.88	0.19	3.13	0.58	6.6	0.08	2.43	0.55	7.14	0.08	2.43	0.55
2.43	0.55	3.3	0.08	5.88	0.19	7.69	0.22	2.53	0.28	6.25	0.43	1.79	0.27	2.6	0.49	5.88	0.19	2.6	0.73	2.12	0.42	1.79	0.27	7.69	0.22	2.12	0.46	2.53	0.28	2.43	0.55	2.7	0.26	3.03	0.2	2.43	0.55	3.3	0.08	2.12	0.42	3.03	0.2	2.43	0.55	2.12	0.46	3.13	0.58
2.43	0.55	7.69	0.22	2.7	0.26	6.6	0.08	5.88	0.19	2.43	0.55	3.03	0.46	3.3	0.08	3.3	0.08	2.6	0.49	5.88	0.19	3.13	0.58	2.43	0.55	2.6	0.49	5.88	0.19	3.7	0.22	3.03	0.2	7.69	0.22	2.43	0.55	7.14	0.08	5.88	0.19	6.6	0.08	3.03	0.2	5.88	0.19	5.88	0.19
2.43	0.55	7.69	0.22	2.7	0.26	3.03	0.46	5.88	0.19	2.43	0.55	3.03	0.46	3.3	0.08	3.3	0.08	2.6	0.49	5.88	0.19	3.13	0.58	2.43	0.55	7.14	0.08	5.88	0.19	3.7	0.22	3.03	0.2	7.69	0.22	2.43	0.55	7.14	0.08	5.88	0.19	6.6	0.08	3.03	0.2	5.88	0.19	5.88	0.19
2.43	0.55	5.88	0.19	3.3	0.08	6.6	0.08	5.88	0.19	2.43	0.55	6.6	0.08	2.53	0.28	3.3	0.08	2.6	0.49	5.88	0.19	3.13	0.58	3.13	0.58	2.6	0.49	5.88	0.19	2.6	0.49	2.6	0.49	7.69	0.22	2.43	0.55	7.14	0.08	5.88	0.19	3.13	0.58	2.43	0.55	5.88	0.19	6.6	0.08
2.43	0.55	5.21	0.38	2.43	0.55	6.6	0.08	5.88	0.19	3.3	0.08	3.03	0.46	2.12	0.42	2.6	0.73	2.12	0.42	5.88	0.19	3.13	0.58	5.21	0.38	7.14	0.08	5.88	0.19	7.69	0.22	2.6	0.49	7.69	0.22	3.7	0.22	5.88	0.19	3.03	0.2	6.6	0.08	2.43	0.55	3.7	0.22	5.88	0.19
2.43	0.55	5.21	0.38	2.6	0.49	6.6	0.08	5.88	0.19	3.7	0.22	3.03	0.46	3.3	0.08	2.6	0.73	2.12	0.46	5.88	0.19	3.13	0.58	5.21	0.38	3.7	0.22	5.88	0.19	3.7	0.22	2.43	0.55	7.69	0.22	3.7	0.22	5.88	0.19	3.03	0.2	5.88	0.19	2.43	0.55	3.7	0.22	5.88	0.19
2.43	0.55	2.43	0.55	3.3	0.08	6.6	0.08	5.88	0.19	2.43	0.55	3.03	0.46	2.7	0.26	2.43	0.55	2.6	0.73	6.25	0.43	1.79	0.27	2.6	0.49	5.88	0.19	5.88	0.19	6.6	0.08	2.43	0.55	7.69	0.22	7.14	0.08	2.43	0.55	7.69	0.22	5.88	0.19	5.88	0.19	2.43	0.55	3.13	0.58
2.43	0.55	7.14	0.08	7.69	0.22	6.6	0.08	5.88	0.19	3.7	0.22	3.03	0.46	3.3	0.08	2.6	0.73	2.12	0.46	5.88	0.19	3.13	0.58	5.21	0.38	3.7	0.22	5.88	0.19	3.7	0.22	2.43	0.55	7.69	0.22	3.7	0.22	5.88	0.19	3.03	0.2	5.88	0.19	2.43	0.55	2.43	0.55	5.88	0.19
2.43	0.55	7.14	0.08	7.69	0.22	6.6	0.08	5.88	0.19	3.7	0.22	3.03	0.46	3.3	0.08	2.6	0.73	2.12	0.46	5.88	0.19	3.13	0.58	5.21	0.38	2.6	0.49	5.88	0.19	3.7	0.22	2.43	0.55	7.14	0.08	3.7	0.22	5.88	0.19	3.03	0.2	5.88	0.19	2.43	0.55	3.7	0.22	5.88	0.19
2.43	0.55	7.14	0.08	2.43	0.55	6.6	0.08	5.88	0.19	3.7	0.22	3.03	0.46	2.6	0.73	3.3	0.08	2.12	0.46	5.88	0.19	3.13	0.58	5.21	0.38	3.7	0.22	5.88	0.19	3.7	0.22	2.43	0.55	7.69	0.22	3.7	0.22	5.88	0.19	3.03	0.2	5.88	0.19	2.43	0.55	2.6	0.49	7.69	0.22
2.43	0.55	7.14	0.08	2.43	0.55	6.6	0.08	5.88	0.19	3.7	0.22	3.03	0.46	2.6	0.73	3.3	0.08	2.12	0.46	5.88	0.19	3.13	0.58	5.21	0.38	3.7	0.22	5.88	0.19	7.69	0.22	7.69	0.22	2.6	0.49	3.7	0.22	5.88	0.19	3.03	0.2	6.6	0.08	2.43	0.55	5.88	0.19	5.88	0.19
2.43	0.55	7.14	0.08	2.43	0.55	6.6	0.08	5.88	0.19	3.7	0.22	3.03	0.46	3.3	0.08	2.6	0.73	2.12	0.46	5.88	0.19	3.13	0.58	5.21	0.38	3.7	0.22	5.88	0.19	3.7	0.22	2.43	0.55	7.69	0.22	3.7	0.22	5.88	0.19	3.03	0.2	5.88	0.19	2.43	0.55	3.7	0.22	5.88	0.19
2.43	0.55	7.14	0.08	2.43	0.55	6.6	0.08	5.88	0.19	3.7	0.22	3.03	0.46	3.3	0.08	2.6	0.73	2.12	0.46	5.88	0.19	3.13	0.58	5.21	0.38	3.7	0.22	5.88	0.19	3.7	0.22	2.43	0.55	7.69	0.22	3.7	0.22	5.88	0.19	3.03	0.2	5.88	0.19	2.43	0.55	3.7	0.22	5.88	0.19
2.43	0.55	7.14	0.08	2.43	0.55	6.6	0.08	5.88	0.19	3.7	0.22	3.03	0.46	3.3	0.08	2.6	0.73	2.12	0.46	5.88	0.19	3.13	0.58	5.21	0.38	3.7	0.22	5.88	0.19	3.7	0.22	2.43	0.55	7.69	0.22	3.7	0.22	5.88	0.19	3.03	0.2	5.88	0.19	2.43	0.55	3.7	0.22	5.88	0.19
2.43	0.55	7.14	0.08	2.43	0.55	6.6	0.08	5.88	0.19	3.7	0.22	3.03	0.46	3.3	0.08	2.6	0.73	2.12	0.46	5.88	0.19	3.13	0.58	5.21	0.38	3.7	0.22	5.88	0.19	3.7	0.22	2.43	0.55	7.69	0.22	3.7	0.22	5.88	0.19	3.03	0.2	5.88	0.19	2.43	0.55	3.7	0.22	5.88	0.19
2.43	0.55	7.14	0.08	2.43	0.55	6.6	0.08	5.88	0.19	3.7	0.22	3.03	0.46	3.3	0.08	2.6	0.73	2.12	0.46	5.88	0.19	3.13	0.58	5.21	0.38	3.7	0.22	5.88	0.19	3.7	0.22	2.43	0.55	7.69	0.22	3.7	0.22	5.88	0.19	3.03	0.2	5.88	0.19	2.43	0.55	3.7	0.22	5.88	0.19
2.43	0.55	7.14	0.08	2.43	0.55	6.6	0.08	5.88	0.19	3.7	0.22	3.03	0.46	3.3	0.08	2.6	0.73	2.12	0.46	5.88	0.19	3.13	0.58	5.21	0.38	3.7	0.22	5.88	0.19	3.7	0.22	2.43	0.55	7.69	0.22	3.7	0.22	5.88	0.19	3.03	0.2	5.88	0.19	2.43	0.55	3.7	0.22	5.88	0.19
2.43	0.55	7.14	0.08	2.43	0.55	6.6	0.08	5.88	0.19	3.7	0.22	3.03	0.46	3.3	0.08	2.6	0.73	2.12	0.46	5.88	0.19	3.13	0.58	5.21	0.38	3.7	0.22	5.88	0.19	3.13	0.58	2.43	0.55	7.69	0.22	3.7	0.22	5.88	0.19	3.03	0.2	5.88	0.19	2.43	0.55	3.7	0.22	6.6	0.08
2.43	0.55	7.14	0.08	2.43	0.55	6.6	0.08	5.88	0.19	3.7	0.22	3.03	0.46	3.3	0.08	2.6	0.73	2.12	0.46	5.88	0.19	3.13	0.58	5.21	0.38	3.7	0.22	7.14	0.08	3.7	0.22	2.43	0.55	7.69	0.22	3.7	0.22	5.88	0.19	3.03	0.2	5.88	0.19	2.43	0.55	3.7	0.22	5.88	0.19
2.43	0.55	7.14	0.08	2.43	0.55	6.6	0.08	5.88	0.19	3.7	0.22	3.03	0.46	3.3	0.08	2.6	0.73	2.12	0.46	5.88	0.19	3.13	0.58	5.21	0.38	7.14	0.08	5.88	0.19	3.7	0.22	2.43	0.55	7.69	0.22	3.7	0.22	7.69	0.22	3.03	0.2	5.88	0.19	2.43	0.55	3.7	0.22	5.88	0.19
2.43	0.55	7.14	0.08	2.43	0.55	6.6	0.08	5.88	0.19	3.7	0.22	3.03	0.46	3.3	0.08	2.6	0.73	2.12	0.46	5.88	0.19	3.13	0.58	5.21	0.38	7.14	0.08	5.88	0.19	7.14	0.08	2.43	0.55	7.69	0.22	3.7	0.22	5.88	0.19	3.03	0.2	5.88	0.19	2.43	0.55	2.6	0.49	5.88	0.19
2.43	0.55	7.14	0.08	2.43	0.55	6.6	0.08	5.88	0.19	3.7	0.22	3.03	0.46	3.3	0.08	2.6	0.73	2.43	0.55	5.88	0.19	3.13	0.58	7.69	0.22	3.7	0.22	5.88	0.19	2.6	0.49	2.6	0.49	2.6	0.49	3.7	0.22	5.88	0.19	3.03	0.2	5.88	0.19	2.43	0.55	7.14	0.08	5.88	0.19
2.43	0.55	7.14	0.08	2.43	0.55	6.6	0.08	5.88	0.19	3.7	0.22	3.03	0.46	3.3	0.08	2.6	0.73	2.6	0.49	5.88	0.19	3.13	0.58	5.21	0.38	3.7	0.22	5.88	0.19	3.7	0.22	2.43	0.55	7.69	0.22	3.7	0.22	5.88	0.19	3.03	0.2	5.88	0.19	2.43	0.55	7.14	0.08	5.88	0.19
2.43	0.55	7.14	0.08	2.43	0.55	6.6	0.08	5.88	0.19	3.7	0.22	3.03	0.46	3.3	0.08	3.3	0.08	2.12	0.46	5.88	0.19	3.13	0.58	5.21	0.38	3.7	0.22	5.88	0.19	2.6	0.49	7.69	0.22	2.6	0.49	3.7	0.22	5.88	0.19	3.13	0.58	6.6	0.08	2.43	0.55	7.14	0.08	5.88	0.19
2.43	0.55	7.14	0.08	2.43	0.55	6.6	0.08	5.88	0.19	3.13	0.58	3.03	0.46	3.3	0.08	2.6	0.73	2.12	0.46	5.88	0.19	3.13	0.58	5.21	0.38	3.7	0.22	5.88	0.19	3.7	0.22	2.43	0.55	7.69	0.22	3.7	0.22	5.88	0.19	3.03	0.2	5.88	0.19	2.43	0.55	3.7	0.22	5.88	0.19
2.43	0.55	7.14	0.08	2.43	0.55	6.6	0.08	5.88	0.19	3.13	0.58	3.03	0.46	3.3	0.08	2.6	0.73	2.12	0.46	5.88	0.19	3.13	0.58	5.21	0.38	3.7	0.22	5.88	0.19	3.7	0.22	2.43	0.55	7.69	0.22	3.7	0.22	5.88	0.19	3.03	0.2	5.88	0.19	2.43	0.55	3.7	0.22	5.88	0.19
2.43	0.55	7.14	0.08	2.6	0.49	6.6	0.08	5.88	0.19	3.7	0.22	3.03	0.46	2.6	0.73	3.3	0.08	2.12	0.46	5.88	0.19	3.13	0.58	1.79	0.27	3.7	0.22	6.6	0.08	2.43	0.55	6.6	0.08	5.21	0.38	2.43	0.55	5.88	0.19	2.43	0.55	6.6	0.08	2.43	0.55	2.43	0.55	5.88	0.19
2.43	0.55	7.14	0.08	2.6	0.49	6.6	0.08	5.88	0.19	3.7	0.22	3.03	0.46	3.3	0.08	3.3	0.08	2.12	0.42	5.88	0.19	3.13	0.58	7.69	0.22	3.7	0.22	5.88	0.19	3.7	0.22	2.43	0.55	7.69	0.22	3.7	0.22	3.7	0.22	2.43	0.55	6.6	0.08	2.43	0.55	5.88	0.19	5.88	0.19
2.43	0.55	7.14	0.08	2.6	0.49	6.6	0.08	5.88	0.19	3.7	0.22	3.03	0.46	3.3	0.08	3.3	0.08	2.6	0.49	5.88	0.19	3.13	0.58	5.21	0.38	3.7	0.22	5.88	0.19	3.7	0.22	2.43	0.55	7.69	0.22	3.7	0.22	3.7	0.22	2.43	0.55	6.6	0.08	2.43	0.55	5.88	0.19	5.88	0.19
2.6	0.49	3.3	0.08	3.3	0.08	6.6	0.08	5.88	0.19	2.43	0.55	3.03	0.46	2.6	0.49	1.79	0.27	7.69	0.22	7.69	0.22	2.43	0.55	7.14	0.08	7.69	0.22	6.6	0.08	2.43	0.55	2.43	0.55	7.14	0.08	2.43	0.55	7.14	0.08	6.6	0.08	6.6	0.08	6.6	0.08	5.88	0.19	7.69	0.22
2.6	0.49	3.3	0.08	6.6	0.08	5.88	0.19	2.43	0.55	3.03	0.46	3.7	0.22	3.13	0.58	2.6	0.73	2.12	0.46	5.88	0.19	2.6	0.49	5.88	0.19	7.69	0.22	2.43	0.55	7.69	0.22	7.69	0.22	2.43	0.55	2.43	0.55	7.14	0.08	7.69	0.22	5.88	0.19	6.6	0.08	7.69	0.22	7.69	0.22
2.6	0.49	3.3	0.08	6.6	0.08	5.88	0.19	2.43	0.55	3.03	0.46	3.7	0.22	3.13	0.58	2.6	0.73	2.12	0.46	5.88	0.19	2.6	0.49	5.88	0.19	7.14	0.08	7.69	0.22	7.69	0.22	7.69	0.22	2.43	0.55	2.43	0.55	7.14	0.08	7.69	0.22	5.88	0.19	6.6	0.08	7.69	0.22	7.69	0.22
2.6	0.49	3.3	0.08	6.6	0.08	5.88	0.19	2.43	0.55	3.03	0.46	2.7	0.26	2.6	0.73	2.6	0.73	2.12	0.46	5.88	0.19	2.6	0.49	5.88	0.19	3.7	0.22	6.6	0.08	7.69	0.22	7.14	0.08	5.88	0.19	2.43	0.55	7.14	0.08	7.14	0.08	6.6	0.08	7.69	0.22	5.88	0.19	7.69	0.22
2.6	0.49	3.3	0.08	6.6	0.08	5.88	0.19	2.43	0.55	3.03	0.46	2.53	0.28	2.12	0.42	2.6	0.73	2.43	0.55	5.88	0.19	2.6	0.49	5.88	0.19	7.14	0.08	6.6	0.08	7.69	0.22	7.14	0.08	5.88	0.19	2.43	0.55	5.21	0.38	7.14	0.08	5.88	0.19	7.69	0.22	5.88	0.19	7.69	0.22
2.6	0.49	7.69	0.22	2.6	0.73	6.6	0.08	5.88	0.19	2.43	0.55	3.03	0.46	3.3	0.08	2.6	0.73	5.88	0.19	5.88	0.19	3.13	0.58	7.69	0.22	7.14	0.08	5.88	0.19	2.6	0.49	2.6	0.49	2.6	0.49	3.7	0.22	5.88	0.19	7.14	0.08	5.88	0.19	2.43	0.55	2.43	0.55	3.03	0.2
2.6	0.49	7.69	0.22	3.3	0.08	6.6	0.08	5.88	0.19	2.6	0.73	6.6	0.08	2.43	0.55	3.3	0.08	2.12	0.46	5.88	0.19	3.13	0.58	7.69	0.22	2.6	0.49	5.88	0.19	7.69	0.22	3.7	0.22	7.69	0.22	3.7	0.22	3.7	0.22	6.6	0.08	3.13	0.58	3.7	0.22	5.88	0.19	3.7	0.22
2.6	0.49	7.69	0.22	3.3	0.08	6.6	0.08	5.88	0.19	2.43	0.55	3.03	0.46	3.3	0.08	3.3	0.08	2.12	0.46	5.88	0.19	3.13	0.58	3.03	0.46	2.43	0.55	5.88	0.19	3.7	0.22	3.7	0.22	7.69	0.22	2.6	0.49	7.69	0.22	6.6	0.08	2.43	0.55	2.43	0.55	7.69	0.22	7.69	0.22
2.6	0.49	7.69	0.22	3.3	0.08	3.03	0.46	5.88	0.19	2.43	0.55	3.03	0.46	3.3	0.08	2.6	0.73	2.12	0.46	5.88	0.19	3.13	0.58	3.7	0.22	3.7	0.22	5.88	0.19	3.7	0.22	3.03	0.46	2.6	0.49	3.13	0.58	2.43	0.55	5.88	0.19	2.43	0.55	2.43	0.55	5.88	0.19	7.14	0.08
2.6	0.49	7.69	0.22	2.7	0.26	6.6	0.08	5.88	0.19	2.43	0.55	3.03	0.46	2.6	0.73	3.3	0.08	2.12	0.46	5.88	0.19	3.13	0.58	2.43	0.55	2.43	0.55	5.88	0.19	3.7	0.22	3.03	0.2	7.69	0.22	2.43	0.55	7.14	0.08	5.88	0.19	6.6	0.08	3.03	0.2	5.88	0.19	7.69	0.22
2.6	0.49	7.69	0.22	2.7	0.26	6.6	0.08	5.88	0.19	2.43	0.55	3.03	0.46	2.6	0.73	3.3	0.08	2.12	0.46	5.88	0.19	3.13	0.58	2.43	0.55	2.43	0.55	5.88	0.19	3.7	0.22	3.03	0.2	7.69	0.22	2.43	0.55	7.14	0.08	5.88	0.19	6.6	0.08	3.03	0.2	5.88	0.19	7.69	0.22
2.6	0.49	7.69	0.22	2.6	0.49	6.6	0.08	5.88	0.19	2.43	0.55	3.03	0.46	2.12	0.42	2.6	0.73	2.12	0.46	5.88	0.19	3.13	0.58	1.79	0.27	3.13	0.58	7.69	0.22	2.6	0.49	5.88	0.19	5.88	0.19	2.43	0.55	7.69	0.22	3.13	0.58	6.6	0.08	2.43	0.55	2.6	0.49	5.88	0.19
2.6	0.49	5.88	0.19	2.6	0.73	3.03	0.46	5.21	0.38	3.7	0.22	6.25	0.43	3.13	0.58	2.6	0.73	3.7	0.22	3.13	0.58	3.13	0.58	7.69	0.22	3.7	0.22	7.14	0.08	7.14	0.08	2.6	0.49	5.21	0.38	3.7	0.22	7.14	0.08	7.69	0.22	3.13	0.58	2.6	0.73	7.14	0.08	5.88	0.19
2.6	0.49	5.88	0.19	3.3	0.08	6.6	0.08	5.88	0.19	2.43	0.55	6.6	0.08	3.3	0.08	3.3	0.08	7.69	0.22	5.88	0.19	3.13	0.58	3.13	0.58	2.6	0.49	5.88	0.19	3.7	0.22	3.7	0.22	5.88	0.19	2.43	0.55	7.69	0.22	2.6	0.49	3.13	0.58	2.43	0.55	5.88	0.19	5.88	0.19
2.6	0.49	2.53	0.28	3.3	0.08	6.6	0.08	5.88	0.19	2.43	0.55	3.03	0.46	3.3	0.08	3.3	0.08	2.12	0.46	5.88	0.19	3.13	0.58	3.03	0.46	2.43	0.55	5.88	0.19	3.7	0.22	3.7	0.22	7.69	0.22	2.43	0.55	7.69	0.22	5.88	0.19	2.43	0.55	2.43	0.55	5.88	0.19	7.69	0.22
2.6	0.49	2.43	0.55	2.43	0.55	6.6	0.08	5.88	0.19	3.7	0.22	6.6	0.08	3.3	0.08	3.3	0.08	2.12	0.46	5.88	0.19	3.13	0.58	5.21	0.38	3.7	0.22	5.88	0.19	3.7	0.22	2.43	0.55	7.69	0.22	3.7	0.22	5.88	0.19	3.03	0.2	5.88	0.19	2.43	0.55	3.7	0.22	5.88	0.19
2.6	0.49	2.6	0.49	3.3	0.08	6.6	0.08	5.88	0.19	2.43	0.55	3.03	0.46	3.3	0.08	2.6	0.73	2.6	0.73	5.88	0.19	3.13	0.58	5.88	0.19	7.69	0.22	5.88	0.19	3.7	0.22	3.7	0.22	7.14	0.08	2.43	0.55	7.69	0.22	5.88	0.19	2.43	0.55	2.43	0.55	5.88	0.19	7.14	0.08
2.6	0.49	2.6	0.49	3.3	0.08	6.6	0.08	5.88	0.19	2.43	0.55	3.03	0.46	3.3	0.08	3.13	0.58	2.12	0.46	5.88	0.19	3.13	0.58	3.03	0.46	3.13	0.58	5.88	0.19	2.6	0.49	2.43	0.55	2.6	0.49	3.7	0.22	5.21	0.38	7.69	0.22	2.43	0.55	2.43	0.55	2.12	0.46	7.14	0.08
2.6	0.49	2.6	0.49	3.3	0.08	6.6	0.08	5.88	0.19	2.43	0.55	3.03	0.46	1.79	0.27	3.3	0.08	2.12	0.46	5.88	0.19	3.13	0.58	3.03	0.46	3.13	0.58	5.88	0.19	2.43	0.55	3.7	0.22	7.69	0.22	2.43	0.55	7.69	0.22	6.6	0.08	2.43	0.55	2.43	0.55	5.88	0.19	7.69	0.22
2.6	0.49	7.14	0.08	3.3	0.08	6.6	0.08	5.88	0.19	2.6	0.49	3.03	0.46	2.6	0.49	3.3	0.08	2.12	0.46	5.88	0.19	3.13	0.58	3.03	0.46	2.43	0.55	5.88	0.19	3.7	0.22	3.7	0.22	7.69	0.22	2.6	0.49	2.43	0.55	6.6	0.08	2.43	0.55	2.6	0.49	5.88	0.19	2.6	0.49
2.6	0.49	7.14	0.08	7.69	0.22	6.6	0.08	5.88	0.19	3.7	0.22	3.03	0.46	3.3	0.08	2.6	0.73	2.12	0.46	5.88	0.19	3.13	0.58	5.21	0.38	2.6	0.49	5.88	0.19	3.7	0.22	3.03	0.2	7.69	0.22	3.7	0.22	5.88	0.19	3.03	0.2	5.88	0.19	2.43	0.55	3.7	0.22	5.88	0.19
2.6	0.49	7.14	0.08	7.69	0.22	6.6	0.08	5.88	0.19	3.7	0.22	3.03	0.46	3.3	0.08	2.6	0.73	2.12	0.46	5.88	0.19	3.13	0.58	5.21	0.38	2.6	0.49	5.88	0.19	3.7	0.22	3.03	0.2	7.69	0.22	3.7	0.22	5.88	0.19	3.03	0.2	5.88	0.19	2.43	0.55	3.7	0.22	5.88	0.19
2.6	0.49	7.14	0.08	2.43	0.55	6.6	0.08	5.88	0.19	3.7	0.22	3.03	0.46	3.3	0.08	2.6	0.73	2.12	0.46	5.88	0.19	3.13	0.58	5.21	0.38	2.6	0.49	5.88	0.19	2.6	0.49	2.43	0.55	7.69	0.22	2.43	0.55	5.88	0.19	3.03	0.2	5.88	0.19	2.43	0.55	3.7	0.22	5.88	0.19
2.6	0.49	7.14	0.08	2.43	0.55	6.6	0.08	5.88	0.19	3.7	0.22	3.03	0.46	3.3	0.08	3.3	0.08	2.12	0.46	5.88	0.19	3.13	0.58	7.69	0.22	2.6	0.49	5.88	0.19	3.7	0.22	2.43	0.55	7.69	0.22	2.6	0.49	5.88	0.19	3.03	0.2	5.88	0.19	2.43	0.55	3.7	0.22	5.88	0.19
2.6	0.49	7.14	0.08	2.6	0.49	6.6	0.08	5.88	0.19	2.43	0.55	3.03	0.46	2.6	0.73	2.6	0.73	2.12	0.46	5.88	0.19	3.13	0.58	5.21	0.38	3.13	0.58	5.88	0.19	2.6	0.49	7.69	0.22	7.69	0.22	2.43	0.55	5.21	0.38	3.13	0.58	6.6	0.08	2.43	0.55	3.7	0.22	5.88	0.19
2.6	0.49	7.14	0.08	2.6	0.49	6.6	0.08	5.88	0.19	3.03	0.46	3.03	0.46	2.12	0.42	2.6	0.73	2.12	0.46	5.88	0.19	3.13	0.58	1.79	0.27	3.13	0.58	7.69	0.22	2.6	0.49	5.88	0.19	5.88	0.19	2.43	0.55	7.69	0.22	3.13	0.58	6.6	0.08	2.43	0.55	2.6	0.49	5.88	0.19
2.6	0.49	7.14	0.08	7.14	0.08	6.6	0.08	5.88	0.19	2.43	0.55	3.03	0.46	3.3	0.08	3.3	0.08	2.12	0.46	5.88	0.19	3.13	0.58	5.21	0.38	3.7	0.22	5.88	0.19	2.43	0.55	5.88	0.19	5.88	0.19	2.43	0.55	5.88	0.19	3.03	0.2	6.6	0.08	2.43	0.55	3.7	0.22	6.6	0.08
2.6	0.49	7.14	0.08	7.14	0.08	6.6	0.08	5.88	0.19	2.43	0.55	3.03	0.46	3.3	0.08	3.3	0.08	2.12	0.46	5.88	0.19	3.13	0.58	7.14	0.08	3.7	0.22	5.88	0.19	2.43	0.55	5.88	0.19	7.69	0.22	2.43	0.55	5.88	0.19	6.6	0.08	6.6	0.08	2.43	0.55	3.7	0.22	7.14	0.08
7.14	0.08	2.6	0.73	6.6	0.08	5.88	0.19	2.43	0.55	3.03	0.46	2.6	0.73	2.6	0.49	2.6	0.73	3.7	0.22	7.69	0.22	2.43	0.55	7.14	0.08	7.14	0.08	5.88	0.19	2.43	0.55	2.43	0.55	7.14	0.08	2.43	0.55	7.14	0.08	5.88	0.19	6.6	0.08	6.6	0.08	6.6	0.08	5.88	0.19
7.14	0.08	7.69	0.22	2.6	0.73	6.6	0.08	5.88	0.19	3.7	0.22	3.03	0.46	3.3	0.08	2.6	0.73	5.88	0.19	5.88	0.19	3.13	0.58	5.88	0.19	2.43	0.55	5.21	0.38	3.7	0.22	2.6	0.49	5.21	0.38	2.43	0.55	7.14	0.08	2.43	0.55	2.43	0.55	2.43	0.55	3.7	0.22	7.14	0.08
7.14	0.08	7.69	0.22	3.3	0.08	6.6	0.08	5.88	0.19	2.43	0.55	6.6	0.08	3.3	0.08	3.3	0.08	2.6	0.49	5.21	0.38	3.13	0.58	3.7	0.22	5.88	0.19	5.88	0.19	3.7	0.22	3.7	0.22	7.14	0.08	2.43	0.55	5.88	0.19	6.6	0.08	3.13	0.58	3.7	0.22	3.7	0.22	5.88	0.19
7.14	0.08	7.69	0.22	3.3	0.08	6.6	0.08	5.88	0.19	2.43	0.55	3.03	0.46	3.3	0.08	3.3	0.08	2.43	0.55	5.88	0.19	3.13	0.58	5.21	0.38	3.7	0.22	5.88	0.19	2.43	0.55	2.43	0.55	7.14	0.08	2.43	0.55	2.6	0.49	7.14	0.08	6.6	0.08	2.43	0.55	5.88	0.19	5.88	0.19
7.14	0.08	7.69	0.22	3.3	0.08	6.6	0.08	5.88	0.19	2.43	0.55	3.03	0.46	2.7	0.26	3.3	0.08	2.12	0.46	5.88	0.19	3.13	0.58	7.69	0.22	6.6	0.08	5.88	0.19	3.7	0.22	7.69	0.22	2.6	0.49	7.14	0.08	7.69	0.22	7.69	0.22	6.6	0.08	6.6	0.08	5.88	0.19	7.69	0.22
7.14	0.08	7.69	0.22	3.3	0.08	6.6	0.08	5.88	0.19	2.43	0.55	3.03	0.46	2.7	0.26	3.3	0.08	2.12	0.46	5.88	0.19	3.13	0.58	7.69	0.22	6.6	0.08	5.88	0.19	3.7	0.22	7.14	0.08	2.6	0.49	7.14	0.08	7.69	0.22	7.69	0.22	6.6	0.08	6.6	0.08	5.88	0.19	7.69	0.22
7.14	0.08	7.69	0.22	3.3	0.08	6.6	0.08	5.88	0.19	2.43	0.55	3.03	0.46	2.6	0.49	3.3	0.08	7.69	0.22	5.21	0.38	3.13	0.58	5.21	0.38	7.14	0.08	5.88	0.19	3.03	0.2	7.69	0.22	6.6	0.08	2.43	0.55	6.6	0.08	7.69	0.22	3.13	0.58	5.88	0.19	5.88	0.19	5.88	0.19
7.14	0.08	7.69	0.22	3.3	0.08	3.03	0.46	5.88	0.19	2.43	0.55	3.03	0.46	2.7	0.26	3.3	0.08	2.12	0.46	5.88	0.19	3.13	0.58	5.88	0.19	7.14	0.08	5.88	0.19	3.7	0.22	5.88	0.19	7.14	0.08	2.43	0.55	5.21	0.38	2.6	0.49	6.6	0.08	2.43	0.55	5.88	0.19	5.21	0.38
7.14	0.08	7.69	0.22	2.7	0.26	6.6	0.08	5.88	0.19	2.43	0.55	3.03	0.46	3.3	0.08	3.3	0.08	5.21	0.38	5.88	0.19	3.13	0.58	2.6	0.49	2.43	0.55	5.88	0.19	3.7	0.22	3.03	0.2	7.69	0.22	2.43	0.55	7.14	0.08	5.88	0.19	5.88	0.19	3.03	0.2	5.88	0.19	5.88	0.19
7.14	0.08	7.69	0.22	2.6	0.49	6.6	0.08	5.88	0.19	2.43	0.55	3.03	0.46	2.6	0.73	3.3	0.08	2.12	0.46	5.88	0.19	3.13	0.58	6.6	0.08	7.14	0.08	5.88	0.19	3.7	0.22	3.03	0.2	2.43	0.55	3.7	0.22	5.88	0.19	3.03	0.2	6.6	0.08	6.6	0.08	5.88	0.19	7.69	0.22
7.14	0.08	7.69	0.22	2.6	0.49	6.6	0.08	5.88	0.19	2.43	0.55	3.03	0.46	2.6	0.73	3.3	0.08	2.12	0.46	5.88	0.19	3.13	0.58	6.6	0.08	7.14	0.08	5.88	0.19	2.6	0.49	3.03	0.2	2.43	0.55	3.7	0.22	5.88	0.19	3.13	0.58	6.6	0.08	6.6	0.08	5.88	0.19	7.69	0.22
7.14	0.08	7.69	0.22	7.14	0.08	6.6	0.08	5.88	0.19	3.13	0.58	3.03	0.46	3.3	0.08	2.6	0.73	2.12	0.46	5.88	0.19	3.13	0.58	5.21	0.38	2.43	0.55	5.88	0.19	3.7	0.22	7.69	0.22	5.88	0.19	3.7	0.22	5.88	0.19	3.03	0.2	6.6	0.08	2.43	0.55	3.7	0.22	5.88	0.19
7.14	0.08	5.21	0.38	2.43	0.55	6.6	0.08	5.88	0.19	2.6	0.49	3.03	0.46	2.6	0.73	3.3	0.08	2.12	0.46	5.88	0.19	3.13	0.58	7.69	0.22	7.14	0.08	5.88	0.19	7.14	0.08	2.43	0.55	2.6	0.49	3.7	0.22	5.88	0.19	2.43	0.55	5.88	0.19	6.6	0.08	5.88	0.19	3.7	0.22
7.14	0.08	2.6	0.49	7.69	0.22	6.6	0.08	5.88	0.19	2.43	0.55	6.6	0.08	2.6	0.73	3.3	0.08	5.88	0.19	5.88	0.19	3.13	0.58	2.6	0.49	7.14	0.08	5.88	0.19	7.14	0.08	2.43	0.55	5.21	0.38	3.7	0.22	5.88	0.19	2.6	0.49	6.6	0.08	2.43	0.55	5.88	0.19	7.69	0.22
7.14	0.08	7.14	0.08	3.7	0.22	7.69	0.22	5.88	0.19	2.6	0.73	3.03	0.46	1.79	0.27	2.6	0.73	2.12	0.46	5.88	0.19	3.13	0.58	1.79	0.27	3.7	0.22	5.88	0.19	3.7	0.22	3.13	0.58	6.6	0.08	3.7	0.22	5.88	0.19	3.03	0.2	6.6	0.08	2.43	0.55	7.14	0.08	5.88	0.19
7.14	0.08	7.14	0.08	3.7	0.22	7.69	0.22	5.88	0.19	2.6	0.73	3.03	0.46	2.53	0.28	2.6	0.73	2.12	0.46	5.88	0.19	3.13	0.58	1.79	0.27	3.7	0.22	5.88	0.19	3.7	0.22	3.13	0.58	6.6	0.08	3.7	0.22	5.88	0.19	3.03	0.2	6.6	0.08	2.43	0.55	5.88	0.19	5.88	0.19
7.14	0.08	7.14	0.08	2.6	0.73	7.14	0.08	5.88	0.19	2.6	0.73	3.03	0.46	2.53	0.28	2.6	0.73	2.12	0.46	5.88	0.19	3.13	0.58	1.79	0.27	2.43	0.55	5.88	0.19	3.7	0.22	3.13	0.58	6.6	0.08	3.7	0.22	5.88	0.19	3.03	0.2	6.6	0.08	2.43	0.55	7.14	0.08	5.88	0.19
7.14	0.08	7.14	0.08	3.3	0.08	6.6	0.08	5.88	0.19	2.43	0.55	5.88	0.19	2.7	0.26	2.6	0.73	2.6	0.49	5.21	0.38	3.13	0.58	7.69	0.22	7.14	0.08	5.88	0.19	2.6	0.49	7.14	0.08	5.88	0.19	2.43	0.55	7.14	0.08	2.6	0.49	3.13	0.58	3.7	0.22	2.6	0.49	5.88	0.19
7.14	0.08	7.14	0.08	2.43	0.55	7.69	0.22	5.88	0.19	2.6	0.73	3.03	0.46	2.53	0.28	2.6	0.73	2.12	0.46	5.88	0.19	3.13	0.58	1.79	0.27	3.7	0.22	5.88	0.19	3.7	0.22	3.13	0.58	7.69	0.22	3.7	0.22	5.88	0.19	3.03	0.2	6.6	0.08	2.43	0.55	6.6	0.08	5.88	0.19
7.14	0.08	7.14	0.08	2.43	0.55	7.69	0.22	5.88	0.19	2.6	0.73	3.03	0.46	2.53	0.28	2.6	0.73	2.12	0.46	5.88	0.19	3.13	0.58	1.79	0.27	3.7	0.22	5.88	0.19	3.7	0.22	3.13	0.58	7.69	0.22	3.7	0.22	5.88	0.19	3.03	0.2	6.6	0.08	2.43	0.55	7.14	0.08	5.88	0.19
7.14	0.08	7.14	0.08	2.43	0.55	7.69	0.22	5.88	0.19	2.6	0.73	3.03	0.46	2.53	0.28	3.3	0.08	2.12	0.46	5.88	0.19	3.13	0.58	1.79	0.27	3.7	0.22	5.88	0.19	3.7	0.22	3.13	0.58	6.6	0.08	3.7	0.22	5.88	0.19	3.03	0.2	6.6	0.08	2.43	0.55	7.14	0.08	5.88	0.19
7.14	0.08	7.14	0.08	2.6	0.49	6.6	0.08	5.88	0.19	3.7	0.22	3.03	0.46	3.3	0.08	2.6	0.73	2.12	0.46	2.43	0.55	3.13	0.58	5.21	0.38	3.7	0.22	5.88	0.19	3.7	0.22	7.14	0.08	5.88	0.19	3.7	0.22	7.14	0.08	3.03	0.2	6.6	0.08	2.43	0.55	7.14	0.08	5.88	0.19
7.14	0.08	7.14	0.08	2.6	0.49	6.6	0.08	5.88	0.19	2.6	0.73	3.03	0.46	1.79	0.27	3.3	0.08	2.12	0.46	5.88	0.19	3.13	0.58	5.21	0.38	3.7	0.22	5.88	0.19	3.7	0.22	7.14	0.08	5.88	0.19	3.7	0.22	7.14	0.08	6.6	0.08	6.6	0.08	2.43	0.55	2.43	0.55	5.88	0.19
7.14	0.08	7.14	0.08	2.6	0.49	6.6	0.08	5.88	0.19	2.6	0.73	3.03	0.46	1.79	0.27	3.3	0.08	2.12	0.46	5.88	0.19	3.13	0.58	5.21	0.38	3.7	0.22	5.88	0.19	2.6	0.49	3.13	0.58	5.88	0.19	3.7	0.22	7.14	0.08	5.88	0.19	6.6	0.08	2.43	0.55	2.43	0.55	5.88	0.19
7.14	0.08	7.14	0.08	2.6	0.49	6.6	0.08	5.88	0.19	2.43	0.55	3.57	0.14	1.79	0.27	3.3	0.08	2.12	0.46	5.88	0.19	3.13	0.58	5.88	0.19	7.69	0.22	5.88	0.19	7.14	0.08	3.03	0.2	2.6	0.49	2.43	0.55	5.88	0.19	2.43	0.55	6.6	0.08	2.43	0.55	5.88	0.19	5.88	0.19
7.14	0.08	7.14	0.08	2.6	0.49	7.69	0.22	5.88	0.19	2.6	0.73	3.03	0.46	2.53	0.28	2.6	0.73	2.12	0.46	5.88	0.19	3.13	0.58	1.79	0.27	3.7	0.22	5.88	0.19	3.7	0.22	3.13	0.58	6.6	0.08	3.7	0.22	5.88	0.19	3.03	0.2	6.6	0.08	2.43	0.55	7.14	0.08	5.88	0.19
7.14	0.08	7.14	0.08	7.14	0.08	7.69	0.22	6.6	0.08	2.6	0.73	3.03	0.46	2.53	0.28	2.6	0.73	2.12	0.46	5.88	0.19	3.13	0.58	1.79	0.27	3.7	0.22	5.88	0.19	3.7	0.22	3.13	0.58	6.6	0.08	3.7	0.22	5.88	0.19	3.03	0.2	6.6	0.08	2.43	0.55	7.14	0.08	5.88	0.19
6.25	0.43	3.3	0.08	2.6	0.73	6.6	0.08	5.88	0.19	2.43	0.55	3.03	0.46	2.43	0.55	2.6	0.73	7.14	0.08	7.69	0.22	2.43	0.55	7.14	0.08	7.14	0.08	5.88	0.19	7.14	0.08	2.43	0.55	7.14	0.08	3.7	0.22	7.14	0.08	6.6	0.08	5.88	0.19	3.03	0.46	5.88	0.19	5.21	0.38
3.03	0.46	5.88	0.19	3.3	0.08	3.03	0.46	5.88	0.19	3.7	0.22	6.25	0.43	2.6	0.73	2.12	0.42	2.12	0.46	3.3	0.08	3.7	0.22	7.69	0.22	3.7	0.22	3.03	0.2	5.21	0.38	7.14	0.08	5.88	0.19	3.7	0.22	3.13	0.58	5.88	0.19	3.13	0.58	7.69	0.22	5.88	0.19	3.7	0.22
0.00000	0.00000	3.7	0.22	5.88	0.19	2.12	0.42	2.12	0.46	3.13	0.58	7.14	0.08	2.7	0.26	2.12	0.46	3.03	0.2	3.03	0.2	3.03	0.46	7.14	0.08	3.03	0.2	7.14	0.08	2.53	0.28	3.03	0.2	2.43	0.55	3.3	0.08	3.13	0.58	3.3	0.08	7.69	0.22	2.43	0.55	2.12	0.42	2.7	0.26
0.00000	0.00000	3.7	0.22	2.12	0.46	1.79	0.27	2.12	0.46	3.13	0.58	3.7	0.22	2.7	0.26	2.43	0.55	3.03	0.2	3.03	0.2	3.03	0.46	5.88	0.19	3.03	0.2	7.14	0.08	2.12	0.46	3.03	0.2	2.43	0.55	3.3	0.08	3.13	0.58	3.3	0.08	7.69	0.22	2.43	0.55	2.12	0.42	2.6	0.49
0.00000	0.00000	3.03	0.2	3.03	0.46	2.12	0.42	3.03	0.2	7.14	0.08	5.88	0.19	3.03	0.2	2.43	0.55	3.3	0.08	3.13	0.58	3.3	0.08	7.69	0.22	2.43	0.55	2.12	0.42	2.6	0.49	2.6	0.49	2.6	0.73	2.43	0.55	3.3	0.08	2.43	0.55	3.03	0.2	7.69	0.22	2.7	0.26	3.03	0.2
0.00000	0.00000	3.13	0.58	3.7	0.22	2.7	0.26	2.12	0.46	3.03	0.2	3.03	0.2	3.03	0.46	3.13	0.58	3.03	0.2	5.88	0.19	2.12	0.46	3.03	0.2	2.43	0.55	3.3	0.08	3.13	0.58	3.3	0.08	7.69	0.22	2.43	0.55	2.12	0.42	2.53	0.28	2.6	0.49	7.14	0.08	3.13	0.58	2.53	0.28
0.00000	0.00000	5.88	0.19	3.7	0.22	7.14	0.08	2.6	0.73	7.69	0.22	5.21	0.38	2.43	0.55	2.7	0.26	7.69	0.22	2.12	0.46	2.53	0.28	2.43	0.55	2.7	0.26	3.03	0.2	2.43	0.55	2.6	0.73	2.12	0.42	3.03	0.2	5.88	0.19	2.12	0.46	3.13	0.58	6.6	0.08	2.53	0.28	1.79	0.27
0.00000	0.00000	2.12	0.46	3.13	0.58	6.6	0.08	2.53	0.28	2.53	0.28	3.7	0.22	2.7	0.26	2.53	0.28	2.12	0.46	2.53	0.28	3.7	0.22	2.7	0.26	2.43	0.55	3.03	0.2	3.03	0.2	3.03	0.46	2.6	0.73	3.03	0.2	7.14	0.08	2.12	0.46	3.03	0.2	2.43	0.55	3.3	0.08	3.13	0.58
0.00000	0.00000	2.43	0.55	3.3	0.08	3.13	0.58	3.3	0.08	7.69	0.22	2.43	0.55	2.12	0.42	7.69	0.22	2.6	0.49	2.6	0.73	2.43	0.55	7.14	0.08	2.43	0.55	3.03	0.2	2.6	0.49	2.7	0.26	3.03	0.2	2.12	0.46	2.6	0.73	5.21	0.38	3.3	0.08	6.25	0.43	2.12	0.46	2.12	0.42
0.00000	0.00000	7.14	0.08	2.6	0.73	6.6	0.08	5.88	0.19	2.43	0.55	3.03	0.46	2.6	0.49	3.57	0.14	7.69	0.22	5.88	0.19	2.43	0.55	3.7	0.22	6.6	0.08	6.6	0.08	2.43	0.55	3.7	0.22	2.6	0.49	2.43	0.55	7.14	0.08	5.88	0.19	6.6	0.08	6.6	0.08	5.88	0.19	3.7	0.22
0.00000	0.00000	7.14	0.08	2.6	0.73	6.6	0.08	5.88	0.19	2.43	0.55	3.03	0.46	2.6	0.49	3.57	0.14	7.69	0.22	5.88	0.19	2.43	0.55	3.7	0.22	6.6	0.08	6.6	0.08	2.43	0.55	3.7	0.22	2.6	0.49	2.43	0.55	7.14	0.08	5.88	0.19	6.6	0.08	6.6	0.08	5.88	0.19	2.6	0.49
3.7	0.22	6.6	0.08	2.6	0.49	6.6	0.08	5.88	0.19	2.6	0.49	6.6	0.08	3.3	0.08	3.3	0.08	2.12	0.46	5.88	0.19	3.13	0.58	5.21	0.38	2.6	0.49	5.88	0.19	7.14	0.08	6.6	0.08	5.88	0.19	3.7	0.22	5.88	0.19	2.43	0.55	6.6	0.08	2.43	0.55	5.88	0.19	5.88	0.19
3.7	0.22	7.69	0.22	2.6	0.73	6.6	0.08	5.88	0.19	2.43	0.55	3.03	0.46	1.79	0.27	2.6	0.73	5.88	0.19	5.88	0.19	3.13	0.58	7.14	0.08	3.7	0.22	5.88	0.19	2.6	0.49	2.6	0.49	2.6	0.49	3.7	0.22	5.88	0.19	7.14	0.08	5.88	0.19	2.43	0.55	6.6	0.08	3.03	0.2
3.7	0.22	7.69	0.22	3.3	0.08	6.6	0.08	5.88	0.19	2.43	0.55	6.6	0.08	2.6	0.49	3.3	0.08	7.69	0.22	5.21	0.38	3.13	0.58	7.69	0.22	7.14	0.08	5.88	0.19	7.14	0.08	3.03	0.2	6.6	0.08	2.43	0.55	5.88	0.19	6.6	0.08	3.13	0.58	7.14	0.08	3.13	0.58	5.88	0.19
3.7	0.22	7.69	0.22	2.12	0.42	6.6	0.08	5.88	0.19	2.43	0.55	3.03	0.46	2.6	0.49	2.6	0.73	2.6	0.49	5.21	0.38	3.13	0.58	3.7	0.22	2.43	0.55	5.88	0.19	2.6	0.49	3.7	0.22	7.69	0.22	3.7	0.22	6.6	0.08	7.69	0.22	5.88	0.19	6.6	0.08	7.69	0.22	2.6	0.49
3.7	0.22	5.21	0.38	7.69	0.22	6.6	0.08	5.88	0.19	2.43	0.55	3.03	0.46	3.3	0.08	3.3	0.08	2.12	0.46	5.88	0.19	3.13	0.58	5.21	0.38	7.14	0.08	5.88	0.19	7.14	0.08	2.43	0.55	5.88	0.19	3.7	0.22	5.88	0.19	3.03	0.2	6.6	0.08	2.43	0.55	5.88	0.19	5.88	0.19
3.7	0.22	2.6	0.49	2.12	0.42	3.03	0.46	5.88	0.19	2.43	0.55	3.03	0.46	7.69	0.22	2.6	0.73	2.6	0.49	5.88	0.19	3.13	0.58	3.7	0.22	2.43	0.55	5.88	0.19	2.6	0.49	3.7	0.22	7.69	0.22	3.7	0.22	6.6	0.08	7.69	0.22	6.6	0.08	6.6	0.08	7.69	0.22	2.6	0.49
3.7	0.22	2.6	0.49	2.6	0.49	7.14	0.08	5.88	0.19	2.12	0.42	6.25	0.43	2.53	0.28	2.6	0.73	2.12	0.46	7.14	0.08	2.43	0.55	7.69	0.22	7.14	0.08	7.69	0.22	5.88	0.19	2.43	0.55	6.6	0.08	7.69	0.22	5.88	0.19	5.88	0.19	2.43	0.55	5.88	0.19	5.88	0.19	5.88	0.19
3.7	0.22	7.14	0.08	2.6	0.73	6.6	0.08	5.88	0.19	2.43	0.55	3.03	0.46	3.13	0.58	2.12	0.42	3.03	0.2	5.88	0.19	3.13	0.58	5.21	0.38	7.14	0.08	5.88	0.19	3.7	0.22	2.6	0.49	3.7	0.22	3.7	0.22	5.88	0.19	5.88	0.19	6.6	0.08	2.43	0.55	7.14	0.08	3.03	0.2
3.7	0.22	7.14	0.08	3.3	0.08	6.6	0.08	5.88	0.19	2.43	0.55	6.6	0.08	1.79	0.27	3.3	0.08	5.88	0.19	5.21	0.38	3.13	0.58	7.69	0.22	7.14	0.08	5.88	0.19	7.14	0.08	6.6	0.08	6.6	0.08	2.43	0.55	5.88	0.19	5.88	0.19	3.13	0.58	3.7	0.22	3.13	0.58	5.88	0.19
3.7	0.22	7.14	0.08	3.3	0.08	6.6	0.08	5.88	0.19	2.43	0.55	6.6	0.08	2.43	0.55	3.3	0.08	7.14	0.08	5.21	0.38	3.13	0.58	7.69	0.22	7.14	0.08	5.88	0.19	7.14	0.08	7.69	0.22	6.6	0.08	2.43	0.55	5.88	0.19	6.6	0.08	3.13	0.58	3.7	0.22	3.13	0.58	5.88	0.19
3.7	0.22	7.14	0.08	3.3	0.08	6.6	0.08	5.88	0.19	2.43	0.55	6.6	0.08	2.6	0.49	2.6	0.73	6.6	0.08	5.21	0.38	3.13	0.58	7.69	0.22	7.14	0.08	5.88	0.19	7.14	0.08	6.6	0.08	6.6	0.08	2.43	0.55	5.88	0.19	6.6	0.08	3.13	0.58	7.14	0.08	3.13	0.58	5.88	0.19
3.7	0.22	7.14	0.08	3.3	0.08	6.6	0.08	5.88	0.19	2.43	0.55	6.6	0.08	2.6	0.49	3.3	0.08	7.69	0.22	5.21	0.38	3.13	0.58	7.69	0.22	7.69	0.22	5.88	0.19	7.14	0.08	6.6	0.08	6.6	0.08	2.43	0.55	5.88	0.19	6.6	0.08	3.13	0.58	7.14	0.08	7.14	0.08	5.88	0.19
3.7	0.22	7.14	0.08	3.3	0.08	6.6	0.08	5.88	0.19	2.43	0.55	6.6	0.08	2.6	0.49	3.3	0.08	7.69	0.22	5.21	0.38	3.13	0.58	7.69	0.22	7.14	0.08	5.88	0.19	7.14	0.08	6.6	0.08	6.6	0.08	2.43	0.55	5.88	0.19	6.6	0.08	3.13	0.58	7.14	0.08	3.13	0.58	5.88	0.19
3.7	0.22	7.14	0.08	3.3	0.08	6.6	0.08	5.88	0.19	2.43	0.55	6.6	0.08	2.6	0.49	3.3	0.08	7.69	0.22	5.21	0.38	3.13	0.58	7.14	0.08	7.14	0.08	5.88	0.19	7.14	0.08	6.6	0.08	6.6	0.08	2.43	0.55	5.88	0.19	6.6	0.08	3.13	0.58	7.14	0.08	3.13	0.58	5.88	0.19
3.7	0.22	7.14	0.08	3.3	0.08	6.6	0.08	5.88	0.19	2.43	0.55	6.6	0.08	2.6	0.49	3.3	0.08	7.14	0.08	5.21	0.38	3.13	0.58	7.69	0.22	7.69	0.22	5.88	0.19	7.14	0.08	6.6	0.08	6.6	0.08	2.43	0.55	5.88	0.19	6.6	0.08	3.13	0.58	3.7	0.22	3.13	0.58	5.88	0.19
3.7	0.22	7.14	0.08	3.3	0.08	6.6	0.08	5.88	0.19	2.43	0.55	6.6	0.08	2.6	0.49	3.3	0.08	7.14	0.08	5.21	0.38	3.13	0.58	7.14	0.08	5.88	0.19	5.88	0.19	5.88	0.19	6.6	0.08	7.14	0.08	2.43	0.55	5.88	0.19	6.6	0.08	3.13	0.58	7.14	0.08	3.13	0.58	5.88	0.19
3.7	0.22	7.14	0.08	7.14	0.08	6.6	0.08	5.88	0.19	2.43	0.55	3.57	0.14	6.25	0.43	3.3	0.08	2.12	0.46	5.88	0.19	3.13	0.58	5.21	0.38	7.14	0.08	5.88	0.19	3.7	0.22	2.43	0.55	5.88	0.19	3.7	0.22	5.88	0.19	3.03	0.2	6.6	0.08	2.43	0.55	3.57	0.14	5.88	0.19
3.7	0.22	7.14	0.08	7.14	0.08	6.6	0.08	5.88	0.19	2.43	0.55	3.03	0.46	2.7	0.26	3.3	0.08	2.12	0.46	5.88	0.19	3.13	0.58	7.69	0.22	7.14	0.08	5.88	0.19	7.14	0.08	2.12	0.46	5.88	0.19	3.7	0.22	5.88	0.19	6.6	0.08	6.6	0.08	2.43	0.55	5.88	0.19	7.14	0.08
2.6	0.73	7.69	0.22	2.12	0.42	3.03	0.46	5.88	0.19	2.43	0.55	3.03	0.46	2.6	0.73	2.6	0.73	3.57	0.14	5.88	0.19	3.13	0.58	3.03	0.46	2.6	0.49	6.6	0.08	3.03	0.46	2.43	0.55	7.69	0.22	2.43	0.55	7.14	0.08	7.69	0.22	5.88	0.19	2.43	0.55	7.69	0.22	2.6	0.49
2.6	0.73	7.69	0.22	2.12	0.42	3.03	0.46	5.88	0.19	2.43	0.55	3.03	0.46	3.13	0.58	2.6	0.73	2.7	0.26	5.88	0.19	3.13	0.58	3.7	0.22	2.6	0.49	5.88	0.19	2.43	0.55	2.43	0.55	7.69	0.22	2.43	0.55	7.14	0.08	7.69	0.22	5.88	0.19	2.43	0.55	7.14	0.08	2.6	0.49
2.6	0.73	7.14	0.08	3.3	0.08	6.6	0.08	5.88	0.19	2.43	0.55	6.6	0.08	2.6	0.49	3.3	0.08	7.69	0.22	5.21	0.38	3.13	0.58	7.69	0.22	7.14	0.08	5.88	0.19	7.14	0.08	7.69	0.22	6.6	0.08	2.43	0.55	5.88	0.19	6.6	0.08	3.13	0.58	3.7	0.22	7.14	0.08	5.88	0.19
3.3	0.08	3.3	0.08	6.6	0.08	5.88	0.19	2.43	0.55	6.6	0.08	2.6	0.49	2.6	0.73	3.13	0.58	3.7	0.22	7.69	0.22	2.43	0.55	3.7	0.22	2.43	0.55	5.88	0.19	5.88	0.19	2.43	0.55	7.69	0.22	2.6	0.49	7.14	0.08	5.88	0.19	6.6	0.08	2.43	0.55	5.88	0.19	7.69	0.22
3.3	0.08	2.6	0.49	3.3	0.08	6.6	0.08	5.88	0.19	2.43	0.55	6.6	0.08	3.3	0.08	3.3	0.08	7.69	0.22	5.21	0.38	3.13	0.58	7.69	0.22	5.88	0.19	5.88	0.19	2.6	0.49	2.6	0.49	7.69	0.22	2.43	0.55	7.69	0.22	7.14	0.08	3.13	0.58	3.7	0.22	6.6	0.08	7.14	0.08
3.3	0.08	2.6	0.49	3.3	0.08	6.6	0.08	5.88	0.19	2.43	0.55	3.03	0.46	3.3	0.08	3.3	0.08	7.69	0.22	5.21	0.38	3.13	0.58	7.69	0.22	5.88	0.19	5.88	0.19	2.6	0.49	2.6	0.49	7.69	0.22	2.43	0.55	5.88	0.19	7.14	0.08	3.13	0.58	3.7	0.22	6.6	0.08	7.69	0.22
3.3	0.08	7.14	0.08	3.3	0.08	6.6	0.08	5.88	0.19	2.43	0.55	3.03	0.46	3.3	0.08	2.6	0.73	2.12	0.46	5.88	0.19	3.13	0.58	7.69	0.22	2.43	0.55	5.88	0.19	2.6	0.49	2.6	0.49	3.7	0.22	3.03	0.2	5.88	0.19	5.88	0.19	3.13	0.58	2.6	0.49	3.03	0.2	6.6	0.08
3.3	0.08	7.14	0.08	3.3	0.08	6.6	0.08	5.88	0.19	2.43	0.55	3.03	0.46	3.3	0.08	2.6	0.73	2.12	0.46	5.88	0.19	3.13	0.58	7.69	0.22	2.43	0.55	5.88	0.19	2.6	0.49	2.6	0.49	3.7	0.22	2.43	0.55	5.88	0.19	5.88	0.19	3.13	0.58	2.43	0.55	3.03	0.2	6.6	0.08
3.3	0.08	7.14	0.08	3.3	0.08	6.6	0.08	5.88	0.19	2.43	0.55	3.03	0.46	3.3	0.08	2.6	0.73	2.12	0.46	5.88	0.19	3.13	0.58	7.69	0.22	2.43	0.55	5.88	0.19	2.6	0.49	2.6	0.49	3.7	0.22	2.43	0.55	5.88	0.19	5.88	0.19	3.13	0.58	2.6	0.49	3.03	0.2	6.6	0.08
3.3	0.08	7.14	0.08	3.3	0.08	6.6	0.08	5.88	0.19	2.43	0.55	3.03	0.46	3.3	0.08	2.6	0.73	2.12	0.46	5.88	0.19	3.13	0.58	7.69	0.22	2.43	0.55	5.88	0.19	2.6	0.49	2.6	0.49	3.7	0.22	2.43	0.55	5.88	0.19	5.88	0.19	3.13	0.58	2.6	0.49	3.03	0.2	6.6	0.08
3.3	0.08	7.14	0.08	3.3	0.08	6.6	0.08	5.88	0.19	2.43	0.55	3.03	0.46	3.3	0.08	2.6	0.73	2.12	0.46	5.88	0.19	3.13	0.58	7.69	0.22	2.43	0.55	5.88	0.19	2.6	0.49	2.6	0.49	3.7	0.22	2.43	0.55	5.88	0.19	5.88	0.19	3.13	0.58	2.6	0.49	3.03	0.2	6.6	0.08
3.3	0.08	7.14	0.08	3.3	0.08	6.6	0.08	5.88	0.19	2.43	0.55	3.03	0.46	3.3	0.08	2.6	0.73	2.12	0.46	5.88	0.19	3.13	0.58	7.69	0.22	2.43	0.55	5.88	0.19	2.6	0.49	2.6	0.49	3.7	0.22	2.43	0.55	5.88	0.19	5.88	0.19	3.13	0.58	2.6	0.49	3.03	0.2	6.6	0.08
3.3	0.08	7.14	0.08	3.3	0.08	3.03	0.46	5.88	0.19	2.12	0.42	6.25	0.43	2.12	0.42	2.6	0.73	2.43	0.55	5.88	0.19	3.7	0.22	7.69	0.22	5.88	0.19	5.88	0.19	5.88	0.19	7.69	0.22	5.88	0.19	2.43	0.55	5.88	0.19	5.88	0.19	3.13	0.58	7.69	0.22	7.69	0.22	6.6	0.08
7.69	0.22	3.3	0.08	6.6	0.08	5.88	0.19	2.12	0.42	6.6	0.08	2.12	0.42	3.3	0.08	5.88	0.19	5.21	0.38	3.13	0.58	7.69	0.22	2.12	0.46	3.7	0.22	2.6	0.73	3.13	0.58	7.69	0.22	5.88	0.19	6.6	0.08	7.14	0.08	6.25	0.43	6.25	0.43	5.21	0.38	2.43	0.55	3.03	0.46
7.69	0.22	2.7	0.26	2.6	0.73	3.03	0.46	5.88	0.19	2.43	0.55	6.25	0.43	2.7	0.26	3.3	0.08	2.6	0.49	2.43	0.55	3.13	0.58	7.69	0.22	7.14	0.08	3.7	0.22	7.14	0.08	3.03	0.2	2.43	0.55	3.7	0.22	7.69	0.22	5.88	0.19	3.13	0.58	2.6	0.49	5.88	0.19	5.88	0.19
7.69	0.22	7.14	0.08	3.3	0.08	6.6	0.08	5.88	0.19	2.43	0.55	6.6	0.08	2.6	0.49	3.3	0.08	5.88	0.19	5.21	0.38	3.13	0.58	7.69	0.22	7.14	0.08	5.88	0.19	7.14	0.08	7.69	0.22	6.6	0.08	2.43	0.55	5.88	0.19	6.6	0.08	3.13	0.58	7.14	0.08	2.6	0.49	5.88	0.19
1.79	0.27	5.88	0.19	3.3	0.08	6.6	0.08	5.88	0.19	2.43	0.55	6.6	0.08	2.7	0.26	3.3	0.08	2.12	0.46	5.88	0.19	3.13	0.58	7.69	0.22	7.69	0.22	5.88	0.19	6.25	0.43	7.14	0.08	6.6	0.08	2.43	0.55	3.7	0.22	6.6	0.08	3.13	0.58	3.7	0.22	3.03	0.2	3.7	0.22
1.79	0.27	7.14	0.08	3.3	0.08	6.6	0.08	5.88	0.19	2.43	0.55	3.03	0.46	3.3	0.08	2.6	0.73	2.12	0.46	5.88	0.19	3.13	0.58	7.69	0.22	2.43	0.55	5.88	0.19	2.6	0.49	2.6	0.49	3.7	0.22	2.43	0.55	5.88	0.19	5.88	0.19	3.13	0.58	7.69	0.22	3.03	0.2	6.6	0.08
1.79	0.27	7.14	0.08	7.69	0.22	3.3	0.08	6.6	0.08	5.88	0.19	2.43	0.55	3.57	0.14	2.6	0.73	3.7	0.22	5.21	0.38	3.13	0.58	5.21	0.38	2.6	0.49	5.88	0.19	2.6	0.49	7.14	0.08	7.69	0.22	3.7	0.22	7.14	0.08	7.69	0.22	3.13	0.58	3.7	0.22	6.6	0.08	5.88	0.19
5.88	0.19	7.69	0.22	2.6	0.49	6.6	0.08	5.88	0.19	2.43	0.55	2.43	0.55	2.6	0.73	2.6	0.73	2.12	0.46	5.88	0.19	3.13	0.58	7.69	0.22	2.6	0.49	5.88	0.19	7.69	0.22	3.03	0.2	2.43	0.55	3.7	0.22	5.88	0.19	6.6	0.08	6.6	0.08	2.43	0.55	5.88	0.19	7.69	0.22
2.12	0.42	7.69	0.22	2.6	0.73	3.03	0.46	5.88	0.19	2.43	0.55	3.03	0.46	3.3	0.08	2.6	0.73	2.7	0.26	5.88	0.19	3.13	0.58	2.43	0.55	2.6	0.49	5.88	0.19	2.43	0.55	2.43	0.55	7.69	0.22	2.43	0.55	7.14	0.08	2.6	0.49	6.6	0.08	2.43	0.55	7.69	0.22	2.6	0.49
2.12	0.46	7.14	0.08	3.3	0.08	6.6	0.08	5.88	0.19	2.43	0.55	6.25	0.43	2.6	0.73	2.6	0.73	7.69	0.22	5.88	0.19	3.13	0.58	7.69	0.22	7.69	0.22	5.88	0.19	3.7	0.22	3.7	0.22	6.6	0.08	2.43	0.55	7.14	0.08	3.7	0.22	3.13	0.58	2.43	0.55	5.88	0.19	7.14	0.08
2.12	0.46	7.14	0.08	3.3	0.08	6.6	0.08	5.88	0.19	2.43	0.55	3.03	0.46	7.14	0.08	3.3	0.08	2.12	0.46	5.88	0.19	3.13	0.58	7.69	0.22	2.6	0.49	5.88	0.19	3.7	0.22	3.7	0.22	2.6	0.49	2.43	0.55	7.14	0.08	6.6	0.08	2.43	0.55	2.43	0.55	5.88	0.19	7.14	0.08
2.7	0.26	3.03	0.2	2.43	0.55	3.7	0.22	7.69	0.22	3.03	0.2	5.88	0.19	2.12	0.46	3.13	0.58	3.03	0.46	2.53	0.28	1.79	0.27	7.69	0.22	2.43	0.55	3.13	0.58	1.79	0.27	2.43	0.55	5.88	0.19	3.7	0.22	2.12	0.46	3.03	0.2	3.03	0.2	3.03	0.46	2.6	0.73	3.03	0.2
2.7	0.26	7.69	0.22	3.3	0.08	6.6	0.08	5.88	0.19	2.43	0.55	3.03	0.46	3.7	0.22	2.6	0.73	2.6	0.73	2.12	0.46	5.88	0.19	2.6	0.49	5.88	0.19	7.69	0.22	2.43	0.55	7.69	0.22	7.69	0.22	2.43	0.55	2.43	0.55	7.14	0.08	7.69	0.22	5.88	0.19	6.6	0.08	7.69	0.22
2.7	0.26	7.69	0.22	3.3	0.08	6.6	0.08	5.88	0.19	2.43	0.55	3.03	0.46	3.7	0.22	3.13	0.58	2.6	0.73	2.12	0.46	5.88	0.19	2.6	0.49	5.88	0.19	7.69	0.22	2.43	0.55	7.69	0.22	7.69	0.22	2.43	0.55	2.43	0.55	7.14	0.08	7.69	0.22	5.88	0.19	6.6	0.08	7.69	0.22
2.7	0.26	7.69	0.22	3.3	0.08	6.6	0.08	5.88	0.19	2.43	0.55	3.03	0.46	3.7	0.22	3.13	0.58	2.6	0.73	2.12	0.46	5.88	0.19	2.6	0.49	5.88	0.19	7.69	0.22	2.43	0.55	7.69	0.22	7.69	0.22	2.43	0.55	2.43	0.55	7.14	0.08	7.69	0.22	5.88	0.19	6.6	0.08	7.69	0.22
2.7	0.26	7.69	0.22	3.3	0.08	6.6	0.08	5.88	0.19	2.43	0.55	3.03	0.46	3.7	0.22	3.13	0.58	2.6	0.73	2.12	0.46	5.88	0.19	2.6	0.49	5.88	0.19	7.69	0.22	2.43	0.55	7.69	0.22	7.69	0.22	2.43	0.55	2.43	0.55	7.14	0.08	7.69	0.22	5.88	0.19	6.6	0.08	7.69	0.22
2.7	0.26	7.69	0.22	3.3	0.08	6.6	0.08	5.88	0.19	2.43	0.55	3.03	0.46	3.7	0.22	3.13	0.58	2.6	0.73	2.12	0.46	5.88	0.19	2.6	0.49	5.88	0.19	7.69	0.22	2.43	0.55	7.69	0.22	7.69	0.22	2.43	0.55	2.43	0.55	7.14	0.08	7.69	0.22	5.88	0.19	6.6	0.08	7.69	0.22
2.7	0.26	7.69	0.22	3.3	0.08	6.6	0.08	5.88	0.19	2.43	0.55	3.03	0.46	3.7	0.22	3.13	0.58	2.6	0.73	2.12	0.46	5.88	0.19	2.6	0.49	5.88	0.19	7.69	0.22	2.43	0.55	7.69	0.22	7.69	0.22	2.43	0.55	2.43	0.55	7.14	0.08	7.69	0.22	5.88	0.19	6.6	0.08	7.69	0.22
2.7	0.26	5.88	0.19	2.7	0.26	6.6	0.08	5.88	0.19	2.43	0.55	6.6	0.08	3.3	0.08	2.6	0.73	3.03	0.2	5.88	0.19	2.6	0.49	5.88	0.19	7.69	0.22	6.6	0.08	7.69	0.22	7.14	0.08	5.88	0.19	2.43	0.55	5.88	0.19	7.14	0.08	6.6	0.08	6.6	0.08	7.69	0.22	7.69	0.22
2.7	0.26	2.12	0.42	3.3	0.08	6.6	0.08	5.88	0.19	2.43	0.55	3.03	0.46	2.53	0.28	2.6	0.73	2.6	0.73	2.43	0.55	5.88	0.19	2.6	0.49	7.14	0.08	3.7	0.22	6.6	0.08	7.69	0.22	5.88	0.19	5.88	0.19	2.43	0.55	5.88	0.19	7.14	0.08	6.6	0.08	5.88	0.19	7.69	0.22
2.7	0.26	2.6	0.49	2.6	0.73	6.6	0.08	5.88	0.19	2.43	0.55	3.03	0.46	2.6	0.73	3.13	0.58	2.43	0.55	5.88	0.19	2.6	0.49	5.88	0.19	2.43	0.55	6.6	0.08	3.7	0.22	5.88	0.19	7.69	0.22	2.43	0.55	7.14	0.08	7.69	0.22	3.03	0.2	6.6	0.08	5.88	0.19	5.21	0.38
2.7	0.26	7.14	0.08	3.3	0.08	6.6	0.08	5.88	0.19	2.43	0.55	3.03	0.46	3.3	0.08	2.6	0.73	2.12	0.46	5.88	0.19	3.13	0.58	7.69	0.22	2.43	0.55	5.88	0.19	2.6	0.49	2.6	0.49	3.7	0.22	2.43	0.55	5.88	0.19	5.88	0.19	3.13	0.58	7.69	0.22	3.03	0.2	6.6	0.08
2.43	0.55	5.88	0.19	3.3	0.08	3.03	0.46	5.88	0.19	3.7	0.22	3.03	0.46	3.3	0.08	2.6	0.73	2.12	0.46	5.88	0.19	3.13	0.58	3.13	0.58	2.6	0.49	5.88	0.19	3.7	0.22	2.43	0.55	5.88	0.19	2.43	0.55	7.14	0.08	7.14	0.08	3.13	0.58	2.43	0.55	5.88	0.19	7.69	0.22
2.43	0.55	7.14	0.08	3.3	0.08	6.6	0.08	5.88	0.19	2.43	0.55	6.6	0.08	2.6	0.49	3.3	0.08	7.14	0.08	5.21	0.38	3.13	0.58	7.14	0.08	7.14	0.08	5.88	0.19	7.14	0.08	6.6	0.08	6.6	0.08	2.43	0.55	5.88	0.19	6.6	0.08	3.13	0.58	7.14	0.08	3.13	0.58	5.88	0.19
2.43	0.55	7.14	0.08	2.43	0.55	6.6	0.08	5.88	0.19	3.7	0.22	3.03	0.46	3.3	0.08	3.3	0.08	2.12	0.46	5.88	0.19	3.13	0.58	5.21	0.38	3.7	0.22	5.88	0.19	2.6	0.49	7.69	0.22	7.69	0.22	3.7	0.22	5.88	0.19	3.03	0.2	6.6	0.08	2.6	0.49	5.88	0.19	5.88	0.19
2.43	0.55	7.14	0.08	2.43	0.55	6.6	0.08	5.88	0.19	3.7	0.22	3.03	0.46	3.3	0.08	3.3	0.08	2.12	0.46	5.88	0.19	3.13	0.58	5.21	0.38	3.7	0.22	5.88	0.19	2.6	0.49	7.69	0.22	2.6	0.49	2.43	0.55	5.88	0.19	3.03	0.2	6.6	0.08	2.43	0.55	5.88	0.19	5.88	0.19
2.43	0.55	7.14	0.08	2.6	0.49	6.6	0.08	5.88	0.19	3.7	0.22	3.03	0.46	2.6	0.73	3.3	0.08	2.12	0.46	5.88	0.19	3.13	0.58	1.79	0.27	3.7	0.22	6.6	0.08	2.43	0.55	6.6	0.08	5.21	0.38	2.43	0.55	5.88	0.19	2.43	0.55	6.6	0.08	2.43	0.55	2.43	0.55	5.88	0.19
2.6	0.49	7.69	0.22	2.6	0.73	6.6	0.08	5.88	0.19	2.43	0.55	3.03	0.46	2.6	0.49	2.6	0.73	2.43	0.55	5.88	0.19	3.13	0.58	2.43	0.55	2.6	0.49	5.88	0.19	2.6	0.49	3.7	0.22	7.14	0.08	2.6	0.49	7.14	0.08	2.6	0.49	5.88	0.19	2.43	0.55	5.88	0.19	2.6	0.49
2.6	0.49	7.69	0.22	3.3	0.08	6.6	0.08	5.88	0.19	2.43	0.55	3.03	0.46	2.6	0.49	3.3	0.08	2.6	0.49	5.21	0.38	3.13	0.58	7.69	0.22	7.69	0.22	5.88	0.19	2.6	0.49	3.7	0.22	5.88	0.19	2.43	0.55	5.88	0.19	6.6	0.08	3.13	0.58	3.7	0.22	2.43	0.55	5.88	0.19
2.6	0.49	5.88	0.19	2.6	0.73	6.6	0.08	5.88	0.19	2.43	0.55	3.03	0.46	3.13	0.58	2.12	0.42	3.03	0.2	5.88	0.19	3.13	0.58	5.21	0.38	7.14	0.08	5.88	0.19	3.7	0.22	2.6	0.49	3.7	0.22	3.7	0.22	5.88	0.19	5.88	0.19	6.6	0.08	2.43	0.55	7.14	0.08	3.03	0.2
2.6	0.49	5.88	0.19	3.3	0.08	6.6	0.08	5.88	0.19	2.43	0.55	6.6	0.08	2.7	0.26	3.3	0.08	2.12	0.46	5.88	0.19	3.13	0.58	7.69	0.22	7.69	0.22	5.88	0.19	6.25	0.43	7.14	0.08	6.6	0.08	2.43	0.55	3.7	0.22	6.6	0.08	3.13	0.58	3.7	0.22	3.03	0.2	3.7	0.22
2.6	0.49	5.88	0.19	3.3	0.08	6.6	0.08	5.88	0.19	2.43	0.55	6.6	0.08	2.7	0.26	3.3	0.08	2.12	0.46	5.88	0.19	3.13	0.58	7.69	0.22	7.69	0.22	5.88	0.19	6.25	0.43	7.14	0.08	6.6	0.08	2.43	0.55	3.7	0.22	6.6	0.08	3.13	0.58	3.7	0.22	3.03	0.2	3.7	0.22
2.6	0.49	5.88	0.19	3.3	0.08	6.6	0.08	5.88	0.19	2.43	0.55	6.6	0.08	2.7	0.26	3.3	0.08	2.12	0.46	5.88	0.19	3.13	0.58	7.69	0.22	7.69	0.22	5.88	0.19	6.25	0.43	7.14	0.08	6.6	0.08	2.43	0.55	3.7	0.22	5.88	0.19	3.13	0.58	3.7	0.22	3.03	0.2	3.7	0.22
2.6	0.49	5.88	0.19	3.3	0.08	6.6	0.08	5.88	0.19	2.43	0.55	2.43	0.55	3.3	0.08	3.13	0.58	3.7	0.22	5.88	0.19	3.13	0.58	3.13	0.58	2.6	0.49	5.88	0.19	3.7	0.22	3.7	0.22	5.88	0.19	2.43	0.55	7.69	0.22	5.21	0.38	3.13	0.58	2.43	0.55	5.88	0.19	5.88	0.19
2.6	0.49	7.14	0.08	2.43	0.55	6.6	0.08	5.88	0.19	3.7	0.22	3.03	0.46	3.3	0.08	2.6	0.73	2.12	0.46	5.88	0.19	3.13	0.58	5.21	0.38	3.7	0.22	5.88	0.19	3.13	0.58	3.03	0.2	5.21	0.38	3.7	0.22	5.88	0.19	2.43	0.55	6.6	0.08	2.43	0.55	3.7	0.22	7.69	0.22
2.6	0.49	7.14	0.08	2.43	0.55	6.6	0.08	5.88	0.19	3.7	0.22	3.03	0.46	3.3	0.08	2.6	0.73	2.12	0.46	5.88	0.19	3.13	0.58	5.21	0.38	3.7	0.22	5.88	0.19	3.13	0.58	2.43	0.55	5.21	0.38	3.7	0.22	5.88	0.19	6.6	0.08	6.6	0.08	2.43	0.55	3.7	0.22	7.69	0.22
7.14	0.08	6.6	0.08	3.3	0.08	3.03	0.46	6.6	0.08	2.6	0.73	6.25	0.43	2.12	0.42	2.43	0.55	3.13	0.58	6.6	0.08	3.7	0.22	7.69	0.22	7.14	0.08	5.88	0.19	5.88	0.19	7.69	0.22	5.88	0.19	3.7	0.22	3.7	0.22	5.88	0.19	3.13	0.58	7.14	0.08	5.88	0.19	5.88	0.19
7.14	0.08	7.69	0.22	7.69	0.22	3.03	0.46	5.88	0.19	2.43	0.55	3.03	0.46	3.3	0.08	3.3	0.08	2.12	0.46	5.88	0.19	3.13	0.58	2.6	0.49	2.43	0.55	5.88	0.19	3.7	0.22	6.6	0.08	5.88	0.19	2.43	0.55	7.69	0.22	7.69	0.22	6.6	0.08	6.6	0.08	5.88	0.19	5.88	0.19
7.14	0.08	7.69	0.22	2.6	0.49	6.6	0.08	5.88	0.19	2.43	0.55	3.03	0.46	2.6	0.73	3.3	0.08	2.12	0.46	5.88	0.19	3.13	0.58	6.6	0.08	7.14	0.08	5.88	0.19	3.7	0.22	3.03	0.2	2.43	0.55	3.7	0.22	5.88	0.19	3.03	0.2	6.6	0.08	6.6	0.08	5.88	0.19	7.69	0.22
7.14	0.08	7.69	0.22	2.6	0.49	6.6	0.08	5.88	0.19	2.43	0.55	3.03	0.46	3.3	0.08	3.3	0.08	2.12	0.46	5.88	0.19	3.13	0.58	7.69	0.22	2.43	0.55	5.88	0.19	7.14	0.08	5.88	0.19	7.69	0.22	2.43	0.55	7.69	0.22	5.88	0.19	6.6	0.08	6.6	0.08	7.69	0.22	6.6	0.08
7.14	0.08	7.14	0.08	3.3	0.08	6.6	0.08	5.88	0.19	2.43	0.55	3.03	0.46	2.12	0.42	2.6	0.73	2.6	0.49	5.21	0.38	3.13	0.58	7.69	0.22	2.6	0.49	5.88	0.19	5.88	0.19	2.43	0.55	7.14	0.08	3.7	0.22	5.88	0.19	5.88	0.19	3.13	0.58	2.43	0.55	3.03	0.2	6.6	0.08
7.14	0.08	7.14	0.08	3.3	0.08	6.6	0.08	5.88	0.19	3.03	0.46	3.03	0.46	2.6	0.49	3.3	0.08	7.69	0.22	5.21	0.38	3.13	0.58	7.14	0.08	3.7	0.22	6.6	0.08	3.03	0.2	7.69	0.22	6.6	0.08	2.43	0.55	6.6	0.08	2.6	0.49	3.13	0.58	7.14	0.08	5.88	0.19	5.88	0.19
0.00000	0.00000	3.3	0.08	7.69	0.22	2.43	0.55	2.12	0.42	3.7	0.22	2.6	0.49	2.6	0.73	2.6	0.73	2.43	0.55	5.88	0.19	2.6	0.49	7.14	0.08	3.7	0.22	6.6	0.08	7.69	0.22	5.88	0.19	5.88	0.19	2.43	0.55	5.88	0.19	5.21	0.38	6.6	0.08	6.6	0.08	5.88	0.19	7.69	0.22
0.00000	0.00000	0.00000	0.00000	0.00000	0.00000	0.00000	0.00000	0.00000	0.00000	0.00000	0.00000	0.00000	0.00000	0.00000	0.00000	0.00000	0.00000	0.00000	0.00000	0.00000	0.00000	3.13	0.58	3.7	0.22	5.88	0.19	5.88	0.19	2.6	0.49	3.7	0.22	3.7	0.22	2.43	0.55	5.88	0.19	5.88	0.19	3.13	0.58	2.6	0.49	3.03	0.2	5.88	0.19
0.00000	0.00000	0.00000	0.00000	0.00000	0.00000	0.00000	0.00000	0.00000	0.00000	0.00000	0.00000	0.00000	0.00000	0.00000	0.00000	0.00000	0.00000	0.00000	0.00000	0.00000	0.00000	3.13	0.58	3.7	0.22	5.88	0.19	5.88	0.19	2.6	0.49	7.14	0.08	3.7	0.22	2.43	0.55	5.88	0.19	5.88	0.19	3.13	0.58	2.6	0.49	3.03	0.2	5.88	0.19
0.00000	0.00000	0.00000	0.00000	0.00000	0.00000	0.00000	0.00000	0.00000	0.00000	0.00000	0.00000	0.00000	0.00000	0.00000	0.00000	0.00000	0.00000	0.00000	0.00000	0.00000	0.00000	3.13	0.58	7.69	0.22	3.03	0.2	5.88	0.19	2.6	0.49	3.7	0.22	3.7	0.22	2.43	0.55	5.88	0.19	5.88	0.19	3.13	0.58	2.6	0.49	7.14	0.08	7.69	0.22
0.00000	0.00000	0.00000	0.00000	0.00000	0.00000	0.00000	0.00000	0.00000	0.00000	0.00000	0.00000	0.00000	0.00000	0.00000	0.00000	0.00000	0.00000	0.00000	0.00000	0.00000	0.00000	3.13	0.58	7.69	0.22	3.03	0.2	5.88	0.19	2.6	0.49	3.7	0.22	3.7	0.22	2.43	0.55	5.88	0.19	5.88	0.19	3.13	0.58	2.6	0.49	7.14	0.08	7.69	0.22
0.00000	0.00000	0.00000	0.00000	0.00000	0.00000	0.00000	0.00000	0.00000	0.00000	0.00000	0.00000	0.00000	0.00000	0.00000	0.00000	0.00000	0.00000	0.00000	0.00000	0.00000	0.00000	3.13	0.58	7.69	0.22	3.03	0.2	5.88	0.19	2.6	0.49	3.7	0.22	3.7	0.22	2.43	0.55	5.88	0.19	5.88	0.19	3.13	0.58	2.6	0.49	7.14	0.08	7.69	0.22
0.00000	0.00000	0.00000	0.00000	0.00000	0.00000	0.00000	0.00000	0.00000	0.00000	0.00000	0.00000	0.00000	0.00000	0.00000	0.00000	0.00000	0.00000	0.00000	0.00000	0.00000	0.00000	3.13	0.58	7.69	0.22	3.03	0.2	5.88	0.19	2.6	0.49	3.7	0.22	3.7	0.22	2.43	0.55	5.88	0.19	5.88	0.19	3.13	0.58	2.6	0.49	7.14	0.08	7.69	0.22
0.00000	0.00000	0.00000	0.00000	0.00000	0.00000	0.00000	0.00000	0.00000	0.00000	0.00000	0.00000	0.00000	0.00000	0.00000	0.00000	0.00000	0.00000	0.00000	0.00000	0.00000	0.00000	3.13	0.58	7.69	0.22	7.69	0.22	5.88	0.19	3.7	0.22	7.14	0.08	6.6	0.08	2.43	0.55	7.14	0.08	3.13	0.58	3.13	0.58	3.7	0.22	3.03	0.2	5.88	0.19
0.00000	0.00000	0.00000	0.00000	0.00000	0.00000	0.00000	0.00000	0.00000	0.00000	0.00000	0.00000	0.00000	0.00000	0.00000	0.00000	0.00000	0.00000	0.00000	0.00000	0.00000	0.00000	3.13	0.58	2.6	0.49	5.88	0.19	5.88	0.19	7.14	0.08	5.88	0.19	6.6	0.08	2.43	0.55	5.88	0.19	5.88	0.19	3.13	0.58	7.14	0.08	6.6	0.08	5.88	0.19
0.00000	0.00000	0.00000	0.00000	0.00000	0.00000	0.00000	0.00000	0.00000	0.00000	0.00000	0.00000	0.00000	0.00000	0.00000	0.00000	0.00000	0.00000	0.00000	0.00000	0.00000	0.00000	3.13	0.58	7.14	0.08	3.7	0.22	5.88	0.19	2.6	0.49	3.7	0.22	7.14	0.08	3.7	0.22	7.14	0.08	2.43	0.55	3.13	0.58	3.7	0.22	7.14	0.08	7.14	0.08
3.7	0.22	3.3	0.08	5.88	0.19	3.03	0.46	5.88	0.19	2.43	0.55	6.25	0.43	3.13	0.58	3.7	0.22	2.12	0.46	5.88	0.19	2.6	0.49	2.6	0.49	3.7	0.22	5.88	0.19	7.69	0.22	7.69	0.22	3.03	0.46	5.88	0.19	3.7	0.22	7.14	0.08	2.6	0.49	5.88	0.19	6.6	0.08	7.14	0.08
3.7	0.22	3.3	0.08	5.88	0.19	3.03	0.46	5.88	0.19	2.43	0.55	6.25	0.43	3.13	0.58	3.7	0.22	2.12	0.46	5.88	0.19	2.6	0.49	2.6	0.49	3.7	0.22	5.88	0.19	7.69	0.22	7.69	0.22	3.03	0.46	5.88	0.19	3.7	0.22	7.14	0.08	2.6	0.49	5.88	0.19	6.6	0.08	7.14	0.08
3.7	0.22	3.3	0.08	5.88	0.19	3.03	0.46	5.88	0.19	2.43	0.55	6.25	0.43	3.13	0.58	3.7	0.22	2.12	0.46	5.88	0.19	2.6	0.49	2.6	0.49	3.7	0.22	5.88	0.19	7.69	0.22	7.69	0.22	3.03	0.46	5.88	0.19	3.7	0.22	7.14	0.08	2.6	0.49	5.88	0.19	6.6	0.08	7.14	0.08
3.7	0.22	2.12	0.46	2.43	0.55	6.6	0.08	2.6	0.73	7.14	0.08	5.88	0.19	3.3	0.08	6.25	0.43	3.13	0.58	3.7	0.22	2.12	0.46	7.14	0.08	2.43	0.55	5.88	0.19	3.03	0.46	5.88	0.19	7.69	0.22	7.14	0.08	3.7	0.22	3.13	0.58	7.14	0.08	7.69	0.22	5.88	0.19	5.88	0.19
3.7	0.22	7.14	0.08	7.14	0.08	7.14	0.08	5.88	0.19	2.6	0.49	6.25	0.43	2.53	0.28	3.3	0.08	2.12	0.46	7.69	0.22	3.13	0.58	6.25	0.43	7.14	0.08	5.88	0.19	5.88	0.19	2.6	0.49	3.7	0.22	2.12	0.42	2.6	0.49	5.88	0.19	5.88	0.19	5.88	0.19	5.88	0.19	5.88	0.19
3.7	0.22	7.14	0.08	7.14	0.08	3.03	0.46	5.88	0.19	3.3	0.08	6.6	0.08	2.6	0.49	3.3	0.08	7.69	0.22	2.6	0.49	2.43	0.55	7.69	0.22	3.7	0.22	7.14	0.08	5.21	0.38	7.69	0.22	2.43	0.55	7.14	0.08	5.88	0.19	6.6	0.08	5.88	0.19	7.69	0.22	7.69	0.22	5.88	0.19
3.7	0.22	7.14	0.08	7.14	0.08	3.03	0.46	5.88	0.19	3.3	0.08	6.6	0.08	2.6	0.49	3.3	0.08	7.69	0.22	2.6	0.49	2.43	0.55	7.69	0.22	3.7	0.22	7.14	0.08	5.21	0.38	7.69	0.22	2.43	0.55	7.14	0.08	5.88	0.19	6.6	0.08	5.88	0.19	7.69	0.22	7.69	0.22	5.88	0.19
3.7	0.22	7.14	0.08	7.14	0.08	3.03	0.46	5.88	0.19	3.3	0.08	6.6	0.08	2.6	0.49	3.3	0.08	7.69	0.22	2.6	0.49	2.43	0.55	7.69	0.22	3.7	0.22	7.14	0.08	5.21	0.38	7.69	0.22	2.43	0.55	7.14	0.08	2.43	0.55	6.6	0.08	5.88	0.19	7.69	0.22	7.69	0.22	5.88	0.19
3.13	0.58	3.3	0.08	2.53	0.28	6.6	0.08	5.88	0.19	6.6	0.08	6.25	0.43	2.6	0.73	3.3	0.08	2.12	0.46	5.88	0.19	3.7	0.22	7.14	0.08	3.7	0.22	5.88	0.19	5.88	0.19	2.43	0.55	5.88	0.19	3.7	0.22	3.7	0.22	5.88	0.19	3.7	0.22	3.7	0.22	3.7	0.22	5.88	0.19
7.69	0.22	3.03	0.46	2.6	0.73	3.03	0.46	5.88	0.19	2.43	0.55	6.25	0.43	2.6	0.73	2.6	0.49	2.12	0.46	3.3	0.08	3.7	0.22	5.88	0.19	5.88	0.19	5.88	0.19	2.6	0.49	5.88	0.19	3.7	0.22	7.69	0.22	7.14	0.08	5.88	0.19	7.14	0.08	7.14	0.08	5.88	0.19	6.6	0.08
7.69	0.22	3.03	0.46	2.6	0.49	3.03	0.46	5.88	0.19	2.6	0.73	6.25	0.43	2.6	0.49	2.12	0.42	3.03	0.46	3.3	0.08	2.43	0.55	7.69	0.22	3.13	0.58	7.14	0.08	7.69	0.22	5.88	0.19	3.13	0.58	3.13	0.58	7.69	0.22	7.14	0.08	7.14	0.08	5.88	0.19	3.7	0.22	2.43	0.55
7.69	0.22	3.03	0.46	2.6	0.49	3.03	0.46	5.88	0.19	2.6	0.73	6.25	0.43	2.6	0.49	2.12	0.42	3.03	0.46	3.3	0.08	2.43	0.55	7.69	0.22	3.13	0.58	7.14	0.08	7.69	0.22	5.88	0.19	3.13	0.58	3.13	0.58	7.69	0.22	7.14	0.08	7.14	0.08	5.88	0.19	3.7	0.22	2.43	0.55
1.79	0.27	2.12	0.46	5.21	0.38	6.6	0.08	5.88	0.19	3.7	0.22	6.25	0.43	3.13	0.58	3.3	0.08	2.12	0.46	3.7	0.22	7.14	0.08	5.88	0.19	5.88	0.19	5.88	0.19	5.88	0.19	3.7	0.22	5.88	0.19	5.88	0.19	3.7	0.22	5.88	0.19	3.7	0.22	5.88	0.19	3.13	0.58	5.88	0.19
5.88	0.19	5.88	0.19	3.3	0.08	3.03	0.46	7.69	0.22	2.12	0.46	6.6	0.08	2.6	0.49	2.6	0.73	2.6	0.49	3.7	0.22	3.7	0.22	7.14	0.08	7.14	0.08	7.69	0.22	5.21	0.38	7.14	0.08	3.13	0.58	3.7	0.22	5.88	0.19	7.14	0.08	5.88	0.19	7.14	0.08	3.7	0.22	5.88	0.19
2.7	0.26	5.88	0.19	3.7	0.22	6.6	0.08	5.88	0.19	3.3	0.08	6.25	0.43	3.57	0.14	3.3	0.08	3.7	0.22	2.12	0.46	2.6	0.49	7.69	0.22	3.7	0.22	7.14	0.08	3.7	0.22	5.88	0.19	5.88	0.19	3.7	0.22	3.7	0.22	5.88	0.19	3.13	0.58	6.6	0.08	5.88	0.19	2.43	0.55
2.7	0.26	5.88	0.19	3.3	0.08	3.03	0.46	7.69	0.22	2.7	0.26	5.88	0.19	2.6	0.49	2.6	0.73	2.6	0.49	7.14	0.08	3.7	0.22	7.69	0.22	3.7	0.22	7.69	0.22	5.21	0.38	7.14	0.08	2.6	0.49	2.6	0.49	6.25	0.43	7.14	0.08	7.69	0.22	7.14	0.08	3.13	0.58	5.88	0.19
2.7	0.26	5.88	0.19	3.3	0.08	3.03	0.46	7.69	0.22	2.7	0.26	5.88	0.19	2.6	0.49	2.6	0.73	2.6	0.49	7.14	0.08	3.7	0.22	7.69	0.22	3.7	0.22	7.69	0.22	5.21	0.38	7.14	0.08	2.6	0.49	2.6	0.49	6.25	0.43	7.14	0.08	7.69	0.22	7.14	0.08	3.13	0.58	5.88	0.19
2.7	0.26	5.88	0.19	2.6	0.49	6.6	0.08	5.88	0.19	2.7	0.26	6.25	0.43	3.57	0.14	3.3	0.08	3.7	0.22	2.43	0.55	2.6	0.49	7.69	0.22	7.69	0.22	7.14	0.08	2.6	0.49	5.21	0.38	5.88	0.19	3.7	0.22	3.7	0.22	5.88	0.19	3.13	0.58	3.03	0.46	5.88	0.19	3.03	0.2
2.7	0.26	5.88	0.19	7.14	0.08	6.6	0.08	5.88	0.19	3.3	0.08	6.25	0.43	3.57	0.14	3.3	0.08	3.7	0.22	2.12	0.46	2.6	0.49	7.69	0.22	3.7	0.22	7.14	0.08	3.7	0.22	5.88	0.19	5.88	0.19	3.7	0.22	3.7	0.22	5.88	0.19	3.13	0.58	6.6	0.08	5.88	0.19	2.43	0.55
2.53	0.28	5.88	0.19	3.7	0.22	6.6	0.08	5.88	0.19	3.3	0.08	6.25	0.43	3.57	0.14	3.3	0.08	3.7	0.22	2.12	0.46	2.6	0.49	7.69	0.22	7.69	0.22	7.14	0.08	3.7	0.22	5.88	0.19	5.88	0.19	2.43	0.55	7.69	0.22	5.88	0.19	3.13	0.58	6.6	0.08	5.88	0.19	2.43	0.55
2.53	0.28	5.88	0.19	3.7	0.22	6.6	0.08	5.88	0.19	3.3	0.08	6.25	0.43	3.57	0.14	3.3	0.08	3.7	0.22	2.12	0.46	2.6	0.49	7.69	0.22	7.14	0.08	7.14	0.08	3.7	0.22	5.88	0.19	5.88	0.19	3.7	0.22	3.7	0.22	5.88	0.19	3.13	0.58	6.6	0.08	5.88	0.19	2.43	0.55
2.53	0.28	5.88	0.19	3.7	0.22	6.6	0.08	5.88	0.19	3.3	0.08	6.25	0.43	3.57	0.14	3.3	0.08	3.7	0.22	2.12	0.46	2.6	0.49	7.14	0.08	3.7	0.22	7.14	0.08	3.7	0.22	3.7	0.22	5.88	0.19	2.43	0.55	7.14	0.08	5.88	0.19	3.13	0.58	6.6	0.08	5.88	0.19	2.43	0.55
2.53	0.28	5.88	0.19	3.7	0.22	6.6	0.08	5.88	0.19	3.3	0.08	6.25	0.43	3.57	0.14	3.3	0.08	3.7	0.22	2.43	0.55	2.6	0.49	7.69	0.22	6.6	0.08	7.14	0.08	3.7	0.22	5.21	0.38	5.88	0.19	2.43	0.55	3.7	0.22	5.88	0.19	3.13	0.58	6.6	0.08	6.6	0.08	2.43	0.55
2.53	0.28	5.88	0.19	3.7	0.22	6.6	0.08	5.88	0.19	3.3	0.08	6.25	0.43	3.57	0.14	3.3	0.08	3.7	0.22	2.43	0.55	2.6	0.49	7.69	0.22	7.69	0.22	7.14	0.08	3.7	0.22	5.21	0.38	5.88	0.19	2.43	0.55	6.6	0.08	5.88	0.19	3.13	0.58	6.6	0.08	5.88	0.19	2.43	0.55
2.53	0.28	5.88	0.19	3.7	0.22	6.6	0.08	5.88	0.19	3.3	0.08	6.25	0.43	3.57	0.14	3.3	0.08	2.12	0.46	2.43	0.55	2.6	0.49	7.69	0.22	6.6	0.08	7.14	0.08	7.14	0.08	5.21	0.38	5.88	0.19	2.6	0.49	7.69	0.22	5.88	0.19	3.13	0.58	6.6	0.08	5.88	0.19	2.43	0.55
2.53	0.28	5.88	0.19	3.7	0.22	6.6	0.08	5.88	0.19	3.3	0.08	6.25	0.43	3.57	0.14	3.3	0.08	2.12	0.46	2.43	0.55	2.6	0.49	7.69	0.22	7.69	0.22	7.14	0.08	3.7	0.22	5.21	0.38	5.88	0.19	2.43	0.55	7.14	0.08	5.88	0.19	3.13	0.58	6.6	0.08	5.88	0.19	2.43	0.55
2.53	0.28	5.88	0.19	3.7	0.22	6.6	0.08	5.88	0.19	3.3	0.08	6.25	0.43	3.57	0.14	3.3	0.08	7.14	0.08	2.12	0.46	2.6	0.49	7.69	0.22	7.14	0.08	7.14	0.08	2.6	0.49	7.69	0.22	5.88	0.19	3.7	0.22	3.7	0.22	5.88	0.19	3.13	0.58	6.6	0.08	7.69	0.22	2.43	0.55
2.53	0.28	5.88	0.19	3.7	0.22	6.6	0.08	5.88	0.19	3.3	0.08	6.25	0.43	3.57	0.14	1.79	0.27	3.7	0.22	2.12	0.46	2.6	0.49	7.69	0.22	7.69	0.22	7.14	0.08	3.7	0.22	5.88	0.19	5.88	0.19	2.43	0.55	7.14	0.08	5.88	0.19	3.13	0.58	6.6	0.08	5.88	0.19	2.43	0.55
2.53	0.28	5.88	0.19	7.69	0.22	6.6	0.08	5.88	0.19	2.7	0.26	6.25	0.43	3.57	0.14	2.12	0.42	3.7	0.22	5.88	0.19	2.6	0.49	7.69	0.22	6.6	0.08	7.14	0.08	7.14	0.08	5.88	0.19	5.88	0.19	3.7	0.22	3.7	0.22	5.88	0.19	3.13	0.58	6.6	0.08	5.88	0.19	3.13	0.58
2.53	0.28	5.88	0.19	5.88	0.19	3.3	0.08	3.03	0.46	7.14	0.08	2.43	0.55	5.88	0.19	2.6	0.49	2.6	0.73	7.69	0.22	3.13	0.58	3.7	0.22	7.14	0.08	5.88	0.19	2.6	0.49	5.21	0.38	7.14	0.08	5.88	0.19	3.3	0.08	3.13	0.58	5.88	0.19	5.88	0.19	5.88	0.19	3.13	0.58
2.53	0.28	5.88	0.19	2.43	0.55	6.6	0.08	5.88	0.19	3.3	0.08	6.25	0.43	3.57	0.14	3.3	0.08	3.7	0.22	3.7	0.22	2.6	0.49	7.69	0.22	3.7	0.22	7.14	0.08	3.7	0.22	5.88	0.19	5.88	0.19	3.7	0.22	3.7	0.22	5.88	0.19	3.13	0.58	6.6	0.08	5.88	0.19	2.43	0.55
2.53	0.28	5.88	0.19	2.43	0.55	6.6	0.08	5.88	0.19	3.3	0.08	6.25	0.43	3.57	0.14	3.3	0.08	3.7	0.22	2.12	0.46	2.6	0.49	7.69	0.22	3.7	0.22	7.14	0.08	3.7	0.22	5.88	0.19	5.88	0.19	3.7	0.22	3.7	0.22	5.88	0.19	3.13	0.58	6.6	0.08	5.88	0.19	2.43	0.55
2.53	0.28	5.88	0.19	2.6	0.49	6.6	0.08	5.88	0.19	3.7	0.22	6.25	0.43	3.13	0.58	2.7	0.26	2.12	0.46	3.7	0.22	7.14	0.08	5.88	0.19	7.14	0.08	5.88	0.19	5.88	0.19	7.69	0.22	5.88	0.19	5.88	0.19	3.7	0.22	5.88	0.19	3.7	0.22	5.88	0.19	3.13	0.58	5.88	0.19
2.53	0.28	2.12	0.46	1.79	0.27	6.6	0.08	5.88	0.19	3.7	0.22	6.25	0.43	3.13	0.58	3.3	0.08	2.12	0.46	3.7	0.22	7.14	0.08	5.88	0.19	3.7	0.22	5.88	0.19	5.88	0.19	7.14	0.08	5.88	0.19	5.88	0.19	3.13	0.58	5.88	0.19	3.7	0.22	5.88	0.19	2.43	0.55	5.88	0.19
2.53	0.28	2.12	0.46	1.79	0.27	6.6	0.08	5.88	0.19	3.7	0.22	6.25	0.43	3.13	0.58	3.3	0.08	2.12	0.46	3.7	0.22	7.14	0.08	5.88	0.19	2.43	0.55	5.88	0.19	5.88	0.19	5.88	0.19	5.88	0.19	5.88	0.19	3.03	0.2	5.88	0.19	7.14	0.08	5.88	0.19	3.13	0.58	5.88	0.19
2.53	0.28	2.12	0.46	1.79	0.27	6.6	0.08	5.88	0.19	3.7	0.22	6.25	0.43	3.13	0.58	3.3	0.08	2.12	0.46	7.14	0.08	7.14	0.08	5.88	0.19	2.43	0.55	5.88	0.19	5.88	0.19	5.88	0.19	5.88	0.19	5.88	0.19	3.03	0.2	5.88	0.19	7.14	0.08	5.88	0.19	3.13	0.58	5.88	0.19
2.53	0.28	2.12	0.46	2.53	0.28	6.6	0.08	5.88	0.19	3.7	0.22	6.25	0.43	3.13	0.58	3.3	0.08	2.12	0.46	3.7	0.22	7.14	0.08	5.88	0.19	7.14	0.08	5.88	0.19	5.88	0.19	7.14	0.08	5.88	0.19	5.88	0.19	3.13	0.58	5.88	0.19	3.7	0.22	5.88	0.19	3.13	0.58	5.88	0.19
2.53	0.28	2.12	0.46	2.6	0.49	6.6	0.08	5.88	0.19	3.7	0.22	6.25	0.43	2.7	0.26	3.3	0.08	2.12	0.46	3.7	0.22	7.14	0.08	5.88	0.19	7.14	0.08	5.88	0.19	5.88	0.19	7.69	0.22	5.88	0.19	5.88	0.19	3.13	0.58	5.88	0.19	3.7	0.22	5.88	0.19	3.13	0.58	5.88	0.19
2.53	0.28	2.12	0.46	2.6	0.49	6.6	0.08	5.88	0.19	3.3	0.08	6.25	0.43	3.57	0.14	3.3	0.08	7.14	0.08	2.12	0.46	2.6	0.49	7.69	0.22	7.14	0.08	7.14	0.08	3.7	0.22	7.69	0.22	5.88	0.19	3.7	0.22	3.7	0.22	5.88	0.19	3.13	0.58	6.6	0.08	6.6	0.08	2.43	0.55
2.53	0.28	2.43	0.55	2.53	0.28	6.6	0.08	5.88	0.19	3.7	0.22	6.25	0.43	3.13	0.58	3.3	0.08	2.12	0.46	3.7	0.22	7.14	0.08	5.88	0.19	5.88	0.19	5.88	0.19	5.88	0.19	5.88	0.19	5.88	0.19	5.88	0.19	2.43	0.55	5.88	0.19	3.7	0.22	5.88	0.19	3.13	0.58	5.88	0.19
2.53	0.28	2.43	0.55	2.53	0.28	6.6	0.08	5.88	0.19	3.7	0.22	6.25	0.43	3.13	0.58	3.3	0.08	2.12	0.46	3.7	0.22	7.14	0.08	5.88	0.19	5.88	0.19	5.88	0.19	5.88	0.19	5.88	0.19	5.88	0.19	5.88	0.19	2.43	0.55	5.88	0.19	3.7	0.22	5.88	0.19	3.13	0.58	5.88	0.19
2.53	0.28	2.43	0.55	2.53	0.28	6.6	0.08	5.88	0.19	3.7	0.22	6.25	0.43	3.13	0.58	3.3	0.08	2.12	0.46	3.7	0.22	7.14	0.08	5.88	0.19	5.88	0.19	5.88	0.19	5.88	0.19	5.88	0.19	5.88	0.19	5.88	0.19	2.43	0.55	5.88	0.19	3.7	0.22	5.88	0.19	3.13	0.58	5.88	0.19
2.53	0.28	2.43	0.55	2.53	0.28	6.6	0.08	5.88	0.19	3.7	0.22	6.25	0.43	3.13	0.58	3.3	0.08	2.12	0.46	3.7	0.22	7.14	0.08	5.88	0.19	5.88	0.19	5.88	0.19	5.88	0.19	5.88	0.19	5.88	0.19	5.88	0.19	2.43	0.55	5.88	0.19	3.7	0.22	5.88	0.19	3.13	0.58	5.88	0.19
2.53	0.28	2.43	0.55	2.53	0.28	6.6	0.08	5.88	0.19	3.7	0.22	6.25	0.43	3.13	0.58	3.3	0.08	2.12	0.46	3.7	0.22	7.14	0.08	5.88	0.19	5.88	0.19	5.88	0.19	5.88	0.19	5.88	0.19	5.88	0.19	5.88	0.19	2.43	0.55	5.88	0.19	3.7	0.22	5.88	0.19	3.13	0.58	5.88	0.19
2.53	0.28	2.43	0.55	2.53	0.28	6.6	0.08	5.88	0.19	3.7	0.22	6.25	0.43	3.13	0.58	3.3	0.08	2.12	0.46	3.7	0.22	7.14	0.08	5.88	0.19	5.88	0.19	5.88	0.19	5.88	0.19	5.88	0.19	5.88	0.19	5.88	0.19	2.43	0.55	5.88	0.19	3.7	0.22	5.88	0.19	3.13	0.58	5.88	0.19
2.43	0.55	3.3	0.08	2.53	0.28	3.03	0.46	5.88	0.19	2.53	0.28	6.25	0.43	2.12	0.42	3.3	0.08	2.12	0.46	5.88	0.19	2.6	0.49	3.7	0.22	3.13	0.58	5.88	0.19	5.88	0.19	7.69	0.22	2.43	0.55	5.21	0.38	2.43	0.55	7.69	0.22	7.69	0.22	7.69	0.22	2.43	0.55	5.88	0.19
2.43	0.55	7.14	0.08	3.7	0.22	3.03	0.46	5.88	0.19	2.7	0.26	5.88	0.19	2.6	0.49	3.3	0.08	3.7	0.22	2.43	0.55	2.43	0.55	7.69	0.22	2.6	0.49	7.14	0.08	5.88	0.19	6.6	0.08	2.43	0.55	3.7	0.22	2.6	0.49	3.03	0.2	5.88	0.19	5.21	0.38	2.6	0.49	7.14	0.08
2.6	0.49	2.12	0.46	5.88	0.19	5.88	0.19	5.88	0.19	3.3	0.08	6.25	0.43	2.6	0.73	3.57	0.14	3.57	0.14	5.88	0.19	2.43	0.55	7.69	0.22	3.7	0.22	5.88	0.19	5.88	0.19	6.6	0.08	6.6	0.08	5.88	0.19	3.7	0.22	3.03	0.2	3.03	0.2	5.88	0.19	5.88	0.19	5.21	0.38
2.6	0.49	2.12	0.46	5.88	0.19	5.88	0.19	5.88	0.19	3.3	0.08	6.25	0.43	2.6	0.73	3.57	0.14	2.12	0.46	5.88	0.19	2.43	0.55	7.69	0.22	3.7	0.22	5.88	0.19	5.88	0.19	6.6	0.08	6.6	0.08	5.88	0.19	3.7	0.22	3.03	0.2	3.03	0.2	5.88	0.19	5.88	0.19	5.21	0.38
2.6	0.49	2.53	0.28	5.88	0.19	5.88	0.19	5.88	0.19	3.3	0.08	6.25	0.43	2.6	0.73	3.57	0.14	2.12	0.46	5.21	0.38	2.43	0.55	7.14	0.08	3.7	0.22	5.88	0.19	5.88	0.19	6.6	0.08	6.6	0.08	5.88	0.19	7.14	0.08	3.03	0.2	3.03	0.2	5.88	0.19	5.88	0.19	5.21	0.38
2.6	0.49	2.6	0.49	3.3	0.08	6.6	0.08	5.88	0.19	3.7	0.22	6.25	0.43	2.6	0.73	3.57	0.14	2.12	0.46	7.14	0.08	2.43	0.55	5.88	0.19	7.14	0.08	5.88	0.19	5.88	0.19	3.13	0.58	3.7	0.22	2.12	0.42	2.6	0.49	5.88	0.19	5.88	0.19	5.88	0.19	5.88	0.19	5.88	0.19
2.6	0.49	7.14	0.08	3.3	0.08	6.25	0.43	7.14	0.08	2.12	0.46	6.6	0.08	2.6	0.49	2.6	0.73	2.12	0.46	3.7	0.22	3.7	0.22	7.14	0.08	7.14	0.08	7.69	0.22	5.88	0.19	3.7	0.22	3.13	0.58	3.7	0.22	3.03	0.2	5.88	0.19	5.88	0.19	7.14	0.08	3.7	0.22	5.88	0.19
2.6	0.49	7.14	0.08	3.3	0.08	3.03	0.46	7.14	0.08	3.7	0.22	6.6	0.08	2.6	0.49	2.6	0.73	2.6	0.49	3.7	0.22	3.7	0.22	7.14	0.08	7.14	0.08	7.69	0.22	5.88	0.19	7.14	0.08	3.13	0.58	3.7	0.22	3.13	0.58	5.88	0.19	5.88	0.19	5.88	0.19	3.7	0.22	5.88	0.19
2.6	0.49	7.14	0.08	3.3	0.08	3.03	0.46	7.14	0.08	3.7	0.22	6.6	0.08	2.6	0.49	2.6	0.73	2.6	0.49	7.14	0.08	3.7	0.22	7.14	0.08	7.14	0.08	7.69	0.22	5.88	0.19	7.14	0.08	3.13	0.58	3.7	0.22	3.13	0.58	5.88	0.19	5.88	0.19	5.88	0.19	3.7	0.22	5.88	0.19
2.6	0.49	7.14	0.08	5.88	0.19	5.88	0.19	5.88	0.19	3.7	0.22	6.25	0.43	2.6	0.73	2.12	0.42	2.12	0.46	5.88	0.19	2.43	0.55	7.69	0.22	3.7	0.22	5.88	0.19	5.88	0.19	6.6	0.08	6.6	0.08	5.88	0.19	3.7	0.22	2.6	0.49	3.03	0.2	5.88	0.19	5.88	0.19	5.88	0.19
2.6	0.49	7.14	0.08	7.14	0.08	6.6	0.08	5.88	0.19	3.7	0.22	6.25	0.43	3.57	0.14	3.3	0.08	2.12	0.46	7.14	0.08	2.43	0.55	6.25	0.43	7.14	0.08	5.88	0.19	5.88	0.19	3.7	0.22	3.7	0.22	2.12	0.42	2.6	0.49	5.88	0.19	5.88	0.19	5.88	0.19	5.88	0.19	7.14	0.08
2.6	0.49	7.14	0.08	7.14	0.08	6.6	0.08	5.88	0.19	2.6	0.49	6.25	0.43	3.57	0.14	3.3	0.08	2.12	0.46	7.69	0.22	2.43	0.55	6.25	0.43	7.14	0.08	5.88	0.19	5.88	0.19	3.7	0.22	3.7	0.22	2.12	0.42	2.6	0.49	5.88	0.19	5.88	0.19	5.88	0.19	5.88	0.19	5.88	0.19
2.6	0.49	7.14	0.08	7.14	0.08	6.6	0.08	5.88	0.19	2.6	0.49	6.25	0.43	3.57	0.14	3.3	0.08	2.12	0.46	7.14	0.08	2.43	0.55	5.88	0.19	7.14	0.08	5.88	0.19	5.88	0.19	3.7	0.22	3.7	0.22	2.12	0.42	2.6	0.49	5.88	0.19	5.88	0.19	5.88	0.19	5.88	0.19	5.88	0.19
2.6	0.49	3.03	0.46	2.6	0.73	3.03	0.46	5.88	0.19	2.43	0.55	6.25	0.43	2.6	0.73	2.6	0.49	2.12	0.46	3.3	0.08	3.7	0.22	5.88	0.19	5.88	0.19	5.88	0.19	2.6	0.49	5.88	0.19	3.7	0.22	7.69	0.22	7.14	0.08	5.88	0.19	7.14	0.08	7.14	0.08	5.88	0.19	5.88	0.19
2.6	0.49	3.03	0.46	2.6	0.73	3.03	0.46	5.88	0.19	2.43	0.55	6.25	0.43	2.6	0.73	2.6	0.49	2.12	0.46	3.3	0.08	3.7	0.22	5.88	0.19	5.88	0.19	5.88	0.19	2.6	0.49	5.88	0.19	3.7	0.22	7.69	0.22	7.14	0.08	5.88	0.19	7.14	0.08	7.14	0.08	5.88	0.19	5.88	0.19
[truncated: 468 more columns]
