# Supplementary material for: Representation Learning for Class C G Protein-Coupled Receptors Classification
Source: Molecules. 2018 Mar 19;23(3):690. doi: 10.3390/molecules23030690 (PMC6017523; doi:10.3390/molecules23030690)
Supplement: Supplementary file 1 [file molecules-23-00690-s001.zip › SupplementaryMaterial/AAindexCombinations/2-index/X-35-65.csv]

0.38	100	0.6	96	0.12	134	0.17	66	0.6	96	0.01	65	0.27	18	0.12	134	0.22	120	0.38	100	0.5	41	0.38	100	0.6	96	0.38	100	0.18	56	0.38	100	0.54	74	0.6	96	0.22	120	0.45	20	0.45	40	0.36	49	0.6	96	0.54	74	0.38	100
0.38	100	0.6	96	0.01	65	0.54	74	0.45	40	0.07	93	0.15	41	0.15	106	0.23	97	0.18	56	0.15	41	0.38	100	0.6	96	0.38	100	0.22	120	0.45	40	0.6	96	0.54	74	0.38	100	0.36	49	0.45	40	0.36	49	0.6	96	0.45	40	0.4	94
0.38	100	0.03	56	0.07	93	0.17	66	0.4	94	0.15	106	0.27	18	0.54	74	0.22	120	0.54	74	0.15	41	0.23	97	0.6	96	0.54	74	0.18	56	0.4	94	0.45	20	0.5	41	0.22	120	0.45	40	0.38	100	0.36	49	0.6	96	0.6	96	0.54	74
0.38	100	0.54	74	0.18	102	0.5	41	0.45	40	0.22	120	0.5	41	0.23	97	0.15	106	0.5	41	0.4	94	0.36	49	0.6	96	0.54	74	0.45	40	0.54	74	0.5	41	0.5	41	0.22	120	0.45	40	0.5	41	0.36	49	0.54	74	0.36	49	0.45	40
0.15	106	0.38	100	0.18	102	0.15	41	0.45	40	0.01	65	0.27	18	0.18	102	0.15	106	0.01	65	0.27	18	0.38	100	0.6	96	0.54	74	0.6	96	0.45	40	0.23	97	0.5	41	0.22	120	0.36	49	0.6	96	0.36	49	0.54	74	0.45	40	0.38	100
0.15	106	0.45	40	0.01	65	0.18	102	0.12	134	0.36	49	0.5	41	0.54	74	0.15	41	0.23	97	0.18	102	0.38	100	0.4	94	0.45	40	0.15	41	0.38	100	0.6	96	0.15	106	0.18	102	0.6	96	0.12	134	0.03	56	0.15	106	0.15	106	0.03	56
0.18	102	0.38	100	0.03	56	0.15	41	0.6	96	0.45	40	0.27	18	0.12	134	0.15	106	0.18	56	0.45	40	0.38	100	0.6	96	0.4	94	0.45	40	0.23	97	0.54	74	0.45	40	0.38	100	0.6	96	0.36	49	0.36	49	0.45	40	0.54	74	0.45	40
0.18	102	0.38	100	0.54	74	0.17	66	0.4	94	0.18	102	0.15	41	0.22	120	0.22	120	0.54	74	0.27	18	0.38	100	0.6	96	0.22	120	0.22	120	0.6	96	0.38	100	0.5	41	0.38	100	0.23	97	0.6	96	0.36	49	0.6	96	0.4	94	0.45	40
0.18	102	0.6	96	0.6	96	0.12	134	0.6	96	0.22	120	0.5	41	0.01	65	0.15	106	0.03	56	0.15	41	0.5	41	0.6	96	0.6	96	0.38	100	0.45	20	0.45	20	0.45	40	0.27	18	0.5	41	0.6	96	0.5	41	0.45	40	0.6	96	0.12	134
0.18	102	0.45	40	0.18	102	0.15	41	0.45	40	0.17	66	0.27	18	0.15	41	0.18	102	0.38	100	0.18	56	0.38	100	0.54	74	0.45	40	0.45	40	0.22	120	0.54	74	0.5	41	0.38	100	0.45	20	0.54	74	0.54	74	0.45	40	0.45	40	0.45	20
0.18	102	0.45	40	0.07	93	0.18	56	0.5	41	0.22	120	0.27	18	0.12	134	0.22	120	0.22	120	0.38	100	0.6	96	0.6	96	0.23	97	0.5	41	0.15	41	0.6	96	0.23	97	0.38	100	0.38	100	0.45	40	0.15	41	0.23	97	0.6	96	0.4	94
0.18	102	0.45	40	0.07	93	0.15	41	0.5	41	0.36	49	0.03	56	0.12	134	0.45	40	0.4	94	0.15	41	0.38	100	0.54	74	0.18	56	0.38	100	0.4	94	0.36	49	0.5	41	0.38	100	0.36	49	0.23	97	0.36	49	0.6	96	0.5	41	0.6	96
0.18	102	0.45	40	0.07	93	0.15	41	0.4	94	0.01	65	0.27	18	0.15	106	0.22	120	0.18	56	0.15	41	0.38	100	0.45	40	0.54	74	0.18	56	0.38	100	0.38	100	0.5	41	0.22	120	0.45	20	0.45	40	0.36	49	0.6	96	0.45	40	0.54	74
0.18	102	0.18	56	0.15	41	0.18	102	0.45	40	0.23	97	0.5	41	0.15	41	0.22	120	0.6	96	0.07	93	0.12	134	0.54	74	0.6	96	0.4	94	0.45	40	0.6	96	0.15	41	0.45	40	0.22	120	0.45	40	0.36	49	0.38	100	0.54	74	0.45	20
0.18	102	0.01	65	0.45	40	0.15	41	0.4	94	0.03	56	0.38	100	0.12	134	0.22	120	0.03	56	0.18	102	0.36	49	0.54	74	0.45	40	0.45	40	0.6	96	0.23	97	0.5	41	0.22	120	0.23	97	0.6	96	0.36	49	0.5	41	0.6	96	0.5	41
0.5	41	0.6	96	0.18	102	0.15	41	0.45	40	0.17	66	0.27	18	0.22	120	0.22	120	0.18	56	0.27	18	0.38	100	0.6	96	0.54	74	0.18	56	0.54	74	0.54	74	0.4	94	0.22	120	0.6	96	0.45	40	0.36	49	0.6	96	0.45	40	0.22	120
0.5	41	0.01	65	0.01	65	0.17	66	0.45	40	0.01	65	0.6	96	0.23	97	0.15	106	0.36	49	0.18	56	0.38	100	0.45	40	0.45	40	0.54	74	0.54	74	0.6	96	0.6	96	0.38	100	0.22	120	0.6	96	0.5	41	0.54	74	0.22	120	0.45	40
0.17	66	0.01	65	0.23	97	0.5	41	0.27	18	0.22	120	0.5	41	0.01	65	0.18	102	0.03	56	0.18	102	0.07	93	0.6	96	0.23	97	0.01	65	0.45	40	0.6	96	0.6	96	0.38	100	0.5	41	0.45	40	0.5	41	0.22	120	0.4	94	0.6	96
0.6	96	0.18	102	0.45	40	0.18	102	0.18	56	0.54	74	0.6	96	0.12	134	0.01	65	0.38	100	0.27	18	0.23	97	0.23	97	0.38	100	0.6	96	0.54	74	0.6	96	0.45	40	0.22	120	0.23	97	0.4	94	0.36	49	0.45	40	0.6	96	0.22	120
0.6	96	0.54	74	0.18	102	0.5	41	0.45	40	0.22	120	0.5	41	0.23	97	0.18	102	0.45	40	0.4	94	0.36	49	0.6	96	0.54	74	0.45	40	0.54	74	0.6	96	0.5	41	0.22	120	0.45	40	0.5	41	0.36	49	0.54	74	0.23	97	0.45	40
0.03	56	0.38	100	0.45	40	0.54	74	0.6	96	0.18	102	0.27	18	0.4	94	0.22	120	0.18	56	0.27	18	0.38	100	0.45	40	0.54	74	0.18	56	0.45	40	0.54	74	0.5	41	0.22	120	0.22	120	0.5	41	0.36	49	0.6	96	0.45	40	0.45	20
0.03	56	0.18	102	0.6	96	0.07	93	0.45	40	0.22	120	0.6	96	0.03	56	0.03	56	0.18	56	0.18	102	0.36	49	0.45	40	0.6	96	0.6	96	0.38	100	0.6	96	0.36	49	0.22	120	0.22	120	0.6	96	0.36	49	0.54	74	0.54	74	0.45	20
0.03	56	0.45	40	0.6	96	0.45	20	0.6	96	0.4	94	0.38	100	0.15	106	0.22	120	0.03	56	0.18	102	0.36	49	0.54	74	0.45	20	0.45	40	0.6	96	0.45	40	0.5	41	0.22	120	0.38	100	0.6	96	0.54	74	0.5	41	0.45	40	0.45	40
0.03	56	0.45	40	0.18	56	0.18	102	0.03	56	0.03	56	0.4	94	0.18	102	0.03	56	0.54	74	0.27	18	0.07	93	0.6	96	0.23	97	0.6	96	0.38	100	0.23	97	0.45	40	0.45	20	0.6	96	0.22	120	0.36	49	0.5	41	0.54	74	0.38	100
0.03	56	0.54	74	0.18	102	0.5	41	0.45	40	0.22	120	0.5	41	0.18	102	0.18	102	0.12	134	0.4	94	0.36	49	0.6	96	0.45	40	0.45	40	0.23	97	0.38	100	0.5	41	0.22	120	0.45	40	0.23	97	0.36	49	0.54	74	0.23	97	0.45	40
0.03	56	0.54	74	0.45	40	0.01	65	0.5	41	0.12	134	0.27	18	0.01	65	0.36	49	0.38	100	0.5	41	0.38	100	0.6	96	0.45	40	0.5	41	0.15	41	0.6	96	0.6	96	0.22	120	0.22	120	0.45	40	0.45	20	0.54	74	0.6	96	0.03	56
0.03	56	0.54	74	0.54	74	0.23	97	0.6	96	0.01	65	0.27	18	0.15	106	0.15	106	0.23	97	0.6	96	0.22	120	0.6	96	0.54	74	0.5	41	0.15	41	0.6	96	0.54	74	0.38	100	0.22	120	0.45	40	0.15	41	0.45	40	0.6	96	0.54	74
0.45	40	0.18	102	0.6	96	0.01	65	0.45	40	0.17	66	0.6	96	0.03	56	0.12	134	0.22	120	0.45	40	0.36	49	0.45	40	0.5	41	0.6	96	0.22	120	0.6	96	0.36	49	0.22	120	0.38	100	0.5	41	0.36	49	0.54	74	0.6	96	0.45	20
0.45	40	0.18	56	0.23	97	0.15	41	0.45	40	0.18	102	0.27	18	0.12	134	0.18	102	0.18	56	0.6	96	0.38	100	0.54	74	0.22	120	0.45	40	0.6	96	0.22	120	0.54	74	0.22	120	0.45	40	0.6	96	0.36	49	0.45	40	0.38	100	0.6	96
0.12	134	0.6	96	0.18	102	0.5	41	0.45	40	0.23	97	0.5	41	0.12	134	0.18	102	0.54	74	0.4	94	0.36	49	0.12	134	0.6	96	0.45	40	0.54	74	0.23	97	0.5	41	0.22	120	0.4	94	0.45	20	0.36	49	0.36	49	0.45	20	0.45	40
0.12	134	0.6	96	0.07	93	0.15	41	0.6	96	0.01	65	0.45	40	0.12	134	0.22	120	0.45	40	0.5	41	0.22	120	0.54	74	0.6	96	0.18	56	0.4	94	0.54	74	0.6	96	0.38	100	0.6	96	0.5	41	0.36	49	0.6	96	0.4	94	0.54	74
0.12	134	0.6	96	0.23	97	0.12	134	0.45	40	0.22	120	0.45	40	0.01	65	0.15	106	0.18	56	0.45	40	0.54	74	0.6	96	0.5	41	0.45	40	0.5	41	0.22	120	0.5	41	0.45	40	0.54	74	0.38	100	0.38	100	0.54	74	0.45	40	0.45	40
0.12	134	0.6	96	0.23	97	0.15	41	0.45	40	0.23	97	0.6	96	0.22	120	0.17	66	0.18	56	0.45	40	0.6	96	0.6	96	0.23	97	0.45	40	0.6	96	0.54	74	0.6	96	0.6	96	0.22	120	0.6	96	0.36	49	0.6	96	0.6	96	0.45	20
0.18	56	0.38	100	0.23	97	0.17	66	0.45	40	0.12	134	0.27	18	0.17	66	0.15	106	0.36	49	0.6	96	0.38	100	0.6	96	0.45	40	0.45	40	0.54	74	0.54	74	0.45	40	0.38	100	0.45	20	0.45	40	0.36	49	0.45	40	0.38	100	0.45	40
0.18	56	0.18	102	0.15	106	0.15	41	0.6	96	0.03	56	0.27	18	0.18	102	0.15	106	0.38	100	0.27	18	0.38	100	0.6	96	0.36	49	0.18	56	0.54	74	0.23	97	0.6	96	0.38	100	0.45	20	0.45	40	0.36	49	0.5	41	0.45	40	0.45	20
0.18	56	0.18	102	0.15	106	0.15	41	0.6	96	0.03	56	0.27	18	0.18	102	0.15	106	0.38	100	0.27	18	0.38	100	0.6	96	0.36	49	0.18	56	0.54	74	0.23	97	0.6	96	0.38	100	0.45	20	0.45	40	0.36	49	0.5	41	0.45	40	0.45	20
0.18	56	0.18	102	0.15	106	0.15	41	0.6	96	0.03	56	0.27	18	0.18	102	0.15	106	0.38	100	0.27	18	0.38	100	0.6	96	0.36	49	0.18	56	0.54	74	0.23	97	0.6	96	0.38	100	0.45	20	0.45	40	0.36	49	0.5	41	0.45	40	0.45	20
0.18	56	0.18	102	0.15	106	0.15	41	0.6	96	0.03	56	0.27	18	0.18	102	0.15	106	0.38	100	0.27	18	0.38	100	0.6	96	0.36	49	0.18	56	0.54	74	0.23	97	0.6	96	0.38	100	0.45	20	0.45	40	0.36	49	0.5	41	0.4	94	0.45	20
0.18	56	0.18	102	0.15	106	0.15	41	0.6	96	0.03	56	0.27	18	0.18	102	0.15	106	0.38	100	0.27	18	0.38	100	0.6	96	0.36	49	0.18	56	0.54	74	0.23	97	0.6	96	0.38	100	0.45	20	0.45	40	0.36	49	0.5	41	0.4	94	0.45	20
0.18	56	0.18	102	0.15	106	0.15	41	0.6	96	0.03	56	0.27	18	0.18	102	0.15	106	0.38	100	0.27	18	0.38	100	0.6	96	0.36	49	0.18	56	0.54	74	0.23	97	0.6	96	0.38	100	0.45	20	0.45	40	0.36	49	0.5	41	0.54	74	0.45	20
0.18	56	0.18	102	0.15	106	0.15	41	0.6	96	0.4	94	0.27	18	0.18	102	0.15	106	0.38	100	0.27	18	0.38	100	0.6	96	0.36	49	0.18	56	0.6	96	0.22	120	0.6	96	0.38	100	0.45	20	0.54	74	0.36	49	0.5	41	0.6	96	0.45	20
0.18	56	0.18	102	0.15	106	0.15	41	0.6	96	0.01	65	0.27	18	0.18	102	0.15	106	0.38	100	0.27	18	0.38	100	0.6	96	0.36	49	0.18	56	0.54	74	0.23	97	0.6	96	0.38	100	0.45	20	0.45	40	0.36	49	0.5	41	0.4	94	0.45	20
0.18	56	0.18	102	0.15	106	0.15	41	0.6	96	0.01	65	0.27	18	0.18	102	0.15	106	0.38	100	0.27	18	0.38	100	0.6	96	0.36	49	0.18	56	0.54	74	0.23	97	0.6	96	0.38	100	0.45	20	0.45	40	0.36	49	0.5	41	0.4	94	0.45	20
0.18	56	0.18	102	0.15	106	0.15	41	0.6	96	0.01	65	0.27	18	0.18	102	0.15	106	0.38	100	0.27	18	0.38	100	0.6	96	0.36	49	0.18	56	0.54	74	0.23	97	0.6	96	0.38	100	0.45	20	0.45	40	0.36	49	0.5	41	0.4	94	0.45	20
0.18	56	0.18	102	0.15	106	0.15	41	0.6	96	0.01	65	0.27	18	0.18	102	0.15	106	0.38	100	0.27	18	0.38	100	0.6	96	0.36	49	0.18	56	0.54	74	0.23	97	0.6	96	0.38	100	0.45	20	0.45	40	0.36	49	0.5	41	0.4	94	0.45	20
0.18	56	0.18	102	0.15	106	0.15	41	0.6	96	0.01	65	0.27	18	0.18	102	0.15	106	0.38	100	0.27	18	0.38	100	0.6	96	0.36	49	0.18	56	0.54	74	0.23	97	0.6	96	0.38	100	0.45	20	0.45	40	0.36	49	0.5	41	0.4	94	0.45	20
0.18	56	0.18	102	0.15	106	0.15	41	0.6	96	0.01	65	0.27	18	0.18	102	0.15	106	0.38	100	0.27	18	0.38	100	0.6	96	0.36	49	0.18	56	0.54	74	0.23	97	0.6	96	0.38	100	0.45	20	0.45	40	0.36	49	0.5	41	0.4	94	0.45	20
0.18	56	0.18	102	0.15	106	0.15	41	0.6	96	0.01	65	0.27	18	0.18	102	0.15	106	0.38	100	0.27	18	0.38	100	0.6	96	0.36	49	0.18	56	0.54	74	0.23	97	0.6	96	0.38	100	0.45	20	0.45	40	0.36	49	0.5	41	0.4	94	0.45	20
0.18	56	0.18	102	0.15	106	0.15	41	0.6	96	0.01	65	0.27	18	0.18	102	0.15	106	0.38	100	0.27	18	0.38	100	0.6	96	0.36	49	0.18	56	0.54	74	0.23	97	0.6	96	0.38	100	0.45	20	0.45	40	0.36	49	0.5	41	0.4	94	0.45	20
0.18	56	0.18	102	0.15	106	0.15	41	0.6	96	0.01	65	0.27	18	0.18	102	0.15	106	0.38	100	0.27	18	0.38	100	0.6	96	0.36	49	0.18	56	0.54	74	0.23	97	0.6	96	0.38	100	0.45	20	0.45	40	0.36	49	0.5	41	0.4	94	0.45	20
0.18	56	0.18	102	0.15	106	0.15	41	0.6	96	0.01	65	0.27	18	0.18	102	0.15	106	0.38	100	0.27	18	0.38	100	0.6	96	0.36	49	0.18	56	0.54	74	0.23	97	0.6	96	0.38	100	0.45	20	0.45	40	0.36	49	0.5	41	0.4	94	0.45	20
0.18	56	0.18	102	0.15	106	0.15	41	0.6	96	0.01	65	0.27	18	0.18	102	0.15	106	0.38	100	0.27	18	0.38	100	0.6	96	0.36	49	0.18	56	0.54	74	0.23	97	0.6	96	0.38	100	0.45	20	0.45	40	0.36	49	0.5	41	0.4	94	0.45	20
0.18	56	0.18	102	0.15	106	0.15	41	0.6	96	0.01	65	0.27	18	0.18	102	0.15	106	0.38	100	0.27	18	0.54	74	0.6	96	0.36	49	0.18	56	0.54	74	0.23	97	0.6	96	0.38	100	0.45	20	0.45	40	0.36	49	0.5	41	0.4	94	0.45	20
0.18	56	0.18	102	0.18	102	0.5	41	0.45	40	0.03	56	0.45	40	0.18	102	0.22	120	0.36	49	0.27	18	0.38	100	0.6	96	0.36	49	0.38	100	0.4	94	0.22	120	0.5	41	0.22	120	0.22	120	0.23	97	0.36	49	0.6	96	0.45	40	0.54	74
0.18	56	0.18	102	0.18	102	0.5	41	0.45	40	0.01	65	0.18	56	0.18	102	0.22	120	0.36	49	0.27	18	0.38	100	0.6	96	0.36	49	0.38	100	0.4	94	0.22	120	0.5	41	0.22	120	0.38	100	0.23	97	0.36	49	0.6	96	0.45	40	0.6	96
0.18	56	0.18	102	0.18	102	0.5	41	0.23	97	0.45	40	0.27	18	0.23	97	0.15	106	0.54	74	0.18	102	0.38	100	0.6	96	0.6	96	0.38	100	0.4	94	0.23	97	0.45	40	0.38	100	0.38	100	0.6	96	0.36	49	0.45	40	0.45	40	0.38	100
0.18	56	0.18	102	0.18	102	0.15	41	0.6	96	0.17	66	0.27	18	0.18	102	0.15	106	0.38	100	0.27	18	0.38	100	0.6	96	0.36	49	0.18	56	0.54	74	0.22	120	0.6	96	0.38	100	0.45	20	0.45	40	0.36	49	0.4	94	0.45	40	0.45	20
0.18	56	0.18	102	0.18	102	0.15	41	0.6	96	0.4	94	0.27	18	0.18	102	0.15	106	0.38	100	0.27	18	0.38	100	0.6	96	0.36	49	0.18	56	0.6	96	0.22	120	0.6	96	0.38	100	0.45	20	0.54	74	0.36	49	0.5	41	0.4	94	0.45	20
0.18	56	0.18	102	0.18	102	0.15	41	0.6	96	0.07	93	0.15	41	0.15	41	0.12	134	0.03	56	0.5	41	0.22	120	0.6	96	0.6	96	0.45	20	0.4	94	0.23	97	0.5	41	0.38	100	0.22	120	0.54	74	0.36	49	0.45	40	0.45	40	0.38	100
0.18	56	0.18	102	0.18	102	0.15	41	0.6	96	0.01	65	0.27	18	0.22	120	0.15	106	0.22	120	0.07	93	0.22	120	0.6	96	0.38	100	0.38	100	0.4	94	0.23	97	0.6	96	0.38	100	0.45	20	0.45	40	0.36	49	0.5	41	0.45	40	0.38	100
0.18	56	0.18	102	0.18	102	0.15	41	0.54	74	0.23	97	0.15	41	0.15	106	0.22	120	0.22	120	0.27	18	0.36	49	0.6	96	0.36	49	0.54	74	0.45	40	0.45	20	0.5	41	0.38	100	0.23	97	0.38	100	0.36	49	0.54	74	0.6	96	0.54	74
0.18	56	0.18	102	0.6	96	0.12	134	0.6	96	0.03	56	0.5	41	0.23	97	0.15	106	0.6	96	0.17	66	0.38	100	0.6	96	0.54	74	0.6	96	0.45	40	0.54	74	0.6	96	0.38	100	0.36	49	0.6	96	0.36	49	0.38	100	0.45	40	0.36	49
0.18	56	0.18	102	0.6	96	0.22	120	0.45	40	0.23	97	0.5	41	0.45	40	0.01	65	0.45	40	0.18	102	0.36	49	0.54	74	0.5	41	0.6	96	0.6	96	0.45	40	0.36	49	0.22	120	0.6	96	0.22	120	0.36	49	0.54	74	0.45	40	0.36	49
0.18	56	0.18	102	0.6	96	0.15	41	0.45	40	0.07	93	0.45	40	0.18	102	0.36	49	0.23	97	0.4	94	0.22	120	0.54	74	0.54	74	0.54	74	0.45	40	0.23	97	0.45	20	0.22	120	0.22	120	0.54	74	0.36	49	0.6	96	0.6	96	0.45	40
0.18	56	0.18	102	0.6	96	0.15	41	0.45	40	0.01	65	0.18	56	0.18	102	0.22	120	0.38	100	0.27	18	0.38	100	0.6	96	0.36	49	0.38	100	0.4	94	0.38	100	0.5	41	0.22	120	0.38	100	0.23	97	0.36	49	0.6	96	0.45	40	0.6	96
0.18	56	0.18	102	0.6	96	0.15	41	0.45	40	0.01	65	0.18	56	0.18	102	0.22	120	0.38	100	0.27	18	0.38	100	0.6	96	0.36	49	0.38	100	0.4	94	0.38	100	0.5	41	0.22	120	0.38	100	0.23	97	0.36	49	0.6	96	0.45	40	0.54	74
0.18	56	0.18	102	0.22	120	0.15	41	0.45	40	0.01	65	0.18	56	0.18	102	0.22	120	0.5	41	0.45	40	0.38	100	0.6	96	0.36	49	0.38	100	0.4	94	0.23	97	0.5	41	0.22	120	0.22	120	0.5	41	0.36	49	0.6	96	0.45	40	0.6	96
0.18	56	0.18	102	0.54	74	0.03	56	0.22	120	0.6	96	0.5	41	0.22	120	0.15	106	0.38	100	0.36	49	0.01	65	0.23	97	0.45	40	0.36	49	0.45	20	0.5	41	0.22	120	0.6	96	0.45	40	0.4	94	0.54	74	0.6	96	0.36	49	0.45	40
0.18	56	0.18	102	0.54	74	0.54	74	0.6	96	0.22	120	0.45	40	0.23	97	0.36	49	0.18	56	0.15	106	0.5	41	0.15	106	0.03	56	0.5	41	0.4	94	0.54	74	0.6	96	0.45	20	0.6	96	0.6	96	0.45	40	0.6	96	0.38	100	0.6	96
0.18	56	0.18	102	0.54	74	0.15	41	0.45	40	0.01	65	0.18	56	0.18	102	0.22	120	0.38	100	0.27	18	0.38	100	0.6	96	0.36	49	0.38	100	0.4	94	0.38	100	0.5	41	0.22	120	0.38	100	0.23	97	0.36	49	0.6	96	0.5	41	0.6	96
0.18	56	0.18	102	0.54	74	0.15	41	0.45	40	0.01	65	0.18	56	0.18	102	0.22	120	0.38	100	0.27	18	0.38	100	0.6	96	0.36	49	0.38	100	0.4	94	0.38	100	0.5	41	0.22	120	0.38	100	0.23	97	0.36	49	0.6	96	0.45	40	0.6	96
0.18	56	0.18	102	0.54	74	0.15	41	0.45	40	0.01	65	0.18	56	0.18	102	0.22	120	0.38	100	0.27	18	0.38	100	0.6	96	0.36	49	0.38	100	0.4	94	0.38	100	0.5	41	0.22	120	0.38	100	0.23	97	0.36	49	0.6	96	0.45	40	0.6	96
0.18	56	0.18	102	0.54	74	0.15	41	0.45	40	0.01	65	0.18	56	0.18	102	0.22	120	0.38	100	0.27	18	0.38	100	0.6	96	0.36	49	0.38	100	0.4	94	0.38	100	0.5	41	0.22	120	0.38	100	0.23	97	0.36	49	0.6	96	0.45	40	0.6	96
0.18	56	0.18	102	0.54	74	0.15	41	0.45	40	0.01	65	0.18	56	0.18	102	0.22	120	0.38	100	0.27	18	0.38	100	0.6	96	0.36	49	0.38	100	0.4	94	0.38	100	0.5	41	0.22	120	0.22	120	0.23	97	0.36	49	0.6	96	0.45	40	0.6	96
0.18	56	0.5	41	0.38	100	0.07	93	0.5	41	0.18	102	0.5	41	0.36	49	0.22	120	0.22	120	0.6	96	0.22	120	0.6	96	0.23	97	0.5	41	0.15	41	0.54	74	0.6	96	0.23	97	0.38	100	0.5	41	0.15	41	0.45	40	0.6	96	0.38	100
0.18	56	0.6	96	0.18	102	0.17	66	0.4	94	0.07	93	0.27	18	0.38	100	0.15	106	0.23	97	0.18	102	0.38	100	0.6	96	0.54	74	0.38	100	0.4	94	0.23	97	0.5	41	0.22	120	0.6	96	0.45	40	0.36	49	0.5	41	0.6	96	0.22	120
0.18	56	0.6	96	0.18	102	0.17	66	0.4	94	0.07	93	0.27	18	0.27	18	0.15	106	0.23	97	0.07	93	0.38	100	0.6	96	0.54	74	0.38	100	0.4	94	0.6	96	0.5	41	0.38	100	0.22	120	0.45	40	0.36	49	0.5	41	0.45	40	0.22	120
0.18	56	0.6	96	0.6	96	0.03	56	0.45	40	0.18	102	0.27	18	0.15	106	0.22	120	0.18	56	0.27	18	0.38	100	0.54	74	0.45	40	0.18	56	0.45	40	0.5	41	0.45	40	0.38	100	0.54	74	0.54	74	0.36	49	0.6	96	0.38	100	0.38	100
0.18	56	0.6	96	0.6	96	0.03	56	0.45	40	0.18	102	0.27	18	0.15	106	0.22	120	0.18	56	0.27	18	0.38	100	0.54	74	0.45	40	0.18	56	0.45	40	0.5	41	0.45	40	0.38	100	0.54	74	0.54	74	0.36	49	0.6	96	0.38	100	0.38	100
0.18	56	0.6	96	0.6	96	0.03	56	0.45	40	0.18	102	0.27	18	0.15	106	0.22	120	0.18	56	0.27	18	0.38	100	0.54	74	0.45	40	0.18	56	0.45	40	0.5	41	0.45	40	0.38	100	0.54	74	0.54	74	0.36	49	0.6	96	0.38	100	0.38	100
0.18	56	0.6	96	0.6	96	0.03	56	0.45	40	0.18	102	0.27	18	0.36	49	0.22	120	0.18	56	0.27	18	0.38	100	0.54	74	0.45	40	0.18	56	0.45	40	0.5	41	0.45	40	0.38	100	0.54	74	0.54	74	0.36	49	0.6	96	0.38	100	0.38	100
0.18	56	0.6	96	0.6	96	0.03	56	0.45	40	0.18	102	0.27	18	0.36	49	0.22	120	0.18	56	0.27	18	0.38	100	0.54	74	0.45	40	0.18	56	0.45	40	0.5	41	0.45	40	0.38	100	0.54	74	0.54	74	0.36	49	0.6	96	0.38	100	0.38	100
0.18	56	0.6	96	0.6	96	0.03	56	0.45	40	0.18	102	0.27	18	0.36	49	0.22	120	0.18	56	0.27	18	0.38	100	0.54	74	0.45	40	0.18	56	0.45	40	0.5	41	0.45	40	0.38	100	0.54	74	0.54	74	0.36	49	0.6	96	0.38	100	0.38	100
0.18	56	0.6	96	0.6	96	0.03	56	0.45	40	0.18	102	0.27	18	0.17	66	0.22	120	0.18	56	0.27	18	0.38	100	0.6	96	0.54	74	0.18	56	0.54	74	0.5	41	0.6	96	0.38	100	0.6	96	0.45	40	0.36	49	0.6	96	0.6	96	0.38	100
0.18	56	0.6	96	0.6	96	0.03	56	0.45	40	0.18	102	0.27	18	0.17	66	0.22	120	0.18	56	0.27	18	0.38	100	0.6	96	0.54	74	0.18	56	0.54	74	0.5	41	0.6	96	0.38	100	0.6	96	0.45	40	0.36	49	0.6	96	0.6	96	0.38	100
0.18	56	0.6	96	0.6	96	0.03	56	0.45	40	0.18	102	0.27	18	0.17	66	0.22	120	0.18	56	0.27	18	0.38	100	0.6	96	0.54	74	0.18	56	0.54	74	0.5	41	0.6	96	0.38	100	0.6	96	0.45	40	0.36	49	0.6	96	0.6	96	0.38	100
0.18	56	0.6	96	0.6	96	0.03	56	0.45	40	0.18	102	0.27	18	0.17	66	0.22	120	0.18	56	0.27	18	0.38	100	0.4	94	0.54	74	0.18	56	0.54	74	0.5	41	0.54	74	0.38	100	0.6	96	0.45	40	0.36	49	0.6	96	0.6	96	0.38	100
0.18	56	0.6	96	0.6	96	0.03	56	0.45	40	0.18	102	0.27	18	0.17	66	0.22	120	0.18	56	0.27	18	0.38	100	0.54	74	0.6	96	0.18	56	0.54	74	0.5	41	0.45	40	0.38	100	0.4	94	0.45	40	0.36	49	0.6	96	0.6	96	0.38	100
0.18	56	0.6	96	0.6	96	0.03	56	0.45	40	0.18	102	0.27	18	0.17	66	0.22	120	0.18	56	0.27	18	0.38	100	0.54	74	0.6	96	0.18	56	0.54	74	0.5	41	0.45	40	0.38	100	0.4	94	0.45	40	0.36	49	0.6	96	0.6	96	0.38	100
0.18	56	0.6	96	0.6	96	0.03	56	0.45	40	0.18	102	0.27	18	0.17	66	0.22	120	0.18	56	0.27	18	0.38	100	0.54	74	0.6	96	0.18	56	0.54	74	0.5	41	0.45	40	0.38	100	0.4	94	0.45	40	0.36	49	0.6	96	0.6	96	0.38	100
0.18	56	0.6	96	0.6	96	0.03	56	0.45	40	0.18	102	0.27	18	0.17	66	0.22	120	0.18	56	0.27	18	0.38	100	0.54	74	0.6	96	0.18	56	0.54	74	0.5	41	0.45	40	0.38	100	0.4	94	0.45	40	0.36	49	0.6	96	0.6	96	0.38	100
0.18	56	0.6	96	0.6	96	0.03	56	0.45	40	0.18	102	0.27	18	0.17	66	0.22	120	0.18	56	0.27	18	0.38	100	0.54	74	0.6	96	0.18	56	0.54	74	0.5	41	0.45	40	0.38	100	0.4	94	0.45	40	0.36	49	0.6	96	0.6	96	0.38	100
0.18	56	0.6	96	0.6	96	0.03	56	0.45	40	0.18	102	0.27	18	0.17	66	0.22	120	0.18	56	0.27	18	0.38	100	0.54	74	0.6	96	0.18	56	0.54	74	0.5	41	0.45	40	0.38	100	0.4	94	0.45	40	0.36	49	0.6	96	0.6	96	0.38	100
0.18	56	0.6	96	0.6	96	0.03	56	0.45	40	0.18	102	0.27	18	0.17	66	0.22	120	0.18	56	0.27	18	0.38	100	0.54	74	0.54	74	0.18	56	0.54	74	0.5	41	0.6	96	0.38	100	0.6	96	0.45	40	0.36	49	0.6	96	0.6	96	0.38	100
0.18	56	0.6	96	0.6	96	0.03	56	0.45	40	0.18	102	0.27	18	0.17	66	0.22	120	0.18	56	0.27	18	0.38	100	0.54	74	0.54	74	0.18	56	0.54	74	0.5	41	0.6	96	0.38	100	0.6	96	0.45	40	0.36	49	0.6	96	0.6	96	0.38	100
0.18	56	0.6	96	0.6	96	0.03	56	0.45	40	0.18	102	0.27	18	0.17	66	0.22	120	0.18	56	0.27	18	0.38	100	0.54	74	0.54	74	0.18	56	0.54	74	0.5	41	0.6	96	0.38	100	0.6	96	0.45	40	0.36	49	0.6	96	0.6	96	0.38	100
0.18	56	0.6	96	0.6	96	0.03	56	0.45	40	0.18	102	0.27	18	0.17	66	0.22	120	0.18	56	0.27	18	0.38	100	0.54	74	0.54	74	0.18	56	0.54	74	0.5	41	0.6	96	0.38	100	0.6	96	0.45	40	0.36	49	0.6	96	0.6	96	0.38	100
0.18	56	0.6	96	0.6	96	0.03	56	0.45	40	0.18	102	0.27	18	0.17	66	0.22	120	0.18	56	0.27	18	0.38	100	0.54	74	0.54	74	0.18	56	0.54	74	0.5	41	0.6	96	0.38	100	0.6	96	0.45	40	0.36	49	0.6	96	0.6	96	0.38	100
0.18	56	0.6	96	0.6	96	0.03	56	0.45	40	0.18	102	0.27	18	0.17	66	0.22	120	0.18	56	0.27	18	0.38	100	0.54	74	0.54	74	0.18	56	0.54	74	0.5	41	0.6	96	0.38	100	0.6	96	0.45	40	0.36	49	0.6	96	0.45	40	0.38	100
0.18	56	0.6	96	0.6	96	0.03	56	0.45	40	0.18	102	0.27	18	0.17	66	0.22	120	0.18	56	0.27	18	0.38	100	0.54	74	0.54	74	0.18	56	0.54	74	0.5	41	0.6	96	0.38	100	0.6	96	0.45	40	0.36	49	0.6	96	0.54	74	0.38	100
0.18	56	0.6	96	0.6	96	0.03	56	0.45	40	0.18	102	0.27	18	0.17	66	0.22	120	0.18	56	0.27	18	0.38	100	0.54	74	0.54	74	0.18	56	0.54	74	0.5	41	0.6	96	0.38	100	0.6	96	0.45	40	0.36	49	0.6	96	0.54	74	0.38	100
0.18	56	0.6	96	0.6	96	0.03	56	0.45	40	0.18	102	0.27	18	0.17	66	0.22	120	0.18	56	0.27	18	0.38	100	0.54	74	0.54	74	0.18	56	0.54	74	0.5	41	0.6	96	0.22	120	0.4	94	0.45	40	0.36	49	0.6	96	0.6	96	0.38	100
0.18	56	0.6	96	0.6	96	0.03	56	0.45	40	0.18	102	0.27	18	0.17	66	0.22	120	0.18	56	0.27	18	0.38	100	0.54	74	0.54	74	0.18	56	0.54	74	0.5	41	0.45	40	0.38	100	0.6	96	0.45	40	0.36	49	0.6	96	0.54	74	0.38	100
0.18	56	0.6	96	0.6	96	0.03	56	0.45	40	0.18	102	0.27	18	0.17	66	0.22	120	0.18	56	0.27	18	0.38	100	0.54	74	0.54	74	0.18	56	0.54	74	0.5	41	0.54	74	0.38	100	0.6	96	0.45	40	0.36	49	0.6	96	0.6	96	0.38	100
0.18	56	0.6	96	0.6	96	0.03	56	0.45	40	0.18	102	0.27	18	0.17	66	0.22	120	0.18	56	0.27	18	0.38	100	0.54	74	0.54	74	0.18	56	0.54	74	0.5	41	0.54	74	0.38	100	0.6	96	0.45	40	0.36	49	0.6	96	0.6	96	0.38	100
0.18	56	0.6	96	0.6	96	0.03	56	0.45	40	0.18	102	0.27	18	0.17	66	0.22	120	0.18	56	0.27	18	0.38	100	0.54	74	0.54	74	0.18	56	0.54	74	0.5	41	0.54	74	0.38	100	0.6	96	0.45	40	0.36	49	0.6	96	0.6	96	0.38	100
0.18	56	0.6	96	0.6	96	0.03	56	0.45	40	0.18	102	0.27	18	0.17	66	0.22	120	0.18	56	0.27	18	0.38	100	0.54	74	0.54	74	0.18	56	0.54	74	0.5	41	0.54	74	0.38	100	0.6	96	0.45	40	0.36	49	0.6	96	0.6	96	0.38	100
0.18	56	0.6	96	0.6	96	0.03	56	0.45	40	0.18	102	0.27	18	0.17	66	0.22	120	0.18	56	0.27	18	0.38	100	0.54	74	0.54	74	0.18	56	0.54	74	0.5	41	0.54	74	0.38	100	0.6	96	0.45	40	0.36	49	0.6	96	0.6	96	0.38	100
0.18	56	0.6	96	0.6	96	0.03	56	0.45	40	0.18	102	0.27	18	0.17	66	0.22	120	0.18	56	0.27	18	0.38	100	0.54	74	0.54	74	0.18	56	0.54	74	0.5	41	0.54	74	0.38	100	0.6	96	0.45	40	0.36	49	0.6	96	0.54	74	0.38	100
0.18	56	0.6	96	0.6	96	0.03	56	0.45	40	0.18	102	0.27	18	0.12	134	0.22	120	0.18	56	0.27	18	0.38	100	0.54	74	0.45	40	0.18	56	0.45	40	0.5	41	0.45	40	0.38	100	0.54	74	0.54	74	0.36	49	0.6	96	0.38	100	0.38	100
0.18	56	0.6	96	0.6	96	0.03	56	0.45	40	0.18	102	0.27	18	0.22	120	0.22	120	0.18	56	0.27	18	0.38	100	0.54	74	0.54	74	0.18	56	0.45	40	0.45	40	0.45	40	0.38	100	0.54	74	0.45	40	0.36	49	0.6	96	0.6	96	0.38	100
0.18	56	0.6	96	0.6	96	0.12	134	0.07	93	0.22	120	0.27	18	0.4	94	0.22	120	0.18	56	0.22	120	0.54	74	0.6	96	0.23	97	0.5	41	0.45	40	0.6	96	0.6	96	0.23	97	0.6	96	0.6	96	0.36	49	0.5	41	0.45	40	0.38	100
0.18	56	0.6	96	0.07	93	0.15	41	0.45	40	0.07	93	0.27	18	0.23	97	0.15	106	0.18	56	0.5	41	0.22	120	0.6	96	0.38	100	0.6	96	0.22	120	0.6	96	0.45	20	0.38	100	0.54	74	0.45	40	0.36	49	0.5	41	0.54	74	0.38	100
0.18	56	0.6	96	0.23	97	0.01	65	0.54	74	0.22	120	0.27	18	0.15	106	0.17	66	0.18	56	0.54	74	0.22	120	0.6	96	0.38	100	0.6	96	0.45	40	0.54	74	0.36	49	0.54	74	0.5	41	0.45	40	0.6	96	0.38	100	0.45	40	0.45	40
0.18	56	0.6	96	0.54	74	0.03	56	0.45	40	0.18	102	0.27	18	0.15	106	0.22	120	0.18	56	0.27	18	0.38	100	0.54	74	0.45	40	0.18	56	0.45	40	0.5	41	0.45	40	0.38	100	0.54	74	0.54	74	0.36	49	0.6	96	0.38	100	0.38	100
0.18	56	0.6	96	0.54	74	0.03	56	0.45	40	0.18	102	0.27	18	0.15	106	0.22	120	0.18	56	0.27	18	0.38	100	0.54	74	0.45	40	0.18	56	0.45	40	0.5	41	0.45	40	0.38	100	0.54	74	0.54	74	0.36	49	0.6	96	0.38	100	0.38	100
0.18	56	0.6	96	0.54	74	0.03	56	0.45	40	0.18	102	0.27	18	0.15	106	0.22	120	0.18	56	0.27	18	0.38	100	0.54	74	0.45	40	0.18	56	0.45	40	0.5	41	0.45	40	0.38	100	0.54	74	0.54	74	0.36	49	0.6	96	0.38	100	0.38	100
0.18	56	0.6	96	0.54	74	0.03	56	0.45	40	0.18	102	0.27	18	0.15	106	0.22	120	0.18	56	0.27	18	0.38	100	0.54	74	0.45	40	0.18	56	0.45	40	0.5	41	0.45	40	0.38	100	0.54	74	0.54	74	0.36	49	0.6	96	0.38	100	0.38	100
0.18	56	0.6	96	0.54	74	0.03	56	0.45	40	0.18	102	0.27	18	0.15	106	0.22	120	0.18	56	0.27	18	0.38	100	0.54	74	0.45	40	0.18	56	0.45	40	0.5	41	0.45	40	0.38	100	0.54	74	0.54	74	0.36	49	0.6	96	0.38	100	0.38	100
0.18	56	0.6	96	0.54	74	0.03	56	0.45	40	0.18	102	0.27	18	0.36	49	0.22	120	0.18	56	0.27	18	0.38	100	0.38	100	0.54	74	0.18	56	0.54	74	0.38	100	0.45	40	0.38	100	0.54	74	0.38	100	0.36	49	0.6	96	0.38	100	0.38	100
0.18	56	0.6	96	0.54	74	0.03	56	0.45	40	0.18	102	0.27	18	0.17	66	0.22	120	0.18	56	0.27	18	0.38	100	0.54	74	0.6	96	0.18	56	0.54	74	0.5	41	0.45	40	0.38	100	0.4	94	0.45	40	0.36	49	0.6	96	0.6	96	0.38	100
0.18	56	0.6	96	0.54	74	0.03	56	0.45	40	0.18	102	0.27	18	0.17	66	0.22	120	0.18	56	0.27	18	0.38	100	0.54	74	0.6	96	0.18	56	0.54	74	0.5	41	0.45	40	0.38	100	0.4	94	0.45	40	0.36	49	0.6	96	0.6	96	0.38	100
0.18	56	0.6	96	0.54	74	0.03	56	0.45	40	0.18	102	0.27	18	0.17	66	0.22	120	0.18	56	0.27	18	0.38	100	0.54	74	0.6	96	0.18	56	0.54	74	0.5	41	0.45	40	0.38	100	0.4	94	0.45	40	0.36	49	0.6	96	0.6	96	0.38	100
0.18	56	0.6	96	0.54	74	0.03	56	0.45	40	0.18	102	0.27	18	0.17	66	0.22	120	0.18	56	0.27	18	0.38	100	0.54	74	0.6	96	0.18	56	0.54	74	0.5	41	0.45	40	0.38	100	0.4	94	0.45	40	0.36	49	0.6	96	0.6	96	0.38	100
0.18	56	0.6	96	0.54	74	0.03	56	0.45	40	0.18	102	0.27	18	0.17	66	0.22	120	0.18	56	0.27	18	0.38	100	0.54	74	0.6	96	0.22	120	0.54	74	0.5	41	0.45	40	0.38	100	0.4	94	0.45	40	0.36	49	0.6	96	0.6	96	0.38	100
0.18	56	0.6	96	0.54	74	0.03	56	0.45	40	0.18	102	0.27	18	0.22	120	0.22	120	0.18	56	0.27	18	0.38	100	0.54	74	0.6	96	0.18	56	0.54	74	0.45	40	0.6	96	0.38	100	0.6	96	0.45	40	0.36	49	0.6	96	0.6	96	0.38	100
0.18	56	0.6	96	0.54	74	0.03	56	0.45	40	0.18	102	0.27	18	0.22	120	0.22	120	0.18	56	0.27	18	0.38	100	0.54	74	0.6	96	0.18	56	0.54	74	0.45	40	0.6	96	0.38	100	0.54	74	0.45	40	0.36	49	0.6	96	0.4	94	0.38	100
0.18	56	0.45	40	0.18	102	0.12	134	0.45	40	0.15	106	0.27	18	0.23	97	0.22	120	0.45	40	0.54	74	0.22	120	0.38	100	0.22	120	0.4	94	0.45	40	0.38	100	0.45	40	0.38	100	0.6	96	0.23	97	0.36	49	0.45	40	0.6	96	0.4	94
0.18	56	0.45	40	0.18	102	0.15	41	0.18	56	0.22	120	0.4	94	0.22	120	0.17	66	0.18	56	0.6	96	0.6	96	0.6	96	0.54	74	0.45	40	0.12	134	0.6	96	0.6	96	0.23	97	0.23	97	0.6	96	0.36	49	0.45	40	0.45	40	0.38	100
0.18	56	0.45	40	0.03	56	0.15	41	0.45	40	0.15	106	0.27	18	0.38	100	0.15	106	0.54	74	0.18	102	0.22	120	0.6	96	0.54	74	0.38	100	0.54	74	0.54	74	0.5	41	0.22	120	0.45	20	0.54	74	0.36	49	0.6	96	0.45	40	0.6	96
0.18	56	0.45	40	0.03	56	0.15	41	0.45	40	0.18	102	0.27	18	0.36	49	0.22	120	0.54	74	0.18	102	0.22	120	0.6	96	0.6	96	0.38	100	0.54	74	0.54	74	0.5	41	0.22	120	0.45	20	0.54	74	0.36	49	0.6	96	0.45	40	0.54	74
0.18	56	0.45	40	0.07	93	0.12	134	0.6	96	0.03	56	0.27	18	0.18	102	0.15	106	0.23	97	0.23	97	0.38	100	0.38	100	0.54	74	0.54	74	0.45	40	0.45	40	0.45	40	0.23	97	0.36	49	0.54	74	0.36	49	0.5	41	0.38	100	0.45	40
0.18	56	0.45	40	0.07	93	0.12	134	0.6	96	0.07	93	0.27	18	0.18	102	0.15	106	0.22	120	0.23	97	0.38	100	0.23	97	0.54	74	0.54	74	0.45	40	0.5	41	0.45	40	0.23	97	0.38	100	0.54	74	0.36	49	0.5	41	0.45	40	0.45	40
0.18	56	0.45	40	0.01	65	0.15	41	0.45	40	0.12	134	0.27	18	0.01	65	0.22	120	0.18	56	0.27	18	0.22	120	0.54	74	0.54	74	0.6	96	0.54	74	0.54	74	0.27	18	0.22	120	0.6	96	0.45	40	0.38	100	0.5	41	0.45	40	0.45	40
0.18	56	0.45	40	0.54	74	0.12	134	0.6	96	0.01	65	0.27	18	0.22	120	0.15	106	0.23	97	0.18	102	0.38	100	0.54	74	0.45	40	0.5	41	0.45	40	0.45	40	0.45	40	0.38	100	0.6	96	0.45	40	0.36	49	0.45	40	0.45	40	0.38	100
0.18	56	0.45	40	0.54	74	0.07	93	0.38	100	0.01	65	0.15	41	0.36	49	0.01	65	0.18	56	0.4	94	0.03	56	0.6	96	0.6	96	0.15	41	0.5	41	0.6	96	0.6	96	0.54	74	0.23	97	0.6	96	0.15	41	0.5	41	0.54	74	0.45	40
0.18	56	0.18	56	0.15	106	0.15	41	0.6	96	0.22	120	0.18	56	0.22	120	0.17	66	0.18	56	0.27	18	0.36	49	0.6	96	0.38	100	0.45	40	0.4	94	0.23	97	0.45	40	0.23	97	0.54	74	0.45	40	0.45	20	0.45	40	0.23	97	0.38	100
0.18	56	0.18	56	0.45	40	0.18	102	0.5	41	0.15	41	0.36	49	0.15	106	0.23	97	0.6	96	0.27	18	0.38	100	0.54	74	0.6	96	0.6	96	0.45	40	0.38	100	0.54	74	0.45	20	0.38	100	0.6	96	0.36	49	0.4	94	0.45	40	0.5	41
0.18	56	0.18	56	0.22	120	0.5	41	0.6	96	0.03	56	0.15	41	0.07	93	0.15	106	0.18	56	0.27	18	0.38	100	0.6	96	0.4	94	0.45	40	0.45	20	0.23	97	0.5	41	0.22	120	0.38	100	0.54	74	0.36	49	0.45	40	0.23	97	0.5	41
0.18	56	0.07	93	0.18	102	0.15	41	0.6	96	0.17	66	0.27	18	0.36	49	0.15	106	0.38	100	0.27	18	0.38	100	0.54	74	0.36	49	0.18	56	0.54	74	0.23	97	0.6	96	0.38	100	0.45	20	0.45	40	0.36	49	0.38	100	0.45	40	0.38	100
0.18	56	0.07	93	0.18	102	0.15	41	0.6	96	0.01	65	0.27	18	0.36	49	0.15	106	0.38	100	0.27	18	0.38	100	0.54	74	0.36	49	0.18	56	0.54	74	0.23	97	0.6	96	0.38	100	0.45	20	0.45	40	0.36	49	0.38	100	0.45	40	0.38	100
0.18	56	0.07	93	0.18	102	0.15	41	0.6	96	0.01	65	0.27	18	0.36	49	0.15	106	0.38	100	0.27	18	0.38	100	0.54	74	0.36	49	0.18	56	0.54	74	0.23	97	0.6	96	0.38	100	0.45	20	0.45	40	0.36	49	0.38	100	0.45	40	0.38	100
0.18	56	0.07	93	0.18	102	0.15	41	0.6	96	0.01	65	0.27	18	0.36	49	0.15	106	0.38	100	0.27	18	0.38	100	0.54	74	0.36	49	0.18	56	0.54	74	0.23	97	0.6	96	0.38	100	0.45	20	0.45	40	0.36	49	0.38	100	0.45	40	0.38	100
0.18	56	0.07	93	0.18	102	0.15	41	0.6	96	0.01	65	0.27	18	0.36	49	0.15	106	0.38	100	0.27	18	0.38	100	0.54	74	0.36	49	0.18	56	0.54	74	0.23	97	0.6	96	0.38	100	0.45	20	0.45	40	0.36	49	0.38	100	0.45	40	0.38	100
0.18	56	0.07	93	0.18	102	0.15	41	0.6	96	0.01	65	0.27	18	0.36	49	0.15	106	0.38	100	0.27	18	0.38	100	0.54	74	0.36	49	0.18	56	0.54	74	0.23	97	0.6	96	0.38	100	0.45	20	0.45	40	0.36	49	0.38	100	0.45	40	0.38	100
0.18	56	0.07	93	0.18	102	0.15	41	0.6	96	0.01	65	0.27	18	0.36	49	0.15	106	0.38	100	0.27	18	0.38	100	0.54	74	0.36	49	0.18	56	0.54	74	0.23	97	0.6	96	0.38	100	0.45	20	0.45	40	0.36	49	0.38	100	0.45	40	0.38	100
0.18	56	0.07	93	0.18	102	0.15	41	0.6	96	0.01	65	0.27	18	0.36	49	0.15	106	0.38	100	0.27	18	0.38	100	0.54	74	0.36	49	0.18	56	0.54	74	0.23	97	0.6	96	0.38	100	0.45	20	0.45	40	0.36	49	0.38	100	0.45	40	0.38	100
0.18	56	0.07	93	0.18	102	0.15	41	0.6	96	0.01	65	0.27	18	0.36	49	0.15	106	0.38	100	0.27	18	0.38	100	0.54	74	0.36	49	0.18	56	0.54	74	0.23	97	0.6	96	0.38	100	0.45	20	0.45	40	0.36	49	0.38	100	0.45	40	0.38	100
0.18	56	0.07	93	0.18	102	0.15	41	0.6	96	0.01	65	0.27	18	0.36	49	0.15	106	0.38	100	0.27	18	0.38	100	0.54	74	0.36	49	0.18	56	0.54	74	0.23	97	0.6	96	0.38	100	0.45	20	0.45	40	0.36	49	0.38	100	0.45	40	0.38	100
0.18	56	0.07	93	0.18	102	0.15	41	0.6	96	0.01	65	0.27	18	0.36	49	0.15	106	0.38	100	0.27	18	0.38	100	0.54	74	0.36	49	0.18	56	0.54	74	0.23	97	0.6	96	0.38	100	0.45	20	0.45	40	0.36	49	0.22	120	0.45	40	0.45	20
0.18	56	0.07	93	0.18	102	0.15	41	0.6	96	0.01	65	0.27	18	0.03	56	0.15	106	0.54	74	0.27	18	0.38	100	0.6	96	0.36	49	0.18	56	0.54	74	0.23	97	0.6	96	0.22	120	0.45	20	0.45	40	0.36	49	0.5	41	0.6	96	0.22	120
0.18	56	0.07	93	0.18	102	0.15	41	0.6	96	0.01	65	0.27	18	0.03	56	0.15	106	0.54	74	0.27	18	0.38	100	0.6	96	0.36	49	0.18	56	0.54	74	0.23	97	0.6	96	0.22	120	0.45	20	0.45	40	0.36	49	0.5	41	0.6	96	0.22	120
0.18	56	0.07	93	0.18	102	0.15	41	0.6	96	0.01	65	0.27	18	0.03	56	0.15	106	0.54	74	0.27	18	0.38	100	0.6	96	0.36	49	0.18	56	0.54	74	0.23	97	0.6	96	0.22	120	0.45	20	0.45	40	0.36	49	0.5	41	0.6	96	0.22	120
0.18	56	0.07	93	0.18	102	0.15	41	0.23	97	0.23	97	0.27	18	0.23	97	0.22	120	0.38	100	0.27	18	0.38	100	0.6	96	0.38	100	0.23	97	0.36	49	0.38	100	0.5	41	0.38	100	0.45	40	0.23	97	0.36	49	0.6	96	0.6	96	0.5	41
0.18	56	0.07	93	0.03	56	0.15	41	0.45	40	0.07	93	0.27	18	0.23	97	0.18	102	0.23	97	0.38	100	0.22	120	0.6	96	0.6	96	0.54	74	0.4	94	0.54	74	0.54	74	0.45	20	0.22	120	0.5	41	0.54	74	0.4	94	0.45	40	0.22	120
0.18	56	0.23	97	0.03	56	0.45	40	0.15	106	0.27	18	0.01	65	0.12	134	0.18	56	0.54	74	0.12	134	0.45	40	0.23	97	0.6	96	0.45	40	0.6	96	0.5	41	0.23	97	0.45	40	0.45	40	0.22	120	0.4	94	0.45	40	0.23	97	0.45	40
0.18	56	0.54	74	0.15	106	0.6	96	0.36	49	0.15	41	0.27	18	0.12	134	0.07	93	0.12	134	0.18	102	0.36	49	0.45	40	0.6	96	0.45	40	0.12	134	0.18	102	0.18	102	0.22	120	0.45	40	0.15	41	0.45	40	0.45	40	0.45	40	0.45	40
0.18	56	0.54	74	0.15	106	0.15	41	0.45	40	0.22	120	0.5	41	0.22	120	0.17	66	0.36	49	0.27	18	0.38	100	0.27	18	0.36	49	0.54	74	0.6	96	0.45	20	0.54	74	0.22	120	0.45	20	0.54	74	0.36	49	0.45	40	0.54	74	0.45	40
0.18	56	0.54	74	0.18	102	0.5	41	0.45	40	0.01	65	0.27	18	0.22	120	0.15	106	0.18	56	0.18	102	0.18	56	0.6	96	0.38	100	0.38	100	0.54	74	0.54	74	0.5	41	0.22	120	0.45	20	0.45	40	0.36	49	0.45	40	0.45	40	0.38	100
0.18	56	0.54	74	0.18	102	0.17	66	0.45	40	0.03	56	0.27	18	0.15	106	0.15	106	0.18	56	0.18	102	0.38	100	0.6	96	0.38	100	0.38	100	0.6	96	0.54	74	0.5	41	0.22	120	0.45	20	0.54	74	0.36	49	0.6	96	0.6	96	0.4	94
0.18	56	0.54	74	0.18	102	0.15	41	0.23	97	0.03	56	0.27	18	0.23	97	0.15	106	0.54	74	0.07	93	0.23	97	0.6	96	0.54	74	0.38	100	0.54	74	0.54	74	0.5	41	0.22	120	0.45	20	0.54	74	0.36	49	0.6	96	0.4	94	0.38	100
0.18	56	0.54	74	0.17	66	0.15	41	0.45	40	0.18	102	0.27	18	0.22	120	0.12	134	0.18	56	0.18	102	0.22	120	0.6	96	0.6	96	0.07	93	0.54	74	0.54	74	0.5	41	0.22	120	0.45	20	0.4	94	0.36	49	0.6	96	0.45	40	0.54	74
0.18	56	0.54	74	0.6	96	0.01	65	0.45	40	0.15	106	0.27	18	0.38	100	0.22	120	0.18	56	0.27	18	0.38	100	0.54	74	0.45	40	0.18	56	0.45	40	0.45	40	0.45	40	0.38	100	0.54	74	0.38	100	0.36	49	0.6	96	0.54	74	0.38	100
0.18	56	0.54	74	0.03	56	0.27	18	0.45	40	0.23	97	0.5	41	0.01	65	0.15	106	0.38	100	0.18	102	0.36	49	0.22	120	0.38	100	0.6	96	0.45	40	0.5	41	0.23	97	0.22	120	0.5	41	0.5	41	0.36	49	0.45	40	0.45	40	0.45	40
0.18	56	0.54	74	0.03	56	0.15	41	0.45	40	0.07	93	0.27	18	0.22	120	0.15	106	0.6	96	0.18	102	0.22	120	0.6	96	0.6	96	0.38	100	0.54	74	0.38	100	0.5	41	0.22	120	0.45	20	0.45	40	0.36	49	0.6	96	0.45	40	0.6	96
0.18	56	0.54	74	0.03	56	0.15	41	0.45	40	0.07	93	0.27	18	0.22	120	0.12	134	0.6	96	0.18	102	0.22	120	0.6	96	0.54	74	0.38	100	0.54	74	0.54	74	0.5	41	0.22	120	0.45	20	0.45	40	0.36	49	0.6	96	0.45	40	0.54	74
0.18	56	0.54	74	0.03	56	0.15	41	0.45	40	0.07	93	0.27	18	0.22	120	0.12	134	0.6	96	0.18	102	0.22	120	0.6	96	0.54	74	0.38	100	0.54	74	0.54	74	0.5	41	0.22	120	0.45	20	0.45	40	0.36	49	0.6	96	0.45	40	0.54	74
0.18	56	0.54	74	0.03	56	0.15	41	0.45	40	0.07	93	0.27	18	0.22	120	0.12	134	0.6	96	0.18	102	0.22	120	0.6	96	0.54	74	0.38	100	0.54	74	0.54	74	0.5	41	0.22	120	0.45	20	0.45	40	0.36	49	0.6	96	0.45	40	0.54	74
0.18	56	0.54	74	0.03	56	0.15	41	0.45	40	0.01	65	0.27	18	0.36	49	0.15	106	0.18	56	0.18	102	0.18	56	0.6	96	0.38	100	0.38	100	0.54	74	0.54	74	0.5	41	0.22	120	0.45	20	0.45	40	0.36	49	0.45	40	0.4	94	0.38	100
0.18	56	0.54	74	0.07	93	0.15	41	0.45	40	0.07	93	0.27	18	0.36	49	0.15	106	0.18	56	0.18	102	0.18	56	0.6	96	0.38	100	0.38	100	0.54	74	0.54	74	0.5	41	0.38	100	0.45	20	0.45	40	0.36	49	0.45	40	0.45	40	0.38	100
0.18	56	0.54	74	0.07	93	0.15	41	0.45	40	0.01	65	0.27	18	0.36	49	0.15	106	0.18	56	0.18	102	0.18	56	0.6	96	0.38	100	0.38	100	0.54	74	0.54	74	0.5	41	0.38	100	0.45	20	0.45	40	0.36	49	0.45	40	0.45	40	0.38	100
0.18	56	0.54	74	0.07	93	0.15	41	0.45	40	0.01	65	0.27	18	0.36	49	0.15	106	0.18	56	0.18	102	0.18	56	0.6	96	0.38	100	0.38	100	0.54	74	0.54	74	0.5	41	0.38	100	0.45	20	0.45	40	0.36	49	0.45	40	0.45	40	0.38	100
0.18	56	0.54	74	0.07	93	0.15	41	0.45	40	0.01	65	0.27	18	0.36	49	0.15	106	0.18	56	0.18	102	0.18	56	0.6	96	0.38	100	0.38	100	0.54	74	0.54	74	0.5	41	0.38	100	0.45	20	0.45	40	0.36	49	0.45	40	0.45	40	0.38	100
0.18	56	0.54	74	0.07	93	0.15	41	0.45	40	0.01	65	0.27	18	0.36	49	0.15	106	0.18	56	0.18	102	0.18	56	0.6	96	0.38	100	0.38	100	0.54	74	0.54	74	0.5	41	0.38	100	0.45	20	0.45	40	0.36	49	0.45	40	0.45	40	0.38	100
0.18	56	0.54	74	0.07	93	0.15	41	0.45	40	0.01	65	0.27	18	0.36	49	0.15	106	0.18	56	0.18	102	0.18	56	0.6	96	0.38	100	0.38	100	0.54	74	0.54	74	0.5	41	0.38	100	0.45	20	0.45	40	0.36	49	0.45	40	0.45	40	0.38	100
0.18	56	0.54	74	0.07	93	0.15	41	0.45	40	0.01	65	0.27	18	0.36	49	0.15	106	0.18	56	0.18	102	0.18	56	0.6	96	0.38	100	0.38	100	0.54	74	0.54	74	0.5	41	0.38	100	0.45	20	0.45	40	0.36	49	0.45	40	0.45	40	0.38	100
0.18	56	0.54	74	0.07	93	0.15	41	0.45	40	0.01	65	0.27	18	0.36	49	0.15	106	0.18	56	0.18	102	0.18	56	0.6	96	0.38	100	0.38	100	0.54	74	0.54	74	0.5	41	0.22	120	0.45	20	0.45	40	0.36	49	0.45	40	0.45	40	0.38	100
0.18	56	0.54	74	0.07	93	0.15	41	0.45	40	0.01	65	0.27	18	0.36	49	0.15	106	0.18	56	0.18	102	0.18	56	0.6	96	0.38	100	0.38	100	0.54	74	0.54	74	0.5	41	0.22	120	0.45	20	0.45	40	0.36	49	0.45	40	0.45	40	0.38	100
0.18	56	0.54	74	0.07	93	0.15	41	0.54	74	0.01	65	0.27	18	0.36	49	0.15	106	0.18	56	0.18	102	0.18	56	0.6	96	0.38	100	0.38	100	0.54	74	0.54	74	0.5	41	0.38	100	0.45	20	0.45	40	0.36	49	0.45	40	0.45	40	0.38	100
0.18	56	0.54	74	0.01	65	0.15	41	0.45	40	0.18	102	0.27	18	0.22	120	0.15	106	0.6	96	0.18	102	0.22	120	0.6	96	0.6	96	0.38	100	0.6	96	0.38	100	0.5	41	0.22	120	0.45	20	0.45	40	0.36	49	0.6	96	0.45	40	0.54	74
0.18	56	0.54	74	0.01	65	0.15	41	0.45	40	0.18	102	0.27	18	0.22	120	0.12	134	0.6	96	0.18	102	0.22	120	0.6	96	0.6	96	0.38	100	0.6	96	0.38	100	0.5	41	0.22	120	0.45	20	0.45	40	0.36	49	0.6	96	0.45	40	0.54	74
0.18	56	0.54	74	0.01	65	0.15	41	0.45	40	0.18	102	0.27	18	0.22	120	0.12	134	0.6	96	0.18	102	0.22	120	0.6	96	0.6	96	0.38	100	0.6	96	0.38	100	0.5	41	0.22	120	0.45	20	0.45	40	0.36	49	0.6	96	0.45	40	0.54	74
0.18	56	0.54	74	0.01	65	0.15	41	0.45	40	0.18	102	0.27	18	0.22	120	0.12	134	0.6	96	0.18	102	0.22	120	0.6	96	0.6	96	0.38	100	0.6	96	0.38	100	0.5	41	0.22	120	0.45	20	0.45	40	0.36	49	0.6	96	0.45	40	0.54	74
0.18	56	0.54	74	0.23	97	0.17	66	0.54	74	0.07	93	0.18	56	0.03	56	0.15	106	0.54	74	0.45	40	0.36	49	0.6	96	0.38	100	0.6	96	0.6	96	0.38	100	0.15	41	0.45	20	0.36	49	0.45	40	0.23	97	0.54	74	0.5	41	0.6	96
0.18	56	0.54	74	0.54	74	0.17	66	0.18	56	0.22	120	0.45	40	0.36	49	0.18	102	0.38	100	0.4	94	0.36	49	0.6	96	0.23	97	0.5	41	0.38	100	0.54	74	0.27	18	0.22	120	0.45	20	0.45	40	0.36	49	0.4	94	0.45	40	0.54	74
0.18	56	0.54	74	0.54	74	0.12	134	0.6	96	0.22	120	0.27	18	0.23	97	0.15	106	0.23	97	0.23	97	0.22	120	0.54	74	0.45	40	0.5	41	0.45	40	0.6	96	0.5	41	0.23	97	0.38	100	0.6	96	0.36	49	0.4	94	0.54	74	0.38	100
0.18	56	0.54	74	0.54	74	0.01	65	0.45	40	0.18	102	0.27	18	0.01	65	0.22	120	0.38	100	0.27	18	0.38	100	0.45	40	0.45	40	0.18	56	0.54	74	0.5	41	0.45	40	0.22	120	0.54	74	0.45	40	0.36	49	0.45	40	0.54	74	0.38	100
0.18	56	0.54	74	0.54	74	0.01	65	0.45	40	0.22	120	0.27	18	0.22	120	0.22	120	0.18	56	0.27	18	0.38	100	0.38	100	0.45	40	0.18	56	0.45	40	0.45	40	0.45	40	0.38	100	0.54	74	0.45	40	0.36	49	0.6	96	0.4	94	0.38	100
0.18	56	0.54	74	0.54	74	0.01	65	0.45	40	0.22	120	0.27	18	0.22	120	0.22	120	0.18	56	0.27	18	0.38	100	0.38	100	0.18	56	0.18	56	0.45	40	0.45	40	0.45	40	0.38	100	0.54	74	0.45	40	0.36	49	0.6	96	0.6	96	0.38	100
0.18	56	0.54	74	0.54	74	0.01	65	0.45	40	0.22	120	0.27	18	0.22	120	0.22	120	0.18	56	0.27	18	0.38	100	0.38	100	0.18	56	0.18	56	0.45	40	0.45	40	0.45	40	0.38	100	0.54	74	0.45	40	0.36	49	0.6	96	0.4	94	0.38	100
0.18	56	0.54	74	0.54	74	0.01	65	0.45	40	0.22	120	0.27	18	0.22	120	0.22	120	0.18	56	0.27	18	0.38	100	0.38	100	0.18	56	0.18	56	0.45	40	0.45	40	0.45	40	0.38	100	0.54	74	0.45	40	0.36	49	0.6	96	0.4	94	0.38	100
0.18	56	0.54	74	0.54	74	0.01	65	0.45	40	0.22	120	0.27	18	0.22	120	0.22	120	0.18	56	0.27	18	0.38	100	0.38	100	0.18	56	0.18	56	0.45	40	0.45	40	0.45	40	0.38	100	0.54	74	0.45	40	0.36	49	0.6	96	0.54	74	0.38	100
0.18	56	0.54	74	0.54	74	0.01	65	0.45	40	0.22	120	0.27	18	0.22	120	0.22	120	0.18	56	0.27	18	0.38	100	0.38	100	0.18	56	0.18	56	0.45	40	0.45	40	0.45	40	0.38	100	0.54	74	0.45	40	0.36	49	0.6	96	0.54	74	0.38	100
0.18	56	0.54	74	0.54	74	0.01	65	0.45	40	0.22	120	0.27	18	0.22	120	0.22	120	0.18	56	0.27	18	0.38	100	0.38	100	0.18	56	0.18	56	0.45	40	0.45	40	0.45	40	0.38	100	0.54	74	0.45	40	0.36	49	0.6	96	0.54	74	0.38	100
0.18	56	0.54	74	0.54	74	0.01	65	0.45	40	0.23	97	0.27	18	0.22	120	0.22	120	0.18	56	0.27	18	0.38	100	0.38	100	0.45	40	0.18	56	0.45	40	0.45	40	0.45	40	0.38	100	0.54	74	0.45	40	0.36	49	0.6	96	0.4	94	0.38	100
0.18	56	0.54	74	0.54	74	0.01	65	0.45	40	0.23	97	0.27	18	0.22	120	0.22	120	0.18	56	0.27	18	0.38	100	0.38	100	0.45	40	0.18	56	0.45	40	0.45	40	0.45	40	0.38	100	0.54	74	0.45	40	0.36	49	0.6	96	0.4	94	0.38	100
0.18	56	0.54	74	0.54	74	0.01	65	0.45	40	0.23	97	0.27	18	0.22	120	0.22	120	0.18	56	0.27	18	0.38	100	0.38	100	0.45	40	0.18	56	0.45	40	0.45	40	0.45	40	0.38	100	0.54	74	0.45	40	0.36	49	0.6	96	0.4	94	0.38	100
0.18	56	0.54	74	0.54	74	0.01	65	0.45	40	0.23	97	0.27	18	0.22	120	0.22	120	0.18	56	0.27	18	0.38	100	0.38	100	0.18	56	0.18	56	0.45	40	0.45	40	0.45	40	0.38	100	0.54	74	0.45	40	0.36	49	0.6	96	0.4	94	0.38	100
0.18	56	0.54	74	0.54	74	0.01	65	0.45	40	0.23	97	0.27	18	0.22	120	0.22	120	0.18	56	0.27	18	0.38	100	0.38	100	0.18	56	0.18	56	0.45	40	0.45	40	0.45	40	0.38	100	0.54	74	0.45	40	0.36	49	0.22	120	0.54	74	0.38	100
0.18	56	0.15	41	0.23	97	0.5	41	0.23	97	0.18	102	0.45	40	0.23	97	0.22	120	0.18	102	0.6	96	0.36	49	0.45	40	0.38	100	0.54	74	0.45	40	0.38	100	0.23	97	0.38	100	0.6	96	0.6	96	0.36	49	0.27	18	0.45	40	0.6	96
0.07	93	0.6	96	0.38	100	0.01	65	0.6	96	0.03	56	0.27	18	0.15	106	0.36	49	0.38	100	0.5	41	0.38	100	0.6	96	0.38	100	0.4	94	0.15	41	0.6	96	0.45	40	0.23	97	0.22	120	0.5	41	0.15	41	0.45	40	0.54	74	0.38	100
0.07	93	0.6	96	0.18	102	0.03	56	0.6	96	0.18	102	0.18	56	0.45	40	0.22	120	0.23	97	0.45	40	0.38	100	0.6	96	0.5	41	0.6	96	0.15	41	0.5	41	0.54	74	0.54	74	0.54	74	0.6	96	0.38	100	0.45	40	0.45	40	0.45	40
0.07	93	0.22	120	0.03	56	0.5	41	0.15	106	0.01	65	0.18	56	0.45	40	0.38	100	0.6	96	0.23	97	0.5	41	0.6	96	0.6	96	0.45	40	0.38	100	0.22	120	0.38	100	0.12	134	0.45	40	0.5	41	0.54	74	0.54	74	0.4	94	0.36	49
0.01	65	0.6	96	0.01	65	0.22	120	0.54	74	0.22	120	0.27	18	0.23	97	0.22	120	0.45	40	0.15	41	0.22	120	0.22	120	0.6	96	0.18	56	0.6	96	0.54	74	0.5	41	0.22	120	0.54	74	0.45	40	0.36	49	0.6	96	0.45	40	0.54	74
0.01	65	0.6	96	0.15	41	0.27	18	0.01	65	0.01	65	0.15	41	0.12	134	0.15	106	0.54	74	0.18	102	0.36	49	0.38	100	0.38	100	0.6	96	0.54	74	0.6	96	0.38	100	0.12	134	0.36	49	0.03	56	0.6	96	0.15	106	0.54	74	0.18	102
0.01	65	0.23	97	0.15	41	0.27	18	0.01	65	0.22	120	0.15	41	0.12	134	0.15	106	0.38	100	0.18	102	0.36	49	0.38	100	0.38	100	0.6	96	0.54	74	0.6	96	0.38	100	0.12	134	0.22	120	0.6	96	0.36	49	0.45	40	0.45	40	0.45	40
0.22	120	0.38	100	0.18	102	0.54	74	0.6	96	0.22	120	0.27	18	0.23	97	0.12	134	0.18	56	0.27	18	0.38	100	0.6	96	0.54	74	0.18	56	0.45	40	0.54	74	0.5	41	0.38	100	0.22	120	0.6	96	0.36	49	0.6	96	0.45	40	0.36	49
0.22	120	0.18	102	0.6	96	0.12	134	0.45	40	0.12	134	0.54	74	0.5	41	0.22	120	0.23	97	0.22	120	0.36	49	0.6	96	0.6	96	0.6	96	0.6	96	0.5	41	0.36	49	0.22	120	0.22	120	0.45	40	0.36	49	0.54	74	0.5	41	0.45	20
0.22	120	0.45	40	0.17	66	0.15	41	0.45	40	0.07	93	0.17	66	0.22	120	0.22	120	0.18	56	0.27	18	0.38	100	0.6	96	0.38	100	0.18	56	0.4	94	0.23	97	0.5	41	0.22	120	0.6	96	0.5	41	0.36	49	0.6	96	0.54	74	0.22	120
0.22	120	0.45	40	0.03	56	0.15	41	0.6	96	0.01	65	0.27	18	0.22	120	0.22	120	0.27	18	0.15	41	0.22	120	0.6	96	0.6	96	0.18	56	0.23	97	0.45	40	0.5	41	0.38	100	0.54	74	0.54	74	0.36	49	0.6	96	0.45	20	0.22	120
0.22	120	0.18	56	0.23	97	0.18	102	0.22	120	0.03	56	0.45	40	0.6	96	0.15	106	0.18	56	0.6	96	0.18	56	0.45	40	0.54	74	0.54	74	0.45	40	0.6	96	0.23	97	0.23	97	0.38	100	0.54	74	0.22	120	0.5	41	0.45	40	0.45	40
0.22	120	0.54	74	0.18	56	0.45	40	0.54	74	0.5	41	0.17	66	0.22	120	0.27	18	0.45	40	0.36	49	0.18	56	0.5	41	0.45	40	0.54	74	0.36	49	0.45	40	0.22	120	0.22	120	0.6	96	0.36	49	0.45	40	0.45	40	0.23	97	0.38	100
0.23	97	0.38	100	0.18	102	0.54	74	0.6	96	0.18	56	0.27	18	0.23	97	0.22	120	0.18	56	0.27	18	0.38	100	0.45	40	0.54	74	0.18	56	0.45	40	0.6	96	0.5	41	0.38	100	0.22	120	0.6	96	0.36	49	0.6	96	0.45	40	0.22	120
0.23	97	0.18	102	0.18	102	0.15	41	0.45	40	0.01	65	0.27	18	0.36	49	0.22	120	0.23	97	0.22	120	0.36	49	0.6	96	0.6	96	0.54	74	0.45	40	0.54	74	0.5	41	0.22	120	0.22	120	0.45	40	0.36	49	0.23	97	0.4	94	0.45	40
0.23	97	0.6	96	0.01	65	0.15	41	0.45	40	0.18	102	0.27	18	0.22	120	0.15	106	0.6	96	0.18	102	0.22	120	0.6	96	0.6	96	0.38	100	0.6	96	0.38	100	0.5	41	0.22	120	0.45	20	0.45	40	0.36	49	0.6	96	0.45	40	0.54	74
0.23	97	0.6	96	0.01	65	0.15	41	0.45	40	0.18	102	0.27	18	0.22	120	0.15	106	0.6	96	0.18	102	0.22	120	0.6	96	0.6	96	0.38	100	0.6	96	0.38	100	0.5	41	0.22	120	0.45	20	0.45	40	0.36	49	0.6	96	0.45	40	0.54	74
0.23	97	0.45	40	0.01	65	0.15	41	0.45	40	0.18	102	0.27	18	0.36	49	0.12	134	0.18	56	0.18	102	0.22	120	0.6	96	0.54	74	0.07	93	0.54	74	0.54	74	0.5	41	0.38	100	0.45	20	0.45	40	0.36	49	0.6	96	0.45	40	0.54	74
0.23	97	0.12	134	0.54	74	0.12	134	0.45	40	0.22	120	0.45	40	0.03	56	0.12	134	0.03	56	0.12	134	0.36	49	0.03	56	0.54	74	0.6	96	0.5	41	0.38	100	0.4	94	0.22	120	0.45	40	0.6	96	0.36	49	0.23	97	0.5	41	0.5	41
0.23	97	0.18	56	0.23	97	0.22	120	0.54	74	0.23	97	0.5	41	0.01	65	0.15	106	0.18	56	0.18	56	0.38	100	0.54	74	0.54	74	0.54	74	0.23	97	0.5	41	0.6	96	0.22	120	0.23	97	0.6	96	0.36	49	0.22	120	0.6	96	0.23	97
0.23	97	0.54	74	0.18	102	0.5	41	0.45	40	0.22	120	0.5	41	0.23	97	0.18	102	0.54	74	0.4	94	0.36	49	0.6	96	0.54	74	0.45	40	0.54	74	0.5	41	0.5	41	0.22	120	0.45	40	0.5	41	0.36	49	0.54	74	0.36	49	0.45	40
0.23	97	0.54	74	0.01	65	0.15	41	0.45	40	0.07	93	0.27	18	0.22	120	0.12	134	0.6	96	0.18	102	0.22	120	0.6	96	0.54	74	0.38	100	0.54	74	0.54	74	0.5	41	0.22	120	0.45	20	0.45	40	0.36	49	0.6	96	0.45	40	0.54	74
0.23	97	0.54	74	0.01	65	0.15	41	0.45	40	0.07	93	0.27	18	0.22	120	0.12	134	0.6	96	0.18	102	0.22	120	0.6	96	0.54	74	0.38	100	0.54	74	0.54	74	0.5	41	0.22	120	0.45	20	0.45	40	0.36	49	0.6	96	0.45	40	0.54	74
0.54	74	0.17	66	0.18	102	0.36	49	0.18	56	0.15	106	0.27	18	0.22	120	0.22	120	0.23	97	0.36	49	0.6	96	0.6	96	0.45	40	0.38	100	0.45	40	0.45	40	0.45	40	0.38	100	0.22	120	0.45	40	0.36	49	0.6	96	0.6	96	0.4	94
0.54	74	0.18	56	0.38	100	0.54	74	0.18	56	0.6	96	0.45	40	0.18	56	0.23	97	0.36	49	0.27	18	0.38	100	0.6	96	0.45	40	0.54	74	0.6	96	0.54	74	0.5	41	0.38	100	0.22	120	0.45	40	0.36	49	0.6	96	0.45	40	0.23	97
0.54	74	0.18	56	0.54	74	0.23	97	0.6	96	0.15	106	0.6	96	0.36	49	0.36	49	0.45	40	0.45	40	0.22	120	0.6	96	0.23	97	0.45	40	0.4	94	0.54	74	0.6	96	0.45	40	0.38	100	0.6	96	0.45	20	0.36	49	0.22	120	0.6	96
0.54	74	0.15	41	0.38	100	0.23	97	0.18	56	0.5	41	0.12	134	0.36	49	0.12	134	0.23	97	0.38	100	0.07	93	0.6	96	0.54	74	0.23	97	0.5	41	0.54	74	0.54	74	0.54	74	0.45	40	0.45	40	0.36	49	0.22	120	0.6	96	0.22	120
0.15	41	0.18	102	0.6	96	0.22	120	0.45	40	0.12	134	0.54	74	0.5	41	0.22	120	0.38	100	0.18	102	0.36	49	0.6	96	0.6	96	0.6	96	0.6	96	0.54	74	0.36	49	0.22	120	0.45	40	0.45	40	0.36	49	0.54	74	0.5	41	0.45	20
0.15	41	0.27	18	0.22	120	0.5	41	0.12	134	0.15	106	0.22	120	0.07	93	0.12	134	0.18	56	0.45	40	0.12	134	0.18	56	0.38	100	0.45	40	0.23	97	0.45	40	0.45	40	0.22	120	0.22	120	0.22	120	0.5	41	0.36	49	0.6	96	0.4	94
0.00000	0.00000	0.22	120	0.45	20	0.23	97	0.18	56	0.6	96	0.18	56	0.6	96	0.6	96	0.03	56	0.45	40	0.18	102	0.27	18	0.22	120	0.22	120	0.18	56	0.54	74	0.6	96	0.38	100	0.6	96	0.54	74	0.36	49	0.6	96	0.6	96	0.38	100
0.00000	0.00000	0.23	97	0.22	120	0.23	97	0.18	56	0.36	49	0.15	41	0.01	65	0.45	40	0.54	74	0.36	49	0.07	93	0.27	18	0.23	97	0.15	106	0.15	106	0.45	40	0.07	93	0.45	40	0.12	134	0.45	40	0.15	41	0.6	96	0.07	93	0.23	97
0.18	102	0.6	96	0.18	102	0.5	41	0.45	40	0.38	100	0.27	18	0.23	97	0.18	102	0.18	56	0.5	41	0.36	49	0.6	96	0.38	100	0.45	40	0.23	97	0.45	40	0.5	41	0.38	100	0.54	74	0.45	40	0.36	49	0.6	96	0.5	41	0.45	40
0.18	102	0.6	96	0.18	102	0.5	41	0.45	40	0.38	100	0.27	18	0.23	97	0.18	102	0.18	56	0.5	41	0.36	49	0.6	96	0.38	100	0.45	40	0.23	97	0.45	40	0.5	41	0.38	100	0.54	74	0.45	40	0.36	49	0.6	96	0.5	41	0.45	40
0.18	102	0.6	96	0.18	102	0.5	41	0.45	40	0.22	120	0.27	18	0.23	97	0.18	102	0.18	56	0.5	41	0.36	49	0.6	96	0.38	100	0.45	40	0.23	97	0.45	40	0.5	41	0.38	100	0.54	74	0.45	40	0.36	49	0.6	96	0.5	41	0.45	40
0.18	102	0.6	96	0.18	102	0.5	41	0.45	40	0.22	120	0.27	18	0.23	97	0.18	102	0.18	56	0.5	41	0.36	49	0.6	96	0.38	100	0.45	40	0.23	97	0.45	40	0.5	41	0.38	100	0.54	74	0.45	40	0.36	49	0.6	96	0.5	41	0.45	40
0.18	102	0.6	96	0.18	102	0.5	41	0.45	40	0.22	120	0.27	18	0.23	97	0.18	102	0.18	56	0.5	41	0.36	49	0.6	96	0.38	100	0.45	40	0.23	97	0.45	40	0.5	41	0.38	100	0.54	74	0.45	40	0.36	49	0.6	96	0.5	41	0.45	40
0.18	102	0.6	96	0.18	102	0.5	41	0.45	40	0.22	120	0.27	18	0.23	97	0.18	102	0.18	56	0.5	41	0.36	49	0.6	96	0.38	100	0.45	40	0.23	97	0.45	40	0.5	41	0.38	100	0.54	74	0.45	40	0.36	49	0.6	96	0.5	41	0.45	40
0.18	102	0.6	96	0.18	102	0.5	41	0.45	40	0.22	120	0.27	18	0.23	97	0.18	102	0.18	56	0.5	41	0.36	49	0.6	96	0.38	100	0.45	40	0.23	97	0.45	40	0.5	41	0.38	100	0.54	74	0.45	40	0.36	49	0.6	96	0.5	41	0.45	40
0.18	102	0.6	96	0.18	102	0.5	41	0.45	40	0.22	120	0.27	18	0.23	97	0.18	102	0.18	56	0.5	41	0.36	49	0.6	96	0.38	100	0.45	40	0.23	97	0.45	40	0.5	41	0.38	100	0.54	74	0.45	40	0.36	49	0.6	96	0.5	41	0.45	40
0.18	102	0.6	96	0.18	102	0.15	41	0.45	40	0.22	120	0.27	18	0.23	97	0.18	102	0.18	56	0.5	41	0.36	49	0.6	96	0.38	100	0.45	40	0.23	97	0.6	96	0.5	41	0.38	100	0.54	74	0.45	40	0.36	49	0.6	96	0.45	40	0.6	96
0.18	102	0.6	96	0.18	102	0.15	41	0.45	40	0.22	120	0.27	18	0.23	97	0.18	102	0.18	56	0.5	41	0.36	49	0.6	96	0.38	100	0.45	40	0.23	97	0.6	96	0.5	41	0.38	100	0.54	74	0.45	40	0.36	49	0.23	97	0.54	74	0.4	94
0.18	102	0.23	97	0.18	102	0.5	41	0.45	40	0.22	120	0.54	74	0.03	56	0.18	102	0.23	97	0.4	94	0.36	49	0.6	96	0.23	97	0.45	40	0.4	94	0.22	120	0.54	74	0.38	100	0.54	74	0.22	120	0.36	49	0.38	100	0.54	74	0.4	94
0.18	102	0.23	97	0.18	102	0.5	41	0.45	40	0.22	120	0.54	74	0.03	56	0.18	102	0.23	97	0.4	94	0.36	49	0.6	96	0.23	97	0.45	40	0.4	94	0.22	120	0.54	74	0.38	100	0.54	74	0.22	120	0.36	49	0.38	100	0.54	74	0.4	94
0.18	102	0.54	74	0.18	102	0.5	41	0.45	40	0.38	100	0.23	97	0.15	106	0.18	102	0.38	100	0.45	40	0.36	49	0.6	96	0.23	97	0.45	40	0.6	96	0.5	41	0.45	40	0.22	120	0.54	74	0.5	41	0.36	49	0.38	100	0.22	120	0.45	40
0.18	102	0.54	74	0.18	102	0.5	41	0.45	40	0.38	100	0.15	41	0.15	106	0.18	102	0.38	100	0.45	40	0.36	49	0.5	41	0.23	97	0.45	40	0.54	74	0.6	96	0.45	40	0.22	120	0.6	96	0.5	41	0.36	49	0.38	100	0.45	40	0.54	74
0.18	102	0.54	74	0.18	102	0.5	41	0.45	40	0.38	100	0.15	41	0.15	106	0.18	102	0.38	100	0.45	40	0.36	49	0.5	41	0.23	97	0.45	40	0.54	74	0.6	96	0.45	40	0.22	120	0.6	96	0.5	41	0.36	49	0.38	100	0.45	40	0.54	74
0.18	102	0.54	74	0.18	102	0.5	41	0.45	40	0.38	100	0.15	41	0.15	106	0.18	102	0.38	100	0.45	40	0.36	49	0.5	41	0.23	97	0.45	40	0.54	74	0.45	40	0.45	40	0.22	120	0.6	96	0.5	41	0.36	49	0.38	100	0.45	40	0.54	74
0.18	102	0.54	74	0.18	102	0.5	41	0.45	40	0.36	49	0.15	41	0.15	106	0.18	102	0.38	100	0.45	40	0.36	49	0.5	41	0.23	97	0.45	40	0.54	74	0.23	97	0.45	40	0.22	120	0.6	96	0.5	41	0.36	49	0.38	100	0.45	40	0.54	74
0.5	41	0.23	97	0.15	106	0.54	74	0.45	40	0.54	74	0.27	18	0.07	93	0.15	106	0.18	56	0.54	74	0.38	100	0.6	96	0.54	74	0.45	20	0.45	40	0.54	74	0.6	96	0.45	20	0.36	49	0.6	96	0.36	49	0.54	74	0.6	96	0.45	20
0.17	66	0.54	74	0.18	102	0.5	41	0.45	40	0.38	100	0.15	41	0.18	102	0.18	102	0.38	100	0.45	40	0.36	49	0.5	41	0.23	97	0.45	40	0.54	74	0.6	96	0.6	96	0.22	120	0.6	96	0.5	41	0.36	49	0.38	100	0.45	40	0.54	74
0.17	66	0.54	74	0.18	102	0.5	41	0.45	40	0.38	100	0.15	41	0.18	102	0.18	102	0.38	100	0.45	40	0.36	49	0.5	41	0.23	97	0.45	40	0.54	74	0.6	96	0.45	40	0.22	120	0.6	96	0.5	41	0.36	49	0.38	100	0.45	40	0.54	74
0.17	66	0.54	74	0.18	102	0.5	41	0.45	40	0.38	100	0.15	41	0.18	102	0.18	102	0.38	100	0.45	40	0.36	49	0.5	41	0.23	97	0.45	40	0.54	74	0.6	96	0.45	40	0.22	120	0.6	96	0.5	41	0.36	49	0.38	100	0.45	40	0.54	74
0.17	66	0.54	74	0.18	102	0.5	41	0.45	40	0.38	100	0.15	41	0.18	102	0.18	102	0.38	100	0.45	40	0.36	49	0.5	41	0.23	97	0.45	40	0.54	74	0.6	96	0.45	40	0.22	120	0.6	96	0.5	41	0.36	49	0.38	100	0.45	40	0.54	74
0.6	96	0.07	93	0.15	106	0.15	41	0.45	40	0.22	120	0.27	18	0.07	93	0.18	102	0.23	97	0.22	120	0.36	49	0.6	96	0.54	74	0.38	100	0.54	74	0.45	20	0.22	120	0.38	100	0.6	96	0.45	40	0.36	49	0.23	97	0.45	40	0.45	40
0.45	40	0.54	74	0.18	102	0.5	41	0.45	40	0.38	100	0.15	41	0.18	102	0.18	102	0.38	100	0.45	40	0.36	49	0.5	41	0.23	97	0.45	40	0.54	74	0.6	96	0.45	40	0.22	120	0.6	96	0.5	41	0.36	49	0.38	100	0.6	96	0.54	74
0.45	40	0.54	74	0.18	102	0.5	41	0.45	40	0.38	100	0.15	41	0.18	102	0.18	102	0.38	100	0.45	40	0.36	49	0.5	41	0.23	97	0.45	40	0.54	74	0.6	96	0.45	40	0.22	120	0.6	96	0.5	41	0.36	49	0.38	100	0.45	40	0.54	74
0.45	40	0.54	74	0.18	102	0.5	41	0.45	40	0.38	100	0.15	41	0.18	102	0.18	102	0.38	100	0.45	40	0.36	49	0.5	41	0.23	97	0.45	40	0.54	74	0.6	96	0.45	40	0.22	120	0.6	96	0.5	41	0.36	49	0.38	100	0.45	40	0.54	74
0.45	40	0.54	74	0.18	102	0.5	41	0.45	40	0.38	100	0.15	41	0.18	102	0.18	102	0.38	100	0.45	40	0.36	49	0.45	40	0.23	97	0.45	40	0.54	74	0.6	96	0.45	40	0.22	120	0.6	96	0.5	41	0.36	49	0.38	100	0.45	40	0.54	74
0.45	40	0.54	74	0.18	102	0.5	41	0.45	40	0.38	100	0.15	41	0.18	102	0.18	102	0.38	100	0.45	40	0.36	49	0.15	41	0.38	100	0.45	40	0.54	74	0.6	96	0.45	40	0.22	120	0.6	96	0.5	41	0.36	49	0.38	100	0.45	40	0.54	74
0.45	40	0.54	74	0.18	102	0.5	41	0.45	40	0.38	100	0.15	41	0.36	49	0.18	102	0.38	100	0.45	40	0.36	49	0.5	41	0.23	97	0.45	40	0.54	74	0.6	96	0.45	40	0.22	120	0.6	96	0.5	41	0.36	49	0.38	100	0.45	40	0.54	74
0.45	40	0.54	74	0.18	102	0.5	41	0.45	40	0.38	100	0.15	41	0.36	49	0.18	102	0.38	100	0.45	40	0.36	49	0.5	41	0.23	97	0.45	40	0.54	74	0.6	96	0.45	40	0.22	120	0.6	96	0.5	41	0.36	49	0.38	100	0.45	40	0.54	74
0.45	40	0.54	74	0.18	102	0.5	41	0.45	40	0.22	120	0.15	41	0.18	102	0.18	102	0.38	100	0.45	40	0.36	49	0.5	41	0.23	97	0.45	40	0.54	74	0.6	96	0.45	40	0.22	120	0.6	96	0.5	41	0.36	49	0.38	100	0.45	40	0.54	74
0.12	134	0.18	102	0.18	102	0.15	41	0.6	96	0.01	65	0.27	18	0.22	120	0.15	106	0.38	100	0.5	41	0.36	49	0.54	74	0.23	97	0.5	41	0.45	20	0.54	74	0.45	40	0.22	120	0.36	49	0.6	96	0.36	49	0.6	96	0.45	40	0.45	40
0.07	93	0.6	96	0.18	102	0.5	41	0.45	40	0.38	100	0.27	18	0.23	97	0.18	102	0.18	56	0.5	41	0.36	49	0.6	96	0.38	100	0.45	40	0.23	97	0.45	40	0.5	41	0.38	100	0.54	74	0.45	40	0.36	49	0.6	96	0.5	41	0.45	40
0.07	93	0.6	96	0.18	102	0.5	41	0.45	40	0.22	120	0.27	18	0.23	97	0.18	102	0.18	56	0.5	41	0.36	49	0.6	96	0.38	100	0.45	40	0.23	97	0.45	40	0.5	41	0.38	100	0.54	74	0.45	40	0.36	49	0.6	96	0.5	41	0.45	40
0.07	93	0.6	96	0.18	102	0.5	41	0.45	40	0.22	120	0.27	18	0.23	97	0.18	102	0.18	56	0.5	41	0.36	49	0.6	96	0.38	100	0.45	40	0.23	97	0.45	40	0.5	41	0.38	100	0.54	74	0.45	40	0.36	49	0.6	96	0.5	41	0.45	40
0.07	93	0.6	96	0.18	102	0.5	41	0.45	40	0.22	120	0.27	18	0.23	97	0.18	102	0.18	56	0.5	41	0.36	49	0.6	96	0.38	100	0.45	40	0.23	97	0.45	40	0.5	41	0.38	100	0.54	74	0.45	40	0.36	49	0.6	96	0.5	41	0.45	40
0.38	100	0.6	96	0.5	41	0.6	96	0.6	96	0.4	94	0.23	97	0.6	96	0.45	40	0.22	120	0.45	20	0.6	96	0.38	100	0.6	96	0.45	40	0.6	96	0.38	100	0.54	74	0.38	100	0.5	41	0.45	40	0.6	96	0.15	41	0.12	134	0.15	106
0.38	100	0.6	96	0.5	41	0.6	96	0.54	74	0.4	94	0.23	97	0.38	100	0.45	40	0.38	100	0.45	40	0.38	100	0.36	49	0.6	96	0.6	96	0.4	94	0.38	100	0.54	74	0.38	100	0.5	41	0.45	40	0.38	100	0.5	41	0.12	134	0.6	96
0.38	100	0.6	96	0.15	41	0.6	96	0.54	74	0.5	41	0.38	100	0.45	20	0.45	40	0.38	100	0.4	94	0.38	100	0.36	49	0.54	74	0.45	40	0.45	40	0.23	97	0.23	97	0.4	94	0.5	41	0.4	94	0.6	96	0.5	41	0.12	134	0.6	96
0.38	100	0.45	40	0.5	41	0.36	49	0.38	100	0.45	40	0.54	74	0.5	41	0.45	40	0.38	100	0.45	20	0.45	40	0.36	49	0.6	96	0.6	96	0.15	41	0.38	100	0.6	96	0.54	74	0.45	20	0.15	41	0.45	40	0.54	74	0.54	74	0.45	40
0.38	100	0.45	40	0.5	41	0.54	74	0.38	100	0.4	94	0.23	97	0.38	100	0.45	40	0.22	120	0.22	120	0.4	94	0.36	49	0.6	96	0.4	94	0.45	40	0.38	100	0.5	41	0.38	100	0.5	41	0.45	40	0.27	18	0.5	41	0.12	134	0.45	40
0.38	100	0.45	40	0.5	41	0.15	41	0.5	41	0.54	74	0.6	96	0.5	41	0.54	74	0.38	100	0.6	96	0.4	94	0.36	49	0.6	96	0.45	40	0.5	41	0.38	100	0.54	74	0.45	40	0.5	41	0.45	40	0.15	41	0.5	41	0.12	134	0.45	40
0.18	102	0.5	41	0.15	41	0.15	41	0.18	56	0.23	97	0.6	96	0.45	40	0.5	41	0.38	100	0.54	74	0.45	40	0.36	49	0.6	96	0.38	100	0.38	100	0.45	20	0.54	74	0.5	41	0.6	96	0.15	41	0.45	40	0.5	41	0.23	97	0.07	93
0.18	102	0.5	41	0.15	41	0.15	41	0.18	56	0.23	97	0.6	96	0.45	40	0.5	41	0.38	100	0.54	74	0.45	40	0.36	49	0.6	96	0.38	100	0.38	100	0.45	20	0.54	74	0.5	41	0.6	96	0.15	41	0.45	40	0.5	41	0.23	97	0.07	93
0.18	102	0.6	96	0.5	41	0.38	100	0.6	96	0.5	41	0.38	100	0.23	97	0.45	40	0.22	120	0.22	120	0.45	40	0.36	49	0.23	97	0.45	40	0.45	40	0.22	120	0.45	40	0.5	41	0.4	94	0.6	96	0.23	97	0.5	41	0.12	134	0.54	74
0.18	102	0.6	96	0.01	65	0.15	41	0.22	120	0.6	96	0.15	41	0.36	49	0.45	40	0.23	97	0.54	74	0.5	41	0.36	49	0.6	96	0.45	40	0.45	40	0.22	120	0.45	40	0.5	41	0.5	41	0.45	40	0.5	41	0.54	74	0.12	134	0.45	40
0.18	102	0.45	40	0.5	41	0.6	96	0.22	120	0.4	94	0.45	40	0.23	97	0.5	41	0.22	120	0.6	96	0.54	74	0.36	49	0.6	96	0.54	74	0.6	96	0.38	100	0.6	96	0.36	49	0.5	41	0.45	40	0.5	41	0.5	41	0.12	134	0.6	96
0.18	102	0.54	74	0.5	41	0.38	100	0.54	74	0.45	40	0.23	97	0.23	97	0.6	96	0.38	100	0.23	97	0.38	100	0.36	49	0.6	96	0.6	96	0.4	94	0.38	100	0.54	74	0.15	41	0.5	41	0.45	40	0.6	96	0.5	41	0.12	134	0.4	94
0.5	41	0.45	40	0.15	41	0.54	74	0.5	41	0.4	94	0.54	74	0.6	96	0.45	40	0.23	97	0.22	120	0.38	100	0.36	49	0.6	96	0.6	96	0.45	40	0.38	100	0.45	40	0.22	120	0.45	40	0.45	40	0.54	74	0.5	41	0.12	134	0.15	41
0.36	49	0.45	40	0.5	41	0.6	96	0.6	96	0.54	74	0.23	97	0.6	96	0.45	40	0.22	120	0.54	74	0.54	74	0.36	49	0.6	96	0.54	74	0.23	97	0.38	100	0.4	94	0.38	100	0.5	41	0.45	40	0.45	40	0.6	96	0.12	134	0.5	41
0.36	49	0.45	40	0.45	40	0.15	41	0.23	97	0.4	94	0.54	74	0.22	120	0.45	40	0.38	100	0.36	49	0.45	40	0.36	49	0.4	94	0.6	96	0.5	41	0.45	20	0.45	40	0.45	40	0.5	41	0.45	40	0.38	100	0.5	41	0.12	134	0.5	41
0.36	49	0.54	74	0.5	41	0.54	74	0.38	100	0.4	94	0.22	120	0.6	96	0.45	40	0.22	120	0.54	74	0.6	96	0.36	49	0.4	94	0.6	96	0.38	100	0.38	100	0.45	40	0.23	97	0.5	41	0.45	40	0.15	41	0.6	96	0.12	134	0.15	41
0.36	49	0.54	74	0.15	41	0.6	96	0.36	49	0.45	40	0.38	100	0.54	74	0.38	100	0.38	100	0.54	74	0.54	74	0.36	49	0.6	96	0.54	74	0.6	96	0.38	100	0.23	97	0.38	100	0.5	41	0.45	40	0.6	96	0.54	74	0.12	134	0.6	96
0.6	96	0.45	40	0.45	40	0.6	96	0.6	96	0.54	74	0.27	18	0.5	41	0.5	41	0.38	100	0.6	96	0.5	41	0.36	49	0.6	96	0.54	74	0.6	96	0.38	100	0.54	74	0.45	40	0.45	20	0.45	40	0.6	96	0.5	41	0.22	120	0.45	40
0.03	56	0.45	40	0.5	41	0.38	100	0.38	100	0.54	74	0.22	120	0.54	74	0.5	41	0.38	100	0.36	49	0.45	40	0.36	49	0.6	96	0.45	40	0.45	40	0.36	49	0.6	96	0.45	40	0.45	20	0.45	40	0.23	97	0.5	41	0.12	134	0.6	96
0.03	56	0.45	40	0.5	41	0.6	96	0.22	120	0.54	74	0.22	120	0.54	74	0.45	40	0.22	120	0.22	120	0.45	40	0.36	49	0.6	96	0.54	74	0.45	40	0.38	100	0.6	96	0.54	74	0.45	20	0.45	40	0.22	120	0.5	41	0.12	134	0.6	96
0.03	56	0.12	134	0.45	40	0.23	97	0.15	41	0.12	134	0.4	94	0.15	41	0.38	100	0.38	100	0.5	41	0.23	97	0.15	41	0.15	106	0.38	100	0.54	74	0.27	18	0.23	97	0.45	40	0.38	100	0.45	40	0.4	94	0.45	40	0.12	134	0.38	100
0.45	40	0.15	41	0.54	74	0.23	97	0.6	96	0.5	41	0.22	120	0.45	40	0.45	40	0.23	97	0.36	49	0.54	74	0.36	49	0.54	74	0.45	40	0.45	40	0.22	120	0.36	49	0.36	49	0.45	40	0.45	40	0.54	74	0.5	41	0.23	97	0.6	96
0.12	134	0.45	40	0.15	41	0.5	41	0.36	49	0.23	97	0.45	20	0.45	40	0.38	100	0.38	100	0.36	49	0.22	120	0.38	100	0.38	100	0.36	49	0.6	96	0.23	97	0.45	40	0.5	41	0.5	41	0.45	40	0.45	40	0.54	74	0.12	134	0.23	97
0.12	134	0.54	74	0.5	41	0.6	96	0.6	96	0.4	94	0.54	74	0.54	74	0.45	40	0.22	120	0.45	20	0.4	94	0.38	100	0.6	96	0.45	40	0.45	40	0.38	100	0.6	96	0.38	100	0.5	41	0.45	40	0.6	96	0.15	41	0.12	134	0.12	134
0.12	134	0.54	74	0.5	41	0.54	74	0.54	74	0.4	94	0.38	100	0.23	97	0.45	20	0.22	120	0.38	100	0.6	96	0.36	49	0.45	40	0.45	40	0.27	18	0.45	20	0.45	40	0.36	49	0.45	40	0.45	40	0.23	97	0.5	41	0.12	134	0.45	40
0.18	56	0.6	96	0.4	94	0.6	96	0.38	100	0.54	74	0.38	100	0.22	120	0.38	100	0.23	97	0.38	100	0.54	74	0.36	49	0.6	96	0.45	40	0.45	40	0.36	49	0.45	40	0.45	40	0.5	41	0.45	40	0.23	97	0.5	41	0.12	134	0.5	41
0.18	56	0.45	40	0.5	41	0.5	41	0.22	120	0.54	74	0.54	74	0.45	40	0.6	96	0.45	40	0.6	96	0.38	100	0.45	20	0.54	74	0.38	100	0.4	94	0.38	100	0.6	96	0.5	41	0.5	41	0.45	40	0.12	134	0.6	96	0.12	134	0.6	96
0.18	56	0.45	40	0.5	41	0.6	96	0.45	20	0.4	94	0.45	20	0.54	74	0.6	96	0.22	120	0.22	120	0.54	74	0.36	49	0.6	96	0.54	74	0.6	96	0.38	100	0.6	96	0.38	100	0.45	40	0.54	74	0.54	74	0.5	41	0.12	134	0.6	96
0.18	56	0.45	40	0.5	41	0.6	96	0.36	49	0.6	96	0.45	40	0.22	120	0.6	96	0.15	106	0.54	74	0.6	96	0.36	49	0.4	94	0.45	40	0.4	94	0.23	97	0.6	96	0.54	74	0.5	41	0.45	40	0.54	74	0.5	41	0.12	134	0.6	96
0.18	56	0.45	40	0.5	41	0.6	96	0.23	97	0.4	94	0.45	20	0.23	97	0.6	96	0.22	120	0.22	120	0.54	74	0.36	49	0.6	96	0.54	74	0.6	96	0.38	100	0.45	40	0.38	100	0.45	40	0.6	96	0.6	96	0.5	41	0.12	134	0.6	96
0.18	56	0.45	40	0.5	41	0.54	74	0.45	20	0.4	94	0.45	20	0.23	97	0.6	96	0.22	120	0.45	20	0.45	20	0.36	49	0.6	96	0.5	41	0.54	74	0.38	100	0.5	41	0.38	100	0.45	40	0.6	96	0.6	96	0.5	41	0.12	134	0.6	96
0.18	56	0.45	40	0.5	41	0.54	74	0.45	20	0.4	94	0.45	20	0.23	97	0.6	96	0.22	120	0.45	20	0.45	20	0.36	49	0.6	96	0.5	41	0.54	74	0.38	100	0.5	41	0.38	100	0.45	40	0.6	96	0.6	96	0.5	41	0.12	134	0.54	74
0.18	56	0.45	40	0.5	41	0.54	74	0.45	20	0.4	94	0.45	20	0.23	97	0.6	96	0.22	120	0.22	120	0.45	20	0.36	49	0.6	96	0.5	41	0.54	74	0.38	100	0.5	41	0.38	100	0.45	40	0.6	96	0.6	96	0.5	41	0.12	134	0.6	96
0.18	56	0.45	40	0.5	41	0.54	74	0.45	20	0.4	94	0.45	20	0.23	97	0.6	96	0.22	120	0.22	120	0.45	20	0.36	49	0.6	96	0.5	41	0.54	74	0.38	100	0.5	41	0.38	100	0.45	40	0.6	96	0.6	96	0.5	41	0.12	134	0.6	96
0.18	56	0.45	40	0.5	41	0.54	74	0.45	20	0.4	94	0.45	20	0.23	97	0.6	96	0.22	120	0.22	120	0.45	20	0.36	49	0.6	96	0.5	41	0.54	74	0.38	100	0.5	41	0.38	100	0.45	40	0.6	96	0.6	96	0.5	41	0.12	134	0.6	96
0.18	56	0.45	40	0.5	41	0.54	74	0.45	20	0.4	94	0.45	20	0.23	97	0.6	96	0.22	120	0.22	120	0.45	20	0.36	49	0.6	96	0.5	41	0.54	74	0.38	100	0.5	41	0.38	100	0.45	40	0.6	96	0.6	96	0.5	41	0.12	134	0.6	96
0.18	56	0.45	40	0.5	41	0.54	74	0.45	20	0.4	94	0.45	20	0.23	97	0.6	96	0.22	120	0.22	120	0.45	20	0.36	49	0.6	96	0.5	41	0.54	74	0.38	100	0.45	40	0.38	100	0.45	40	0.6	96	0.6	96	0.5	41	0.12	134	0.6	96
0.18	56	0.45	40	0.5	41	0.54	74	0.23	97	0.4	94	0.38	100	0.23	97	0.6	96	0.38	100	0.45	20	0.38	100	0.36	49	0.6	96	0.5	41	0.45	40	0.22	120	0.23	97	0.45	40	0.5	41	0.45	40	0.6	96	0.45	40	0.12	134	0.6	96
0.18	56	0.45	40	0.15	41	0.22	120	0.6	96	0.45	40	0.22	120	0.38	100	0.45	40	0.23	97	0.6	96	0.45	40	0.36	49	0.4	94	0.6	96	0.4	94	0.38	100	0.22	120	0.38	100	0.5	41	0.45	40	0.5	41	0.5	41	0.12	134	0.6	96
0.18	56	0.45	40	0.15	41	0.22	120	0.6	96	0.45	40	0.22	120	0.38	100	0.45	40	0.23	97	0.6	96	0.45	40	0.36	49	0.4	94	0.6	96	0.4	94	0.38	100	0.22	120	0.38	100	0.5	41	0.45	40	0.5	41	0.5	41	0.12	134	0.6	96
0.18	56	0.45	40	0.15	41	0.22	120	0.6	96	0.45	40	0.22	120	0.38	100	0.45	40	0.23	97	0.6	96	0.45	40	0.36	49	0.4	94	0.6	96	0.4	94	0.38	100	0.22	120	0.38	100	0.5	41	0.45	40	0.5	41	0.5	41	0.12	134	0.6	96
0.18	56	0.45	40	0.15	41	0.22	120	0.6	96	0.45	40	0.22	120	0.38	100	0.45	40	0.23	97	0.6	96	0.45	40	0.36	49	0.4	94	0.6	96	0.4	94	0.38	100	0.22	120	0.38	100	0.5	41	0.45	40	0.5	41	0.5	41	0.12	134	0.6	96
0.18	56	0.45	40	0.15	41	0.22	120	0.6	96	0.45	40	0.22	120	0.38	100	0.45	40	0.23	97	0.6	96	0.45	40	0.36	49	0.4	94	0.6	96	0.4	94	0.38	100	0.22	120	0.38	100	0.5	41	0.45	40	0.5	41	0.5	41	0.12	134	0.6	96
0.18	56	0.45	40	0.15	41	0.22	120	0.6	96	0.45	40	0.22	120	0.38	100	0.45	40	0.23	97	0.6	96	0.45	40	0.36	49	0.4	94	0.54	74	0.4	94	0.38	100	0.22	120	0.38	100	0.5	41	0.45	40	0.5	41	0.5	41	0.12	134	0.6	96
0.18	56	0.45	40	0.15	41	0.22	120	0.6	96	0.45	40	0.22	120	0.23	97	0.6	96	0.23	97	0.6	96	0.45	40	0.36	49	0.4	94	0.5	41	0.4	94	0.38	100	0.36	49	0.38	100	0.5	41	0.45	40	0.5	41	0.5	41	0.12	134	0.6	96
0.18	56	0.45	40	0.15	41	0.22	120	0.6	96	0.45	40	0.22	120	0.23	97	0.6	96	0.23	97	0.6	96	0.45	40	0.36	49	0.4	94	0.45	40	0.4	94	0.36	49	0.36	49	0.38	100	0.5	41	0.45	40	0.5	41	0.5	41	0.12	134	0.6	96
0.18	56	0.54	74	0.5	41	0.23	97	0.45	40	0.5	41	0.38	100	0.45	20	0.45	40	0.38	100	0.36	49	0.6	96	0.36	49	0.6	96	0.38	100	0.45	40	0.45	20	0.38	100	0.38	100	0.5	41	0.6	96	0.5	41	0.45	40	0.12	134	0.54	74
0.22	120	0.38	100	0.5	41	0.54	74	0.38	100	0.36	49	0.36	49	0.38	100	0.4	94	0.38	100	0.38	100	0.4	94	0.45	20	0.36	49	0.5	41	0.5	41	0.45	20	0.54	74	0.38	100	0.45	20	0.45	40	0.45	20	0.5	41	0.23	97	0.27	18
0.22	120	0.45	40	0.5	41	0.6	96	0.54	74	0.6	96	0.23	97	0.45	40	0.5	41	0.45	20	0.22	120	0.6	96	0.36	49	0.6	96	0.45	40	0.45	40	0.38	100	0.45	40	0.36	49	0.5	41	0.45	40	0.38	100	0.5	41	0.12	134	0.6	96
0.23	97	0.6	96	0.15	41	0.38	100	0.54	74	0.45	40	0.23	97	0.22	120	0.38	100	0.38	100	0.22	120	0.54	74	0.36	49	0.6	96	0.23	97	0.4	94	0.38	100	0.38	100	0.6	96	0.5	41	0.45	40	0.54	74	0.6	96	0.12	134	0.6	96
0.23	97	0.6	96	0.15	41	0.6	96	0.54	74	0.22	120	0.38	100	0.22	120	0.38	100	0.22	120	0.54	74	0.6	96	0.36	49	0.54	74	0.6	96	0.6	96	0.38	100	0.23	97	0.54	74	0.5	41	0.45	40	0.38	100	0.5	41	0.12	134	0.6	96
0.23	97	0.6	96	0.15	41	0.6	96	0.54	74	0.22	120	0.38	100	0.22	120	0.38	100	0.22	120	0.54	74	0.6	96	0.36	49	0.54	74	0.6	96	0.6	96	0.38	100	0.23	97	0.54	74	0.5	41	0.45	40	0.38	100	0.5	41	0.12	134	0.6	96
0.23	97	0.6	96	0.15	41	0.6	96	0.54	74	0.22	120	0.38	100	0.22	120	0.38	100	0.22	120	0.54	74	0.6	96	0.36	49	0.54	74	0.6	96	0.6	96	0.38	100	0.23	97	0.54	74	0.5	41	0.45	40	0.38	100	0.5	41	0.12	134	0.6	96
0.23	97	0.6	96	0.15	41	0.6	96	0.54	74	0.22	120	0.38	100	0.22	120	0.38	100	0.22	120	0.54	74	0.6	96	0.36	49	0.54	74	0.6	96	0.6	96	0.38	100	0.23	97	0.54	74	0.5	41	0.45	40	0.38	100	0.5	41	0.12	134	0.6	96
0.23	97	0.6	96	0.15	41	0.6	96	0.54	74	0.22	120	0.38	100	0.22	120	0.38	100	0.22	120	0.54	74	0.6	96	0.36	49	0.54	74	0.6	96	0.6	96	0.38	100	0.23	97	0.54	74	0.5	41	0.45	40	0.38	100	0.5	41	0.12	134	0.6	96
0.23	97	0.6	96	0.15	41	0.6	96	0.54	74	0.22	120	0.38	100	0.22	120	0.38	100	0.22	120	0.54	74	0.6	96	0.36	49	0.54	74	0.6	96	0.6	96	0.38	100	0.23	97	0.54	74	0.5	41	0.45	40	0.38	100	0.5	41	0.12	134	0.6	96
0.23	97	0.6	96	0.15	41	0.6	96	0.54	74	0.22	120	0.38	100	0.22	120	0.38	100	0.22	120	0.54	74	0.6	96	0.36	49	0.54	74	0.6	96	0.6	96	0.38	100	0.23	97	0.54	74	0.5	41	0.45	40	0.38	100	0.5	41	0.12	134	0.6	96
0.23	97	0.6	96	0.15	41	0.54	74	0.54	74	0.45	40	0.38	100	0.22	120	0.45	40	0.22	120	0.45	20	0.54	74	0.36	49	0.6	96	0.54	74	0.4	94	0.38	100	0.22	120	0.54	74	0.5	41	0.45	40	0.38	100	0.54	74	0.12	134	0.6	96
0.23	97	0.54	74	0.07	93	0.6	96	0.6	96	0.5	41	0.15	41	0.22	120	0.45	40	0.22	120	0.36	49	0.54	74	0.36	49	0.6	96	0.54	74	0.45	40	0.22	120	0.45	40	0.6	96	0.5	41	0.5	41	0.22	120	0.45	40	0.12	134	0.54	74
0.23	97	0.54	74	0.01	65	0.6	96	0.6	96	0.5	41	0.15	41	0.22	120	0.45	40	0.22	120	0.36	49	0.54	74	0.36	49	0.6	96	0.54	74	0.45	40	0.22	120	0.45	40	0.6	96	0.5	41	0.5	41	0.22	120	0.45	40	0.12	134	0.54	74
0.23	97	0.54	74	0.15	41	0.38	100	0.38	100	0.6	96	0.22	120	0.54	74	0.45	40	0.22	120	0.15	41	0.45	40	0.36	49	0.6	96	0.6	96	0.45	40	0.38	100	0.5	41	0.38	100	0.5	41	0.45	40	0.38	100	0.5	41	0.12	134	0.6	96
0.23	97	0.54	74	0.15	41	0.38	100	0.6	96	0.45	40	0.38	100	0.23	97	0.45	40	0.38	100	0.54	74	0.45	20	0.36	49	0.6	96	0.6	96	0.4	94	0.38	100	0.23	97	0.54	74	0.5	41	0.45	40	0.38	100	0.5	41	0.12	134	0.6	96
0.23	97	0.54	74	0.15	41	0.6	96	0.45	40	0.45	40	0.38	100	0.45	20	0.23	97	0.38	100	0.22	120	0.45	40	0.36	49	0.6	96	0.6	96	0.4	94	0.23	97	0.6	96	0.54	74	0.5	41	0.45	40	0.23	97	0.6	96	0.12	134	0.6	96
0.54	74	0.36	49	0.5	41	0.6	96	0.45	40	0.54	74	0.45	20	0.38	100	0.5	41	0.38	100	0.22	120	0.45	20	0.36	49	0.6	96	0.45	40	0.4	94	0.22	120	0.45	40	0.36	49	0.5	41	0.45	40	0.15	41	0.5	41	0.12	134	0.6	96
0.54	74	0.36	49	0.45	40	0.23	97	0.15	41	0.18	56	0.15	106	0.38	100	0.15	106	0.01	65	0.45	40	0.18	102	0.5	41	0.5	41	0.01	65	0.17	66	0.45	40	0.07	93	0.36	49	0.18	102	0.45	40	0.45	40	0.5	41	0.22	120	0.36	49
0.54	74	0.17	66	0.18	56	0.17	66	0.54	74	0.23	97	0.15	41	0.45	40	0.54	74	0.07	93	0.17	66	0.07	93	0.36	49	0.03	56	0.54	74	0.03	56	0.01	65	0.23	97	0.54	74	0.38	100	0.23	97	0.6	96	0.45	40	0.18	56	0.03	56
0.54	74	0.22	120	0.6	96	0.18	102	0.23	97	0.18	102	0.23	97	0.6	96	0.22	120	0.6	96	0.22	120	0.6	96	0.18	56	0.38	100	0.45	40	0.6	96	0.38	100	0.5	41	0.23	97	0.6	96	0.45	40	0.22	120	0.36	49	0.6	96	0.36	49
0.27	18	0.45	40	0.15	41	0.6	96	0.5	41	0.54	74	0.45	20	0.45	40	0.4	94	0.36	49	0.22	120	0.45	40	0.36	49	0.6	96	0.54	74	0.45	40	0.36	49	0.45	40	0.54	74	0.5	41	0.45	40	0.38	100	0.5	41	0.12	134	0.6	96
0.00000	0.00000	0.38	100	0.38	100	0.5	41	0.45	40	0.38	100	0.54	74	0.23	97	0.45	20	0.45	40	0.38	100	0.22	120	0.6	96	0.36	49	0.54	74	0.23	97	0.45	40	0.38	100	0.5	41	0.38	100	0.5	41	0.45	40	0.38	100	0.5	41	0.12	134
0.00000	0.00000	0.38	100	0.36	49	0.38	100	0.36	49	0.18	56	0.18	56	0.54	74	0.15	106	0.01	65	0.6	96	0.03	56	0.45	40	0.03	56	0.07	93	0.54	74	0.15	106	0.23	97	0.01	65	0.45	40	0.18	56	0.45	40	0.17	66	0.54	74	0.5	41
0.00000	0.00000	0.38	100	0.45	40	0.45	40	0.6	96	0.22	120	0.4	94	0.15	41	0.6	96	0.45	40	0.38	100	0.23	97	0.45	20	0.36	49	0.6	96	0.45	40	0.45	40	0.38	100	0.6	96	0.38	100	0.5	41	0.45	40	0.23	97	0.5	41	0.12	134
0.00000	0.00000	0.38	100	0.45	40	0.15	41	0.6	96	0.4	94	0.6	96	0.22	120	0.54	74	0.4	94	0.38	100	0.4	94	0.45	40	0.36	49	0.6	96	0.5	41	0.4	94	0.38	100	0.6	96	0.54	74	0.5	41	0.45	40	0.5	41	0.5	41	0.12	134
0.00000	0.00000	0.38	100	0.23	97	0.5	41	0.45	40	0.38	100	0.4	94	0.23	97	0.54	74	0.45	40	0.38	100	0.54	74	0.45	40	0.38	100	0.6	96	0.6	96	0.45	20	0.38	100	0.22	120	0.6	96	0.5	41	0.45	40	0.54	74	0.6	96	0.12	134
0.00000	0.00000	0.15	106	0.45	40	0.5	41	0.6	96	0.36	49	0.38	100	0.45	20	0.38	100	0.23	97	0.38	100	0.38	100	0.45	40	0.36	49	0.6	96	0.54	74	0.45	40	0.38	100	0.6	96	0.36	49	0.5	41	0.45	40	0.6	96	0.5	41	0.12	134
0.00000	0.00000	0.18	102	0.5	41	0.45	20	0.18	56	0.18	56	0.03	56	0.18	102	0.18	102	0.45	40	0.22	120	0.45	40	0.6	96	0.38	100	0.6	96	0.6	96	0.36	49	0.6	96	0.54	74	0.45	40	0.38	100	0.45	20	0.45	40	0.54	74	0.6	96
0.00000	0.00000	0.18	102	0.45	40	0.5	41	0.6	96	0.18	56	0.5	41	0.38	100	0.6	96	0.54	74	0.22	120	0.45	20	0.45	40	0.36	49	0.6	96	0.45	40	0.5	41	0.22	120	0.45	40	0.38	100	0.6	96	0.4	94	0.23	97	0.15	41	0.54	74
0.00000	0.00000	0.18	102	0.45	40	0.15	41	0.54	74	0.36	49	0.4	94	0.45	20	0.22	120	0.22	120	0.38	100	0.45	40	0.54	74	0.38	100	0.4	94	0.45	40	0.38	100	0.38	100	0.5	41	0.36	49	0.45	20	0.45	40	0.54	74	0.5	41	0.12	134
0.00000	0.00000	0.18	102	0.45	40	0.15	41	0.15	41	0.38	100	0.6	96	0.38	100	0.45	40	0.45	40	0.38	100	0.54	74	0.6	96	0.36	49	0.6	96	0.5	41	0.54	74	0.38	100	0.45	20	0.6	96	0.6	96	0.5	41	0.6	96	0.5	41	0.12	134
0.00000	0.00000	0.5	41	0.38	100	0.5	41	0.15	41	0.23	97	0.54	74	0.54	74	0.6	96	0.45	40	0.22	120	0.45	40	0.6	96	0.36	49	0.6	96	0.36	49	0.6	96	0.22	120	0.54	74	0.45	40	0.5	41	0.45	40	0.36	49	0.45	40	0.12	134
0.00000	0.00000	0.5	41	0.45	40	0.07	93	0.6	96	0.5	41	0.45	40	0.45	20	0.22	120	0.45	40	0.22	120	0.38	100	0.5	41	0.36	49	0.6	96	0.45	40	0.45	40	0.23	97	0.45	40	0.22	120	0.5	41	0.6	96	0.23	97	0.45	40	0.12	134
0.00000	0.00000	0.5	41	0.45	40	0.15	41	0.6	96	0.23	97	0.4	94	0.54	74	0.54	74	0.45	40	0.22	120	0.36	49	0.5	41	0.36	49	0.6	96	0.38	100	0.45	40	0.38	100	0.45	40	0.5	41	0.5	41	0.4	94	0.23	97	0.5	41	0.12	134
0.00000	0.00000	0.5	41	0.22	120	0.6	96	0.54	74	0.15	41	0.22	120	0.22	120	0.6	96	0.5	41	0.38	100	0.01	65	0.45	40	0.27	18	0.38	100	0.15	41	0.01	65	0.03	56	0.6	96	0.12	134	0.01	65	0.22	120	0.22	120	0.07	93	0.22	120
0.00000	0.00000	0.36	49	0.45	40	0.23	97	0.6	96	0.6	96	0.15	41	0.45	40	0.38	100	0.45	40	0.22	120	0.6	96	0.45	40	0.36	49	0.6	96	0.45	40	0.23	97	0.22	120	0.45	40	0.45	40	0.5	41	0.5	41	0.38	100	0.5	41	0.22	120
0.00000	0.00000	0.36	49	0.54	74	0.5	41	0.6	96	0.54	74	0.5	41	0.38	100	0.54	74	0.45	40	0.22	120	0.36	49	0.6	96	0.36	49	0.6	96	0.45	40	0.5	41	0.38	100	0.45	40	0.22	120	0.6	96	0.6	96	0.38	100	0.5	41	0.12	134
0.00000	0.00000	0.17	66	0.54	74	0.5	41	0.6	96	0.23	97	0.54	74	0.12	134	0.54	74	0.45	40	0.38	100	0.6	96	0.38	100	0.38	100	0.6	96	0.6	96	0.45	40	0.38	100	0.6	96	0.54	74	0.5	41	0.45	40	0.22	120	0.45	40	0.12	134
0.00000	0.00000	0.6	96	0.36	49	0.38	100	0.54	74	0.01	65	0.54	74	0.36	49	0.01	65	0.6	96	0.07	93	0.36	49	0.22	120	0.15	106	0.45	40	0.07	93	0.12	134	0.54	74	0.18	102	0.6	96	0.38	100	0.6	96	0.15	41	0.38	100	0.23	97
0.00000	0.00000	0.6	96	0.6	96	0.45	40	0.15	41	0.6	96	0.4	94	0.6	96	0.5	41	0.45	40	0.45	20	0.22	120	0.45	40	0.36	49	0.15	41	0.38	100	0.6	96	0.23	97	0.5	41	0.45	40	0.22	120	0.45	40	0.22	120	0.5	41	0.6	96
0.00000	0.00000	0.6	96	0.45	40	0.6	96	0.54	74	0.12	134	0.15	41	0.03	56	0.07	93	0.6	96	0.18	56	0.22	120	0.23	97	0.22	120	0.23	97	0.6	96	0.38	100	0.6	96	0.54	74	0.54	74	0.6	96	0.22	120	0.38	100	0.6	96	0.36	49
0.00000	0.00000	0.6	96	0.45	40	0.15	41	0.54	74	0.6	96	0.4	94	0.45	20	0.45	20	0.45	40	0.23	97	0.15	41	0.6	96	0.36	49	0.6	96	0.4	94	0.6	96	0.38	100	0.45	40	0.4	94	0.5	41	0.45	40	0.5	41	0.5	41	0.12	134
0.00000	0.00000	0.6	96	0.12	134	0.15	41	0.6	96	0.27	18	0.36	49	0.23	97	0.18	56	0.38	100	0.22	120	0.36	49	0.5	41	0.36	49	0.6	96	0.54	74	0.45	40	0.38	100	0.6	96	0.6	96	0.45	40	0.45	40	0.01	65	0.5	41	0.12	134
0.00000	0.00000	0.6	96	0.07	93	0.5	41	0.15	41	0.5	41	0.4	94	0.23	97	0.54	74	0.45	40	0.38	100	0.54	74	0.23	97	0.36	49	0.6	96	0.45	40	0.45	40	0.22	120	0.23	97	0.23	97	0.45	40	0.6	96	0.4	94	0.45	20	0.12	134
0.00000	0.00000	0.03	56	0.45	40	0.5	41	0.6	96	0.22	120	0.54	74	0.22	120	0.54	74	0.45	40	0.38	100	0.36	49	0.45	40	0.36	49	0.6	96	0.45	40	0.45	40	0.36	49	0.5	41	0.54	74	0.45	20	0.45	40	0.22	120	0.5	41	0.12	134
0.00000	0.00000	0.03	56	0.45	40	0.5	41	0.6	96	0.22	120	0.54	74	0.22	120	0.54	74	0.45	40	0.38	100	0.36	49	0.45	40	0.36	49	0.6	96	0.45	40	0.45	40	0.36	49	0.5	41	0.54	74	0.01	65	0.45	40	0.22	120	0.5	41	0.12	134
0.00000	0.00000	0.03	56	0.45	40	0.5	41	0.6	96	0.22	120	0.54	74	0.22	120	0.54	74	0.45	40	0.22	120	0.22	120	0.45	40	0.36	49	0.6	96	0.54	74	0.45	40	0.38	100	0.54	74	0.54	74	0.45	20	0.45	40	0.22	120	0.5	41	0.12	134
0.00000	0.00000	0.03	56	0.45	40	0.5	41	0.6	96	0.22	120	0.54	74	0.22	120	0.54	74	0.45	40	0.22	120	0.22	120	0.45	40	0.36	49	0.6	96	0.54	74	0.45	40	0.38	100	0.54	74	0.54	74	0.45	20	0.45	40	0.22	120	0.5	41	0.12	134
0.00000	0.00000	0.03	56	0.45	40	0.5	41	0.6	96	0.22	120	0.54	74	0.22	120	0.54	74	0.45	40	0.22	120	0.22	120	0.45	40	0.36	49	0.6	96	0.54	74	0.45	40	0.38	100	0.54	74	0.54	74	0.45	20	0.45	40	0.22	120	0.5	41	0.12	134
0.00000	0.00000	0.03	56	0.45	40	0.5	41	0.6	96	0.22	120	0.54	74	0.22	120	0.54	74	0.45	40	0.22	120	0.22	120	0.45	40	0.36	49	0.6	96	0.54	74	0.45	40	0.38	100	0.54	74	0.54	74	0.45	20	0.45	40	0.22	120	0.5	41	0.12	134
0.00000	0.00000	0.03	56	0.45	40	0.5	41	0.6	96	0.22	120	0.54	74	0.22	120	0.54	74	0.45	40	0.22	120	0.22	120	0.45	40	0.36	49	0.6	96	0.54	74	0.45	40	0.38	100	0.54	74	0.54	74	0.45	20	0.45	40	0.22	120	0.5	41	0.12	134
0.00000	0.00000	0.03	56	0.45	40	0.5	41	0.6	96	0.22	120	0.54	74	0.22	120	0.54	74	0.45	40	0.22	120	0.22	120	0.45	40	0.36	49	0.6	96	0.54	74	0.45	40	0.38	100	0.54	74	0.54	74	0.45	20	0.45	40	0.22	120	0.5	41	0.12	134
0.00000	0.00000	0.03	56	0.45	40	0.5	41	0.6	96	0.22	120	0.54	74	0.22	120	0.54	74	0.45	40	0.22	120	0.22	120	0.45	40	0.36	49	0.6	96	0.54	74	0.45	40	0.38	100	0.54	74	0.54	74	0.45	20	0.45	40	0.22	120	0.5	41	0.12	134
0.00000	0.00000	0.03	56	0.45	40	0.5	41	0.6	96	0.22	120	0.54	74	0.22	120	0.54	74	0.45	40	0.22	120	0.22	120	0.45	40	0.36	49	0.6	96	0.54	74	0.45	40	0.38	100	0.54	74	0.54	74	0.45	20	0.45	40	0.22	120	0.5	41	0.12	134
0.00000	0.00000	0.03	56	0.45	40	0.5	41	0.6	96	0.22	120	0.54	74	0.22	120	0.54	74	0.45	40	0.22	120	0.22	120	0.45	40	0.36	49	0.6	96	0.54	74	0.45	40	0.38	100	0.54	74	0.54	74	0.45	20	0.45	40	0.22	120	0.5	41	0.12	134
0.00000	0.00000	0.03	56	0.45	40	0.5	41	0.54	74	0.22	120	0.54	74	0.22	120	0.54	74	0.5	41	0.38	100	0.36	49	0.45	40	0.36	49	0.6	96	0.45	40	0.45	40	0.36	49	0.6	96	0.54	74	0.45	20	0.45	40	0.22	120	0.5	41	0.12	134
0.00000	0.00000	0.03	56	0.45	40	0.5	41	0.54	74	0.22	120	0.54	74	0.22	120	0.54	74	0.5	41	0.38	100	0.36	49	0.45	40	0.36	49	0.6	96	0.45	40	0.4	94	0.36	49	0.6	96	0.54	74	0.45	20	0.45	40	0.23	97	0.5	41	0.12	134
0.00000	0.00000	0.03	56	0.45	40	0.5	41	0.54	74	0.22	120	0.54	74	0.22	120	0.54	74	0.45	40	0.22	120	0.22	120	0.45	40	0.36	49	0.6	96	0.54	74	0.45	40	0.38	100	0.54	74	0.54	74	0.45	20	0.45	40	0.22	120	0.5	41	0.12	134
0.00000	0.00000	0.45	40	0.38	100	0.5	41	0.15	41	0.23	97	0.6	96	0.38	100	0.23	97	0.45	40	0.22	120	0.22	120	0.54	74	0.36	49	0.6	96	0.38	100	0.45	40	0.38	100	0.6	96	0.38	100	0.5	41	0.45	40	0.38	100	0.5	41	0.12	134
0.00000	0.00000	0.45	40	0.38	100	0.5	41	0.15	41	0.23	97	0.6	96	0.38	100	0.23	97	0.45	40	0.22	120	0.22	120	0.54	74	0.36	49	0.6	96	0.38	100	0.45	40	0.38	100	0.6	96	0.38	100	0.5	41	0.45	40	0.38	100	0.5	41	0.12	134
0.00000	0.00000	0.45	40	0.38	100	0.5	41	0.15	41	0.23	97	0.6	96	0.38	100	0.23	97	0.45	40	0.22	120	0.22	120	0.54	74	0.36	49	0.6	96	0.38	100	0.45	40	0.38	100	0.6	96	0.38	100	0.5	41	0.45	40	0.38	100	0.5	41	0.12	134
0.00000	0.00000	0.45	40	0.38	100	0.5	41	0.15	41	0.23	97	0.6	96	0.38	100	0.23	97	0.45	40	0.22	120	0.22	120	0.54	74	0.36	49	0.6	96	0.38	100	0.45	40	0.38	100	0.6	96	0.38	100	0.5	41	0.45	40	0.38	100	0.5	41	0.12	134
0.00000	0.00000	0.45	40	0.38	100	0.5	41	0.15	41	0.23	97	0.6	96	0.38	100	0.23	97	0.45	40	0.22	120	0.22	120	0.54	74	0.36	49	0.6	96	0.38	100	0.45	40	0.38	100	0.6	96	0.38	100	0.5	41	0.45	40	0.38	100	0.5	41	0.12	134
0.00000	0.00000	0.45	40	0.38	100	0.5	41	0.15	41	0.23	97	0.6	96	0.38	100	0.23	97	0.45	40	0.22	120	0.22	120	0.54	74	0.36	49	0.6	96	0.38	100	0.45	40	0.38	100	0.6	96	0.38	100	0.5	41	0.45	40	0.38	100	0.5	41	0.12	134
0.00000	0.00000	0.45	40	0.38	100	0.5	41	0.15	41	0.23	97	0.6	96	0.38	100	0.23	97	0.45	40	0.22	120	0.22	120	0.54	74	0.36	49	0.6	96	0.38	100	0.45	40	0.38	100	0.6	96	0.38	100	0.5	41	0.45	40	0.38	100	0.5	41	0.12	134
0.00000	0.00000	0.45	40	0.38	100	0.5	41	0.15	41	0.23	97	0.6	96	0.38	100	0.23	97	0.45	40	0.22	120	0.22	120	0.54	74	0.36	49	0.6	96	0.38	100	0.45	40	0.38	100	0.6	96	0.23	97	0.5	41	0.45	40	0.38	100	0.5	41	0.12	134
0.00000	0.00000	0.45	40	0.38	100	0.5	41	0.15	41	0.23	97	0.54	74	0.38	100	0.23	97	0.45	40	0.22	120	0.22	120	0.54	74	0.36	49	0.6	96	0.38	100	0.45	40	0.38	100	0.6	96	0.38	100	0.5	41	0.45	40	0.38	100	0.5	41	0.12	134
0.00000	0.00000	0.4	94	0.38	100	0.5	41	0.15	41	0.23	97	0.54	74	0.54	74	0.6	96	0.45	40	0.22	120	0.6	96	0.54	74	0.36	49	0.6	96	0.36	49	0.6	96	0.22	120	0.54	74	0.45	40	0.5	41	0.45	40	0.38	100	0.4	94	0.12	134
0.00000	0.00000	0.4	94	0.54	74	0.15	41	0.4	94	0.6	96	0.54	74	0.4	94	0.6	96	0.17	66	0.54	74	0.36	49	0.45	40	0.54	74	0.5	41	0.38	100	0.23	97	0.22	120	0.45	20	0.6	96	0.45	40	0.4	94	0.38	100	0.6	96	0.15	41
0.00000	0.00000	0.12	134	0.38	100	0.45	40	0.15	41	0.6	96	0.54	74	0.36	49	0.54	74	0.6	96	0.22	120	0.6	96	0.23	97	0.38	100	0.54	74	0.54	74	0.4	94	0.38	100	0.6	96	0.12	134	0.5	41	0.45	40	0.6	96	0.5	41	0.12	134
0.00000	0.00000	0.12	134	0.45	40	0.15	41	0.38	100	0.38	100	0.4	94	0.45	20	0.38	100	0.45	40	0.38	100	0.22	120	0.45	40	0.38	100	0.6	96	0.6	96	0.38	100	0.38	100	0.54	74	0.38	100	0.22	120	0.45	40	0.23	97	0.5	41	0.12	134
0.00000	0.00000	0.12	134	0.45	40	0.15	41	0.5	41	0.22	120	0.4	94	0.45	20	0.36	49	0.45	40	0.38	100	0.36	49	0.54	74	0.36	49	0.6	96	0.45	40	0.38	100	0.36	49	0.6	96	0.5	41	0.45	20	0.45	40	0.6	96	0.5	41	0.12	134
0.00000	0.00000	0.18	56	0.6	96	0.5	41	0.6	96	0.38	100	0.5	41	0.23	97	0.6	96	0.45	40	0.22	120	0.6	96	0.45	40	0.36	49	0.6	96	0.6	96	0.45	40	0.22	120	0.45	40	0.5	41	0.5	41	0.5	41	0.54	74	0.5	41	0.12	134
0.00000	0.00000	0.18	56	0.6	96	0.15	41	0.6	96	0.54	74	0.4	94	0.45	20	0.54	74	0.45	40	0.23	97	0.22	120	0.5	41	0.36	49	0.6	96	0.54	74	0.54	74	0.38	100	0.45	40	0.6	96	0.5	41	0.45	40	0.5	41	0.6	96	0.12	134
0.00000	0.00000	0.18	56	0.45	40	0.5	41	0.6	96	0.45	20	0.4	94	0.36	49	0.23	97	0.6	96	0.22	120	0.22	120	0.45	40	0.36	49	0.6	96	0.6	96	0.6	96	0.38	100	0.54	74	0.38	100	0.45	40	0.6	96	0.6	96	0.5	41	0.12	134
0.00000	0.00000	0.18	56	0.45	40	0.5	41	0.6	96	0.45	20	0.4	94	0.22	120	0.23	97	0.6	96	0.22	120	0.22	120	0.5	41	0.36	49	0.6	96	0.45	40	0.54	74	0.38	100	0.54	74	0.23	97	0.45	40	0.6	96	0.54	74	0.5	41	0.12	134
0.00000	0.00000	0.18	56	0.45	40	0.5	41	0.6	96	0.45	20	0.4	94	0.27	18	0.23	97	0.6	96	0.22	120	0.22	120	0.6	96	0.36	49	0.6	96	0.45	40	0.54	74	0.38	100	0.6	96	0.38	100	0.45	40	0.6	96	0.5	41	0.5	41	0.12	134
0.00000	0.00000	0.18	56	0.45	40	0.6	96	0.54	74	0.54	74	0.23	97	0.27	18	0.45	40	0.45	40	0.38	100	0.36	49	0.6	96	0.36	49	0.38	100	0.45	40	0.45	40	0.22	120	0.6	96	0.5	41	0.5	41	0.45	40	0.15	41	0.5	41	0.12	134
0.00000	0.00000	0.18	56	0.45	40	0.45	40	0.6	96	0.45	20	0.4	94	0.27	18	0.54	74	0.6	96	0.23	97	0.23	97	0.6	96	0.36	49	0.6	96	0.45	40	0.36	49	0.38	100	0.54	74	0.22	120	0.45	40	0.6	96	0.54	74	0.5	41	0.12	134
0.00000	0.00000	0.18	56	0.45	40	0.15	41	0.22	120	0.6	96	0.45	40	0.22	120	0.23	97	0.6	96	0.23	97	0.6	96	0.6	96	0.36	49	0.4	94	0.6	96	0.4	94	0.38	100	0.22	120	0.23	97	0.5	41	0.45	40	0.5	41	0.5	41	0.12	134
0.00000	0.00000	0.18	56	0.45	40	0.15	41	0.22	120	0.6	96	0.45	40	0.22	120	0.23	97	0.45	40	0.23	97	0.6	96	0.6	96	0.36	49	0.4	94	0.6	96	0.4	94	0.38	100	0.22	120	0.23	97	0.5	41	0.45	40	0.5	41	0.5	41	0.12	134
0.00000	0.00000	0.18	56	0.54	74	0.5	41	0.6	96	0.54	74	0.5	41	0.23	97	0.23	97	0.45	40	0.22	120	0.5	41	0.6	96	0.36	49	0.6	96	0.45	40	0.22	120	0.38	100	0.4	94	0.15	41	0.5	41	0.45	40	0.15	41	0.5	41	0.12	134
0.00000	0.00000	0.07	93	0.45	40	0.5	41	0.6	96	0.45	40	0.54	74	0.22	120	0.54	74	0.45	40	0.38	100	0.36	49	0.54	74	0.6	96	0.6	96	0.45	20	0.5	41	0.38	100	0.45	40	0.45	20	0.45	20	0.6	96	0.36	49	0.5	41	0.12	134
0.00000	0.00000	0.07	93	0.23	97	0.5	41	0.45	40	0.6	96	0.5	41	0.45	40	0.6	96	0.45	40	0.22	120	0.54	74	0.6	96	0.36	49	0.6	96	0.38	100	0.54	74	0.23	97	0.54	74	0.23	97	0.5	41	0.45	40	0.45	40	0.5	41	0.12	134
0.00000	0.00000	0.22	120	0.6	96	0.15	41	0.6	96	0.22	120	0.4	94	0.22	120	0.38	100	0.45	40	0.38	100	0.45	20	0.45	20	0.36	49	0.6	96	0.6	96	0.4	94	0.45	20	0.6	96	0.36	49	0.5	41	0.6	96	0.6	96	0.6	96	0.12	134
0.00000	0.00000	0.22	120	0.45	40	0.45	20	0.4	94	0.54	74	0.4	94	0.54	74	0.38	100	0.45	40	0.22	120	0.38	100	0.6	96	0.36	49	0.6	96	0.36	49	0.6	96	0.22	120	0.54	74	0.54	74	0.5	41	0.5	41	0.15	41	0.38	100	0.12	134
0.00000	0.00000	0.22	120	0.45	40	0.5	41	0.38	100	0.36	49	0.4	94	0.45	20	0.38	100	0.54	74	0.38	100	0.5	41	0.6	96	0.36	49	0.54	74	0.54	74	0.27	18	0.38	100	0.54	74	0.36	49	0.45	40	0.45	40	0.54	74	0.5	41	0.12	134
0.00000	0.00000	0.22	120	0.45	40	0.45	40	0.27	18	0.54	74	0.23	97	0.6	96	0.54	74	0.45	40	0.36	49	0.4	94	0.6	96	0.36	49	0.6	96	0.45	40	0.45	40	0.38	100	0.22	120	0.36	49	0.5	41	0.45	40	0.45	20	0.5	41	0.12	134
0.00000	0.00000	0.22	120	0.54	74	0.5	41	0.54	74	0.22	120	0.54	74	0.22	120	0.54	74	0.45	40	0.38	100	0.54	74	0.5	41	0.36	49	0.4	94	0.54	74	0.45	40	0.38	100	0.54	74	0.54	74	0.5	41	0.45	40	0.38	100	0.5	41	0.12	134
0.00000	0.00000	0.23	97	0.38	100	0.38	100	0.45	40	0.6	96	0.6	96	0.38	100	0.23	97	0.45	40	0.22	120	0.45	40	0.45	40	0.36	49	0.54	74	0.18	56	0.5	41	0.22	120	0.45	40	0.23	97	0.6	96	0.45	40	0.36	49	0.6	96	0.12	134
0.00000	0.00000	0.23	97	0.38	100	0.36	49	0.5	41	0.6	96	0.5	41	0.38	100	0.45	20	0.45	40	0.38	100	0.23	97	0.45	20	0.36	49	0.6	96	0.6	96	0.23	97	0.38	100	0.6	96	0.36	49	0.5	41	0.5	41	0.6	96	0.5	41	0.12	134
0.00000	0.00000	0.54	74	0.45	40	0.15	41	0.54	74	0.6	96	0.4	94	0.45	20	0.45	20	0.45	40	0.23	97	0.15	41	0.6	96	0.36	49	0.6	96	0.45	40	0.45	40	0.38	100	0.45	40	0.45	40	0.5	41	0.45	40	0.5	41	0.5	41	0.12	134
0.38	100	0.6	96	0.15	106	0.5	41	0.45	40	0.22	120	0.15	41	0.03	56	0.15	106	0.45	40	0.45	40	0.36	49	0.54	74	0.38	100	0.45	40	0.23	97	0.23	97	0.23	97	0.38	100	0.45	40	0.54	74	0.45	40	0.22	120	0.5	41	0.45	20
0.38	100	0.6	96	0.12	134	0.5	41	0.45	40	0.22	120	0.15	41	0.23	97	0.15	106	0.23	97	0.4	94	0.36	49	0.38	100	0.22	120	0.45	40	0.23	97	0.38	100	0.6	96	0.38	100	0.5	41	0.6	96	0.45	40	0.5	41	0.6	96	0.38	100
0.38	100	0.6	96	0.12	134	0.5	41	0.45	40	0.22	120	0.15	41	0.23	97	0.15	106	0.23	97	0.4	94	0.36	49	0.38	100	0.22	120	0.45	40	0.23	97	0.38	100	0.6	96	0.38	100	0.5	41	0.6	96	0.45	40	0.5	41	0.6	96	0.23	97
0.38	100	0.6	96	0.12	134	0.5	41	0.45	40	0.22	120	0.15	41	0.23	97	0.15	106	0.23	97	0.4	94	0.36	49	0.38	100	0.22	120	0.45	40	0.23	97	0.54	74	0.6	96	0.38	100	0.5	41	0.6	96	0.45	40	0.5	41	0.6	96	0.23	97
0.38	100	0.6	96	0.12	134	0.15	41	0.45	40	0.22	120	0.15	41	0.4	94	0.15	106	0.23	97	0.45	40	0.36	49	0.38	100	0.22	120	0.45	40	0.38	100	0.22	120	0.38	100	0.38	100	0.6	96	0.6	96	0.45	40	0.5	41	0.6	96	0.03	56
0.38	100	0.6	96	0.12	134	0.15	41	0.45	40	0.22	120	0.15	41	0.4	94	0.15	106	0.23	97	0.45	40	0.36	49	0.38	100	0.22	120	0.45	40	0.38	100	0.22	120	0.38	100	0.38	100	0.6	96	0.6	96	0.45	40	0.5	41	0.6	96	0.23	97
0.38	100	0.6	96	0.12	134	0.15	41	0.45	40	0.22	120	0.15	41	0.4	94	0.15	106	0.23	97	0.45	40	0.36	49	0.38	100	0.22	120	0.45	40	0.38	100	0.22	120	0.6	96	0.38	100	0.45	40	0.54	74	0.5	41	0.22	120	0.6	96	0.23	97
0.38	100	0.6	96	0.23	97	0.5	41	0.45	40	0.15	106	0.6	96	0.03	56	0.18	102	0.18	56	0.45	40	0.36	49	0.4	94	0.38	100	0.45	40	0.38	100	0.45	20	0.54	74	0.38	100	0.45	40	0.5	41	0.5	41	0.22	120	0.54	74	0.45	40
0.38	100	0.6	96	0.23	97	0.5	41	0.45	40	0.15	106	0.6	96	0.03	56	0.18	102	0.18	56	0.45	40	0.36	49	0.4	94	0.22	120	0.45	40	0.38	100	0.22	120	0.54	74	0.38	100	0.45	40	0.5	41	0.5	41	0.22	120	0.54	74	0.45	40
0.38	100	0.6	96	0.23	97	0.5	41	0.45	40	0.15	106	0.6	96	0.03	56	0.18	102	0.18	56	0.45	40	0.36	49	0.4	94	0.23	97	0.45	40	0.38	100	0.45	20	0.54	74	0.38	100	0.45	40	0.5	41	0.5	41	0.22	120	0.54	74	0.45	40
0.38	100	0.6	96	0.23	97	0.5	41	0.45	40	0.15	106	0.6	96	0.23	97	0.18	102	0.18	56	0.45	40	0.36	49	0.4	94	0.38	100	0.45	40	0.38	100	0.45	20	0.54	74	0.38	100	0.45	40	0.5	41	0.5	41	0.22	120	0.54	74	0.45	40
0.38	100	0.45	40	0.15	106	0.5	41	0.45	40	0.22	120	0.5	41	0.18	102	0.15	106	0.18	56	0.45	40	0.36	49	0.4	94	0.5	41	0.45	40	0.38	100	0.5	41	0.45	40	0.38	100	0.6	96	0.22	120	0.45	40	0.22	120	0.6	96	0.45	40
0.38	100	0.45	40	0.12	134	0.15	41	0.45	40	0.22	120	0.15	41	0.6	96	0.15	106	0.23	97	0.45	40	0.36	49	0.38	100	0.22	120	0.45	40	0.38	100	0.22	120	0.38	100	0.38	100	0.6	96	0.6	96	0.45	40	0.5	41	0.6	96	0.23	97
0.38	100	0.45	40	0.12	134	0.15	41	0.45	40	0.22	120	0.15	41	0.4	94	0.15	106	0.23	97	0.45	40	0.36	49	0.38	100	0.22	120	0.45	40	0.38	100	0.22	120	0.38	100	0.38	100	0.6	96	0.6	96	0.45	40	0.5	41	0.6	96	0.23	97
0.38	100	0.45	40	0.12	134	0.15	41	0.45	40	0.22	120	0.15	41	0.4	94	0.15	106	0.23	97	0.45	40	0.36	49	0.38	100	0.22	120	0.45	40	0.38	100	0.22	120	0.38	100	0.38	100	0.6	96	0.6	96	0.45	40	0.5	41	0.6	96	0.23	97
0.38	100	0.45	40	0.12	134	0.15	41	0.45	40	0.22	120	0.15	41	0.4	94	0.15	106	0.23	97	0.45	40	0.36	49	0.38	100	0.22	120	0.45	40	0.38	100	0.22	120	0.38	100	0.38	100	0.6	96	0.6	96	0.45	40	0.5	41	0.6	96	0.23	97
0.38	100	0.45	40	0.12	134	0.15	41	0.45	40	0.22	120	0.15	41	0.4	94	0.15	106	0.23	97	0.45	40	0.36	49	0.38	100	0.22	120	0.45	40	0.38	100	0.22	120	0.38	100	0.38	100	0.6	96	0.6	96	0.45	40	0.5	41	0.6	96	0.23	97
0.38	100	0.45	40	0.12	134	0.15	41	0.45	40	0.22	120	0.15	41	0.4	94	0.15	106	0.23	97	0.45	40	0.36	49	0.38	100	0.22	120	0.45	40	0.38	100	0.22	120	0.38	100	0.38	100	0.6	96	0.6	96	0.45	40	0.5	41	0.45	40	0.23	97
0.38	100	0.45	40	0.12	134	0.15	41	0.45	40	0.22	120	0.15	41	0.4	94	0.15	106	0.23	97	0.45	40	0.36	49	0.38	100	0.22	120	0.45	40	0.38	100	0.22	120	0.22	120	0.38	100	0.6	96	0.6	96	0.45	40	0.5	41	0.6	96	0.23	97
0.38	100	0.45	40	0.12	134	0.15	41	0.45	40	0.22	120	0.15	41	0.4	94	0.15	106	0.23	97	0.45	40	0.36	49	0.38	100	0.22	120	0.45	40	0.38	100	0.22	120	0.23	97	0.38	100	0.6	96	0.6	96	0.45	40	0.5	41	0.6	96	0.23	97
0.38	100	0.45	40	0.12	134	0.15	41	0.45	40	0.22	120	0.15	41	0.4	94	0.15	106	0.23	97	0.45	40	0.36	49	0.38	100	0.22	120	0.45	40	0.38	100	0.22	120	0.23	97	0.38	100	0.6	96	0.6	96	0.45	40	0.5	41	0.6	96	0.23	97
0.38	100	0.45	40	0.12	134	0.15	41	0.45	40	0.22	120	0.15	41	0.4	94	0.15	106	0.23	97	0.45	40	0.36	49	0.38	100	0.22	120	0.45	40	0.38	100	0.22	120	0.23	97	0.38	100	0.6	96	0.6	96	0.45	40	0.5	41	0.6	96	0.23	97
0.38	100	0.45	40	0.12	134	0.15	41	0.45	40	0.22	120	0.15	41	0.4	94	0.15	106	0.23	97	0.45	40	0.36	49	0.38	100	0.22	120	0.45	40	0.38	100	0.22	120	0.23	97	0.38	100	0.6	96	0.6	96	0.45	40	0.5	41	0.6	96	0.23	97
0.38	100	0.23	97	0.15	106	0.5	41	0.45	40	0.22	120	0.15	41	0.18	102	0.15	106	0.18	56	0.45	40	0.36	49	0.54	74	0.23	97	0.45	40	0.23	97	0.38	100	0.23	97	0.38	100	0.45	40	0.5	41	0.45	40	0.22	120	0.5	41	0.45	20
0.38	100	0.54	74	0.15	106	0.5	41	0.45	40	0.22	120	0.15	41	0.36	49	0.12	134	0.45	20	0.45	40	0.36	49	0.4	94	0.54	74	0.45	40	0.38	100	0.23	97	0.38	100	0.38	100	0.45	40	0.45	40	0.5	41	0.22	120	0.54	74	0.45	20
0.38	100	0.54	74	0.15	106	0.5	41	0.45	40	0.22	120	0.15	41	0.36	49	0.12	134	0.45	20	0.45	40	0.36	49	0.4	94	0.54	74	0.45	40	0.38	100	0.23	97	0.38	100	0.38	100	0.45	40	0.45	40	0.5	41	0.22	120	0.54	74	0.45	20
0.38	100	0.54	74	0.15	106	0.5	41	0.45	40	0.22	120	0.15	41	0.36	49	0.12	134	0.45	20	0.45	40	0.36	49	0.4	94	0.54	74	0.45	40	0.38	100	0.23	97	0.38	100	0.38	100	0.45	40	0.45	40	0.5	41	0.22	120	0.54	74	0.45	20
0.38	100	0.54	74	0.6	96	0.5	41	0.45	40	0.01	65	0.15	41	0.18	102	0.15	106	0.18	56	0.45	40	0.36	49	0.4	94	0.38	100	0.45	40	0.38	100	0.45	40	0.4	94	0.38	100	0.5	41	0.45	20	0.5	41	0.22	120	0.38	100	0.5	41
0.38	100	0.54	74	0.6	96	0.5	41	0.45	40	0.23	97	0.15	41	0.03	56	0.12	134	0.22	120	0.45	40	0.36	49	0.4	94	0.23	97	0.5	41	0.22	120	0.36	49	0.6	96	0.38	100	0.45	40	0.45	20	0.45	40	0.22	120	0.45	40	0.45	40
0.38	100	0.54	74	0.22	120	0.5	41	0.45	40	0.38	100	0.15	41	0.18	102	0.15	106	0.18	56	0.45	40	0.36	49	0.4	94	0.38	100	0.45	40	0.36	49	0.45	20	0.4	94	0.38	100	0.45	40	0.45	20	0.5	41	0.22	120	0.38	100	0.45	40
0.38	100	0.54	74	0.22	120	0.5	41	0.45	40	0.38	100	0.15	41	0.18	102	0.15	106	0.18	56	0.45	40	0.36	49	0.4	94	0.38	100	0.45	40	0.36	49	0.45	20	0.4	94	0.38	100	0.45	40	0.22	120	0.5	41	0.22	120	0.38	100	0.6	96
0.38	100	0.54	74	0.23	97	0.5	41	0.45	40	0.38	100	0.15	41	0.18	102	0.15	106	0.18	56	0.45	40	0.36	49	0.4	94	0.38	100	0.45	40	0.38	100	0.45	20	0.4	94	0.38	100	0.45	40	0.45	20	0.5	41	0.22	120	0.38	100	0.45	40
0.38	100	0.54	74	0.23	97	0.5	41	0.45	40	0.38	100	0.15	41	0.18	102	0.15	106	0.18	56	0.45	40	0.36	49	0.4	94	0.38	100	0.45	40	0.36	49	0.45	20	0.4	94	0.38	100	0.45	40	0.22	120	0.5	41	0.22	120	0.38	100	0.6	96
0.38	100	0.54	74	0.23	97	0.5	41	0.45	40	0.38	100	0.15	41	0.18	102	0.15	106	0.18	56	0.45	40	0.36	49	0.4	94	0.38	100	0.45	40	0.36	49	0.45	20	0.4	94	0.38	100	0.45	40	0.22	120	0.5	41	0.22	120	0.38	100	0.6	96
0.38	100	0.54	74	0.23	97	0.5	41	0.45	40	0.22	120	0.17	66	0.03	56	0.03	56	0.18	56	0.45	40	0.36	49	0.45	40	0.6	96	0.45	40	0.54	74	0.45	20	0.23	97	0.22	120	0.45	40	0.22	120	0.5	41	0.22	120	0.45	40	0.45	40
0.38	100	0.54	74	0.23	97	0.5	41	0.45	40	0.22	120	0.54	74	0.18	102	0.18	102	0.18	56	0.45	40	0.36	49	0.27	18	0.23	97	0.45	40	0.23	97	0.45	20	0.4	94	0.38	100	0.6	96	0.22	120	0.5	41	0.22	120	0.45	40	0.45	40
0.38	100	0.54	74	0.23	97	0.5	41	0.45	40	0.22	120	0.54	74	0.03	56	0.18	102	0.18	56	0.45	40	0.36	49	0.4	94	0.23	97	0.45	40	0.38	100	0.5	41	0.45	40	0.38	100	0.54	74	0.22	120	0.45	40	0.22	120	0.5	41	0.45	40
0.38	100	0.54	74	0.23	97	0.5	41	0.45	40	0.23	97	0.54	74	0.03	56	0.18	102	0.18	56	0.45	40	0.36	49	0.4	94	0.23	97	0.45	40	0.23	97	0.45	20	0.4	94	0.38	100	0.54	74	0.22	120	0.5	41	0.22	120	0.45	40	0.45	40
0.15	106	0.6	96	0.15	106	0.45	20	0.45	40	0.22	120	0.15	41	0.18	102	0.15	106	0.17	66	0.45	40	0.36	49	0.22	120	0.23	97	0.45	40	0.22	120	0.22	120	0.6	96	0.22	120	0.54	74	0.6	96	0.5	41	0.22	120	0.6	96	0.23	97
0.15	106	0.6	96	0.15	106	0.15	41	0.45	40	0.22	120	0.15	41	0.15	106	0.15	106	0.17	66	0.45	40	0.36	49	0.5	41	0.23	97	0.45	40	0.22	120	0.22	120	0.6	96	0.22	120	0.54	74	0.23	97	0.5	41	0.22	120	0.6	96	0.22	120
0.15	106	0.6	96	0.15	106	0.15	41	0.45	40	0.22	120	0.15	41	0.18	102	0.15	106	0.17	66	0.45	40	0.36	49	0.45	20	0.23	97	0.45	40	0.22	120	0.22	120	0.6	96	0.22	120	0.54	74	0.6	96	0.5	41	0.22	120	0.6	96	0.6	96
0.15	106	0.6	96	0.12	134	0.45	20	0.45	40	0.22	120	0.15	41	0.36	49	0.15	106	0.07	93	0.45	40	0.36	49	0.22	120	0.23	97	0.5	41	0.22	120	0.22	120	0.6	96	0.22	120	0.54	74	0.6	96	0.45	40	0.22	120	0.6	96	0.23	97
0.15	106	0.6	96	0.12	134	0.15	41	0.45	40	0.22	120	0.15	41	0.15	106	0.15	106	0.17	66	0.45	40	0.36	49	0.22	120	0.23	97	0.5	41	0.22	120	0.22	120	0.6	96	0.22	120	0.54	74	0.23	97	0.5	41	0.22	120	0.6	96	0.22	120
0.15	106	0.6	96	0.12	134	0.15	41	0.45	40	0.22	120	0.15	41	0.15	106	0.15	106	0.17	66	0.45	40	0.36	49	0.22	120	0.23	97	0.5	41	0.22	120	0.22	120	0.6	96	0.22	120	0.54	74	0.23	97	0.5	41	0.22	120	0.6	96	0.22	120
0.15	106	0.6	96	0.12	134	0.15	41	0.45	40	0.22	120	0.15	41	0.15	106	0.15	106	0.17	66	0.45	40	0.36	49	0.22	120	0.23	97	0.5	41	0.22	120	0.22	120	0.6	96	0.22	120	0.54	74	0.23	97	0.5	41	0.22	120	0.6	96	0.22	120
0.15	106	0.6	96	0.12	134	0.15	41	0.45	40	0.22	120	0.15	41	0.15	106	0.15	106	0.17	66	0.45	40	0.36	49	0.22	120	0.23	97	0.45	40	0.22	120	0.22	120	0.6	96	0.22	120	0.54	74	0.23	97	0.5	41	0.22	120	0.6	96	0.22	120
0.15	106	0.6	96	0.12	134	0.15	41	0.45	40	0.22	120	0.15	41	0.15	106	0.18	102	0.17	66	0.45	40	0.36	49	0.22	120	0.23	97	0.45	40	0.22	120	0.22	120	0.6	96	0.22	120	0.54	74	0.23	97	0.5	41	0.22	120	0.6	96	0.22	120
0.15	106	0.6	96	0.12	134	0.15	41	0.45	40	0.22	120	0.15	41	0.18	102	0.15	106	0.17	66	0.45	40	0.36	49	0.5	41	0.23	97	0.45	40	0.22	120	0.22	120	0.6	96	0.22	120	0.54	74	0.6	96	0.45	40	0.22	120	0.54	74	0.23	97
0.15	106	0.6	96	0.12	134	0.15	41	0.45	40	0.22	120	0.15	41	0.18	102	0.15	106	0.07	93	0.45	40	0.36	49	0.22	120	0.6	96	0.45	40	0.38	100	0.22	120	0.6	96	0.22	120	0.6	96	0.23	97	0.5	41	0.22	120	0.6	96	0.23	97
0.15	106	0.6	96	0.12	134	0.15	41	0.45	40	0.22	120	0.15	41	0.18	102	0.15	106	0.07	93	0.45	40	0.36	49	0.22	120	0.23	97	0.45	40	0.22	120	0.22	120	0.6	96	0.22	120	0.54	74	0.23	97	0.5	41	0.22	120	0.6	96	0.23	97
0.15	106	0.6	96	0.12	134	0.15	41	0.45	40	0.22	120	0.15	41	0.36	49	0.15	106	0.07	93	0.45	40	0.36	49	0.38	100	0.23	97	0.45	40	0.22	120	0.22	120	0.6	96	0.22	120	0.54	74	0.6	96	0.45	40	0.22	120	0.54	74	0.23	97
0.15	106	0.6	96	0.12	134	0.15	41	0.45	40	0.22	120	0.15	41	0.36	49	0.15	106	0.07	93	0.45	40	0.36	49	0.23	97	0.23	97	0.45	40	0.22	120	0.22	120	0.6	96	0.22	120	0.54	74	0.23	97	0.5	41	0.22	120	0.6	96	0.22	120
0.15	106	0.6	96	0.23	97	0.5	41	0.45	40	0.22	120	0.15	41	0.22	120	0.15	106	0.18	56	0.6	96	0.36	49	0.6	96	0.23	97	0.45	40	0.23	97	0.54	74	0.6	96	0.38	100	0.6	96	0.6	96	0.45	20	0.45	40	0.5	41	0.38	100
0.15	106	0.54	74	0.6	96	0.5	41	0.45	40	0.22	120	0.15	41	0.18	102	0.15	106	0.45	40	0.45	40	0.36	49	0.4	94	0.38	100	0.45	40	0.38	100	0.45	40	0.6	96	0.38	100	0.5	41	0.45	20	0.45	40	0.22	120	0.38	100	0.5	41
0.18	102	0.18	102	0.18	102	0.15	41	0.45	40	0.22	120	0.5	41	0.17	66	0.15	106	0.15	41	0.6	96	0.36	49	0.6	96	0.5	41	0.27	18	0.4	94	0.38	100	0.23	97	0.22	120	0.45	40	0.45	40	0.45	40	0.45	20	0.38	100	0.6	96
0.18	102	0.6	96	0.18	102	0.5	41	0.45	40	0.22	120	0.15	41	0.45	40	0.18	102	0.38	100	0.5	41	0.36	49	0.4	94	0.54	74	0.45	40	0.38	100	0.38	100	0.6	96	0.38	100	0.6	96	0.45	40	0.36	49	0.38	100	0.54	74	0.38	100
0.18	102	0.6	96	0.6	96	0.15	41	0.45	40	0.22	120	0.15	41	0.36	49	0.18	102	0.18	56	0.45	40	0.36	49	0.4	94	0.22	120	0.45	40	0.38	100	0.45	40	0.6	96	0.22	120	0.6	96	0.45	40	0.5	41	0.5	41	0.45	40	0.45	40
0.18	102	0.6	96	0.12	134	0.15	41	0.45	40	0.22	120	0.15	41	0.23	97	0.15	106	0.23	97	0.45	40	0.36	49	0.38	100	0.22	120	0.45	40	0.23	97	0.22	120	0.6	96	0.38	100	0.45	40	0.54	74	0.45	40	0.5	41	0.6	96	0.38	100
0.18	102	0.4	94	0.12	134	0.15	41	0.6	96	0.22	120	0.15	41	0.15	106	0.15	106	0.17	66	0.45	40	0.36	49	0.22	120	0.23	97	0.5	41	0.22	120	0.22	120	0.6	96	0.22	120	0.54	74	0.6	96	0.45	40	0.22	120	0.54	74	0.23	97
0.18	102	0.4	94	0.12	134	0.15	41	0.6	96	0.22	120	0.15	41	0.15	106	0.15	106	0.17	66	0.45	40	0.36	49	0.22	120	0.23	97	0.5	41	0.22	120	0.22	120	0.6	96	0.22	120	0.54	74	0.6	96	0.45	40	0.22	120	0.54	74	0.23	97
0.18	102	0.07	93	0.15	106	0.45	40	0.15	106	0.17	66	0.18	56	0.36	49	0.45	40	0.07	93	0.18	102	0.23	97	0.22	120	0.45	40	0.17	66	0.23	97	0.15	41	0.4	94	0.03	56	0.6	96	0.23	97	0.23	97	0.15	41	0.5	41	0.5	41
0.18	102	0.23	97	0.18	102	0.15	41	0.45	40	0.22	120	0.5	41	0.17	66	0.15	106	0.15	41	0.45	40	0.36	49	0.6	96	0.45	20	0.45	40	0.23	97	0.38	100	0.6	96	0.45	20	0.45	40	0.5	41	0.45	40	0.45	20	0.54	74	0.6	96
0.18	102	0.23	97	0.18	102	0.15	41	0.45	40	0.22	120	0.5	41	0.17	66	0.15	106	0.15	41	0.45	40	0.36	49	0.6	96	0.5	41	0.45	40	0.23	97	0.38	100	0.23	97	0.22	120	0.45	40	0.5	41	0.45	40	0.45	20	0.54	74	0.6	96
0.18	102	0.23	97	0.18	102	0.15	41	0.45	40	0.22	120	0.5	41	0.17	66	0.15	106	0.15	41	0.45	40	0.36	49	0.6	96	0.5	41	0.45	40	0.23	97	0.38	100	0.23	97	0.22	120	0.45	40	0.5	41	0.45	40	0.45	20	0.54	74	0.6	96
0.18	102	0.23	97	0.18	102	0.15	41	0.45	40	0.22	120	0.5	41	0.17	66	0.15	106	0.15	41	0.45	40	0.36	49	0.22	120	0.6	96	0.45	40	0.4	94	0.36	49	0.6	96	0.22	120	0.45	40	0.45	20	0.45	40	0.45	20	0.38	100	0.23	97
0.18	102	0.23	97	0.18	102	0.15	41	0.45	40	0.22	120	0.5	41	0.17	66	0.15	106	0.15	41	0.45	40	0.36	49	0.22	120	0.6	96	0.45	40	0.4	94	0.36	49	0.6	96	0.22	120	0.45	40	0.45	20	0.45	40	0.45	20	0.38	100	0.23	97
0.18	102	0.23	97	0.18	102	0.15	41	0.45	40	0.22	120	0.5	41	0.17	66	0.15	106	0.15	41	0.45	40	0.36	49	0.22	120	0.6	96	0.45	40	0.4	94	0.36	49	0.6	96	0.22	120	0.45	40	0.45	40	0.45	40	0.45	20	0.4	94	0.4	94
0.18	102	0.23	97	0.18	102	0.15	41	0.45	40	0.22	120	0.5	41	0.17	66	0.15	106	0.15	41	0.45	40	0.36	49	0.22	120	0.6	96	0.45	40	0.4	94	0.36	49	0.23	97	0.22	120	0.45	40	0.45	40	0.45	40	0.45	20	0.4	94	0.4	94
0.18	102	0.23	97	0.18	102	0.15	41	0.45	40	0.22	120	0.5	41	0.17	66	0.15	106	0.15	41	0.45	40	0.36	49	0.54	74	0.5	41	0.45	40	0.23	97	0.38	100	0.23	97	0.45	20	0.45	40	0.5	41	0.45	40	0.45	20	0.38	100	0.6	96
0.18	102	0.54	74	0.18	102	0.15	41	0.45	40	0.38	100	0.15	41	0.15	106	0.18	102	0.38	100	0.45	40	0.36	49	0.5	41	0.23	97	0.45	40	0.54	74	0.6	96	0.45	40	0.22	120	0.54	74	0.5	41	0.36	49	0.38	100	0.5	41	0.54	74
0.5	41	0.6	96	0.12	134	0.15	41	0.45	40	0.22	120	0.15	41	0.18	102	0.15	106	0.23	97	0.45	40	0.36	49	0.38	100	0.22	120	0.45	40	0.38	100	0.22	120	0.54	74	0.38	100	0.45	40	0.4	94	0.45	40	0.5	41	0.45	40	0.23	97
0.36	49	0.54	74	0.6	96	0.5	41	0.45	40	0.22	120	0.15	41	0.18	102	0.15	106	0.18	56	0.45	40	0.36	49	0.4	94	0.38	100	0.45	40	0.38	100	0.45	40	0.6	96	0.38	100	0.5	41	0.45	20	0.5	41	0.22	120	0.38	100	0.5	41
0.36	49	0.54	74	0.45	40	0.5	41	0.45	40	0.22	120	0.15	41	0.18	102	0.15	106	0.18	56	0.45	40	0.36	49	0.4	94	0.38	100	0.45	40	0.38	100	0.45	40	0.6	96	0.38	100	0.5	41	0.45	20	0.5	41	0.22	120	0.38	100	0.5	41
0.36	49	0.54	74	0.12	134	0.5	41	0.45	40	0.38	100	0.15	41	0.03	56	0.18	102	0.23	97	0.45	40	0.36	49	0.6	96	0.38	100	0.45	40	0.38	100	0.22	120	0.6	96	0.38	100	0.38	100	0.22	120	0.5	41	0.22	120	0.45	40	0.45	40
0.36	49	0.54	74	0.23	97	0.5	41	0.45	40	0.38	100	0.15	41	0.18	102	0.15	106	0.18	56	0.45	40	0.36	49	0.4	94	0.23	97	0.45	40	0.23	97	0.22	120	0.23	97	0.38	100	0.54	74	0.45	20	0.5	41	0.22	120	0.45	40	0.45	40
0.36	49	0.54	74	0.23	97	0.5	41	0.45	40	0.22	120	0.15	41	0.18	102	0.15	106	0.18	56	0.45	40	0.36	49	0.4	94	0.38	100	0.45	40	0.38	100	0.45	40	0.4	94	0.38	100	0.5	41	0.45	20	0.5	41	0.22	120	0.38	100	0.5	41
0.36	49	0.54	74	0.23	97	0.5	41	0.45	40	0.22	120	0.15	41	0.18	102	0.15	106	0.18	56	0.45	40	0.36	49	0.4	94	0.38	100	0.45	40	0.38	100	0.45	40	0.4	94	0.38	100	0.5	41	0.45	20	0.5	41	0.22	120	0.38	100	0.5	41
0.36	49	0.54	74	0.23	97	0.5	41	0.45	40	0.22	120	0.15	41	0.18	102	0.15	106	0.18	56	0.45	40	0.36	49	0.4	94	0.38	100	0.45	40	0.38	100	0.45	40	0.4	94	0.38	100	0.5	41	0.45	20	0.5	41	0.22	120	0.38	100	0.5	41
0.36	49	0.54	74	0.23	97	0.5	41	0.45	40	0.22	120	0.15	41	0.18	102	0.15	106	0.18	56	0.45	40	0.36	49	0.4	94	0.38	100	0.45	40	0.38	100	0.45	40	0.4	94	0.38	100	0.5	41	0.45	20	0.5	41	0.22	120	0.38	100	0.5	41
0.36	49	0.54	74	0.23	97	0.5	41	0.45	40	0.22	120	0.15	41	0.18	102	0.15	106	0.18	56	0.45	40	0.36	49	0.4	94	0.38	100	0.45	40	0.38	100	0.45	40	0.4	94	0.38	100	0.5	41	0.45	20	0.5	41	0.22	120	0.38	100	0.5	41
0.36	49	0.54	74	0.23	97	0.5	41	0.45	40	0.22	120	0.15	41	0.18	102	0.15	106	0.18	56	0.45	40	0.36	49	0.4	94	0.38	100	0.45	40	0.38	100	0.45	40	0.4	94	0.38	100	0.5	41	0.45	20	0.5	41	0.22	120	0.38	100	0.5	41
0.36	49	0.54	74	0.23	97	0.5	41	0.45	40	0.22	120	0.15	41	0.18	102	0.15	106	0.18	56	0.45	40	0.36	49	0.4	94	0.38	100	0.45	40	0.38	100	0.45	40	0.4	94	0.38	100	0.5	41	0.45	20	0.5	41	0.22	120	0.38	100	0.5	41
0.36	49	0.54	74	0.23	97	0.5	41	0.45	40	0.22	120	0.15	41	0.18	102	0.15	106	0.18	56	0.45	40	0.36	49	0.4	94	0.38	100	0.45	40	0.38	100	0.45	40	0.4	94	0.38	100	0.5	41	0.45	20	0.5	41	0.22	120	0.38	100	0.5	41
0.36	49	0.54	74	0.23	97	0.5	41	0.45	40	0.22	120	0.15	41	0.18	102	0.15	106	0.18	56	0.45	40	0.36	49	0.4	94	0.38	100	0.45	40	0.38	100	0.45	40	0.4	94	0.38	100	0.5	41	0.45	20	0.5	41	0.22	120	0.38	100	0.5	41
0.36	49	0.54	74	0.23	97	0.5	41	0.45	40	0.22	120	0.15	41	0.18	102	0.15	106	0.18	56	0.45	40	0.36	49	0.4	94	0.54	74	0.45	40	0.38	100	0.45	40	0.4	94	0.38	100	0.5	41	0.45	20	0.5	41	0.22	120	0.38	100	0.5	41
0.36	49	0.54	74	0.23	97	0.5	41	0.45	40	0.22	120	0.15	41	0.18	102	0.15	106	0.18	56	0.45	40	0.36	49	0.4	94	0.54	74	0.45	40	0.38	100	0.45	40	0.4	94	0.38	100	0.5	41	0.45	20	0.5	41	0.22	120	0.38	100	0.5	41
0.36	49	0.54	74	0.23	97	0.5	41	0.45	40	0.22	120	0.15	41	0.18	102	0.15	106	0.18	56	0.45	40	0.36	49	0.4	94	0.54	74	0.45	40	0.38	100	0.45	40	0.4	94	0.38	100	0.5	41	0.45	20	0.5	41	0.22	120	0.38	100	0.5	41
0.17	66	0.54	74	0.22	120	0.5	41	0.45	40	0.38	100	0.15	41	0.18	102	0.18	102	0.18	56	0.45	40	0.36	49	0.45	40	0.23	97	0.45	40	0.36	49	0.45	20	0.4	94	0.38	100	0.45	40	0.45	20	0.5	41	0.22	120	0.38	100	0.45	40
0.6	96	0.18	102	0.5	41	0.45	40	0.22	120	0.15	41	0.38	100	0.36	49	0.15	106	0.18	56	0.45	40	0.23	97	0.45	40	0.6	96	0.5	41	0.6	96	0.6	96	0.22	120	0.22	120	0.54	74	0.6	96	0.45	40	0.5	41	0.6	96	0.6	96
0.6	96	0.6	96	0.15	106	0.5	41	0.45	40	0.22	120	0.15	41	0.07	93	0.15	106	0.6	96	0.45	40	0.36	49	0.17	66	0.6	96	0.45	40	0.22	120	0.36	49	0.45	20	0.38	100	0.45	40	0.54	74	0.5	41	0.6	96	0.54	74	0.45	40
0.6	96	0.03	56	0.6	96	0.5	41	0.45	40	0.22	120	0.17	66	0.18	102	0.15	106	0.23	97	0.45	40	0.36	49	0.38	100	0.54	74	0.45	40	0.54	74	0.22	120	0.45	40	0.38	100	0.6	96	0.22	120	0.45	40	0.22	120	0.38	100	0.5	41
0.6	96	0.03	56	0.6	96	0.5	41	0.45	40	0.22	120	0.17	66	0.18	102	0.15	106	0.23	97	0.45	40	0.36	49	0.38	100	0.54	74	0.45	40	0.54	74	0.22	120	0.45	40	0.38	100	0.6	96	0.22	120	0.45	40	0.22	120	0.38	100	0.5	41
0.6	96	0.4	94	0.38	100	0.5	41	0.45	40	0.22	120	0.17	66	0.18	102	0.15	106	0.23	97	0.45	40	0.36	49	0.38	100	0.45	40	0.45	40	0.54	74	0.45	20	0.23	97	0.38	100	0.6	96	0.22	120	0.45	40	0.22	120	0.38	100	0.5	41
0.6	96	0.4	94	0.54	74	0.5	41	0.45	40	0.38	100	0.17	66	0.18	102	0.15	106	0.18	56	0.45	40	0.36	49	0.23	97	0.54	74	0.45	40	0.54	74	0.22	120	0.45	40	0.38	100	0.6	96	0.22	120	0.45	40	0.22	120	0.38	100	0.5	41
0.6	96	0.4	94	0.54	74	0.5	41	0.45	40	0.38	100	0.17	66	0.18	102	0.15	106	0.18	56	0.45	40	0.36	49	0.23	97	0.54	74	0.45	40	0.54	74	0.22	120	0.45	40	0.38	100	0.6	96	0.22	120	0.45	40	0.22	120	0.38	100	0.5	41
0.6	96	0.4	94	0.54	74	0.5	41	0.45	40	0.22	120	0.17	66	0.18	102	0.15	106	0.23	97	0.45	40	0.36	49	0.38	100	0.54	74	0.45	40	0.54	74	0.22	120	0.45	40	0.38	100	0.6	96	0.22	120	0.45	40	0.22	120	0.38	100	0.5	41
0.6	96	0.01	65	0.15	106	0.5	41	0.45	40	0.22	120	0.15	41	0.18	102	0.15	106	0.18	56	0.45	40	0.22	120	0.38	100	0.38	100	0.45	40	0.54	74	0.45	20	0.54	74	0.38	100	0.45	40	0.54	74	0.45	40	0.23	97	0.45	40	0.6	96
0.6	96	0.23	97	0.38	100	0.5	41	0.45	40	0.22	120	0.45	20	0.18	102	0.15	106	0.18	56	0.45	40	0.36	49	0.38	100	0.54	74	0.45	40	0.54	74	0.22	120	0.54	74	0.38	100	0.6	96	0.22	120	0.45	40	0.22	120	0.38	100	0.5	41
0.6	96	0.23	97	0.38	100	0.5	41	0.45	40	0.22	120	0.17	66	0.18	102	0.15	106	0.23	97	0.45	40	0.36	49	0.38	100	0.54	74	0.5	41	0.6	96	0.22	120	0.45	40	0.38	100	0.6	96	0.22	120	0.5	41	0.22	120	0.38	100	0.5	41
0.6	96	0.23	97	0.38	100	0.5	41	0.45	40	0.22	120	0.17	66	0.18	102	0.15	106	0.23	97	0.45	40	0.36	49	0.38	100	0.54	74	0.45	40	0.36	49	0.22	120	0.4	94	0.38	100	0.6	96	0.22	120	0.5	41	0.38	100	0.38	100	0.5	41
0.6	96	0.23	97	0.38	100	0.5	41	0.45	40	0.22	120	0.17	66	0.18	102	0.15	106	0.23	97	0.45	40	0.36	49	0.38	100	0.54	74	0.45	40	0.54	74	0.22	120	0.54	74	0.38	100	0.6	96	0.22	120	0.45	40	0.22	120	0.54	74	0.5	41
0.6	96	0.23	97	0.15	106	0.5	41	0.45	40	0.5	41	0.17	66	0.18	102	0.15	106	0.23	97	0.45	40	0.36	49	0.38	100	0.54	74	0.45	40	0.54	74	0.5	41	0.54	74	0.38	100	0.45	40	0.22	120	0.5	41	0.22	120	0.38	100	0.5	41
0.6	96	0.23	97	0.15	106	0.5	41	0.45	40	0.22	120	0.17	66	0.18	102	0.15	106	0.23	97	0.45	40	0.36	49	0.38	100	0.54	74	0.45	40	0.54	74	0.5	41	0.54	74	0.38	100	0.45	40	0.22	120	0.5	41	0.22	120	0.38	100	0.5	41
0.6	96	0.23	97	0.18	102	0.5	41	0.45	40	0.22	120	0.5	41	0.18	102	0.15	106	0.18	56	0.45	40	0.36	49	0.22	120	0.38	100	0.45	40	0.22	120	0.45	20	0.45	20	0.38	100	0.22	120	0.6	96	0.5	41	0.6	96	0.6	96	0.54	74
0.6	96	0.23	97	0.18	102	0.5	41	0.45	40	0.22	120	0.15	41	0.18	102	0.15	106	0.18	56	0.45	40	0.36	49	0.07	93	0.22	120	0.45	40	0.38	100	0.38	100	0.54	74	0.22	120	0.38	100	0.45	40	0.22	120	0.22	120	0.45	40	0.23	97
0.6	96	0.23	97	0.18	102	0.5	41	0.45	40	0.22	120	0.15	41	0.18	102	0.15	106	0.18	56	0.45	40	0.36	49	0.07	93	0.22	120	0.45	40	0.38	100	0.38	100	0.54	74	0.22	120	0.54	74	0.45	40	0.22	120	0.22	120	0.45	40	0.23	97
0.6	96	0.23	97	0.18	102	0.5	41	0.45	40	0.22	120	0.15	41	0.18	102	0.15	106	0.18	56	0.45	40	0.36	49	0.07	93	0.22	120	0.45	40	0.38	100	0.38	100	0.54	74	0.22	120	0.54	74	0.45	40	0.22	120	0.22	120	0.45	40	0.23	97
0.6	96	0.23	97	0.18	102	0.5	41	0.45	40	0.22	120	0.15	41	0.18	102	0.15	106	0.18	56	0.45	40	0.36	49	0.07	93	0.22	120	0.45	40	0.38	100	0.38	100	0.54	74	0.22	120	0.54	74	0.45	40	0.22	120	0.22	120	0.45	40	0.23	97
0.6	96	0.23	97	0.18	102	0.5	41	0.45	40	0.22	120	0.15	41	0.18	102	0.15	106	0.18	56	0.45	40	0.36	49	0.07	93	0.22	120	0.45	40	0.38	100	0.38	100	0.54	74	0.22	120	0.54	74	0.45	40	0.22	120	0.22	120	0.45	40	0.23	97
0.6	96	0.23	97	0.23	97	0.15	41	0.45	40	0.22	120	0.17	66	0.36	49	0.15	106	0.23	97	0.45	40	0.36	49	0.38	100	0.54	74	0.45	40	0.36	49	0.22	120	0.54	74	0.38	100	0.6	96	0.22	120	0.45	40	0.22	120	0.6	96	0.5	41
0.6	96	0.54	74	0.23	97	0.5	41	0.45	40	0.12	134	0.4	94	0.03	56	0.18	102	0.22	120	0.45	40	0.36	49	0.4	94	0.4	94	0.45	40	0.23	97	0.45	40	0.54	74	0.22	120	0.6	96	0.22	120	0.5	41	0.22	120	0.5	41	0.45	40
0.6	96	0.54	74	0.23	97	0.5	41	0.45	40	0.12	134	0.23	97	0.18	102	0.18	102	0.18	56	0.45	40	0.36	49	0.45	40	0.6	96	0.45	40	0.23	97	0.45	20	0.4	94	0.38	100	0.45	40	0.22	120	0.5	41	0.22	120	0.45	40	0.45	40
0.6	96	0.54	74	0.23	97	0.5	41	0.45	40	0.12	134	0.54	74	0.03	56	0.18	102	0.18	56	0.45	40	0.36	49	0.4	94	0.23	97	0.45	40	0.23	97	0.45	20	0.4	94	0.38	100	0.6	96	0.22	120	0.5	41	0.22	120	0.45	40	0.45	40
0.6	96	0.54	74	0.23	97	0.15	41	0.45	40	0.38	100	0.15	41	0.18	102	0.18	102	0.23	97	0.45	40	0.36	49	0.4	94	0.6	96	0.45	40	0.38	100	0.22	120	0.38	100	0.38	100	0.45	40	0.45	20	0.5	41	0.22	120	0.6	96	0.45	40
0.6	96	0.54	74	0.23	97	0.15	41	0.45	40	0.38	100	0.15	41	0.18	102	0.18	102	0.23	97	0.45	40	0.36	49	0.4	94	0.6	96	0.45	40	0.38	100	0.22	120	0.38	100	0.38	100	0.45	40	0.45	20	0.5	41	0.22	120	0.6	96	0.45	40
0.03	56	0.5	41	0.27	18	0.03	56	0.18	102	0.36	49	0.4	94	0.38	100	0.38	100	0.45	20	0.45	20	0.5	41	0.54	74	0.45	20	0.22	120	0.18	56	0.45	20	0.18	56	0.15	106	0.12	134	0.18	102	0.6	96	0.22	120	0.12	134	0.18	102
0.03	56	0.6	96	0.15	106	0.5	41	0.4	94	0.22	120	0.22	120	0.07	93	0.15	106	0.54	74	0.45	40	0.36	49	0.38	100	0.23	97	0.45	40	0.18	102	0.38	100	0.5	41	0.38	100	0.45	40	0.45	40	0.45	40	0.6	96	0.5	41	0.4	94
0.03	56	0.01	65	0.38	100	0.07	93	0.07	93	0.36	49	0.18	102	0.38	100	0.5	41	0.45	20	0.45	20	0.15	41	0.5	41	0.45	20	0.54	74	0.07	93	0.45	20	0.18	56	0.18	102	0.36	49	0.18	102	0.6	96	0.22	120	0.12	134	0.18	102
0.03	56	0.22	120	0.27	18	0.03	56	0.18	102	0.36	49	0.4	94	0.38	100	0.18	56	0.45	20	0.45	20	0.5	41	0.6	96	0.45	20	0.22	120	0.45	40	0.45	20	0.18	56	0.18	102	0.12	134	0.18	102	0.6	96	0.22	120	0.12	134	0.18	102
0.45	40	0.38	100	0.6	96	0.5	41	0.45	40	0.15	106	0.15	41	0.18	102	0.18	102	0.18	56	0.4	94	0.36	49	0.03	56	0.23	97	0.45	40	0.38	100	0.22	120	0.6	96	0.38	100	0.54	74	0.45	20	0.5	41	0.22	120	0.45	40	0.45	40
0.45	40	0.38	100	0.6	96	0.5	41	0.45	40	0.15	106	0.15	41	0.18	102	0.18	102	0.18	56	0.4	94	0.36	49	0.03	56	0.23	97	0.45	40	0.38	100	0.22	120	0.6	96	0.38	100	0.54	74	0.45	20	0.5	41	0.22	120	0.45	40	0.45	40
0.45	40	0.6	96	0.07	93	0.5	41	0.45	40	0.22	120	0.15	41	0.18	102	0.18	102	0.23	97	0.45	40	0.36	49	0.22	120	0.38	100	0.45	40	0.38	100	0.45	20	0.6	96	0.22	120	0.6	96	0.45	40	0.5	41	0.45	20	0.45	40	0.45	40
0.45	40	0.45	40	0.18	102	0.5	41	0.45	40	0.22	120	0.15	41	0.07	93	0.15	106	0.18	56	0.45	40	0.36	49	0.38	100	0.36	49	0.45	40	0.36	49	0.36	49	0.38	100	0.22	120	0.6	96	0.36	49	0.45	40	0.22	120	0.38	100	0.45	20
0.45	40	0.54	74	0.18	102	0.5	41	0.45	40	0.38	100	0.15	41	0.18	102	0.18	102	0.38	100	0.45	40	0.36	49	0.5	41	0.23	97	0.45	40	0.54	74	0.6	96	0.45	40	0.22	120	0.6	96	0.5	41	0.36	49	0.38	100	0.45	40	0.54	74
0.45	40	0.54	74	0.18	102	0.5	41	0.45	40	0.22	120	0.15	41	0.03	56	0.18	102	0.18	56	0.45	40	0.36	49	0.54	74	0.38	100	0.45	40	0.23	97	0.23	97	0.23	97	0.38	100	0.45	40	0.54	74	0.45	40	0.22	120	0.5	41	0.45	20
0.45	40	0.54	74	0.18	102	0.5	41	0.45	40	0.22	120	0.15	41	0.03	56	0.18	102	0.18	56	0.45	40	0.36	49	0.54	74	0.38	100	0.45	40	0.23	97	0.23	97	0.23	97	0.38	100	0.45	40	0.54	74	0.45	40	0.22	120	0.5	41	0.45	20
0.45	40	0.54	74	0.18	102	0.5	41	0.45	40	0.22	120	0.15	41	0.03	56	0.18	102	0.18	56	0.45	40	0.36	49	0.54	74	0.38	100	0.45	40	0.23	97	0.23	97	0.23	97	0.38	100	0.45	40	0.54	74	0.45	40	0.22	120	0.5	41	0.45	20
0.45	40	0.54	74	0.18	102	0.5	41	0.45	40	0.22	120	0.15	41	0.07	93	0.15	106	0.18	56	0.45	40	0.36	49	0.38	100	0.36	49	0.45	40	0.36	49	0.36	49	0.38	100	0.22	120	0.6	96	0.36	49	0.45	40	0.22	120	0.38	100	0.45	20
0.45	40	0.54	74	0.18	102	0.5	41	0.45	40	0.22	120	0.15	41	0.07	93	0.15	106	0.18	56	0.45	40	0.36	49	0.38	100	0.36	49	0.45	40	0.36	49	0.36	49	0.38	100	0.22	120	0.6	96	0.36	49	0.45	40	0.22	120	0.38	100	0.45	20
0.45	40	0.54	74	0.18	102	0.5	41	0.45	40	0.22	120	0.15	41	0.07	93	0.15	106	0.18	56	0.45	40	0.36	49	0.38	100	0.36	49	0.45	40	0.36	49	0.36	49	0.38	100	0.22	120	0.6	96	0.36	49	0.45	40	0.22	120	0.38	100	0.45	20
0.45	40	0.54	74	0.6	96	0.5	41	0.45	40	0.15	106	0.15	41	0.18	102	0.18	102	0.18	56	0.4	94	0.36	49	0.03	56	0.23	97	0.45	40	0.38	100	0.22	120	0.6	96	0.38	100	0.54	74	0.45	20	0.5	41	0.22	120	0.45	40	0.45	40
0.45	40	0.54	74	0.23	97	0.5	41	0.45	40	0.38	100	0.5	41	0.18	102	0.18	102	0.5	41	0.45	40	0.36	49	0.4	94	0.38	100	0.45	40	0.38	100	0.45	20	0.4	94	0.38	100	0.45	40	0.45	20	0.5	41	0.22	120	0.54	74	0.45	40
0.45	40	0.54	74	0.23	97	0.5	41	0.45	40	0.38	100	0.5	41	0.18	102	0.18	102	0.5	41	0.45	40	0.36	49	0.4	94	0.38	100	0.45	40	0.38	100	0.45	20	0.4	94	0.38	100	0.45	40	0.45	20	0.5	41	0.22	120	0.54	74	0.45	40
0.45	40	0.54	74	0.23	97	0.5	41	0.45	40	0.38	100	0.5	41	0.18	102	0.18	102	0.5	41	0.45	40	0.36	49	0.4	94	0.38	100	0.45	40	0.38	100	0.45	20	0.4	94	0.38	100	0.45	40	0.45	20	0.5	41	0.22	120	0.54	74	0.45	40
0.45	40	0.54	74	0.23	97	0.5	41	0.45	40	0.38	100	0.5	41	0.18	102	0.18	102	0.5	41	0.45	40	0.01	65	0.4	94	0.38	100	0.45	40	0.38	100	0.45	20	0.4	94	0.38	100	0.45	40	0.45	20	0.5	41	0.22	120	0.54	74	0.45	40
0.45	40	0.54	74	0.23	97	0.5	41	0.45	40	0.36	49	0.5	41	0.18	102	0.18	102	0.5	41	0.45	40	0.36	49	0.4	94	0.38	100	0.45	40	0.23	97	0.45	20	0.4	94	0.38	100	0.45	40	0.45	20	0.5	41	0.22	120	0.54	74	0.45	40
0.4	94	0.6	96	0.12	134	0.15	41	0.45	40	0.22	120	0.15	41	0.18	102	0.18	102	0.23	97	0.45	40	0.36	49	0.38	100	0.22	120	0.45	40	0.38	100	0.22	120	0.6	96	0.38	100	0.45	40	0.4	94	0.45	40	0.5	41	0.45	40	0.23	97
0.4	94	0.6	96	0.12	134	0.15	41	0.45	40	0.22	120	0.15	41	0.18	102	0.18	102	0.23	97	0.45	40	0.36	49	0.38	100	0.22	120	0.45	40	0.38	100	0.22	120	0.6	96	0.38	100	0.45	40	0.54	74	0.45	40	0.5	41	0.45	40	0.23	97
0.4	94	0.6	96	0.12	134	0.15	41	0.45	40	0.22	120	0.15	41	0.18	102	0.18	102	0.23	97	0.45	40	0.36	49	0.38	100	0.22	120	0.45	40	0.38	100	0.22	120	0.6	96	0.38	100	0.45	40	0.54	74	0.45	40	0.5	41	0.45	40	0.23	97
0.4	94	0.03	56	0.12	134	0.15	41	0.45	40	0.22	120	0.15	41	0.36	49	0.18	102	0.23	97	0.45	40	0.36	49	0.38	100	0.22	120	0.45	40	0.38	100	0.22	120	0.6	96	0.38	100	0.45	40	0.54	74	0.45	40	0.5	41	0.45	40	0.23	97
0.4	94	0.54	74	0.23	97	0.5	41	0.45	40	0.38	100	0.15	41	0.18	102	0.15	106	0.18	56	0.4	94	0.36	49	0.4	94	0.23	97	0.45	40	0.38	100	0.45	20	0.23	97	0.38	100	0.45	40	0.54	74	0.5	41	0.45	20	0.45	40	0.45	40
0.4	94	0.54	74	0.23	97	0.5	41	0.45	40	0.38	100	0.15	41	0.18	102	0.12	134	0.18	56	0.4	94	0.36	49	0.4	94	0.23	97	0.45	40	0.38	100	0.45	20	0.23	97	0.38	100	0.45	40	0.6	96	0.5	41	0.45	20	0.6	96	0.45	40
0.4	94	0.54	74	0.23	97	0.5	41	0.45	40	0.12	134	0.6	96	0.03	56	0.18	102	0.18	56	0.45	40	0.36	49	0.4	94	0.23	97	0.45	40	0.38	100	0.5	41	0.54	74	0.38	100	0.54	74	0.22	120	0.45	40	0.22	120	0.5	41	0.45	40
0.12	134	0.6	96	0.15	106	0.5	41	0.45	40	0.22	120	0.17	66	0.03	56	0.15	106	0.23	97	0.45	40	0.36	49	0.54	74	0.23	97	0.45	40	0.23	97	0.22	120	0.6	96	0.23	97	0.54	74	0.6	96	0.45	20	0.22	120	0.6	96	0.6	96
0.12	134	0.6	96	0.15	106	0.5	41	0.45	40	0.22	120	0.22	120	0.07	93	0.15	106	0.38	100	0.45	40	0.36	49	0.38	100	0.23	97	0.45	40	0.54	74	0.38	100	0.5	41	0.38	100	0.45	40	0.45	40	0.45	40	0.6	96	0.5	41	0.4	94
0.12	134	0.6	96	0.15	106	0.5	41	0.45	40	0.22	120	0.22	120	0.07	93	0.15	106	0.54	74	0.45	40	0.36	49	0.38	100	0.23	97	0.45	40	0.18	102	0.38	100	0.5	41	0.38	100	0.45	40	0.45	40	0.45	40	0.6	96	0.5	41	0.4	94
0.12	134	0.6	96	0.15	106	0.5	41	0.45	40	0.22	120	0.22	120	0.07	93	0.15	106	0.54	74	0.45	40	0.36	49	0.38	100	0.23	97	0.45	40	0.18	102	0.38	100	0.5	41	0.38	100	0.45	40	0.45	40	0.45	40	0.23	97	0.5	41	0.4	94
0.12	134	0.6	96	0.12	134	0.5	41	0.45	40	0.22	120	0.15	41	0.18	102	0.15	106	0.4	94	0.45	40	0.36	49	0.38	100	0.23	97	0.45	40	0.22	120	0.5	41	0.6	96	0.22	120	0.54	74	0.6	96	0.45	20	0.22	120	0.6	96	0.38	100
0.12	134	0.6	96	0.12	134	0.5	41	0.45	40	0.22	120	0.15	41	0.18	102	0.15	106	0.23	97	0.45	40	0.36	49	0.38	100	0.23	97	0.45	40	0.22	120	0.5	41	0.6	96	0.22	120	0.6	96	0.45	40	0.45	20	0.23	97	0.54	74	0.23	97
0.12	134	0.6	96	0.12	134	0.5	41	0.45	40	0.22	120	0.15	41	0.18	102	0.15	106	0.23	97	0.45	40	0.36	49	0.38	100	0.23	97	0.45	40	0.22	120	0.5	41	0.6	96	0.23	97	0.45	40	0.6	96	0.45	40	0.5	41	0.36	49	0.6	96
0.12	134	0.6	96	0.12	134	0.5	41	0.45	40	0.22	120	0.15	41	0.18	102	0.15	106	0.23	97	0.45	40	0.36	49	0.38	100	0.23	97	0.45	40	0.22	120	0.5	41	0.6	96	0.23	97	0.45	40	0.6	96	0.45	40	0.5	41	0.36	49	0.6	96
0.12	134	0.6	96	0.12	134	0.5	41	0.45	40	0.22	120	0.15	41	0.03	56	0.15	106	0.6	96	0.45	40	0.36	49	0.38	100	0.23	97	0.45	40	0.22	120	0.22	120	0.6	96	0.23	97	0.6	96	0.45	40	0.45	20	0.38	100	0.54	74	0.23	97
0.12	134	0.6	96	0.12	134	0.5	41	0.45	40	0.22	120	0.15	41	0.22	120	0.15	106	0.18	56	0.45	40	0.36	49	0.38	100	0.23	97	0.45	40	0.22	120	0.22	120	0.6	96	0.22	120	0.6	96	0.6	96	0.5	41	0.22	120	0.6	96	0.36	49
0.12	134	0.6	96	0.12	134	0.15	41	0.45	40	0.22	120	0.15	41	0.18	102	0.15	106	0.07	93	0.45	40	0.36	49	0.22	120	0.23	97	0.5	41	0.22	120	0.22	120	0.6	96	0.38	100	0.54	74	0.6	96	0.45	40	0.22	120	0.6	96	0.23	97
0.12	134	0.6	96	0.12	134	0.15	41	0.45	40	0.22	120	0.15	41	0.18	102	0.15	106	0.07	93	0.45	40	0.36	49	0.22	120	0.23	97	0.5	41	0.22	120	0.22	120	0.6	96	0.22	120	0.54	74	0.23	97	0.5	41	0.22	120	0.54	74	0.23	97
0.12	134	0.6	96	0.12	134	0.15	41	0.45	40	0.22	120	0.15	41	0.36	49	0.15	106	0.07	93	0.45	40	0.36	49	0.22	120	0.23	97	0.45	40	0.22	120	0.22	120	0.6	96	0.22	120	0.6	96	0.4	94	0.5	41	0.22	120	0.6	96	0.23	97
0.12	134	0.6	96	0.12	134	0.15	41	0.45	40	0.22	120	0.15	41	0.36	49	0.15	106	0.07	93	0.45	40	0.36	49	0.22	120	0.23	97	0.45	40	0.22	120	0.22	120	0.6	96	0.22	120	0.6	96	0.4	94	0.5	41	0.22	120	0.6	96	0.23	97
0.12	134	0.6	96	0.12	134	0.15	41	0.45	40	0.22	120	0.15	41	0.36	49	0.15	106	0.07	93	0.45	40	0.36	49	0.22	120	0.23	97	0.45	40	0.22	120	0.22	120	0.6	96	0.22	120	0.54	74	0.6	96	0.45	40	0.22	120	0.6	96	0.23	97
0.12	134	0.6	96	0.12	134	0.15	41	0.45	40	0.22	120	0.15	41	0.36	49	0.15	106	0.07	93	0.45	40	0.36	49	0.23	97	0.23	97	0.45	40	0.22	120	0.22	120	0.6	96	0.22	120	0.6	96	0.4	94	0.5	41	0.22	120	0.6	96	0.23	97
0.18	56	0.15	106	0.54	74	0.5	41	0.45	40	0.07	93	0.5	41	0.36	49	0.15	106	0.18	56	0.45	40	0.36	49	0.38	100	0.54	74	0.45	40	0.38	100	0.22	120	0.45	40	0.36	49	0.54	74	0.27	18	0.45	40	0.22	120	0.45	40	0.54	74
0.18	56	0.07	93	0.22	120	0.45	40	0.45	20	0.12	134	0.18	102	0.18	56	0.45	20	0.12	134	0.18	56	0.36	49	0.15	41	0.01	65	0.03	56	0.22	120	0.03	56	0.01	65	0.18	102	0.18	102	0.54	74	0.18	56	0.22	120	0.45	20	0.45	20
0.18	56	0.54	74	0.23	97	0.5	41	0.45	40	0.12	134	0.54	74	0.03	56	0.18	102	0.18	56	0.45	40	0.36	49	0.4	94	0.23	97	0.45	40	0.4	94	0.45	20	0.4	94	0.38	100	0.54	74	0.22	120	0.5	41	0.22	120	0.45	40	0.45	40
0.07	93	0.38	100	0.22	120	0.17	66	0.45	40	0.17	66	0.6	96	0.22	120	0.54	74	0.18	56	0.15	106	0.45	40	0.38	100	0.4	94	0.12	134	0.01	65	0.17	66	0.01	65	0.23	97	0.15	106	0.17	66	0.12	134	0.22	120	0.38	100	0.23	97
0.07	93	0.23	97	0.15	106	0.5	41	0.45	40	0.22	120	0.15	41	0.15	106	0.36	49	0.22	120	0.45	40	0.23	97	0.45	40	0.22	120	0.5	41	0.38	100	0.5	41	0.6	96	0.22	120	0.54	74	0.6	96	0.45	20	0.5	41	0.45	40	0.4	94
0.07	93	0.23	97	0.18	102	0.5	41	0.45	40	0.22	120	0.15	41	0.36	49	0.15	106	0.15	106	0.22	120	0.45	40	0.23	97	0.45	40	0.54	74	0.5	41	0.6	96	0.54	74	0.45	40	0.22	120	0.45	40	0.54	74	0.22	120	0.54	74	0.45	40
0.07	93	0.54	74	0.6	96	0.5	41	0.45	40	0.15	106	0.15	41	0.18	102	0.18	102	0.18	56	0.4	94	0.36	49	0.03	56	0.23	97	0.45	40	0.38	100	0.22	120	0.6	96	0.38	100	0.54	74	0.45	20	0.5	41	0.22	120	0.45	40	0.45	40
0.01	65	0.45	40	0.27	18	0.03	56	0.18	102	0.36	49	0.4	94	0.38	100	0.38	100	0.45	20	0.45	20	0.5	41	0.54	74	0.45	20	0.22	120	0.18	56	0.45	20	0.18	56	0.18	102	0.12	134	0.18	102	0.6	96	0.22	120	0.12	134	0.18	102
0.01	65	0.45	40	0.27	18	0.03	56	0.18	102	0.36	49	0.4	94	0.38	100	0.38	100	0.45	20	0.45	20	0.5	41	0.54	74	0.45	20	0.22	120	0.18	56	0.45	20	0.18	56	0.18	102	0.12	134	0.18	102	0.6	96	0.22	120	0.12	134	0.18	102
0.01	65	0.45	40	0.27	18	0.03	56	0.18	102	0.36	49	0.4	94	0.38	100	0.38	100	0.45	20	0.45	20	0.5	41	0.54	74	0.45	20	0.22	120	0.18	56	0.45	20	0.18	56	0.18	102	0.12	134	0.18	102	0.6	96	0.22	120	0.12	134	0.18	102
0.01	65	0.45	40	0.27	18	0.03	56	0.18	102	0.36	49	0.4	94	0.38	100	0.38	100	0.45	20	0.45	20	0.5	41	0.54	74	0.45	20	0.22	120	0.18	56	0.45	20	0.18	56	0.18	102	0.12	134	0.18	102	0.6	96	0.22	120	0.12	134	0.18	102
0.01	65	0.45	40	0.27	18	0.03	56	0.18	102	0.36	49	0.4	94	0.38	100	0.38	100	0.45	20	0.45	20	0.5	41	0.54	74	0.45	20	0.22	120	0.18	56	0.45	20	0.18	56	0.18	102	0.12	134	0.18	102	0.6	96	0.22	120	0.12	134	0.18	102
0.01	65	0.45	40	0.27	18	0.03	56	0.18	102	0.36	49	0.4	94	0.38	100	0.38	100	0.45	20	0.45	20	0.5	41	0.54	74	0.45	20	0.22	120	0.18	56	0.45	20	0.18	56	0.18	102	0.12	134	0.18	102	0.6	96	0.22	120	0.12	134	0.18	102
0.01	65	0.45	40	0.27	18	0.03	56	0.18	102	0.36	49	0.4	94	0.38	100	0.38	100	0.45	20	0.45	20	0.5	41	0.54	74	0.45	20	0.22	120	0.18	56	0.45	20	0.18	56	0.18	102	0.12	134	0.18	102	0.6	96	0.22	120	0.12	134	0.18	102
0.01	65	0.45	40	0.27	18	0.03	56	0.18	102	0.36	49	0.4	94	0.38	100	0.38	100	0.45	20	0.45	20	0.5	41	0.54	74	0.45	20	0.22	120	0.18	56	0.45	20	0.18	56	0.18	102	0.12	134	0.18	102	0.6	96	0.22	120	0.12	134	0.18	102
0.01	65	0.45	40	0.27	18	0.03	56	0.18	102	0.36	49	0.4	94	0.38	100	0.38	100	0.45	20	0.45	20	0.5	41	0.54	74	0.45	20	0.22	120	0.18	56	0.45	20	0.18	56	0.18	102	0.12	134	0.18	102	0.6	96	0.22	120	0.12	134	0.18	102
0.01	65	0.45	40	0.27	18	0.03	56	0.18	102	0.36	49	0.4	94	0.38	100	0.38	100	0.45	20	0.45	20	0.5	41	0.54	74	0.45	20	0.22	120	0.18	56	0.45	20	0.18	56	0.18	102	0.12	134	0.18	102	0.6	96	0.22	120	0.12	134	0.18	102
0.01	65	0.45	40	0.27	18	0.03	56	0.18	102	0.36	49	0.4	94	0.38	100	0.38	100	0.45	20	0.45	20	0.5	41	0.54	74	0.45	20	0.22	120	0.18	56	0.45	20	0.18	56	0.18	102	0.12	134	0.18	102	0.6	96	0.22	120	0.12	134	0.18	102
0.01	65	0.54	74	0.38	100	0.5	41	0.45	40	0.38	100	0.15	41	0.18	102	0.18	102	0.12	134	0.45	40	0.36	49	0.23	97	0.38	100	0.45	40	0.38	100	0.22	120	0.6	96	0.38	100	0.38	100	0.22	120	0.5	41	0.22	120	0.45	40	0.45	40
0.01	65	0.54	74	0.38	100	0.5	41	0.45	40	0.38	100	0.15	41	0.18	102	0.18	102	0.23	97	0.45	40	0.36	49	0.4	94	0.38	100	0.45	40	0.38	100	0.22	120	0.6	96	0.38	100	0.38	100	0.22	120	0.5	41	0.22	120	0.45	40	0.45	40
0.01	65	0.54	74	0.23	97	0.5	41	0.45	40	0.38	100	0.15	41	0.18	102	0.18	102	0.12	134	0.45	40	0.36	49	0.4	94	0.38	100	0.45	40	0.38	100	0.22	120	0.6	96	0.38	100	0.38	100	0.22	120	0.5	41	0.22	120	0.45	40	0.45	40
0.01	65	0.54	74	0.23	97	0.5	41	0.45	40	0.38	100	0.15	41	0.18	102	0.18	102	0.12	134	0.45	40	0.36	49	0.4	94	0.38	100	0.45	40	0.38	100	0.22	120	0.6	96	0.38	100	0.38	100	0.22	120	0.5	41	0.22	120	0.45	40	0.45	40
0.01	65	0.54	74	0.23	97	0.5	41	0.45	40	0.38	100	0.15	41	0.18	102	0.18	102	0.12	134	0.45	40	0.36	49	0.4	94	0.38	100	0.45	40	0.38	100	0.22	120	0.6	96	0.38	100	0.38	100	0.22	120	0.5	41	0.22	120	0.45	40	0.45	40
0.01	65	0.54	74	0.23	97	0.5	41	0.45	40	0.38	100	0.15	41	0.18	102	0.18	102	0.23	97	0.45	40	0.36	49	0.4	94	0.38	100	0.45	40	0.38	100	0.22	120	0.6	96	0.38	100	0.38	100	0.5	41	0.5	41	0.22	120	0.45	40	0.45	40
0.01	65	0.54	74	0.23	97	0.5	41	0.45	40	0.38	100	0.15	41	0.18	102	0.18	102	0.23	97	0.45	40	0.36	49	0.4	94	0.38	100	0.45	40	0.38	100	0.22	120	0.6	96	0.38	100	0.38	100	0.22	120	0.5	41	0.22	120	0.45	40	0.45	40
0.01	65	0.54	74	0.23	97	0.5	41	0.45	40	0.38	100	0.15	41	0.18	102	0.18	102	0.23	97	0.45	40	0.36	49	0.4	94	0.38	100	0.45	40	0.38	100	0.22	120	0.6	96	0.38	100	0.38	100	0.22	120	0.5	41	0.22	120	0.45	40	0.45	40
0.01	65	0.54	74	0.23	97	0.5	41	0.45	40	0.38	100	0.15	41	0.18	102	0.18	102	0.23	97	0.45	40	0.36	49	0.4	94	0.38	100	0.45	40	0.38	100	0.22	120	0.6	96	0.38	100	0.38	100	0.22	120	0.5	41	0.22	120	0.45	40	0.45	40
0.01	65	0.54	74	0.23	97	0.5	41	0.45	40	0.38	100	0.15	41	0.18	102	0.18	102	0.23	97	0.45	40	0.36	49	0.4	94	0.38	100	0.45	40	0.38	100	0.22	120	0.6	96	0.38	100	0.38	100	0.22	120	0.5	41	0.22	120	0.45	40	0.45	40
0.01	65	0.54	74	0.23	97	0.5	41	0.45	40	0.38	100	0.15	41	0.18	102	0.18	102	0.23	97	0.45	40	0.36	49	0.4	94	0.38	100	0.45	40	0.38	100	0.22	120	0.6	96	0.38	100	0.54	74	0.22	120	0.5	41	0.15	41	0.45	40	0.45	40
0.22	120	0.6	96	0.23	97	0.5	41	0.45	40	0.15	106	0.15	41	0.18	102	0.15	106	0.18	56	0.4	94	0.36	49	0.6	96	0.36	49	0.45	40	0.22	120	0.45	20	0.6	96	0.38	100	0.45	40	0.45	20	0.5	41	0.22	120	0.38	100	0.45	40
0.22	120	0.4	94	0.23	97	0.5	41	0.45	40	0.15	106	0.15	41	0.18	102	0.15	106	0.18	56	0.4	94	0.36	49	0.6	96	0.22	120	0.45	40	0.22	120	0.45	20	0.6	96	0.38	100	0.45	40	0.45	20	0.5	41	0.22	120	0.38	100	0.45	40
0.22	120	0.54	74	0.22	120	0.5	41	0.45	40	0.38	100	0.15	41	0.18	102	0.18	102	0.18	56	0.45	40	0.36	49	0.6	96	0.38	100	0.45	40	0.23	97	0.6	96	0.23	97	0.38	100	0.45	40	0.15	106	0.5	41	0.22	120	0.54	74	0.45	40
0.22	120	0.54	74	0.22	120	0.5	41	0.45	40	0.38	100	0.15	41	0.18	102	0.18	102	0.18	56	0.45	40	0.36	49	0.4	94	0.38	100	0.45	40	0.23	97	0.6	96	0.6	96	0.38	100	0.45	40	0.45	20	0.5	41	0.23	97	0.45	40	0.45	40
0.22	120	0.54	74	0.22	120	0.5	41	0.45	40	0.38	100	0.15	41	0.18	102	0.18	102	0.18	56	0.45	40	0.36	49	0.4	94	0.38	100	0.45	40	0.23	97	0.6	96	0.23	97	0.38	100	0.6	96	0.45	20	0.5	41	0.22	120	0.45	40	0.45	40
0.22	120	0.54	74	0.22	120	0.5	41	0.45	40	0.38	100	0.15	41	0.18	102	0.18	102	0.18	56	0.45	40	0.36	49	0.4	94	0.38	100	0.45	40	0.23	97	0.6	96	0.23	97	0.38	100	0.45	40	0.15	106	0.5	41	0.22	120	0.54	74	0.45	40
0.22	120	0.54	74	0.22	120	0.5	41	0.45	40	0.38	100	0.15	41	0.18	102	0.18	102	0.18	56	0.45	40	0.36	49	0.4	94	0.38	100	0.45	40	0.23	97	0.6	96	0.23	97	0.22	120	0.45	40	0.45	20	0.5	41	0.22	120	0.45	40	0.45	40
0.22	120	0.54	74	0.22	120	0.5	41	0.45	40	0.38	100	0.15	41	0.18	102	0.18	102	0.18	56	0.45	40	0.36	49	0.4	94	0.36	49	0.45	40	0.23	97	0.6	96	0.23	97	0.38	100	0.45	40	0.15	106	0.5	41	0.22	120	0.54	74	0.45	40
0.22	120	0.54	74	0.22	120	0.5	41	0.45	40	0.38	100	0.15	41	0.18	102	0.18	102	0.18	56	0.45	40	0.36	49	0.4	94	0.36	49	0.45	40	0.23	97	0.6	96	0.23	97	0.38	100	0.45	40	0.15	106	0.5	41	0.22	120	0.54	74	0.45	40
0.22	120	0.54	74	0.22	120	0.15	41	0.45	40	0.22	120	0.5	41	0.18	102	0.15	106	0.23	97	0.45	40	0.36	49	0.38	100	0.45	20	0.45	40	0.38	100	0.22	120	0.6	96	0.38	100	0.45	40	0.54	74	0.45	40	0.5	41	0.45	40	0.23	97
0.23	97	0.15	106	0.5	41	0.45	40	0.22	120	0.15	41	0.15	106	0.01	65	0.15	106	0.22	120	0.45	40	0.23	97	0.45	40	0.54	74	0.5	41	0.12	134	0.54	74	0.6	96	0.23	97	0.45	40	0.6	96	0.5	41	0.5	41	0.54	74	0.6	96
0.23	97	0.15	106	0.5	41	0.45	40	0.22	120	0.15	41	0.15	106	0.01	65	0.15	106	0.22	120	0.45	40	0.23	97	0.45	40	0.54	74	0.5	41	0.12	134	0.54	74	0.6	96	0.23	97	0.45	40	0.6	96	0.45	40	0.5	41	0.54	74	0.6	96
0.23	97	0.18	102	0.5	41	0.45	40	0.22	120	0.15	41	0.36	49	0.15	106	0.15	106	0.22	120	0.45	40	0.23	97	0.45	40	0.54	74	0.5	41	0.6	96	0.54	74	0.45	40	0.22	120	0.5	41	0.54	74	0.22	120	0.6	96	0.45	40	0.45	40
0.23	97	0.18	102	0.5	41	0.45	40	0.22	120	0.15	41	0.36	49	0.18	102	0.15	106	0.45	20	0.45	40	0.22	120	0.45	40	0.38	100	0.5	41	0.6	96	0.54	74	0.45	40	0.22	120	0.54	74	0.54	74	0.5	41	0.6	96	0.5	41	0.6	96
0.23	97	0.18	102	0.6	96	0.5	41	0.45	40	0.38	100	0.5	41	0.18	102	0.18	102	0.18	56	0.45	40	0.36	49	0.5	41	0.6	96	0.45	40	0.38	100	0.45	40	0.4	94	0.38	100	0.6	96	0.45	40	0.45	40	0.38	100	0.36	49	0.45	40
0.23	97	0.18	102	0.6	96	0.5	41	0.45	40	0.38	100	0.5	41	0.18	102	0.18	102	0.18	56	0.45	40	0.36	49	0.5	41	0.6	96	0.45	40	0.38	100	0.45	40	0.54	74	0.38	100	0.45	40	0.45	40	0.45	40	0.38	100	0.36	49	0.45	40
0.23	97	0.18	102	0.6	96	0.5	41	0.45	40	0.38	100	0.5	41	0.18	102	0.18	102	0.18	56	0.45	40	0.36	49	0.5	41	0.6	96	0.45	40	0.38	100	0.45	40	0.54	74	0.38	100	0.45	40	0.45	40	0.45	40	0.38	100	0.36	49	0.45	40
0.23	97	0.18	102	0.6	96	0.5	41	0.45	40	0.38	100	0.5	41	0.18	102	0.18	102	0.18	56	0.45	40	0.36	49	0.5	41	0.6	96	0.45	40	0.38	100	0.45	40	0.54	74	0.38	100	0.45	40	0.45	40	0.45	40	0.38	100	0.36	49	0.45	40
0.23	97	0.18	102	0.6	96	0.5	41	0.45	40	0.38	100	0.5	41	0.18	102	0.18	102	0.18	56	0.45	40	0.36	49	0.5	41	0.54	74	0.45	40	0.38	100	0.45	40	0.54	74	0.38	100	0.45	40	0.45	40	0.45	40	0.38	100	0.36	49	0.45	40
0.23	97	0.18	102	0.23	97	0.5	41	0.45	40	0.38	100	0.5	41	0.15	106	0.18	102	0.18	56	0.45	40	0.36	49	0.45	40	0.23	97	0.45	40	0.38	100	0.22	120	0.54	74	0.54	74	0.45	40	0.45	40	0.45	40	0.38	100	0.36	49	0.45	40
0.23	97	0.18	102	0.54	74	0.5	41	0.45	40	0.36	49	0.15	41	0.18	102	0.18	102	0.18	56	0.6	96	0.36	49	0.4	94	0.38	100	0.45	40	0.23	97	0.45	20	0.38	100	0.38	100	0.45	40	0.38	100	0.5	41	0.22	120	0.45	40	0.5	41
0.23	97	0.6	96	0.15	106	0.5	41	0.45	40	0.22	120	0.5	41	0.22	120	0.15	106	0.54	74	0.45	40	0.36	49	0.6	96	0.23	97	0.45	40	0.38	100	0.5	41	0.54	74	0.38	100	0.6	96	0.5	41	0.45	40	0.45	20	0.45	40	0.6	96
0.23	97	0.6	96	0.15	106	0.5	41	0.45	40	0.22	120	0.27	18	0.15	106	0.15	106	0.45	40	0.45	40	0.36	49	0.15	41	0.6	96	0.45	40	0.22	120	0.36	49	0.22	120	0.38	100	0.22	120	0.54	74	0.5	41	0.6	96	0.6	96	0.45	40
0.23	97	0.6	96	0.15	106	0.5	41	0.45	40	0.22	120	0.15	41	0.38	100	0.18	102	0.18	56	0.45	40	0.36	49	0.45	40	0.22	120	0.45	40	0.38	100	0.6	96	0.45	40	0.38	100	0.6	96	0.45	40	0.45	40	0.22	120	0.6	96	0.23	97
0.23	97	0.6	96	0.15	106	0.5	41	0.45	40	0.22	120	0.15	41	0.38	100	0.18	102	0.18	56	0.45	40	0.36	49	0.45	40	0.22	120	0.45	40	0.38	100	0.6	96	0.45	40	0.38	100	0.6	96	0.45	40	0.45	40	0.22	120	0.6	96	0.23	97
0.23	97	0.6	96	0.15	106	0.5	41	0.45	40	0.22	120	0.15	41	0.38	100	0.18	102	0.18	56	0.45	40	0.36	49	0.45	40	0.22	120	0.45	40	0.38	100	0.4	94	0.45	40	0.38	100	0.6	96	0.45	40	0.45	40	0.22	120	0.6	96	0.23	97
0.23	97	0.6	96	0.15	106	0.5	41	0.45	40	0.22	120	0.15	41	0.18	102	0.15	106	0.38	100	0.45	40	0.36	49	0.6	96	0.38	100	0.45	40	0.22	120	0.54	74	0.23	97	0.38	100	0.6	96	0.5	41	0.45	40	0.22	120	0.6	96	0.54	74
0.23	97	0.6	96	0.15	106	0.5	41	0.45	40	0.22	120	0.15	41	0.03	56	0.15	106	0.45	40	0.5	41	0.36	49	0.4	94	0.38	100	0.45	40	0.23	97	0.23	97	0.38	100	0.38	100	0.45	40	0.54	74	0.45	40	0.22	120	0.45	20	0.5	41
0.23	97	0.6	96	0.15	106	0.5	41	0.45	40	0.22	120	0.15	41	0.03	56	0.15	106	0.22	120	0.45	40	0.36	49	0.54	74	0.38	100	0.45	40	0.23	97	0.23	97	0.23	97	0.38	100	0.45	40	0.54	74	0.45	40	0.22	120	0.5	41	0.45	20
0.23	97	0.6	96	0.15	106	0.5	41	0.45	40	0.22	120	0.15	41	0.03	56	0.18	102	0.18	56	0.45	40	0.36	49	0.54	74	0.38	100	0.45	40	0.23	97	0.23	97	0.23	97	0.38	100	0.45	40	0.54	74	0.45	40	0.22	120	0.5	41	0.45	20
0.23	97	0.6	96	0.15	106	0.15	41	0.45	40	0.22	120	0.15	41	0.18	102	0.15	106	0.45	40	0.45	40	0.36	49	0.15	41	0.6	96	0.45	40	0.22	120	0.22	120	0.45	20	0.38	100	0.22	120	0.54	74	0.5	41	0.6	96	0.54	74	0.5	41
0.23	97	0.6	96	0.12	134	0.15	41	0.6	96	0.22	120	0.15	41	0.4	94	0.15	106	0.22	120	0.4	94	0.36	49	0.5	41	0.36	49	0.45	40	0.23	97	0.23	97	0.6	96	0.23	97	0.45	40	0.6	96	0.45	40	0.5	41	0.5	41	0.38	100
0.23	97	0.6	96	0.23	97	0.5	41	0.45	40	0.12	134	0.38	100	0.03	56	0.15	106	0.18	56	0.45	40	0.36	49	0.4	94	0.23	97	0.45	40	0.38	100	0.45	40	0.45	40	0.38	100	0.54	74	0.5	41	0.5	41	0.22	120	0.45	40	0.45	40
0.23	97	0.6	96	0.23	97	0.5	41	0.45	40	0.22	120	0.15	41	0.38	100	0.18	102	0.18	56	0.45	40	0.36	49	0.45	40	0.6	96	0.45	40	0.38	100	0.12	134	0.45	40	0.38	100	0.54	74	0.45	40	0.45	40	0.22	120	0.6	96	0.23	97
0.23	97	0.6	96	0.23	97	0.15	41	0.6	96	0.22	120	0.15	41	0.4	94	0.15	106	0.22	120	0.4	94	0.36	49	0.5	41	0.36	49	0.45	40	0.23	97	0.23	97	0.6	96	0.23	97	0.45	40	0.6	96	0.45	40	0.5	41	0.5	41	0.38	100
0.23	97	0.6	96	0.23	97	0.15	41	0.45	40	0.38	100	0.15	41	0.18	102	0.18	102	0.18	56	0.45	40	0.36	49	0.4	94	0.38	100	0.45	40	0.38	100	0.22	120	0.38	100	0.38	100	0.45	40	0.45	20	0.5	41	0.22	120	0.45	40	0.45	40
0.23	97	0.6	96	0.23	97	0.15	41	0.45	40	0.38	100	0.15	41	0.18	102	0.18	102	0.18	56	0.45	40	0.36	49	0.4	94	0.38	100	0.45	40	0.38	100	0.22	120	0.38	100	0.38	100	0.45	40	0.45	20	0.5	41	0.22	120	0.45	40	0.45	40
0.23	97	0.6	96	0.23	97	0.15	41	0.45	40	0.38	100	0.15	41	0.18	102	0.18	102	0.18	56	0.45	40	0.36	49	0.4	94	0.38	100	0.45	40	0.38	100	0.22	120	0.38	100	0.38	100	0.45	40	0.45	20	0.5	41	0.22	120	0.45	40	0.45	40
0.23	97	0.6	96	0.23	97	0.15	41	0.45	40	0.38	100	0.15	41	0.18	102	0.18	102	0.18	56	0.45	40	0.36	49	0.4	94	0.54	74	0.45	40	0.38	100	0.22	120	0.38	100	0.38	100	0.45	40	0.45	20	0.5	41	0.22	120	0.45	40	0.45	40
0.23	97	0.6	96	0.23	97	0.15	41	0.45	40	0.38	100	0.15	41	0.18	102	0.18	102	0.18	56	0.45	40	0.36	49	0.4	94	0.54	74	0.45	40	0.38	100	0.22	120	0.38	100	0.38	100	0.45	40	0.36	49	0.45	40	0.22	120	0.45	40	0.45	40
0.23	97	0.6	96	0.23	97	0.15	41	0.45	40	0.38	100	0.15	41	0.18	102	0.18	102	0.23	97	0.45	40	0.36	49	0.4	94	0.6	96	0.45	40	0.38	100	0.22	120	0.38	100	0.38	100	0.45	40	0.45	20	0.5	41	0.22	120	0.54	74	0.45	40
0.23	97	0.03	56	0.15	106	0.5	41	0.45	40	0.22	120	0.15	41	0.36	49	0.15	106	0.6	96	0.45	40	0.36	49	0.54	74	0.23	97	0.22	120	0.22	120	0.45	20	0.6	96	0.38	100	0.5	41	0.6	96	0.5	41	0.54	74	0.54	74	0.6	96
0.23	97	0.03	56	0.15	106	0.5	41	0.45	40	0.22	120	0.15	41	0.01	65	0.45	20	0.6	96	0.45	40	0.36	49	0.38	100	0.23	97	0.45	40	0.38	100	0.22	120	0.6	96	0.38	100	0.22	120	0.6	96	0.5	41	0.45	40	0.54	74	0.6	96
0.23	97	0.45	40	0.15	106	0.5	41	0.45	40	0.22	120	0.5	41	0.18	102	0.15	106	0.18	56	0.45	40	0.36	49	0.45	40	0.22	120	0.45	40	0.38	100	0.5	41	0.4	94	0.38	100	0.6	96	0.5	41	0.45	40	0.22	120	0.6	96	0.45	40
0.23	97	0.45	40	0.15	106	0.5	41	0.45	40	0.22	120	0.5	41	0.18	102	0.15	106	0.18	56	0.45	40	0.36	49	0.45	40	0.22	120	0.45	40	0.38	100	0.5	41	0.4	94	0.38	100	0.6	96	0.5	41	0.45	40	0.22	120	0.6	96	0.45	40
0.23	97	0.45	40	0.15	106	0.5	41	0.45	40	0.22	120	0.5	41	0.18	102	0.15	106	0.18	56	0.45	40	0.36	49	0.45	40	0.22	120	0.45	40	0.22	120	0.5	41	0.4	94	0.38	100	0.6	96	0.5	41	0.45	40	0.5	41	0.6	96	0.45	40
0.23	97	0.45	40	0.18	102	0.5	41	0.45	40	0.22	120	0.5	41	0.18	102	0.18	102	0.6	96	0.45	40	0.36	49	0.36	49	0.23	97	0.45	40	0.38	100	0.38	100	0.5	41	0.22	120	0.6	96	0.54	74	0.36	49	0.22	120	0.45	40	0.45	40
0.23	97	0.4	94	0.23	97	0.5	41	0.45	40	0.15	106	0.15	41	0.12	134	0.15	106	0.22	120	0.45	40	0.36	49	0.23	97	0.36	49	0.45	40	0.23	97	0.45	40	0.4	94	0.22	120	0.45	40	0.36	49	0.5	41	0.5	41	0.54	74	0.54	74
0.23	97	0.4	94	0.23	97	0.15	41	0.45	40	0.23	97	0.15	41	0.18	102	0.18	102	0.23	97	0.45	40	0.36	49	0.4	94	0.5	41	0.45	40	0.38	100	0.5	41	0.38	100	0.38	100	0.45	40	0.45	20	0.5	41	0.22	120	0.6	96	0.45	40
0.23	97	0.54	74	0.6	96	0.5	41	0.45	40	0.22	120	0.4	94	0.03	56	0.18	102	0.18	56	0.45	40	0.36	49	0.4	94	0.23	97	0.45	40	0.36	49	0.45	40	0.4	94	0.38	100	0.54	74	0.22	120	0.5	41	0.22	120	0.45	40	0.45	40
0.23	97	0.54	74	0.12	134	0.5	41	0.45	40	0.22	120	0.15	41	0.03	56	0.15	106	0.23	97	0.45	40	0.36	49	0.38	100	0.22	120	0.45	40	0.38	100	0.22	120	0.6	96	0.38	100	0.45	40	0.54	74	0.45	40	0.5	41	0.45	40	0.23	97
0.23	97	0.54	74	0.12	134	0.15	41	0.45	40	0.38	100	0.15	41	0.18	102	0.18	102	0.23	97	0.45	40	0.36	49	0.4	94	0.6	96	0.45	40	0.38	100	0.5	41	0.38	100	0.38	100	0.45	40	0.45	20	0.5	41	0.22	120	0.6	96	0.45	40
0.23	97	0.54	74	0.22	120	0.5	41	0.45	40	0.38	100	0.15	41	0.15	106	0.15	106	0.18	56	0.45	40	0.36	49	0.6	96	0.38	100	0.45	40	0.36	49	0.45	20	0.4	94	0.38	100	0.45	40	0.22	120	0.5	41	0.22	120	0.38	100	0.6	96
0.23	97	0.54	74	0.22	120	0.5	41	0.45	40	0.38	100	0.15	41	0.18	102	0.15	106	0.18	56	0.45	40	0.36	49	0.4	94	0.38	100	0.45	40	0.36	49	0.45	20	0.4	94	0.38	100	0.45	40	0.22	120	0.5	41	0.22	120	0.38	100	0.6	96
0.23	97	0.54	74	0.22	120	0.5	41	0.45	40	0.38	100	0.15	41	0.18	102	0.15	106	0.18	56	0.45	40	0.36	49	0.4	94	0.38	100	0.45	40	0.36	49	0.45	20	0.4	94	0.38	100	0.45	40	0.22	120	0.5	41	0.22	120	0.38	100	0.6	96
0.23	97	0.54	74	0.22	120	0.5	41	0.45	40	0.38	100	0.15	41	0.18	102	0.15	106	0.18	56	0.45	40	0.36	49	0.4	94	0.38	100	0.45	40	0.36	49	0.45	20	0.4	94	0.38	100	0.45	40	0.22	120	0.5	41	0.22	120	0.38	100	0.6	96
0.23	97	0.54	74	0.23	97	0.5	41	0.45	40	0.38	100	0.15	41	0.15	106	0.15	106	0.18	56	0.45	40	0.36	49	0.03	56	0.36	49	0.45	40	0.23	97	0.5	41	0.54	74	0.22	120	0.45	40	0.36	49	0.5	41	0.22	120	0.38	100	0.45	40
0.23	97	0.54	74	0.23	97	0.5	41	0.45	40	0.15	106	0.6	96	0.03	56	0.18	102	0.18	56	0.45	40	0.36	49	0.4	94	0.38	100	0.45	40	0.23	97	0.45	20	0.54	74	0.38	100	0.45	40	0.5	41	0.5	41	0.22	120	0.54	74	0.45	40
0.23	97	0.54	74	0.23	97	0.5	41	0.45	40	0.15	106	0.15	41	0.12	134	0.15	106	0.18	56	0.27	18	0.36	49	0.03	56	0.36	49	0.45	40	0.23	97	0.45	40	0.4	94	0.22	120	0.45	40	0.36	49	0.5	41	0.22	120	0.38	100	0.45	40
0.23	97	0.54	74	0.23	97	0.5	41	0.45	40	0.22	120	0.5	41	0.03	56	0.18	102	0.18	56	0.45	40	0.36	49	0.45	40	0.23	97	0.45	40	0.23	97	0.45	20	0.45	40	0.38	100	0.45	40	0.22	120	0.5	41	0.22	120	0.5	41	0.45	40
0.23	97	0.54	74	0.23	97	0.15	41	0.45	40	0.38	100	0.15	41	0.18	102	0.18	102	0.18	56	0.45	40	0.36	49	0.4	94	0.23	97	0.45	40	0.23	97	0.54	74	0.54	74	0.38	100	0.45	40	0.22	120	0.45	40	0.22	120	0.45	40	0.45	40
0.23	97	0.54	74	0.23	97	0.15	41	0.45	40	0.38	100	0.15	41	0.18	102	0.18	102	0.23	97	0.45	40	0.36	49	0.03	56	0.5	41	0.45	40	0.38	100	0.22	120	0.22	120	0.38	100	0.5	41	0.45	20	0.5	41	0.22	120	0.6	96	0.45	40
0.23	97	0.54	74	0.23	97	0.15	41	0.45	40	0.38	100	0.15	41	0.18	102	0.18	102	0.23	97	0.45	40	0.36	49	0.4	94	0.38	100	0.45	40	0.38	100	0.38	100	0.54	74	0.38	100	0.45	40	0.22	120	0.45	40	0.22	120	0.45	40	0.45	40
0.23	97	0.54	74	0.23	97	0.15	41	0.45	40	0.38	100	0.15	41	0.18	102	0.18	102	0.23	97	0.45	40	0.36	49	0.4	94	0.6	96	0.45	40	0.38	100	0.5	41	0.38	100	0.38	100	0.45	40	0.45	20	0.5	41	0.22	120	0.6	96	0.45	40
0.23	97	0.54	74	0.23	97	0.15	41	0.45	40	0.38	100	0.15	41	0.18	102	0.18	102	0.23	97	0.45	40	0.36	49	0.4	94	0.6	96	0.45	40	0.38	100	0.5	41	0.38	100	0.38	100	0.45	40	0.45	20	0.5	41	0.22	120	0.6	96	0.45	40
0.23	97	0.54	74	0.23	97	0.15	41	0.45	40	0.38	100	0.15	41	0.18	102	0.18	102	0.23	97	0.45	40	0.36	49	0.4	94	0.6	96	0.45	40	0.38	100	0.22	120	0.38	100	0.38	100	0.45	40	0.45	20	0.5	41	0.22	120	0.6	96	0.45	40
0.23	97	0.54	74	0.23	97	0.15	41	0.45	40	0.38	100	0.15	41	0.18	102	0.18	102	0.23	97	0.45	40	0.36	49	0.4	94	0.6	96	0.45	40	0.38	100	0.22	120	0.38	100	0.38	100	0.45	40	0.45	20	0.5	41	0.22	120	0.6	96	0.45	40
0.23	97	0.54	74	0.23	97	0.15	41	0.45	40	0.38	100	0.15	41	0.18	102	0.18	102	0.23	97	0.45	40	0.36	49	0.4	94	0.6	96	0.45	40	0.38	100	0.22	120	0.38	100	0.38	100	0.45	40	0.45	20	0.5	41	0.22	120	0.6	96	0.45	40
0.23	97	0.54	74	0.23	97	0.15	41	0.45	40	0.38	100	0.15	41	0.18	102	0.18	102	0.23	97	0.45	40	0.36	49	0.4	94	0.6	96	0.45	40	0.38	100	0.22	120	0.45	40	0.38	100	0.5	41	0.45	20	0.45	40	0.22	120	0.6	96	0.45	40
0.23	97	0.54	74	0.23	97	0.15	41	0.45	40	0.38	100	0.15	41	0.18	102	0.18	102	0.23	97	0.45	40	0.36	49	0.4	94	0.6	96	0.45	40	0.38	100	0.22	120	0.22	120	0.38	100	0.5	41	0.45	20	0.5	41	0.22	120	0.6	96	0.45	40
0.23	97	0.54	74	0.23	97	0.15	41	0.45	40	0.38	100	0.15	41	0.18	102	0.18	102	0.23	97	0.45	40	0.36	49	0.4	94	0.6	96	0.45	40	0.38	100	0.22	120	0.22	120	0.38	100	0.45	40	0.45	20	0.5	41	0.22	120	0.54	74	0.45	40
0.23	97	0.54	74	0.23	97	0.15	41	0.45	40	0.38	100	0.15	41	0.18	102	0.18	102	0.23	97	0.45	40	0.36	49	0.4	94	0.6	96	0.45	40	0.23	97	0.22	120	0.38	100	0.38	100	0.5	41	0.45	20	0.5	41	0.22	120	0.6	96	0.45	40
0.23	97	0.54	74	0.23	97	0.15	41	0.45	40	0.38	100	0.15	41	0.18	102	0.18	102	0.23	97	0.45	40	0.36	49	0.4	94	0.6	96	0.45	40	0.23	97	0.22	120	0.38	100	0.38	100	0.5	41	0.45	20	0.5	41	0.22	120	0.6	96	0.45	40
0.54	74	0.18	102	0.5	41	0.6	96	0.22	120	0.5	41	0.15	106	0.23	97	0.15	106	0.15	41	0.5	41	0.38	100	0.6	96	0.5	41	0.5	41	0.23	97	0.6	96	0.12	134	0.22	120	0.45	40	0.6	96	0.45	40	0.5	41	0.23	97	0.54	74
0.54	74	0.6	96	0.15	106	0.5	41	0.45	40	0.22	120	0.15	41	0.18	102	0.15	106	0.45	40	0.45	40	0.36	49	0.15	41	0.6	96	0.45	40	0.22	120	0.36	49	0.22	120	0.38	100	0.22	120	0.54	74	0.5	41	0.6	96	0.54	74	0.45	40
0.54	74	0.6	96	0.15	106	0.5	41	0.45	40	0.22	120	0.15	41	0.36	49	0.15	106	0.45	40	0.45	40	0.36	49	0.15	41	0.6	96	0.45	40	0.22	120	0.36	49	0.45	20	0.38	100	0.22	120	0.54	74	0.5	41	0.6	96	0.54	74	0.45	40
0.54	74	0.6	96	0.15	106	0.5	41	0.45	40	0.22	120	0.15	41	0.36	49	0.15	106	0.45	40	0.45	40	0.36	49	0.15	41	0.6	96	0.45	40	0.22	120	0.36	49	0.45	20	0.38	100	0.22	120	0.54	74	0.5	41	0.6	96	0.54	74	0.45	40
0.54	74	0.6	96	0.18	102	0.5	41	0.45	40	0.22	120	0.15	41	0.23	97	0.18	102	0.6	96	0.4	94	0.36	49	0.54	74	0.36	49	0.45	40	0.45	20	0.6	96	0.5	41	0.22	120	0.5	41	0.6	96	0.36	49	0.54	74	0.45	40	0.45	40
0.54	74	0.6	96	0.18	102	0.15	41	0.45	40	0.22	120	0.15	41	0.18	102	0.15	106	0.45	40	0.45	40	0.36	49	0.15	41	0.6	96	0.45	40	0.22	120	0.36	49	0.22	120	0.38	100	0.22	120	0.54	74	0.5	41	0.6	96	0.54	74	0.45	40
0.54	74	0.6	96	0.6	96	0.17	66	0.45	40	0.22	120	0.5	41	0.17	66	0.07	93	0.18	56	0.45	40	0.36	49	0.38	100	0.22	120	0.45	40	0.38	100	0.45	40	0.45	40	0.22	120	0.54	74	0.45	40	0.5	41	0.5	41	0.6	96	0.4	94
0.54	74	0.6	96	0.6	96	0.15	41	0.45	40	0.22	120	0.5	41	0.38	100	0.15	106	0.18	102	0.45	40	0.36	49	0.23	97	0.22	120	0.6	96	0.38	100	0.5	41	0.45	40	0.22	120	0.6	96	0.45	40	0.5	41	0.5	41	0.5	41	0.5	41
0.54	74	0.6	96	0.6	96	0.15	41	0.45	40	0.22	120	0.15	41	0.18	102	0.18	102	0.18	56	0.45	40	0.36	49	0.23	97	0.22	120	0.45	40	0.38	100	0.5	41	0.45	40	0.22	120	0.6	96	0.6	96	0.5	41	0.5	41	0.45	40	0.45	40
0.54	74	0.6	96	0.6	96	0.15	41	0.45	40	0.22	120	0.15	41	0.17	66	0.18	102	0.18	56	0.45	40	0.36	49	0.38	100	0.22	120	0.45	40	0.38	100	0.45	40	0.45	40	0.22	120	0.54	74	0.45	40	0.5	41	0.45	20	0.6	96	0.4	94
0.54	74	0.6	96	0.6	96	0.15	41	0.45	40	0.22	120	0.15	41	0.17	66	0.18	102	0.18	56	0.45	40	0.36	49	0.38	100	0.22	120	0.45	40	0.38	100	0.45	40	0.45	40	0.22	120	0.54	74	0.45	40	0.5	41	0.45	20	0.6	96	0.4	94
0.54	74	0.6	96	0.6	96	0.15	41	0.45	40	0.22	120	0.15	41	0.17	66	0.18	102	0.18	56	0.45	40	0.36	49	0.38	100	0.22	120	0.45	40	0.38	100	0.45	40	0.45	40	0.22	120	0.54	74	0.45	40	0.5	41	0.45	20	0.6	96	0.4	94
0.54	74	0.6	96	0.22	120	0.5	41	0.45	40	0.15	106	0.6	96	0.03	56	0.18	102	0.18	56	0.45	40	0.36	49	0.4	94	0.38	100	0.45	40	0.38	100	0.45	20	0.6	96	0.38	100	0.45	40	0.22	120	0.5	41	0.22	120	0.54	74	0.45	40
0.54	74	0.6	96	0.22	120	0.5	41	0.45	40	0.15	106	0.6	96	0.03	56	0.18	102	0.18	56	0.45	40	0.36	49	0.4	94	0.38	100	0.45	40	0.38	100	0.45	20	0.6	96	0.38	100	0.45	40	0.22	120	0.5	41	0.22	120	0.54	74	0.45	40
0.54	74	0.6	96	0.23	97	0.5	41	0.45	40	0.15	106	0.6	96	0.03	56	0.18	102	0.18	56	0.45	40	0.36	49	0.4	94	0.6	96	0.45	40	0.38	100	0.45	20	0.54	74	0.38	100	0.45	40	0.5	41	0.5	41	0.22	120	0.54	74	0.45	40
0.54	74	0.45	40	0.15	106	0.5	41	0.45	40	0.22	120	0.15	41	0.12	134	0.18	102	0.18	56	0.45	40	0.36	49	0.4	94	0.38	100	0.45	40	0.38	100	0.6	96	0.45	20	0.23	97	0.23	97	0.45	40	0.5	41	0.5	41	0.45	20	0.45	40
0.54	74	0.45	40	0.23	97	0.5	41	0.45	40	0.22	120	0.4	94	0.03	56	0.18	102	0.18	56	0.45	40	0.36	49	0.4	94	0.23	97	0.45	40	0.38	100	0.5	41	0.6	96	0.38	100	0.54	74	0.22	120	0.5	41	0.22	120	0.45	40	0.45	40
0.54	74	0.54	74	0.18	102	0.5	41	0.45	40	0.22	120	0.15	41	0.38	100	0.18	102	0.6	96	0.4	94	0.36	49	0.6	96	0.6	96	0.45	40	0.45	20	0.6	96	0.54	74	0.22	120	0.5	41	0.6	96	0.36	49	0.45	40	0.45	40	0.45	40
0.54	74	0.54	74	0.6	96	0.5	41	0.45	40	0.12	134	0.54	74	0.22	120	0.18	102	0.18	56	0.45	40	0.36	49	0.54	74	0.23	97	0.45	40	0.6	96	0.45	20	0.54	74	0.38	100	0.5	41	0.22	120	0.5	41	0.22	120	0.45	40	0.45	40
0.54	74	0.54	74	0.6	96	0.5	41	0.45	40	0.12	134	0.54	74	0.22	120	0.18	102	0.18	56	0.45	40	0.36	49	0.54	74	0.23	97	0.45	40	0.6	96	0.45	20	0.54	74	0.38	100	0.5	41	0.22	120	0.5	41	0.22	120	0.45	40	0.45	40
0.54	74	0.54	74	0.23	97	0.5	41	0.45	40	0.38	100	0.15	41	0.18	102	0.15	106	0.18	56	0.45	40	0.36	49	0.4	94	0.38	100	0.45	40	0.36	49	0.45	20	0.4	94	0.38	100	0.45	40	0.22	120	0.5	41	0.22	120	0.38	100	0.6	96
0.54	74	0.54	74	0.23	97	0.5	41	0.45	40	0.38	100	0.15	41	0.18	102	0.15	106	0.18	56	0.45	40	0.36	49	0.4	94	0.23	97	0.45	40	0.23	97	0.45	20	0.45	40	0.38	100	0.45	40	0.45	40	0.5	41	0.22	120	0.38	100	0.45	40
0.54	74	0.54	74	0.23	97	0.5	41	0.45	40	0.38	100	0.15	41	0.18	102	0.15	106	0.18	56	0.54	74	0.36	49	0.4	94	0.54	74	0.45	40	0.38	100	0.45	20	0.38	100	0.38	100	0.45	40	0.22	120	0.45	40	0.22	120	0.6	96	0.45	40
0.54	74	0.54	74	0.23	97	0.5	41	0.45	40	0.15	106	0.5	41	0.23	97	0.36	49	0.22	120	0.45	40	0.36	49	0.23	97	0.38	100	0.45	40	0.23	97	0.5	41	0.54	74	0.38	100	0.38	100	0.22	120	0.5	41	0.22	120	0.45	40	0.45	40
0.54	74	0.54	74	0.23	97	0.5	41	0.45	40	0.15	106	0.54	74	0.03	56	0.18	102	0.18	56	0.45	40	0.36	49	0.4	94	0.23	97	0.45	40	0.6	96	0.5	41	0.4	94	0.38	100	0.54	74	0.22	120	0.5	41	0.22	120	0.5	41	0.45	40
0.54	74	0.54	74	0.23	97	0.5	41	0.45	40	0.15	106	0.54	74	0.22	120	0.15	106	0.22	120	0.45	40	0.36	49	0.54	74	0.6	96	0.45	40	0.6	96	0.22	120	0.54	74	0.38	100	0.45	40	0.22	120	0.5	41	0.22	120	0.45	40	0.4	94
0.54	74	0.54	74	0.23	97	0.5	41	0.45	40	0.12	134	0.36	49	0.03	56	0.18	102	0.23	97	0.45	40	0.36	49	0.4	94	0.23	97	0.45	40	0.36	49	0.45	40	0.54	74	0.38	100	0.54	74	0.22	120	0.5	41	0.22	120	0.45	40	0.45	40
0.54	74	0.54	74	0.23	97	0.5	41	0.45	40	0.12	134	0.4	94	0.03	56	0.18	102	0.18	56	0.45	40	0.36	49	0.03	56	0.4	94	0.45	40	0.38	100	0.45	40	0.4	94	0.38	100	0.54	74	0.22	120	0.5	41	0.22	120	0.45	40	0.45	40
0.54	74	0.54	74	0.23	97	0.5	41	0.45	40	0.12	134	0.4	94	0.03	56	0.18	102	0.18	56	0.45	40	0.36	49	0.4	94	0.6	96	0.45	40	0.23	97	0.45	40	0.4	94	0.38	100	0.45	40	0.22	120	0.45	40	0.22	120	0.45	40	0.45	40
0.54	74	0.54	74	0.23	97	0.5	41	0.45	40	0.12	134	0.4	94	0.03	56	0.18	102	0.18	56	0.45	40	0.36	49	0.4	94	0.23	97	0.45	40	0.38	100	0.5	41	0.6	96	0.38	100	0.54	74	0.22	120	0.5	41	0.22	120	0.45	40	0.45	40
0.54	74	0.54	74	0.23	97	0.5	41	0.45	40	0.12	134	0.23	97	0.18	102	0.18	102	0.18	56	0.45	40	0.36	49	0.27	18	0.6	96	0.45	40	0.23	97	0.45	20	0.4	94	0.38	100	0.45	40	0.22	120	0.5	41	0.22	120	0.45	40	0.45	40
0.54	74	0.54	74	0.23	97	0.5	41	0.45	40	0.12	134	0.54	74	0.07	93	0.18	102	0.18	56	0.45	40	0.36	49	0.4	94	0.23	97	0.45	40	0.38	100	0.5	41	0.6	96	0.38	100	0.6	96	0.22	120	0.45	40	0.22	120	0.5	41	0.45	40
0.54	74	0.54	74	0.23	97	0.5	41	0.45	40	0.12	134	0.54	74	0.07	93	0.18	102	0.18	56	0.45	40	0.36	49	0.4	94	0.23	97	0.45	40	0.38	100	0.45	40	0.4	94	0.38	100	0.54	74	0.22	120	0.5	41	0.22	120	0.5	41	0.45	40
0.54	74	0.54	74	0.23	97	0.5	41	0.45	40	0.22	120	0.15	41	0.18	102	0.15	106	0.18	56	0.45	40	0.36	49	0.4	94	0.38	100	0.45	40	0.38	100	0.45	40	0.6	96	0.38	100	0.5	41	0.45	20	0.5	41	0.22	120	0.38	100	0.5	41
0.15	41	0.6	96	0.6	96	0.15	41	0.45	40	0.22	120	0.15	41	0.36	49	0.18	102	0.38	100	0.45	40	0.36	49	0.23	97	0.22	120	0.4	94	0.23	97	0.22	120	0.54	74	0.22	120	0.54	74	0.5	41	0.45	40	0.5	41	0.54	74	0.45	40
0.38	100	0.18	102	0.38	100	0.5	41	0.45	40	0.22	120	0.15	41	0.6	96	0.15	106	0.54	74	0.6	96	0.22	120	0.4	94	0.5	41	0.5	41	0.22	120	0.38	100	0.54	74	0.22	120	0.54	74	0.45	40	0.22	120	0.5	41	0.5	41	0.6	96
0.38	100	0.18	102	0.38	100	0.5	41	0.45	40	0.22	120	0.15	41	0.01	65	0.15	106	0.54	74	0.6	96	0.22	120	0.4	94	0.5	41	0.5	41	0.22	120	0.38	100	0.5	41	0.22	120	0.54	74	0.45	40	0.22	120	0.5	41	0.5	41	0.6	96
0.38	100	0.18	102	0.5	41	0.45	40	0.22	120	0.15	41	0.23	97	0.12	134	0.15	106	0.54	74	0.6	96	0.22	120	0.54	74	0.5	41	0.5	41	0.22	120	0.22	120	0.6	96	0.22	120	0.54	74	0.45	40	0.45	40	0.5	41	0.54	74	0.6	96
0.38	100	0.5	41	0.23	97	0.5	41	0.45	40	0.23	97	0.5	41	0.18	102	0.18	102	0.18	56	0.45	40	0.36	49	0.4	94	0.23	97	0.45	40	0.54	74	0.5	41	0.45	40	0.38	100	0.45	40	0.22	120	0.5	41	0.22	120	0.45	40	0.45	40
0.38	100	0.6	96	0.18	102	0.5	41	0.45	40	0.22	120	0.22	120	0.18	102	0.18	102	0.18	56	0.45	40	0.36	49	0.38	100	0.23	97	0.45	40	0.23	97	0.6	96	0.23	97	0.22	120	0.6	96	0.6	96	0.22	120	0.22	120	0.45	40	0.54	74
0.38	100	0.6	96	0.18	102	0.45	40	0.45	40	0.22	120	0.45	40	0.22	120	0.18	102	0.18	56	0.5	41	0.36	49	0.45	40	0.22	120	0.45	40	0.36	49	0.23	97	0.23	97	0.38	100	0.54	74	0.6	96	0.36	49	0.22	120	0.45	40	0.45	40
0.38	100	0.45	40	0.6	96	0.5	41	0.45	40	0.23	97	0.15	41	0.03	56	0.15	106	0.18	56	0.45	40	0.36	49	0.4	94	0.38	100	0.45	40	0.22	120	0.45	40	0.4	94	0.38	100	0.45	40	0.45	20	0.5	41	0.22	120	0.38	100	0.5	41
0.38	100	0.45	40	0.22	120	0.5	41	0.45	40	0.22	120	0.15	41	0.03	56	0.15	106	0.18	56	0.45	40	0.36	49	0.54	74	0.23	97	0.45	40	0.38	100	0.12	134	0.6	96	0.22	120	0.45	40	0.45	20	0.45	40	0.22	120	0.38	100	0.45	40
0.38	100	0.07	93	0.22	120	0.5	41	0.45	40	0.38	100	0.15	41	0.18	102	0.15	106	0.18	56	0.45	40	0.36	49	0.4	94	0.38	100	0.45	40	0.23	97	0.22	120	0.6	96	0.22	120	0.45	40	0.45	40	0.5	41	0.22	120	0.38	100	0.45	40
0.38	100	0.01	65	0.6	96	0.5	41	0.45	40	0.22	120	0.15	41	0.15	106	0.18	102	0.18	56	0.45	40	0.36	49	0.4	94	0.38	100	0.45	40	0.22	120	0.45	40	0.4	94	0.38	100	0.45	40	0.45	20	0.45	40	0.38	100	0.38	100	0.45	40
0.38	100	0.01	65	0.6	96	0.5	41	0.45	40	0.22	120	0.15	41	0.15	106	0.18	102	0.18	56	0.45	40	0.36	49	0.4	94	0.54	74	0.45	40	0.22	120	0.45	40	0.4	94	0.38	100	0.45	40	0.45	20	0.45	40	0.38	100	0.38	100	0.45	40
0.38	100	0.23	97	0.15	106	0.5	41	0.45	40	0.22	120	0.5	41	0.18	102	0.18	102	0.18	56	0.45	40	0.36	49	0.23	97	0.23	97	0.45	40	0.23	97	0.38	100	0.38	100	0.23	97	0.6	96	0.23	97	0.22	120	0.22	120	0.45	40	0.54	74
0.38	100	0.54	74	0.15	106	0.5	41	0.45	40	0.38	100	0.15	41	0.15	106	0.15	106	0.18	56	0.45	40	0.36	49	0.4	94	0.23	97	0.45	40	0.54	74	0.45	20	0.23	97	0.38	100	0.45	40	0.45	20	0.5	41	0.22	120	0.38	100	0.6	96
0.38	100	0.54	74	0.15	106	0.5	41	0.45	40	0.38	100	0.15	41	0.15	106	0.15	106	0.18	56	0.45	40	0.36	49	0.4	94	0.23	97	0.45	40	0.54	74	0.45	20	0.23	97	0.38	100	0.45	40	0.45	20	0.5	41	0.22	120	0.38	100	0.45	40
0.38	100	0.54	74	0.22	120	0.5	41	0.45	40	0.38	100	0.15	41	0.18	102	0.15	106	0.45	40	0.45	40	0.36	49	0.4	94	0.6	96	0.45	40	0.38	100	0.22	120	0.6	96	0.38	100	0.45	40	0.45	20	0.45	40	0.22	120	0.38	100	0.45	40
0.38	100	0.54	74	0.22	120	0.5	41	0.45	40	0.38	100	0.15	41	0.07	93	0.15	106	0.18	56	0.45	40	0.36	49	0.4	94	0.22	120	0.45	40	0.38	100	0.22	120	0.6	96	0.38	100	0.45	40	0.45	20	0.45	40	0.22	120	0.23	97	0.45	40
0.38	100	0.54	74	0.23	97	0.5	41	0.45	40	0.22	120	0.17	66	0.03	56	0.18	102	0.18	56	0.45	40	0.36	49	0.45	40	0.6	96	0.45	40	0.54	74	0.45	20	0.23	97	0.22	120	0.45	40	0.22	120	0.5	41	0.22	120	0.45	40	0.45	40
0.38	100	0.54	74	0.54	74	0.5	41	0.45	40	0.12	134	0.15	41	0.18	102	0.18	102	0.18	56	0.45	40	0.36	49	0.4	94	0.38	100	0.45	40	0.22	120	0.45	40	0.5	41	0.22	120	0.45	40	0.45	20	0.5	41	0.22	120	0.38	100	0.5	41
0.38	100	0.54	74	0.54	74	0.5	41	0.45	40	0.22	120	0.15	41	0.18	102	0.18	102	0.18	56	0.45	40	0.36	49	0.4	94	0.38	100	0.6	96	0.22	120	0.45	40	0.6	96	0.22	120	0.45	40	0.45	20	0.5	41	0.22	120	0.38	100	0.5	41
0.38	100	0.54	74	0.54	74	0.5	41	0.45	40	0.22	120	0.15	41	0.18	102	0.18	102	0.18	56	0.45	40	0.36	49	0.4	94	0.38	100	0.45	40	0.22	120	0.45	40	0.6	96	0.22	120	0.45	40	0.36	49	0.5	41	0.22	120	0.54	74	0.5	41
0.38	100	0.54	74	0.54	74	0.5	41	0.45	40	0.22	120	0.15	41	0.18	102	0.18	102	0.18	56	0.45	40	0.36	49	0.4	94	0.38	100	0.45	40	0.22	120	0.45	40	0.45	40	0.22	120	0.45	40	0.5	41	0.5	41	0.22	120	0.38	100	0.5	41
0.38	100	0.54	74	0.54	74	0.5	41	0.45	40	0.22	120	0.15	41	0.18	102	0.18	102	0.18	56	0.45	40	0.36	49	0.54	74	0.38	100	0.45	40	0.22	120	0.45	40	0.45	40	0.22	120	0.45	40	0.45	20	0.5	41	0.22	120	0.38	100	0.5	41
0.15	106	0.15	106	0.5	41	0.45	40	0.22	120	0.15	41	0.23	97	0.12	134	0.15	106	0.23	97	0.54	74	0.22	120	0.54	74	0.45	40	0.45	20	0.22	120	0.22	120	0.6	96	0.22	120	0.6	96	0.45	40	0.5	41	0.5	41	0.45	40	0.6	96
0.15	106	0.4	94	0.15	106	0.5	41	0.45	40	0.22	120	0.5	41	0.18	102	0.18	102	0.18	56	0.45	40	0.36	49	0.6	96	0.23	97	0.5	41	0.22	120	0.54	74	0.45	40	0.38	100	0.54	74	0.6	96	0.36	49	0.6	96	0.22	120	0.07	93
0.15	106	0.54	74	0.18	102	0.5	41	0.45	40	0.23	97	0.15	41	0.36	49	0.15	106	0.18	56	0.45	40	0.36	49	0.6	96	0.22	120	0.45	40	0.23	97	0.23	97	0.38	100	0.22	120	0.45	40	0.45	40	0.36	49	0.22	120	0.45	20	0.6	96
0.18	102	0.38	100	0.5	41	0.45	40	0.22	120	0.15	41	0.23	97	0.12	134	0.15	106	0.54	74	0.6	96	0.22	120	0.4	94	0.5	41	0.5	41	0.22	120	0.38	100	0.5	41	0.22	120	0.54	74	0.45	40	0.22	120	0.5	41	0.5	41	0.6	96
0.18	102	0.38	100	0.5	41	0.45	40	0.22	120	0.15	41	0.23	97	0.12	134	0.15	106	0.54	74	0.6	96	0.22	120	0.54	74	0.6	96	0.5	41	0.22	120	0.22	120	0.6	96	0.22	120	0.54	74	0.5	41	0.5	41	0.5	41	0.54	74	0.6	96
0.18	102	0.15	106	0.5	41	0.45	40	0.45	40	0.17	66	0.15	106	0.23	97	0.15	106	0.38	100	0.6	96	0.38	100	0.54	74	0.54	74	0.45	40	0.22	120	0.22	120	0.45	40	0.38	100	0.54	74	0.22	120	0.45	40	0.5	41	0.54	74	0.45	40
0.18	102	0.15	106	0.5	41	0.45	40	0.45	40	0.17	66	0.15	106	0.23	97	0.15	106	0.38	100	0.6	96	0.38	100	0.54	74	0.54	74	0.45	40	0.22	120	0.22	120	0.45	40	0.38	100	0.54	74	0.23	97	0.5	41	0.5	41	0.54	74	0.45	40
0.18	102	0.15	106	0.5	41	0.45	40	0.45	40	0.15	41	0.12	134	0.23	97	0.15	106	0.38	100	0.6	96	0.38	100	0.54	74	0.54	74	0.45	40	0.22	120	0.22	120	0.45	40	0.38	100	0.54	74	0.22	120	0.45	40	0.5	41	0.45	40	0.45	40
0.18	102	0.15	106	0.5	41	0.45	40	0.22	120	0.5	41	0.23	97	0.12	134	0.15	106	0.23	97	0.6	96	0.22	120	0.54	74	0.45	40	0.45	20	0.22	120	0.22	120	0.6	96	0.22	120	0.6	96	0.45	40	0.5	41	0.5	41	0.45	40	0.6	96
0.18	102	0.15	106	0.5	41	0.45	40	0.22	120	0.45	40	0.23	97	0.12	134	0.15	106	0.54	74	0.6	96	0.22	120	0.54	74	0.5	41	0.5	41	0.22	120	0.22	120	0.54	74	0.22	120	0.45	40	0.45	40	0.45	40	0.5	41	0.54	74	0.6	96
0.18	102	0.15	106	0.5	41	0.45	40	0.22	120	0.15	41	0.38	100	0.22	120	0.15	106	0.03	56	0.6	96	0.22	120	0.54	74	0.45	20	0.45	40	0.22	120	0.54	74	0.6	96	0.38	100	0.6	96	0.45	40	0.5	41	0.5	41	0.45	40	0.6	96
0.18	102	0.15	106	0.5	41	0.45	40	0.22	120	0.15	41	0.12	134	0.12	134	0.15	106	0.38	100	0.6	96	0.23	97	0.54	74	0.54	74	0.45	40	0.22	120	0.22	120	0.6	96	0.22	120	0.38	100	0.45	40	0.5	41	0.5	41	0.5	41	0.45	40
0.18	102	0.15	106	0.5	41	0.45	40	0.22	120	0.15	41	0.22	120	0.12	134	0.17	66	0.18	102	0.6	96	0.22	120	0.4	94	0.45	40	0.5	41	0.36	49	0.22	120	0.54	74	0.22	120	0.45	40	0.5	41	0.45	40	0.22	120	0.54	74	0.45	40
0.18	102	0.15	106	0.5	41	0.45	40	0.22	120	0.15	41	0.23	97	0.15	106	0.15	106	0.54	74	0.6	96	0.22	120	0.54	74	0.5	41	0.5	41	0.22	120	0.22	120	0.6	96	0.22	120	0.54	74	0.45	40	0.5	41	0.5	41	0.54	74	0.6	96
0.18	102	0.15	106	0.5	41	0.45	40	0.22	120	0.15	41	0.23	97	0.12	134	0.15	106	0.6	96	0.6	96	0.22	120	0.4	94	0.5	41	0.5	41	0.22	120	0.22	120	0.6	96	0.22	120	0.54	74	0.5	41	0.5	41	0.5	41	0.54	74	0.6	96
0.18	102	0.15	106	0.5	41	0.45	40	0.22	120	0.15	41	0.23	97	0.12	134	0.15	106	0.54	74	0.6	96	0.22	120	0.38	100	0.54	74	0.5	41	0.6	96	0.22	120	0.54	74	0.22	120	0.6	96	0.45	20	0.45	40	0.15	41	0.45	40	0.54	74
0.18	102	0.15	106	0.5	41	0.45	40	0.22	120	0.15	41	0.23	97	0.12	134	0.15	106	0.54	74	0.4	94	0.23	97	0.54	74	0.6	96	0.5	41	0.22	120	0.22	120	0.6	96	0.22	120	0.54	74	0.45	40	0.45	40	0.5	41	0.54	74	0.6	96
0.18	102	0.15	106	0.5	41	0.45	40	0.22	120	0.15	41	0.23	97	0.22	120	0.15	106	0.36	49	0.6	96	0.22	120	0.54	74	0.5	41	0.5	41	0.15	41	0.22	120	0.6	96	0.22	120	0.54	74	0.45	40	0.5	41	0.5	41	0.45	40	0.45	40
0.18	102	0.15	106	0.5	41	0.45	40	0.22	120	0.15	41	0.23	97	0.22	120	0.15	106	0.36	49	0.6	96	0.22	120	0.54	74	0.45	40	0.5	41	0.15	41	0.22	120	0.6	96	0.22	120	0.54	74	0.45	40	0.5	41	0.5	41	0.45	40	0.45	40
0.18	102	0.15	106	0.5	41	0.45	40	0.22	120	0.15	41	0.23	97	0.23	97	0.15	106	0.54	74	0.6	96	0.22	120	0.6	96	0.54	74	0.45	40	0.22	120	0.22	120	0.6	96	0.22	120	0.54	74	0.45	40	0.5	41	0.45	40	0.45	40	0.6	96
0.18	102	0.15	106	0.5	41	0.45	40	0.22	120	0.15	41	0.23	97	0.23	97	0.15	106	0.54	74	0.6	96	0.22	120	0.6	96	0.54	74	0.45	40	0.22	120	0.22	120	0.6	96	0.22	120	0.54	74	0.45	40	0.5	41	0.45	40	0.45	40	0.6	96
0.18	102	0.15	106	0.5	41	0.45	40	0.22	120	0.15	41	0.23	97	0.23	97	0.15	106	0.54	74	0.6	96	0.22	120	0.6	96	0.54	74	0.45	40	0.22	120	0.22	120	0.6	96	0.22	120	0.54	74	0.45	40	0.5	41	0.45	40	0.45	40	0.6	96
0.18	102	0.15	106	0.5	41	0.45	40	0.22	120	0.15	41	0.23	97	0.23	97	0.15	106	0.54	74	0.6	96	0.22	120	0.6	96	0.54	74	0.45	40	0.22	120	0.22	120	0.6	96	0.22	120	0.54	74	0.45	40	0.5	41	0.45	40	0.45	40	0.6	96
0.18	102	0.15	106	0.15	41	0.45	40	0.22	120	0.15	41	0.23	97	0.03	56	0.18	102	0.45	40	0.6	96	0.22	120	0.54	74	0.45	40	0.5	41	0.22	120	0.45	40	0.6	96	0.22	120	0.54	74	0.23	97	0.5	41	0.38	100	0.45	40	0.6	96
0.18	102	0.18	102	0.15	106	0.5	41	0.45	40	0.22	120	0.5	41	0.18	102	0.15	106	0.18	56	0.45	40	0.36	49	0.6	96	0.22	120	0.45	40	0.23	97	0.23	97	0.38	100	0.22	120	0.45	40	0.45	40	0.36	49	0.23	97	0.45	20	0.5	41
0.18	102	0.18	102	0.5	41	0.45	40	0.45	40	0.5	41	0.23	97	0.15	106	0.36	49	0.23	97	0.6	96	0.22	120	0.54	74	0.22	120	0.45	40	0.45	40	0.22	120	0.6	96	0.23	97	0.54	74	0.45	40	0.5	41	0.22	120	0.45	40	0.6	96
0.18	102	0.18	102	0.5	41	0.45	40	0.18	56	0.15	41	0.22	120	0.17	66	0.15	106	0.36	49	0.6	96	0.22	120	0.54	74	0.5	41	0.5	41	0.22	120	0.38	100	0.54	74	0.22	120	0.45	40	0.45	40	0.5	41	0.38	100	0.45	40	0.6	96
0.18	102	0.18	102	0.5	41	0.45	40	0.22	120	0.5	41	0.22	120	0.38	100	0.15	106	0.54	74	0.6	96	0.22	120	0.54	74	0.5	41	0.5	41	0.22	120	0.5	41	0.6	96	0.22	120	0.54	74	0.45	40	0.5	41	0.5	41	0.54	74	0.6	96
0.18	102	0.18	102	0.5	41	0.45	40	0.22	120	0.5	41	0.23	97	0.15	106	0.45	20	0.23	97	0.6	96	0.38	100	0.38	100	0.5	41	0.45	40	0.22	120	0.18	56	0.54	74	0.23	97	0.6	96	0.45	40	0.5	41	0.15	41	0.6	96	0.6	96
0.18	102	0.18	102	0.5	41	0.45	40	0.22	120	0.5	41	0.23	97	0.15	106	0.45	20	0.23	97	0.6	96	0.38	100	0.38	100	0.5	41	0.45	40	0.22	120	0.22	120	0.54	74	0.23	97	0.6	96	0.54	74	0.5	41	0.15	41	0.6	96	0.6	96
0.18	102	0.18	102	0.5	41	0.45	40	0.22	120	0.5	41	0.23	97	0.15	106	0.45	20	0.23	97	0.6	96	0.38	100	0.18	102	0.5	41	0.45	40	0.22	120	0.22	120	0.54	74	0.22	120	0.6	96	0.45	40	0.5	41	0.15	41	0.6	96	0.6	96
0.18	102	0.18	102	0.5	41	0.45	40	0.22	120	0.5	41	0.23	97	0.15	106	0.36	49	0.38	100	0.6	96	0.22	120	0.54	74	0.22	120	0.45	40	0.45	40	0.22	120	0.6	96	0.23	97	0.54	74	0.45	40	0.5	41	0.22	120	0.45	40	0.6	96
0.18	102	0.18	102	0.5	41	0.45	40	0.22	120	0.5	41	0.23	97	0.15	106	0.36	49	0.23	97	0.6	96	0.22	120	0.23	97	0.22	120	0.45	40	0.45	40	0.22	120	0.6	96	0.23	97	0.54	74	0.45	40	0.5	41	0.22	120	0.45	40	0.23	97
0.18	102	0.18	102	0.5	41	0.45	40	0.22	120	0.5	41	0.23	97	0.12	134	0.36	49	0.23	97	0.6	96	0.22	120	0.54	74	0.22	120	0.45	40	0.45	40	0.22	120	0.6	96	0.23	97	0.54	74	0.45	40	0.5	41	0.22	120	0.45	40	0.6	96
0.18	102	0.18	102	0.5	41	0.45	40	0.22	120	0.5	41	0.15	41	0.12	134	0.15	106	0.23	97	0.6	96	0.22	120	0.54	74	0.5	41	0.45	40	0.45	40	0.22	120	0.4	94	0.18	56	0.6	96	0.45	40	0.5	41	0.5	41	0.5	41	0.6	96
0.18	102	0.18	102	0.5	41	0.45	40	0.22	120	0.5	41	0.15	41	0.12	134	0.15	106	0.23	97	0.6	96	0.22	120	0.54	74	0.5	41	0.45	40	0.45	40	0.22	120	0.4	94	0.18	56	0.6	96	0.45	40	0.5	41	0.5	41	0.5	41	0.6	96
0.18	102	0.18	102	0.5	41	0.45	40	0.22	120	0.15	41	0.38	100	0.03	56	0.15	106	0.45	40	0.6	96	0.22	120	0.38	100	0.5	41	0.6	96	0.22	120	0.45	40	0.54	74	0.22	120	0.54	74	0.45	40	0.5	41	0.6	96	0.45	40	0.23	97
0.18	102	0.18	102	0.5	41	0.45	40	0.22	120	0.15	41	0.12	134	0.15	106	0.15	106	0.54	74	0.6	96	0.22	120	0.6	96	0.45	20	0.45	40	0.45	40	0.22	120	0.45	40	0.22	120	0.54	74	0.54	74	0.45	40	0.15	41	0.45	40	0.45	20
0.18	102	0.18	102	0.5	41	0.45	40	0.22	120	0.15	41	0.12	134	0.15	106	0.15	106	0.54	74	0.6	96	0.22	120	0.6	96	0.45	20	0.45	40	0.45	40	0.22	120	0.45	40	0.22	120	0.54	74	0.54	74	0.45	40	0.15	41	0.45	40	0.45	20
0.18	102	0.18	102	0.5	41	0.45	40	0.22	120	0.15	41	0.12	134	0.12	134	0.15	106	0.4	94	0.6	96	0.22	120	0.54	74	0.5	41	0.5	41	0.22	120	0.22	120	0.6	96	0.22	120	0.54	74	0.45	40	0.5	41	0.5	41	0.45	40	0.23	97
0.18	102	0.18	102	0.5	41	0.45	40	0.22	120	0.15	41	0.12	134	0.12	134	0.15	106	0.54	74	0.6	96	0.22	120	0.54	74	0.54	74	0.45	40	0.22	120	0.22	120	0.45	40	0.22	120	0.54	74	0.5	41	0.5	41	0.5	41	0.5	41	0.45	40
0.18	102	0.18	102	0.5	41	0.45	40	0.22	120	0.15	41	0.18	56	0.12	134	0.15	106	0.54	74	0.6	96	0.22	120	0.45	40	0.5	41	0.54	74	0.22	120	0.23	97	0.54	74	0.22	120	0.6	96	0.45	40	0.5	41	0.5	41	0.45	40	0.23	97
0.18	102	0.18	102	0.5	41	0.45	40	0.22	120	0.15	41	0.01	65	0.15	106	0.36	49	0.6	96	0.6	96	0.22	120	0.54	74	0.6	96	0.5	41	0.45	40	0.5	41	0.5	41	0.22	120	0.54	74	0.45	40	0.5	41	0.5	41	0.45	40	0.6	96
0.18	102	0.18	102	0.5	41	0.45	40	0.22	120	0.15	41	0.01	65	0.15	106	0.22	120	0.36	49	0.6	96	0.18	56	0.54	74	0.5	41	0.6	96	0.22	120	0.38	100	0.54	74	0.23	97	0.38	100	0.6	96	0.45	40	0.45	40	0.45	40	0.6	96
0.18	102	0.18	102	0.5	41	0.45	40	0.22	120	0.15	41	0.22	120	0.15	106	0.15	106	0.54	74	0.6	96	0.22	120	0.6	96	0.6	96	0.5	41	0.22	120	0.5	41	0.6	96	0.22	120	0.54	74	0.45	40	0.5	41	0.45	40	0.45	40	0.6	96
0.18	102	0.18	102	0.5	41	0.45	40	0.22	120	0.15	41	0.22	120	0.15	106	0.15	106	0.54	74	0.6	96	0.22	120	0.54	74	0.6	96	0.45	20	0.45	40	0.5	41	0.6	96	0.22	120	0.54	74	0.45	40	0.5	41	0.5	41	0.45	40	0.6	96
0.18	102	0.18	102	0.5	41	0.45	40	0.22	120	0.15	41	0.22	120	0.15	106	0.12	134	0.54	74	0.6	96	0.18	56	0.54	74	0.5	41	0.5	41	0.22	120	0.54	74	0.6	96	0.22	120	0.38	100	0.45	40	0.45	40	0.45	40	0.45	40	0.6	96
0.18	102	0.18	102	0.5	41	0.45	40	0.22	120	0.15	41	0.22	120	0.15	106	0.12	134	0.54	74	0.6	96	0.22	120	0.54	74	0.5	41	0.5	41	0.22	120	0.54	74	0.6	96	0.22	120	0.38	100	0.45	40	0.45	40	0.45	40	0.45	40	0.4	94
0.18	102	0.18	102	0.5	41	0.45	40	0.22	120	0.15	41	0.22	120	0.15	106	0.12	134	0.54	74	0.54	74	0.22	120	0.38	100	0.6	96	0.5	41	0.22	120	0.5	41	0.6	96	0.22	120	0.54	74	0.45	40	0.5	41	0.5	41	0.45	40	0.6	96
0.18	102	0.18	102	0.5	41	0.45	40	0.22	120	0.15	41	0.22	120	0.12	134	0.15	106	0.54	74	0.6	96	0.22	120	0.54	74	0.5	41	0.5	41	0.22	120	0.22	120	0.5	41	0.22	120	0.45	40	0.45	40	0.5	41	0.5	41	0.45	40	0.45	40
0.18	102	0.18	102	0.5	41	0.45	40	0.22	120	0.15	41	0.22	120	0.23	97	0.15	106	0.54	74	0.6	96	0.22	120	0.54	74	0.5	41	0.5	41	0.22	120	0.22	120	0.45	40	0.22	120	0.54	74	0.45	40	0.45	40	0.5	41	0.45	40	0.6	96
0.18	102	0.18	102	0.5	41	0.45	40	0.22	120	0.15	41	0.22	120	0.54	74	0.15	106	0.5	41	0.6	96	0.22	120	0.45	40	0.5	41	0.5	41	0.22	120	0.5	41	0.5	41	0.22	120	0.45	40	0.45	40	0.5	41	0.5	41	0.45	40	0.54	74
0.18	102	0.18	102	0.5	41	0.45	40	0.22	120	0.15	41	0.22	120	0.54	74	0.15	106	0.54	74	0.6	96	0.22	120	0.54	74	0.5	41	0.5	41	0.22	120	0.5	41	0.6	96	0.22	120	0.45	40	0.45	40	0.5	41	0.5	41	0.45	40	0.6	96
0.18	102	0.18	102	0.5	41	0.45	40	0.22	120	0.15	41	0.23	97	0.18	102	0.15	106	0.45	40	0.6	96	0.22	120	0.54	74	0.5	41	0.6	96	0.22	120	0.45	40	0.54	74	0.22	120	0.54	74	0.45	40	0.5	41	0.36	49	0.45	40	0.6	96
0.18	102	0.18	102	0.5	41	0.45	40	0.22	120	0.15	41	0.23	97	0.18	102	0.15	106	0.45	40	0.6	96	0.22	120	0.54	74	0.5	41	0.6	96	0.22	120	0.45	40	0.54	74	0.22	120	0.54	74	0.45	40	0.5	41	0.36	49	0.45	40	0.03	56
0.18	102	0.18	102	0.5	41	0.45	40	0.22	120	0.15	41	0.23	97	0.03	56	0.15	106	0.45	40	0.6	96	0.22	120	0.38	100	0.5	41	0.6	96	0.22	120	0.45	40	0.54	74	0.22	120	0.45	40	0.45	40	0.5	41	0.36	49	0.45	40	0.03	56
0.18	102	0.18	102	0.5	41	0.45	40	0.22	120	0.15	41	0.23	97	0.03	56	0.15	106	0.45	40	0.6	96	0.22	120	0.6	96	0.45	20	0.6	96	0.22	120	0.4	94	0.6	96	0.22	120	0.54	74	0.45	40	0.45	40	0.5	41	0.45	40	0.4	94
0.18	102	0.18	102	0.5	41	0.45	40	0.22	120	0.15	41	0.23	97	0.03	56	0.15	106	0.45	40	0.6	96	0.22	120	0.54	74	0.5	41	0.6	96	0.22	120	0.45	40	0.54	74	0.22	120	0.38	100	0.5	41	0.5	41	0.6	96	0.45	40	0.23	97
0.18	102	0.18	102	0.5	41	0.45	40	0.22	120	0.15	41	0.23	97	0.12	134	0.15	106	0.6	96	0.6	96	0.22	120	0.6	96	0.6	96	0.5	41	0.22	120	0.38	100	0.5	41	0.22	120	0.6	96	0.45	40	0.5	41	0.5	41	0.45	40	0.6	96
0.18	102	0.18	102	0.5	41	0.45	40	0.22	120	0.15	41	0.23	97	0.12	134	0.15	106	0.6	96	0.6	96	0.22	120	0.6	96	0.23	97	0.5	41	0.22	120	0.38	100	0.6	96	0.22	120	0.6	96	0.45	40	0.5	41	0.5	41	0.45	40	0.6	96
0.18	102	0.18	102	0.5	41	0.45	40	0.22	120	0.15	41	0.23	97	0.12	134	0.15	106	0.45	40	0.6	96	0.22	120	0.54	74	0.5	41	0.6	96	0.22	120	0.22	120	0.6	96	0.22	120	0.54	74	0.45	40	0.5	41	0.5	41	0.45	40	0.6	96
0.18	102	0.18	102	0.5	41	0.45	40	0.22	120	0.15	41	0.23	97	0.12	134	0.15	106	0.45	40	0.6	96	0.22	120	0.54	74	0.6	96	0.5	41	0.22	120	0.22	120	0.6	96	0.22	120	0.54	74	0.45	40	0.5	41	0.5	41	0.45	40	0.23	97
0.18	102	0.18	102	0.5	41	0.45	40	0.22	120	0.15	41	0.23	97	0.12	134	0.15	106	0.54	74	0.6	96	0.22	120	0.6	96	0.5	41	0.45	40	0.18	56	0.22	120	0.45	40	0.22	120	0.54	74	0.54	74	0.45	40	0.15	41	0.45	40	0.45	20
0.18	102	0.18	102	0.5	41	0.45	40	0.22	120	0.15	41	0.23	97	0.12	134	0.15	106	0.54	74	0.6	96	0.22	120	0.6	96	0.6	96	0.45	40	0.22	120	0.45	40	0.6	96	0.22	120	0.54	74	0.22	120	0.22	120	0.5	41	0.5	41	0.6	96
0.18	102	0.18	102	0.5	41	0.45	40	0.22	120	0.15	41	0.23	97	0.12	134	0.15	106	0.54	74	0.6	96	0.22	120	0.6	96	0.6	96	0.45	40	0.22	120	0.45	40	0.6	96	0.22	120	0.54	74	0.22	120	0.22	120	0.5	41	0.5	41	0.6	96
0.18	102	0.18	102	0.5	41	0.45	40	0.22	120	0.15	41	0.23	97	0.12	134	0.15	106	0.54	74	0.6	96	0.22	120	0.6	96	0.22	120	0.5	41	0.22	120	0.38	100	0.54	74	0.22	120	0.6	96	0.6	96	0.5	41	0.5	41	0.45	40	0.6	96
0.18	102	0.18	102	0.5	41	0.45	40	0.22	120	0.15	41	0.23	97	0.12	134	0.15	106	0.54	74	0.6	96	0.22	120	0.54	74	0.5	41	0.45	40	0.22	120	0.22	120	0.6	96	0.22	120	0.6	96	0.45	40	0.5	41	0.5	41	0.45	40	0.6	96
0.18	102	0.18	102	0.5	41	0.45	40	0.22	120	0.15	41	0.23	97	0.12	134	0.15	106	0.54	74	0.6	96	0.22	120	0.54	74	0.54	74	0.45	40	0.22	120	0.22	120	0.6	96	0.22	120	0.54	74	0.45	40	0.5	41	0.5	41	0.45	40	0.6	96
0.18	102	0.18	102	0.5	41	0.45	40	0.22	120	0.15	41	0.23	97	0.12	134	0.12	134	0.38	100	0.6	96	0.18	56	0.54	74	0.5	41	0.5	41	0.22	120	0.54	74	0.6	96	0.22	120	0.38	100	0.45	40	0.45	40	0.45	40	0.45	40	0.03	56
0.18	102	0.18	102	0.5	41	0.45	40	0.23	97	0.5	41	0.38	100	0.12	134	0.15	106	0.4	94	0.4	94	0.22	120	0.54	74	0.5	41	0.5	41	0.22	120	0.23	97	0.6	96	0.22	120	0.54	74	0.45	40	0.6	96	0.5	41	0.45	40	0.54	74
0.18	102	0.18	102	0.5	41	0.45	40	0.23	97	0.5	41	0.15	106	0.12	134	0.00000	0.00000	0.12	134	0.4	94	0.22	120	0.45	40	0.6	96	0.5	41	0.45	40	0.22	120	0.6	96	0.22	120	0.54	74	0.45	40	0.6	96	0.5	41	0.45	40	0.54	74
0.18	102	0.18	102	0.15	41	0.45	40	0.22	120	0.5	41	0.23	97	0.12	134	0.15	106	0.6	96	0.6	96	0.22	120	0.38	100	0.5	41	0.45	40	0.22	120	0.22	120	0.45	40	0.22	120	0.54	74	0.45	40	0.45	40	0.5	41	0.45	40	0.45	40
0.18	102	0.18	102	0.15	41	0.45	40	0.22	120	0.15	41	0.23	97	0.15	106	0.12	134	0.38	100	0.6	96	0.18	56	0.54	74	0.5	41	0.5	41	0.22	120	0.54	74	0.6	96	0.22	120	0.38	100	0.45	40	0.45	40	0.45	40	0.45	40	0.03	56
0.18	102	0.6	96	0.15	106	0.5	41	0.45	40	0.22	120	0.15	41	0.18	102	0.15	106	0.18	56	0.45	40	0.36	49	0.6	96	0.22	120	0.45	40	0.23	97	0.23	97	0.23	97	0.22	120	0.45	40	0.45	40	0.36	49	0.23	97	0.45	20	0.5	41
0.18	102	0.6	96	0.15	106	0.5	41	0.45	40	0.22	120	0.15	41	0.18	102	0.15	106	0.18	56	0.45	40	0.36	49	0.6	96	0.22	120	0.45	40	0.23	97	0.23	97	0.23	97	0.22	120	0.45	40	0.45	40	0.36	49	0.23	97	0.45	20	0.5	41
0.18	102	0.6	96	0.18	102	0.5	41	0.45	40	0.22	120	0.15	41	0.18	102	0.15	106	0.18	56	0.45	40	0.36	49	0.6	96	0.22	120	0.45	40	0.23	97	0.23	97	0.38	100	0.22	120	0.45	40	0.45	40	0.36	49	0.23	97	0.45	20	0.5	41
0.18	102	0.6	96	0.18	102	0.5	41	0.45	40	0.22	120	0.15	41	0.18	102	0.15	106	0.18	56	0.45	40	0.36	49	0.6	96	0.22	120	0.45	40	0.23	97	0.23	97	0.38	100	0.22	120	0.45	40	0.45	40	0.36	49	0.23	97	0.45	20	0.5	41
0.18	102	0.6	96	0.18	102	0.5	41	0.45	40	0.22	120	0.15	41	0.18	102	0.15	106	0.18	56	0.45	40	0.36	49	0.6	96	0.22	120	0.45	40	0.23	97	0.23	97	0.38	100	0.22	120	0.45	40	0.45	40	0.36	49	0.23	97	0.45	20	0.5	41
0.18	102	0.6	96	0.5	41	0.22	120	0.5	41	0.15	106	0.03	56	0.12	134	0.36	49	0.18	102	0.15	41	0.4	94	0.23	97	0.03	56	0.15	41	0.07	93	0.6	96	0.15	41	0.22	120	0.12	134	0.45	40	0.54	74	0.23	97	0.18	56	0.12	134
0.18	102	0.6	96	0.54	74	0.15	41	0.4	94	0.22	120	0.5	41	0.36	49	0.22	120	0.38	100	0.38	100	0.36	49	0.54	74	0.45	40	0.6	96	0.5	41	0.23	97	0.5	41	0.38	100	0.45	40	0.45	40	0.36	49	0.6	96	0.45	40	0.6	96
0.18	102	0.4	94	0.18	102	0.5	41	0.45	40	0.22	120	0.15	41	0.15	106	0.15	106	0.18	56	0.45	40	0.36	49	0.6	96	0.22	120	0.45	40	0.23	97	0.23	97	0.38	100	0.22	120	0.45	40	0.45	40	0.36	49	0.23	97	0.45	20	0.5	41
0.18	102	0.07	93	0.5	41	0.45	40	0.22	120	0.15	41	0.23	97	0.12	134	0.15	106	0.4	94	0.6	96	0.22	120	0.54	74	0.6	96	0.5	41	0.22	120	0.22	120	0.6	96	0.23	97	0.54	74	0.45	40	0.5	41	0.5	41	0.45	40	0.6	96
0.18	102	0.07	93	0.5	41	0.45	40	0.22	120	0.15	41	0.23	97	0.12	134	0.15	106	0.54	74	0.6	96	0.22	120	0.15	106	0.38	100	0.5	41	0.6	96	0.22	120	0.54	74	0.22	120	0.6	96	0.45	40	0.5	41	0.22	120	0.45	40	0.6	96
0.18	102	0.54	74	0.18	102	0.5	41	0.45	40	0.22	120	0.15	41	0.18	102	0.15	106	0.18	56	0.45	40	0.36	49	0.6	96	0.22	120	0.45	40	0.23	97	0.23	97	0.38	100	0.38	100	0.4	94	0.45	40	0.36	49	0.23	97	0.5	41	0.6	96
0.18	102	0.54	74	0.18	102	0.5	41	0.45	40	0.22	120	0.15	41	0.18	102	0.15	106	0.18	56	0.45	40	0.36	49	0.6	96	0.22	120	0.45	40	0.23	97	0.23	97	0.38	100	0.22	120	0.45	40	0.45	40	0.36	49	0.23	97	0.45	20	0.5	41
0.18	102	0.54	74	0.18	102	0.5	41	0.45	40	0.22	120	0.15	41	0.18	102	0.15	106	0.18	56	0.45	40	0.36	49	0.6	96	0.22	120	0.45	40	0.23	97	0.23	97	0.38	100	0.22	120	0.45	40	0.45	40	0.36	49	0.23	97	0.45	20	0.5	41
0.18	102	0.54	74	0.18	102	0.5	41	0.45	40	0.22	120	0.15	41	0.18	102	0.15	106	0.18	56	0.45	40	0.36	49	0.6	96	0.22	120	0.45	40	0.23	97	0.23	97	0.38	100	0.22	120	0.45	40	0.45	40	0.36	49	0.23	97	0.45	20	0.5	41
0.18	102	0.54	74	0.18	102	0.5	41	0.45	40	0.22	120	0.15	41	0.12	134	0.15	106	0.18	56	0.45	40	0.36	49	0.6	96	0.22	120	0.45	40	0.23	97	0.23	97	0.38	100	0.22	120	0.45	40	0.45	40	0.36	49	0.23	97	0.45	20	0.5	41
0.18	102	0.54	74	0.18	102	0.5	41	0.45	40	0.22	120	0.15	41	0.15	41	0.15	106	0.18	56	0.45	40	0.36	49	0.6	96	0.22	120	0.45	40	0.23	97	0.23	97	0.38	100	0.22	120	0.45	40	0.45	40	0.36	49	0.23	97	0.45	20	0.5	41
0.18	102	0.54	74	0.5	41	0.45	40	0.22	120	0.5	41	0.23	97	0.12	134	0.15	106	0.54	74	0.6	96	0.22	120	0.45	40	0.5	41	0.5	41	0.22	120	0.22	120	0.54	74	0.22	120	0.45	40	0.45	40	0.5	41	0.5	41	0.45	40	0.45	40
0.18	102	0.54	74	0.5	41	0.45	40	0.22	120	0.15	41	0.23	97	0.12	134	0.15	106	0.54	74	0.6	96	0.22	120	0.6	96	0.5	41	0.5	41	0.22	120	0.38	100	0.38	100	0.22	120	0.54	74	0.6	96	0.15	41	0.5	41	0.45	40	0.6	96
0.36	49	0.6	96	0.18	102	0.15	41	0.45	40	0.22	120	0.15	41	0.18	102	0.15	106	0.18	56	0.45	40	0.36	49	0.38	100	0.23	97	0.45	40	0.38	100	0.38	100	0.6	96	0.22	120	0.6	96	0.45	40	0.22	120	0.22	120	0.45	40	0.54	74
0.17	66	0.18	56	0.01	65	0.15	41	0.38	100	0.22	120	0.38	100	0.18	56	0.36	49	0.23	97	0.18	56	0.45	40	0.36	49	0.01	65	0.15	41	0.00000	0.00000	0.00000	0.00000	0.00000	0.00000	0.00000	0.00000	0.00000	0.00000	0.00000	0.00000	0.00000	0.00000	0.00000	0.00000	0.00000	0.00000	0.00000	0.00000
0.6	96	0.18	102	0.18	102	0.5	41	0.45	40	0.22	120	0.15	41	0.17	66	0.15	106	0.54	74	0.4	94	0.36	49	0.6	96	0.6	96	0.45	40	0.6	96	0.22	120	0.45	40	0.22	120	0.45	40	0.5	41	0.36	49	0.54	74	0.38	100	0.54	74
0.6	96	0.18	102	0.18	102	0.5	41	0.45	40	0.22	120	0.15	41	0.17	66	0.15	106	0.54	74	0.4	94	0.36	49	0.6	96	0.6	96	0.45	40	0.6	96	0.22	120	0.45	40	0.22	120	0.45	40	0.5	41	0.36	49	0.54	74	0.38	100	0.54	74
0.6	96	0.18	102	0.5	41	0.45	40	0.22	120	0.15	41	0.38	100	0.36	49	0.15	106	0.18	56	0.45	40	0.23	97	0.45	40	0.6	96	0.5	41	0.6	96	0.6	96	0.22	120	0.22	120	0.54	74	0.6	96	0.45	40	0.5	41	0.6	96	0.6	96
0.6	96	0.18	102	0.5	41	0.45	40	0.22	120	0.15	41	0.38	100	0.36	49	0.15	106	0.18	56	0.45	40	0.23	97	0.45	40	0.6	96	0.5	41	0.6	96	0.6	96	0.22	120	0.22	120	0.54	74	0.6	96	0.45	40	0.5	41	0.6	96	0.6	96
0.6	96	0.18	102	0.5	41	0.45	40	0.22	120	0.15	41	0.22	120	0.15	106	0.15	106	0.18	56	0.45	40	0.23	97	0.45	40	0.6	96	0.5	41	0.6	96	0.6	96	0.6	96	0.22	120	0.4	94	0.4	94	0.45	40	0.5	41	0.6	96	0.6	96
0.6	96	0.18	102	0.5	41	0.45	40	0.22	120	0.15	41	0.22	120	0.03	56	0.15	106	0.54	74	0.6	96	0.22	120	0.54	74	0.45	40	0.15	41	0.38	100	0.4	94	0.5	41	0.22	120	0.5	41	0.6	96	0.5	41	0.5	41	0.45	40	0.6	96
0.6	96	0.5	41	0.36	49	0.18	56	0.03	56	0.54	74	0.15	41	0.54	74	0.6	96	0.45	40	0.45	40	0.01	65	0.18	56	0.15	106	0.01	65	0.12	134	0.23	97	0.01	65	0.18	102	0.07	93	0.45	40	0.45	40	0.01	65	0.03	56	0.18	56
0.6	96	0.6	96	0.18	102	0.5	41	0.45	40	0.38	100	0.5	41	0.36	49	0.18	102	0.18	56	0.45	40	0.36	49	0.6	96	0.23	97	0.45	40	0.6	96	0.54	74	0.6	96	0.22	120	0.38	100	0.45	20	0.36	49	0.38	100	0.54	74	0.54	74
0.6	96	0.6	96	0.6	96	0.6	96	0.22	120	0.6	96	0.45	20	0.45	40	0.15	41	0.12	134	0.03	56	0.01	65	0.45	20	0.5	41	0.22	120	0.22	120	0.22	120	0.22	120	0.45	40	0.15	106	0.23	97	0.22	120	0.45	40	0.12	134	0.38	100
0.6	96	0.6	96	0.07	93	0.5	41	0.45	40	0.22	120	0.15	41	0.15	106	0.18	102	0.18	56	0.45	40	0.36	49	0.22	120	0.22	120	0.45	40	0.38	100	0.45	20	0.6	96	0.22	120	0.54	74	0.45	40	0.5	41	0.45	20	0.45	40	0.6	96
0.6	96	0.6	96	0.07	93	0.5	41	0.45	40	0.22	120	0.15	41	0.15	106	0.18	102	0.18	56	0.45	40	0.36	49	0.22	120	0.22	120	0.45	40	0.38	100	0.45	20	0.6	96	0.22	120	0.54	74	0.45	40	0.5	41	0.45	20	0.45	40	0.6	96
0.6	96	0.23	97	0.15	106	0.15	41	0.18	102	0.6	96	0.15	41	0.12	134	0.45	20	0.54	74	0.4	94	0.18	102	0.23	97	0.01	65	0.03	56	0.22	120	0.18	56	0.6	96	0.4	94	0.03	56	0.18	56	0.6	96	0.36	49	0.45	40	0.5	41
0.6	96	0.54	74	0.38	100	0.6	96	0.45	40	0.15	106	0.15	41	0.01	65	0.15	106	0.18	56	0.45	40	0.36	49	0.03	56	0.38	100	0.45	40	0.38	100	0.36	49	0.5	41	0.38	100	0.45	40	0.45	20	0.5	41	0.45	20	0.54	74	0.6	96
0.6	96	0.54	74	0.18	102	0.5	41	0.45	40	0.22	120	0.45	40	0.07	93	0.15	106	0.23	97	0.4	94	0.36	49	0.6	96	0.54	74	0.45	40	0.23	97	0.54	74	0.45	40	0.22	120	0.54	74	0.23	97	0.36	49	0.38	100	0.23	97	0.45	40
0.6	96	0.54	74	0.23	97	0.5	41	0.45	40	0.22	120	0.15	41	0.18	102	0.15	106	0.18	56	0.4	94	0.36	49	0.54	74	0.54	74	0.45	40	0.38	100	0.45	20	0.45	40	0.38	100	0.45	40	0.36	49	0.5	41	0.22	120	0.38	100	0.45	40
0.6	96	0.54	74	0.54	74	0.5	41	0.45	40	0.22	120	0.15	41	0.18	102	0.18	102	0.18	56	0.45	40	0.36	49	0.54	74	0.38	100	0.45	40	0.22	120	0.45	40	0.6	96	0.22	120	0.45	40	0.5	41	0.5	41	0.22	120	0.38	100	0.5	41
0.03	56	0.38	100	0.23	97	0.01	65	0.18	102	0.22	120	0.23	97	0.38	100	0.54	74	0.45	20	0.45	20	0.15	41	0.15	106	0.45	20	0.38	100	0.18	56	0.45	20	0.18	56	0.18	102	0.36	49	0.18	102	0.6	96	0.22	120	0.12	134	0.01	65
0.03	56	0.38	100	0.54	74	0.54	74	0.5	41	0.45	40	0.22	120	0.12	134	0.07	93	0.18	102	0.18	56	0.45	40	0.36	49	0.6	96	0.54	74	0.45	40	0.54	74	0.22	120	0.45	40	0.38	100	0.45	40	0.5	41	0.22	120	0.22	120	0.45	40
0.03	56	0.38	100	0.54	74	0.54	74	0.5	41	0.45	40	0.22	120	0.15	41	0.07	93	0.18	102	0.18	56	0.45	40	0.36	49	0.6	96	0.54	74	0.45	40	0.54	74	0.22	120	0.45	40	0.38	100	0.45	40	0.5	41	0.5	41	0.22	120	0.45	40
0.03	56	0.38	100	0.54	74	0.54	74	0.5	41	0.45	40	0.22	120	0.15	41	0.07	93	0.18	102	0.18	56	0.45	40	0.36	49	0.6	96	0.54	74	0.45	40	0.54	74	0.22	120	0.45	40	0.38	100	0.45	40	0.5	41	0.5	41	0.22	120	0.45	40
0.03	56	0.15	106	0.5	41	0.45	40	0.22	120	0.15	41	0.23	97	0.12	134	0.15	106	0.54	74	0.6	96	0.22	120	0.54	74	0.54	74	0.5	41	0.54	74	0.22	120	0.6	96	0.45	20	0.45	40	0.45	40	0.45	40	0.5	41	0.54	74	0.45	40
0.03	56	0.45	40	0.23	97	0.5	41	0.45	40	0.22	120	0.5	41	0.18	102	0.18	102	0.18	56	0.45	40	0.36	49	0.4	94	0.6	96	0.45	40	0.54	74	0.45	20	0.23	97	0.38	100	0.45	40	0.45	20	0.5	41	0.22	120	0.54	74	0.45	40
0.03	56	0.45	40	0.23	97	0.5	41	0.45	40	0.22	120	0.5	41	0.18	102	0.18	102	0.18	56	0.45	40	0.36	49	0.4	94	0.6	96	0.45	40	0.54	74	0.45	20	0.23	97	0.38	100	0.54	74	0.45	20	0.5	41	0.22	120	0.54	74	0.45	40
0.03	56	0.45	40	0.23	97	0.5	41	0.45	40	0.22	120	0.5	41	0.18	102	0.18	102	0.18	56	0.45	40	0.36	49	0.4	94	0.23	97	0.45	40	0.54	74	0.45	20	0.23	97	0.38	100	0.54	74	0.45	20	0.5	41	0.22	120	0.54	74	0.45	40
0.03	56	0.18	56	0.5	41	0.18	102	0.45	40	0.23	97	0.15	41	0.22	120	0.22	120	0.4	94	0.07	93	0.12	134	0.54	74	0.6	96	0.4	94	0.45	40	0.6	96	0.38	100	0.15	41	0.22	120	0.6	96	0.23	97	0.38	100	0.38	100	0.22	120
0.03	56	0.22	120	0.18	56	0.07	93	0.18	102	0.36	49	0.03	56	0.38	100	0.54	74	0.45	20	0.45	20	0.5	41	0.15	106	0.45	20	0.12	134	0.18	56	0.45	20	0.18	56	0.18	102	0.12	134	0.18	102	0.6	96	0.22	120	0.12	134	0.4	94
0.03	56	0.23	97	0.18	102	0.5	41	0.45	40	0.22	120	0.15	41	0.17	66	0.15	106	0.18	56	0.45	40	0.36	49	0.6	96	0.45	20	0.45	40	0.23	97	0.54	74	0.38	100	0.22	120	0.45	40	0.45	40	0.36	49	0.23	97	0.54	74	0.6	96
0.03	56	0.23	97	0.18	102	0.5	41	0.45	40	0.22	120	0.15	41	0.17	66	0.15	106	0.18	56	0.45	40	0.36	49	0.6	96	0.45	20	0.45	40	0.23	97	0.54	74	0.38	100	0.22	120	0.45	40	0.45	40	0.36	49	0.23	97	0.54	74	0.6	96
0.03	56	0.23	97	0.18	102	0.5	41	0.45	40	0.22	120	0.15	41	0.17	66	0.18	102	0.18	56	0.45	40	0.36	49	0.6	96	0.45	20	0.45	40	0.23	97	0.38	100	0.38	100	0.22	120	0.45	40	0.45	40	0.36	49	0.23	97	0.54	74	0.6	96
0.03	56	0.54	74	0.23	97	0.5	41	0.45	40	0.22	120	0.5	41	0.18	102	0.15	106	0.18	56	0.45	40	0.36	49	0.4	94	0.23	97	0.45	40	0.54	74	0.45	20	0.23	97	0.38	100	0.45	40	0.45	20	0.5	41	0.22	120	0.6	96	0.45	40
0.03	56	0.54	74	0.23	97	0.5	41	0.45	40	0.22	120	0.5	41	0.18	102	0.15	106	0.18	56	0.45	40	0.36	49	0.4	94	0.23	97	0.45	40	0.54	74	0.45	20	0.23	97	0.38	100	0.45	40	0.45	20	0.5	41	0.22	120	0.54	74	0.45	40
0.45	40	0.6	96	0.38	100	0.5	41	0.45	40	0.36	49	0.15	41	0.18	102	0.15	106	0.18	56	0.45	40	0.36	49	0.4	94	0.22	120	0.45	40	0.23	97	0.6	96	0.45	40	0.38	100	0.45	40	0.45	20	0.5	41	0.22	120	0.38	100	0.45	40
0.45	40	0.6	96	0.18	102	0.5	41	0.45	40	0.22	120	0.15	41	0.18	102	0.15	106	0.18	56	0.45	40	0.36	49	0.6	96	0.23	97	0.45	40	0.38	100	0.22	120	0.23	97	0.22	120	0.54	74	0.45	40	0.22	120	0.22	120	0.4	94	0.54	74
0.45	40	0.6	96	0.07	93	0.5	41	0.45	40	0.22	120	0.15	41	0.18	102	0.18	102	0.38	100	0.45	40	0.36	49	0.22	120	0.38	100	0.45	40	0.38	100	0.45	20	0.6	96	0.22	120	0.54	74	0.45	40	0.5	41	0.45	20	0.45	40	0.45	40
0.45	40	0.6	96	0.07	93	0.5	41	0.45	40	0.22	120	0.15	41	0.18	102	0.18	102	0.23	97	0.45	40	0.36	49	0.22	120	0.38	100	0.45	40	0.38	100	0.45	20	0.6	96	0.22	120	0.54	74	0.45	40	0.5	41	0.45	20	0.45	40	0.45	40
0.45	40	0.6	96	0.07	93	0.5	41	0.45	40	0.22	120	0.15	41	0.18	102	0.18	102	0.23	97	0.45	40	0.36	49	0.22	120	0.38	100	0.45	40	0.38	100	0.45	20	0.6	96	0.22	120	0.54	74	0.45	40	0.5	41	0.45	20	0.45	40	0.45	40
0.45	40	0.6	96	0.07	93	0.5	41	0.45	40	0.22	120	0.15	41	0.18	102	0.18	102	0.23	97	0.45	40	0.36	49	0.22	120	0.38	100	0.45	40	0.38	100	0.45	20	0.6	96	0.22	120	0.54	74	0.45	40	0.5	41	0.45	20	0.45	40	0.45	40
0.45	40	0.6	96	0.07	93	0.5	41	0.45	40	0.22	120	0.15	41	0.18	102	0.18	102	0.23	97	0.45	40	0.36	49	0.22	120	0.38	100	0.45	40	0.38	100	0.45	20	0.6	96	0.22	120	0.54	74	0.45	40	0.5	41	0.45	20	0.45	40	0.45	40
0.45	40	0.6	96	0.07	93	0.5	41	0.45	40	0.22	120	0.15	41	0.18	102	0.18	102	0.23	97	0.45	40	0.36	49	0.22	120	0.38	100	0.45	40	0.38	100	0.45	20	0.6	96	0.22	120	0.54	74	0.45	40	0.5	41	0.45	20	0.45	40	0.45	40
0.45	40	0.6	96	0.07	93	0.5	41	0.45	40	0.22	120	0.15	41	0.18	102	0.18	102	0.23	97	0.45	40	0.36	49	0.22	120	0.38	100	0.45	40	0.38	100	0.45	20	0.6	96	0.22	120	0.54	74	0.45	40	0.5	41	0.45	20	0.45	40	0.45	40
0.45	40	0.6	96	0.07	93	0.5	41	0.45	40	0.22	120	0.15	41	0.18	102	0.18	102	0.23	97	0.45	40	0.36	49	0.22	120	0.38	100	0.45	40	0.38	100	0.45	20	0.6	96	0.22	120	0.54	74	0.45	40	0.5	41	0.45	20	0.45	40	0.45	40
0.45	40	0.6	96	0.07	93	0.5	41	0.45	40	0.22	120	0.15	41	0.18	102	0.18	102	0.23	97	0.45	40	0.36	49	0.22	120	0.23	97	0.45	40	0.38	100	0.45	20	0.6	96	0.22	120	0.54	74	0.45	40	0.5	41	0.45	20	0.45	40	0.45	40
0.45	40	0.6	96	0.07	93	0.5	41	0.45	40	0.22	120	0.15	41	0.18	102	0.18	102	0.23	97	0.45	40	0.36	49	0.22	120	0.54	74	0.45	40	0.38	100	0.45	20	0.6	96	0.22	120	0.54	74	0.45	40	0.5	41	0.45	20	0.45	40	0.45	40
0.45	40	0.6	96	0.07	93	0.5	41	0.45	40	0.22	120	0.15	41	0.18	102	0.18	102	0.23	97	0.45	40	0.36	49	0.22	120	0.54	74	0.45	40	0.38	100	0.45	20	0.6	96	0.22	120	0.54	74	0.45	40	0.5	41	0.45	20	0.45	40	0.45	40
0.45	40	0.6	96	0.07	93	0.5	41	0.45	40	0.22	120	0.15	41	0.03	56	0.18	102	0.23	97	0.45	40	0.36	49	0.22	120	0.38	100	0.45	40	0.38	100	0.45	20	0.6	96	0.22	120	0.54	74	0.45	40	0.5	41	0.45	20	0.45	40	0.45	40
0.45	40	0.6	96	0.23	97	0.5	41	0.45	40	0.22	120	0.22	120	0.15	106	0.15	106	0.18	56	0.45	40	0.36	49	0.6	96	0.23	97	0.45	40	0.6	96	0.45	20	0.22	120	0.38	100	0.45	40	0.5	41	0.5	41	0.22	120	0.45	40	0.6	96
0.45	40	0.23	97	0.18	102	0.5	41	0.45	40	0.22	120	0.15	41	0.18	102	0.15	106	0.18	56	0.45	40	0.36	49	0.45	40	0.6	96	0.45	40	0.38	100	0.38	100	0.54	74	0.22	120	0.38	100	0.5	41	0.22	120	0.22	120	0.4	94	0.54	74
0.45	40	0.54	74	0.23	97	0.5	41	0.45	40	0.38	100	0.5	41	0.18	102	0.18	102	0.22	120	0.45	40	0.36	49	0.4	94	0.38	100	0.45	40	0.38	100	0.45	20	0.54	74	0.38	100	0.45	40	0.45	20	0.5	41	0.22	120	0.54	74	0.45	40
0.4	94	0.38	100	0.18	102	0.5	41	0.45	40	0.22	120	0.15	41	0.18	102	0.23	97	0.18	56	0.45	40	0.36	49	0.5	41	0.22	120	0.45	40	0.38	100	0.38	100	0.6	96	0.38	100	0.22	120	0.5	41	0.22	120	0.22	120	0.45	40	0.54	74
0.4	94	0.18	102	0.15	106	0.45	40	0.45	40	0.54	74	0.15	41	0.38	100	0.12	134	0.54	74	0.6	96	0.22	120	0.54	74	0.5	41	0.5	41	0.22	120	0.38	100	0.22	120	0.22	120	0.54	74	0.45	40	0.5	41	0.5	41	0.45	40	0.23	97
0.4	94	0.18	102	0.15	106	0.54	74	0.45	40	0.54	74	0.15	41	0.38	100	0.12	134	0.54	74	0.6	96	0.22	120	0.54	74	0.5	41	0.5	41	0.22	120	0.38	100	0.22	120	0.22	120	0.54	74	0.45	40	0.5	41	0.5	41	0.45	40	0.23	97
0.4	94	0.18	102	0.15	106	0.54	74	0.45	40	0.54	74	0.15	41	0.23	97	0.12	134	0.54	74	0.6	96	0.22	120	0.54	74	0.5	41	0.5	41	0.22	120	0.38	100	0.22	120	0.22	120	0.54	74	0.45	40	0.5	41	0.5	41	0.45	40	0.23	97
0.4	94	0.18	102	0.5	41	0.45	40	0.22	120	0.15	41	0.23	97	0.15	106	0.15	106	0.22	120	0.45	40	0.23	97	0.54	74	0.38	100	0.5	41	0.6	96	0.45	40	0.45	40	0.22	120	0.45	40	0.54	74	0.5	41	0.5	41	0.6	96	0.6	96
0.4	94	0.18	102	0.5	41	0.45	40	0.22	120	0.15	41	0.23	97	0.15	106	0.15	106	0.22	120	0.45	40	0.23	97	0.54	74	0.38	100	0.5	41	0.6	96	0.45	40	0.45	40	0.22	120	0.45	40	0.54	74	0.5	41	0.5	41	0.6	96	0.6	96
0.4	94	0.23	97	0.18	102	0.5	41	0.45	40	0.22	120	0.15	41	0.18	102	0.22	120	0.18	56	0.45	40	0.36	49	0.23	97	0.22	120	0.45	40	0.38	100	0.38	100	0.6	96	0.38	100	0.6	96	0.45	40	0.22	120	0.22	120	0.4	94	0.36	49
0.4	94	0.54	74	0.23	97	0.5	41	0.45	40	0.15	106	0.6	96	0.03	56	0.18	102	0.18	56	0.45	40	0.36	49	0.6	96	0.4	94	0.45	40	0.38	100	0.5	41	0.54	74	0.38	100	0.54	74	0.22	120	0.5	41	0.22	120	0.5	41	0.45	40
0.12	134	0.18	102	0.5	41	0.45	40	0.22	120	0.15	41	0.01	65	0.15	106	0.15	106	0.22	120	0.45	40	0.23	97	0.54	74	0.38	100	0.5	41	0.6	96	0.45	40	0.45	40	0.22	120	0.45	40	0.4	94	0.5	41	0.5	41	0.45	40	0.6	96
0.12	134	0.6	96	0.18	102	0.5	41	0.45	40	0.22	120	0.15	41	0.18	102	0.15	106	0.18	56	0.45	40	0.36	49	0.38	100	0.36	49	0.45	40	0.38	100	0.38	100	0.23	97	0.36	49	0.6	96	0.23	97	0.22	120	0.22	120	0.45	40	0.54	74
0.12	134	0.6	96	0.18	102	0.15	41	0.45	40	0.22	120	0.15	41	0.15	106	0.15	106	0.18	56	0.45	40	0.36	49	0.38	100	0.38	100	0.45	40	0.23	97	0.23	97	0.23	97	0.36	49	0.6	96	0.54	74	0.22	120	0.23	97	0.45	40	0.54	74
0.12	134	0.6	96	0.18	102	0.15	41	0.45	40	0.22	120	0.15	41	0.18	102	0.15	106	0.18	56	0.45	40	0.36	49	0.38	100	0.36	49	0.45	40	0.38	100	0.38	100	0.23	97	0.36	49	0.6	96	0.38	100	0.22	120	0.5	41	0.27	18	0.38	100
0.12	134	0.6	96	0.18	102	0.15	41	0.45	40	0.22	120	0.15	41	0.18	102	0.15	106	0.18	56	0.45	40	0.36	49	0.38	100	0.22	120	0.45	40	0.38	100	0.54	74	0.23	97	0.36	49	0.6	96	0.6	96	0.22	120	0.22	120	0.45	40	0.54	74
0.12	134	0.45	40	0.15	106	0.5	41	0.45	40	0.22	120	0.15	41	0.03	56	0.18	102	0.18	56	0.45	40	0.36	49	0.4	94	0.38	100	0.45	40	0.38	100	0.23	97	0.45	20	0.23	97	0.23	97	0.45	40	0.5	41	0.5	41	0.45	40	0.45	40
0.12	134	0.12	134	0.5	41	0.45	40	0.45	40	0.17	66	0.38	100	0.03	56	0.18	102	0.12	134	0.01	65	0.22	120	0.45	40	0.6	96	0.18	102	0.03	56	0.17	66	0.6	96	0.07	93	0.07	93	0.6	96	0.45	40	0.45	40	0.15	106	0.12	134
0.18	56	0.38	100	0.18	102	0.5	41	0.45	40	0.22	120	0.15	41	0.36	49	0.15	106	0.18	56	0.45	40	0.36	49	0.15	41	0.22	120	0.45	40	0.38	100	0.38	100	0.6	96	0.22	120	0.6	96	0.45	40	0.22	120	0.22	120	0.4	94	0.6	96
0.18	56	0.38	100	0.18	56	0.01	65	0.15	106	0.23	97	0.45	40	0.07	93	0.23	97	0.03	56	0.18	102	0.45	40	0.03	56	0.03	56	0.36	49	0.03	56	0.23	97	0.38	100	0.22	120	0.38	100	0.38	100	0.54	74	0.23	97	0.45	40	0.17	66
0.18	56	0.6	96	0.18	102	0.5	41	0.45	40	0.12	134	0.27	18	0.12	134	0.12	134	0.38	100	0.54	74	0.38	100	0.6	96	0.23	97	0.6	96	0.6	96	0.23	97	0.45	40	0.38	100	0.12	134	0.54	74	0.36	49	0.6	96	0.38	100	0.6	96
0.18	56	0.6	96	0.18	102	0.5	41	0.45	40	0.22	120	0.15	41	0.15	106	0.15	106	0.22	120	0.45	40	0.36	49	0.6	96	0.23	97	0.45	40	0.38	100	0.38	100	0.6	96	0.22	120	0.54	74	0.5	41	0.22	120	0.45	20	0.54	74	0.54	74
0.18	56	0.6	96	0.18	102	0.5	41	0.45	40	0.22	120	0.15	41	0.18	102	0.15	106	0.18	56	0.45	40	0.36	49	0.6	96	0.6	96	0.45	40	0.38	100	0.23	97	0.6	96	0.22	120	0.38	100	0.45	40	0.22	120	0.22	120	0.4	94	0.54	74
0.18	56	0.6	96	0.18	102	0.5	41	0.45	40	0.22	120	0.15	41	0.18	102	0.15	106	0.15	41	0.45	40	0.36	49	0.6	96	0.23	97	0.45	40	0.38	100	0.23	97	0.6	96	0.22	120	0.23	97	0.5	41	0.22	120	0.22	120	0.4	94	0.54	74
0.18	56	0.6	96	0.18	102	0.5	41	0.45	40	0.22	120	0.15	41	0.18	102	0.15	106	0.15	41	0.45	40	0.36	49	0.6	96	0.23	97	0.45	40	0.38	100	0.23	97	0.6	96	0.22	120	0.23	97	0.5	41	0.22	120	0.22	120	0.4	94	0.54	74
0.18	56	0.6	96	0.18	102	0.5	41	0.45	40	0.22	120	0.15	41	0.18	102	0.15	106	0.15	41	0.45	40	0.36	49	0.6	96	0.23	97	0.45	40	0.38	100	0.23	97	0.6	96	0.22	120	0.23	97	0.5	41	0.22	120	0.22	120	0.4	94	0.54	74
0.18	56	0.6	96	0.18	102	0.5	41	0.45	40	0.22	120	0.15	41	0.18	102	0.18	102	0.18	56	0.45	40	0.38	100	0.6	96	0.6	96	0.45	40	0.38	100	0.22	120	0.23	97	0.36	49	0.54	74	0.6	96	0.22	120	0.22	120	0.45	40	0.6	96
0.18	56	0.6	96	0.18	102	0.5	41	0.45	40	0.22	120	0.15	41	0.36	49	0.15	106	0.18	56	0.45	40	0.36	49	0.15	41	0.22	120	0.45	40	0.38	100	0.54	74	0.6	96	0.22	120	0.22	120	0.5	41	0.22	120	0.22	120	0.45	40	0.23	97
0.18	56	0.6	96	0.6	96	0.03	56	0.45	40	0.15	106	0.27	18	0.17	66	0.22	120	0.18	56	0.27	18	0.38	100	0.54	74	0.54	74	0.18	56	0.4	94	0.5	41	0.45	40	0.38	100	0.6	96	0.45	40	0.36	49	0.6	96	0.38	100	0.38	100
0.18	56	0.6	96	0.6	96	0.03	56	0.45	40	0.18	102	0.27	18	0.17	66	0.22	120	0.18	56	0.27	18	0.38	100	0.54	74	0.6	96	0.18	56	0.45	40	0.5	41	0.45	40	0.38	100	0.6	96	0.45	40	0.36	49	0.6	96	0.45	40	0.38	100
0.18	56	0.6	96	0.03	56	0.5	41	0.45	40	0.22	120	0.15	41	0.18	102	0.18	102	0.38	100	0.45	40	0.36	49	0.22	120	0.38	100	0.45	40	0.38	100	0.45	20	0.6	96	0.22	120	0.54	74	0.45	40	0.5	41	0.45	20	0.45	40	0.45	40
0.18	56	0.6	96	0.03	56	0.5	41	0.45	40	0.22	120	0.15	41	0.18	102	0.18	102	0.23	97	0.45	40	0.36	49	0.22	120	0.23	97	0.45	40	0.38	100	0.45	20	0.6	96	0.22	120	0.54	74	0.45	40	0.5	41	0.45	20	0.45	40	0.45	40
0.18	56	0.6	96	0.03	56	0.5	41	0.45	40	0.22	120	0.15	41	0.18	102	0.18	102	0.23	97	0.45	40	0.36	49	0.22	120	0.23	97	0.45	40	0.38	100	0.45	20	0.6	96	0.22	120	0.54	74	0.45	40	0.5	41	0.45	20	0.45	40	0.45	40
0.18	56	0.6	96	0.07	93	0.5	41	0.45	40	0.22	120	0.5	41	0.15	106	0.18	102	0.4	94	0.45	40	0.36	49	0.23	97	0.22	120	0.45	40	0.38	100	0.45	20	0.6	96	0.22	120	0.54	74	0.45	40	0.45	40	0.45	20	0.45	40	0.45	40
0.18	56	0.6	96	0.07	93	0.5	41	0.45	40	0.22	120	0.15	41	0.15	106	0.18	102	0.6	96	0.45	40	0.36	49	0.22	120	0.22	120	0.45	40	0.38	100	0.45	20	0.6	96	0.22	120	0.54	74	0.45	40	0.5	41	0.45	20	0.45	40	0.5	41
0.18	56	0.6	96	0.07	93	0.5	41	0.45	40	0.22	120	0.15	41	0.15	106	0.18	102	0.18	56	0.45	40	0.36	49	0.22	120	0.22	120	0.45	40	0.38	100	0.45	20	0.6	96	0.22	120	0.54	74	0.45	40	0.5	41	0.45	20	0.45	40	0.6	96
0.18	56	0.6	96	0.07	93	0.5	41	0.45	40	0.22	120	0.15	41	0.18	102	0.18	102	0.23	97	0.45	40	0.36	49	0.22	120	0.6	96	0.45	40	0.38	100	0.45	20	0.6	96	0.22	120	0.54	74	0.45	40	0.5	41	0.45	20	0.45	40	0.45	40
0.18	56	0.45	40	0.6	96	0.5	41	0.45	40	0.23	97	0.15	41	0.18	102	0.18	102	0.18	56	0.45	40	0.36	49	0.6	96	0.23	97	0.6	96	0.22	120	0.45	40	0.4	94	0.38	100	0.45	40	0.45	20	0.5	41	0.22	120	0.38	100	0.45	40
0.18	56	0.01	65	0.18	102	0.5	41	0.45	40	0.22	120	0.15	41	0.18	102	0.15	106	0.22	120	0.45	40	0.36	49	0.18	102	0.23	97	0.45	40	0.38	100	0.23	97	0.23	97	0.22	120	0.6	96	0.22	120	0.22	120	0.22	120	0.45	40	0.54	74
0.18	56	0.01	65	0.18	102	0.5	41	0.45	40	0.22	120	0.15	41	0.18	102	0.15	106	0.22	120	0.45	40	0.36	49	0.18	102	0.23	97	0.45	40	0.38	100	0.23	97	0.23	97	0.22	120	0.6	96	0.22	120	0.22	120	0.22	120	0.45	40	0.54	74
0.18	56	0.22	120	0.15	106	0.07	93	0.07	93	0.45	40	0.18	102	0.6	96	0.15	41	0.01	65	0.15	106	0.45	40	0.6	96	0.23	97	0.27	18	0.01	65	0.22	120	0.12	134	0.22	120	0.22	120	0.18	102	0.6	96	0.18	56	0.01	65	0.22	120
0.18	56	0.23	97	0.18	102	0.5	41	0.45	40	0.38	100	0.15	41	0.18	102	0.18	102	0.18	56	0.45	40	0.36	49	0.15	41	0.22	120	0.45	40	0.38	100	0.38	100	0.6	96	0.38	100	0.6	96	0.5	41	0.22	120	0.22	120	0.45	40	0.5	41
0.18	56	0.23	97	0.18	102	0.5	41	0.45	40	0.22	120	0.5	41	0.36	49	0.15	106	0.18	56	0.45	40	0.36	49	0.5	41	0.22	120	0.45	40	0.23	97	0.36	49	0.23	97	0.38	100	0.6	96	0.5	41	0.22	120	0.22	120	0.45	40	0.6	96
0.18	56	0.23	97	0.18	102	0.5	41	0.45	40	0.22	120	0.5	41	0.07	93	0.18	102	0.18	56	0.45	40	0.36	49	0.15	41	0.22	120	0.45	40	0.38	100	0.54	74	0.38	100	0.38	100	0.6	96	0.5	41	0.22	120	0.22	120	0.45	40	0.22	120
0.18	56	0.23	97	0.18	102	0.5	41	0.45	40	0.22	120	0.15	41	0.18	102	0.15	106	0.18	56	0.45	40	0.36	49	0.6	96	0.6	96	0.45	40	0.38	100	0.38	100	0.23	97	0.22	120	0.23	97	0.45	40	0.22	120	0.22	120	0.4	94	0.54	74
0.18	56	0.23	97	0.18	102	0.5	41	0.45	40	0.22	120	0.15	41	0.18	102	0.18	102	0.18	56	0.45	40	0.36	49	0.15	41	0.22	120	0.45	40	0.38	100	0.38	100	0.6	96	0.38	100	0.6	96	0.54	74	0.22	120	0.22	120	0.45	40	0.6	96
0.18	56	0.23	97	0.18	102	0.5	41	0.45	40	0.22	120	0.15	41	0.18	102	0.18	102	0.18	56	0.45	40	0.36	49	0.15	41	0.22	120	0.45	40	0.54	74	0.54	74	0.6	96	0.38	100	0.6	96	0.45	40	0.22	120	0.22	120	0.45	40	0.6	96
0.18	56	0.23	97	0.18	102	0.5	41	0.45	40	0.22	120	0.15	41	0.18	102	0.03	56	0.18	56	0.45	40	0.36	49	0.15	41	0.22	120	0.45	40	0.38	100	0.38	100	0.6	96	0.22	120	0.6	96	0.5	41	0.22	120	0.22	120	0.45	40	0.6	96
0.18	56	0.23	97	0.18	102	0.5	41	0.45	40	0.22	120	0.15	41	0.18	102	0.12	134	0.18	56	0.45	40	0.36	49	0.15	41	0.22	120	0.45	40	0.38	100	0.38	100	0.6	96	0.22	120	0.4	94	0.45	40	0.22	120	0.22	120	0.4	94	0.6	96
0.18	56	0.23	97	0.18	102	0.5	41	0.45	40	0.22	120	0.15	41	0.18	102	0.07	93	0.18	56	0.45	40	0.36	49	0.15	41	0.22	120	0.45	40	0.38	100	0.23	97	0.6	96	0.22	120	0.4	94	0.5	41	0.22	120	0.22	120	0.45	40	0.23	97
0.18	56	0.23	97	0.18	102	0.5	41	0.45	40	0.22	120	0.15	41	0.36	49	0.15	106	0.18	56	0.45	40	0.36	49	0.5	41	0.22	120	0.45	40	0.38	100	0.45	20	0.23	97	0.38	100	0.6	96	0.5	41	0.22	120	0.22	120	0.45	40	0.6	96
0.18	56	0.23	97	0.18	102	0.5	41	0.45	40	0.22	120	0.15	41	0.36	49	0.15	106	0.18	56	0.45	40	0.36	49	0.15	41	0.22	120	0.45	40	0.38	100	0.38	100	0.38	100	0.22	120	0.54	74	0.5	41	0.22	120	0.22	120	0.45	40	0.23	97
0.18	56	0.23	97	0.18	102	0.5	41	0.45	40	0.22	120	0.15	41	0.36	49	0.15	106	0.18	56	0.45	40	0.36	49	0.15	41	0.22	120	0.45	40	0.38	100	0.38	100	0.6	96	0.22	120	0.6	96	0.5	41	0.22	120	0.22	120	0.45	40	0.6	96
0.18	56	0.23	97	0.18	102	0.5	41	0.45	40	0.22	120	0.15	41	0.36	49	0.15	106	0.18	56	0.45	40	0.36	49	0.15	41	0.22	120	0.45	40	0.38	100	0.38	100	0.6	96	0.22	120	0.6	96	0.5	41	0.22	120	0.22	120	0.45	40	0.6	96
0.18	56	0.23	97	0.18	102	0.5	41	0.45	40	0.22	120	0.15	41	0.36	49	0.15	106	0.18	56	0.45	40	0.36	49	0.15	41	0.22	120	0.45	40	0.38	100	0.38	100	0.6	96	0.22	120	0.6	96	0.5	41	0.22	120	0.22	120	0.45	40	0.6	96
0.18	56	0.23	97	0.18	102	0.5	41	0.45	40	0.22	120	0.15	41	0.36	49	0.15	106	0.18	56	0.45	40	0.36	49	0.15	41	0.22	120	0.45	40	0.38	100	0.38	100	0.6	96	0.22	120	0.6	96	0.5	41	0.22	120	0.22	120	0.45	40	0.6	96
0.18	56	0.23	97	0.18	102	0.5	41	0.45	40	0.22	120	0.15	41	0.36	49	0.15	106	0.18	56	0.45	40	0.36	49	0.15	41	0.22	120	0.45	40	0.38	100	0.38	100	0.6	96	0.22	120	0.6	96	0.5	41	0.22	120	0.22	120	0.45	40	0.6	96
0.18	56	0.23	97	0.18	102	0.5	41	0.45	40	0.22	120	0.15	41	0.36	49	0.15	106	0.18	56	0.45	40	0.36	49	0.15	41	0.22	120	0.45	40	0.38	100	0.38	100	0.6	96	0.22	120	0.6	96	0.5	41	0.22	120	0.22	120	0.45	40	0.6	96
0.18	56	0.23	97	0.18	102	0.5	41	0.45	40	0.22	120	0.15	41	0.36	49	0.15	106	0.18	56	0.45	40	0.36	49	0.15	41	0.22	120	0.45	40	0.38	100	0.38	100	0.6	96	0.22	120	0.6	96	0.5	41	0.22	120	0.22	120	0.45	40	0.6	96
0.18	56	0.23	97	0.18	102	0.5	41	0.45	40	0.22	120	0.15	41	0.36	49	0.15	106	0.18	56	0.45	40	0.36	49	0.15	41	0.22	120	0.45	40	0.38	100	0.38	100	0.6	96	0.22	120	0.6	96	0.5	41	0.22	120	0.23	97	0.45	40	0.38	100
0.18	56	0.23	97	0.18	102	0.5	41	0.45	40	0.22	120	0.15	41	0.36	49	0.15	106	0.18	56	0.45	40	0.36	49	0.15	41	0.22	120	0.45	40	0.38	100	0.38	100	0.6	96	0.22	120	0.54	74	0.5	41	0.22	120	0.22	120	0.45	40	0.6	96
0.18	56	0.23	97	0.18	102	0.5	41	0.45	40	0.22	120	0.15	41	0.36	49	0.15	106	0.18	56	0.45	40	0.36	49	0.15	41	0.22	120	0.45	40	0.38	100	0.54	74	0.6	96	0.22	120	0.6	96	0.5	41	0.22	120	0.22	120	0.27	18	0.54	74
0.18	56	0.23	97	0.18	102	0.5	41	0.45	40	0.22	120	0.15	41	0.36	49	0.15	106	0.18	56	0.45	40	0.36	49	0.15	41	0.22	120	0.45	40	0.38	100	0.54	74	0.23	97	0.22	120	0.6	96	0.45	40	0.22	120	0.22	120	0.45	40	0.6	96
0.18	56	0.23	97	0.18	102	0.5	41	0.45	40	0.22	120	0.15	41	0.36	49	0.15	106	0.18	56	0.45	40	0.36	49	0.15	41	0.23	97	0.45	40	0.38	100	0.38	100	0.6	96	0.38	100	0.6	96	0.45	40	0.22	120	0.22	120	0.45	40	0.6	96
0.18	56	0.23	97	0.18	102	0.5	41	0.45	40	0.22	120	0.15	41	0.01	65	0.15	106	0.18	56	0.45	40	0.36	49	0.15	41	0.22	120	0.45	40	0.38	100	0.38	100	0.23	97	0.38	100	0.54	74	0.5	41	0.22	120	0.22	120	0.45	40	0.6	96
0.18	56	0.23	97	0.18	102	0.5	41	0.45	40	0.23	97	0.15	41	0.23	97	0.18	102	0.18	56	0.45	40	0.36	49	0.15	41	0.22	120	0.45	40	0.38	100	0.38	100	0.6	96	0.23	97	0.22	120	0.5	41	0.22	120	0.23	97	0.45	40	0.23	97
0.18	56	0.54	74	0.15	106	0.5	41	0.45	40	0.22	120	0.5	41	0.18	102	0.18	102	0.18	56	0.45	40	0.36	49	0.6	96	0.23	97	0.6	96	0.23	97	0.45	20	0.23	97	0.23	97	0.6	96	0.5	41	0.22	120	0.22	120	0.5	41	0.22	120
0.18	56	0.54	74	0.15	106	0.5	41	0.45	40	0.22	120	0.5	41	0.18	102	0.18	102	0.18	56	0.45	40	0.36	49	0.6	96	0.23	97	0.6	96	0.23	97	0.45	20	0.23	97	0.23	97	0.6	96	0.5	41	0.22	120	0.15	41	0.6	96	0.22	120
0.18	56	0.54	74	0.18	102	0.5	41	0.45	40	0.22	120	0.45	20	0.15	106	0.15	106	0.18	56	0.54	74	0.36	49	0.54	74	0.23	97	0.45	40	0.6	96	0.23	97	0.22	120	0.22	120	0.54	74	0.6	96	0.22	120	0.22	120	0.6	96	0.6	96
0.18	56	0.54	74	0.18	102	0.5	41	0.45	40	0.22	120	0.5	41	0.12	134	0.18	102	0.54	74	0.45	40	0.36	49	0.6	96	0.6	96	0.45	40	0.38	100	0.54	74	0.5	41	0.22	120	0.54	74	0.36	49	0.36	49	0.38	100	0.45	20	0.45	40
0.18	56	0.54	74	0.18	102	0.5	41	0.45	40	0.22	120	0.5	41	0.22	120	0.18	102	0.54	74	0.45	40	0.36	49	0.4	94	0.6	96	0.45	40	0.38	100	0.54	74	0.5	41	0.22	120	0.54	74	0.36	49	0.36	49	0.38	100	0.45	20	0.45	40
0.18	56	0.54	74	0.18	102	0.5	41	0.45	40	0.22	120	0.27	18	0.15	106	0.18	102	0.6	96	0.45	40	0.36	49	0.6	96	0.6	96	0.45	40	0.38	100	0.38	100	0.5	41	0.22	120	0.54	74	0.38	100	0.36	49	0.22	120	0.45	40	0.54	74
0.18	56	0.54	74	0.18	102	0.5	41	0.45	40	0.22	120	0.27	18	0.15	106	0.18	102	0.6	96	0.45	40	0.36	49	0.6	96	0.6	96	0.45	40	0.38	100	0.54	74	0.45	40	0.22	120	0.54	74	0.22	120	0.36	49	0.22	120	0.45	40	0.45	40
0.18	56	0.54	74	0.18	102	0.5	41	0.45	40	0.22	120	0.27	18	0.15	106	0.18	102	0.6	96	0.45	40	0.36	49	0.12	134	0.23	97	0.45	40	0.38	100	0.38	100	0.5	41	0.22	120	0.6	96	0.38	100	0.36	49	0.22	120	0.45	40	0.54	74
0.18	56	0.54	74	0.18	102	0.5	41	0.45	40	0.22	120	0.15	41	0.54	74	0.18	102	0.18	56	0.45	40	0.36	49	0.6	96	0.23	97	0.45	40	0.38	100	0.38	100	0.23	97	0.22	120	0.54	74	0.5	41	0.22	120	0.22	120	0.45	40	0.54	74
0.18	56	0.54	74	0.54	74	0.38	100	0.45	40	0.03	56	0.45	40	0.01	65	0.15	106	0.38	100	0.23	97	0.23	97	0.6	96	0.5	41	0.5	41	0.54	74	0.6	96	0.38	100	0.38	100	0.54	74	0.54	74	0.36	49	0.54	74	0.6	96	0.5	41
0.18	56	0.27	18	0.38	100	0.18	56	0.54	74	0.17	66	0.45	40	0.12	134	0.45	40	0.12	134	0.6	96	0.23	97	0.18	56	0.36	49	0.18	102	0.6	96	0.07	93	0.27	18	0.03	56	0.23	97	0.03	56	0.15	106	0.12	134	0.01	65	0.54	74
0.07	93	0.6	96	0.07	93	0.5	41	0.45	40	0.22	120	0.15	41	0.15	106	0.15	106	0.22	120	0.45	40	0.23	97	0.45	40	0.54	74	0.5	41	0.6	96	0.54	74	0.17	66	0.22	120	0.45	40	0.54	74	0.5	41	0.5	41	0.6	96	0.6	96
0.07	93	0.6	96	0.07	93	0.5	41	0.45	40	0.22	120	0.15	41	0.15	106	0.15	106	0.22	120	0.45	40	0.23	97	0.45	40	0.54	74	0.5	41	0.6	96	0.54	74	0.17	66	0.22	120	0.45	40	0.54	74	0.5	41	0.5	41	0.6	96	0.6	96
0.07	93	0.6	96	0.07	93	0.5	41	0.45	40	0.22	120	0.15	41	0.15	106	0.15	106	0.22	120	0.45	40	0.23	97	0.45	40	0.54	74	0.5	41	0.6	96	0.54	74	0.17	66	0.22	120	0.45	40	0.54	74	0.5	41	0.5	41	0.6	96	0.6	96
0.07	93	0.45	40	0.15	106	0.5	41	0.45	40	0.22	120	0.5	41	0.12	134	0.18	102	0.23	97	0.45	40	0.36	49	0.54	74	0.38	100	0.45	40	0.23	97	0.38	100	0.54	74	0.38	100	0.54	74	0.22	120	0.36	49	0.38	100	0.54	74	0.54	74
0.07	93	0.45	40	0.07	93	0.5	41	0.45	40	0.22	120	0.5	41	0.15	106	0.15	106	0.45	20	0.45	40	0.23	97	0.45	40	0.6	96	0.5	41	0.6	96	0.6	96	0.22	120	0.22	120	0.54	74	0.6	96	0.45	40	0.5	41	0.6	96	0.6	96
0.07	93	0.45	40	0.07	93	0.5	41	0.45	40	0.22	120	0.5	41	0.15	106	0.15	106	0.18	56	0.45	40	0.23	97	0.45	40	0.6	96	0.5	41	0.6	96	0.6	96	0.22	120	0.22	120	0.54	74	0.6	96	0.45	40	0.5	41	0.54	74	0.6	96
0.07	93	0.45	40	0.07	93	0.5	41	0.45	40	0.22	120	0.15	41	0.15	106	0.15	106	0.22	120	0.45	40	0.23	97	0.45	40	0.54	74	0.5	41	0.6	96	0.54	74	0.45	40	0.22	120	0.45	40	0.54	74	0.5	41	0.5	41	0.6	96	0.6	96
0.07	93	0.23	97	0.15	106	0.5	41	0.45	40	0.22	120	0.15	41	0.15	106	0.36	49	0.22	120	0.45	40	0.23	97	0.45	40	0.22	120	0.5	41	0.38	100	0.5	41	0.6	96	0.22	120	0.54	74	0.6	96	0.45	20	0.5	41	0.45	40	0.4	94
0.07	93	0.23	97	0.15	106	0.5	41	0.45	40	0.22	120	0.15	41	0.15	106	0.36	49	0.22	120	0.45	40	0.23	97	0.45	40	0.22	120	0.5	41	0.38	100	0.5	41	0.6	96	0.22	120	0.54	74	0.6	96	0.45	20	0.5	41	0.45	40	0.4	94
0.07	93	0.54	74	0.18	102	0.5	41	0.45	40	0.22	120	0.5	41	0.36	49	0.15	106	0.23	97	0.6	96	0.36	49	0.6	96	0.38	100	0.45	40	0.45	40	0.54	74	0.54	74	0.22	120	0.45	40	0.6	96	0.36	49	0.22	120	0.5	41	0.45	40
0.07	93	0.54	74	0.18	102	0.5	41	0.45	40	0.22	120	0.5	41	0.22	120	0.15	106	0.6	96	0.6	96	0.36	49	0.6	96	0.54	74	0.45	40	0.45	40	0.54	74	0.6	96	0.22	120	0.45	40	0.6	96	0.36	49	0.22	120	0.5	41	0.45	40
0.07	93	0.54	74	0.45	40	0.12	134	0.6	96	0.07	93	0.27	18	0.23	97	0.12	134	0.5	41	0.22	120	0.38	100	0.54	74	0.38	100	0.45	40	0.07	93	0.54	74	0.45	40	0.6	96	0.38	100	0.54	74	0.36	49	0.45	40	0.36	49	0.45	40
0.01	65	0.45	20	0.54	74	0.18	56	0.36	49	0.17	66	0.01	65	0.01	65	0.38	100	0.45	40	0.54	74	0.18	56	0.36	49	0.5	41	0.17	66	0.22	120	0.45	20	0.45	20	0.15	41	0.12	134	0.45	20	0.6	96	0.18	56	0.45	20	0.18	56
0.01	65	0.18	102	0.15	106	0.5	41	0.45	40	0.22	120	0.5	41	0.23	97	0.12	134	0.18	102	0.4	94	0.22	120	0.6	96	0.5	41	0.5	41	0.22	120	0.38	100	0.38	100	0.22	120	0.38	100	0.54	74	0.5	41	0.5	41	0.45	40	0.38	100
0.01	65	0.6	96	0.27	18	0.03	56	0.18	102	0.18	102	0.4	94	0.38	100	0.38	100	0.45	20	0.45	20	0.5	41	0.54	74	0.45	20	0.12	134	0.18	56	0.45	20	0.18	56	0.18	102	0.12	134	0.18	102	0.6	96	0.22	120	0.12	134	0.18	102
0.01	65	0.6	96	0.27	18	0.03	56	0.18	102	0.18	102	0.4	94	0.38	100	0.38	100	0.45	20	0.45	20	0.5	41	0.54	74	0.45	20	0.12	134	0.18	56	0.45	20	0.18	56	0.18	102	0.12	134	0.18	102	0.6	96	0.22	120	0.12	134	0.18	102
0.01	65	0.6	96	0.27	18	0.03	56	0.18	102	0.18	102	0.4	94	0.38	100	0.54	74	0.45	20	0.45	20	0.5	41	0.54	74	0.45	20	0.12	134	0.18	56	0.45	20	0.18	56	0.18	102	0.12	134	0.18	102	0.6	96	0.22	120	0.12	134	0.18	102
0.01	65	0.23	97	0.12	134	0.22	120	0.15	106	0.15	41	0.36	49	0.12	134	0.36	49	0.36	49	0.4	94	0.23	97	0.38	100	0.5	41	0.45	40	0.18	102	0.38	100	0.38	100	0.07	93	0.03	56	0.18	102	0.36	49	0.54	74	0.45	20	0.54	74
0.01	65	0.54	74	0.6	96	0.5	41	0.45	40	0.23	97	0.15	41	0.18	102	0.18	102	0.23	97	0.45	40	0.36	49	0.4	94	0.38	100	0.45	40	0.38	100	0.22	120	0.6	96	0.38	100	0.38	100	0.22	120	0.5	41	0.22	120	0.45	40	0.45	40
0.01	65	0.54	74	0.23	97	0.5	41	0.45	40	0.38	100	0.15	41	0.18	102	0.18	102	0.23	97	0.45	40	0.36	49	0.4	94	0.38	100	0.45	40	0.38	100	0.22	120	0.6	96	0.38	100	0.38	100	0.22	120	0.5	41	0.22	120	0.45	40	0.45	40
0.01	65	0.54	74	0.23	97	0.5	41	0.45	40	0.38	100	0.15	41	0.18	102	0.18	102	0.23	97	0.45	40	0.36	49	0.4	94	0.38	100	0.45	40	0.38	100	0.22	120	0.6	96	0.38	100	0.38	100	0.22	120	0.5	41	0.22	120	0.45	40	0.45	40
0.01	65	0.54	74	0.23	97	0.5	41	0.45	40	0.38	100	0.15	41	0.18	102	0.18	102	0.23	97	0.45	40	0.36	49	0.4	94	0.38	100	0.45	40	0.38	100	0.22	120	0.6	96	0.38	100	0.38	100	0.22	120	0.45	40	0.22	120	0.45	40	0.45	40
0.01	65	0.54	74	0.23	97	0.5	41	0.45	40	0.22	120	0.15	41	0.15	106	0.15	106	0.18	56	0.45	40	0.36	49	0.03	56	0.36	49	0.6	96	0.23	97	0.45	40	0.45	40	0.22	120	0.6	96	0.36	49	0.5	41	0.22	120	0.23	97	0.45	40
0.22	120	0.38	100	0.23	97	0.5	41	0.45	40	0.22	120	0.5	41	0.18	102	0.15	106	0.18	56	0.45	40	0.36	49	0.4	94	0.22	120	0.45	40	0.38	100	0.45	20	0.4	94	0.38	100	0.45	40	0.36	49	0.5	41	0.22	120	0.54	74	0.22	120
0.22	120	0.18	102	0.45	40	0.6	96	0.01	65	0.27	18	0.03	56	0.23	97	0.45	40	0.15	106	0.12	134	0.03	56	0.6	96	0.18	56	0.01	65	0.22	120	0.07	93	0.45	20	0.22	120	0.18	102	0.12	134	0.45	20	0.22	120	0.18	56	0.36	49
0.22	120	0.6	96	0.07	93	0.5	41	0.45	40	0.22	120	0.15	41	0.18	102	0.18	102	0.23	97	0.45	40	0.36	49	0.22	120	0.23	97	0.45	40	0.38	100	0.45	20	0.6	96	0.22	120	0.54	74	0.45	40	0.5	41	0.45	20	0.45	40	0.45	40
0.22	120	0.6	96	0.07	93	0.15	41	0.45	40	0.22	120	0.15	41	0.18	102	0.18	102	0.23	97	0.45	40	0.36	49	0.22	120	0.54	74	0.45	40	0.38	100	0.45	20	0.6	96	0.22	120	0.54	74	0.45	40	0.5	41	0.45	20	0.45	40	0.45	40
0.22	120	0.45	40	0.18	102	0.5	41	0.45	40	0.22	120	0.5	41	0.01	65	0.18	102	0.23	97	0.45	40	0.36	49	0.36	49	0.23	97	0.45	40	0.23	97	0.23	97	0.6	96	0.22	120	0.54	74	0.45	40	0.36	49	0.22	120	0.45	40	0.5	41
0.22	120	0.4	94	0.22	120	0.5	41	0.45	40	0.18	102	0.15	41	0.12	134	0.15	106	0.12	134	0.45	40	0.36	49	0.4	94	0.54	74	0.45	40	0.6	96	0.23	97	0.6	96	0.38	100	0.45	40	0.45	20	0.5	41	0.22	120	0.38	100	0.45	40
0.22	120	0.4	94	0.23	97	0.5	41	0.45	40	0.38	100	0.15	41	0.18	102	0.15	106	0.18	56	0.45	40	0.36	49	0.4	94	0.38	100	0.45	40	0.38	100	0.22	120	0.6	96	0.38	100	0.45	40	0.45	20	0.45	40	0.22	120	0.38	100	0.45	40
0.22	120	0.22	120	0.18	102	0.5	41	0.45	40	0.22	120	0.15	41	0.07	93	0.22	120	0.15	106	0.27	18	0.03	56	0.23	97	0.45	40	0.45	40	0.5	41	0.22	120	0.6	96	0.54	74	0.22	120	0.6	96	0.45	40	0.45	40	0.22	120	0.36	49
0.22	120	0.54	74	0.6	96	0.5	41	0.45	40	0.38	100	0.15	41	0.18	102	0.15	106	0.18	56	0.45	40	0.36	49	0.4	94	0.38	100	0.45	40	0.38	100	0.22	120	0.6	96	0.38	100	0.45	40	0.45	20	0.45	40	0.22	120	0.22	120	0.45	40
0.22	120	0.54	74	0.6	96	0.5	41	0.45	40	0.38	100	0.15	41	0.18	102	0.15	106	0.18	56	0.45	40	0.36	49	0.4	94	0.23	97	0.45	40	0.38	100	0.22	120	0.54	74	0.38	100	0.45	40	0.45	20	0.45	40	0.22	120	0.38	100	0.45	40
0.22	120	0.54	74	0.22	120	0.5	41	0.45	40	0.38	100	0.15	41	0.15	106	0.18	102	0.18	56	0.45	40	0.36	49	0.4	94	0.38	100	0.45	40	0.38	100	0.22	120	0.6	96	0.38	100	0.45	40	0.45	20	0.45	40	0.22	120	0.23	97	0.6	96
0.22	120	0.54	74	0.22	120	0.5	41	0.45	40	0.38	100	0.15	41	0.15	106	0.18	102	0.18	56	0.45	40	0.36	49	0.4	94	0.38	100	0.45	40	0.6	96	0.6	96	0.23	97	0.38	100	0.45	40	0.45	20	0.5	41	0.22	120	0.45	40	0.45	40
0.22	120	0.54	74	0.22	120	0.5	41	0.45	40	0.38	100	0.15	41	0.18	102	0.15	106	0.18	56	0.45	40	0.36	49	0.4	94	0.38	100	0.45	40	0.38	100	0.22	120	0.6	96	0.38	100	0.45	40	0.45	20	0.45	40	0.22	120	0.38	100	0.45	40
0.22	120	0.54	74	0.22	120	0.5	41	0.45	40	0.38	100	0.15	41	0.18	102	0.15	106	0.18	56	0.45	40	0.36	49	0.4	94	0.38	100	0.45	40	0.38	100	0.22	120	0.6	96	0.38	100	0.45	40	0.45	20	0.45	40	0.22	120	0.38	100	0.45	40
0.22	120	0.54	74	0.22	120	0.5	41	0.45	40	0.38	100	0.15	41	0.18	102	0.15	106	0.18	56	0.45	40	0.36	49	0.4	94	0.38	100	0.45	40	0.38	100	0.22	120	0.6	96	0.38	100	0.45	40	0.45	20	0.45	40	0.22	120	0.38	100	0.45	40
0.22	120	0.54	74	0.22	120	0.5	41	0.45	40	0.38	100	0.15	41	0.18	102	0.15	106	0.18	56	0.45	40	0.36	49	0.4	94	0.38	100	0.45	40	0.38	100	0.22	120	0.6	96	0.38	100	0.45	40	0.45	20	0.45	40	0.22	120	0.38	100	0.45	40
0.22	120	0.54	74	0.22	120	0.5	41	0.45	40	0.38	100	0.15	41	0.18	102	0.15	106	0.18	56	0.45	40	0.36	49	0.4	94	0.38	100	0.45	40	0.38	100	0.22	120	0.6	96	0.38	100	0.45	40	0.45	20	0.45	40	0.22	120	0.38	100	0.45	40
0.22	120	0.54	74	0.22	120	0.5	41	0.45	40	0.38	100	0.15	41	0.18	102	0.15	106	0.18	56	0.45	40	0.36	49	0.4	94	0.38	100	0.45	40	0.38	100	0.22	120	0.6	96	0.38	100	0.45	40	0.45	20	0.45	40	0.22	120	0.38	100	0.45	40
0.22	120	0.54	74	0.22	120	0.5	41	0.45	40	0.38	100	0.15	41	0.18	102	0.15	106	0.18	56	0.45	40	0.36	49	0.4	94	0.38	100	0.45	40	0.36	49	0.22	120	0.6	96	0.38	100	0.45	40	0.45	20	0.45	40	0.22	120	0.38	100	0.5	41
0.22	120	0.54	74	0.22	120	0.5	41	0.45	40	0.38	100	0.15	41	0.18	102	0.15	106	0.18	56	0.45	40	0.36	49	0.4	94	0.38	100	0.54	74	0.38	100	0.22	120	0.6	96	0.38	100	0.45	40	0.45	20	0.45	40	0.22	120	0.38	100	0.45	40
0.22	120	0.54	74	0.22	120	0.5	41	0.45	40	0.38	100	0.15	41	0.18	102	0.15	106	0.18	56	0.45	40	0.36	49	0.4	94	0.54	74	0.45	40	0.38	100	0.22	120	0.6	96	0.38	100	0.6	96	0.45	20	0.45	40	0.22	120	0.38	100	0.45	40
0.22	120	0.54	74	0.22	120	0.5	41	0.45	40	0.38	100	0.15	41	0.18	102	0.15	106	0.18	56	0.45	40	0.36	49	0.4	94	0.54	74	0.45	40	0.54	74	0.22	120	0.6	96	0.38	100	0.45	40	0.45	20	0.45	40	0.22	120	0.23	97	0.45	40
0.22	120	0.54	74	0.22	120	0.5	41	0.45	40	0.38	100	0.15	41	0.18	102	0.15	106	0.22	120	0.45	40	0.36	49	0.6	96	0.38	100	0.45	40	0.23	97	0.23	97	0.23	97	0.38	100	0.45	40	0.45	20	0.45	40	0.22	120	0.54	74	0.45	40
0.22	120	0.54	74	0.22	120	0.5	41	0.45	40	0.38	100	0.15	41	0.18	102	0.15	106	0.23	97	0.45	40	0.36	49	0.4	94	0.38	100	0.45	40	0.38	100	0.22	120	0.6	96	0.38	100	0.45	40	0.45	20	0.45	40	0.22	120	0.54	74	0.45	40
0.22	120	0.54	74	0.22	120	0.5	41	0.45	40	0.38	100	0.15	41	0.18	102	0.18	102	0.18	56	0.45	40	0.36	49	0.4	94	0.38	100	0.45	40	0.23	97	0.6	96	0.23	97	0.38	100	0.45	40	0.36	49	0.5	41	0.22	120	0.54	74	0.45	40
0.22	120	0.54	74	0.22	120	0.5	41	0.45	40	0.36	49	0.15	41	0.18	102	0.15	106	0.18	56	0.45	40	0.36	49	0.4	94	0.38	100	0.45	40	0.38	100	0.22	120	0.6	96	0.38	100	0.45	40	0.45	20	0.45	40	0.22	120	0.38	100	0.45	40
0.22	120	0.54	74	0.22	120	0.5	41	0.45	40	0.36	49	0.15	41	0.18	102	0.15	106	0.18	56	0.45	40	0.36	49	0.4	94	0.38	100	0.45	40	0.38	100	0.22	120	0.6	96	0.38	100	0.45	40	0.45	20	0.45	40	0.22	120	0.38	100	0.45	40
0.22	120	0.54	74	0.23	97	0.5	41	0.45	40	0.38	100	0.15	41	0.15	106	0.18	102	0.18	56	0.45	40	0.36	49	0.03	56	0.38	100	0.5	41	0.22	120	0.5	41	0.4	94	0.22	120	0.45	40	0.22	120	0.5	41	0.22	120	0.22	120	0.45	40
0.22	120	0.54	74	0.23	97	0.5	41	0.45	40	0.38	100	0.15	41	0.18	102	0.18	102	0.12	134	0.45	40	0.36	49	0.6	96	0.38	100	0.45	40	0.38	100	0.22	120	0.6	96	0.38	100	0.38	100	0.22	120	0.5	41	0.22	120	0.45	40	0.45	40
0.22	120	0.54	74	0.23	97	0.5	41	0.45	40	0.38	100	0.15	41	0.18	102	0.18	102	0.23	97	0.45	40	0.36	49	0.4	94	0.38	100	0.45	40	0.38	100	0.22	120	0.6	96	0.38	100	0.38	100	0.22	120	0.5	41	0.22	120	0.45	40	0.45	40
0.23	97	0.18	102	0.18	102	0.5	41	0.45	40	0.22	120	0.15	41	0.23	97	0.03	56	0.6	96	0.6	96	0.22	120	0.54	74	0.6	96	0.5	41	0.22	120	0.22	120	0.54	74	0.22	120	0.54	74	0.5	41	0.5	41	0.5	41	0.45	40	0.6	96
0.23	97	0.18	102	0.5	41	0.45	40	0.22	120	0.15	41	0.38	100	0.36	49	0.15	106	0.18	56	0.45	40	0.23	97	0.45	40	0.6	96	0.22	120	0.6	96	0.6	96	0.22	120	0.22	120	0.54	74	0.6	96	0.45	40	0.5	41	0.6	96	0.6	96
0.23	97	0.18	102	0.5	41	0.45	40	0.22	120	0.15	41	0.38	100	0.36	49	0.15	106	0.18	56	0.45	40	0.23	97	0.45	40	0.54	74	0.6	96	0.6	96	0.6	96	0.22	120	0.22	120	0.54	74	0.6	96	0.45	40	0.5	41	0.6	96	0.6	96
0.23	97	0.18	102	0.5	41	0.45	40	0.22	120	0.15	41	0.07	93	0.15	106	0.15	106	0.18	56	0.45	40	0.23	97	0.45	40	0.38	100	0.5	41	0.6	96	0.54	74	0.45	40	0.22	120	0.54	74	0.54	74	0.5	41	0.6	96	0.45	40	0.6	96
0.23	97	0.18	102	0.5	41	0.45	40	0.22	120	0.15	41	0.01	65	0.12	134	0.15	106	0.22	120	0.45	40	0.23	97	0.45	40	0.54	74	0.5	41	0.6	96	0.54	74	0.45	40	0.22	120	0.4	94	0.54	74	0.45	40	0.6	96	0.45	40	0.6	96
0.23	97	0.6	96	0.15	106	0.5	41	0.45	40	0.22	120	0.15	41	0.18	102	0.15	106	0.45	40	0.45	40	0.36	49	0.6	96	0.54	74	0.45	40	0.23	97	0.23	97	0.23	97	0.38	100	0.45	40	0.54	74	0.45	40	0.22	120	0.22	120	0.45	20
0.23	97	0.6	96	0.18	102	0.5	41	0.45	40	0.15	106	0.5	41	0.22	120	0.18	102	0.18	56	0.45	40	0.36	49	0.6	96	0.23	97	0.45	40	0.6	96	0.38	100	0.6	96	0.38	100	0.38	100	0.5	41	0.36	49	0.38	100	0.45	40	0.38	100
0.23	97	0.6	96	0.18	102	0.5	41	0.45	40	0.22	120	0.15	41	0.18	102	0.18	102	0.18	56	0.45	40	0.36	49	0.15	41	0.22	120	0.45	40	0.38	100	0.38	100	0.6	96	0.23	97	0.6	96	0.5	41	0.22	120	0.22	120	0.6	96	0.6	96
0.23	97	0.6	96	0.18	102	0.15	41	0.45	40	0.22	120	0.15	41	0.18	102	0.15	106	0.18	56	0.45	40	0.36	49	0.38	100	0.38	100	0.45	40	0.38	100	0.15	41	0.23	97	0.36	49	0.22	120	0.45	40	0.22	120	0.22	120	0.45	40	0.54	74
0.23	97	0.6	96	0.07	93	0.5	41	0.45	40	0.22	120	0.15	41	0.15	106	0.18	102	0.18	56	0.45	40	0.36	49	0.22	120	0.22	120	0.45	40	0.38	100	0.45	20	0.6	96	0.22	120	0.54	74	0.45	40	0.5	41	0.45	20	0.45	40	0.6	96
0.23	97	0.6	96	0.07	93	0.5	41	0.45	40	0.22	120	0.15	41	0.15	106	0.18	102	0.18	56	0.45	40	0.36	49	0.22	120	0.22	120	0.45	40	0.38	100	0.45	20	0.6	96	0.22	120	0.54	74	0.45	40	0.5	41	0.45	20	0.45	40	0.6	96
0.23	97	0.6	96	0.23	97	0.5	41	0.45	40	0.22	120	0.15	41	0.12	134	0.15	106	0.18	56	0.45	40	0.36	49	0.03	56	0.36	49	0.6	96	0.23	97	0.45	40	0.45	40	0.22	120	0.6	96	0.36	49	0.5	41	0.22	120	0.23	97	0.45	40
0.23	97	0.45	40	0.15	106	0.15	41	0.4	94	0.38	100	0.27	18	0.36	49	0.15	106	0.38	100	0.36	49	0.36	49	0.6	96	0.38	100	0.54	74	0.54	74	0.23	97	0.4	94	0.38	100	0.54	74	0.6	96	0.36	49	0.15	106	0.54	74	0.45	40
0.23	97	0.45	40	0.18	102	0.5	41	0.45	40	0.22	120	0.5	41	0.18	102	0.18	102	0.6	96	0.45	40	0.36	49	0.36	49	0.23	97	0.45	40	0.38	100	0.38	100	0.45	40	0.22	120	0.6	96	0.23	97	0.36	49	0.22	120	0.45	40	0.45	40
0.23	97	0.01	65	0.18	102	0.5	41	0.45	40	0.22	120	0.15	41	0.18	102	0.18	102	0.18	56	0.45	40	0.36	49	0.15	41	0.22	120	0.45	40	0.38	100	0.38	100	0.6	96	0.22	120	0.6	96	0.45	40	0.22	120	0.22	120	0.45	40	0.6	96
0.23	97	0.22	120	0.22	120	0.5	41	0.45	40	0.38	100	0.5	41	0.18	102	0.18	102	0.18	56	0.45	40	0.36	49	0.4	94	0.38	100	0.45	40	0.38	100	0.22	120	0.6	96	0.38	100	0.45	40	0.45	20	0.45	40	0.22	120	0.38	100	0.45	40
0.23	97	0.23	97	0.18	102	0.5	41	0.45	40	0.22	120	0.15	41	0.18	102	0.15	106	0.15	106	0.45	40	0.36	49	0.45	40	0.6	96	0.45	40	0.38	100	0.38	100	0.54	74	0.22	120	0.6	96	0.45	40	0.22	120	0.22	120	0.45	40	0.54	74
0.23	97	0.23	97	0.18	102	0.5	41	0.45	40	0.22	120	0.15	41	0.18	102	0.36	49	0.18	56	0.45	40	0.36	49	0.15	41	0.36	49	0.45	40	0.23	97	0.22	120	0.23	97	0.38	100	0.4	94	0.6	96	0.22	120	0.22	120	0.18	56	0.54	74
0.23	97	0.23	97	0.18	102	0.5	41	0.45	40	0.22	120	0.15	41	0.03	56	0.18	102	0.18	56	0.45	40	0.36	49	0.15	41	0.36	49	0.45	40	0.22	120	0.38	100	0.6	96	0.22	120	0.6	96	0.5	41	0.22	120	0.22	120	0.45	40	0.6	96
0.23	97	0.54	74	0.18	102	0.5	41	0.45	40	0.23	97	0.15	41	0.23	97	0.18	102	0.18	56	0.45	40	0.36	49	0.15	41	0.22	120	0.45	40	0.38	100	0.38	100	0.6	96	0.23	97	0.22	120	0.5	41	0.22	120	0.23	97	0.45	40	0.23	97
0.23	97	0.54	74	0.6	96	0.5	41	0.45	40	0.38	100	0.15	41	0.18	102	0.15	106	0.18	56	0.45	40	0.36	49	0.4	94	0.23	97	0.45	40	0.38	100	0.45	20	0.6	96	0.38	100	0.45	40	0.45	20	0.45	40	0.22	120	0.38	100	0.45	40
0.23	97	0.54	74	0.6	96	0.5	41	0.45	40	0.38	100	0.15	41	0.18	102	0.15	106	0.18	56	0.45	40	0.36	49	0.4	94	0.23	97	0.45	40	0.38	100	0.45	20	0.6	96	0.38	100	0.45	40	0.45	20	0.45	40	0.22	120	0.38	100	0.45	40
0.23	97	0.54	74	0.22	120	0.5	41	0.45	40	0.38	100	0.15	41	0.18	102	0.15	106	0.18	56	0.45	40	0.36	49	0.4	94	0.23	97	0.45	40	0.23	97	0.22	120	0.6	96	0.22	120	0.45	40	0.45	20	0.45	40	0.22	120	0.38	100	0.45	40
0.23	97	0.54	74	0.22	120	0.5	41	0.45	40	0.38	100	0.15	41	0.18	102	0.18	102	0.18	56	0.45	40	0.36	49	0.6	96	0.23	97	0.45	40	0.38	100	0.22	120	0.6	96	0.23	97	0.45	40	0.45	20	0.45	40	0.22	120	0.38	100	0.45	40
0.23	97	0.54	74	0.23	97	0.5	41	0.45	40	0.22	120	0.15	41	0.15	106	0.15	106	0.18	56	0.45	40	0.36	49	0.4	94	0.36	49	0.45	40	0.23	97	0.6	96	0.6	96	0.22	120	0.4	94	0.36	49	0.5	41	0.22	120	0.38	100	0.45	40
0.23	97	0.54	74	0.23	97	0.5	41	0.45	40	0.15	41	0.15	41	0.12	134	0.15	106	0.18	56	0.45	40	0.36	49	0.03	56	0.36	49	0.6	96	0.23	97	0.45	40	0.45	40	0.22	120	0.6	96	0.36	49	0.5	41	0.22	120	0.23	97	0.45	40
0.23	97	0.54	74	0.54	74	0.5	41	0.45	40	0.22	120	0.15	41	0.18	102	0.18	102	0.18	56	0.45	40	0.36	49	0.4	94	0.38	100	0.45	40	0.22	120	0.45	40	0.45	40	0.22	120	0.45	40	0.45	20	0.5	41	0.22	120	0.38	100	0.5	41
0.23	97	0.54	74	0.54	74	0.5	41	0.45	40	0.22	120	0.15	41	0.18	102	0.18	102	0.18	56	0.45	40	0.36	49	0.54	74	0.38	100	0.45	40	0.22	120	0.45	40	0.6	96	0.22	120	0.45	40	0.5	41	0.5	41	0.22	120	0.38	100	0.54	74
0.54	74	0.15	106	0.5	41	0.45	40	0.22	120	0.15	41	0.15	106	0.23	97	0.15	106	0.38	100	0.6	96	0.22	120	0.54	74	0.54	74	0.45	40	0.22	120	0.22	120	0.54	74	0.22	120	0.54	74	0.45	40	0.5	41	0.5	41	0.5	41	0.45	40
0.54	74	0.6	96	0.15	106	0.5	41	0.45	40	0.38	100	0.15	41	0.18	102	0.15	106	0.45	40	0.45	40	0.36	49	0.45	40	0.22	120	0.4	94	0.38	100	0.23	97	0.4	94	0.22	120	0.54	74	0.22	120	0.22	120	0.22	120	0.38	100	0.54	74
0.54	74	0.6	96	0.18	102	0.5	41	0.45	40	0.22	120	0.5	41	0.18	102	0.18	102	0.23	97	0.4	94	0.36	49	0.38	100	0.45	40	0.45	40	0.38	100	0.38	100	0.54	74	0.22	120	0.45	40	0.5	41	0.36	49	0.38	100	0.38	100	0.45	40
0.54	74	0.6	96	0.18	102	0.5	41	0.45	40	0.22	120	0.15	41	0.18	102	0.18	102	0.22	120	0.45	40	0.36	49	0.4	94	0.38	100	0.45	40	0.22	120	0.22	120	0.54	74	0.22	120	0.23	97	0.54	74	0.5	41	0.22	120	0.45	40	0.45	40
0.54	74	0.6	96	0.18	102	0.5	41	0.45	40	0.22	120	0.15	41	0.07	93	0.18	102	0.18	56	0.45	40	0.36	49	0.6	96	0.5	41	0.45	40	0.38	100	0.6	96	0.23	97	0.54	74	0.6	96	0.6	96	0.5	41	0.5	41	0.45	40	0.6	96
0.54	74	0.6	96	0.18	102	0.5	41	0.45	40	0.22	120	0.15	41	0.07	93	0.18	102	0.18	56	0.45	40	0.36	49	0.6	96	0.5	41	0.45	40	0.38	100	0.54	74	0.23	97	0.54	74	0.6	96	0.6	96	0.5	41	0.5	41	0.45	40	0.6	96
0.54	74	0.6	96	0.18	102	0.5	41	0.45	40	0.22	120	0.15	41	0.23	97	0.18	102	0.6	96	0.4	94	0.36	49	0.4	94	0.54	74	0.45	40	0.45	20	0.6	96	0.5	41	0.22	120	0.5	41	0.6	96	0.36	49	0.45	40	0.45	40	0.45	40
0.54	74	0.6	96	0.18	102	0.15	41	0.45	40	0.22	120	0.15	41	0.07	93	0.18	102	0.18	56	0.45	40	0.36	49	0.45	40	0.54	74	0.45	40	0.38	100	0.45	40	0.54	74	0.22	120	0.4	94	0.23	97	0.5	41	0.22	120	0.45	40	0.4	94
0.54	74	0.6	96	0.07	93	0.5	41	0.45	40	0.22	120	0.15	41	0.18	102	0.18	102	0.4	94	0.45	40	0.36	49	0.23	97	0.22	120	0.45	40	0.38	100	0.45	20	0.6	96	0.22	120	0.54	74	0.45	40	0.45	40	0.45	20	0.45	40	0.45	40
0.54	74	0.6	96	0.23	97	0.5	41	0.45	40	0.22	120	0.15	41	0.15	106	0.18	102	0.18	56	0.45	40	0.36	49	0.5	41	0.54	74	0.45	40	0.38	100	0.45	20	0.22	120	0.38	100	0.45	40	0.45	20	0.5	41	0.5	41	0.45	40	0.6	96
0.54	74	0.6	96	0.23	97	0.5	41	0.45	40	0.22	120	0.15	41	0.15	106	0.18	102	0.18	56	0.45	40	0.36	49	0.5	41	0.54	74	0.45	40	0.23	97	0.45	20	0.22	120	0.38	100	0.45	40	0.36	49	0.5	41	0.5	41	0.45	40	0.6	96
0.54	74	0.6	96	0.54	74	0.5	41	0.45	40	0.36	49	0.15	41	0.18	102	0.15	106	0.18	56	0.45	40	0.36	49	0.4	94	0.22	120	0.45	40	0.38	100	0.6	96	0.45	40	0.38	100	0.45	40	0.45	20	0.5	41	0.22	120	0.38	100	0.45	40
0.54	74	0.4	94	0.22	120	0.5	41	0.45	40	0.23	97	0.15	41	0.15	106	0.18	102	0.18	56	0.45	40	0.36	49	0.6	96	0.54	74	0.45	40	0.54	74	0.22	120	0.23	97	0.38	100	0.45	40	0.22	120	0.45	40	0.5	41	0.45	40	0.38	100
0.54	74	0.23	97	0.6	96	0.5	41	0.45	40	0.22	120	0.5	41	0.15	106	0.18	102	0.45	40	0.45	40	0.36	49	0.23	97	0.54	74	0.45	40	0.54	74	0.22	120	0.4	94	0.38	100	0.45	40	0.23	97	0.5	41	0.22	120	0.45	40	0.6	96
0.54	74	0.54	74	0.38	100	0.6	96	0.45	40	0.15	106	0.15	41	0.03	56	0.15	106	0.18	56	0.45	40	0.36	49	0.03	56	0.38	100	0.45	40	0.38	100	0.36	49	0.5	41	0.38	100	0.45	40	0.45	20	0.5	41	0.22	120	0.54	74	0.45	40
0.54	74	0.54	74	0.38	100	0.6	96	0.45	40	0.15	106	0.15	41	0.01	65	0.15	106	0.18	56	0.45	40	0.36	49	0.03	56	0.38	100	0.45	40	0.38	100	0.36	49	0.5	41	0.38	100	0.45	40	0.45	20	0.5	41	0.22	120	0.45	40	0.45	40
0.54	74	0.54	74	0.15	106	0.54	74	0.45	40	0.15	106	0.15	41	0.01	65	0.15	106	0.18	56	0.45	40	0.36	49	0.03	56	0.22	120	0.45	40	0.38	100	0.36	49	0.5	41	0.38	100	0.45	40	0.45	20	0.5	41	0.22	120	0.54	74	0.45	40
0.54	74	0.54	74	0.18	102	0.5	41	0.45	40	0.22	120	0.45	40	0.07	93	0.15	106	0.23	97	0.4	94	0.36	49	0.6	96	0.54	74	0.45	40	0.23	97	0.54	74	0.45	40	0.22	120	0.54	74	0.23	97	0.36	49	0.38	100	0.23	97	0.45	40
0.54	74	0.54	74	0.22	120	0.6	96	0.45	40	0.15	106	0.15	41	0.01	65	0.15	106	0.18	56	0.45	40	0.36	49	0.03	56	0.38	100	0.45	40	0.38	100	0.36	49	0.6	96	0.38	100	0.45	40	0.45	20	0.5	41	0.22	120	0.5	41	0.45	40
0.54	74	0.54	74	0.22	120	0.6	96	0.45	40	0.15	106	0.15	41	0.01	65	0.15	106	0.18	56	0.45	40	0.36	49	0.03	56	0.38	100	0.45	40	0.38	100	0.36	49	0.6	96	0.38	100	0.45	40	0.45	20	0.5	41	0.22	120	0.54	74	0.45	40
0.54	74	0.54	74	0.22	120	0.6	96	0.45	40	0.15	106	0.15	41	0.01	65	0.18	102	0.18	56	0.45	40	0.36	49	0.03	56	0.38	100	0.45	40	0.38	100	0.36	49	0.5	41	0.38	100	0.45	40	0.45	20	0.5	41	0.22	120	0.54	74	0.45	40
0.54	74	0.54	74	0.23	97	0.5	41	0.45	40	0.38	100	0.15	41	0.18	102	0.15	106	0.18	56	0.22	120	0.36	49	0.4	94	0.38	100	0.45	40	0.38	100	0.54	74	0.45	40	0.38	100	0.54	74	0.45	20	0.5	41	0.22	120	0.54	74	0.45	40
0.54	74	0.54	74	0.23	97	0.5	41	0.45	40	0.15	106	0.15	41	0.03	56	0.18	102	0.18	56	0.45	40	0.36	49	0.4	94	0.38	100	0.45	40	0.38	100	0.54	74	0.45	40	0.38	100	0.54	74	0.5	41	0.5	41	0.22	120	0.22	120	0.45	40
0.54	74	0.54	74	0.23	97	0.5	41	0.45	40	0.15	106	0.15	41	0.03	56	0.18	102	0.18	56	0.45	40	0.36	49	0.4	94	0.38	100	0.45	40	0.23	97	0.36	49	0.45	40	0.38	100	0.54	74	0.45	40	0.5	41	0.22	120	0.22	120	0.45	40
0.54	74	0.54	74	0.23	97	0.5	41	0.45	40	0.22	120	0.17	66	0.03	56	0.18	102	0.18	56	0.45	40	0.36	49	0.45	40	0.6	96	0.45	40	0.54	74	0.45	20	0.23	97	0.22	120	0.45	40	0.22	120	0.5	41	0.22	120	0.45	40	0.45	40
0.54	74	0.54	74	0.23	97	0.6	96	0.45	40	0.15	106	0.15	41	0.01	65	0.15	106	0.18	56	0.45	40	0.36	49	0.03	56	0.38	100	0.45	40	0.38	100	0.36	49	0.5	41	0.38	100	0.45	40	0.45	20	0.5	41	0.22	120	0.54	74	0.45	40
0.54	74	0.54	74	0.54	74	0.6	96	0.5	41	0.15	106	0.15	41	0.01	65	0.15	106	0.18	56	0.45	40	0.36	49	0.03	56	0.38	100	0.45	40	0.38	100	0.36	49	0.5	41	0.38	100	0.45	40	0.45	20	0.5	41	0.22	120	0.54	74	0.45	40
0.27	18	0.18	102	0.15	106	0.5	41	0.45	40	0.22	120	0.15	41	0.22	120	0.15	106	0.54	74	0.6	96	0.22	120	0.54	74	0.54	74	0.45	40	0.54	74	0.22	120	0.54	74	0.38	100	0.54	74	0.5	41	0.45	40	0.15	41	0.45	40	0.4	94
0.15	41	0.45	40	0.18	102	0.15	41	0.45	40	0.38	100	0.27	18	0.15	106	0.12	134	0.18	56	0.18	102	0.38	100	0.6	96	0.38	100	0.45	20	0.4	94	0.54	74	0.45	40	0.38	100	0.36	49	0.45	40	0.36	49	0.6	96	0.45	40	0.38	100
0.00000	0.00000	0.38	100	0.45	40	0.12	134	0.18	56	0.36	49	0.54	74	0.07	93	0.18	56	0.45	20	0.45	20	0.15	41	0.54	74	0.45	20	0.54	74	0.01	65	0.45	20	0.22	120	0.18	102	0.36	49	0.18	102	0.6	96	0.22	120	0.12	134	0.07	93
0.00000	0.00000	0.38	100	0.18	56	0.03	56	0.18	56	0.36	49	0.38	100	0.07	93	0.22	120	0.45	20	0.45	20	0.15	41	0.45	40	0.45	20	0.54	74	0.18	56	0.45	20	0.22	120	0.18	102	0.36	49	0.18	102	0.6	96	0.22	120	0.12	134	0.23	97
0.00000	0.00000	0.45	20	0.15	41	0.12	134	0.45	20	0.54	74	0.45	40	0.45	20	0.22	120	0.18	102	0.36	49	0.18	102	0.6	96	0.22	120	0.12	134	0.23	97	0.23	97	0.15	106	0.22	120	0.18	102	0.22	120	0.45	20	0.6	96	0.07	93	0.45	20
0.00000	0.00000	0.36	49	0.38	100	0.07	93	0.18	56	0.45	20	0.45	20	0.15	41	0.36	49	0.45	20	0.45	40	0.18	56	0.45	20	0.22	120	0.18	102	0.36	49	0.18	102	0.6	96	0.22	120	0.12	134	0.01	65	0.23	97	0.54	74	0.36	49	0.01	65
0.00000	0.00000	0.45	40	0.38	100	0.54	74	0.15	106	0.6	96	0.4	94	0.22	120	0.07	93	0.6	96	0.18	56	0.01	65	0.22	120	0.07	93	0.45	20	0.22	120	0.15	106	0.12	134	0.45	20	0.45	40	0.18	56	0.36	49	0.5	41	0.01	65	0.03	56
0.00000	0.00000	0.18	56	0.36	49	0.5	41	0.01	65	0.01	65	0.38	100	0.07	93	0.01	65	0.18	56	0.01	65	0.38	100	0.07	93	0.22	120	0.45	20	0.45	20	0.15	41	0.15	106	0.45	20	0.54	74	0.18	56	0.45	20	0.22	120	0.18	102	0.36	49
0.00000	0.00000	0.22	120	0.18	102	0.36	49	0.18	102	0.6	96	0.22	120	0.12	134	0.6	96	0.23	97	0.15	106	0.22	120	0.54	74	0.22	120	0.45	20	0.23	97	0.07	93	0.45	20	0.18	56	0.15	106	0.4	94	0.18	102	0.27	18	0.18	56	0.12	134
0.00000	0.00000	0.54	74	0.15	106	0.5	41	0.45	40	0.22	120	0.15	41	0.23	97	0.17	66	0.6	96	0.45	40	0.22	120	0.38	100	0.5	41	0.5	41	0.22	120	0.38	100	0.23	97	0.22	120	0.54	74	0.45	40	0.5	41	0.5	41	0.45	40	0.38	100
0.00000	0.00000	0.54	74	0.15	106	0.5	41	0.45	40	0.22	120	0.15	41	0.23	97	0.17	66	0.6	96	0.45	40	0.22	120	0.38	100	0.5	41	0.5	41	0.22	120	0.38	100	0.23	97	0.22	120	0.54	74	0.45	40	0.5	41	0.5	41	0.45	40	0.23	97
0.38	100	0.5	41	0.23	97	0.5	41	0.45	40	0.23	97	0.5	41	0.18	102	0.18	102	0.18	56	0.45	40	0.36	49	0.4	94	0.23	97	0.45	40	0.54	74	0.5	41	0.45	40	0.38	100	0.45	40	0.22	120	0.5	41	0.22	120	0.45	40	0.45	40
0.38	100	0.6	96	0.15	106	0.5	41	0.45	40	0.22	120	0.15	41	0.03	56	0.15	106	0.45	40	0.45	40	0.36	49	0.54	74	0.38	100	0.45	40	0.23	97	0.23	97	0.23	97	0.38	100	0.45	40	0.54	74	0.45	40	0.22	120	0.5	41	0.45	20
0.38	100	0.6	96	0.18	102	0.5	41	0.45	40	0.22	120	0.5	41	0.23	97	0.18	102	0.6	96	0.4	94	0.36	49	0.6	96	0.54	74	0.45	40	0.54	74	0.45	20	0.5	41	0.22	120	0.45	40	0.5	41	0.36	49	0.54	74	0.36	49	0.45	40
0.38	100	0.6	96	0.12	134	0.5	41	0.45	40	0.22	120	0.15	41	0.23	97	0.15	106	0.23	97	0.4	94	0.36	49	0.38	100	0.22	120	0.45	40	0.23	97	0.38	100	0.6	96	0.38	100	0.5	41	0.6	96	0.45	40	0.5	41	0.6	96	0.23	97
0.38	100	0.4	94	0.6	96	0.5	41	0.45	40	0.22	120	0.15	41	0.18	102	0.18	102	0.18	56	0.45	40	0.36	49	0.4	94	0.54	74	0.45	40	0.54	74	0.22	120	0.45	40	0.38	100	0.45	40	0.45	20	0.5	41	0.22	120	0.45	40	0.45	40
0.38	100	0.23	97	0.12	134	0.15	41	0.45	40	0.22	120	0.15	41	0.6	96	0.15	106	0.23	97	0.45	40	0.36	49	0.38	100	0.22	120	0.45	40	0.23	97	0.38	100	0.6	96	0.38	100	0.5	41	0.6	96	0.5	41	0.5	41	0.6	96	0.23	97
0.38	100	0.23	97	0.23	97	0.54	74	0.45	40	0.12	134	0.27	18	0.01	65	0.15	106	0.18	56	0.54	74	0.22	120	0.6	96	0.54	74	0.6	96	0.45	40	0.22	120	0.5	41	0.6	96	0.45	40	0.45	40	0.22	120	0.45	40	0.45	40	0.45	40
0.38	100	0.54	74	0.15	106	0.5	41	0.45	40	0.22	120	0.15	41	0.36	49	0.12	134	0.45	20	0.45	40	0.36	49	0.4	94	0.54	74	0.45	40	0.38	100	0.23	97	0.38	100	0.38	100	0.45	40	0.45	40	0.5	41	0.22	120	0.54	74	0.45	20
0.38	100	0.54	74	0.18	102	0.5	41	0.45	40	0.22	120	0.5	41	0.03	56	0.18	102	0.45	40	0.4	94	0.36	49	0.6	96	0.54	74	0.45	40	0.54	74	0.5	41	0.5	41	0.22	120	0.45	40	0.45	40	0.36	49	0.38	100	0.36	49	0.45	40
0.38	100	0.54	74	0.18	102	0.5	41	0.45	40	0.22	120	0.5	41	0.22	120	0.18	102	0.54	74	0.4	94	0.36	49	0.6	96	0.54	74	0.45	40	0.54	74	0.6	96	0.5	41	0.22	120	0.45	40	0.5	41	0.36	49	0.38	100	0.36	49	0.45	40
0.38	100	0.54	74	0.18	102	0.5	41	0.45	40	0.22	120	0.5	41	0.23	97	0.15	106	0.5	41	0.4	94	0.36	49	0.6	96	0.54	74	0.45	40	0.54	74	0.5	41	0.5	41	0.22	120	0.45	40	0.5	41	0.36	49	0.54	74	0.36	49	0.45	40
0.38	100	0.54	74	0.18	102	0.5	41	0.45	40	0.22	120	0.5	41	0.23	97	0.18	102	0.6	96	0.4	94	0.36	49	0.6	96	0.6	96	0.45	40	0.54	74	0.5	41	0.5	41	0.22	120	0.45	40	0.5	41	0.36	49	0.54	74	0.54	74	0.45	40
0.38	100	0.54	74	0.18	102	0.5	41	0.45	40	0.22	120	0.5	41	0.23	97	0.18	102	0.6	96	0.4	94	0.36	49	0.6	96	0.54	74	0.45	40	0.54	74	0.5	41	0.5	41	0.22	120	0.45	40	0.5	41	0.36	49	0.54	74	0.36	49	0.45	40
0.38	100	0.54	74	0.18	102	0.5	41	0.45	40	0.22	120	0.5	41	0.23	97	0.18	102	0.6	96	0.4	94	0.36	49	0.54	74	0.54	74	0.45	40	0.54	74	0.5	41	0.5	41	0.22	120	0.45	40	0.5	41	0.36	49	0.54	74	0.36	49	0.45	40
0.38	100	0.54	74	0.18	102	0.5	41	0.45	40	0.22	120	0.5	41	0.23	97	0.18	102	0.54	74	0.4	94	0.36	49	0.6	96	0.6	96	0.45	40	0.54	74	0.5	41	0.5	41	0.22	120	0.45	40	0.5	41	0.36	49	0.38	100	0.36	49	0.45	40
0.38	100	0.54	74	0.18	102	0.5	41	0.45	40	0.22	120	0.5	41	0.23	97	0.18	102	0.54	74	0.4	94	0.36	49	0.54	74	0.45	40	0.45	40	0.45	40	0.5	41	0.54	74	0.22	120	0.45	40	0.5	41	0.36	49	0.54	74	0.36	49	0.45	40
0.38	100	0.54	74	0.54	74	0.5	41	0.45	40	0.22	120	0.17	66	0.27	18	0.18	102	0.18	56	0.45	40	0.36	49	0.4	94	0.54	74	0.45	40	0.38	100	0.22	120	0.45	40	0.38	100	0.45	40	0.45	20	0.5	41	0.22	120	0.17	66	0.45	40
0.38	100	0.54	74	0.54	74	0.5	41	0.45	40	0.22	120	0.15	41	0.07	93	0.18	102	0.18	56	0.45	40	0.36	49	0.6	96	0.54	74	0.45	40	0.54	74	0.18	56	0.45	40	0.38	100	0.45	40	0.5	41	0.5	41	0.22	120	0.45	40	0.54	74
0.15	106	0.6	96	0.12	134	0.15	41	0.45	40	0.22	120	0.15	41	0.15	106	0.15	106	0.17	66	0.45	40	0.36	49	0.15	41	0.23	97	0.5	41	0.15	41	0.22	120	0.6	96	0.22	120	0.54	74	0.6	96	0.45	40	0.22	120	0.6	96	0.23	97
0.15	106	0.6	96	0.12	134	0.15	41	0.45	40	0.22	120	0.15	41	0.36	49	0.15	106	0.07	93	0.45	40	0.36	49	0.38	100	0.23	97	0.45	40	0.22	120	0.22	120	0.6	96	0.22	120	0.54	74	0.6	96	0.45	40	0.22	120	0.54	74	0.23	97
0.15	106	0.54	74	0.18	102	0.5	41	0.45	40	0.22	120	0.5	41	0.23	97	0.18	102	0.6	96	0.4	94	0.36	49	0.6	96	0.54	74	0.45	40	0.54	74	0.6	96	0.5	41	0.22	120	0.45	40	0.5	41	0.36	49	0.38	100	0.54	74	0.45	40
0.18	102	0.18	102	0.5	41	0.45	40	0.22	120	0.5	41	0.23	97	0.15	106	0.36	49	0.38	100	0.6	96	0.22	120	0.38	100	0.22	120	0.45	40	0.45	40	0.22	120	0.6	96	0.23	97	0.54	74	0.45	40	0.5	41	0.22	120	0.45	40	0.6	96
0.18	102	0.23	97	0.18	102	0.5	41	0.45	40	0.22	120	0.5	41	0.18	102	0.18	102	0.6	96	0.4	94	0.36	49	0.6	96	0.45	40	0.45	40	0.23	97	0.23	97	0.6	96	0.22	120	0.6	96	0.54	74	0.36	49	0.38	100	0.5	41	0.54	74
0.18	102	0.23	97	0.18	102	0.5	41	0.45	40	0.22	120	0.15	41	0.18	102	0.18	102	0.6	96	0.4	94	0.36	49	0.6	96	0.45	40	0.45	40	0.23	97	0.23	97	0.6	96	0.22	120	0.45	40	0.54	74	0.36	49	0.38	100	0.5	41	0.6	96
0.18	102	0.54	74	0.18	102	0.5	41	0.45	40	0.22	120	0.15	41	0.18	102	0.15	106	0.18	56	0.45	40	0.36	49	0.6	96	0.22	120	0.45	40	0.23	97	0.23	97	0.38	100	0.45	20	0.45	40	0.45	40	0.36	49	0.23	97	0.45	20	0.5	41
0.18	102	0.54	74	0.18	102	0.5	41	0.45	40	0.22	120	0.15	41	0.18	102	0.15	106	0.18	56	0.45	40	0.36	49	0.6	96	0.22	120	0.45	40	0.23	97	0.23	97	0.38	100	0.22	120	0.45	40	0.45	40	0.36	49	0.22	120	0.45	20	0.5	41
0.18	102	0.54	74	0.18	102	0.5	41	0.45	40	0.22	120	0.15	41	0.18	102	0.15	106	0.18	56	0.45	40	0.36	49	0.6	96	0.22	120	0.45	40	0.23	97	0.23	97	0.38	100	0.22	120	0.45	40	0.45	40	0.36	49	0.23	97	0.45	20	0.5	41
0.18	102	0.54	74	0.18	102	0.5	41	0.45	40	0.22	120	0.15	41	0.18	102	0.15	106	0.18	56	0.45	40	0.36	49	0.6	96	0.22	120	0.45	40	0.23	97	0.23	97	0.38	100	0.22	120	0.45	40	0.45	40	0.36	49	0.23	97	0.45	20	0.5	41
0.18	102	0.54	74	0.18	102	0.5	41	0.45	40	0.22	120	0.15	41	0.18	102	0.15	106	0.18	56	0.45	40	0.36	49	0.6	96	0.22	120	0.45	40	0.23	97	0.23	97	0.38	100	0.22	120	0.45	40	0.45	40	0.36	49	0.23	97	0.45	20	0.5	41
0.18	102	0.54	74	0.18	102	0.5	41	0.45	40	0.22	120	0.15	41	0.18	102	0.15	106	0.18	56	0.45	40	0.36	49	0.6	96	0.22	120	0.45	40	0.23	97	0.23	97	0.38	100	0.22	120	0.45	40	0.45	40	0.36	49	0.23	97	0.45	20	0.5	41
0.18	102	0.54	74	0.18	102	0.15	41	0.45	40	0.12	134	0.27	18	0.12	134	0.15	106	0.22	120	0.45	40	0.38	100	0.6	96	0.45	40	0.45	40	0.45	40	0.6	96	0.45	40	0.22	120	0.45	40	0.45	40	0.36	49	0.6	96	0.6	96	0.5	41
0.6	96	0.18	102	0.5	41	0.45	40	0.12	134	0.5	41	0.12	134	0.18	102	0.45	40	0.4	94	0.36	49	0.6	96	0.18	56	0.38	100	0.15	106	0.36	49	0.6	96	0.45	40	0.5	41	0.54	74	0.27	18	0.27	18	0.4	94	0.22	120	0.15	41
0.6	96	0.07	93	0.15	106	0.15	41	0.45	40	0.22	120	0.27	18	0.07	93	0.18	102	0.23	97	0.22	120	0.36	49	0.6	96	0.54	74	0.38	100	0.54	74	0.45	20	0.22	120	0.38	100	0.6	96	0.45	40	0.36	49	0.23	97	0.45	40	0.45	40
0.6	96	0.54	74	0.18	102	0.5	41	0.45	40	0.22	120	0.5	41	0.23	97	0.18	102	0.45	40	0.4	94	0.36	49	0.6	96	0.54	74	0.45	40	0.54	74	0.6	96	0.5	41	0.22	120	0.45	40	0.5	41	0.36	49	0.54	74	0.23	97	0.45	40
0.03	56	0.45	40	0.18	102	0.5	41	0.45	40	0.22	120	0.5	41	0.07	93	0.18	102	0.18	56	0.45	40	0.36	49	0.6	96	0.6	96	0.45	40	0.27	18	0.54	74	0.5	41	0.22	120	0.38	100	0.5	41	0.36	49	0.38	100	0.45	20	0.38	100
0.03	56	0.54	74	0.18	102	0.5	41	0.45	40	0.22	120	0.15	41	0.18	102	0.15	106	0.18	56	0.45	40	0.36	49	0.6	96	0.22	120	0.45	40	0.23	97	0.23	97	0.38	100	0.22	120	0.45	40	0.45	40	0.36	49	0.6	96	0.45	20	0.5	41
0.03	56	0.54	74	0.6	96	0.18	102	0.5	41	0.45	40	0.22	120	0.17	66	0.15	106	0.38	100	0.4	94	0.36	49	0.4	94	0.23	97	0.45	40	0.23	97	0.54	74	0.6	96	0.38	100	0.54	74	0.6	96	0.36	49	0.38	100	0.5	41	0.45	40
0.45	40	0.6	96	0.23	97	0.5	41	0.45	40	0.22	120	0.22	120	0.15	106	0.15	106	0.18	56	0.45	40	0.36	49	0.6	96	0.23	97	0.45	40	0.6	96	0.45	20	0.22	120	0.38	100	0.45	40	0.5	41	0.5	41	0.22	120	0.45	40	0.6	96
0.12	134	0.6	96	0.15	106	0.15	41	0.45	40	0.22	120	0.15	41	0.18	102	0.15	106	0.07	93	0.45	40	0.36	49	0.22	120	0.23	97	0.45	40	0.22	120	0.22	120	0.6	96	0.22	120	0.54	74	0.23	97	0.5	41	0.22	120	0.6	96	0.23	97
0.18	56	0.54	74	0.18	102	0.5	41	0.45	40	0.22	120	0.27	18	0.15	106	0.15	106	0.6	96	0.45	40	0.36	49	0.6	96	0.6	96	0.45	40	0.38	100	0.38	100	0.5	41	0.22	120	0.54	74	0.38	100	0.36	49	0.22	120	0.45	40	0.54	74
0.18	56	0.54	74	0.18	102	0.5	41	0.45	40	0.22	120	0.15	41	0.54	74	0.18	102	0.18	56	0.45	40	0.36	49	0.6	96	0.23	97	0.45	40	0.38	100	0.38	100	0.23	97	0.22	120	0.54	74	0.5	41	0.22	120	0.22	120	0.45	40	0.54	74
0.07	93	0.45	20	0.22	120	0.38	100	0.6	96	0.45	20	0.45	40	0.18	56	0.36	49	0.15	41	0.01	65	0.03	56	0.6	96	0.22	120	0.36	49	0.03	56	0.22	120	0.45	40	0.38	100	0.18	56	0.45	20	0.45	20	0.15	41	0.15	106	0.45	20
0.07	93	0.6	96	0.18	102	0.5	41	0.45	40	0.22	120	0.15	41	0.38	100	0.15	106	0.15	106	0.18	56	0.45	40	0.23	97	0.45	40	0.6	96	0.22	120	0.6	96	0.6	96	0.22	120	0.22	120	0.54	74	0.6	96	0.45	40	0.5	41	0.6	96
0.07	93	0.6	96	0.18	102	0.5	41	0.45	40	0.22	120	0.15	41	0.38	100	0.36	49	0.15	106	0.18	56	0.45	40	0.23	97	0.45	40	0.6	96	0.22	120	0.6	96	0.6	96	0.22	120	0.22	120	0.54	74	0.6	96	0.45	40	0.5	41	0.6	96
0.07	93	0.6	96	0.18	102	0.5	41	0.45	40	0.22	120	0.15	41	0.38	100	0.36	49	0.15	106	0.18	56	0.45	40	0.23	97	0.45	40	0.6	96	0.22	120	0.6	96	0.6	96	0.22	120	0.22	120	0.54	74	0.6	96	0.45	40	0.5	41	0.6	96
0.07	93	0.6	96	0.18	102	0.5	41	0.45	40	0.22	120	0.15	41	0.38	100	0.36	49	0.15	106	0.18	56	0.45	40	0.23	97	0.45	40	0.6	96	0.22	120	0.6	96	0.6	96	0.22	120	0.22	120	0.54	74	0.6	96	0.45	40	0.5	41	0.6	96
0.07	93	0.6	96	0.18	102	0.5	41	0.45	40	0.22	120	0.15	41	0.38	100	0.36	49	0.15	106	0.18	56	0.45	40	0.23	97	0.45	40	0.6	96	0.22	120	0.6	96	0.6	96	0.22	120	0.22	120	0.54	74	0.6	96	0.45	40	0.5	41	0.6	96
0.07	93	0.6	96	0.18	102	0.5	41	0.45	40	0.22	120	0.15	41	0.38	100	0.36	49	0.15	106	0.18	56	0.45	40	0.23	97	0.45	40	0.6	96	0.22	120	0.6	96	0.6	96	0.22	120	0.22	120	0.54	74	0.6	96	0.45	40	0.5	41	0.6	96
0.07	93	0.45	40	0.07	93	0.5	41	0.45	40	0.22	120	0.5	41	0.18	102	0.15	106	0.45	20	0.45	40	0.23	97	0.45	40	0.6	96	0.5	41	0.6	96	0.54	74	0.45	40	0.22	120	0.45	40	0.54	74	0.5	41	0.5	41	0.6	96	0.6	96
0.07	93	0.12	134	0.18	102	0.5	41	0.45	40	0.22	120	0.15	41	0.01	65	0.15	106	0.15	106	0.22	120	0.45	40	0.23	97	0.54	74	0.38	100	0.5	41	0.6	96	0.45	40	0.45	40	0.22	120	0.45	40	0.54	74	0.5	41	0.45	40	0.6	96
0.07	93	0.23	97	0.15	106	0.5	41	0.45	40	0.22	120	0.15	41	0.15	106	0.36	49	0.22	120	0.45	40	0.23	97	0.45	40	0.22	120	0.5	41	0.38	100	0.45	40	0.6	96	0.22	120	0.54	74	0.6	96	0.45	20	0.5	41	0.45	40	0.4	94
0.07	93	0.54	74	0.18	102	0.5	41	0.45	40	0.22	120	0.15	41	0.18	102	0.15	106	0.18	56	0.45	40	0.36	49	0.6	96	0.22	120	0.45	40	0.23	97	0.23	97	0.38	100	0.22	120	0.45	40	0.45	40	0.36	49	0.6	96	0.45	20	0.5	41
0.22	120	0.45	40	0.18	102	0.15	41	0.45	40	0.38	100	0.15	41	0.18	102	0.15	106	0.18	56	0.45	40	0.36	49	0.36	49	0.23	97	0.45	40	0.38	100	0.22	120	0.45	40	0.22	120	0.54	74	0.54	74	0.36	49	0.22	120	0.45	40	0.6	96
0.22	120	0.54	74	0.18	102	0.5	41	0.45	40	0.22	120	0.5	41	0.23	97	0.18	102	0.54	74	0.4	94	0.36	49	0.54	74	0.54	74	0.45	40	0.54	74	0.5	41	0.5	41	0.22	120	0.45	40	0.5	41	0.36	49	0.54	74	0.36	49	0.45	40
0.22	120	0.54	74	0.22	120	0.5	41	0.45	40	0.38	100	0.15	41	0.18	102	0.18	102	0.18	56	0.45	40	0.36	49	0.4	94	0.38	100	0.45	40	0.23	97	0.6	96	0.6	96	0.38	100	0.45	40	0.45	20	0.5	41	0.23	97	0.45	40	0.45	40
0.22	120	0.54	74	0.22	120	0.5	41	0.45	40	0.38	100	0.15	41	0.18	102	0.18	102	0.18	56	0.45	40	0.36	49	0.4	94	0.38	100	0.45	40	0.23	97	0.6	96	0.23	97	0.22	120	0.45	40	0.45	20	0.5	41	0.22	120	0.45	40	0.45	40
0.22	120	0.54	74	0.23	97	0.5	41	0.45	40	0.38	100	0.15	41	0.15	106	0.18	102	0.18	56	0.45	40	0.36	49	0.03	56	0.38	100	0.5	41	0.22	120	0.5	41	0.4	94	0.22	120	0.45	40	0.22	120	0.5	41	0.22	120	0.22	120	0.45	40
0.23	97	0.6	96	0.15	106	0.5	41	0.45	40	0.22	120	0.15	41	0.23	97	0.15	106	0.22	120	0.45	40	0.36	49	0.22	120	0.23	97	0.45	40	0.23	97	0.38	100	0.54	74	0.23	97	0.54	74	0.23	97	0.45	40	0.22	120	0.45	40	0.23	97
0.23	97	0.6	96	0.18	102	0.5	41	0.45	40	0.22	120	0.15	41	0.23	97	0.18	102	0.23	97	0.4	94	0.36	49	0.6	96	0.6	96	0.45	40	0.23	97	0.38	100	0.45	40	0.22	120	0.45	40	0.5	41	0.36	49	0.38	100	0.22	120	0.45	40
0.23	97	0.45	40	0.15	106	0.5	41	0.45	40	0.22	120	0.15	41	0.36	49	0.12	134	0.45	20	0.45	40	0.36	49	0.4	94	0.54	74	0.45	40	0.38	100	0.23	97	0.38	100	0.38	100	0.45	40	0.45	40	0.5	41	0.22	120	0.54	74	0.45	20
0.23	97	0.45	40	0.18	102	0.5	41	0.45	40	0.22	120	0.5	41	0.07	93	0.18	102	0.18	56	0.45	40	0.36	49	0.6	96	0.6	96	0.45	40	0.27	18	0.54	74	0.5	41	0.22	120	0.38	100	0.5	41	0.36	49	0.38	100	0.45	20	0.38	100
0.23	97	0.45	40	0.18	102	0.5	41	0.45	40	0.22	120	0.5	41	0.07	93	0.18	102	0.18	56	0.45	40	0.36	49	0.6	96	0.6	96	0.45	40	0.27	18	0.54	74	0.5	41	0.22	120	0.38	100	0.5	41	0.36	49	0.38	100	0.45	20	0.38	100
0.23	97	0.45	40	0.18	102	0.5	41	0.45	40	0.22	120	0.5	41	0.07	93	0.18	102	0.18	56	0.45	40	0.36	49	0.6	96	0.6	96	0.45	40	0.27	18	0.54	74	0.5	41	0.22	120	0.38	100	0.45	40	0.36	49	0.38	100	0.45	20	0.38	100
0.23	97	0.45	40	0.18	102	0.5	41	0.45	40	0.22	120	0.22	120	0.18	102	0.36	49	0.38	100	0.45	40	0.36	49	0.36	49	0.23	97	0.45	40	0.38	100	0.38	100	0.45	40	0.22	120	0.6	96	0.4	94	0.36	49	0.22	120	0.45	40	0.45	40
0.23	97	0.54	74	0.22	120	0.5	41	0.45	40	0.38	100	0.15	41	0.18	102	0.15	106	0.18	56	0.45	40	0.36	49	0.4	94	0.38	100	0.45	40	0.36	49	0.45	20	0.4	94	0.38	100	0.45	40	0.22	120	0.5	41	0.22	120	0.38	100	0.6	96
0.23	97	0.54	74	0.22	120	0.5	41	0.45	40	0.38	100	0.15	41	0.18	102	0.15	106	0.18	56	0.45	40	0.36	49	0.4	94	0.38	100	0.45	40	0.36	49	0.22	120	0.4	94	0.38	100	0.45	40	0.5	41	0.5	41	0.22	120	0.38	100	0.6	96
0.54	74	0.5	41	0.18	102	0.15	41	0.5	41	0.15	106	0.27	18	0.12	134	0.22	120	0.36	49	0.5	41	0.38	100	0.6	96	0.54	74	0.45	40	0.45	40	0.6	96	0.45	40	0.38	100	0.38	100	0.45	40	0.36	49	0.54	74	0.45	40	0.45	40
0.54	74	0.6	96	0.6	96	0.15	41	0.45	40	0.22	120	0.15	41	0.18	102	0.18	102	0.18	56	0.45	40	0.36	49	0.23	97	0.22	120	0.45	40	0.38	100	0.5	41	0.45	40	0.22	120	0.6	96	0.6	96	0.5	41	0.5	41	0.45	40	0.45	40
0.54	74	0.6	96	0.23	97	0.5	41	0.45	40	0.22	120	0.15	41	0.15	106	0.18	102	0.18	56	0.45	40	0.36	49	0.5	41	0.54	74	0.45	40	0.38	100	0.45	20	0.22	120	0.38	100	0.45	40	0.45	20	0.5	41	0.5	41	0.45	40	0.6	96
0.54	74	0.6	96	0.23	97	0.5	41	0.45	40	0.22	120	0.15	41	0.18	102	0.18	102	0.18	56	0.45	40	0.36	49	0.6	96	0.22	120	0.45	40	0.54	74	0.45	40	0.6	96	0.22	120	0.6	96	0.45	40	0.5	41	0.5	41	0.6	96	0.5	41
0.54	74	0.54	74	0.18	102	0.5	41	0.45	40	0.22	120	0.15	41	0.12	134	0.15	106	0.23	97	0.4	94	0.36	49	0.6	96	0.23	97	0.45	40	0.45	40	0.22	120	0.54	74	0.38	100	0.45	40	0.45	40	0.36	49	0.22	120	0.45	20	0.5	41
0.54	74	0.54	74	0.18	102	0.5	41	0.45	40	0.15	41	0.15	41	0.23	97	0.18	102	0.6	96	0.4	94	0.36	49	0.54	74	0.38	100	0.5	41	0.45	20	0.6	96	0.5	41	0.22	120	0.5	41	0.23	97	0.36	49	0.54	74	0.45	40	0.45	40
0.00000	0.00000	0.18	102	0.6	96	0.22	120	0.12	134	0.38	100	0.23	97	0.15	106	0.15	106	0.22	120	0.45	40	0.23	97	0.54	74	0.38	100	0.5	41	0.6	96	0.45	40	0.45	40	0.22	120	0.45	40	0.4	94	0.5	41	0.5	41	0.45	40	0.6	96
0.00000	0.00000	0.00000	0.00000	0.00000	0.00000	0.00000	0.00000	0.00000	0.00000	0.00000	0.00000	0.00000	0.00000	0.00000	0.00000	0.00000	0.00000	0.00000	0.00000	0.00000	0.00000	0.36	49	0.38	100	0.45	40	0.45	40	0.23	97	0.38	100	0.38	100	0.22	120	0.45	40	0.45	40	0.36	49	0.23	97	0.45	20	0.45	40
0.00000	0.00000	0.00000	0.00000	0.00000	0.00000	0.00000	0.00000	0.00000	0.00000	0.00000	0.00000	0.00000	0.00000	0.00000	0.00000	0.00000	0.00000	0.00000	0.00000	0.00000	0.00000	0.36	49	0.38	100	0.45	40	0.45	40	0.23	97	0.54	74	0.38	100	0.22	120	0.45	40	0.45	40	0.36	49	0.23	97	0.45	20	0.45	40
0.00000	0.00000	0.00000	0.00000	0.00000	0.00000	0.00000	0.00000	0.00000	0.00000	0.00000	0.00000	0.00000	0.00000	0.00000	0.00000	0.00000	0.00000	0.00000	0.00000	0.00000	0.00000	0.36	49	0.6	96	0.45	20	0.45	40	0.23	97	0.38	100	0.38	100	0.22	120	0.45	40	0.45	40	0.36	49	0.23	97	0.54	74	0.6	96
0.00000	0.00000	0.00000	0.00000	0.00000	0.00000	0.00000	0.00000	0.00000	0.00000	0.00000	0.00000	0.00000	0.00000	0.00000	0.00000	0.00000	0.00000	0.00000	0.00000	0.00000	0.00000	0.36	49	0.6	96	0.45	20	0.45	40	0.23	97	0.38	100	0.38	100	0.22	120	0.45	40	0.45	40	0.36	49	0.23	97	0.54	74	0.6	96
0.00000	0.00000	0.00000	0.00000	0.00000	0.00000	0.00000	0.00000	0.00000	0.00000	0.00000	0.00000	0.00000	0.00000	0.00000	0.00000	0.00000	0.00000	0.00000	0.00000	0.00000	0.00000	0.36	49	0.6	96	0.45	20	0.45	40	0.23	97	0.38	100	0.38	100	0.22	120	0.45	40	0.45	40	0.36	49	0.23	97	0.54	74	0.6	96
0.00000	0.00000	0.00000	0.00000	0.00000	0.00000	0.00000	0.00000	0.00000	0.00000	0.00000	0.00000	0.00000	0.00000	0.00000	0.00000	0.00000	0.00000	0.00000	0.00000	0.00000	0.00000	0.36	49	0.6	96	0.45	20	0.45	40	0.23	97	0.38	100	0.38	100	0.22	120	0.45	40	0.45	40	0.36	49	0.23	97	0.54	74	0.6	96
0.00000	0.00000	0.00000	0.00000	0.00000	0.00000	0.00000	0.00000	0.00000	0.00000	0.00000	0.00000	0.00000	0.00000	0.00000	0.00000	0.00000	0.00000	0.00000	0.00000	0.00000	0.00000	0.36	49	0.6	96	0.6	96	0.45	40	0.38	100	0.54	74	0.5	41	0.22	120	0.54	74	0.36	49	0.36	49	0.38	100	0.45	20	0.45	40
0.00000	0.00000	0.00000	0.00000	0.00000	0.00000	0.00000	0.00000	0.00000	0.00000	0.00000	0.00000	0.00000	0.00000	0.00000	0.00000	0.00000	0.00000	0.00000	0.00000	0.00000	0.00000	0.36	49	0.23	97	0.45	40	0.45	40	0.54	74	0.45	40	0.5	41	0.22	120	0.45	40	0.45	40	0.36	49	0.54	74	0.5	41	0.45	40
0.00000	0.00000	0.00000	0.00000	0.00000	0.00000	0.00000	0.00000	0.00000	0.00000	0.00000	0.00000	0.00000	0.00000	0.00000	0.00000	0.00000	0.00000	0.00000	0.00000	0.00000	0.00000	0.36	49	0.54	74	0.38	100	0.45	40	0.23	97	0.38	100	0.54	74	0.38	100	0.54	74	0.22	120	0.36	49	0.38	100	0.54	74	0.54	74
0.38	100	0.18	102	0.45	40	0.15	41	0.45	40	0.22	120	0.27	18	0.36	49	0.38	100	0.18	56	0.45	40	0.23	97	0.23	97	0.38	100	0.45	40	0.6	96	0.6	96	0.15	41	0.45	40	0.38	100	0.54	74	0.23	97	0.45	40	0.5	41	0.54	74
0.38	100	0.18	102	0.45	40	0.15	41	0.45	40	0.22	120	0.27	18	0.36	49	0.38	100	0.18	56	0.45	40	0.23	97	0.23	97	0.38	100	0.45	40	0.6	96	0.6	96	0.15	41	0.45	40	0.38	100	0.54	74	0.23	97	0.45	40	0.5	41	0.54	74
0.38	100	0.18	102	0.45	40	0.15	41	0.45	40	0.22	120	0.27	18	0.36	49	0.38	100	0.18	56	0.45	40	0.23	97	0.23	97	0.38	100	0.45	40	0.6	96	0.6	96	0.15	41	0.45	40	0.38	100	0.54	74	0.23	97	0.45	40	0.5	41	0.54	74
0.38	100	0.18	56	0.22	120	0.5	41	0.15	106	0.54	74	0.45	40	0.18	102	0.27	18	0.36	49	0.38	100	0.18	56	0.54	74	0.22	120	0.45	40	0.15	41	0.45	40	0.6	96	0.54	74	0.38	100	0.36	49	0.54	74	0.6	96	0.45	40	0.45	40
0.38	100	0.54	74	0.54	74	0.54	74	0.45	40	0.23	97	0.27	18	0.01	65	0.18	102	0.18	56	0.6	96	0.36	49	0.27	18	0.54	74	0.45	40	0.45	40	0.23	97	0.38	100	0.12	134	0.23	97	0.45	40	0.45	40	0.45	40	0.45	40	0.45	40
0.38	100	0.54	74	0.54	74	0.15	41	0.45	40	0.18	102	0.5	41	0.23	97	0.18	102	0.6	96	0.23	97	0.22	120	0.6	96	0.38	100	0.54	74	0.4	94	0.6	96	0.22	120	0.54	74	0.45	40	0.5	41	0.45	40	0.6	96	0.6	96	0.45	40
0.38	100	0.54	74	0.54	74	0.15	41	0.45	40	0.18	102	0.5	41	0.23	97	0.18	102	0.6	96	0.23	97	0.22	120	0.6	96	0.38	100	0.54	74	0.4	94	0.6	96	0.22	120	0.54	74	0.45	40	0.5	41	0.45	40	0.6	96	0.6	96	0.45	40
0.38	100	0.54	74	0.54	74	0.15	41	0.45	40	0.18	102	0.5	41	0.23	97	0.18	102	0.6	96	0.23	97	0.22	120	0.6	96	0.38	100	0.54	74	0.4	94	0.6	96	0.22	120	0.54	74	0.22	120	0.5	41	0.45	40	0.6	96	0.6	96	0.45	40
0.36	49	0.18	102	0.01	65	0.5	41	0.45	40	0.5	41	0.27	18	0.15	106	0.18	102	0.18	56	0.45	40	0.38	100	0.54	74	0.38	100	0.45	40	0.45	40	0.22	120	0.45	40	0.38	100	0.38	100	0.45	40	0.38	100	0.38	100	0.38	100	0.45	40
0.6	96	0.15	41	0.15	106	0.15	41	0.45	40	0.22	120	0.27	18	0.15	106	0.23	97	0.18	56	0.18	102	0.38	100	0.45	40	0.45	40	0.45	40	0.23	97	0.45	40	0.38	100	0.6	96	0.54	74	0.45	40	0.54	74	0.54	74	0.45	40	0.5	41
0.6	96	0.15	41	0.23	97	0.15	41	0.45	40	0.15	106	0.27	18	0.23	97	0.12	134	0.15	41	0.18	102	0.22	120	0.6	96	0.36	49	0.54	74	0.6	96	0.45	40	0.36	49	0.36	49	0.6	96	0.54	74	0.54	74	0.45	40	0.38	100	0.22	120
0.6	96	0.15	41	0.23	97	0.15	41	0.45	40	0.15	106	0.27	18	0.23	97	0.12	134	0.15	41	0.18	102	0.22	120	0.6	96	0.36	49	0.54	74	0.6	96	0.45	40	0.36	49	0.36	49	0.6	96	0.54	74	0.54	74	0.45	40	0.38	100	0.22	120
0.03	56	0.18	56	0.4	94	0.5	41	0.45	40	0.38	100	0.27	18	0.36	49	0.18	102	0.18	56	0.38	100	0.54	74	0.45	40	0.45	40	0.45	40	0.45	40	0.38	100	0.45	40	0.45	40	0.38	100	0.45	40	0.38	100	0.45	40	0.36	49	0.45	40
0.45	40	0.45	40	0.18	102	0.15	41	0.6	96	0.18	56	0.5	41	0.23	97	0.15	106	0.23	97	0.38	100	0.38	100	0.54	74	0.54	74	0.6	96	0.4	94	0.54	74	0.36	49	0.38	100	0.45	40	0.54	74	0.45	40	0.54	74	0.38	100	0.45	40
0.07	93	0.45	40	0.38	100	0.5	41	0.45	40	0.18	102	0.27	18	0.17	66	0.18	102	0.38	100	0.18	56	0.23	97	0.6	96	0.38	100	0.54	74	0.38	100	0.45	40	0.45	40	0.38	100	0.38	100	0.45	40	0.36	49	0.5	41	0.45	40	0.22	120
0.07	93	0.45	40	0.18	102	0.15	41	0.6	96	0.07	93	0.45	40	0.23	97	0.15	106	0.23	97	0.54	74	0.38	100	0.6	96	0.38	100	0.6	96	0.4	94	0.54	74	0.23	97	0.23	97	0.27	18	0.54	74	0.6	96	0.54	74	0.36	49	0.45	40
0.07	93	0.45	40	0.18	102	0.15	41	0.6	96	0.07	93	0.45	40	0.23	97	0.15	106	0.23	97	0.54	74	0.38	100	0.6	96	0.38	100	0.6	96	0.4	94	0.54	74	0.23	97	0.23	97	0.27	18	0.54	74	0.6	96	0.54	74	0.36	49	0.45	40
0.07	93	0.45	40	0.23	97	0.5	41	0.45	40	0.07	93	0.27	18	0.17	66	0.18	102	0.38	100	0.22	120	0.23	97	0.6	96	0.6	96	0.54	74	0.23	97	0.4	94	0.45	40	0.38	100	0.38	100	0.45	40	0.36	49	0.15	41	0.45	40	0.45	20
0.07	93	0.45	40	0.54	74	0.5	41	0.45	40	0.18	102	0.27	18	0.17	66	0.18	102	0.38	100	0.18	56	0.23	97	0.6	96	0.38	100	0.54	74	0.38	100	0.45	40	0.45	40	0.38	100	0.38	100	0.45	40	0.36	49	0.5	41	0.45	40	0.22	120
0.01	65	0.45	40	0.38	100	0.5	41	0.45	40	0.18	102	0.27	18	0.17	66	0.18	102	0.38	100	0.18	56	0.23	97	0.6	96	0.6	96	0.54	74	0.38	100	0.45	40	0.45	40	0.22	120	0.6	96	0.45	40	0.36	49	0.5	41	0.45	40	0.22	120
0.01	65	0.45	40	0.38	100	0.5	41	0.45	40	0.18	102	0.27	18	0.17	66	0.18	102	0.38	100	0.18	56	0.23	97	0.6	96	0.54	74	0.54	74	0.38	100	0.45	40	0.45	40	0.38	100	0.38	100	0.45	40	0.36	49	0.5	41	0.45	40	0.22	120
0.01	65	0.45	40	0.38	100	0.5	41	0.45	40	0.18	102	0.27	18	0.17	66	0.18	102	0.38	100	0.18	56	0.23	97	0.54	74	0.38	100	0.54	74	0.38	100	0.38	100	0.45	40	0.22	120	0.54	74	0.45	40	0.36	49	0.5	41	0.45	40	0.22	120
0.01	65	0.45	40	0.38	100	0.5	41	0.45	40	0.18	102	0.27	18	0.17	66	0.18	102	0.38	100	0.22	120	0.23	97	0.6	96	0.5	41	0.54	74	0.38	100	0.4	94	0.45	40	0.22	120	0.38	100	0.45	40	0.36	49	0.5	41	0.5	41	0.22	120
0.01	65	0.45	40	0.38	100	0.5	41	0.45	40	0.18	102	0.27	18	0.17	66	0.18	102	0.38	100	0.22	120	0.23	97	0.6	96	0.6	96	0.54	74	0.38	100	0.4	94	0.45	40	0.22	120	0.5	41	0.45	40	0.36	49	0.5	41	0.45	40	0.22	120
0.01	65	0.45	40	0.38	100	0.5	41	0.45	40	0.18	102	0.27	18	0.17	66	0.18	102	0.18	56	0.22	120	0.23	97	0.6	96	0.5	41	0.54	74	0.54	74	0.4	94	0.45	40	0.23	97	0.6	96	0.45	40	0.36	49	0.5	41	0.45	40	0.22	120
0.01	65	0.45	40	0.38	100	0.5	41	0.45	40	0.18	102	0.27	18	0.17	66	0.18	102	0.18	56	0.22	120	0.23	97	0.6	96	0.6	96	0.54	74	0.38	100	0.4	94	0.45	40	0.22	120	0.54	74	0.45	40	0.36	49	0.5	41	0.45	40	0.22	120
0.01	65	0.45	40	0.38	100	0.5	41	0.45	40	0.18	102	0.27	18	0.17	66	0.18	102	0.54	74	0.18	56	0.23	97	0.6	96	0.54	74	0.54	74	0.23	97	0.6	96	0.45	40	0.38	100	0.38	100	0.45	40	0.36	49	0.5	41	0.6	96	0.22	120
0.01	65	0.45	40	0.38	100	0.5	41	0.45	40	0.18	102	0.27	18	0.17	66	0.03	56	0.38	100	0.18	56	0.23	97	0.6	96	0.6	96	0.54	74	0.38	100	0.45	40	0.45	40	0.22	120	0.54	74	0.45	40	0.36	49	0.5	41	0.45	40	0.22	120
0.01	65	0.45	40	0.6	96	0.5	41	0.45	40	0.07	93	0.27	18	0.17	66	0.12	134	0.38	100	0.45	40	0.23	97	0.6	96	0.5	41	0.54	74	0.54	74	0.45	40	0.45	40	0.38	100	0.38	100	0.45	40	0.36	49	0.5	41	0.45	40	0.36	49
0.01	65	0.45	40	0.45	40	0.18	102	0.15	41	0.54	74	0.22	120	0.45	40	0.23	97	0.15	106	0.6	96	0.36	49	0.38	100	0.54	74	0.45	40	0.23	97	0.4	94	0.54	74	0.45	40	0.18	102	0.36	49	0.45	40	0.45	40	0.45	40	0.36	49
0.01	65	0.45	40	0.22	120	0.5	41	0.45	40	0.18	102	0.27	18	0.17	66	0.18	102	0.38	100	0.38	100	0.23	97	0.6	96	0.38	100	0.54	74	0.38	100	0.45	40	0.45	40	0.38	100	0.38	100	0.45	40	0.36	49	0.5	41	0.45	40	0.22	120
0.01	65	0.45	40	0.22	120	0.5	41	0.45	40	0.18	102	0.27	18	0.17	66	0.18	102	0.38	100	0.18	56	0.23	97	0.6	96	0.38	100	0.54	74	0.38	100	0.45	40	0.45	40	0.38	100	0.38	100	0.45	40	0.36	49	0.5	41	0.45	40	0.22	120
0.01	65	0.45	40	0.23	97	0.5	41	0.45	40	0.38	100	0.27	18	0.36	49	0.07	93	0.18	56	0.38	100	0.54	74	0.45	40	0.54	74	0.45	40	0.45	40	0.6	96	0.45	40	0.45	40	0.38	100	0.45	40	0.38	100	0.45	40	0.36	49	0.45	40
0.01	65	0.18	56	0.03	56	0.5	41	0.45	40	0.38	100	0.27	18	0.36	49	0.18	102	0.18	56	0.38	100	0.54	74	0.45	40	0.38	100	0.45	40	0.45	40	0.54	74	0.45	40	0.45	40	0.36	49	0.45	40	0.38	100	0.45	40	0.22	120	0.45	40
0.01	65	0.18	56	0.03	56	0.5	41	0.45	40	0.38	100	0.27	18	0.36	49	0.18	102	0.18	56	0.38	100	0.54	74	0.45	40	0.22	120	0.45	40	0.45	40	0.45	40	0.45	40	0.45	40	0.45	20	0.45	40	0.54	74	0.45	40	0.36	49	0.45	40
0.01	65	0.18	56	0.03	56	0.5	41	0.45	40	0.38	100	0.27	18	0.36	49	0.18	102	0.18	56	0.54	74	0.54	74	0.45	40	0.22	120	0.45	40	0.45	40	0.45	40	0.45	40	0.45	40	0.45	20	0.45	40	0.54	74	0.45	40	0.36	49	0.45	40
0.01	65	0.18	56	0.01	65	0.5	41	0.45	40	0.38	100	0.27	18	0.36	49	0.18	102	0.18	56	0.38	100	0.54	74	0.45	40	0.54	74	0.45	40	0.45	40	0.54	74	0.45	40	0.45	40	0.36	49	0.45	40	0.38	100	0.45	40	0.36	49	0.45	40
0.01	65	0.18	56	0.23	97	0.5	41	0.45	40	0.38	100	0.27	18	0.07	93	0.18	102	0.18	56	0.38	100	0.54	74	0.45	40	0.54	74	0.45	40	0.45	40	0.6	96	0.45	40	0.45	40	0.36	49	0.45	40	0.38	100	0.45	40	0.36	49	0.45	40
0.01	65	0.18	56	0.23	97	0.5	41	0.45	40	0.18	102	0.27	18	0.17	66	0.18	102	0.54	74	0.18	56	0.23	97	0.6	96	0.54	74	0.54	74	0.38	100	0.6	96	0.45	40	0.38	100	0.38	100	0.45	40	0.36	49	0.5	41	0.5	41	0.22	120
0.01	65	0.22	120	0.01	65	0.5	41	0.45	40	0.38	100	0.27	18	0.36	49	0.18	102	0.18	56	0.38	100	0.54	74	0.45	40	0.45	40	0.45	40	0.45	40	0.45	40	0.45	40	0.45	40	0.22	120	0.45	40	0.38	100	0.45	40	0.36	49	0.45	40
0.01	65	0.22	120	0.01	65	0.5	41	0.45	40	0.38	100	0.27	18	0.36	49	0.18	102	0.18	56	0.38	100	0.54	74	0.45	40	0.45	40	0.45	40	0.45	40	0.45	40	0.45	40	0.45	40	0.22	120	0.45	40	0.38	100	0.45	40	0.36	49	0.45	40
0.01	65	0.22	120	0.01	65	0.5	41	0.45	40	0.38	100	0.27	18	0.36	49	0.18	102	0.18	56	0.38	100	0.54	74	0.45	40	0.45	40	0.45	40	0.45	40	0.45	40	0.45	40	0.45	40	0.22	120	0.45	40	0.38	100	0.45	40	0.36	49	0.45	40
0.01	65	0.22	120	0.01	65	0.5	41	0.45	40	0.38	100	0.27	18	0.36	49	0.18	102	0.18	56	0.38	100	0.54	74	0.45	40	0.45	40	0.45	40	0.45	40	0.45	40	0.45	40	0.45	40	0.22	120	0.45	40	0.38	100	0.45	40	0.36	49	0.45	40
0.01	65	0.22	120	0.01	65	0.5	41	0.45	40	0.38	100	0.27	18	0.36	49	0.18	102	0.18	56	0.38	100	0.54	74	0.45	40	0.45	40	0.45	40	0.45	40	0.45	40	0.45	40	0.45	40	0.22	120	0.45	40	0.38	100	0.45	40	0.36	49	0.45	40
0.01	65	0.22	120	0.01	65	0.5	41	0.45	40	0.38	100	0.27	18	0.36	49	0.18	102	0.18	56	0.38	100	0.54	74	0.45	40	0.45	40	0.45	40	0.45	40	0.45	40	0.45	40	0.45	40	0.22	120	0.45	40	0.38	100	0.45	40	0.36	49	0.45	40
0.22	120	0.18	102	0.01	65	0.15	41	0.45	40	0.01	65	0.27	18	0.12	134	0.18	102	0.18	56	0.45	40	0.23	97	0.38	100	0.36	49	0.45	40	0.45	40	0.6	96	0.22	120	0.4	94	0.22	120	0.6	96	0.6	96	0.6	96	0.22	120	0.45	40
0.22	120	0.54	74	0.38	100	0.15	41	0.45	40	0.07	93	0.45	40	0.23	97	0.18	102	0.38	100	0.22	120	0.22	120	0.6	96	0.23	97	0.54	74	0.45	40	0.5	41	0.22	120	0.38	100	0.23	97	0.45	20	0.45	40	0.4	94	0.23	97	0.54	74
0.23	97	0.18	56	0.45	40	0.45	40	0.45	40	0.18	102	0.27	18	0.15	106	0.17	66	0.17	66	0.45	40	0.22	120	0.6	96	0.38	100	0.45	40	0.45	40	0.5	41	0.5	41	0.45	40	0.38	100	0.45	20	0.45	20	0.45	40	0.45	40	0.4	94
0.23	97	0.18	56	0.45	40	0.45	40	0.45	40	0.18	102	0.27	18	0.15	106	0.17	66	0.18	56	0.45	40	0.22	120	0.6	96	0.38	100	0.45	40	0.45	40	0.5	41	0.5	41	0.45	40	0.38	100	0.45	20	0.45	20	0.45	40	0.45	40	0.4	94
0.23	97	0.01	65	0.45	40	0.45	40	0.45	40	0.18	102	0.27	18	0.15	106	0.17	66	0.18	56	0.4	94	0.22	120	0.54	74	0.38	100	0.45	40	0.45	40	0.5	41	0.5	41	0.45	40	0.54	74	0.45	20	0.45	20	0.45	40	0.45	40	0.4	94
0.23	97	0.23	97	0.18	102	0.5	41	0.45	40	0.38	100	0.27	18	0.15	106	0.17	66	0.18	56	0.54	74	0.22	120	0.45	40	0.54	74	0.45	40	0.45	40	0.36	49	0.38	100	0.12	134	0.23	97	0.45	40	0.45	40	0.45	40	0.45	40	0.45	40
0.23	97	0.54	74	0.18	102	0.27	18	0.54	74	0.18	56	0.5	41	0.23	97	0.15	106	0.18	56	0.38	100	0.38	100	0.54	74	0.54	74	0.6	96	0.45	40	0.38	100	0.36	49	0.38	100	0.45	20	0.45	40	0.45	40	0.54	74	0.38	100	0.45	40
0.23	97	0.54	74	0.18	102	0.15	41	0.54	74	0.38	100	0.5	41	0.23	97	0.15	106	0.23	97	0.38	100	0.38	100	0.54	74	0.54	74	0.6	96	0.45	40	0.54	74	0.36	49	0.38	100	0.36	49	0.45	40	0.45	40	0.45	40	0.38	100	0.45	40
0.23	97	0.54	74	0.18	102	0.15	41	0.54	74	0.38	100	0.5	41	0.23	97	0.15	106	0.23	97	0.54	74	0.38	100	0.54	74	0.54	74	0.6	96	0.45	40	0.54	74	0.36	49	0.38	100	0.36	49	0.45	40	0.45	40	0.45	40	0.38	100	0.45	40
0.23	97	0.54	74	0.45	40	0.45	40	0.45	40	0.38	100	0.27	18	0.15	106	0.12	134	0.18	56	0.45	40	0.22	120	0.6	96	0.38	100	0.45	40	0.45	40	0.5	41	0.5	41	0.45	40	0.38	100	0.23	97	0.45	20	0.45	40	0.45	40	0.45	40
0.23	97	0.54	74	0.54	74	0.5	41	0.45	40	0.38	100	0.27	18	0.17	66	0.18	102	0.18	56	0.54	74	0.22	120	0.27	18	0.54	74	0.45	40	0.45	40	0.38	100	0.38	100	0.12	134	0.23	97	0.45	40	0.45	40	0.45	40	0.45	40	0.54	74
0.23	97	0.54	74	0.54	74	0.5	41	0.45	40	0.23	97	0.27	18	0.17	66	0.18	102	0.18	56	0.6	96	0.22	120	0.27	18	0.54	74	0.45	40	0.45	40	0.38	100	0.38	100	0.12	134	0.23	97	0.45	40	0.45	40	0.45	40	0.45	40	0.45	40
0.23	97	0.54	74	0.54	74	0.5	41	0.45	40	0.23	97	0.27	18	0.17	66	0.18	102	0.18	56	0.54	74	0.22	120	0.45	40	0.54	74	0.45	40	0.45	40	0.38	100	0.38	100	0.12	134	0.23	97	0.45	40	0.45	40	0.45	40	0.45	40	0.45	40
0.23	97	0.15	41	0.15	106	0.15	41	0.45	40	0.22	120	0.27	18	0.15	106	0.23	97	0.18	56	0.18	102	0.38	100	0.45	40	0.45	40	0.45	40	0.23	97	0.45	40	0.38	100	0.6	96	0.54	74	0.45	40	0.54	74	0.54	74	0.45	40	0.45	40
0.23	97	0.15	41	0.15	106	0.15	41	0.45	40	0.22	120	0.27	18	0.15	106	0.23	97	0.18	56	0.18	102	0.38	100	0.45	40	0.45	40	0.45	40	0.23	97	0.45	40	0.38	100	0.6	96	0.54	74	0.45	40	0.54	74	0.54	74	0.45	40	0.45	40
[truncated: 468 more columns]
