# Supplementary material for: Representation Learning for Class C G Protein-Coupled Receptors Classification
Source: Molecules. 2018 Mar 19;23(3):690. doi: 10.3390/molecules23030690 (PMC6017523; doi:10.3390/molecules23030690)
Supplement: Supplementary file 1 [file molecules-23-00690-s001.zip › SupplementaryMaterial/AAindexCombinations/2-index/X-65-205.csv]

100	5.04	96	4.32	134	5.94	66	2.99	96	4.32	65	3.73	18	2.1	134	5.94	120	8.05	100	5.04	41	3.72	100	5.04	96	4.32	100	5.04	56	6.22	100	5.04	74	6.19	96	4.32	120	8.05	20	2.2	40	9.88	49	7.09	96	4.32	74	6.19	100	5.04
100	5.04	96	4.32	65	3.73	74	6.19	40	9.88	93	4.5	41	3.32	106	5.26	97	5.2	56	6.22	41	3.32	100	5.04	96	4.32	100	5.04	120	8.05	40	9.88	96	4.32	74	6.19	100	5.04	49	7.09	40	9.88	49	7.09	96	4.32	40	9.88	94	1.85
100	5.04	56	6.31	93	4.5	66	2.99	94	1.85	106	5.26	18	2.1	74	6.19	120	8.05	74	6.19	41	3.32	97	5.2	96	4.32	74	6.19	56	6.22	94	1.85	20	2.2	41	3.72	120	8.05	40	9.88	100	5.04	49	7.09	96	4.32	96	4.32	74	6.19
100	5.04	74	6.19	102	6.07	41	3.72	40	9.88	120	8.05	41	3.72	97	5.2	106	5.26	41	3.72	94	1.85	49	7.09	96	4.32	74	6.19	40	9.88	74	6.19	41	3.72	41	3.72	120	8.05	40	9.88	41	3.72	49	7.09	74	6.19	49	7.09	40	9.88
106	5.26	100	5.04	102	6.07	41	3.32	40	9.88	65	3.73	18	2.1	102	6.07	106	5.26	65	3.73	18	2.1	100	5.04	96	4.32	74	6.19	96	4.32	40	9.88	97	5.2	41	3.72	120	8.05	49	7.09	96	4.32	49	7.09	74	6.19	40	9.88	100	5.04
106	5.26	40	9.88	65	3.73	102	6.07	134	5.94	49	7.09	41	3.72	74	6.19	41	3.32	97	5.2	102	6.07	100	5.04	94	1.85	40	9.88	41	3.32	100	5.04	96	4.32	106	5.26	102	6.07	96	4.32	134	5.94	56	6.31	106	5.26	106	5.26	56	6.31
102	6.07	100	5.04	56	6.31	41	3.32	96	4.32	40	9.88	18	2.1	134	5.94	106	5.26	56	6.22	40	9.88	100	5.04	96	4.32	94	1.85	40	9.88	97	5.2	74	6.19	40	9.88	100	5.04	96	4.32	49	7.09	49	7.09	40	9.88	74	6.19	40	9.88
102	6.07	100	5.04	74	6.19	66	2.99	94	1.85	102	6.07	41	3.32	120	8.05	120	8.05	74	6.19	18	2.1	100	5.04	96	4.32	120	8.05	120	8.05	96	4.32	100	5.04	41	3.72	100	5.04	97	5.2	96	4.32	49	7.09	96	4.32	94	1.85	40	9.88
102	6.07	96	4.32	96	4.32	134	5.94	96	4.32	120	8.05	41	3.72	65	3.73	106	5.26	56	6.31	41	3.32	41	3.72	96	4.32	96	4.32	100	5.04	20	2.2	20	2.2	40	9.88	18	2.1	41	3.72	96	4.32	41	3.72	40	9.88	96	4.32	134	5.94
102	6.07	40	9.88	102	6.07	41	3.32	40	9.88	66	2.99	18	2.1	41	3.32	102	6.07	100	5.04	56	6.22	100	5.04	74	6.19	40	9.88	40	9.88	120	8.05	74	6.19	41	3.72	100	5.04	20	2.2	74	6.19	74	6.19	40	9.88	40	9.88	20	2.2
102	6.07	40	9.88	93	4.5	56	6.22	41	3.72	120	8.05	18	2.1	134	5.94	120	8.05	120	8.05	100	5.04	96	4.32	96	4.32	97	5.2	41	3.72	41	3.32	96	4.32	97	5.2	100	5.04	100	5.04	40	9.88	41	3.32	97	5.2	96	4.32	94	1.85
102	6.07	40	9.88	93	4.5	41	3.32	41	3.72	49	7.09	56	6.31	134	5.94	40	9.88	94	1.85	41	3.32	100	5.04	74	6.19	56	6.22	100	5.04	94	1.85	49	7.09	41	3.72	100	5.04	49	7.09	97	5.2	49	7.09	96	4.32	41	3.72	96	4.32
102	6.07	40	9.88	93	4.5	41	3.32	94	1.85	65	3.73	18	2.1	106	5.26	120	8.05	56	6.22	41	3.32	100	5.04	40	9.88	74	6.19	56	6.22	100	5.04	100	5.04	41	3.72	120	8.05	20	2.2	40	9.88	49	7.09	96	4.32	40	9.88	74	6.19
102	6.07	56	6.22	41	3.32	102	6.07	40	9.88	97	5.2	41	3.72	41	3.32	120	8.05	96	4.32	93	4.5	134	5.94	74	6.19	96	4.32	94	1.85	40	9.88	96	4.32	41	3.32	40	9.88	120	8.05	40	9.88	49	7.09	100	5.04	74	6.19	20	2.2
102	6.07	65	3.73	40	9.88	41	3.32	94	1.85	56	6.31	100	5.04	134	5.94	120	8.05	56	6.31	102	6.07	49	7.09	74	6.19	40	9.88	40	9.88	96	4.32	97	5.2	41	3.72	120	8.05	97	5.2	96	4.32	49	7.09	41	3.72	96	4.32	41	3.72
41	3.72	96	4.32	102	6.07	41	3.32	40	9.88	66	2.99	18	2.1	120	8.05	120	8.05	56	6.22	18	2.1	100	5.04	96	4.32	74	6.19	56	6.22	74	6.19	74	6.19	94	1.85	120	8.05	96	4.32	40	9.88	49	7.09	96	4.32	40	9.88	120	8.05
41	3.72	65	3.73	65	3.73	66	2.99	40	9.88	65	3.73	96	4.32	97	5.2	106	5.26	49	7.09	56	6.22	100	5.04	40	9.88	40	9.88	74	6.19	74	6.19	96	4.32	96	4.32	100	5.04	120	8.05	96	4.32	41	3.72	74	6.19	120	8.05	40	9.88
66	2.99	65	3.73	97	5.2	41	3.72	18	2.1	120	8.05	41	3.72	65	3.73	102	6.07	56	6.31	102	6.07	93	4.5	96	4.32	97	5.2	65	3.73	40	9.88	96	4.32	96	4.32	100	5.04	41	3.72	40	9.88	41	3.72	120	8.05	94	1.85	96	4.32
96	4.32	102	6.07	40	9.88	102	6.07	56	6.22	74	6.19	96	4.32	134	5.94	65	3.73	100	5.04	18	2.1	97	5.2	97	5.2	100	5.04	96	4.32	74	6.19	96	4.32	40	9.88	120	8.05	97	5.2	94	1.85	49	7.09	40	9.88	96	4.32	120	8.05
96	4.32	74	6.19	102	6.07	41	3.72	40	9.88	120	8.05	41	3.72	97	5.2	102	6.07	40	9.88	94	1.85	49	7.09	96	4.32	74	6.19	40	9.88	74	6.19	96	4.32	41	3.72	120	8.05	40	9.88	41	3.72	49	7.09	74	6.19	97	5.2	40	9.88
56	6.31	100	5.04	40	9.88	74	6.19	96	4.32	102	6.07	18	2.1	94	1.85	120	8.05	56	6.22	18	2.1	100	5.04	40	9.88	74	6.19	56	6.22	40	9.88	74	6.19	41	3.72	120	8.05	120	8.05	41	3.72	49	7.09	96	4.32	40	9.88	20	2.2
56	6.31	102	6.07	96	4.32	93	4.5	40	9.88	120	8.05	96	4.32	56	6.31	56	6.31	56	6.22	102	6.07	49	7.09	40	9.88	96	4.32	96	4.32	100	5.04	96	4.32	49	7.09	120	8.05	120	8.05	96	4.32	49	7.09	74	6.19	74	6.19	20	2.2
56	6.31	40	9.88	96	4.32	20	2.2	96	4.32	94	1.85	100	5.04	106	5.26	120	8.05	56	6.31	102	6.07	49	7.09	74	6.19	20	2.2	40	9.88	96	4.32	40	9.88	41	3.72	120	8.05	100	5.04	96	4.32	74	6.19	41	3.72	40	9.88	40	9.88
56	6.31	40	9.88	56	6.22	102	6.07	56	6.31	56	6.31	94	1.85	102	6.07	56	6.31	74	6.19	18	2.1	93	4.5	96	4.32	97	5.2	96	4.32	100	5.04	97	5.2	40	9.88	20	2.2	96	4.32	120	8.05	49	7.09	41	3.72	74	6.19	100	5.04
56	6.31	74	6.19	102	6.07	41	3.72	40	9.88	120	8.05	41	3.72	102	6.07	102	6.07	134	5.94	94	1.85	49	7.09	96	4.32	40	9.88	40	9.88	97	5.2	100	5.04	41	3.72	120	8.05	40	9.88	97	5.2	49	7.09	74	6.19	97	5.2	40	9.88
56	6.31	74	6.19	40	9.88	65	3.73	41	3.72	134	5.94	18	2.1	65	3.73	49	7.09	100	5.04	41	3.72	100	5.04	96	4.32	40	9.88	41	3.72	41	3.32	96	4.32	96	4.32	120	8.05	120	8.05	40	9.88	20	2.2	74	6.19	96	4.32	56	6.31
56	6.31	74	6.19	74	6.19	97	5.2	96	4.32	65	3.73	18	2.1	106	5.26	106	5.26	97	5.2	96	4.32	120	8.05	96	4.32	74	6.19	41	3.72	41	3.32	96	4.32	74	6.19	100	5.04	120	8.05	40	9.88	41	3.32	40	9.88	96	4.32	74	6.19
40	9.88	102	6.07	96	4.32	65	3.73	40	9.88	66	2.99	96	4.32	56	6.31	134	5.94	120	8.05	40	9.88	49	7.09	40	9.88	41	3.72	96	4.32	120	8.05	96	4.32	49	7.09	120	8.05	100	5.04	41	3.72	49	7.09	74	6.19	96	4.32	20	2.2
40	9.88	56	6.22	97	5.2	41	3.32	40	9.88	102	6.07	18	2.1	134	5.94	102	6.07	56	6.22	96	4.32	100	5.04	74	6.19	120	8.05	40	9.88	96	4.32	120	8.05	74	6.19	120	8.05	40	9.88	96	4.32	49	7.09	40	9.88	100	5.04	96	4.32
134	5.94	96	4.32	102	6.07	41	3.72	40	9.88	97	5.2	41	3.72	134	5.94	102	6.07	74	6.19	94	1.85	49	7.09	134	5.94	96	4.32	40	9.88	74	6.19	97	5.2	41	3.72	120	8.05	94	1.85	20	2.2	49	7.09	49	7.09	20	2.2	40	9.88
134	5.94	96	4.32	93	4.5	41	3.32	96	4.32	65	3.73	40	9.88	134	5.94	120	8.05	40	9.88	41	3.72	120	8.05	74	6.19	96	4.32	56	6.22	94	1.85	74	6.19	96	4.32	100	5.04	96	4.32	41	3.72	49	7.09	96	4.32	94	1.85	74	6.19
134	5.94	96	4.32	97	5.2	134	5.94	40	9.88	120	8.05	40	9.88	65	3.73	106	5.26	56	6.22	40	9.88	74	6.19	96	4.32	41	3.72	40	9.88	41	3.72	120	8.05	41	3.72	40	9.88	74	6.19	100	5.04	100	5.04	74	6.19	40	9.88	40	9.88
134	5.94	96	4.32	97	5.2	41	3.32	40	9.88	97	5.2	96	4.32	120	8.05	66	2.99	56	6.22	40	9.88	96	4.32	96	4.32	97	5.2	40	9.88	96	4.32	74	6.19	96	4.32	96	4.32	120	8.05	96	4.32	49	7.09	96	4.32	96	4.32	20	2.2
56	6.22	100	5.04	97	5.2	66	2.99	40	9.88	134	5.94	18	2.1	66	2.99	106	5.26	49	7.09	96	4.32	100	5.04	96	4.32	40	9.88	40	9.88	74	6.19	74	6.19	40	9.88	100	5.04	20	2.2	40	9.88	49	7.09	40	9.88	100	5.04	40	9.88
56	6.22	102	6.07	106	5.26	41	3.32	96	4.32	56	6.31	18	2.1	102	6.07	106	5.26	100	5.04	18	2.1	100	5.04	96	4.32	49	7.09	56	6.22	74	6.19	97	5.2	96	4.32	100	5.04	20	2.2	40	9.88	49	7.09	41	3.72	40	9.88	20	2.2
56	6.22	102	6.07	106	5.26	41	3.32	96	4.32	56	6.31	18	2.1	102	6.07	106	5.26	100	5.04	18	2.1	100	5.04	96	4.32	49	7.09	56	6.22	74	6.19	97	5.2	96	4.32	100	5.04	20	2.2	40	9.88	49	7.09	41	3.72	40	9.88	20	2.2
56	6.22	102	6.07	106	5.26	41	3.32	96	4.32	56	6.31	18	2.1	102	6.07	106	5.26	100	5.04	18	2.1	100	5.04	96	4.32	49	7.09	56	6.22	74	6.19	97	5.2	96	4.32	100	5.04	20	2.2	40	9.88	49	7.09	41	3.72	40	9.88	20	2.2
56	6.22	102	6.07	106	5.26	41	3.32	96	4.32	56	6.31	18	2.1	102	6.07	106	5.26	100	5.04	18	2.1	100	5.04	96	4.32	49	7.09	56	6.22	74	6.19	97	5.2	96	4.32	100	5.04	20	2.2	40	9.88	49	7.09	41	3.72	94	1.85	20	2.2
56	6.22	102	6.07	106	5.26	41	3.32	96	4.32	56	6.31	18	2.1	102	6.07	106	5.26	100	5.04	18	2.1	100	5.04	96	4.32	49	7.09	56	6.22	74	6.19	97	5.2	96	4.32	100	5.04	20	2.2	40	9.88	49	7.09	41	3.72	94	1.85	20	2.2
56	6.22	102	6.07	106	5.26	41	3.32	96	4.32	56	6.31	18	2.1	102	6.07	106	5.26	100	5.04	18	2.1	100	5.04	96	4.32	49	7.09	56	6.22	74	6.19	97	5.2	96	4.32	100	5.04	20	2.2	40	9.88	49	7.09	41	3.72	74	6.19	20	2.2
56	6.22	102	6.07	106	5.26	41	3.32	96	4.32	94	1.85	18	2.1	102	6.07	106	5.26	100	5.04	18	2.1	100	5.04	96	4.32	49	7.09	56	6.22	96	4.32	120	8.05	96	4.32	100	5.04	20	2.2	74	6.19	49	7.09	41	3.72	96	4.32	20	2.2
56	6.22	102	6.07	106	5.26	41	3.32	96	4.32	65	3.73	18	2.1	102	6.07	106	5.26	100	5.04	18	2.1	100	5.04	96	4.32	49	7.09	56	6.22	74	6.19	97	5.2	96	4.32	100	5.04	20	2.2	40	9.88	49	7.09	41	3.72	94	1.85	20	2.2
56	6.22	102	6.07	106	5.26	41	3.32	96	4.32	65	3.73	18	2.1	102	6.07	106	5.26	100	5.04	18	2.1	100	5.04	96	4.32	49	7.09	56	6.22	74	6.19	97	5.2	96	4.32	100	5.04	20	2.2	40	9.88	49	7.09	41	3.72	94	1.85	20	2.2
56	6.22	102	6.07	106	5.26	41	3.32	96	4.32	65	3.73	18	2.1	102	6.07	106	5.26	100	5.04	18	2.1	100	5.04	96	4.32	49	7.09	56	6.22	74	6.19	97	5.2	96	4.32	100	5.04	20	2.2	40	9.88	49	7.09	41	3.72	94	1.85	20	2.2
56	6.22	102	6.07	106	5.26	41	3.32	96	4.32	65	3.73	18	2.1	102	6.07	106	5.26	100	5.04	18	2.1	100	5.04	96	4.32	49	7.09	56	6.22	74	6.19	97	5.2	96	4.32	100	5.04	20	2.2	40	9.88	49	7.09	41	3.72	94	1.85	20	2.2
56	6.22	102	6.07	106	5.26	41	3.32	96	4.32	65	3.73	18	2.1	102	6.07	106	5.26	100	5.04	18	2.1	100	5.04	96	4.32	49	7.09	56	6.22	74	6.19	97	5.2	96	4.32	100	5.04	20	2.2	40	9.88	49	7.09	41	3.72	94	1.85	20	2.2
56	6.22	102	6.07	106	5.26	41	3.32	96	4.32	65	3.73	18	2.1	102	6.07	106	5.26	100	5.04	18	2.1	100	5.04	96	4.32	49	7.09	56	6.22	74	6.19	97	5.2	96	4.32	100	5.04	20	2.2	40	9.88	49	7.09	41	3.72	94	1.85	20	2.2
56	6.22	102	6.07	106	5.26	41	3.32	96	4.32	65	3.73	18	2.1	102	6.07	106	5.26	100	5.04	18	2.1	100	5.04	96	4.32	49	7.09	56	6.22	74	6.19	97	5.2	96	4.32	100	5.04	20	2.2	40	9.88	49	7.09	41	3.72	94	1.85	20	2.2
56	6.22	102	6.07	106	5.26	41	3.32	96	4.32	65	3.73	18	2.1	102	6.07	106	5.26	100	5.04	18	2.1	100	5.04	96	4.32	49	7.09	56	6.22	74	6.19	97	5.2	96	4.32	100	5.04	20	2.2	40	9.88	49	7.09	41	3.72	94	1.85	20	2.2
56	6.22	102	6.07	106	5.26	41	3.32	96	4.32	65	3.73	18	2.1	102	6.07	106	5.26	100	5.04	18	2.1	100	5.04	96	4.32	49	7.09	56	6.22	74	6.19	97	5.2	96	4.32	100	5.04	20	2.2	40	9.88	49	7.09	41	3.72	94	1.85	20	2.2
56	6.22	102	6.07	106	5.26	41	3.32	96	4.32	65	3.73	18	2.1	102	6.07	106	5.26	100	5.04	18	2.1	100	5.04	96	4.32	49	7.09	56	6.22	74	6.19	97	5.2	96	4.32	100	5.04	20	2.2	40	9.88	49	7.09	41	3.72	94	1.85	20	2.2
56	6.22	102	6.07	106	5.26	41	3.32	96	4.32	65	3.73	18	2.1	102	6.07	106	5.26	100	5.04	18	2.1	100	5.04	96	4.32	49	7.09	56	6.22	74	6.19	97	5.2	96	4.32	100	5.04	20	2.2	40	9.88	49	7.09	41	3.72	94	1.85	20	2.2
56	6.22	102	6.07	106	5.26	41	3.32	96	4.32	65	3.73	18	2.1	102	6.07	106	5.26	100	5.04	18	2.1	74	6.19	96	4.32	49	7.09	56	6.22	74	6.19	97	5.2	96	4.32	100	5.04	20	2.2	40	9.88	49	7.09	41	3.72	94	1.85	20	2.2
56	6.22	102	6.07	102	6.07	41	3.72	40	9.88	56	6.31	40	9.88	102	6.07	120	8.05	49	7.09	18	2.1	100	5.04	96	4.32	49	7.09	100	5.04	94	1.85	120	8.05	41	3.72	120	8.05	120	8.05	97	5.2	49	7.09	96	4.32	40	9.88	74	6.19
56	6.22	102	6.07	102	6.07	41	3.72	40	9.88	65	3.73	56	6.22	102	6.07	120	8.05	49	7.09	18	2.1	100	5.04	96	4.32	49	7.09	100	5.04	94	1.85	120	8.05	41	3.72	120	8.05	100	5.04	97	5.2	49	7.09	96	4.32	40	9.88	96	4.32
56	6.22	102	6.07	102	6.07	41	3.72	97	5.2	40	9.88	18	2.1	97	5.2	106	5.26	74	6.19	102	6.07	100	5.04	96	4.32	96	4.32	100	5.04	94	1.85	97	5.2	40	9.88	100	5.04	100	5.04	96	4.32	49	7.09	40	9.88	40	9.88	100	5.04
56	6.22	102	6.07	102	6.07	41	3.32	96	4.32	66	2.99	18	2.1	102	6.07	106	5.26	100	5.04	18	2.1	100	5.04	96	4.32	49	7.09	56	6.22	74	6.19	120	8.05	96	4.32	100	5.04	20	2.2	40	9.88	49	7.09	94	1.85	40	9.88	20	2.2
56	6.22	102	6.07	102	6.07	41	3.32	96	4.32	94	1.85	18	2.1	102	6.07	106	5.26	100	5.04	18	2.1	100	5.04	96	4.32	49	7.09	56	6.22	96	4.32	120	8.05	96	4.32	100	5.04	20	2.2	74	6.19	49	7.09	41	3.72	94	1.85	20	2.2
56	6.22	102	6.07	102	6.07	41	3.32	96	4.32	93	4.5	41	3.32	41	3.32	134	5.94	56	6.31	41	3.72	120	8.05	96	4.32	96	4.32	20	2.2	94	1.85	97	5.2	41	3.72	100	5.04	120	8.05	74	6.19	49	7.09	40	9.88	40	9.88	100	5.04
56	6.22	102	6.07	102	6.07	41	3.32	96	4.32	65	3.73	18	2.1	120	8.05	106	5.26	120	8.05	93	4.5	120	8.05	96	4.32	100	5.04	100	5.04	94	1.85	97	5.2	96	4.32	100	5.04	20	2.2	40	9.88	49	7.09	41	3.72	40	9.88	100	5.04
56	6.22	102	6.07	102	6.07	41	3.32	74	6.19	97	5.2	41	3.32	106	5.26	120	8.05	120	8.05	18	2.1	49	7.09	96	4.32	49	7.09	74	6.19	40	9.88	20	2.2	41	3.72	100	5.04	97	5.2	100	5.04	49	7.09	74	6.19	96	4.32	74	6.19
56	6.22	102	6.07	96	4.32	134	5.94	96	4.32	56	6.31	41	3.72	97	5.2	106	5.26	96	4.32	66	2.99	100	5.04	96	4.32	74	6.19	96	4.32	40	9.88	74	6.19	96	4.32	100	5.04	49	7.09	96	4.32	49	7.09	100	5.04	40	9.88	49	7.09
56	6.22	102	6.07	96	4.32	120	8.05	40	9.88	97	5.2	41	3.72	40	9.88	65	3.73	40	9.88	102	6.07	49	7.09	74	6.19	41	3.72	96	4.32	96	4.32	40	9.88	49	7.09	120	8.05	96	4.32	120	8.05	49	7.09	74	6.19	40	9.88	49	7.09
56	6.22	102	6.07	96	4.32	41	3.32	40	9.88	93	4.5	40	9.88	102	6.07	49	7.09	97	5.2	94	1.85	120	8.05	74	6.19	74	6.19	74	6.19	40	9.88	97	5.2	20	2.2	120	8.05	120	8.05	74	6.19	49	7.09	96	4.32	96	4.32	40	9.88
56	6.22	102	6.07	96	4.32	41	3.32	40	9.88	65	3.73	56	6.22	102	6.07	120	8.05	100	5.04	18	2.1	100	5.04	96	4.32	49	7.09	100	5.04	94	1.85	100	5.04	41	3.72	120	8.05	100	5.04	97	5.2	49	7.09	96	4.32	40	9.88	96	4.32
56	6.22	102	6.07	96	4.32	41	3.32	40	9.88	65	3.73	56	6.22	102	6.07	120	8.05	100	5.04	18	2.1	100	5.04	96	4.32	49	7.09	100	5.04	94	1.85	100	5.04	41	3.72	120	8.05	100	5.04	97	5.2	49	7.09	96	4.32	40	9.88	74	6.19
56	6.22	102	6.07	120	8.05	41	3.32	40	9.88	65	3.73	56	6.22	102	6.07	120	8.05	41	3.72	40	9.88	100	5.04	96	4.32	49	7.09	100	5.04	94	1.85	97	5.2	41	3.72	120	8.05	120	8.05	41	3.72	49	7.09	96	4.32	40	9.88	96	4.32
56	6.22	102	6.07	74	6.19	56	6.31	120	8.05	96	4.32	41	3.72	120	8.05	106	5.26	100	5.04	49	7.09	65	3.73	97	5.2	40	9.88	49	7.09	20	2.2	41	3.72	120	8.05	96	4.32	40	9.88	94	1.85	74	6.19	96	4.32	49	7.09	40	9.88
56	6.22	102	6.07	74	6.19	74	6.19	96	4.32	120	8.05	40	9.88	97	5.2	49	7.09	56	6.22	106	5.26	41	3.72	106	5.26	56	6.31	41	3.72	94	1.85	74	6.19	96	4.32	20	2.2	96	4.32	96	4.32	40	9.88	96	4.32	100	5.04	96	4.32
56	6.22	102	6.07	74	6.19	41	3.32	40	9.88	65	3.73	56	6.22	102	6.07	120	8.05	100	5.04	18	2.1	100	5.04	96	4.32	49	7.09	100	5.04	94	1.85	100	5.04	41	3.72	120	8.05	100	5.04	97	5.2	49	7.09	96	4.32	41	3.72	96	4.32
56	6.22	102	6.07	74	6.19	41	3.32	40	9.88	65	3.73	56	6.22	102	6.07	120	8.05	100	5.04	18	2.1	100	5.04	96	4.32	49	7.09	100	5.04	94	1.85	100	5.04	41	3.72	120	8.05	100	5.04	97	5.2	49	7.09	96	4.32	40	9.88	96	4.32
56	6.22	102	6.07	74	6.19	41	3.32	40	9.88	65	3.73	56	6.22	102	6.07	120	8.05	100	5.04	18	2.1	100	5.04	96	4.32	49	7.09	100	5.04	94	1.85	100	5.04	41	3.72	120	8.05	100	5.04	97	5.2	49	7.09	96	4.32	40	9.88	96	4.32
56	6.22	102	6.07	74	6.19	41	3.32	40	9.88	65	3.73	56	6.22	102	6.07	120	8.05	100	5.04	18	2.1	100	5.04	96	4.32	49	7.09	100	5.04	94	1.85	100	5.04	41	3.72	120	8.05	100	5.04	97	5.2	49	7.09	96	4.32	40	9.88	96	4.32
56	6.22	102	6.07	74	6.19	41	3.32	40	9.88	65	3.73	56	6.22	102	6.07	120	8.05	100	5.04	18	2.1	100	5.04	96	4.32	49	7.09	100	5.04	94	1.85	100	5.04	41	3.72	120	8.05	120	8.05	97	5.2	49	7.09	96	4.32	40	9.88	96	4.32
56	6.22	41	3.72	100	5.04	93	4.5	41	3.72	102	6.07	41	3.72	49	7.09	120	8.05	120	8.05	96	4.32	120	8.05	96	4.32	97	5.2	41	3.72	41	3.32	74	6.19	96	4.32	97	5.2	100	5.04	41	3.72	41	3.32	40	9.88	96	4.32	100	5.04
56	6.22	96	4.32	102	6.07	66	2.99	94	1.85	93	4.5	18	2.1	100	5.04	106	5.26	97	5.2	102	6.07	100	5.04	96	4.32	74	6.19	100	5.04	94	1.85	97	5.2	41	3.72	120	8.05	96	4.32	40	9.88	49	7.09	41	3.72	96	4.32	120	8.05
56	6.22	96	4.32	102	6.07	66	2.99	94	1.85	93	4.5	18	2.1	18	2.1	106	5.26	97	5.2	93	4.5	100	5.04	96	4.32	74	6.19	100	5.04	94	1.85	96	4.32	41	3.72	100	5.04	120	8.05	40	9.88	49	7.09	41	3.72	40	9.88	120	8.05
56	6.22	96	4.32	96	4.32	56	6.31	40	9.88	102	6.07	18	2.1	106	5.26	120	8.05	56	6.22	18	2.1	100	5.04	74	6.19	40	9.88	56	6.22	40	9.88	41	3.72	40	9.88	100	5.04	74	6.19	74	6.19	49	7.09	96	4.32	100	5.04	100	5.04
56	6.22	96	4.32	96	4.32	56	6.31	40	9.88	102	6.07	18	2.1	106	5.26	120	8.05	56	6.22	18	2.1	100	5.04	74	6.19	40	9.88	56	6.22	40	9.88	41	3.72	40	9.88	100	5.04	74	6.19	74	6.19	49	7.09	96	4.32	100	5.04	100	5.04
56	6.22	96	4.32	96	4.32	56	6.31	40	9.88	102	6.07	18	2.1	106	5.26	120	8.05	56	6.22	18	2.1	100	5.04	74	6.19	40	9.88	56	6.22	40	9.88	41	3.72	40	9.88	100	5.04	74	6.19	74	6.19	49	7.09	96	4.32	100	5.04	100	5.04
56	6.22	96	4.32	96	4.32	56	6.31	40	9.88	102	6.07	18	2.1	49	7.09	120	8.05	56	6.22	18	2.1	100	5.04	74	6.19	40	9.88	56	6.22	40	9.88	41	3.72	40	9.88	100	5.04	74	6.19	74	6.19	49	7.09	96	4.32	100	5.04	100	5.04
56	6.22	96	4.32	96	4.32	56	6.31	40	9.88	102	6.07	18	2.1	49	7.09	120	8.05	56	6.22	18	2.1	100	5.04	74	6.19	40	9.88	56	6.22	40	9.88	41	3.72	40	9.88	100	5.04	74	6.19	74	6.19	49	7.09	96	4.32	100	5.04	100	5.04
56	6.22	96	4.32	96	4.32	56	6.31	40	9.88	102	6.07	18	2.1	49	7.09	120	8.05	56	6.22	18	2.1	100	5.04	74	6.19	40	9.88	56	6.22	40	9.88	41	3.72	40	9.88	100	5.04	74	6.19	74	6.19	49	7.09	96	4.32	100	5.04	100	5.04
56	6.22	96	4.32	96	4.32	56	6.31	40	9.88	102	6.07	18	2.1	66	2.99	120	8.05	56	6.22	18	2.1	100	5.04	96	4.32	74	6.19	56	6.22	74	6.19	41	3.72	96	4.32	100	5.04	96	4.32	40	9.88	49	7.09	96	4.32	96	4.32	100	5.04
56	6.22	96	4.32	96	4.32	56	6.31	40	9.88	102	6.07	18	2.1	66	2.99	120	8.05	56	6.22	18	2.1	100	5.04	96	4.32	74	6.19	56	6.22	74	6.19	41	3.72	96	4.32	100	5.04	96	4.32	40	9.88	49	7.09	96	4.32	96	4.32	100	5.04
56	6.22	96	4.32	96	4.32	56	6.31	40	9.88	102	6.07	18	2.1	66	2.99	120	8.05	56	6.22	18	2.1	100	5.04	96	4.32	74	6.19	56	6.22	74	6.19	41	3.72	96	4.32	100	5.04	96	4.32	40	9.88	49	7.09	96	4.32	96	4.32	100	5.04
56	6.22	96	4.32	96	4.32	56	6.31	40	9.88	102	6.07	18	2.1	66	2.99	120	8.05	56	6.22	18	2.1	100	5.04	94	1.85	74	6.19	56	6.22	74	6.19	41	3.72	74	6.19	100	5.04	96	4.32	40	9.88	49	7.09	96	4.32	96	4.32	100	5.04
56	6.22	96	4.32	96	4.32	56	6.31	40	9.88	102	6.07	18	2.1	66	2.99	120	8.05	56	6.22	18	2.1	100	5.04	74	6.19	96	4.32	56	6.22	74	6.19	41	3.72	40	9.88	100	5.04	94	1.85	40	9.88	49	7.09	96	4.32	96	4.32	100	5.04
56	6.22	96	4.32	96	4.32	56	6.31	40	9.88	102	6.07	18	2.1	66	2.99	120	8.05	56	6.22	18	2.1	100	5.04	74	6.19	96	4.32	56	6.22	74	6.19	41	3.72	40	9.88	100	5.04	94	1.85	40	9.88	49	7.09	96	4.32	96	4.32	100	5.04
56	6.22	96	4.32	96	4.32	56	6.31	40	9.88	102	6.07	18	2.1	66	2.99	120	8.05	56	6.22	18	2.1	100	5.04	74	6.19	96	4.32	56	6.22	74	6.19	41	3.72	40	9.88	100	5.04	94	1.85	40	9.88	49	7.09	96	4.32	96	4.32	100	5.04
56	6.22	96	4.32	96	4.32	56	6.31	40	9.88	102	6.07	18	2.1	66	2.99	120	8.05	56	6.22	18	2.1	100	5.04	74	6.19	96	4.32	56	6.22	74	6.19	41	3.72	40	9.88	100	5.04	94	1.85	40	9.88	49	7.09	96	4.32	96	4.32	100	5.04
56	6.22	96	4.32	96	4.32	56	6.31	40	9.88	102	6.07	18	2.1	66	2.99	120	8.05	56	6.22	18	2.1	100	5.04	74	6.19	96	4.32	56	6.22	74	6.19	41	3.72	40	9.88	100	5.04	94	1.85	40	9.88	49	7.09	96	4.32	96	4.32	100	5.04
56	6.22	96	4.32	96	4.32	56	6.31	40	9.88	102	6.07	18	2.1	66	2.99	120	8.05	56	6.22	18	2.1	100	5.04	74	6.19	96	4.32	56	6.22	74	6.19	41	3.72	40	9.88	100	5.04	94	1.85	40	9.88	49	7.09	96	4.32	96	4.32	100	5.04
56	6.22	96	4.32	96	4.32	56	6.31	40	9.88	102	6.07	18	2.1	66	2.99	120	8.05	56	6.22	18	2.1	100	5.04	74	6.19	74	6.19	56	6.22	74	6.19	41	3.72	96	4.32	100	5.04	96	4.32	40	9.88	49	7.09	96	4.32	96	4.32	100	5.04
56	6.22	96	4.32	96	4.32	56	6.31	40	9.88	102	6.07	18	2.1	66	2.99	120	8.05	56	6.22	18	2.1	100	5.04	74	6.19	74	6.19	56	6.22	74	6.19	41	3.72	96	4.32	100	5.04	96	4.32	40	9.88	49	7.09	96	4.32	96	4.32	100	5.04
56	6.22	96	4.32	96	4.32	56	6.31	40	9.88	102	6.07	18	2.1	66	2.99	120	8.05	56	6.22	18	2.1	100	5.04	74	6.19	74	6.19	56	6.22	74	6.19	41	3.72	96	4.32	100	5.04	96	4.32	40	9.88	49	7.09	96	4.32	96	4.32	100	5.04
56	6.22	96	4.32	96	4.32	56	6.31	40	9.88	102	6.07	18	2.1	66	2.99	120	8.05	56	6.22	18	2.1	100	5.04	74	6.19	74	6.19	56	6.22	74	6.19	41	3.72	96	4.32	100	5.04	96	4.32	40	9.88	49	7.09	96	4.32	96	4.32	100	5.04
56	6.22	96	4.32	96	4.32	56	6.31	40	9.88	102	6.07	18	2.1	66	2.99	120	8.05	56	6.22	18	2.1	100	5.04	74	6.19	74	6.19	56	6.22	74	6.19	41	3.72	96	4.32	100	5.04	96	4.32	40	9.88	49	7.09	96	4.32	96	4.32	100	5.04
56	6.22	96	4.32	96	4.32	56	6.31	40	9.88	102	6.07	18	2.1	66	2.99	120	8.05	56	6.22	18	2.1	100	5.04	74	6.19	74	6.19	56	6.22	74	6.19	41	3.72	96	4.32	100	5.04	96	4.32	40	9.88	49	7.09	96	4.32	40	9.88	100	5.04
56	6.22	96	4.32	96	4.32	56	6.31	40	9.88	102	6.07	18	2.1	66	2.99	120	8.05	56	6.22	18	2.1	100	5.04	74	6.19	74	6.19	56	6.22	74	6.19	41	3.72	96	4.32	100	5.04	96	4.32	40	9.88	49	7.09	96	4.32	74	6.19	100	5.04
56	6.22	96	4.32	96	4.32	56	6.31	40	9.88	102	6.07	18	2.1	66	2.99	120	8.05	56	6.22	18	2.1	100	5.04	74	6.19	74	6.19	56	6.22	74	6.19	41	3.72	96	4.32	100	5.04	96	4.32	40	9.88	49	7.09	96	4.32	74	6.19	100	5.04
56	6.22	96	4.32	96	4.32	56	6.31	40	9.88	102	6.07	18	2.1	66	2.99	120	8.05	56	6.22	18	2.1	100	5.04	74	6.19	74	6.19	56	6.22	74	6.19	41	3.72	96	4.32	120	8.05	94	1.85	40	9.88	49	7.09	96	4.32	96	4.32	100	5.04
56	6.22	96	4.32	96	4.32	56	6.31	40	9.88	102	6.07	18	2.1	66	2.99	120	8.05	56	6.22	18	2.1	100	5.04	74	6.19	74	6.19	56	6.22	74	6.19	41	3.72	40	9.88	100	5.04	96	4.32	40	9.88	49	7.09	96	4.32	74	6.19	100	5.04
56	6.22	96	4.32	96	4.32	56	6.31	40	9.88	102	6.07	18	2.1	66	2.99	120	8.05	56	6.22	18	2.1	100	5.04	74	6.19	74	6.19	56	6.22	74	6.19	41	3.72	74	6.19	100	5.04	96	4.32	40	9.88	49	7.09	96	4.32	96	4.32	100	5.04
56	6.22	96	4.32	96	4.32	56	6.31	40	9.88	102	6.07	18	2.1	66	2.99	120	8.05	56	6.22	18	2.1	100	5.04	74	6.19	74	6.19	56	6.22	74	6.19	41	3.72	74	6.19	100	5.04	96	4.32	40	9.88	49	7.09	96	4.32	96	4.32	100	5.04
56	6.22	96	4.32	96	4.32	56	6.31	40	9.88	102	6.07	18	2.1	66	2.99	120	8.05	56	6.22	18	2.1	100	5.04	74	6.19	74	6.19	56	6.22	74	6.19	41	3.72	74	6.19	100	5.04	96	4.32	40	9.88	49	7.09	96	4.32	96	4.32	100	5.04
56	6.22	96	4.32	96	4.32	56	6.31	40	9.88	102	6.07	18	2.1	66	2.99	120	8.05	56	6.22	18	2.1	100	5.04	74	6.19	74	6.19	56	6.22	74	6.19	41	3.72	74	6.19	100	5.04	96	4.32	40	9.88	49	7.09	96	4.32	96	4.32	100	5.04
56	6.22	96	4.32	96	4.32	56	6.31	40	9.88	102	6.07	18	2.1	66	2.99	120	8.05	56	6.22	18	2.1	100	5.04	74	6.19	74	6.19	56	6.22	74	6.19	41	3.72	74	6.19	100	5.04	96	4.32	40	9.88	49	7.09	96	4.32	96	4.32	100	5.04
56	6.22	96	4.32	96	4.32	56	6.31	40	9.88	102	6.07	18	2.1	66	2.99	120	8.05	56	6.22	18	2.1	100	5.04	74	6.19	74	6.19	56	6.22	74	6.19	41	3.72	74	6.19	100	5.04	96	4.32	40	9.88	49	7.09	96	4.32	74	6.19	100	5.04
56	6.22	96	4.32	96	4.32	56	6.31	40	9.88	102	6.07	18	2.1	134	5.94	120	8.05	56	6.22	18	2.1	100	5.04	74	6.19	40	9.88	56	6.22	40	9.88	41	3.72	40	9.88	100	5.04	74	6.19	74	6.19	49	7.09	96	4.32	100	5.04	100	5.04
56	6.22	96	4.32	96	4.32	56	6.31	40	9.88	102	6.07	18	2.1	120	8.05	120	8.05	56	6.22	18	2.1	100	5.04	74	6.19	74	6.19	56	6.22	40	9.88	40	9.88	40	9.88	100	5.04	74	6.19	40	9.88	49	7.09	96	4.32	96	4.32	100	5.04
56	6.22	96	4.32	96	4.32	134	5.94	93	4.5	120	8.05	18	2.1	94	1.85	120	8.05	56	6.22	120	8.05	74	6.19	96	4.32	97	5.2	41	3.72	40	9.88	96	4.32	96	4.32	97	5.2	96	4.32	96	4.32	49	7.09	41	3.72	40	9.88	100	5.04
56	6.22	96	4.32	93	4.5	41	3.32	40	9.88	93	4.5	18	2.1	97	5.2	106	5.26	56	6.22	41	3.72	120	8.05	96	4.32	100	5.04	96	4.32	120	8.05	96	4.32	20	2.2	100	5.04	74	6.19	40	9.88	49	7.09	41	3.72	74	6.19	100	5.04
56	6.22	96	4.32	97	5.2	65	3.73	74	6.19	120	8.05	18	2.1	106	5.26	66	2.99	56	6.22	74	6.19	120	8.05	96	4.32	100	5.04	96	4.32	40	9.88	74	6.19	49	7.09	74	6.19	41	3.72	40	9.88	96	4.32	100	5.04	40	9.88	40	9.88
56	6.22	96	4.32	74	6.19	56	6.31	40	9.88	102	6.07	18	2.1	106	5.26	120	8.05	56	6.22	18	2.1	100	5.04	74	6.19	40	9.88	56	6.22	40	9.88	41	3.72	40	9.88	100	5.04	74	6.19	74	6.19	49	7.09	96	4.32	100	5.04	100	5.04
56	6.22	96	4.32	74	6.19	56	6.31	40	9.88	102	6.07	18	2.1	106	5.26	120	8.05	56	6.22	18	2.1	100	5.04	74	6.19	40	9.88	56	6.22	40	9.88	41	3.72	40	9.88	100	5.04	74	6.19	74	6.19	49	7.09	96	4.32	100	5.04	100	5.04
56	6.22	96	4.32	74	6.19	56	6.31	40	9.88	102	6.07	18	2.1	106	5.26	120	8.05	56	6.22	18	2.1	100	5.04	74	6.19	40	9.88	56	6.22	40	9.88	41	3.72	40	9.88	100	5.04	74	6.19	74	6.19	49	7.09	96	4.32	100	5.04	100	5.04
56	6.22	96	4.32	74	6.19	56	6.31	40	9.88	102	6.07	18	2.1	106	5.26	120	8.05	56	6.22	18	2.1	100	5.04	74	6.19	40	9.88	56	6.22	40	9.88	41	3.72	40	9.88	100	5.04	74	6.19	74	6.19	49	7.09	96	4.32	100	5.04	100	5.04
56	6.22	96	4.32	74	6.19	56	6.31	40	9.88	102	6.07	18	2.1	106	5.26	120	8.05	56	6.22	18	2.1	100	5.04	74	6.19	40	9.88	56	6.22	40	9.88	41	3.72	40	9.88	100	5.04	74	6.19	74	6.19	49	7.09	96	4.32	100	5.04	100	5.04
56	6.22	96	4.32	74	6.19	56	6.31	40	9.88	102	6.07	18	2.1	49	7.09	120	8.05	56	6.22	18	2.1	100	5.04	100	5.04	74	6.19	56	6.22	74	6.19	100	5.04	40	9.88	100	5.04	74	6.19	100	5.04	49	7.09	96	4.32	100	5.04	100	5.04
56	6.22	96	4.32	74	6.19	56	6.31	40	9.88	102	6.07	18	2.1	66	2.99	120	8.05	56	6.22	18	2.1	100	5.04	74	6.19	96	4.32	56	6.22	74	6.19	41	3.72	40	9.88	100	5.04	94	1.85	40	9.88	49	7.09	96	4.32	96	4.32	100	5.04
56	6.22	96	4.32	74	6.19	56	6.31	40	9.88	102	6.07	18	2.1	66	2.99	120	8.05	56	6.22	18	2.1	100	5.04	74	6.19	96	4.32	56	6.22	74	6.19	41	3.72	40	9.88	100	5.04	94	1.85	40	9.88	49	7.09	96	4.32	96	4.32	100	5.04
56	6.22	96	4.32	74	6.19	56	6.31	40	9.88	102	6.07	18	2.1	66	2.99	120	8.05	56	6.22	18	2.1	100	5.04	74	6.19	96	4.32	56	6.22	74	6.19	41	3.72	40	9.88	100	5.04	94	1.85	40	9.88	49	7.09	96	4.32	96	4.32	100	5.04
56	6.22	96	4.32	74	6.19	56	6.31	40	9.88	102	6.07	18	2.1	66	2.99	120	8.05	56	6.22	18	2.1	100	5.04	74	6.19	96	4.32	56	6.22	74	6.19	41	3.72	40	9.88	100	5.04	94	1.85	40	9.88	49	7.09	96	4.32	96	4.32	100	5.04
56	6.22	96	4.32	74	6.19	56	6.31	40	9.88	102	6.07	18	2.1	66	2.99	120	8.05	56	6.22	18	2.1	100	5.04	74	6.19	96	4.32	120	8.05	74	6.19	41	3.72	40	9.88	100	5.04	94	1.85	40	9.88	49	7.09	96	4.32	96	4.32	100	5.04
56	6.22	96	4.32	74	6.19	56	6.31	40	9.88	102	6.07	18	2.1	120	8.05	120	8.05	56	6.22	18	2.1	100	5.04	74	6.19	96	4.32	56	6.22	74	6.19	40	9.88	96	4.32	100	5.04	96	4.32	40	9.88	49	7.09	96	4.32	96	4.32	100	5.04
56	6.22	96	4.32	74	6.19	56	6.31	40	9.88	102	6.07	18	2.1	120	8.05	120	8.05	56	6.22	18	2.1	100	5.04	74	6.19	96	4.32	56	6.22	74	6.19	40	9.88	96	4.32	100	5.04	74	6.19	40	9.88	49	7.09	96	4.32	94	1.85	100	5.04
56	6.22	40	9.88	102	6.07	134	5.94	40	9.88	106	5.26	18	2.1	97	5.2	120	8.05	40	9.88	74	6.19	120	8.05	100	5.04	120	8.05	94	1.85	40	9.88	100	5.04	40	9.88	100	5.04	96	4.32	97	5.2	49	7.09	40	9.88	96	4.32	94	1.85
56	6.22	40	9.88	102	6.07	41	3.32	56	6.22	120	8.05	94	1.85	120	8.05	66	2.99	56	6.22	96	4.32	96	4.32	96	4.32	74	6.19	40	9.88	134	5.94	96	4.32	96	4.32	97	5.2	97	5.2	96	4.32	49	7.09	40	9.88	40	9.88	100	5.04
56	6.22	40	9.88	56	6.31	41	3.32	40	9.88	106	5.26	18	2.1	100	5.04	106	5.26	74	6.19	102	6.07	120	8.05	96	4.32	74	6.19	100	5.04	74	6.19	74	6.19	41	3.72	120	8.05	20	2.2	74	6.19	49	7.09	96	4.32	40	9.88	96	4.32
56	6.22	40	9.88	56	6.31	41	3.32	40	9.88	102	6.07	18	2.1	49	7.09	120	8.05	74	6.19	102	6.07	120	8.05	96	4.32	96	4.32	100	5.04	74	6.19	74	6.19	41	3.72	120	8.05	20	2.2	74	6.19	49	7.09	96	4.32	40	9.88	74	6.19
56	6.22	40	9.88	93	4.5	134	5.94	96	4.32	56	6.31	18	2.1	102	6.07	106	5.26	97	5.2	97	5.2	100	5.04	100	5.04	74	6.19	74	6.19	40	9.88	40	9.88	40	9.88	97	5.2	49	7.09	74	6.19	49	7.09	41	3.72	100	5.04	40	9.88
56	6.22	40	9.88	93	4.5	134	5.94	96	4.32	93	4.5	18	2.1	102	6.07	106	5.26	120	8.05	97	5.2	100	5.04	97	5.2	74	6.19	74	6.19	40	9.88	41	3.72	40	9.88	97	5.2	100	5.04	74	6.19	49	7.09	41	3.72	40	9.88	40	9.88
56	6.22	40	9.88	65	3.73	41	3.32	40	9.88	134	5.94	18	2.1	65	3.73	120	8.05	56	6.22	18	2.1	120	8.05	74	6.19	74	6.19	96	4.32	74	6.19	74	6.19	18	2.1	120	8.05	96	4.32	40	9.88	100	5.04	41	3.72	40	9.88	40	9.88
56	6.22	40	9.88	74	6.19	134	5.94	96	4.32	65	3.73	18	2.1	120	8.05	106	5.26	97	5.2	102	6.07	100	5.04	74	6.19	40	9.88	41	3.72	40	9.88	40	9.88	40	9.88	100	5.04	96	4.32	40	9.88	49	7.09	40	9.88	40	9.88	100	5.04
56	6.22	40	9.88	74	6.19	93	4.5	100	5.04	65	3.73	41	3.32	49	7.09	65	3.73	56	6.22	94	1.85	56	6.31	96	4.32	96	4.32	41	3.32	41	3.72	96	4.32	96	4.32	74	6.19	97	5.2	96	4.32	41	3.32	41	3.72	74	6.19	40	9.88
56	6.22	56	6.22	106	5.26	41	3.32	96	4.32	120	8.05	56	6.22	120	8.05	66	2.99	56	6.22	18	2.1	49	7.09	96	4.32	100	5.04	40	9.88	94	1.85	97	5.2	40	9.88	97	5.2	74	6.19	40	9.88	20	2.2	40	9.88	97	5.2	100	5.04
56	6.22	56	6.22	40	9.88	102	6.07	41	3.72	41	3.32	49	7.09	106	5.26	97	5.2	96	4.32	18	2.1	100	5.04	74	6.19	96	4.32	96	4.32	40	9.88	100	5.04	74	6.19	20	2.2	100	5.04	96	4.32	49	7.09	94	1.85	40	9.88	41	3.72
56	6.22	56	6.22	120	8.05	41	3.72	96	4.32	56	6.31	41	3.32	93	4.5	106	5.26	56	6.22	18	2.1	100	5.04	96	4.32	94	1.85	40	9.88	20	2.2	97	5.2	41	3.72	120	8.05	100	5.04	74	6.19	49	7.09	40	9.88	97	5.2	41	3.72
56	6.22	93	4.5	102	6.07	41	3.32	96	4.32	66	2.99	18	2.1	49	7.09	106	5.26	100	5.04	18	2.1	100	5.04	74	6.19	49	7.09	56	6.22	74	6.19	97	5.2	96	4.32	100	5.04	20	2.2	40	9.88	49	7.09	100	5.04	40	9.88	100	5.04
56	6.22	93	4.5	102	6.07	41	3.32	96	4.32	65	3.73	18	2.1	49	7.09	106	5.26	100	5.04	18	2.1	100	5.04	74	6.19	49	7.09	56	6.22	74	6.19	97	5.2	96	4.32	100	5.04	20	2.2	40	9.88	49	7.09	100	5.04	40	9.88	100	5.04
56	6.22	93	4.5	102	6.07	41	3.32	96	4.32	65	3.73	18	2.1	49	7.09	106	5.26	100	5.04	18	2.1	100	5.04	74	6.19	49	7.09	56	6.22	74	6.19	97	5.2	96	4.32	100	5.04	20	2.2	40	9.88	49	7.09	100	5.04	40	9.88	100	5.04
56	6.22	93	4.5	102	6.07	41	3.32	96	4.32	65	3.73	18	2.1	49	7.09	106	5.26	100	5.04	18	2.1	100	5.04	74	6.19	49	7.09	56	6.22	74	6.19	97	5.2	96	4.32	100	5.04	20	2.2	40	9.88	49	7.09	100	5.04	40	9.88	100	5.04
56	6.22	93	4.5	102	6.07	41	3.32	96	4.32	65	3.73	18	2.1	49	7.09	106	5.26	100	5.04	18	2.1	100	5.04	74	6.19	49	7.09	56	6.22	74	6.19	97	5.2	96	4.32	100	5.04	20	2.2	40	9.88	49	7.09	100	5.04	40	9.88	100	5.04
56	6.22	93	4.5	102	6.07	41	3.32	96	4.32	65	3.73	18	2.1	49	7.09	106	5.26	100	5.04	18	2.1	100	5.04	74	6.19	49	7.09	56	6.22	74	6.19	97	5.2	96	4.32	100	5.04	20	2.2	40	9.88	49	7.09	100	5.04	40	9.88	100	5.04
56	6.22	93	4.5	102	6.07	41	3.32	96	4.32	65	3.73	18	2.1	49	7.09	106	5.26	100	5.04	18	2.1	100	5.04	74	6.19	49	7.09	56	6.22	74	6.19	97	5.2	96	4.32	100	5.04	20	2.2	40	9.88	49	7.09	100	5.04	40	9.88	100	5.04
56	6.22	93	4.5	102	6.07	41	3.32	96	4.32	65	3.73	18	2.1	49	7.09	106	5.26	100	5.04	18	2.1	100	5.04	74	6.19	49	7.09	56	6.22	74	6.19	97	5.2	96	4.32	100	5.04	20	2.2	40	9.88	49	7.09	100	5.04	40	9.88	100	5.04
56	6.22	93	4.5	102	6.07	41	3.32	96	4.32	65	3.73	18	2.1	49	7.09	106	5.26	100	5.04	18	2.1	100	5.04	74	6.19	49	7.09	56	6.22	74	6.19	97	5.2	96	4.32	100	5.04	20	2.2	40	9.88	49	7.09	100	5.04	40	9.88	100	5.04
56	6.22	93	4.5	102	6.07	41	3.32	96	4.32	65	3.73	18	2.1	49	7.09	106	5.26	100	5.04	18	2.1	100	5.04	74	6.19	49	7.09	56	6.22	74	6.19	97	5.2	96	4.32	100	5.04	20	2.2	40	9.88	49	7.09	100	5.04	40	9.88	100	5.04
56	6.22	93	4.5	102	6.07	41	3.32	96	4.32	65	3.73	18	2.1	49	7.09	106	5.26	100	5.04	18	2.1	100	5.04	74	6.19	49	7.09	56	6.22	74	6.19	97	5.2	96	4.32	100	5.04	20	2.2	40	9.88	49	7.09	120	8.05	40	9.88	20	2.2
56	6.22	93	4.5	102	6.07	41	3.32	96	4.32	65	3.73	18	2.1	56	6.31	106	5.26	74	6.19	18	2.1	100	5.04	96	4.32	49	7.09	56	6.22	74	6.19	97	5.2	96	4.32	120	8.05	20	2.2	40	9.88	49	7.09	41	3.72	96	4.32	120	8.05
56	6.22	93	4.5	102	6.07	41	3.32	96	4.32	65	3.73	18	2.1	56	6.31	106	5.26	74	6.19	18	2.1	100	5.04	96	4.32	49	7.09	56	6.22	74	6.19	97	5.2	96	4.32	120	8.05	20	2.2	40	9.88	49	7.09	41	3.72	96	4.32	120	8.05
56	6.22	93	4.5	102	6.07	41	3.32	96	4.32	65	3.73	18	2.1	56	6.31	106	5.26	74	6.19	18	2.1	100	5.04	96	4.32	49	7.09	56	6.22	74	6.19	97	5.2	96	4.32	120	8.05	20	2.2	40	9.88	49	7.09	41	3.72	96	4.32	120	8.05
56	6.22	93	4.5	102	6.07	41	3.32	97	5.2	97	5.2	18	2.1	97	5.2	120	8.05	100	5.04	18	2.1	100	5.04	96	4.32	100	5.04	97	5.2	49	7.09	100	5.04	41	3.72	100	5.04	40	9.88	97	5.2	49	7.09	96	4.32	96	4.32	41	3.72
56	6.22	93	4.5	56	6.31	41	3.32	40	9.88	93	4.5	18	2.1	97	5.2	102	6.07	97	5.2	100	5.04	120	8.05	96	4.32	96	4.32	74	6.19	94	1.85	74	6.19	74	6.19	20	2.2	120	8.05	41	3.72	74	6.19	94	1.85	40	9.88	120	8.05
56	6.22	97	5.2	56	6.31	40	9.88	106	5.26	18	2.1	65	3.73	134	5.94	56	6.22	74	6.19	134	5.94	40	9.88	97	5.2	96	4.32	40	9.88	96	4.32	41	3.72	97	5.2	40	9.88	40	9.88	120	8.05	94	1.85	40	9.88	97	5.2	40	9.88
56	6.22	74	6.19	106	5.26	96	4.32	49	7.09	41	3.32	18	2.1	134	5.94	93	4.5	134	5.94	102	6.07	49	7.09	40	9.88	96	4.32	40	9.88	134	5.94	102	6.07	102	6.07	120	8.05	40	9.88	41	3.32	40	9.88	40	9.88	40	9.88	40	9.88
56	6.22	74	6.19	106	5.26	41	3.32	40	9.88	120	8.05	41	3.72	120	8.05	66	2.99	49	7.09	18	2.1	100	5.04	18	2.1	49	7.09	74	6.19	96	4.32	20	2.2	74	6.19	120	8.05	20	2.2	74	6.19	49	7.09	40	9.88	74	6.19	40	9.88
56	6.22	74	6.19	102	6.07	41	3.72	40	9.88	65	3.73	18	2.1	120	8.05	106	5.26	56	6.22	102	6.07	56	6.22	96	4.32	100	5.04	100	5.04	74	6.19	74	6.19	41	3.72	120	8.05	20	2.2	40	9.88	49	7.09	40	9.88	40	9.88	100	5.04
56	6.22	74	6.19	102	6.07	66	2.99	40	9.88	56	6.31	18	2.1	106	5.26	106	5.26	56	6.22	102	6.07	100	5.04	96	4.32	100	5.04	100	5.04	96	4.32	74	6.19	41	3.72	120	8.05	20	2.2	74	6.19	49	7.09	96	4.32	96	4.32	94	1.85
56	6.22	74	6.19	102	6.07	41	3.32	97	5.2	56	6.31	18	2.1	97	5.2	106	5.26	74	6.19	93	4.5	97	5.2	96	4.32	74	6.19	100	5.04	74	6.19	74	6.19	41	3.72	120	8.05	20	2.2	74	6.19	49	7.09	96	4.32	94	1.85	100	5.04
56	6.22	74	6.19	66	2.99	41	3.32	40	9.88	102	6.07	18	2.1	120	8.05	134	5.94	56	6.22	102	6.07	120	8.05	96	4.32	96	4.32	93	4.5	74	6.19	74	6.19	41	3.72	120	8.05	20	2.2	94	1.85	49	7.09	96	4.32	40	9.88	74	6.19
56	6.22	74	6.19	96	4.32	65	3.73	40	9.88	106	5.26	18	2.1	100	5.04	120	8.05	56	6.22	18	2.1	100	5.04	74	6.19	40	9.88	56	6.22	40	9.88	40	9.88	40	9.88	100	5.04	74	6.19	100	5.04	49	7.09	96	4.32	74	6.19	100	5.04
56	6.22	74	6.19	56	6.31	18	2.1	40	9.88	97	5.2	41	3.72	65	3.73	106	5.26	100	5.04	102	6.07	49	7.09	120	8.05	100	5.04	96	4.32	40	9.88	41	3.72	97	5.2	120	8.05	41	3.72	41	3.72	49	7.09	40	9.88	40	9.88	40	9.88
56	6.22	74	6.19	56	6.31	41	3.32	40	9.88	93	4.5	18	2.1	120	8.05	106	5.26	96	4.32	102	6.07	120	8.05	96	4.32	96	4.32	100	5.04	74	6.19	100	5.04	41	3.72	120	8.05	20	2.2	40	9.88	49	7.09	96	4.32	40	9.88	96	4.32
56	6.22	74	6.19	56	6.31	41	3.32	40	9.88	93	4.5	18	2.1	120	8.05	134	5.94	96	4.32	102	6.07	120	8.05	96	4.32	74	6.19	100	5.04	74	6.19	74	6.19	41	3.72	120	8.05	20	2.2	40	9.88	49	7.09	96	4.32	40	9.88	74	6.19
56	6.22	74	6.19	56	6.31	41	3.32	40	9.88	93	4.5	18	2.1	120	8.05	134	5.94	96	4.32	102	6.07	120	8.05	96	4.32	74	6.19	100	5.04	74	6.19	74	6.19	41	3.72	120	8.05	20	2.2	40	9.88	49	7.09	96	4.32	40	9.88	74	6.19
56	6.22	74	6.19	56	6.31	41	3.32	40	9.88	93	4.5	18	2.1	120	8.05	134	5.94	96	4.32	102	6.07	120	8.05	96	4.32	74	6.19	100	5.04	74	6.19	74	6.19	41	3.72	120	8.05	20	2.2	40	9.88	49	7.09	96	4.32	40	9.88	74	6.19
56	6.22	74	6.19	56	6.31	41	3.32	40	9.88	65	3.73	18	2.1	49	7.09	106	5.26	56	6.22	102	6.07	56	6.22	96	4.32	100	5.04	100	5.04	74	6.19	74	6.19	41	3.72	120	8.05	20	2.2	40	9.88	49	7.09	40	9.88	94	1.85	100	5.04
56	6.22	74	6.19	93	4.5	41	3.32	40	9.88	93	4.5	18	2.1	49	7.09	106	5.26	56	6.22	102	6.07	56	6.22	96	4.32	100	5.04	100	5.04	74	6.19	74	6.19	41	3.72	100	5.04	20	2.2	40	9.88	49	7.09	40	9.88	40	9.88	100	5.04
56	6.22	74	6.19	93	4.5	41	3.32	40	9.88	65	3.73	18	2.1	49	7.09	106	5.26	56	6.22	102	6.07	56	6.22	96	4.32	100	5.04	100	5.04	74	6.19	74	6.19	41	3.72	100	5.04	20	2.2	40	9.88	49	7.09	40	9.88	40	9.88	100	5.04
56	6.22	74	6.19	93	4.5	41	3.32	40	9.88	65	3.73	18	2.1	49	7.09	106	5.26	56	6.22	102	6.07	56	6.22	96	4.32	100	5.04	100	5.04	74	6.19	74	6.19	41	3.72	100	5.04	20	2.2	40	9.88	49	7.09	40	9.88	40	9.88	100	5.04
56	6.22	74	6.19	93	4.5	41	3.32	40	9.88	65	3.73	18	2.1	49	7.09	106	5.26	56	6.22	102	6.07	56	6.22	96	4.32	100	5.04	100	5.04	74	6.19	74	6.19	41	3.72	100	5.04	20	2.2	40	9.88	49	7.09	40	9.88	40	9.88	100	5.04
56	6.22	74	6.19	93	4.5	41	3.32	40	9.88	65	3.73	18	2.1	49	7.09	106	5.26	56	6.22	102	6.07	56	6.22	96	4.32	100	5.04	100	5.04	74	6.19	74	6.19	41	3.72	100	5.04	20	2.2	40	9.88	49	7.09	40	9.88	40	9.88	100	5.04
56	6.22	74	6.19	93	4.5	41	3.32	40	9.88	65	3.73	18	2.1	49	7.09	106	5.26	56	6.22	102	6.07	56	6.22	96	4.32	100	5.04	100	5.04	74	6.19	74	6.19	41	3.72	100	5.04	20	2.2	40	9.88	49	7.09	40	9.88	40	9.88	100	5.04
56	6.22	74	6.19	93	4.5	41	3.32	40	9.88	65	3.73	18	2.1	49	7.09	106	5.26	56	6.22	102	6.07	56	6.22	96	4.32	100	5.04	100	5.04	74	6.19	74	6.19	41	3.72	100	5.04	20	2.2	40	9.88	49	7.09	40	9.88	40	9.88	100	5.04
56	6.22	74	6.19	93	4.5	41	3.32	40	9.88	65	3.73	18	2.1	49	7.09	106	5.26	56	6.22	102	6.07	56	6.22	96	4.32	100	5.04	100	5.04	74	6.19	74	6.19	41	3.72	120	8.05	20	2.2	40	9.88	49	7.09	40	9.88	40	9.88	100	5.04
56	6.22	74	6.19	93	4.5	41	3.32	40	9.88	65	3.73	18	2.1	49	7.09	106	5.26	56	6.22	102	6.07	56	6.22	96	4.32	100	5.04	100	5.04	74	6.19	74	6.19	41	3.72	120	8.05	20	2.2	40	9.88	49	7.09	40	9.88	40	9.88	100	5.04
56	6.22	74	6.19	93	4.5	41	3.32	74	6.19	65	3.73	18	2.1	49	7.09	106	5.26	56	6.22	102	6.07	56	6.22	96	4.32	100	5.04	100	5.04	74	6.19	74	6.19	41	3.72	100	5.04	20	2.2	40	9.88	49	7.09	40	9.88	40	9.88	100	5.04
56	6.22	74	6.19	65	3.73	41	3.32	40	9.88	102	6.07	18	2.1	120	8.05	106	5.26	96	4.32	102	6.07	120	8.05	96	4.32	96	4.32	100	5.04	96	4.32	100	5.04	41	3.72	120	8.05	20	2.2	40	9.88	49	7.09	96	4.32	40	9.88	74	6.19
56	6.22	74	6.19	65	3.73	41	3.32	40	9.88	102	6.07	18	2.1	120	8.05	134	5.94	96	4.32	102	6.07	120	8.05	96	4.32	96	4.32	100	5.04	96	4.32	100	5.04	41	3.72	120	8.05	20	2.2	40	9.88	49	7.09	96	4.32	40	9.88	74	6.19
56	6.22	74	6.19	65	3.73	41	3.32	40	9.88	102	6.07	18	2.1	120	8.05	134	5.94	96	4.32	102	6.07	120	8.05	96	4.32	96	4.32	100	5.04	96	4.32	100	5.04	41	3.72	120	8.05	20	2.2	40	9.88	49	7.09	96	4.32	40	9.88	74	6.19
56	6.22	74	6.19	65	3.73	41	3.32	40	9.88	102	6.07	18	2.1	120	8.05	134	5.94	96	4.32	102	6.07	120	8.05	96	4.32	96	4.32	100	5.04	96	4.32	100	5.04	41	3.72	120	8.05	20	2.2	40	9.88	49	7.09	96	4.32	40	9.88	74	6.19
56	6.22	74	6.19	97	5.2	66	2.99	74	6.19	93	4.5	56	6.22	56	6.31	106	5.26	74	6.19	40	9.88	49	7.09	96	4.32	100	5.04	96	4.32	96	4.32	100	5.04	41	3.32	20	2.2	49	7.09	40	9.88	97	5.2	74	6.19	41	3.72	96	4.32
56	6.22	74	6.19	74	6.19	66	2.99	56	6.22	120	8.05	40	9.88	49	7.09	102	6.07	100	5.04	94	1.85	49	7.09	96	4.32	97	5.2	41	3.72	100	5.04	74	6.19	18	2.1	120	8.05	20	2.2	40	9.88	49	7.09	94	1.85	40	9.88	74	6.19
56	6.22	74	6.19	74	6.19	134	5.94	96	4.32	120	8.05	18	2.1	97	5.2	106	5.26	97	5.2	97	5.2	120	8.05	74	6.19	40	9.88	41	3.72	40	9.88	96	4.32	41	3.72	97	5.2	100	5.04	96	4.32	49	7.09	94	1.85	74	6.19	100	5.04
56	6.22	74	6.19	74	6.19	65	3.73	40	9.88	102	6.07	18	2.1	65	3.73	120	8.05	100	5.04	18	2.1	100	5.04	40	9.88	40	9.88	56	6.22	74	6.19	41	3.72	40	9.88	120	8.05	74	6.19	40	9.88	49	7.09	40	9.88	74	6.19	100	5.04
56	6.22	74	6.19	74	6.19	65	3.73	40	9.88	120	8.05	18	2.1	120	8.05	120	8.05	56	6.22	18	2.1	100	5.04	100	5.04	40	9.88	56	6.22	40	9.88	40	9.88	40	9.88	100	5.04	74	6.19	40	9.88	49	7.09	96	4.32	94	1.85	100	5.04
56	6.22	74	6.19	74	6.19	65	3.73	40	9.88	120	8.05	18	2.1	120	8.05	120	8.05	56	6.22	18	2.1	100	5.04	100	5.04	56	6.22	56	6.22	40	9.88	40	9.88	40	9.88	100	5.04	74	6.19	40	9.88	49	7.09	96	4.32	96	4.32	100	5.04
56	6.22	74	6.19	74	6.19	65	3.73	40	9.88	120	8.05	18	2.1	120	8.05	120	8.05	56	6.22	18	2.1	100	5.04	100	5.04	56	6.22	56	6.22	40	9.88	40	9.88	40	9.88	100	5.04	74	6.19	40	9.88	49	7.09	96	4.32	94	1.85	100	5.04
56	6.22	74	6.19	74	6.19	65	3.73	40	9.88	120	8.05	18	2.1	120	8.05	120	8.05	56	6.22	18	2.1	100	5.04	100	5.04	56	6.22	56	6.22	40	9.88	40	9.88	40	9.88	100	5.04	74	6.19	40	9.88	49	7.09	96	4.32	94	1.85	100	5.04
56	6.22	74	6.19	74	6.19	65	3.73	40	9.88	120	8.05	18	2.1	120	8.05	120	8.05	56	6.22	18	2.1	100	5.04	100	5.04	56	6.22	56	6.22	40	9.88	40	9.88	40	9.88	100	5.04	74	6.19	40	9.88	49	7.09	96	4.32	74	6.19	100	5.04
56	6.22	74	6.19	74	6.19	65	3.73	40	9.88	120	8.05	18	2.1	120	8.05	120	8.05	56	6.22	18	2.1	100	5.04	100	5.04	56	6.22	56	6.22	40	9.88	40	9.88	40	9.88	100	5.04	74	6.19	40	9.88	49	7.09	96	4.32	74	6.19	100	5.04
56	6.22	74	6.19	74	6.19	65	3.73	40	9.88	120	8.05	18	2.1	120	8.05	120	8.05	56	6.22	18	2.1	100	5.04	100	5.04	56	6.22	56	6.22	40	9.88	40	9.88	40	9.88	100	5.04	74	6.19	40	9.88	49	7.09	96	4.32	74	6.19	100	5.04
56	6.22	74	6.19	74	6.19	65	3.73	40	9.88	97	5.2	18	2.1	120	8.05	120	8.05	56	6.22	18	2.1	100	5.04	100	5.04	40	9.88	56	6.22	40	9.88	40	9.88	40	9.88	100	5.04	74	6.19	40	9.88	49	7.09	96	4.32	94	1.85	100	5.04
56	6.22	74	6.19	74	6.19	65	3.73	40	9.88	97	5.2	18	2.1	120	8.05	120	8.05	56	6.22	18	2.1	100	5.04	100	5.04	40	9.88	56	6.22	40	9.88	40	9.88	40	9.88	100	5.04	74	6.19	40	9.88	49	7.09	96	4.32	94	1.85	100	5.04
56	6.22	74	6.19	74	6.19	65	3.73	40	9.88	97	5.2	18	2.1	120	8.05	120	8.05	56	6.22	18	2.1	100	5.04	100	5.04	40	9.88	56	6.22	40	9.88	40	9.88	40	9.88	100	5.04	74	6.19	40	9.88	49	7.09	96	4.32	94	1.85	100	5.04
56	6.22	74	6.19	74	6.19	65	3.73	40	9.88	97	5.2	18	2.1	120	8.05	120	8.05	56	6.22	18	2.1	100	5.04	100	5.04	56	6.22	56	6.22	40	9.88	40	9.88	40	9.88	100	5.04	74	6.19	40	9.88	49	7.09	96	4.32	94	1.85	100	5.04
56	6.22	74	6.19	74	6.19	65	3.73	40	9.88	97	5.2	18	2.1	120	8.05	120	8.05	56	6.22	18	2.1	100	5.04	100	5.04	56	6.22	56	6.22	40	9.88	40	9.88	40	9.88	100	5.04	74	6.19	40	9.88	49	7.09	120	8.05	74	6.19	100	5.04
56	6.22	41	3.32	97	5.2	41	3.72	97	5.2	102	6.07	40	9.88	97	5.2	120	8.05	102	6.07	96	4.32	49	7.09	40	9.88	100	5.04	74	6.19	40	9.88	100	5.04	97	5.2	100	5.04	96	4.32	96	4.32	49	7.09	18	2.1	40	9.88	96	4.32
93	4.5	96	4.32	100	5.04	65	3.73	96	4.32	56	6.31	18	2.1	106	5.26	49	7.09	100	5.04	41	3.72	100	5.04	96	4.32	100	5.04	94	1.85	41	3.32	96	4.32	40	9.88	97	5.2	120	8.05	41	3.72	41	3.32	40	9.88	74	6.19	100	5.04
93	4.5	96	4.32	102	6.07	56	6.31	96	4.32	102	6.07	56	6.22	40	9.88	120	8.05	97	5.2	40	9.88	100	5.04	96	4.32	41	3.72	96	4.32	41	3.32	41	3.72	74	6.19	74	6.19	74	6.19	96	4.32	100	5.04	40	9.88	40	9.88	40	9.88
93	4.5	120	8.05	56	6.31	41	3.72	106	5.26	65	3.73	56	6.22	40	9.88	100	5.04	96	4.32	97	5.2	41	3.72	96	4.32	96	4.32	40	9.88	100	5.04	120	8.05	100	5.04	134	5.94	40	9.88	41	3.72	74	6.19	74	6.19	94	1.85	49	7.09
65	3.73	96	4.32	65	3.73	120	8.05	74	6.19	120	8.05	18	2.1	97	5.2	120	8.05	40	9.88	41	3.32	120	8.05	120	8.05	96	4.32	56	6.22	96	4.32	74	6.19	41	3.72	120	8.05	74	6.19	40	9.88	49	7.09	96	4.32	40	9.88	74	6.19
65	3.73	96	4.32	41	3.32	18	2.1	65	3.73	65	3.73	41	3.32	134	5.94	106	5.26	74	6.19	102	6.07	49	7.09	100	5.04	100	5.04	96	4.32	74	6.19	96	4.32	100	5.04	134	5.94	49	7.09	56	6.31	96	4.32	106	5.26	74	6.19	102	6.07
65	3.73	97	5.2	41	3.32	18	2.1	65	3.73	120	8.05	41	3.32	134	5.94	106	5.26	100	5.04	102	6.07	49	7.09	100	5.04	100	5.04	96	4.32	74	6.19	96	4.32	100	5.04	134	5.94	120	8.05	96	4.32	49	7.09	40	9.88	40	9.88	40	9.88
120	8.05	100	5.04	102	6.07	74	6.19	96	4.32	120	8.05	18	2.1	97	5.2	134	5.94	56	6.22	18	2.1	100	5.04	96	4.32	74	6.19	56	6.22	40	9.88	74	6.19	41	3.72	100	5.04	120	8.05	96	4.32	49	7.09	96	4.32	40	9.88	49	7.09
120	8.05	102	6.07	96	4.32	134	5.94	40	9.88	134	5.94	74	6.19	41	3.72	120	8.05	97	5.2	120	8.05	49	7.09	96	4.32	96	4.32	96	4.32	96	4.32	41	3.72	49	7.09	120	8.05	120	8.05	40	9.88	49	7.09	74	6.19	41	3.72	20	2.2
120	8.05	40	9.88	66	2.99	41	3.32	40	9.88	93	4.5	66	2.99	120	8.05	120	8.05	56	6.22	18	2.1	100	5.04	96	4.32	100	5.04	56	6.22	94	1.85	97	5.2	41	3.72	120	8.05	96	4.32	41	3.72	49	7.09	96	4.32	74	6.19	120	8.05
120	8.05	40	9.88	56	6.31	41	3.32	96	4.32	65	3.73	18	2.1	120	8.05	120	8.05	18	2.1	41	3.32	120	8.05	96	4.32	96	4.32	56	6.22	97	5.2	40	9.88	41	3.72	100	5.04	74	6.19	74	6.19	49	7.09	96	4.32	20	2.2	120	8.05
120	8.05	56	6.22	97	5.2	102	6.07	120	8.05	56	6.31	40	9.88	96	4.32	106	5.26	56	6.22	96	4.32	56	6.22	40	9.88	74	6.19	74	6.19	40	9.88	96	4.32	97	5.2	97	5.2	100	5.04	74	6.19	120	8.05	41	3.72	40	9.88	40	9.88
120	8.05	74	6.19	56	6.22	40	9.88	74	6.19	41	3.72	66	2.99	120	8.05	18	2.1	40	9.88	49	7.09	56	6.22	41	3.72	40	9.88	74	6.19	49	7.09	40	9.88	120	8.05	120	8.05	96	4.32	49	7.09	40	9.88	40	9.88	97	5.2	100	5.04
97	5.2	100	5.04	102	6.07	74	6.19	96	4.32	56	6.22	18	2.1	97	5.2	120	8.05	56	6.22	18	2.1	100	5.04	40	9.88	74	6.19	56	6.22	40	9.88	96	4.32	41	3.72	100	5.04	120	8.05	96	4.32	49	7.09	96	4.32	40	9.88	120	8.05
97	5.2	102	6.07	102	6.07	41	3.32	40	9.88	65	3.73	18	2.1	49	7.09	120	8.05	97	5.2	120	8.05	49	7.09	96	4.32	96	4.32	74	6.19	40	9.88	74	6.19	41	3.72	120	8.05	120	8.05	40	9.88	49	7.09	97	5.2	94	1.85	40	9.88
97	5.2	96	4.32	65	3.73	41	3.32	40	9.88	102	6.07	18	2.1	120	8.05	106	5.26	96	4.32	102	6.07	120	8.05	96	4.32	96	4.32	100	5.04	96	4.32	100	5.04	41	3.72	120	8.05	20	2.2	40	9.88	49	7.09	96	4.32	40	9.88	74	6.19
97	5.2	96	4.32	65	3.73	41	3.32	40	9.88	102	6.07	18	2.1	120	8.05	106	5.26	96	4.32	102	6.07	120	8.05	96	4.32	96	4.32	100	5.04	96	4.32	100	5.04	41	3.72	120	8.05	20	2.2	40	9.88	49	7.09	96	4.32	40	9.88	74	6.19
97	5.2	40	9.88	65	3.73	41	3.32	40	9.88	102	6.07	18	2.1	49	7.09	134	5.94	56	6.22	102	6.07	120	8.05	96	4.32	74	6.19	93	4.5	74	6.19	74	6.19	41	3.72	100	5.04	20	2.2	40	9.88	49	7.09	96	4.32	40	9.88	74	6.19
97	5.2	134	5.94	74	6.19	134	5.94	40	9.88	120	8.05	40	9.88	56	6.31	134	5.94	56	6.31	134	5.94	49	7.09	56	6.31	74	6.19	96	4.32	41	3.72	100	5.04	94	1.85	120	8.05	40	9.88	96	4.32	49	7.09	97	5.2	41	3.72	41	3.72
97	5.2	56	6.22	97	5.2	120	8.05	74	6.19	97	5.2	41	3.72	65	3.73	106	5.26	56	6.22	56	6.22	100	5.04	74	6.19	74	6.19	74	6.19	97	5.2	41	3.72	96	4.32	120	8.05	97	5.2	96	4.32	49	7.09	120	8.05	96	4.32	97	5.2
97	5.2	74	6.19	102	6.07	41	3.72	40	9.88	120	8.05	41	3.72	97	5.2	102	6.07	74	6.19	94	1.85	49	7.09	96	4.32	74	6.19	40	9.88	74	6.19	41	3.72	41	3.72	120	8.05	40	9.88	41	3.72	49	7.09	74	6.19	49	7.09	40	9.88
97	5.2	74	6.19	65	3.73	41	3.32	40	9.88	93	4.5	18	2.1	120	8.05	134	5.94	96	4.32	102	6.07	120	8.05	96	4.32	74	6.19	100	5.04	74	6.19	74	6.19	41	3.72	120	8.05	20	2.2	40	9.88	49	7.09	96	4.32	40	9.88	74	6.19
97	5.2	74	6.19	65	3.73	41	3.32	40	9.88	93	4.5	18	2.1	120	8.05	134	5.94	96	4.32	102	6.07	120	8.05	96	4.32	74	6.19	100	5.04	74	6.19	74	6.19	41	3.72	120	8.05	20	2.2	40	9.88	49	7.09	96	4.32	40	9.88	74	6.19
74	6.19	66	2.99	102	6.07	49	7.09	56	6.22	106	5.26	18	2.1	120	8.05	120	8.05	97	5.2	49	7.09	96	4.32	96	4.32	40	9.88	100	5.04	40	9.88	40	9.88	40	9.88	100	5.04	120	8.05	40	9.88	49	7.09	96	4.32	96	4.32	94	1.85
74	6.19	56	6.22	100	5.04	74	6.19	56	6.22	96	4.32	40	9.88	56	6.22	97	5.2	49	7.09	18	2.1	100	5.04	96	4.32	40	9.88	74	6.19	96	4.32	74	6.19	41	3.72	100	5.04	120	8.05	40	9.88	49	7.09	96	4.32	40	9.88	97	5.2
74	6.19	56	6.22	74	6.19	97	5.2	96	4.32	106	5.26	96	4.32	49	7.09	49	7.09	40	9.88	40	9.88	120	8.05	96	4.32	97	5.2	40	9.88	94	1.85	74	6.19	96	4.32	40	9.88	100	5.04	96	4.32	20	2.2	49	7.09	120	8.05	96	4.32
74	6.19	41	3.32	100	5.04	97	5.2	56	6.22	41	3.72	134	5.94	49	7.09	134	5.94	97	5.2	100	5.04	93	4.5	96	4.32	74	6.19	97	5.2	41	3.72	74	6.19	74	6.19	74	6.19	40	9.88	40	9.88	49	7.09	120	8.05	96	4.32	120	8.05
41	3.32	102	6.07	96	4.32	120	8.05	40	9.88	134	5.94	74	6.19	41	3.72	120	8.05	100	5.04	102	6.07	49	7.09	96	4.32	96	4.32	96	4.32	96	4.32	74	6.19	49	7.09	120	8.05	40	9.88	40	9.88	49	7.09	74	6.19	41	3.72	20	2.2
41	3.32	18	2.1	120	8.05	41	3.72	134	5.94	106	5.26	120	8.05	93	4.5	134	5.94	56	6.22	40	9.88	134	5.94	56	6.22	100	5.04	40	9.88	97	5.2	40	9.88	40	9.88	120	8.05	120	8.05	120	8.05	41	3.72	49	7.09	96	4.32	94	1.85
0.00000	0.00000	120	8.05	20	2.2	97	5.2	56	6.22	96	4.32	56	6.22	96	4.32	96	4.32	56	6.31	40	9.88	102	6.07	18	2.1	120	8.05	120	8.05	56	6.22	74	6.19	96	4.32	100	5.04	96	4.32	74	6.19	49	7.09	96	4.32	96	4.32	100	5.04
0.00000	0.00000	97	5.2	120	8.05	97	5.2	56	6.22	49	7.09	41	3.32	65	3.73	40	9.88	74	6.19	49	7.09	93	4.5	18	2.1	97	5.2	106	5.26	106	5.26	40	9.88	93	4.5	40	9.88	134	5.94	40	9.88	41	3.32	96	4.32	93	4.5	97	5.2
102	6.07	96	4.32	102	6.07	41	3.72	40	9.88	100	5.04	18	2.1	97	5.2	102	6.07	56	6.22	41	3.72	49	7.09	96	4.32	100	5.04	40	9.88	97	5.2	40	9.88	41	3.72	100	5.04	74	6.19	40	9.88	49	7.09	96	4.32	41	3.72	40	9.88
102	6.07	96	4.32	102	6.07	41	3.72	40	9.88	100	5.04	18	2.1	97	5.2	102	6.07	56	6.22	41	3.72	49	7.09	96	4.32	100	5.04	40	9.88	97	5.2	40	9.88	41	3.72	100	5.04	74	6.19	40	9.88	49	7.09	96	4.32	41	3.72	40	9.88
102	6.07	96	4.32	102	6.07	41	3.72	40	9.88	120	8.05	18	2.1	97	5.2	102	6.07	56	6.22	41	3.72	49	7.09	96	4.32	100	5.04	40	9.88	97	5.2	40	9.88	41	3.72	100	5.04	74	6.19	40	9.88	49	7.09	96	4.32	41	3.72	40	9.88
102	6.07	96	4.32	102	6.07	41	3.72	40	9.88	120	8.05	18	2.1	97	5.2	102	6.07	56	6.22	41	3.72	49	7.09	96	4.32	100	5.04	40	9.88	97	5.2	40	9.88	41	3.72	100	5.04	74	6.19	40	9.88	49	7.09	96	4.32	41	3.72	40	9.88
102	6.07	96	4.32	102	6.07	41	3.72	40	9.88	120	8.05	18	2.1	97	5.2	102	6.07	56	6.22	41	3.72	49	7.09	96	4.32	100	5.04	40	9.88	97	5.2	40	9.88	41	3.72	100	5.04	74	6.19	40	9.88	49	7.09	96	4.32	41	3.72	40	9.88
102	6.07	96	4.32	102	6.07	41	3.72	40	9.88	120	8.05	18	2.1	97	5.2	102	6.07	56	6.22	41	3.72	49	7.09	96	4.32	100	5.04	40	9.88	97	5.2	40	9.88	41	3.72	100	5.04	74	6.19	40	9.88	49	7.09	96	4.32	41	3.72	40	9.88
102	6.07	96	4.32	102	6.07	41	3.72	40	9.88	120	8.05	18	2.1	97	5.2	102	6.07	56	6.22	41	3.72	49	7.09	96	4.32	100	5.04	40	9.88	97	5.2	40	9.88	41	3.72	100	5.04	74	6.19	40	9.88	49	7.09	96	4.32	41	3.72	40	9.88
102	6.07	96	4.32	102	6.07	41	3.72	40	9.88	120	8.05	18	2.1	97	5.2	102	6.07	56	6.22	41	3.72	49	7.09	96	4.32	100	5.04	40	9.88	97	5.2	40	9.88	41	3.72	100	5.04	74	6.19	40	9.88	49	7.09	96	4.32	41	3.72	40	9.88
102	6.07	96	4.32	102	6.07	41	3.32	40	9.88	120	8.05	18	2.1	97	5.2	102	6.07	56	6.22	41	3.72	49	7.09	96	4.32	100	5.04	40	9.88	97	5.2	96	4.32	41	3.72	100	5.04	74	6.19	40	9.88	49	7.09	96	4.32	40	9.88	96	4.32
102	6.07	96	4.32	102	6.07	41	3.32	40	9.88	120	8.05	18	2.1	97	5.2	102	6.07	56	6.22	41	3.72	49	7.09	96	4.32	100	5.04	40	9.88	97	5.2	96	4.32	41	3.72	100	5.04	74	6.19	40	9.88	49	7.09	97	5.2	74	6.19	94	1.85
102	6.07	97	5.2	102	6.07	41	3.72	40	9.88	120	8.05	74	6.19	56	6.31	102	6.07	97	5.2	94	1.85	49	7.09	96	4.32	97	5.2	40	9.88	94	1.85	120	8.05	74	6.19	100	5.04	74	6.19	120	8.05	49	7.09	100	5.04	74	6.19	94	1.85
102	6.07	97	5.2	102	6.07	41	3.72	40	9.88	120	8.05	74	6.19	56	6.31	102	6.07	97	5.2	94	1.85	49	7.09	96	4.32	97	5.2	40	9.88	94	1.85	120	8.05	74	6.19	100	5.04	74	6.19	120	8.05	49	7.09	100	5.04	74	6.19	94	1.85
102	6.07	74	6.19	102	6.07	41	3.72	40	9.88	100	5.04	97	5.2	106	5.26	102	6.07	100	5.04	40	9.88	49	7.09	96	4.32	97	5.2	40	9.88	96	4.32	41	3.72	40	9.88	120	8.05	74	6.19	41	3.72	49	7.09	100	5.04	120	8.05	40	9.88
102	6.07	74	6.19	102	6.07	41	3.72	40	9.88	100	5.04	41	3.32	106	5.26	102	6.07	100	5.04	40	9.88	49	7.09	41	3.72	97	5.2	40	9.88	74	6.19	96	4.32	40	9.88	120	8.05	96	4.32	41	3.72	49	7.09	100	5.04	40	9.88	74	6.19
102	6.07	74	6.19	102	6.07	41	3.72	40	9.88	100	5.04	41	3.32	106	5.26	102	6.07	100	5.04	40	9.88	49	7.09	41	3.72	97	5.2	40	9.88	74	6.19	96	4.32	40	9.88	120	8.05	96	4.32	41	3.72	49	7.09	100	5.04	40	9.88	74	6.19
102	6.07	74	6.19	102	6.07	41	3.72	40	9.88	100	5.04	41	3.32	106	5.26	102	6.07	100	5.04	40	9.88	49	7.09	41	3.72	97	5.2	40	9.88	74	6.19	40	9.88	40	9.88	120	8.05	96	4.32	41	3.72	49	7.09	100	5.04	40	9.88	74	6.19
102	6.07	74	6.19	102	6.07	41	3.72	40	9.88	49	7.09	41	3.32	106	5.26	102	6.07	100	5.04	40	9.88	49	7.09	41	3.72	97	5.2	40	9.88	74	6.19	97	5.2	40	9.88	120	8.05	96	4.32	41	3.72	49	7.09	100	5.04	40	9.88	74	6.19
41	3.72	97	5.2	106	5.26	74	6.19	40	9.88	74	6.19	18	2.1	93	4.5	106	5.26	56	6.22	74	6.19	100	5.04	96	4.32	74	6.19	20	2.2	40	9.88	74	6.19	96	4.32	20	2.2	49	7.09	96	4.32	49	7.09	74	6.19	96	4.32	20	2.2
66	2.99	74	6.19	102	6.07	41	3.72	40	9.88	100	5.04	41	3.32	102	6.07	102	6.07	100	5.04	40	9.88	49	7.09	41	3.72	97	5.2	40	9.88	74	6.19	96	4.32	96	4.32	120	8.05	96	4.32	41	3.72	49	7.09	100	5.04	40	9.88	74	6.19
66	2.99	74	6.19	102	6.07	41	3.72	40	9.88	100	5.04	41	3.32	102	6.07	102	6.07	100	5.04	40	9.88	49	7.09	41	3.72	97	5.2	40	9.88	74	6.19	96	4.32	40	9.88	120	8.05	96	4.32	41	3.72	49	7.09	100	5.04	40	9.88	74	6.19
66	2.99	74	6.19	102	6.07	41	3.72	40	9.88	100	5.04	41	3.32	102	6.07	102	6.07	100	5.04	40	9.88	49	7.09	41	3.72	97	5.2	40	9.88	74	6.19	96	4.32	40	9.88	120	8.05	96	4.32	41	3.72	49	7.09	100	5.04	40	9.88	74	6.19
66	2.99	74	6.19	102	6.07	41	3.72	40	9.88	100	5.04	41	3.32	102	6.07	102	6.07	100	5.04	40	9.88	49	7.09	41	3.72	97	5.2	40	9.88	74	6.19	96	4.32	40	9.88	120	8.05	96	4.32	41	3.72	49	7.09	100	5.04	40	9.88	74	6.19
96	4.32	93	4.5	106	5.26	41	3.32	40	9.88	120	8.05	18	2.1	93	4.5	102	6.07	97	5.2	120	8.05	49	7.09	96	4.32	74	6.19	100	5.04	74	6.19	20	2.2	120	8.05	100	5.04	96	4.32	40	9.88	49	7.09	97	5.2	40	9.88	40	9.88
40	9.88	74	6.19	102	6.07	41	3.72	40	9.88	100	5.04	41	3.32	102	6.07	102	6.07	100	5.04	40	9.88	49	7.09	41	3.72	97	5.2	40	9.88	74	6.19	96	4.32	40	9.88	120	8.05	96	4.32	41	3.72	49	7.09	100	5.04	96	4.32	74	6.19
40	9.88	74	6.19	102	6.07	41	3.72	40	9.88	100	5.04	41	3.32	102	6.07	102	6.07	100	5.04	40	9.88	49	7.09	41	3.72	97	5.2	40	9.88	74	6.19	96	4.32	40	9.88	120	8.05	96	4.32	41	3.72	49	7.09	100	5.04	40	9.88	74	6.19
40	9.88	74	6.19	102	6.07	41	3.72	40	9.88	100	5.04	41	3.32	102	6.07	102	6.07	100	5.04	40	9.88	49	7.09	41	3.72	97	5.2	40	9.88	74	6.19	96	4.32	40	9.88	120	8.05	96	4.32	41	3.72	49	7.09	100	5.04	40	9.88	74	6.19
40	9.88	74	6.19	102	6.07	41	3.72	40	9.88	100	5.04	41	3.32	102	6.07	102	6.07	100	5.04	40	9.88	49	7.09	40	9.88	97	5.2	40	9.88	74	6.19	96	4.32	40	9.88	120	8.05	96	4.32	41	3.72	49	7.09	100	5.04	40	9.88	74	6.19
40	9.88	74	6.19	102	6.07	41	3.72	40	9.88	100	5.04	41	3.32	102	6.07	102	6.07	100	5.04	40	9.88	49	7.09	41	3.32	100	5.04	40	9.88	74	6.19	96	4.32	40	9.88	120	8.05	96	4.32	41	3.72	49	7.09	100	5.04	40	9.88	74	6.19
40	9.88	74	6.19	102	6.07	41	3.72	40	9.88	100	5.04	41	3.32	49	7.09	102	6.07	100	5.04	40	9.88	49	7.09	41	3.72	97	5.2	40	9.88	74	6.19	96	4.32	40	9.88	120	8.05	96	4.32	41	3.72	49	7.09	100	5.04	40	9.88	74	6.19
40	9.88	74	6.19	102	6.07	41	3.72	40	9.88	100	5.04	41	3.32	49	7.09	102	6.07	100	5.04	40	9.88	49	7.09	41	3.72	97	5.2	40	9.88	74	6.19	96	4.32	40	9.88	120	8.05	96	4.32	41	3.72	49	7.09	100	5.04	40	9.88	74	6.19
40	9.88	74	6.19	102	6.07	41	3.72	40	9.88	120	8.05	41	3.32	102	6.07	102	6.07	100	5.04	40	9.88	49	7.09	41	3.72	97	5.2	40	9.88	74	6.19	96	4.32	40	9.88	120	8.05	96	4.32	41	3.72	49	7.09	100	5.04	40	9.88	74	6.19
134	5.94	102	6.07	102	6.07	41	3.32	96	4.32	65	3.73	18	2.1	120	8.05	106	5.26	100	5.04	41	3.72	49	7.09	74	6.19	97	5.2	41	3.72	20	2.2	74	6.19	40	9.88	120	8.05	49	7.09	96	4.32	49	7.09	96	4.32	40	9.88	40	9.88
93	4.5	96	4.32	102	6.07	41	3.72	40	9.88	100	5.04	18	2.1	97	5.2	102	6.07	56	6.22	41	3.72	49	7.09	96	4.32	100	5.04	40	9.88	97	5.2	40	9.88	41	3.72	100	5.04	74	6.19	40	9.88	49	7.09	96	4.32	41	3.72	40	9.88
93	4.5	96	4.32	102	6.07	41	3.72	40	9.88	120	8.05	18	2.1	97	5.2	102	6.07	56	6.22	41	3.72	49	7.09	96	4.32	100	5.04	40	9.88	97	5.2	40	9.88	41	3.72	100	5.04	74	6.19	40	9.88	49	7.09	96	4.32	41	3.72	40	9.88
93	4.5	96	4.32	102	6.07	41	3.72	40	9.88	120	8.05	18	2.1	97	5.2	102	6.07	56	6.22	41	3.72	49	7.09	96	4.32	100	5.04	40	9.88	97	5.2	40	9.88	41	3.72	100	5.04	74	6.19	40	9.88	49	7.09	96	4.32	41	3.72	40	9.88
93	4.5	96	4.32	102	6.07	41	3.72	40	9.88	120	8.05	18	2.1	97	5.2	102	6.07	56	6.22	41	3.72	49	7.09	96	4.32	100	5.04	40	9.88	97	5.2	40	9.88	41	3.72	100	5.04	74	6.19	40	9.88	49	7.09	96	4.32	41	3.72	40	9.88
100	5.04	96	4.32	41	3.72	96	4.32	96	4.32	94	1.85	97	5.2	96	4.32	40	9.88	120	8.05	20	2.2	96	4.32	100	5.04	96	4.32	40	9.88	96	4.32	100	5.04	74	6.19	100	5.04	41	3.72	40	9.88	96	4.32	41	3.32	134	5.94	106	5.26
100	5.04	96	4.32	41	3.72	96	4.32	74	6.19	94	1.85	97	5.2	100	5.04	40	9.88	100	5.04	40	9.88	100	5.04	49	7.09	96	4.32	96	4.32	94	1.85	100	5.04	74	6.19	100	5.04	41	3.72	40	9.88	100	5.04	41	3.72	134	5.94	96	4.32
100	5.04	96	4.32	41	3.32	96	4.32	74	6.19	41	3.72	100	5.04	20	2.2	40	9.88	100	5.04	94	1.85	100	5.04	49	7.09	74	6.19	40	9.88	40	9.88	97	5.2	97	5.2	94	1.85	41	3.72	94	1.85	96	4.32	41	3.72	134	5.94	96	4.32
100	5.04	40	9.88	41	3.72	49	7.09	100	5.04	40	9.88	74	6.19	41	3.72	40	9.88	100	5.04	20	2.2	40	9.88	49	7.09	96	4.32	96	4.32	41	3.32	100	5.04	96	4.32	74	6.19	20	2.2	41	3.32	40	9.88	74	6.19	74	6.19	40	9.88
100	5.04	40	9.88	41	3.72	74	6.19	100	5.04	94	1.85	97	5.2	100	5.04	40	9.88	120	8.05	120	8.05	94	1.85	49	7.09	96	4.32	94	1.85	40	9.88	100	5.04	41	3.72	100	5.04	41	3.72	40	9.88	18	2.1	41	3.72	134	5.94	40	9.88
100	5.04	40	9.88	41	3.72	41	3.32	41	3.72	74	6.19	96	4.32	41	3.72	74	6.19	100	5.04	96	4.32	94	1.85	49	7.09	96	4.32	40	9.88	41	3.72	100	5.04	74	6.19	40	9.88	41	3.72	40	9.88	41	3.32	41	3.72	134	5.94	40	9.88
102	6.07	41	3.72	41	3.32	41	3.32	56	6.22	97	5.2	96	4.32	40	9.88	41	3.72	100	5.04	74	6.19	40	9.88	49	7.09	96	4.32	100	5.04	100	5.04	20	2.2	74	6.19	41	3.72	96	4.32	41	3.32	40	9.88	41	3.72	97	5.2	93	4.5
102	6.07	41	3.72	41	3.32	41	3.32	56	6.22	97	5.2	96	4.32	40	9.88	41	3.72	100	5.04	74	6.19	40	9.88	49	7.09	96	4.32	100	5.04	100	5.04	20	2.2	74	6.19	41	3.72	96	4.32	41	3.32	40	9.88	41	3.72	97	5.2	93	4.5
102	6.07	96	4.32	41	3.72	100	5.04	96	4.32	41	3.72	100	5.04	97	5.2	40	9.88	120	8.05	120	8.05	40	9.88	49	7.09	97	5.2	40	9.88	40	9.88	120	8.05	40	9.88	41	3.72	94	1.85	96	4.32	97	5.2	41	3.72	134	5.94	74	6.19
102	6.07	96	4.32	65	3.73	41	3.32	120	8.05	96	4.32	41	3.32	49	7.09	40	9.88	97	5.2	74	6.19	41	3.72	49	7.09	96	4.32	40	9.88	40	9.88	120	8.05	40	9.88	41	3.72	41	3.72	40	9.88	41	3.72	74	6.19	134	5.94	40	9.88
102	6.07	40	9.88	41	3.72	96	4.32	120	8.05	94	1.85	40	9.88	97	5.2	41	3.72	120	8.05	96	4.32	74	6.19	49	7.09	96	4.32	74	6.19	96	4.32	100	5.04	96	4.32	49	7.09	41	3.72	40	9.88	41	3.72	41	3.72	134	5.94	96	4.32
102	6.07	74	6.19	41	3.72	100	5.04	74	6.19	40	9.88	97	5.2	97	5.2	96	4.32	100	5.04	97	5.2	100	5.04	49	7.09	96	4.32	96	4.32	94	1.85	100	5.04	74	6.19	41	3.32	41	3.72	40	9.88	96	4.32	41	3.72	134	5.94	94	1.85
41	3.72	40	9.88	41	3.32	74	6.19	41	3.72	94	1.85	74	6.19	96	4.32	40	9.88	97	5.2	120	8.05	100	5.04	49	7.09	96	4.32	96	4.32	40	9.88	100	5.04	40	9.88	120	8.05	40	9.88	40	9.88	74	6.19	41	3.72	134	5.94	41	3.32
49	7.09	40	9.88	41	3.72	96	4.32	96	4.32	74	6.19	97	5.2	96	4.32	40	9.88	120	8.05	74	6.19	74	6.19	49	7.09	96	4.32	74	6.19	97	5.2	100	5.04	94	1.85	100	5.04	41	3.72	40	9.88	40	9.88	96	4.32	134	5.94	41	3.72
49	7.09	40	9.88	40	9.88	41	3.32	97	5.2	94	1.85	74	6.19	120	8.05	40	9.88	100	5.04	49	7.09	40	9.88	49	7.09	94	1.85	96	4.32	41	3.72	20	2.2	40	9.88	40	9.88	41	3.72	40	9.88	100	5.04	41	3.72	134	5.94	41	3.72
49	7.09	74	6.19	41	3.72	74	6.19	100	5.04	94	1.85	120	8.05	96	4.32	40	9.88	120	8.05	74	6.19	96	4.32	49	7.09	94	1.85	96	4.32	100	5.04	100	5.04	40	9.88	97	5.2	41	3.72	40	9.88	41	3.32	96	4.32	134	5.94	41	3.32
49	7.09	74	6.19	41	3.32	96	4.32	49	7.09	40	9.88	100	5.04	74	6.19	100	5.04	100	5.04	74	6.19	74	6.19	49	7.09	96	4.32	74	6.19	96	4.32	100	5.04	97	5.2	100	5.04	41	3.72	40	9.88	96	4.32	74	6.19	134	5.94	96	4.32
96	4.32	40	9.88	40	9.88	96	4.32	96	4.32	74	6.19	18	2.1	41	3.72	41	3.72	100	5.04	96	4.32	41	3.72	49	7.09	96	4.32	74	6.19	96	4.32	100	5.04	74	6.19	40	9.88	20	2.2	40	9.88	96	4.32	41	3.72	120	8.05	40	9.88
56	6.31	40	9.88	41	3.72	100	5.04	100	5.04	74	6.19	120	8.05	74	6.19	41	3.72	100	5.04	49	7.09	40	9.88	49	7.09	96	4.32	40	9.88	40	9.88	49	7.09	96	4.32	40	9.88	20	2.2	40	9.88	97	5.2	41	3.72	134	5.94	96	4.32
56	6.31	40	9.88	41	3.72	96	4.32	120	8.05	74	6.19	120	8.05	74	6.19	40	9.88	120	8.05	120	8.05	40	9.88	49	7.09	96	4.32	74	6.19	40	9.88	100	5.04	96	4.32	74	6.19	20	2.2	40	9.88	120	8.05	41	3.72	134	5.94	96	4.32
56	6.31	134	5.94	40	9.88	97	5.2	41	3.32	134	5.94	94	1.85	41	3.32	100	5.04	100	5.04	41	3.72	97	5.2	41	3.32	106	5.26	100	5.04	74	6.19	18	2.1	97	5.2	40	9.88	100	5.04	40	9.88	94	1.85	40	9.88	134	5.94	100	5.04
40	9.88	41	3.32	74	6.19	97	5.2	96	4.32	41	3.72	120	8.05	40	9.88	40	9.88	97	5.2	49	7.09	74	6.19	49	7.09	74	6.19	40	9.88	40	9.88	120	8.05	49	7.09	49	7.09	40	9.88	40	9.88	74	6.19	41	3.72	97	5.2	96	4.32
134	5.94	40	9.88	41	3.32	41	3.72	49	7.09	97	5.2	20	2.2	40	9.88	100	5.04	100	5.04	49	7.09	120	8.05	100	5.04	100	5.04	49	7.09	96	4.32	97	5.2	40	9.88	41	3.72	41	3.72	40	9.88	40	9.88	74	6.19	134	5.94	97	5.2
134	5.94	74	6.19	41	3.72	96	4.32	96	4.32	94	1.85	74	6.19	74	6.19	40	9.88	120	8.05	20	2.2	94	1.85	100	5.04	96	4.32	40	9.88	40	9.88	100	5.04	96	4.32	100	5.04	41	3.72	40	9.88	96	4.32	41	3.32	134	5.94	134	5.94
134	5.94	74	6.19	41	3.72	74	6.19	74	6.19	94	1.85	100	5.04	97	5.2	20	2.2	120	8.05	100	5.04	96	4.32	49	7.09	40	9.88	40	9.88	18	2.1	20	2.2	40	9.88	49	7.09	40	9.88	40	9.88	97	5.2	41	3.72	134	5.94	40	9.88
56	6.22	96	4.32	94	1.85	96	4.32	100	5.04	74	6.19	100	5.04	120	8.05	100	5.04	97	5.2	100	5.04	74	6.19	49	7.09	96	4.32	40	9.88	40	9.88	49	7.09	40	9.88	40	9.88	41	3.72	40	9.88	97	5.2	41	3.72	134	5.94	41	3.72
56	6.22	40	9.88	41	3.72	41	3.72	120	8.05	74	6.19	74	6.19	40	9.88	96	4.32	40	9.88	96	4.32	100	5.04	20	2.2	74	6.19	100	5.04	94	1.85	100	5.04	96	4.32	41	3.72	41	3.72	40	9.88	134	5.94	96	4.32	134	5.94	96	4.32
56	6.22	40	9.88	41	3.72	96	4.32	20	2.2	94	1.85	20	2.2	74	6.19	96	4.32	120	8.05	120	8.05	74	6.19	49	7.09	96	4.32	74	6.19	96	4.32	100	5.04	96	4.32	100	5.04	40	9.88	74	6.19	74	6.19	41	3.72	134	5.94	96	4.32
56	6.22	40	9.88	41	3.72	96	4.32	49	7.09	96	4.32	40	9.88	120	8.05	96	4.32	106	5.26	74	6.19	96	4.32	49	7.09	94	1.85	40	9.88	94	1.85	97	5.2	96	4.32	74	6.19	41	3.72	40	9.88	74	6.19	41	3.72	134	5.94	96	4.32
56	6.22	40	9.88	41	3.72	96	4.32	97	5.2	94	1.85	20	2.2	97	5.2	96	4.32	120	8.05	120	8.05	74	6.19	49	7.09	96	4.32	74	6.19	96	4.32	100	5.04	40	9.88	100	5.04	40	9.88	96	4.32	96	4.32	41	3.72	134	5.94	96	4.32
56	6.22	40	9.88	41	3.72	74	6.19	20	2.2	94	1.85	20	2.2	97	5.2	96	4.32	120	8.05	20	2.2	20	2.2	49	7.09	96	4.32	41	3.72	74	6.19	100	5.04	41	3.72	100	5.04	40	9.88	96	4.32	96	4.32	41	3.72	134	5.94	96	4.32
56	6.22	40	9.88	41	3.72	74	6.19	20	2.2	94	1.85	20	2.2	97	5.2	96	4.32	120	8.05	20	2.2	20	2.2	49	7.09	96	4.32	41	3.72	74	6.19	100	5.04	41	3.72	100	5.04	40	9.88	96	4.32	96	4.32	41	3.72	134	5.94	74	6.19
56	6.22	40	9.88	41	3.72	74	6.19	20	2.2	94	1.85	20	2.2	97	5.2	96	4.32	120	8.05	120	8.05	20	2.2	49	7.09	96	4.32	41	3.72	74	6.19	100	5.04	41	3.72	100	5.04	40	9.88	96	4.32	96	4.32	41	3.72	134	5.94	96	4.32
56	6.22	40	9.88	41	3.72	74	6.19	20	2.2	94	1.85	20	2.2	97	5.2	96	4.32	120	8.05	120	8.05	20	2.2	49	7.09	96	4.32	41	3.72	74	6.19	100	5.04	41	3.72	100	5.04	40	9.88	96	4.32	96	4.32	41	3.72	134	5.94	96	4.32
56	6.22	40	9.88	41	3.72	74	6.19	20	2.2	94	1.85	20	2.2	97	5.2	96	4.32	120	8.05	120	8.05	20	2.2	49	7.09	96	4.32	41	3.72	74	6.19	100	5.04	41	3.72	100	5.04	40	9.88	96	4.32	96	4.32	41	3.72	134	5.94	96	4.32
56	6.22	40	9.88	41	3.72	74	6.19	20	2.2	94	1.85	20	2.2	97	5.2	96	4.32	120	8.05	120	8.05	20	2.2	49	7.09	96	4.32	41	3.72	74	6.19	100	5.04	41	3.72	100	5.04	40	9.88	96	4.32	96	4.32	41	3.72	134	5.94	96	4.32
56	6.22	40	9.88	41	3.72	74	6.19	20	2.2	94	1.85	20	2.2	97	5.2	96	4.32	120	8.05	120	8.05	20	2.2	49	7.09	96	4.32	41	3.72	74	6.19	100	5.04	40	9.88	100	5.04	40	9.88	96	4.32	96	4.32	41	3.72	134	5.94	96	4.32
56	6.22	40	9.88	41	3.72	74	6.19	97	5.2	94	1.85	100	5.04	97	5.2	96	4.32	100	5.04	20	2.2	100	5.04	49	7.09	96	4.32	41	3.72	40	9.88	120	8.05	97	5.2	40	9.88	41	3.72	40	9.88	96	4.32	40	9.88	134	5.94	96	4.32
56	6.22	40	9.88	41	3.32	120	8.05	96	4.32	40	9.88	120	8.05	100	5.04	40	9.88	97	5.2	96	4.32	40	9.88	49	7.09	94	1.85	96	4.32	94	1.85	100	5.04	120	8.05	100	5.04	41	3.72	40	9.88	41	3.72	41	3.72	134	5.94	96	4.32
56	6.22	40	9.88	41	3.32	120	8.05	96	4.32	40	9.88	120	8.05	100	5.04	40	9.88	97	5.2	96	4.32	40	9.88	49	7.09	94	1.85	96	4.32	94	1.85	100	5.04	120	8.05	100	5.04	41	3.72	40	9.88	41	3.72	41	3.72	134	5.94	96	4.32
56	6.22	40	9.88	41	3.32	120	8.05	96	4.32	40	9.88	120	8.05	100	5.04	40	9.88	97	5.2	96	4.32	40	9.88	49	7.09	94	1.85	96	4.32	94	1.85	100	5.04	120	8.05	100	5.04	41	3.72	40	9.88	41	3.72	41	3.72	134	5.94	96	4.32
56	6.22	40	9.88	41	3.32	120	8.05	96	4.32	40	9.88	120	8.05	100	5.04	40	9.88	97	5.2	96	4.32	40	9.88	49	7.09	94	1.85	96	4.32	94	1.85	100	5.04	120	8.05	100	5.04	41	3.72	40	9.88	41	3.72	41	3.72	134	5.94	96	4.32
56	6.22	40	9.88	41	3.32	120	8.05	96	4.32	40	9.88	120	8.05	100	5.04	40	9.88	97	5.2	96	4.32	40	9.88	49	7.09	94	1.85	96	4.32	94	1.85	100	5.04	120	8.05	100	5.04	41	3.72	40	9.88	41	3.72	41	3.72	134	5.94	96	4.32
56	6.22	40	9.88	41	3.32	120	8.05	96	4.32	40	9.88	120	8.05	100	5.04	40	9.88	97	5.2	96	4.32	40	9.88	49	7.09	94	1.85	74	6.19	94	1.85	100	5.04	120	8.05	100	5.04	41	3.72	40	9.88	41	3.72	41	3.72	134	5.94	96	4.32
56	6.22	40	9.88	41	3.32	120	8.05	96	4.32	40	9.88	120	8.05	97	5.2	96	4.32	97	5.2	96	4.32	40	9.88	49	7.09	94	1.85	41	3.72	94	1.85	100	5.04	49	7.09	100	5.04	41	3.72	40	9.88	41	3.72	41	3.72	134	5.94	96	4.32
56	6.22	40	9.88	41	3.32	120	8.05	96	4.32	40	9.88	120	8.05	97	5.2	96	4.32	97	5.2	96	4.32	40	9.88	49	7.09	94	1.85	40	9.88	94	1.85	49	7.09	49	7.09	100	5.04	41	3.72	40	9.88	41	3.72	41	3.72	134	5.94	96	4.32
56	6.22	74	6.19	41	3.72	97	5.2	40	9.88	41	3.72	100	5.04	20	2.2	40	9.88	100	5.04	49	7.09	96	4.32	49	7.09	96	4.32	100	5.04	40	9.88	20	2.2	100	5.04	100	5.04	41	3.72	96	4.32	41	3.72	40	9.88	134	5.94	74	6.19
120	8.05	100	5.04	41	3.72	74	6.19	100	5.04	49	7.09	49	7.09	100	5.04	94	1.85	100	5.04	100	5.04	94	1.85	20	2.2	49	7.09	41	3.72	41	3.72	20	2.2	74	6.19	100	5.04	20	2.2	40	9.88	20	2.2	41	3.72	97	5.2	18	2.1
120	8.05	40	9.88	41	3.72	96	4.32	74	6.19	96	4.32	97	5.2	40	9.88	41	3.72	20	2.2	120	8.05	96	4.32	49	7.09	96	4.32	40	9.88	40	9.88	100	5.04	40	9.88	49	7.09	41	3.72	40	9.88	100	5.04	41	3.72	134	5.94	96	4.32
97	5.2	96	4.32	41	3.32	100	5.04	74	6.19	40	9.88	97	5.2	120	8.05	100	5.04	100	5.04	120	8.05	74	6.19	49	7.09	96	4.32	97	5.2	94	1.85	100	5.04	100	5.04	96	4.32	41	3.72	40	9.88	74	6.19	96	4.32	134	5.94	96	4.32
97	5.2	96	4.32	41	3.32	96	4.32	74	6.19	120	8.05	100	5.04	120	8.05	100	5.04	120	8.05	74	6.19	96	4.32	49	7.09	74	6.19	96	4.32	96	4.32	100	5.04	97	5.2	74	6.19	41	3.72	40	9.88	100	5.04	41	3.72	134	5.94	96	4.32
97	5.2	96	4.32	41	3.32	96	4.32	74	6.19	120	8.05	100	5.04	120	8.05	100	5.04	120	8.05	74	6.19	96	4.32	49	7.09	74	6.19	96	4.32	96	4.32	100	5.04	97	5.2	74	6.19	41	3.72	40	9.88	100	5.04	41	3.72	134	5.94	96	4.32
97	5.2	96	4.32	41	3.32	96	4.32	74	6.19	120	8.05	100	5.04	120	8.05	100	5.04	120	8.05	74	6.19	96	4.32	49	7.09	74	6.19	96	4.32	96	4.32	100	5.04	97	5.2	74	6.19	41	3.72	40	9.88	100	5.04	41	3.72	134	5.94	96	4.32
97	5.2	96	4.32	41	3.32	96	4.32	74	6.19	120	8.05	100	5.04	120	8.05	100	5.04	120	8.05	74	6.19	96	4.32	49	7.09	74	6.19	96	4.32	96	4.32	100	5.04	97	5.2	74	6.19	41	3.72	40	9.88	100	5.04	41	3.72	134	5.94	96	4.32
97	5.2	96	4.32	41	3.32	96	4.32	74	6.19	120	8.05	100	5.04	120	8.05	100	5.04	120	8.05	74	6.19	96	4.32	49	7.09	74	6.19	96	4.32	96	4.32	100	5.04	97	5.2	74	6.19	41	3.72	40	9.88	100	5.04	41	3.72	134	5.94	96	4.32
97	5.2	96	4.32	41	3.32	96	4.32	74	6.19	120	8.05	100	5.04	120	8.05	100	5.04	120	8.05	74	6.19	96	4.32	49	7.09	74	6.19	96	4.32	96	4.32	100	5.04	97	5.2	74	6.19	41	3.72	40	9.88	100	5.04	41	3.72	134	5.94	96	4.32
97	5.2	96	4.32	41	3.32	96	4.32	74	6.19	120	8.05	100	5.04	120	8.05	100	5.04	120	8.05	74	6.19	96	4.32	49	7.09	74	6.19	96	4.32	96	4.32	100	5.04	97	5.2	74	6.19	41	3.72	40	9.88	100	5.04	41	3.72	134	5.94	96	4.32
97	5.2	96	4.32	41	3.32	74	6.19	74	6.19	40	9.88	100	5.04	120	8.05	40	9.88	120	8.05	20	2.2	74	6.19	49	7.09	96	4.32	74	6.19	94	1.85	100	5.04	120	8.05	74	6.19	41	3.72	40	9.88	100	5.04	74	6.19	134	5.94	96	4.32
97	5.2	74	6.19	93	4.5	96	4.32	96	4.32	41	3.72	41	3.32	120	8.05	40	9.88	120	8.05	49	7.09	74	6.19	49	7.09	96	4.32	74	6.19	40	9.88	120	8.05	40	9.88	96	4.32	41	3.72	41	3.72	120	8.05	40	9.88	134	5.94	74	6.19
97	5.2	74	6.19	65	3.73	96	4.32	96	4.32	41	3.72	41	3.32	120	8.05	40	9.88	120	8.05	49	7.09	74	6.19	49	7.09	96	4.32	74	6.19	40	9.88	120	8.05	40	9.88	96	4.32	41	3.72	41	3.72	120	8.05	40	9.88	134	5.94	74	6.19
97	5.2	74	6.19	41	3.32	100	5.04	100	5.04	96	4.32	120	8.05	74	6.19	40	9.88	120	8.05	41	3.32	40	9.88	49	7.09	96	4.32	96	4.32	40	9.88	100	5.04	41	3.72	100	5.04	41	3.72	40	9.88	100	5.04	41	3.72	134	5.94	96	4.32
97	5.2	74	6.19	41	3.32	100	5.04	96	4.32	40	9.88	100	5.04	97	5.2	40	9.88	100	5.04	74	6.19	20	2.2	49	7.09	96	4.32	96	4.32	94	1.85	100	5.04	97	5.2	74	6.19	41	3.72	40	9.88	100	5.04	41	3.72	134	5.94	96	4.32
97	5.2	74	6.19	41	3.32	96	4.32	40	9.88	40	9.88	100	5.04	20	2.2	97	5.2	100	5.04	120	8.05	40	9.88	49	7.09	96	4.32	96	4.32	94	1.85	97	5.2	96	4.32	74	6.19	41	3.72	40	9.88	97	5.2	96	4.32	134	5.94	96	4.32
74	6.19	49	7.09	41	3.72	96	4.32	40	9.88	74	6.19	20	2.2	100	5.04	41	3.72	100	5.04	120	8.05	20	2.2	49	7.09	96	4.32	40	9.88	94	1.85	120	8.05	40	9.88	49	7.09	41	3.72	40	9.88	41	3.32	41	3.72	134	5.94	96	4.32
74	6.19	49	7.09	40	9.88	97	5.2	41	3.32	56	6.22	106	5.26	100	5.04	106	5.26	65	3.73	40	9.88	102	6.07	41	3.72	41	3.72	65	3.73	66	2.99	40	9.88	93	4.5	49	7.09	102	6.07	40	9.88	40	9.88	41	3.72	120	8.05	49	7.09
74	6.19	66	2.99	56	6.22	66	2.99	74	6.19	97	5.2	41	3.32	40	9.88	74	6.19	93	4.5	66	2.99	93	4.5	49	7.09	56	6.31	74	6.19	56	6.31	65	3.73	97	5.2	74	6.19	100	5.04	97	5.2	96	4.32	40	9.88	56	6.22	56	6.31
74	6.19	120	8.05	96	4.32	102	6.07	97	5.2	102	6.07	97	5.2	96	4.32	120	8.05	96	4.32	120	8.05	96	4.32	56	6.22	100	5.04	40	9.88	96	4.32	100	5.04	41	3.72	97	5.2	96	4.32	40	9.88	120	8.05	49	7.09	96	4.32	49	7.09
18	2.1	40	9.88	41	3.32	96	4.32	41	3.72	74	6.19	20	2.2	40	9.88	94	1.85	49	7.09	120	8.05	40	9.88	49	7.09	96	4.32	74	6.19	40	9.88	49	7.09	40	9.88	74	6.19	41	3.72	40	9.88	100	5.04	41	3.72	134	5.94	96	4.32
0.00000	0.00000	100	5.04	100	5.04	41	3.72	40	9.88	100	5.04	74	6.19	97	5.2	20	2.2	40	9.88	100	5.04	120	8.05	96	4.32	49	7.09	74	6.19	97	5.2	40	9.88	100	5.04	41	3.72	100	5.04	41	3.72	40	9.88	100	5.04	41	3.72	134	5.94
0.00000	0.00000	100	5.04	49	7.09	100	5.04	49	7.09	56	6.22	56	6.22	74	6.19	106	5.26	65	3.73	96	4.32	56	6.31	40	9.88	56	6.31	93	4.5	74	6.19	106	5.26	97	5.2	65	3.73	40	9.88	56	6.22	40	9.88	66	2.99	74	6.19	41	3.72
0.00000	0.00000	100	5.04	40	9.88	40	9.88	96	4.32	120	8.05	94	1.85	41	3.32	96	4.32	40	9.88	100	5.04	97	5.2	20	2.2	49	7.09	96	4.32	40	9.88	40	9.88	100	5.04	96	4.32	100	5.04	41	3.72	40	9.88	97	5.2	41	3.72	134	5.94
0.00000	0.00000	100	5.04	40	9.88	41	3.32	96	4.32	94	1.85	96	4.32	120	8.05	74	6.19	94	1.85	100	5.04	94	1.85	40	9.88	49	7.09	96	4.32	41	3.72	94	1.85	100	5.04	96	4.32	74	6.19	41	3.72	40	9.88	41	3.72	41	3.72	134	5.94
0.00000	0.00000	100	5.04	97	5.2	41	3.72	40	9.88	100	5.04	94	1.85	97	5.2	74	6.19	40	9.88	100	5.04	74	6.19	40	9.88	100	5.04	96	4.32	96	4.32	20	2.2	100	5.04	120	8.05	96	4.32	41	3.72	40	9.88	74	6.19	96	4.32	134	5.94
0.00000	0.00000	106	5.26	40	9.88	41	3.72	96	4.32	49	7.09	100	5.04	20	2.2	100	5.04	97	5.2	100	5.04	100	5.04	40	9.88	49	7.09	96	4.32	74	6.19	40	9.88	100	5.04	96	4.32	49	7.09	41	3.72	40	9.88	96	4.32	41	3.72	134	5.94
0.00000	0.00000	102	6.07	41	3.72	20	2.2	56	6.22	56	6.22	56	6.31	102	6.07	102	6.07	40	9.88	120	8.05	40	9.88	96	4.32	100	5.04	96	4.32	96	4.32	49	7.09	96	4.32	74	6.19	40	9.88	100	5.04	20	2.2	40	9.88	74	6.19	96	4.32
0.00000	0.00000	102	6.07	40	9.88	41	3.72	96	4.32	56	6.22	41	3.72	100	5.04	96	4.32	74	6.19	120	8.05	20	2.2	40	9.88	49	7.09	96	4.32	40	9.88	41	3.72	120	8.05	40	9.88	100	5.04	96	4.32	94	1.85	97	5.2	41	3.32	74	6.19
0.00000	0.00000	102	6.07	40	9.88	41	3.32	74	6.19	49	7.09	94	1.85	20	2.2	120	8.05	120	8.05	100	5.04	40	9.88	74	6.19	100	5.04	94	1.85	40	9.88	100	5.04	100	5.04	41	3.72	49	7.09	20	2.2	40	9.88	74	6.19	41	3.72	134	5.94
0.00000	0.00000	102	6.07	40	9.88	41	3.32	41	3.32	100	5.04	96	4.32	100	5.04	40	9.88	40	9.88	100	5.04	74	6.19	96	4.32	49	7.09	96	4.32	41	3.72	74	6.19	100	5.04	20	2.2	96	4.32	96	4.32	41	3.72	96	4.32	41	3.72	134	5.94
0.00000	0.00000	41	3.72	100	5.04	41	3.72	41	3.32	97	5.2	74	6.19	74	6.19	96	4.32	40	9.88	120	8.05	40	9.88	96	4.32	49	7.09	96	4.32	49	7.09	96	4.32	120	8.05	74	6.19	40	9.88	41	3.72	40	9.88	49	7.09	40	9.88	134	5.94
0.00000	0.00000	41	3.72	40	9.88	93	4.5	96	4.32	41	3.72	40	9.88	20	2.2	120	8.05	40	9.88	120	8.05	100	5.04	41	3.72	49	7.09	96	4.32	40	9.88	40	9.88	97	5.2	40	9.88	120	8.05	41	3.72	96	4.32	97	5.2	40	9.88	134	5.94
0.00000	0.00000	41	3.72	40	9.88	41	3.32	96	4.32	97	5.2	94	1.85	74	6.19	74	6.19	40	9.88	120	8.05	49	7.09	41	3.72	49	7.09	96	4.32	100	5.04	40	9.88	100	5.04	40	9.88	41	3.72	41	3.72	94	1.85	97	5.2	41	3.72	134	5.94
0.00000	0.00000	41	3.72	120	8.05	96	4.32	74	6.19	41	3.32	120	8.05	120	8.05	96	4.32	41	3.72	100	5.04	65	3.73	40	9.88	18	2.1	100	5.04	41	3.32	65	3.73	56	6.31	96	4.32	134	5.94	65	3.73	120	8.05	120	8.05	93	4.5	120	8.05
0.00000	0.00000	49	7.09	40	9.88	97	5.2	96	4.32	96	4.32	41	3.32	40	9.88	100	5.04	40	9.88	120	8.05	96	4.32	40	9.88	49	7.09	96	4.32	40	9.88	97	5.2	120	8.05	40	9.88	40	9.88	41	3.72	41	3.72	100	5.04	41	3.72	120	8.05
0.00000	0.00000	49	7.09	74	6.19	41	3.72	96	4.32	74	6.19	41	3.72	100	5.04	74	6.19	40	9.88	120	8.05	49	7.09	96	4.32	49	7.09	96	4.32	40	9.88	41	3.72	100	5.04	40	9.88	120	8.05	96	4.32	96	4.32	100	5.04	41	3.72	134	5.94
0.00000	0.00000	66	2.99	74	6.19	41	3.72	96	4.32	97	5.2	74	6.19	134	5.94	74	6.19	40	9.88	100	5.04	96	4.32	100	5.04	100	5.04	96	4.32	96	4.32	40	9.88	100	5.04	96	4.32	74	6.19	41	3.72	40	9.88	120	8.05	40	9.88	134	5.94
0.00000	0.00000	96	4.32	49	7.09	100	5.04	74	6.19	65	3.73	74	6.19	49	7.09	65	3.73	96	4.32	93	4.5	49	7.09	120	8.05	106	5.26	40	9.88	93	4.5	134	5.94	74	6.19	102	6.07	96	4.32	100	5.04	96	4.32	41	3.32	100	5.04	97	5.2
0.00000	0.00000	96	4.32	96	4.32	40	9.88	41	3.32	96	4.32	94	1.85	96	4.32	41	3.72	40	9.88	20	2.2	120	8.05	40	9.88	49	7.09	41	3.32	100	5.04	96	4.32	97	5.2	41	3.72	40	9.88	120	8.05	40	9.88	120	8.05	41	3.72	96	4.32
0.00000	0.00000	96	4.32	40	9.88	96	4.32	74	6.19	134	5.94	41	3.32	56	6.31	93	4.5	96	4.32	56	6.22	120	8.05	97	5.2	120	8.05	97	5.2	96	4.32	100	5.04	96	4.32	74	6.19	74	6.19	96	4.32	120	8.05	100	5.04	96	4.32	49	7.09
0.00000	0.00000	96	4.32	40	9.88	41	3.32	74	6.19	96	4.32	94	1.85	20	2.2	20	2.2	40	9.88	97	5.2	41	3.32	96	4.32	49	7.09	96	4.32	94	1.85	96	4.32	100	5.04	40	9.88	94	1.85	41	3.72	40	9.88	41	3.72	41	3.72	134	5.94
0.00000	0.00000	96	4.32	134	5.94	41	3.32	96	4.32	18	2.1	49	7.09	97	5.2	56	6.22	100	5.04	120	8.05	49	7.09	41	3.72	49	7.09	96	4.32	74	6.19	40	9.88	100	5.04	96	4.32	96	4.32	40	9.88	40	9.88	65	3.73	41	3.72	134	5.94
0.00000	0.00000	96	4.32	93	4.5	41	3.72	41	3.32	41	3.72	94	1.85	97	5.2	74	6.19	40	9.88	100	5.04	74	6.19	97	5.2	49	7.09	96	4.32	40	9.88	40	9.88	120	8.05	97	5.2	97	5.2	40	9.88	96	4.32	94	1.85	20	2.2	134	5.94
0.00000	0.00000	56	6.31	40	9.88	41	3.72	96	4.32	120	8.05	74	6.19	120	8.05	74	6.19	40	9.88	100	5.04	49	7.09	40	9.88	49	7.09	96	4.32	40	9.88	40	9.88	49	7.09	41	3.72	74	6.19	20	2.2	40	9.88	120	8.05	41	3.72	134	5.94
0.00000	0.00000	56	6.31	40	9.88	41	3.72	96	4.32	120	8.05	74	6.19	120	8.05	74	6.19	40	9.88	100	5.04	49	7.09	40	9.88	49	7.09	96	4.32	40	9.88	40	9.88	49	7.09	41	3.72	74	6.19	65	3.73	40	9.88	120	8.05	41	3.72	134	5.94
0.00000	0.00000	56	6.31	40	9.88	41	3.72	96	4.32	120	8.05	74	6.19	120	8.05	74	6.19	40	9.88	120	8.05	120	8.05	40	9.88	49	7.09	96	4.32	74	6.19	40	9.88	100	5.04	74	6.19	74	6.19	20	2.2	40	9.88	120	8.05	41	3.72	134	5.94
0.00000	0.00000	56	6.31	40	9.88	41	3.72	96	4.32	120	8.05	74	6.19	120	8.05	74	6.19	40	9.88	120	8.05	120	8.05	40	9.88	49	7.09	96	4.32	74	6.19	40	9.88	100	5.04	74	6.19	74	6.19	20	2.2	40	9.88	120	8.05	41	3.72	134	5.94
0.00000	0.00000	56	6.31	40	9.88	41	3.72	96	4.32	120	8.05	74	6.19	120	8.05	74	6.19	40	9.88	120	8.05	120	8.05	40	9.88	49	7.09	96	4.32	74	6.19	40	9.88	100	5.04	74	6.19	74	6.19	20	2.2	40	9.88	120	8.05	41	3.72	134	5.94
0.00000	0.00000	56	6.31	40	9.88	41	3.72	96	4.32	120	8.05	74	6.19	120	8.05	74	6.19	40	9.88	120	8.05	120	8.05	40	9.88	49	7.09	96	4.32	74	6.19	40	9.88	100	5.04	74	6.19	74	6.19	20	2.2	40	9.88	120	8.05	41	3.72	134	5.94
0.00000	0.00000	56	6.31	40	9.88	41	3.72	96	4.32	120	8.05	74	6.19	120	8.05	74	6.19	40	9.88	120	8.05	120	8.05	40	9.88	49	7.09	96	4.32	74	6.19	40	9.88	100	5.04	74	6.19	74	6.19	20	2.2	40	9.88	120	8.05	41	3.72	134	5.94
0.00000	0.00000	56	6.31	40	9.88	41	3.72	96	4.32	120	8.05	74	6.19	120	8.05	74	6.19	40	9.88	120	8.05	120	8.05	40	9.88	49	7.09	96	4.32	74	6.19	40	9.88	100	5.04	74	6.19	74	6.19	20	2.2	40	9.88	120	8.05	41	3.72	134	5.94
0.00000	0.00000	56	6.31	40	9.88	41	3.72	96	4.32	120	8.05	74	6.19	120	8.05	74	6.19	40	9.88	120	8.05	120	8.05	40	9.88	49	7.09	96	4.32	74	6.19	40	9.88	100	5.04	74	6.19	74	6.19	20	2.2	40	9.88	120	8.05	41	3.72	134	5.94
0.00000	0.00000	56	6.31	40	9.88	41	3.72	96	4.32	120	8.05	74	6.19	120	8.05	74	6.19	40	9.88	120	8.05	120	8.05	40	9.88	49	7.09	96	4.32	74	6.19	40	9.88	100	5.04	74	6.19	74	6.19	20	2.2	40	9.88	120	8.05	41	3.72	134	5.94
0.00000	0.00000	56	6.31	40	9.88	41	3.72	96	4.32	120	8.05	74	6.19	120	8.05	74	6.19	40	9.88	120	8.05	120	8.05	40	9.88	49	7.09	96	4.32	74	6.19	40	9.88	100	5.04	74	6.19	74	6.19	20	2.2	40	9.88	120	8.05	41	3.72	134	5.94
0.00000	0.00000	56	6.31	40	9.88	41	3.72	74	6.19	120	8.05	74	6.19	120	8.05	74	6.19	41	3.72	100	5.04	49	7.09	40	9.88	49	7.09	96	4.32	40	9.88	40	9.88	49	7.09	96	4.32	74	6.19	20	2.2	40	9.88	120	8.05	41	3.72	134	5.94
0.00000	0.00000	56	6.31	40	9.88	41	3.72	74	6.19	120	8.05	74	6.19	120	8.05	74	6.19	41	3.72	100	5.04	49	7.09	40	9.88	49	7.09	96	4.32	40	9.88	94	1.85	49	7.09	96	4.32	74	6.19	20	2.2	40	9.88	97	5.2	41	3.72	134	5.94
0.00000	0.00000	56	6.31	40	9.88	41	3.72	74	6.19	120	8.05	74	6.19	120	8.05	74	6.19	40	9.88	120	8.05	120	8.05	40	9.88	49	7.09	96	4.32	74	6.19	40	9.88	100	5.04	74	6.19	74	6.19	20	2.2	40	9.88	120	8.05	41	3.72	134	5.94
0.00000	0.00000	40	9.88	100	5.04	41	3.72	41	3.32	97	5.2	96	4.32	100	5.04	97	5.2	40	9.88	120	8.05	120	8.05	74	6.19	49	7.09	96	4.32	100	5.04	40	9.88	100	5.04	96	4.32	100	5.04	41	3.72	40	9.88	100	5.04	41	3.72	134	5.94
0.00000	0.00000	40	9.88	100	5.04	41	3.72	41	3.32	97	5.2	96	4.32	100	5.04	97	5.2	40	9.88	120	8.05	120	8.05	74	6.19	49	7.09	96	4.32	100	5.04	40	9.88	100	5.04	96	4.32	100	5.04	41	3.72	40	9.88	100	5.04	41	3.72	134	5.94
0.00000	0.00000	40	9.88	100	5.04	41	3.72	41	3.32	97	5.2	96	4.32	100	5.04	97	5.2	40	9.88	120	8.05	120	8.05	74	6.19	49	7.09	96	4.32	100	5.04	40	9.88	100	5.04	96	4.32	100	5.04	41	3.72	40	9.88	100	5.04	41	3.72	134	5.94
0.00000	0.00000	40	9.88	100	5.04	41	3.72	41	3.32	97	5.2	96	4.32	100	5.04	97	5.2	40	9.88	120	8.05	120	8.05	74	6.19	49	7.09	96	4.32	100	5.04	40	9.88	100	5.04	96	4.32	100	5.04	41	3.72	40	9.88	100	5.04	41	3.72	134	5.94
0.00000	0.00000	40	9.88	100	5.04	41	3.72	41	3.32	97	5.2	96	4.32	100	5.04	97	5.2	40	9.88	120	8.05	120	8.05	74	6.19	49	7.09	96	4.32	100	5.04	40	9.88	100	5.04	96	4.32	100	5.04	41	3.72	40	9.88	100	5.04	41	3.72	134	5.94
0.00000	0.00000	40	9.88	100	5.04	41	3.72	41	3.32	97	5.2	96	4.32	100	5.04	97	5.2	40	9.88	120	8.05	120	8.05	74	6.19	49	7.09	96	4.32	100	5.04	40	9.88	100	5.04	96	4.32	100	5.04	41	3.72	40	9.88	100	5.04	41	3.72	134	5.94
0.00000	0.00000	40	9.88	100	5.04	41	3.72	41	3.32	97	5.2	96	4.32	100	5.04	97	5.2	40	9.88	120	8.05	120	8.05	74	6.19	49	7.09	96	4.32	100	5.04	40	9.88	100	5.04	96	4.32	100	5.04	41	3.72	40	9.88	100	5.04	41	3.72	134	5.94
0.00000	0.00000	40	9.88	100	5.04	41	3.72	41	3.32	97	5.2	96	4.32	100	5.04	97	5.2	40	9.88	120	8.05	120	8.05	74	6.19	49	7.09	96	4.32	100	5.04	40	9.88	100	5.04	96	4.32	97	5.2	41	3.72	40	9.88	100	5.04	41	3.72	134	5.94
0.00000	0.00000	40	9.88	100	5.04	41	3.72	41	3.32	97	5.2	74	6.19	100	5.04	97	5.2	40	9.88	120	8.05	120	8.05	74	6.19	49	7.09	96	4.32	100	5.04	40	9.88	100	5.04	96	4.32	100	5.04	41	3.72	40	9.88	100	5.04	41	3.72	134	5.94
0.00000	0.00000	94	1.85	100	5.04	41	3.72	41	3.32	97	5.2	74	6.19	74	6.19	96	4.32	40	9.88	120	8.05	96	4.32	74	6.19	49	7.09	96	4.32	49	7.09	96	4.32	120	8.05	74	6.19	40	9.88	41	3.72	40	9.88	100	5.04	94	1.85	134	5.94
0.00000	0.00000	94	1.85	74	6.19	41	3.32	94	1.85	96	4.32	74	6.19	94	1.85	96	4.32	66	2.99	74	6.19	49	7.09	40	9.88	74	6.19	41	3.72	100	5.04	97	5.2	120	8.05	20	2.2	96	4.32	40	9.88	94	1.85	100	5.04	96	4.32	41	3.32
0.00000	0.00000	134	5.94	100	5.04	40	9.88	41	3.32	96	4.32	74	6.19	49	7.09	74	6.19	96	4.32	120	8.05	96	4.32	97	5.2	100	5.04	74	6.19	74	6.19	94	1.85	100	5.04	96	4.32	134	5.94	41	3.72	40	9.88	96	4.32	41	3.72	134	5.94
0.00000	0.00000	134	5.94	40	9.88	41	3.32	100	5.04	100	5.04	94	1.85	20	2.2	100	5.04	40	9.88	100	5.04	120	8.05	40	9.88	100	5.04	96	4.32	96	4.32	100	5.04	100	5.04	74	6.19	100	5.04	120	8.05	40	9.88	97	5.2	41	3.72	134	5.94
0.00000	0.00000	134	5.94	40	9.88	41	3.32	41	3.72	120	8.05	94	1.85	20	2.2	49	7.09	40	9.88	100	5.04	49	7.09	74	6.19	49	7.09	96	4.32	40	9.88	100	5.04	49	7.09	96	4.32	41	3.72	20	2.2	40	9.88	96	4.32	41	3.72	134	5.94
0.00000	0.00000	56	6.22	96	4.32	41	3.72	96	4.32	100	5.04	41	3.72	97	5.2	96	4.32	40	9.88	120	8.05	96	4.32	40	9.88	49	7.09	96	4.32	96	4.32	40	9.88	120	8.05	40	9.88	41	3.72	41	3.72	41	3.72	74	6.19	41	3.72	134	5.94
0.00000	0.00000	56	6.22	96	4.32	41	3.32	96	4.32	74	6.19	94	1.85	20	2.2	74	6.19	40	9.88	97	5.2	120	8.05	41	3.72	49	7.09	96	4.32	74	6.19	74	6.19	100	5.04	40	9.88	96	4.32	41	3.72	40	9.88	41	3.72	96	4.32	134	5.94
0.00000	0.00000	56	6.22	40	9.88	41	3.72	96	4.32	20	2.2	94	1.85	49	7.09	97	5.2	96	4.32	120	8.05	120	8.05	40	9.88	49	7.09	96	4.32	96	4.32	96	4.32	100	5.04	74	6.19	100	5.04	40	9.88	96	4.32	96	4.32	41	3.72	134	5.94
0.00000	0.00000	56	6.22	40	9.88	41	3.72	96	4.32	20	2.2	94	1.85	120	8.05	97	5.2	96	4.32	120	8.05	120	8.05	41	3.72	49	7.09	96	4.32	40	9.88	74	6.19	100	5.04	74	6.19	97	5.2	40	9.88	96	4.32	74	6.19	41	3.72	134	5.94
0.00000	0.00000	56	6.22	40	9.88	41	3.72	96	4.32	20	2.2	94	1.85	18	2.1	97	5.2	96	4.32	120	8.05	120	8.05	96	4.32	49	7.09	96	4.32	40	9.88	74	6.19	100	5.04	96	4.32	100	5.04	40	9.88	96	4.32	41	3.72	41	3.72	134	5.94
0.00000	0.00000	56	6.22	40	9.88	96	4.32	74	6.19	74	6.19	97	5.2	18	2.1	40	9.88	40	9.88	100	5.04	49	7.09	96	4.32	49	7.09	100	5.04	40	9.88	40	9.88	120	8.05	96	4.32	41	3.72	41	3.72	40	9.88	41	3.32	41	3.72	134	5.94
0.00000	0.00000	56	6.22	40	9.88	40	9.88	96	4.32	20	2.2	94	1.85	18	2.1	74	6.19	96	4.32	97	5.2	97	5.2	96	4.32	49	7.09	96	4.32	40	9.88	49	7.09	100	5.04	74	6.19	120	8.05	40	9.88	96	4.32	74	6.19	41	3.72	134	5.94
0.00000	0.00000	56	6.22	40	9.88	41	3.32	120	8.05	96	4.32	40	9.88	120	8.05	97	5.2	96	4.32	97	5.2	96	4.32	96	4.32	49	7.09	94	1.85	96	4.32	94	1.85	100	5.04	120	8.05	97	5.2	41	3.72	40	9.88	41	3.72	41	3.72	134	5.94
0.00000	0.00000	56	6.22	40	9.88	41	3.32	120	8.05	96	4.32	40	9.88	120	8.05	97	5.2	40	9.88	97	5.2	96	4.32	96	4.32	49	7.09	94	1.85	96	4.32	94	1.85	100	5.04	120	8.05	97	5.2	41	3.72	40	9.88	41	3.72	41	3.72	134	5.94
0.00000	0.00000	56	6.22	74	6.19	41	3.72	96	4.32	74	6.19	41	3.72	97	5.2	97	5.2	40	9.88	120	8.05	41	3.72	96	4.32	49	7.09	96	4.32	40	9.88	120	8.05	100	5.04	94	1.85	41	3.32	41	3.72	40	9.88	41	3.32	41	3.72	134	5.94
0.00000	0.00000	93	4.5	40	9.88	41	3.72	96	4.32	40	9.88	74	6.19	120	8.05	74	6.19	40	9.88	100	5.04	49	7.09	74	6.19	96	4.32	96	4.32	20	2.2	41	3.72	100	5.04	40	9.88	20	2.2	20	2.2	96	4.32	49	7.09	41	3.72	134	5.94
0.00000	0.00000	93	4.5	97	5.2	41	3.72	40	9.88	96	4.32	41	3.72	40	9.88	96	4.32	40	9.88	120	8.05	74	6.19	96	4.32	49	7.09	96	4.32	100	5.04	74	6.19	97	5.2	74	6.19	97	5.2	41	3.72	40	9.88	40	9.88	41	3.72	134	5.94
0.00000	0.00000	120	8.05	96	4.32	41	3.32	96	4.32	120	8.05	94	1.85	120	8.05	100	5.04	40	9.88	100	5.04	20	2.2	20	2.2	49	7.09	96	4.32	96	4.32	94	1.85	20	2.2	96	4.32	49	7.09	41	3.72	96	4.32	96	4.32	96	4.32	134	5.94
0.00000	0.00000	120	8.05	40	9.88	20	2.2	94	1.85	74	6.19	94	1.85	74	6.19	100	5.04	40	9.88	120	8.05	100	5.04	96	4.32	49	7.09	96	4.32	49	7.09	96	4.32	120	8.05	74	6.19	74	6.19	41	3.72	41	3.72	41	3.32	100	5.04	134	5.94
0.00000	0.00000	120	8.05	40	9.88	41	3.72	100	5.04	49	7.09	94	1.85	20	2.2	100	5.04	74	6.19	100	5.04	41	3.72	96	4.32	49	7.09	74	6.19	74	6.19	18	2.1	100	5.04	74	6.19	49	7.09	40	9.88	40	9.88	74	6.19	41	3.72	134	5.94
0.00000	0.00000	120	8.05	40	9.88	40	9.88	18	2.1	74	6.19	97	5.2	96	4.32	74	6.19	40	9.88	49	7.09	94	1.85	96	4.32	49	7.09	96	4.32	40	9.88	40	9.88	100	5.04	120	8.05	49	7.09	41	3.72	40	9.88	20	2.2	41	3.72	134	5.94
0.00000	0.00000	120	8.05	74	6.19	41	3.72	74	6.19	120	8.05	74	6.19	120	8.05	74	6.19	40	9.88	100	5.04	74	6.19	41	3.72	49	7.09	94	1.85	74	6.19	40	9.88	100	5.04	74	6.19	74	6.19	41	3.72	40	9.88	100	5.04	41	3.72	134	5.94
0.00000	0.00000	97	5.2	100	5.04	100	5.04	40	9.88	96	4.32	96	4.32	100	5.04	97	5.2	40	9.88	120	8.05	40	9.88	40	9.88	49	7.09	74	6.19	56	6.22	41	3.72	120	8.05	40	9.88	97	5.2	96	4.32	40	9.88	49	7.09	96	4.32	134	5.94
0.00000	0.00000	97	5.2	100	5.04	49	7.09	41	3.72	96	4.32	41	3.72	100	5.04	20	2.2	40	9.88	100	5.04	97	5.2	20	2.2	49	7.09	96	4.32	96	4.32	97	5.2	100	5.04	96	4.32	49	7.09	41	3.72	41	3.72	96	4.32	41	3.72	134	5.94
0.00000	0.00000	74	6.19	40	9.88	41	3.32	74	6.19	96	4.32	94	1.85	20	2.2	20	2.2	40	9.88	97	5.2	41	3.32	96	4.32	49	7.09	96	4.32	40	9.88	40	9.88	100	5.04	40	9.88	40	9.88	41	3.72	40	9.88	41	3.72	41	3.72	134	5.94
100	5.04	96	4.32	106	5.26	41	3.72	40	9.88	120	8.05	41	3.32	56	6.31	106	5.26	40	9.88	40	9.88	49	7.09	74	6.19	100	5.04	40	9.88	97	5.2	97	5.2	97	5.2	100	5.04	40	9.88	74	6.19	40	9.88	120	8.05	41	3.72	20	2.2
100	5.04	96	4.32	134	5.94	41	3.72	40	9.88	120	8.05	41	3.32	97	5.2	106	5.26	97	5.2	94	1.85	49	7.09	100	5.04	120	8.05	40	9.88	97	5.2	100	5.04	96	4.32	100	5.04	41	3.72	96	4.32	40	9.88	41	3.72	96	4.32	100	5.04
100	5.04	96	4.32	134	5.94	41	3.72	40	9.88	120	8.05	41	3.32	97	5.2	106	5.26	97	5.2	94	1.85	49	7.09	100	5.04	120	8.05	40	9.88	97	5.2	100	5.04	96	4.32	100	5.04	41	3.72	96	4.32	40	9.88	41	3.72	96	4.32	97	5.2
100	5.04	96	4.32	134	5.94	41	3.72	40	9.88	120	8.05	41	3.32	97	5.2	106	5.26	97	5.2	94	1.85	49	7.09	100	5.04	120	8.05	40	9.88	97	5.2	74	6.19	96	4.32	100	5.04	41	3.72	96	4.32	40	9.88	41	3.72	96	4.32	97	5.2
100	5.04	96	4.32	134	5.94	41	3.32	40	9.88	120	8.05	41	3.32	94	1.85	106	5.26	97	5.2	40	9.88	49	7.09	100	5.04	120	8.05	40	9.88	100	5.04	120	8.05	100	5.04	100	5.04	96	4.32	96	4.32	40	9.88	41	3.72	96	4.32	56	6.31
100	5.04	96	4.32	134	5.94	41	3.32	40	9.88	120	8.05	41	3.32	94	1.85	106	5.26	97	5.2	40	9.88	49	7.09	100	5.04	120	8.05	40	9.88	100	5.04	120	8.05	100	5.04	100	5.04	96	4.32	96	4.32	40	9.88	41	3.72	96	4.32	97	5.2
100	5.04	96	4.32	134	5.94	41	3.32	40	9.88	120	8.05	41	3.32	94	1.85	106	5.26	97	5.2	40	9.88	49	7.09	100	5.04	120	8.05	40	9.88	100	5.04	120	8.05	96	4.32	100	5.04	40	9.88	74	6.19	41	3.72	120	8.05	96	4.32	97	5.2
100	5.04	96	4.32	97	5.2	41	3.72	40	9.88	106	5.26	96	4.32	56	6.31	102	6.07	56	6.22	40	9.88	49	7.09	94	1.85	100	5.04	40	9.88	100	5.04	20	2.2	74	6.19	100	5.04	40	9.88	41	3.72	41	3.72	120	8.05	74	6.19	40	9.88
100	5.04	96	4.32	97	5.2	41	3.72	40	9.88	106	5.26	96	4.32	56	6.31	102	6.07	56	6.22	40	9.88	49	7.09	94	1.85	120	8.05	40	9.88	100	5.04	120	8.05	74	6.19	100	5.04	40	9.88	41	3.72	41	3.72	120	8.05	74	6.19	40	9.88
100	5.04	96	4.32	97	5.2	41	3.72	40	9.88	106	5.26	96	4.32	56	6.31	102	6.07	56	6.22	40	9.88	49	7.09	94	1.85	97	5.2	40	9.88	100	5.04	20	2.2	74	6.19	100	5.04	40	9.88	41	3.72	41	3.72	120	8.05	74	6.19	40	9.88
100	5.04	96	4.32	97	5.2	41	3.72	40	9.88	106	5.26	96	4.32	97	5.2	102	6.07	56	6.22	40	9.88	49	7.09	94	1.85	100	5.04	40	9.88	100	5.04	20	2.2	74	6.19	100	5.04	40	9.88	41	3.72	41	3.72	120	8.05	74	6.19	40	9.88
100	5.04	40	9.88	106	5.26	41	3.72	40	9.88	120	8.05	41	3.72	102	6.07	106	5.26	56	6.22	40	9.88	49	7.09	94	1.85	41	3.72	40	9.88	100	5.04	41	3.72	40	9.88	100	5.04	96	4.32	120	8.05	40	9.88	120	8.05	96	4.32	40	9.88
100	5.04	40	9.88	134	5.94	41	3.32	40	9.88	120	8.05	41	3.32	96	4.32	106	5.26	97	5.2	40	9.88	49	7.09	100	5.04	120	8.05	40	9.88	100	5.04	120	8.05	100	5.04	100	5.04	96	4.32	96	4.32	40	9.88	41	3.72	96	4.32	97	5.2
100	5.04	40	9.88	134	5.94	41	3.32	40	9.88	120	8.05	41	3.32	94	1.85	106	5.26	97	5.2	40	9.88	49	7.09	100	5.04	120	8.05	40	9.88	100	5.04	120	8.05	100	5.04	100	5.04	96	4.32	96	4.32	40	9.88	41	3.72	96	4.32	97	5.2
100	5.04	40	9.88	134	5.94	41	3.32	40	9.88	120	8.05	41	3.32	94	1.85	106	5.26	97	5.2	40	9.88	49	7.09	100	5.04	120	8.05	40	9.88	100	5.04	120	8.05	100	5.04	100	5.04	96	4.32	96	4.32	40	9.88	41	3.72	96	4.32	97	5.2
100	5.04	40	9.88	134	5.94	41	3.32	40	9.88	120	8.05	41	3.32	94	1.85	106	5.26	97	5.2	40	9.88	49	7.09	100	5.04	120	8.05	40	9.88	100	5.04	120	8.05	100	5.04	100	5.04	96	4.32	96	4.32	40	9.88	41	3.72	96	4.32	97	5.2
100	5.04	40	9.88	134	5.94	41	3.32	40	9.88	120	8.05	41	3.32	94	1.85	106	5.26	97	5.2	40	9.88	49	7.09	100	5.04	120	8.05	40	9.88	100	5.04	120	8.05	100	5.04	100	5.04	96	4.32	96	4.32	40	9.88	41	3.72	96	4.32	97	5.2
100	5.04	40	9.88	134	5.94	41	3.32	40	9.88	120	8.05	41	3.32	94	1.85	106	5.26	97	5.2	40	9.88	49	7.09	100	5.04	120	8.05	40	9.88	100	5.04	120	8.05	100	5.04	100	5.04	96	4.32	96	4.32	40	9.88	41	3.72	40	9.88	97	5.2
100	5.04	40	9.88	134	5.94	41	3.32	40	9.88	120	8.05	41	3.32	94	1.85	106	5.26	97	5.2	40	9.88	49	7.09	100	5.04	120	8.05	40	9.88	100	5.04	120	8.05	120	8.05	100	5.04	96	4.32	96	4.32	40	9.88	41	3.72	96	4.32	97	5.2
100	5.04	40	9.88	134	5.94	41	3.32	40	9.88	120	8.05	41	3.32	94	1.85	106	5.26	97	5.2	40	9.88	49	7.09	100	5.04	120	8.05	40	9.88	100	5.04	120	8.05	97	5.2	100	5.04	96	4.32	96	4.32	40	9.88	41	3.72	96	4.32	97	5.2
100	5.04	40	9.88	134	5.94	41	3.32	40	9.88	120	8.05	41	3.32	94	1.85	106	5.26	97	5.2	40	9.88	49	7.09	100	5.04	120	8.05	40	9.88	100	5.04	120	8.05	97	5.2	100	5.04	96	4.32	96	4.32	40	9.88	41	3.72	96	4.32	97	5.2
100	5.04	40	9.88	134	5.94	41	3.32	40	9.88	120	8.05	41	3.32	94	1.85	106	5.26	97	5.2	40	9.88	49	7.09	100	5.04	120	8.05	40	9.88	100	5.04	120	8.05	97	5.2	100	5.04	96	4.32	96	4.32	40	9.88	41	3.72	96	4.32	97	5.2
100	5.04	40	9.88	134	5.94	41	3.32	40	9.88	120	8.05	41	3.32	94	1.85	106	5.26	97	5.2	40	9.88	49	7.09	100	5.04	120	8.05	40	9.88	100	5.04	120	8.05	97	5.2	100	5.04	96	4.32	96	4.32	40	9.88	41	3.72	96	4.32	97	5.2
100	5.04	97	5.2	106	5.26	41	3.72	40	9.88	120	8.05	41	3.32	102	6.07	106	5.26	56	6.22	40	9.88	49	7.09	74	6.19	97	5.2	40	9.88	97	5.2	100	5.04	97	5.2	100	5.04	40	9.88	41	3.72	40	9.88	120	8.05	41	3.72	20	2.2
100	5.04	74	6.19	106	5.26	41	3.72	40	9.88	120	8.05	41	3.32	49	7.09	134	5.94	20	2.2	40	9.88	49	7.09	94	1.85	74	6.19	40	9.88	100	5.04	97	5.2	100	5.04	100	5.04	40	9.88	40	9.88	41	3.72	120	8.05	74	6.19	20	2.2
100	5.04	74	6.19	106	5.26	41	3.72	40	9.88	120	8.05	41	3.32	49	7.09	134	5.94	20	2.2	40	9.88	49	7.09	94	1.85	74	6.19	40	9.88	100	5.04	97	5.2	100	5.04	100	5.04	40	9.88	40	9.88	41	3.72	120	8.05	74	6.19	20	2.2
100	5.04	74	6.19	106	5.26	41	3.72	40	9.88	120	8.05	41	3.32	49	7.09	134	5.94	20	2.2	40	9.88	49	7.09	94	1.85	74	6.19	40	9.88	100	5.04	97	5.2	100	5.04	100	5.04	40	9.88	40	9.88	41	3.72	120	8.05	74	6.19	20	2.2
100	5.04	74	6.19	96	4.32	41	3.72	40	9.88	65	3.73	41	3.32	102	6.07	106	5.26	56	6.22	40	9.88	49	7.09	94	1.85	100	5.04	40	9.88	100	5.04	40	9.88	94	1.85	100	5.04	41	3.72	20	2.2	41	3.72	120	8.05	100	5.04	41	3.72
100	5.04	74	6.19	96	4.32	41	3.72	40	9.88	97	5.2	41	3.32	56	6.31	134	5.94	120	8.05	40	9.88	49	7.09	94	1.85	97	5.2	41	3.72	120	8.05	49	7.09	96	4.32	100	5.04	40	9.88	20	2.2	40	9.88	120	8.05	40	9.88	40	9.88
100	5.04	74	6.19	120	8.05	41	3.72	40	9.88	100	5.04	41	3.32	102	6.07	106	5.26	56	6.22	40	9.88	49	7.09	94	1.85	100	5.04	40	9.88	49	7.09	20	2.2	94	1.85	100	5.04	40	9.88	20	2.2	41	3.72	120	8.05	100	5.04	40	9.88
100	5.04	74	6.19	120	8.05	41	3.72	40	9.88	100	5.04	41	3.32	102	6.07	106	5.26	56	6.22	40	9.88	49	7.09	94	1.85	100	5.04	40	9.88	49	7.09	20	2.2	94	1.85	100	5.04	40	9.88	120	8.05	41	3.72	120	8.05	100	5.04	96	4.32
100	5.04	74	6.19	97	5.2	41	3.72	40	9.88	100	5.04	41	3.32	102	6.07	106	5.26	56	6.22	40	9.88	49	7.09	94	1.85	100	5.04	40	9.88	100	5.04	20	2.2	94	1.85	100	5.04	40	9.88	20	2.2	41	3.72	120	8.05	100	5.04	40	9.88
100	5.04	74	6.19	97	5.2	41	3.72	40	9.88	100	5.04	41	3.32	102	6.07	106	5.26	56	6.22	40	9.88	49	7.09	94	1.85	100	5.04	40	9.88	49	7.09	20	2.2	94	1.85	100	5.04	40	9.88	120	8.05	41	3.72	120	8.05	100	5.04	96	4.32
100	5.04	74	6.19	97	5.2	41	3.72	40	9.88	100	5.04	41	3.32	102	6.07	106	5.26	56	6.22	40	9.88	49	7.09	94	1.85	100	5.04	40	9.88	49	7.09	20	2.2	94	1.85	100	5.04	40	9.88	120	8.05	41	3.72	120	8.05	100	5.04	96	4.32
100	5.04	74	6.19	97	5.2	41	3.72	40	9.88	120	8.05	66	2.99	56	6.31	56	6.31	56	6.22	40	9.88	49	7.09	40	9.88	96	4.32	40	9.88	74	6.19	20	2.2	97	5.2	120	8.05	40	9.88	120	8.05	41	3.72	120	8.05	40	9.88	40	9.88
100	5.04	74	6.19	97	5.2	41	3.72	40	9.88	120	8.05	74	6.19	102	6.07	102	6.07	56	6.22	40	9.88	49	7.09	18	2.1	97	5.2	40	9.88	97	5.2	20	2.2	94	1.85	100	5.04	96	4.32	120	8.05	41	3.72	120	8.05	40	9.88	40	9.88
100	5.04	74	6.19	97	5.2	41	3.72	40	9.88	120	8.05	74	6.19	56	6.31	102	6.07	56	6.22	40	9.88	49	7.09	94	1.85	97	5.2	40	9.88	100	5.04	41	3.72	40	9.88	100	5.04	74	6.19	120	8.05	40	9.88	120	8.05	41	3.72	40	9.88
100	5.04	74	6.19	97	5.2	41	3.72	40	9.88	97	5.2	74	6.19	56	6.31	102	6.07	56	6.22	40	9.88	49	7.09	94	1.85	97	5.2	40	9.88	97	5.2	20	2.2	94	1.85	100	5.04	74	6.19	120	8.05	41	3.72	120	8.05	40	9.88	40	9.88
106	5.26	96	4.32	106	5.26	20	2.2	40	9.88	120	8.05	41	3.32	102	6.07	106	5.26	66	2.99	40	9.88	49	7.09	120	8.05	97	5.2	40	9.88	120	8.05	120	8.05	96	4.32	120	8.05	74	6.19	96	4.32	41	3.72	120	8.05	96	4.32	97	5.2
106	5.26	96	4.32	106	5.26	41	3.32	40	9.88	120	8.05	41	3.32	106	5.26	106	5.26	66	2.99	40	9.88	49	7.09	41	3.72	97	5.2	40	9.88	120	8.05	120	8.05	96	4.32	120	8.05	74	6.19	97	5.2	41	3.72	120	8.05	96	4.32	120	8.05
106	5.26	96	4.32	106	5.26	41	3.32	40	9.88	120	8.05	41	3.32	102	6.07	106	5.26	66	2.99	40	9.88	49	7.09	20	2.2	97	5.2	40	9.88	120	8.05	120	8.05	96	4.32	120	8.05	74	6.19	96	4.32	41	3.72	120	8.05	96	4.32	96	4.32
106	5.26	96	4.32	134	5.94	20	2.2	40	9.88	120	8.05	41	3.32	49	7.09	106	5.26	93	4.5	40	9.88	49	7.09	120	8.05	97	5.2	41	3.72	120	8.05	120	8.05	96	4.32	120	8.05	74	6.19	96	4.32	40	9.88	120	8.05	96	4.32	97	5.2
106	5.26	96	4.32	134	5.94	41	3.32	40	9.88	120	8.05	41	3.32	106	5.26	106	5.26	66	2.99	40	9.88	49	7.09	120	8.05	97	5.2	41	3.72	120	8.05	120	8.05	96	4.32	120	8.05	74	6.19	97	5.2	41	3.72	120	8.05	96	4.32	120	8.05
106	5.26	96	4.32	134	5.94	41	3.32	40	9.88	120	8.05	41	3.32	106	5.26	106	5.26	66	2.99	40	9.88	49	7.09	120	8.05	97	5.2	41	3.72	120	8.05	120	8.05	96	4.32	120	8.05	74	6.19	97	5.2	41	3.72	120	8.05	96	4.32	120	8.05
106	5.26	96	4.32	134	5.94	41	3.32	40	9.88	120	8.05	41	3.32	106	5.26	106	5.26	66	2.99	40	9.88	49	7.09	120	8.05	97	5.2	41	3.72	120	8.05	120	8.05	96	4.32	120	8.05	74	6.19	97	5.2	41	3.72	120	8.05	96	4.32	120	8.05
106	5.26	96	4.32	134	5.94	41	3.32	40	9.88	120	8.05	41	3.32	106	5.26	106	5.26	66	2.99	40	9.88	49	7.09	120	8.05	97	5.2	40	9.88	120	8.05	120	8.05	96	4.32	120	8.05	74	6.19	97	5.2	41	3.72	120	8.05	96	4.32	120	8.05
106	5.26	96	4.32	134	5.94	41	3.32	40	9.88	120	8.05	41	3.32	106	5.26	102	6.07	66	2.99	40	9.88	49	7.09	120	8.05	97	5.2	40	9.88	120	8.05	120	8.05	96	4.32	120	8.05	74	6.19	97	5.2	41	3.72	120	8.05	96	4.32	120	8.05
106	5.26	96	4.32	134	5.94	41	3.32	40	9.88	120	8.05	41	3.32	102	6.07	106	5.26	66	2.99	40	9.88	49	7.09	41	3.72	97	5.2	40	9.88	120	8.05	120	8.05	96	4.32	120	8.05	74	6.19	96	4.32	40	9.88	120	8.05	74	6.19	97	5.2
106	5.26	96	4.32	134	5.94	41	3.32	40	9.88	120	8.05	41	3.32	102	6.07	106	5.26	93	4.5	40	9.88	49	7.09	120	8.05	96	4.32	40	9.88	100	5.04	120	8.05	96	4.32	120	8.05	96	4.32	97	5.2	41	3.72	120	8.05	96	4.32	97	5.2
106	5.26	96	4.32	134	5.94	41	3.32	40	9.88	120	8.05	41	3.32	102	6.07	106	5.26	93	4.5	40	9.88	49	7.09	120	8.05	97	5.2	40	9.88	120	8.05	120	8.05	96	4.32	120	8.05	74	6.19	97	5.2	41	3.72	120	8.05	96	4.32	97	5.2
106	5.26	96	4.32	134	5.94	41	3.32	40	9.88	120	8.05	41	3.32	49	7.09	106	5.26	93	4.5	40	9.88	49	7.09	100	5.04	97	5.2	40	9.88	120	8.05	120	8.05	96	4.32	120	8.05	74	6.19	96	4.32	40	9.88	120	8.05	74	6.19	97	5.2
106	5.26	96	4.32	134	5.94	41	3.32	40	9.88	120	8.05	41	3.32	49	7.09	106	5.26	93	4.5	40	9.88	49	7.09	97	5.2	97	5.2	40	9.88	120	8.05	120	8.05	96	4.32	120	8.05	74	6.19	97	5.2	41	3.72	120	8.05	96	4.32	120	8.05
106	5.26	96	4.32	97	5.2	41	3.72	40	9.88	120	8.05	41	3.32	120	8.05	106	5.26	56	6.22	96	4.32	49	7.09	96	4.32	97	5.2	40	9.88	97	5.2	74	6.19	96	4.32	100	5.04	96	4.32	96	4.32	20	2.2	40	9.88	41	3.72	100	5.04
106	5.26	74	6.19	96	4.32	41	3.72	40	9.88	120	8.05	41	3.32	102	6.07	106	5.26	40	9.88	40	9.88	49	7.09	94	1.85	100	5.04	40	9.88	100	5.04	40	9.88	96	4.32	100	5.04	41	3.72	20	2.2	40	9.88	120	8.05	100	5.04	41	3.72
102	6.07	102	6.07	102	6.07	41	3.32	40	9.88	120	8.05	41	3.72	66	2.99	106	5.26	41	3.32	96	4.32	49	7.09	96	4.32	41	3.72	18	2.1	94	1.85	100	5.04	97	5.2	120	8.05	40	9.88	40	9.88	40	9.88	20	2.2	100	5.04	96	4.32
102	6.07	96	4.32	102	6.07	41	3.72	40	9.88	120	8.05	41	3.32	40	9.88	102	6.07	100	5.04	41	3.72	49	7.09	94	1.85	74	6.19	40	9.88	100	5.04	100	5.04	96	4.32	100	5.04	96	4.32	40	9.88	49	7.09	100	5.04	74	6.19	100	5.04
102	6.07	96	4.32	96	4.32	41	3.32	40	9.88	120	8.05	41	3.32	49	7.09	102	6.07	56	6.22	40	9.88	49	7.09	94	1.85	120	8.05	40	9.88	100	5.04	40	9.88	96	4.32	120	8.05	96	4.32	40	9.88	41	3.72	41	3.72	40	9.88	40	9.88
102	6.07	96	4.32	134	5.94	41	3.32	40	9.88	120	8.05	41	3.32	97	5.2	106	5.26	97	5.2	40	9.88	49	7.09	100	5.04	120	8.05	40	9.88	97	5.2	120	8.05	96	4.32	100	5.04	40	9.88	74	6.19	40	9.88	41	3.72	96	4.32	100	5.04
102	6.07	94	1.85	134	5.94	41	3.32	96	4.32	120	8.05	41	3.32	106	5.26	106	5.26	66	2.99	40	9.88	49	7.09	120	8.05	97	5.2	41	3.72	120	8.05	120	8.05	96	4.32	120	8.05	74	6.19	96	4.32	40	9.88	120	8.05	74	6.19	97	5.2
102	6.07	94	1.85	134	5.94	41	3.32	96	4.32	120	8.05	41	3.32	106	5.26	106	5.26	66	2.99	40	9.88	49	7.09	120	8.05	97	5.2	41	3.72	120	8.05	120	8.05	96	4.32	120	8.05	74	6.19	96	4.32	40	9.88	120	8.05	74	6.19	97	5.2
102	6.07	93	4.5	106	5.26	40	9.88	106	5.26	66	2.99	56	6.22	49	7.09	40	9.88	93	4.5	102	6.07	97	5.2	120	8.05	40	9.88	66	2.99	97	5.2	41	3.32	94	1.85	56	6.31	96	4.32	97	5.2	97	5.2	41	3.32	41	3.72	41	3.72
102	6.07	97	5.2	102	6.07	41	3.32	40	9.88	120	8.05	41	3.72	66	2.99	106	5.26	41	3.32	40	9.88	49	7.09	96	4.32	20	2.2	40	9.88	97	5.2	100	5.04	96	4.32	20	2.2	40	9.88	41	3.72	40	9.88	20	2.2	74	6.19	96	4.32
102	6.07	97	5.2	102	6.07	41	3.32	40	9.88	120	8.05	41	3.72	66	2.99	106	5.26	41	3.32	40	9.88	49	7.09	96	4.32	41	3.72	40	9.88	97	5.2	100	5.04	97	5.2	120	8.05	40	9.88	41	3.72	40	9.88	20	2.2	74	6.19	96	4.32
102	6.07	97	5.2	102	6.07	41	3.32	40	9.88	120	8.05	41	3.72	66	2.99	106	5.26	41	3.32	40	9.88	49	7.09	96	4.32	41	3.72	40	9.88	97	5.2	100	5.04	97	5.2	120	8.05	40	9.88	41	3.72	40	9.88	20	2.2	74	6.19	96	4.32
102	6.07	97	5.2	102	6.07	41	3.32	40	9.88	120	8.05	41	3.72	66	2.99	106	5.26	41	3.32	40	9.88	49	7.09	120	8.05	96	4.32	40	9.88	94	1.85	49	7.09	96	4.32	120	8.05	40	9.88	20	2.2	40	9.88	20	2.2	100	5.04	97	5.2
102	6.07	97	5.2	102	6.07	41	3.32	40	9.88	120	8.05	41	3.72	66	2.99	106	5.26	41	3.32	40	9.88	49	7.09	120	8.05	96	4.32	40	9.88	94	1.85	49	7.09	96	4.32	120	8.05	40	9.88	20	2.2	40	9.88	20	2.2	100	5.04	97	5.2
102	6.07	97	5.2	102	6.07	41	3.32	40	9.88	120	8.05	41	3.72	66	2.99	106	5.26	41	3.32	40	9.88	49	7.09	120	8.05	96	4.32	40	9.88	94	1.85	49	7.09	96	4.32	120	8.05	40	9.88	40	9.88	40	9.88	20	2.2	94	1.85	94	1.85
102	6.07	97	5.2	102	6.07	41	3.32	40	9.88	120	8.05	41	3.72	66	2.99	106	5.26	41	3.32	40	9.88	49	7.09	120	8.05	96	4.32	40	9.88	94	1.85	49	7.09	97	5.2	120	8.05	40	9.88	40	9.88	40	9.88	20	2.2	94	1.85	94	1.85
102	6.07	97	5.2	102	6.07	41	3.32	40	9.88	120	8.05	41	3.72	66	2.99	106	5.26	41	3.32	40	9.88	49	7.09	74	6.19	41	3.72	40	9.88	97	5.2	100	5.04	97	5.2	20	2.2	40	9.88	41	3.72	40	9.88	20	2.2	100	5.04	96	4.32
102	6.07	74	6.19	102	6.07	41	3.32	40	9.88	100	5.04	41	3.32	106	5.26	102	6.07	100	5.04	40	9.88	49	7.09	41	3.72	97	5.2	40	9.88	74	6.19	96	4.32	40	9.88	120	8.05	74	6.19	41	3.72	49	7.09	100	5.04	41	3.72	74	6.19
41	3.72	96	4.32	134	5.94	41	3.32	40	9.88	120	8.05	41	3.32	102	6.07	106	5.26	97	5.2	40	9.88	49	7.09	100	5.04	120	8.05	40	9.88	100	5.04	120	8.05	74	6.19	100	5.04	40	9.88	94	1.85	40	9.88	41	3.72	40	9.88	97	5.2
49	7.09	74	6.19	96	4.32	41	3.72	40	9.88	120	8.05	41	3.32	102	6.07	106	5.26	56	6.22	40	9.88	49	7.09	94	1.85	100	5.04	40	9.88	100	5.04	40	9.88	96	4.32	100	5.04	41	3.72	20	2.2	41	3.72	120	8.05	100	5.04	41	3.72
49	7.09	74	6.19	40	9.88	41	3.72	40	9.88	120	8.05	41	3.32	102	6.07	106	5.26	56	6.22	40	9.88	49	7.09	94	1.85	100	5.04	40	9.88	100	5.04	40	9.88	96	4.32	100	5.04	41	3.72	20	2.2	41	3.72	120	8.05	100	5.04	41	3.72
49	7.09	74	6.19	134	5.94	41	3.72	40	9.88	100	5.04	41	3.32	56	6.31	102	6.07	97	5.2	40	9.88	49	7.09	96	4.32	100	5.04	40	9.88	100	5.04	120	8.05	96	4.32	100	5.04	100	5.04	120	8.05	41	3.72	120	8.05	40	9.88	40	9.88
49	7.09	74	6.19	97	5.2	41	3.72	40	9.88	100	5.04	41	3.32	102	6.07	106	5.26	56	6.22	40	9.88	49	7.09	94	1.85	97	5.2	40	9.88	97	5.2	120	8.05	97	5.2	100	5.04	74	6.19	20	2.2	41	3.72	120	8.05	40	9.88	40	9.88
49	7.09	74	6.19	97	5.2	41	3.72	40	9.88	120	8.05	41	3.32	102	6.07	106	5.26	56	6.22	40	9.88	49	7.09	94	1.85	100	5.04	40	9.88	100	5.04	40	9.88	94	1.85	100	5.04	41	3.72	20	2.2	41	3.72	120	8.05	100	5.04	41	3.72
49	7.09	74	6.19	97	5.2	41	3.72	40	9.88	120	8.05	41	3.32	102	6.07	106	5.26	56	6.22	40	9.88	49	7.09	94	1.85	100	5.04	40	9.88	100	5.04	40	9.88	94	1.85	100	5.04	41	3.72	20	2.2	41	3.72	120	8.05	100	5.04	41	3.72
49	7.09	74	6.19	97	5.2	41	3.72	40	9.88	120	8.05	41	3.32	102	6.07	106	5.26	56	6.22	40	9.88	49	7.09	94	1.85	100	5.04	40	9.88	100	5.04	40	9.88	94	1.85	100	5.04	41	3.72	20	2.2	41	3.72	120	8.05	100	5.04	41	3.72
49	7.09	74	6.19	97	5.2	41	3.72	40	9.88	120	8.05	41	3.32	102	6.07	106	5.26	56	6.22	40	9.88	49	7.09	94	1.85	100	5.04	40	9.88	100	5.04	40	9.88	94	1.85	100	5.04	41	3.72	20	2.2	41	3.72	120	8.05	100	5.04	41	3.72
49	7.09	74	6.19	97	5.2	41	3.72	40	9.88	120	8.05	41	3.32	102	6.07	106	5.26	56	6.22	40	9.88	49	7.09	94	1.85	100	5.04	40	9.88	100	5.04	40	9.88	94	1.85	100	5.04	41	3.72	20	2.2	41	3.72	120	8.05	100	5.04	41	3.72
49	7.09	74	6.19	97	5.2	41	3.72	40	9.88	120	8.05	41	3.32	102	6.07	106	5.26	56	6.22	40	9.88	49	7.09	94	1.85	100	5.04	40	9.88	100	5.04	40	9.88	94	1.85	100	5.04	41	3.72	20	2.2	41	3.72	120	8.05	100	5.04	41	3.72
49	7.09	74	6.19	97	5.2	41	3.72	40	9.88	120	8.05	41	3.32	102	6.07	106	5.26	56	6.22	40	9.88	49	7.09	94	1.85	100	5.04	40	9.88	100	5.04	40	9.88	94	1.85	100	5.04	41	3.72	20	2.2	41	3.72	120	8.05	100	5.04	41	3.72
49	7.09	74	6.19	97	5.2	41	3.72	40	9.88	120	8.05	41	3.32	102	6.07	106	5.26	56	6.22	40	9.88	49	7.09	94	1.85	100	5.04	40	9.88	100	5.04	40	9.88	94	1.85	100	5.04	41	3.72	20	2.2	41	3.72	120	8.05	100	5.04	41	3.72
49	7.09	74	6.19	97	5.2	41	3.72	40	9.88	120	8.05	41	3.32	102	6.07	106	5.26	56	6.22	40	9.88	49	7.09	94	1.85	100	5.04	40	9.88	100	5.04	40	9.88	94	1.85	100	5.04	41	3.72	20	2.2	41	3.72	120	8.05	100	5.04	41	3.72
49	7.09	74	6.19	97	5.2	41	3.72	40	9.88	120	8.05	41	3.32	102	6.07	106	5.26	56	6.22	40	9.88	49	7.09	94	1.85	74	6.19	40	9.88	100	5.04	40	9.88	94	1.85	100	5.04	41	3.72	20	2.2	41	3.72	120	8.05	100	5.04	41	3.72
49	7.09	74	6.19	97	5.2	41	3.72	40	9.88	120	8.05	41	3.32	102	6.07	106	5.26	56	6.22	40	9.88	49	7.09	94	1.85	74	6.19	40	9.88	100	5.04	40	9.88	94	1.85	100	5.04	41	3.72	20	2.2	41	3.72	120	8.05	100	5.04	41	3.72
49	7.09	74	6.19	97	5.2	41	3.72	40	9.88	120	8.05	41	3.32	102	6.07	106	5.26	56	6.22	40	9.88	49	7.09	94	1.85	74	6.19	40	9.88	100	5.04	40	9.88	94	1.85	100	5.04	41	3.72	20	2.2	41	3.72	120	8.05	100	5.04	41	3.72
66	2.99	74	6.19	120	8.05	41	3.72	40	9.88	100	5.04	41	3.32	102	6.07	102	6.07	56	6.22	40	9.88	49	7.09	40	9.88	97	5.2	40	9.88	49	7.09	20	2.2	94	1.85	100	5.04	40	9.88	20	2.2	41	3.72	120	8.05	100	5.04	40	9.88
96	4.32	102	6.07	41	3.72	40	9.88	120	8.05	41	3.32	100	5.04	49	7.09	106	5.26	56	6.22	40	9.88	97	5.2	40	9.88	96	4.32	41	3.72	96	4.32	96	4.32	120	8.05	120	8.05	74	6.19	96	4.32	40	9.88	41	3.72	96	4.32	96	4.32
96	4.32	96	4.32	106	5.26	41	3.72	40	9.88	120	8.05	41	3.32	93	4.5	106	5.26	96	4.32	40	9.88	49	7.09	66	2.99	96	4.32	40	9.88	120	8.05	49	7.09	20	2.2	100	5.04	40	9.88	74	6.19	41	3.72	96	4.32	74	6.19	40	9.88
96	4.32	56	6.31	96	4.32	41	3.72	40	9.88	120	8.05	66	2.99	102	6.07	106	5.26	97	5.2	40	9.88	49	7.09	100	5.04	74	6.19	40	9.88	74	6.19	120	8.05	40	9.88	100	5.04	96	4.32	120	8.05	40	9.88	120	8.05	100	5.04	41	3.72
96	4.32	56	6.31	96	4.32	41	3.72	40	9.88	120	8.05	66	2.99	102	6.07	106	5.26	97	5.2	40	9.88	49	7.09	100	5.04	74	6.19	40	9.88	74	6.19	120	8.05	40	9.88	100	5.04	96	4.32	120	8.05	40	9.88	120	8.05	100	5.04	41	3.72
96	4.32	94	1.85	100	5.04	41	3.72	40	9.88	120	8.05	66	2.99	102	6.07	106	5.26	97	5.2	40	9.88	49	7.09	100	5.04	40	9.88	40	9.88	74	6.19	20	2.2	97	5.2	100	5.04	96	4.32	120	8.05	40	9.88	120	8.05	100	5.04	41	3.72
96	4.32	94	1.85	74	6.19	41	3.72	40	9.88	100	5.04	66	2.99	102	6.07	106	5.26	56	6.22	40	9.88	49	7.09	97	5.2	74	6.19	40	9.88	74	6.19	120	8.05	40	9.88	100	5.04	96	4.32	120	8.05	40	9.88	120	8.05	100	5.04	41	3.72
96	4.32	94	1.85	74	6.19	41	3.72	40	9.88	100	5.04	66	2.99	102	6.07	106	5.26	56	6.22	40	9.88	49	7.09	97	5.2	74	6.19	40	9.88	74	6.19	120	8.05	40	9.88	100	5.04	96	4.32	120	8.05	40	9.88	120	8.05	100	5.04	41	3.72
96	4.32	94	1.85	74	6.19	41	3.72	40	9.88	120	8.05	66	2.99	102	6.07	106	5.26	97	5.2	40	9.88	49	7.09	100	5.04	74	6.19	40	9.88	74	6.19	120	8.05	40	9.88	100	5.04	96	4.32	120	8.05	40	9.88	120	8.05	100	5.04	41	3.72
96	4.32	65	3.73	106	5.26	41	3.72	40	9.88	120	8.05	41	3.32	102	6.07	106	5.26	56	6.22	40	9.88	120	8.05	100	5.04	100	5.04	40	9.88	74	6.19	20	2.2	74	6.19	100	5.04	40	9.88	74	6.19	40	9.88	97	5.2	40	9.88	96	4.32
96	4.32	97	5.2	100	5.04	41	3.72	40	9.88	120	8.05	20	2.2	102	6.07	106	5.26	56	6.22	40	9.88	49	7.09	100	5.04	74	6.19	40	9.88	74	6.19	120	8.05	74	6.19	100	5.04	96	4.32	120	8.05	40	9.88	120	8.05	100	5.04	41	3.72
96	4.32	97	5.2	100	5.04	41	3.72	40	9.88	120	8.05	66	2.99	102	6.07	106	5.26	97	5.2	40	9.88	49	7.09	100	5.04	74	6.19	41	3.72	96	4.32	120	8.05	40	9.88	100	5.04	96	4.32	120	8.05	41	3.72	120	8.05	100	5.04	41	3.72
96	4.32	97	5.2	100	5.04	41	3.72	40	9.88	120	8.05	66	2.99	102	6.07	106	5.26	97	5.2	40	9.88	49	7.09	100	5.04	74	6.19	40	9.88	49	7.09	120	8.05	94	1.85	100	5.04	96	4.32	120	8.05	41	3.72	100	5.04	100	5.04	41	3.72
96	4.32	97	5.2	100	5.04	41	3.72	40	9.88	120	8.05	66	2.99	102	6.07	106	5.26	97	5.2	40	9.88	49	7.09	100	5.04	74	6.19	40	9.88	74	6.19	120	8.05	74	6.19	100	5.04	96	4.32	120	8.05	40	9.88	120	8.05	74	6.19	41	3.72
96	4.32	97	5.2	106	5.26	41	3.72	40	9.88	41	3.72	66	2.99	102	6.07	106	5.26	97	5.2	40	9.88	49	7.09	100	5.04	74	6.19	40	9.88	74	6.19	41	3.72	74	6.19	100	5.04	40	9.88	120	8.05	41	3.72	120	8.05	100	5.04	41	3.72
96	4.32	97	5.2	106	5.26	41	3.72	40	9.88	120	8.05	66	2.99	102	6.07	106	5.26	97	5.2	40	9.88	49	7.09	100	5.04	74	6.19	40	9.88	74	6.19	41	3.72	74	6.19	100	5.04	40	9.88	120	8.05	41	3.72	120	8.05	100	5.04	41	3.72
96	4.32	97	5.2	102	6.07	41	3.72	40	9.88	120	8.05	41	3.72	102	6.07	106	5.26	56	6.22	40	9.88	49	7.09	120	8.05	100	5.04	40	9.88	120	8.05	20	2.2	20	2.2	100	5.04	120	8.05	96	4.32	41	3.72	96	4.32	96	4.32	74	6.19
96	4.32	97	5.2	102	6.07	41	3.72	40	9.88	120	8.05	41	3.32	102	6.07	106	5.26	56	6.22	40	9.88	49	7.09	93	4.5	120	8.05	40	9.88	100	5.04	100	5.04	74	6.19	120	8.05	100	5.04	40	9.88	120	8.05	120	8.05	40	9.88	97	5.2
96	4.32	97	5.2	102	6.07	41	3.72	40	9.88	120	8.05	41	3.32	102	6.07	106	5.26	56	6.22	40	9.88	49	7.09	93	4.5	120	8.05	40	9.88	100	5.04	100	5.04	74	6.19	120	8.05	74	6.19	40	9.88	120	8.05	120	8.05	40	9.88	97	5.2
96	4.32	97	5.2	102	6.07	41	3.72	40	9.88	120	8.05	41	3.32	102	6.07	106	5.26	56	6.22	40	9.88	49	7.09	93	4.5	120	8.05	40	9.88	100	5.04	100	5.04	74	6.19	120	8.05	74	6.19	40	9.88	120	8.05	120	8.05	40	9.88	97	5.2
96	4.32	97	5.2	102	6.07	41	3.72	40	9.88	120	8.05	41	3.32	102	6.07	106	5.26	56	6.22	40	9.88	49	7.09	93	4.5	120	8.05	40	9.88	100	5.04	100	5.04	74	6.19	120	8.05	74	6.19	40	9.88	120	8.05	120	8.05	40	9.88	97	5.2
96	4.32	97	5.2	102	6.07	41	3.72	40	9.88	120	8.05	41	3.32	102	6.07	106	5.26	56	6.22	40	9.88	49	7.09	93	4.5	120	8.05	40	9.88	100	5.04	100	5.04	74	6.19	120	8.05	74	6.19	40	9.88	120	8.05	120	8.05	40	9.88	97	5.2
96	4.32	97	5.2	97	5.2	41	3.32	40	9.88	120	8.05	66	2.99	49	7.09	106	5.26	97	5.2	40	9.88	49	7.09	100	5.04	74	6.19	40	9.88	49	7.09	120	8.05	74	6.19	100	5.04	96	4.32	120	8.05	40	9.88	120	8.05	96	4.32	41	3.72
96	4.32	74	6.19	97	5.2	41	3.72	40	9.88	134	5.94	94	1.85	56	6.31	102	6.07	120	8.05	40	9.88	49	7.09	94	1.85	94	1.85	40	9.88	97	5.2	40	9.88	74	6.19	120	8.05	96	4.32	120	8.05	41	3.72	120	8.05	41	3.72	40	9.88
96	4.32	74	6.19	97	5.2	41	3.72	40	9.88	134	5.94	97	5.2	102	6.07	102	6.07	56	6.22	40	9.88	49	7.09	40	9.88	96	4.32	40	9.88	97	5.2	20	2.2	94	1.85	100	5.04	40	9.88	120	8.05	41	3.72	120	8.05	40	9.88	40	9.88
96	4.32	74	6.19	97	5.2	41	3.72	40	9.88	134	5.94	74	6.19	56	6.31	102	6.07	56	6.22	40	9.88	49	7.09	94	1.85	97	5.2	40	9.88	97	5.2	20	2.2	94	1.85	100	5.04	96	4.32	120	8.05	41	3.72	120	8.05	40	9.88	40	9.88
96	4.32	74	6.19	97	5.2	41	3.32	40	9.88	100	5.04	41	3.32	102	6.07	102	6.07	97	5.2	40	9.88	49	7.09	94	1.85	96	4.32	40	9.88	100	5.04	120	8.05	100	5.04	100	5.04	40	9.88	20	2.2	41	3.72	120	8.05	96	4.32	40	9.88
96	4.32	74	6.19	97	5.2	41	3.32	40	9.88	100	5.04	41	3.32	102	6.07	102	6.07	97	5.2	40	9.88	49	7.09	94	1.85	96	4.32	40	9.88	100	5.04	120	8.05	100	5.04	100	5.04	40	9.88	20	2.2	41	3.72	120	8.05	96	4.32	40	9.88
56	6.31	41	3.72	18	2.1	56	6.31	102	6.07	49	7.09	94	1.85	100	5.04	100	5.04	20	2.2	20	2.2	41	3.72	74	6.19	20	2.2	120	8.05	56	6.22	20	2.2	56	6.22	106	5.26	134	5.94	102	6.07	96	4.32	120	8.05	134	5.94	102	6.07
56	6.31	96	4.32	106	5.26	41	3.72	94	1.85	120	8.05	120	8.05	93	4.5	106	5.26	74	6.19	40	9.88	49	7.09	100	5.04	97	5.2	40	9.88	102	6.07	100	5.04	41	3.72	100	5.04	40	9.88	40	9.88	40	9.88	96	4.32	41	3.72	94	1.85
56	6.31	65	3.73	100	5.04	93	4.5	93	4.5	49	7.09	102	6.07	100	5.04	41	3.72	20	2.2	20	2.2	41	3.32	41	3.72	20	2.2	74	6.19	93	4.5	20	2.2	56	6.22	102	6.07	49	7.09	102	6.07	96	4.32	120	8.05	134	5.94	102	6.07
56	6.31	120	8.05	18	2.1	56	6.31	102	6.07	49	7.09	94	1.85	100	5.04	56	6.22	20	2.2	20	2.2	41	3.72	96	4.32	20	2.2	120	8.05	40	9.88	20	2.2	56	6.22	102	6.07	134	5.94	102	6.07	96	4.32	120	8.05	134	5.94	102	6.07
40	9.88	100	5.04	96	4.32	41	3.72	40	9.88	106	5.26	41	3.32	102	6.07	102	6.07	56	6.22	94	1.85	49	7.09	56	6.31	97	5.2	40	9.88	100	5.04	120	8.05	96	4.32	100	5.04	74	6.19	20	2.2	41	3.72	120	8.05	40	9.88	40	9.88
40	9.88	100	5.04	96	4.32	41	3.72	40	9.88	106	5.26	41	3.32	102	6.07	102	6.07	56	6.22	94	1.85	49	7.09	56	6.31	97	5.2	40	9.88	100	5.04	120	8.05	96	4.32	100	5.04	74	6.19	20	2.2	41	3.72	120	8.05	40	9.88	40	9.88
40	9.88	96	4.32	93	4.5	41	3.72	40	9.88	120	8.05	41	3.32	102	6.07	102	6.07	97	5.2	40	9.88	49	7.09	120	8.05	100	5.04	40	9.88	100	5.04	20	2.2	96	4.32	120	8.05	96	4.32	40	9.88	41	3.72	20	2.2	40	9.88	40	9.88
40	9.88	40	9.88	102	6.07	41	3.72	40	9.88	120	8.05	41	3.32	93	4.5	106	5.26	56	6.22	40	9.88	49	7.09	100	5.04	49	7.09	40	9.88	49	7.09	49	7.09	100	5.04	120	8.05	96	4.32	49	7.09	40	9.88	120	8.05	100	5.04	20	2.2
40	9.88	74	6.19	102	6.07	41	3.72	40	9.88	100	5.04	41	3.32	102	6.07	102	6.07	100	5.04	40	9.88	49	7.09	41	3.72	97	5.2	40	9.88	74	6.19	96	4.32	40	9.88	120	8.05	96	4.32	41	3.72	49	7.09	100	5.04	40	9.88	74	6.19
40	9.88	74	6.19	102	6.07	41	3.72	40	9.88	120	8.05	41	3.32	56	6.31	102	6.07	56	6.22	40	9.88	49	7.09	74	6.19	100	5.04	40	9.88	97	5.2	97	5.2	97	5.2	100	5.04	40	9.88	74	6.19	40	9.88	120	8.05	41	3.72	20	2.2
40	9.88	74	6.19	102	6.07	41	3.72	40	9.88	120	8.05	41	3.32	56	6.31	102	6.07	56	6.22	40	9.88	49	7.09	74	6.19	100	5.04	40	9.88	97	5.2	97	5.2	97	5.2	100	5.04	40	9.88	74	6.19	40	9.88	120	8.05	41	3.72	20	2.2
40	9.88	74	6.19	102	6.07	41	3.72	40	9.88	120	8.05	41	3.32	56	6.31	102	6.07	56	6.22	40	9.88	49	7.09	74	6.19	100	5.04	40	9.88	97	5.2	97	5.2	97	5.2	100	5.04	40	9.88	74	6.19	40	9.88	120	8.05	41	3.72	20	2.2
40	9.88	74	6.19	102	6.07	41	3.72	40	9.88	120	8.05	41	3.32	93	4.5	106	5.26	56	6.22	40	9.88	49	7.09	100	5.04	49	7.09	40	9.88	49	7.09	49	7.09	100	5.04	120	8.05	96	4.32	49	7.09	40	9.88	120	8.05	100	5.04	20	2.2
40	9.88	74	6.19	102	6.07	41	3.72	40	9.88	120	8.05	41	3.32	93	4.5	106	5.26	56	6.22	40	9.88	49	7.09	100	5.04	49	7.09	40	9.88	49	7.09	49	7.09	100	5.04	120	8.05	96	4.32	49	7.09	40	9.88	120	8.05	100	5.04	20	2.2
40	9.88	74	6.19	102	6.07	41	3.72	40	9.88	120	8.05	41	3.32	93	4.5	106	5.26	56	6.22	40	9.88	49	7.09	100	5.04	49	7.09	40	9.88	49	7.09	49	7.09	100	5.04	120	8.05	96	4.32	49	7.09	40	9.88	120	8.05	100	5.04	20	2.2
40	9.88	74	6.19	96	4.32	41	3.72	40	9.88	106	5.26	41	3.32	102	6.07	102	6.07	56	6.22	94	1.85	49	7.09	56	6.31	97	5.2	40	9.88	100	5.04	120	8.05	96	4.32	100	5.04	74	6.19	20	2.2	41	3.72	120	8.05	40	9.88	40	9.88
40	9.88	74	6.19	97	5.2	41	3.72	40	9.88	100	5.04	41	3.72	102	6.07	102	6.07	41	3.72	40	9.88	49	7.09	94	1.85	100	5.04	40	9.88	100	5.04	20	2.2	94	1.85	100	5.04	40	9.88	20	2.2	41	3.72	120	8.05	74	6.19	40	9.88
40	9.88	74	6.19	97	5.2	41	3.72	40	9.88	100	5.04	41	3.72	102	6.07	102	6.07	41	3.72	40	9.88	49	7.09	94	1.85	100	5.04	40	9.88	100	5.04	20	2.2	94	1.85	100	5.04	40	9.88	20	2.2	41	3.72	120	8.05	74	6.19	40	9.88
40	9.88	74	6.19	97	5.2	41	3.72	40	9.88	100	5.04	41	3.72	102	6.07	102	6.07	41	3.72	40	9.88	49	7.09	94	1.85	100	5.04	40	9.88	100	5.04	20	2.2	94	1.85	100	5.04	40	9.88	20	2.2	41	3.72	120	8.05	74	6.19	40	9.88
40	9.88	74	6.19	97	5.2	41	3.72	40	9.88	100	5.04	41	3.72	102	6.07	102	6.07	41	3.72	40	9.88	65	3.73	94	1.85	100	5.04	40	9.88	100	5.04	20	2.2	94	1.85	100	5.04	40	9.88	20	2.2	41	3.72	120	8.05	74	6.19	40	9.88
40	9.88	74	6.19	97	5.2	41	3.72	40	9.88	49	7.09	41	3.72	102	6.07	102	6.07	41	3.72	40	9.88	49	7.09	94	1.85	100	5.04	40	9.88	97	5.2	20	2.2	94	1.85	100	5.04	40	9.88	20	2.2	41	3.72	120	8.05	74	6.19	40	9.88
94	1.85	96	4.32	134	5.94	41	3.32	40	9.88	120	8.05	41	3.32	102	6.07	102	6.07	97	5.2	40	9.88	49	7.09	100	5.04	120	8.05	40	9.88	100	5.04	120	8.05	96	4.32	100	5.04	40	9.88	94	1.85	40	9.88	41	3.72	40	9.88	97	5.2
94	1.85	96	4.32	134	5.94	41	3.32	40	9.88	120	8.05	41	3.32	102	6.07	102	6.07	97	5.2	40	9.88	49	7.09	100	5.04	120	8.05	40	9.88	100	5.04	120	8.05	96	4.32	100	5.04	40	9.88	74	6.19	40	9.88	41	3.72	40	9.88	97	5.2
94	1.85	96	4.32	134	5.94	41	3.32	40	9.88	120	8.05	41	3.32	102	6.07	102	6.07	97	5.2	40	9.88	49	7.09	100	5.04	120	8.05	40	9.88	100	5.04	120	8.05	96	4.32	100	5.04	40	9.88	74	6.19	40	9.88	41	3.72	40	9.88	97	5.2
94	1.85	56	6.31	134	5.94	41	3.32	40	9.88	120	8.05	41	3.32	49	7.09	102	6.07	97	5.2	40	9.88	49	7.09	100	5.04	120	8.05	40	9.88	100	5.04	120	8.05	96	4.32	100	5.04	40	9.88	74	6.19	40	9.88	41	3.72	40	9.88	97	5.2
94	1.85	74	6.19	97	5.2	41	3.72	40	9.88	100	5.04	41	3.32	102	6.07	106	5.26	56	6.22	94	1.85	49	7.09	94	1.85	97	5.2	40	9.88	100	5.04	20	2.2	97	5.2	100	5.04	40	9.88	74	6.19	41	3.72	20	2.2	40	9.88	40	9.88
94	1.85	74	6.19	97	5.2	41	3.72	40	9.88	100	5.04	41	3.32	102	6.07	134	5.94	56	6.22	94	1.85	49	7.09	94	1.85	97	5.2	40	9.88	100	5.04	20	2.2	97	5.2	100	5.04	40	9.88	96	4.32	41	3.72	20	2.2	96	4.32	40	9.88
94	1.85	74	6.19	97	5.2	41	3.72	40	9.88	134	5.94	96	4.32	56	6.31	102	6.07	56	6.22	40	9.88	49	7.09	94	1.85	97	5.2	40	9.88	100	5.04	41	3.72	74	6.19	100	5.04	74	6.19	120	8.05	40	9.88	120	8.05	41	3.72	40	9.88
134	5.94	96	4.32	106	5.26	41	3.72	40	9.88	120	8.05	66	2.99	56	6.31	106	5.26	97	5.2	40	9.88	49	7.09	74	6.19	97	5.2	40	9.88	97	5.2	120	8.05	96	4.32	97	5.2	74	6.19	96	4.32	20	2.2	120	8.05	96	4.32	96	4.32
134	5.94	96	4.32	106	5.26	41	3.72	40	9.88	120	8.05	120	8.05	93	4.5	106	5.26	100	5.04	40	9.88	49	7.09	100	5.04	97	5.2	40	9.88	74	6.19	100	5.04	41	3.72	100	5.04	40	9.88	40	9.88	40	9.88	96	4.32	41	3.72	94	1.85
134	5.94	96	4.32	106	5.26	41	3.72	40	9.88	120	8.05	120	8.05	93	4.5	106	5.26	74	6.19	40	9.88	49	7.09	100	5.04	97	5.2	40	9.88	102	6.07	100	5.04	41	3.72	100	5.04	40	9.88	40	9.88	40	9.88	96	4.32	41	3.72	94	1.85
134	5.94	96	4.32	106	5.26	41	3.72	40	9.88	120	8.05	120	8.05	93	4.5	106	5.26	74	6.19	40	9.88	49	7.09	100	5.04	97	5.2	40	9.88	102	6.07	100	5.04	41	3.72	100	5.04	40	9.88	40	9.88	40	9.88	97	5.2	41	3.72	94	1.85
134	5.94	96	4.32	134	5.94	41	3.72	40	9.88	120	8.05	41	3.32	102	6.07	106	5.26	94	1.85	40	9.88	49	7.09	100	5.04	97	5.2	40	9.88	120	8.05	41	3.72	96	4.32	120	8.05	74	6.19	96	4.32	20	2.2	120	8.05	96	4.32	100	5.04
134	5.94	96	4.32	134	5.94	41	3.72	40	9.88	120	8.05	41	3.32	102	6.07	106	5.26	97	5.2	40	9.88	49	7.09	100	5.04	97	5.2	40	9.88	120	8.05	41	3.72	96	4.32	120	8.05	96	4.32	40	9.88	20	2.2	97	5.2	74	6.19	97	5.2
134	5.94	96	4.32	134	5.94	41	3.72	40	9.88	120	8.05	41	3.32	102	6.07	106	5.26	97	5.2	40	9.88	49	7.09	100	5.04	97	5.2	40	9.88	120	8.05	41	3.72	96	4.32	97	5.2	40	9.88	96	4.32	40	9.88	41	3.72	49	7.09	96	4.32
134	5.94	96	4.32	134	5.94	41	3.72	40	9.88	120	8.05	41	3.32	102	6.07	106	5.26	97	5.2	40	9.88	49	7.09	100	5.04	97	5.2	40	9.88	120	8.05	41	3.72	96	4.32	97	5.2	40	9.88	96	4.32	40	9.88	41	3.72	49	7.09	96	4.32
134	5.94	96	4.32	134	5.94	41	3.72	40	9.88	120	8.05	41	3.32	56	6.31	106	5.26	96	4.32	40	9.88	49	7.09	100	5.04	97	5.2	40	9.88	120	8.05	120	8.05	96	4.32	97	5.2	96	4.32	40	9.88	20	2.2	100	5.04	74	6.19	97	5.2
134	5.94	96	4.32	134	5.94	41	3.72	40	9.88	120	8.05	41	3.32	120	8.05	106	5.26	56	6.22	40	9.88	49	7.09	100	5.04	97	5.2	40	9.88	120	8.05	120	8.05	96	4.32	120	8.05	96	4.32	96	4.32	41	3.72	120	8.05	96	4.32	49	7.09
134	5.94	96	4.32	134	5.94	41	3.32	40	9.88	120	8.05	41	3.32	102	6.07	106	5.26	93	4.5	40	9.88	49	7.09	120	8.05	97	5.2	41	3.72	120	8.05	120	8.05	96	4.32	100	5.04	74	6.19	96	4.32	40	9.88	120	8.05	96	4.32	97	5.2
134	5.94	96	4.32	134	5.94	41	3.32	40	9.88	120	8.05	41	3.32	102	6.07	106	5.26	93	4.5	40	9.88	49	7.09	120	8.05	97	5.2	41	3.72	120	8.05	120	8.05	96	4.32	120	8.05	74	6.19	97	5.2	41	3.72	120	8.05	74	6.19	97	5.2
134	5.94	96	4.32	134	5.94	41	3.32	40	9.88	120	8.05	41	3.32	49	7.09	106	5.26	93	4.5	40	9.88	49	7.09	120	8.05	97	5.2	40	9.88	120	8.05	120	8.05	96	4.32	120	8.05	96	4.32	94	1.85	41	3.72	120	8.05	96	4.32	97	5.2
134	5.94	96	4.32	134	5.94	41	3.32	40	9.88	120	8.05	41	3.32	49	7.09	106	5.26	93	4.5	40	9.88	49	7.09	120	8.05	97	5.2	40	9.88	120	8.05	120	8.05	96	4.32	120	8.05	96	4.32	94	1.85	41	3.72	120	8.05	96	4.32	97	5.2
134	5.94	96	4.32	134	5.94	41	3.32	40	9.88	120	8.05	41	3.32	49	7.09	106	5.26	93	4.5	40	9.88	49	7.09	120	8.05	97	5.2	40	9.88	120	8.05	120	8.05	96	4.32	120	8.05	74	6.19	96	4.32	40	9.88	120	8.05	96	4.32	97	5.2
134	5.94	96	4.32	134	5.94	41	3.32	40	9.88	120	8.05	41	3.32	49	7.09	106	5.26	93	4.5	40	9.88	49	7.09	97	5.2	97	5.2	40	9.88	120	8.05	120	8.05	96	4.32	120	8.05	96	4.32	94	1.85	41	3.72	120	8.05	96	4.32	97	5.2
56	6.22	106	5.26	74	6.19	41	3.72	40	9.88	93	4.5	41	3.72	49	7.09	106	5.26	56	6.22	40	9.88	49	7.09	100	5.04	74	6.19	40	9.88	100	5.04	120	8.05	40	9.88	49	7.09	74	6.19	18	2.1	40	9.88	120	8.05	40	9.88	74	6.19
56	6.22	93	4.5	120	8.05	40	9.88	20	2.2	134	5.94	102	6.07	56	6.22	20	2.2	134	5.94	56	6.22	49	7.09	41	3.32	65	3.73	56	6.31	120	8.05	56	6.31	65	3.73	102	6.07	102	6.07	74	6.19	56	6.22	120	8.05	20	2.2	20	2.2
56	6.22	74	6.19	97	5.2	41	3.72	40	9.88	134	5.94	74	6.19	56	6.31	102	6.07	56	6.22	40	9.88	49	7.09	94	1.85	97	5.2	40	9.88	94	1.85	20	2.2	94	1.85	100	5.04	74	6.19	120	8.05	41	3.72	120	8.05	40	9.88	40	9.88
93	4.5	100	5.04	120	8.05	66	2.99	40	9.88	66	2.99	96	4.32	120	8.05	74	6.19	56	6.22	106	5.26	40	9.88	100	5.04	94	1.85	134	5.94	65	3.73	66	2.99	65	3.73	97	5.2	106	5.26	66	2.99	134	5.94	120	8.05	100	5.04	97	5.2
93	4.5	97	5.2	106	5.26	41	3.72	40	9.88	120	8.05	41	3.32	106	5.26	49	7.09	120	8.05	40	9.88	97	5.2	40	9.88	120	8.05	41	3.72	100	5.04	41	3.72	96	4.32	120	8.05	74	6.19	96	4.32	20	2.2	41	3.72	40	9.88	94	1.85
93	4.5	97	5.2	102	6.07	41	3.72	40	9.88	120	8.05	41	3.32	49	7.09	106	5.26	106	5.26	120	8.05	40	9.88	97	5.2	40	9.88	74	6.19	41	3.72	96	4.32	74	6.19	40	9.88	120	8.05	40	9.88	74	6.19	120	8.05	74	6.19	40	9.88
93	4.5	74	6.19	96	4.32	41	3.72	40	9.88	106	5.26	41	3.32	102	6.07	102	6.07	56	6.22	94	1.85	49	7.09	56	6.31	97	5.2	40	9.88	100	5.04	120	8.05	96	4.32	100	5.04	74	6.19	20	2.2	41	3.72	120	8.05	40	9.88	40	9.88
65	3.73	40	9.88	18	2.1	56	6.31	102	6.07	49	7.09	94	1.85	100	5.04	100	5.04	20	2.2	20	2.2	41	3.72	74	6.19	20	2.2	120	8.05	56	6.22	20	2.2	56	6.22	102	6.07	134	5.94	102	6.07	96	4.32	120	8.05	134	5.94	102	6.07
65	3.73	40	9.88	18	2.1	56	6.31	102	6.07	49	7.09	94	1.85	100	5.04	100	5.04	20	2.2	20	2.2	41	3.72	74	6.19	20	2.2	120	8.05	56	6.22	20	2.2	56	6.22	102	6.07	134	5.94	102	6.07	96	4.32	120	8.05	134	5.94	102	6.07
65	3.73	40	9.88	18	2.1	56	6.31	102	6.07	49	7.09	94	1.85	100	5.04	100	5.04	20	2.2	20	2.2	41	3.72	74	6.19	20	2.2	120	8.05	56	6.22	20	2.2	56	6.22	102	6.07	134	5.94	102	6.07	96	4.32	120	8.05	134	5.94	102	6.07
65	3.73	40	9.88	18	2.1	56	6.31	102	6.07	49	7.09	94	1.85	100	5.04	100	5.04	20	2.2	20	2.2	41	3.72	74	6.19	20	2.2	120	8.05	56	6.22	20	2.2	56	6.22	102	6.07	134	5.94	102	6.07	96	4.32	120	8.05	134	5.94	102	6.07
65	3.73	40	9.88	18	2.1	56	6.31	102	6.07	49	7.09	94	1.85	100	5.04	100	5.04	20	2.2	20	2.2	41	3.72	74	6.19	20	2.2	120	8.05	56	6.22	20	2.2	56	6.22	102	6.07	134	5.94	102	6.07	96	4.32	120	8.05	134	5.94	102	6.07
65	3.73	40	9.88	18	2.1	56	6.31	102	6.07	49	7.09	94	1.85	100	5.04	100	5.04	20	2.2	20	2.2	41	3.72	74	6.19	20	2.2	120	8.05	56	6.22	20	2.2	56	6.22	102	6.07	134	5.94	102	6.07	96	4.32	120	8.05	134	5.94	102	6.07
65	3.73	40	9.88	18	2.1	56	6.31	102	6.07	49	7.09	94	1.85	100	5.04	100	5.04	20	2.2	20	2.2	41	3.72	74	6.19	20	2.2	120	8.05	56	6.22	20	2.2	56	6.22	102	6.07	134	5.94	102	6.07	96	4.32	120	8.05	134	5.94	102	6.07
65	3.73	40	9.88	18	2.1	56	6.31	102	6.07	49	7.09	94	1.85	100	5.04	100	5.04	20	2.2	20	2.2	41	3.72	74	6.19	20	2.2	120	8.05	56	6.22	20	2.2	56	6.22	102	6.07	134	5.94	102	6.07	96	4.32	120	8.05	134	5.94	102	6.07
65	3.73	40	9.88	18	2.1	56	6.31	102	6.07	49	7.09	94	1.85	100	5.04	100	5.04	20	2.2	20	2.2	41	3.72	74	6.19	20	2.2	120	8.05	56	6.22	20	2.2	56	6.22	102	6.07	134	5.94	102	6.07	96	4.32	120	8.05	134	5.94	102	6.07
65	3.73	40	9.88	18	2.1	56	6.31	102	6.07	49	7.09	94	1.85	100	5.04	100	5.04	20	2.2	20	2.2	41	3.72	74	6.19	20	2.2	120	8.05	56	6.22	20	2.2	56	6.22	102	6.07	134	5.94	102	6.07	96	4.32	120	8.05	134	5.94	102	6.07
65	3.73	40	9.88	18	2.1	56	6.31	102	6.07	49	7.09	94	1.85	100	5.04	100	5.04	20	2.2	20	2.2	41	3.72	74	6.19	20	2.2	120	8.05	56	6.22	20	2.2	56	6.22	102	6.07	134	5.94	102	6.07	96	4.32	120	8.05	134	5.94	102	6.07
65	3.73	74	6.19	100	5.04	41	3.72	40	9.88	100	5.04	41	3.32	102	6.07	102	6.07	134	5.94	40	9.88	49	7.09	97	5.2	100	5.04	40	9.88	100	5.04	120	8.05	96	4.32	100	5.04	100	5.04	120	8.05	41	3.72	120	8.05	40	9.88	40	9.88
65	3.73	74	6.19	100	5.04	41	3.72	40	9.88	100	5.04	41	3.32	102	6.07	102	6.07	97	5.2	40	9.88	49	7.09	94	1.85	100	5.04	40	9.88	100	5.04	120	8.05	96	4.32	100	5.04	100	5.04	120	8.05	41	3.72	120	8.05	40	9.88	40	9.88
65	3.73	74	6.19	97	5.2	41	3.72	40	9.88	100	5.04	41	3.32	102	6.07	102	6.07	134	5.94	40	9.88	49	7.09	94	1.85	100	5.04	40	9.88	100	5.04	120	8.05	96	4.32	100	5.04	100	5.04	120	8.05	41	3.72	120	8.05	40	9.88	40	9.88
65	3.73	74	6.19	97	5.2	41	3.72	40	9.88	100	5.04	41	3.32	102	6.07	102	6.07	134	5.94	40	9.88	49	7.09	94	1.85	100	5.04	40	9.88	100	5.04	120	8.05	96	4.32	100	5.04	100	5.04	120	8.05	41	3.72	120	8.05	40	9.88	40	9.88
65	3.73	74	6.19	97	5.2	41	3.72	40	9.88	100	5.04	41	3.32	102	6.07	102	6.07	134	5.94	40	9.88	49	7.09	94	1.85	100	5.04	40	9.88	100	5.04	120	8.05	96	4.32	100	5.04	100	5.04	120	8.05	41	3.72	120	8.05	40	9.88	40	9.88
65	3.73	74	6.19	97	5.2	41	3.72	40	9.88	100	5.04	41	3.32	102	6.07	102	6.07	97	5.2	40	9.88	49	7.09	94	1.85	100	5.04	40	9.88	100	5.04	120	8.05	96	4.32	100	5.04	100	5.04	41	3.72	41	3.72	120	8.05	40	9.88	40	9.88
65	3.73	74	6.19	97	5.2	41	3.72	40	9.88	100	5.04	41	3.32	102	6.07	102	6.07	97	5.2	40	9.88	49	7.09	94	1.85	100	5.04	40	9.88	100	5.04	120	8.05	96	4.32	100	5.04	100	5.04	120	8.05	41	3.72	120	8.05	40	9.88	40	9.88
65	3.73	74	6.19	97	5.2	41	3.72	40	9.88	100	5.04	41	3.32	102	6.07	102	6.07	97	5.2	40	9.88	49	7.09	94	1.85	100	5.04	40	9.88	100	5.04	120	8.05	96	4.32	100	5.04	100	5.04	120	8.05	41	3.72	120	8.05	40	9.88	40	9.88
65	3.73	74	6.19	97	5.2	41	3.72	40	9.88	100	5.04	41	3.32	102	6.07	102	6.07	97	5.2	40	9.88	49	7.09	94	1.85	100	5.04	40	9.88	100	5.04	120	8.05	96	4.32	100	5.04	100	5.04	120	8.05	41	3.72	120	8.05	40	9.88	40	9.88
65	3.73	74	6.19	97	5.2	41	3.72	40	9.88	100	5.04	41	3.32	102	6.07	102	6.07	97	5.2	40	9.88	49	7.09	94	1.85	100	5.04	40	9.88	100	5.04	120	8.05	96	4.32	100	5.04	100	5.04	120	8.05	41	3.72	120	8.05	40	9.88	40	9.88
65	3.73	74	6.19	97	5.2	41	3.72	40	9.88	100	5.04	41	3.32	102	6.07	102	6.07	97	5.2	40	9.88	49	7.09	94	1.85	100	5.04	40	9.88	100	5.04	120	8.05	96	4.32	100	5.04	74	6.19	120	8.05	41	3.72	41	3.32	40	9.88	40	9.88
120	8.05	96	4.32	97	5.2	41	3.72	40	9.88	106	5.26	41	3.32	102	6.07	106	5.26	56	6.22	94	1.85	49	7.09	96	4.32	49	7.09	40	9.88	120	8.05	20	2.2	96	4.32	100	5.04	40	9.88	20	2.2	41	3.72	120	8.05	100	5.04	40	9.88
120	8.05	94	1.85	97	5.2	41	3.72	40	9.88	106	5.26	41	3.32	102	6.07	106	5.26	56	6.22	94	1.85	49	7.09	96	4.32	120	8.05	40	9.88	120	8.05	20	2.2	96	4.32	100	5.04	40	9.88	20	2.2	41	3.72	120	8.05	100	5.04	40	9.88
120	8.05	74	6.19	120	8.05	41	3.72	40	9.88	100	5.04	41	3.32	102	6.07	102	6.07	56	6.22	40	9.88	49	7.09	96	4.32	100	5.04	40	9.88	97	5.2	96	4.32	97	5.2	100	5.04	40	9.88	106	5.26	41	3.72	120	8.05	74	6.19	40	9.88
120	8.05	74	6.19	120	8.05	41	3.72	40	9.88	100	5.04	41	3.32	102	6.07	102	6.07	56	6.22	40	9.88	49	7.09	94	1.85	100	5.04	40	9.88	97	5.2	96	4.32	96	4.32	100	5.04	40	9.88	20	2.2	41	3.72	97	5.2	40	9.88	40	9.88
120	8.05	74	6.19	120	8.05	41	3.72	40	9.88	100	5.04	41	3.32	102	6.07	102	6.07	56	6.22	40	9.88	49	7.09	94	1.85	100	5.04	40	9.88	97	5.2	96	4.32	97	5.2	100	5.04	96	4.32	20	2.2	41	3.72	120	8.05	40	9.88	40	9.88
120	8.05	74	6.19	120	8.05	41	3.72	40	9.88	100	5.04	41	3.32	102	6.07	102	6.07	56	6.22	40	9.88	49	7.09	94	1.85	100	5.04	40	9.88	97	5.2	96	4.32	97	5.2	100	5.04	40	9.88	106	5.26	41	3.72	120	8.05	74	6.19	40	9.88
120	8.05	74	6.19	120	8.05	41	3.72	40	9.88	100	5.04	41	3.32	102	6.07	102	6.07	56	6.22	40	9.88	49	7.09	94	1.85	100	5.04	40	9.88	97	5.2	96	4.32	97	5.2	120	8.05	40	9.88	20	2.2	41	3.72	120	8.05	40	9.88	40	9.88
120	8.05	74	6.19	120	8.05	41	3.72	40	9.88	100	5.04	41	3.32	102	6.07	102	6.07	56	6.22	40	9.88	49	7.09	94	1.85	49	7.09	40	9.88	97	5.2	96	4.32	97	5.2	100	5.04	40	9.88	106	5.26	41	3.72	120	8.05	74	6.19	40	9.88
120	8.05	74	6.19	120	8.05	41	3.72	40	9.88	100	5.04	41	3.32	102	6.07	102	6.07	56	6.22	40	9.88	49	7.09	94	1.85	49	7.09	40	9.88	97	5.2	96	4.32	97	5.2	100	5.04	40	9.88	106	5.26	41	3.72	120	8.05	74	6.19	40	9.88
120	8.05	74	6.19	120	8.05	41	3.32	40	9.88	120	8.05	41	3.72	102	6.07	106	5.26	97	5.2	40	9.88	49	7.09	100	5.04	20	2.2	40	9.88	100	5.04	120	8.05	96	4.32	100	5.04	40	9.88	74	6.19	40	9.88	41	3.72	40	9.88	97	5.2
97	5.2	106	5.26	41	3.72	40	9.88	120	8.05	41	3.32	106	5.26	65	3.73	106	5.26	120	8.05	40	9.88	97	5.2	40	9.88	74	6.19	41	3.72	134	5.94	74	6.19	96	4.32	97	5.2	40	9.88	96	4.32	41	3.72	41	3.72	74	6.19	96	4.32
97	5.2	106	5.26	41	3.72	40	9.88	120	8.05	41	3.32	106	5.26	65	3.73	106	5.26	120	8.05	40	9.88	97	5.2	40	9.88	74	6.19	41	3.72	134	5.94	74	6.19	96	4.32	97	5.2	40	9.88	96	4.32	40	9.88	41	3.72	74	6.19	96	4.32
97	5.2	102	6.07	41	3.72	40	9.88	120	8.05	41	3.32	49	7.09	106	5.26	106	5.26	120	8.05	40	9.88	97	5.2	40	9.88	74	6.19	41	3.72	96	4.32	74	6.19	40	9.88	120	8.05	41	3.72	74	6.19	120	8.05	96	4.32	40	9.88	40	9.88
97	5.2	102	6.07	41	3.72	40	9.88	120	8.05	41	3.32	49	7.09	102	6.07	106	5.26	20	2.2	40	9.88	120	8.05	40	9.88	100	5.04	41	3.72	96	4.32	74	6.19	40	9.88	120	8.05	74	6.19	74	6.19	41	3.72	96	4.32	41	3.72	96	4.32
97	5.2	102	6.07	96	4.32	41	3.72	40	9.88	100	5.04	41	3.72	102	6.07	102	6.07	56	6.22	40	9.88	49	7.09	41	3.72	96	4.32	40	9.88	100	5.04	40	9.88	94	1.85	100	5.04	96	4.32	40	9.88	40	9.88	100	5.04	49	7.09	40	9.88
97	5.2	102	6.07	96	4.32	41	3.72	40	9.88	100	5.04	41	3.72	102	6.07	102	6.07	56	6.22	40	9.88	49	7.09	41	3.72	96	4.32	40	9.88	100	5.04	40	9.88	74	6.19	100	5.04	40	9.88	40	9.88	40	9.88	100	5.04	49	7.09	40	9.88
97	5.2	102	6.07	96	4.32	41	3.72	40	9.88	100	5.04	41	3.72	102	6.07	102	6.07	56	6.22	40	9.88	49	7.09	41	3.72	96	4.32	40	9.88	100	5.04	40	9.88	74	6.19	100	5.04	40	9.88	40	9.88	40	9.88	100	5.04	49	7.09	40	9.88
97	5.2	102	6.07	96	4.32	41	3.72	40	9.88	100	5.04	41	3.72	102	6.07	102	6.07	56	6.22	40	9.88	49	7.09	41	3.72	96	4.32	40	9.88	100	5.04	40	9.88	74	6.19	100	5.04	40	9.88	40	9.88	40	9.88	100	5.04	49	7.09	40	9.88
97	5.2	102	6.07	96	4.32	41	3.72	40	9.88	100	5.04	41	3.72	102	6.07	102	6.07	56	6.22	40	9.88	49	7.09	41	3.72	74	6.19	40	9.88	100	5.04	40	9.88	74	6.19	100	5.04	40	9.88	40	9.88	40	9.88	100	5.04	49	7.09	40	9.88
97	5.2	102	6.07	97	5.2	41	3.72	40	9.88	100	5.04	41	3.72	106	5.26	102	6.07	56	6.22	40	9.88	49	7.09	40	9.88	97	5.2	40	9.88	100	5.04	120	8.05	74	6.19	74	6.19	40	9.88	40	9.88	40	9.88	100	5.04	49	7.09	40	9.88
97	5.2	102	6.07	74	6.19	41	3.72	40	9.88	49	7.09	41	3.32	102	6.07	102	6.07	56	6.22	96	4.32	49	7.09	94	1.85	100	5.04	40	9.88	97	5.2	20	2.2	100	5.04	100	5.04	40	9.88	100	5.04	41	3.72	120	8.05	40	9.88	41	3.72
97	5.2	96	4.32	106	5.26	41	3.72	40	9.88	120	8.05	41	3.72	120	8.05	106	5.26	74	6.19	40	9.88	49	7.09	96	4.32	97	5.2	40	9.88	100	5.04	41	3.72	74	6.19	100	5.04	96	4.32	41	3.72	40	9.88	20	2.2	40	9.88	96	4.32
97	5.2	96	4.32	106	5.26	41	3.72	40	9.88	120	8.05	18	2.1	106	5.26	106	5.26	40	9.88	40	9.88	49	7.09	41	3.32	96	4.32	40	9.88	120	8.05	49	7.09	120	8.05	100	5.04	120	8.05	74	6.19	41	3.72	96	4.32	96	4.32	40	9.88
97	5.2	96	4.32	106	5.26	41	3.72	40	9.88	120	8.05	41	3.32	100	5.04	102	6.07	56	6.22	40	9.88	49	7.09	40	9.88	120	8.05	40	9.88	100	5.04	96	4.32	40	9.88	100	5.04	96	4.32	40	9.88	40	9.88	120	8.05	96	4.32	97	5.2
97	5.2	96	4.32	106	5.26	41	3.72	40	9.88	120	8.05	41	3.32	100	5.04	102	6.07	56	6.22	40	9.88	49	7.09	40	9.88	120	8.05	40	9.88	100	5.04	96	4.32	40	9.88	100	5.04	96	4.32	40	9.88	40	9.88	120	8.05	96	4.32	97	5.2
97	5.2	96	4.32	106	5.26	41	3.72	40	9.88	120	8.05	41	3.32	100	5.04	102	6.07	56	6.22	40	9.88	49	7.09	40	9.88	120	8.05	40	9.88	100	5.04	94	1.85	40	9.88	100	5.04	96	4.32	40	9.88	40	9.88	120	8.05	96	4.32	97	5.2
97	5.2	96	4.32	106	5.26	41	3.72	40	9.88	120	8.05	41	3.32	102	6.07	106	5.26	100	5.04	40	9.88	49	7.09	96	4.32	100	5.04	40	9.88	120	8.05	74	6.19	97	5.2	100	5.04	96	4.32	41	3.72	40	9.88	120	8.05	96	4.32	74	6.19
97	5.2	96	4.32	106	5.26	41	3.72	40	9.88	120	8.05	41	3.32	56	6.31	106	5.26	40	9.88	41	3.72	49	7.09	94	1.85	100	5.04	40	9.88	97	5.2	97	5.2	100	5.04	100	5.04	40	9.88	74	6.19	40	9.88	120	8.05	20	2.2	41	3.72
97	5.2	96	4.32	106	5.26	41	3.72	40	9.88	120	8.05	41	3.32	56	6.31	106	5.26	120	8.05	40	9.88	49	7.09	74	6.19	100	5.04	40	9.88	97	5.2	97	5.2	97	5.2	100	5.04	40	9.88	74	6.19	40	9.88	120	8.05	41	3.72	20	2.2
97	5.2	96	4.32	106	5.26	41	3.72	40	9.88	120	8.05	41	3.32	56	6.31	102	6.07	56	6.22	40	9.88	49	7.09	74	6.19	100	5.04	40	9.88	97	5.2	97	5.2	97	5.2	100	5.04	40	9.88	74	6.19	40	9.88	120	8.05	41	3.72	20	2.2
97	5.2	96	4.32	106	5.26	41	3.32	40	9.88	120	8.05	41	3.32	102	6.07	106	5.26	40	9.88	40	9.88	49	7.09	41	3.32	96	4.32	40	9.88	120	8.05	120	8.05	20	2.2	100	5.04	120	8.05	74	6.19	41	3.72	96	4.32	74	6.19	41	3.72
97	5.2	96	4.32	134	5.94	41	3.32	96	4.32	120	8.05	41	3.32	94	1.85	106	5.26	120	8.05	94	1.85	49	7.09	41	3.72	49	7.09	40	9.88	97	5.2	97	5.2	96	4.32	97	5.2	40	9.88	96	4.32	40	9.88	41	3.72	41	3.72	100	5.04
97	5.2	96	4.32	97	5.2	41	3.72	40	9.88	134	5.94	100	5.04	56	6.31	106	5.26	56	6.22	40	9.88	49	7.09	94	1.85	97	5.2	40	9.88	100	5.04	40	9.88	40	9.88	100	5.04	74	6.19	41	3.72	41	3.72	120	8.05	40	9.88	40	9.88
97	5.2	96	4.32	97	5.2	41	3.72	40	9.88	120	8.05	41	3.32	100	5.04	102	6.07	56	6.22	40	9.88	49	7.09	40	9.88	96	4.32	40	9.88	100	5.04	134	5.94	40	9.88	100	5.04	74	6.19	40	9.88	40	9.88	120	8.05	96	4.32	97	5.2
97	5.2	96	4.32	97	5.2	41	3.32	96	4.32	120	8.05	41	3.32	94	1.85	106	5.26	120	8.05	94	1.85	49	7.09	41	3.72	49	7.09	40	9.88	97	5.2	97	5.2	96	4.32	97	5.2	40	9.88	96	4.32	40	9.88	41	3.72	41	3.72	100	5.04
97	5.2	96	4.32	97	5.2	41	3.32	40	9.88	100	5.04	41	3.32	102	6.07	102	6.07	56	6.22	40	9.88	49	7.09	94	1.85	100	5.04	40	9.88	100	5.04	120	8.05	100	5.04	100	5.04	40	9.88	20	2.2	41	3.72	120	8.05	40	9.88	40	9.88
97	5.2	96	4.32	97	5.2	41	3.32	40	9.88	100	5.04	41	3.32	102	6.07	102	6.07	56	6.22	40	9.88	49	7.09	94	1.85	100	5.04	40	9.88	100	5.04	120	8.05	100	5.04	100	5.04	40	9.88	20	2.2	41	3.72	120	8.05	40	9.88	40	9.88
97	5.2	96	4.32	97	5.2	41	3.32	40	9.88	100	5.04	41	3.32	102	6.07	102	6.07	56	6.22	40	9.88	49	7.09	94	1.85	100	5.04	40	9.88	100	5.04	120	8.05	100	5.04	100	5.04	40	9.88	20	2.2	41	3.72	120	8.05	40	9.88	40	9.88
97	5.2	96	4.32	97	5.2	41	3.32	40	9.88	100	5.04	41	3.32	102	6.07	102	6.07	56	6.22	40	9.88	49	7.09	94	1.85	74	6.19	40	9.88	100	5.04	120	8.05	100	5.04	100	5.04	40	9.88	20	2.2	41	3.72	120	8.05	40	9.88	40	9.88
97	5.2	96	4.32	97	5.2	41	3.32	40	9.88	100	5.04	41	3.32	102	6.07	102	6.07	56	6.22	40	9.88	49	7.09	94	1.85	74	6.19	40	9.88	100	5.04	120	8.05	100	5.04	100	5.04	40	9.88	49	7.09	40	9.88	120	8.05	40	9.88	40	9.88
97	5.2	96	4.32	97	5.2	41	3.32	40	9.88	100	5.04	41	3.32	102	6.07	102	6.07	97	5.2	40	9.88	49	7.09	94	1.85	96	4.32	40	9.88	100	5.04	120	8.05	100	5.04	100	5.04	40	9.88	20	2.2	41	3.72	120	8.05	74	6.19	40	9.88
97	5.2	56	6.31	106	5.26	41	3.72	40	9.88	120	8.05	41	3.32	49	7.09	106	5.26	96	4.32	40	9.88	49	7.09	74	6.19	97	5.2	120	8.05	120	8.05	20	2.2	96	4.32	100	5.04	41	3.72	96	4.32	41	3.72	74	6.19	74	6.19	96	4.32
97	5.2	56	6.31	106	5.26	41	3.72	40	9.88	120	8.05	41	3.32	65	3.73	20	2.2	96	4.32	40	9.88	49	7.09	100	5.04	97	5.2	40	9.88	100	5.04	120	8.05	96	4.32	100	5.04	120	8.05	96	4.32	41	3.72	40	9.88	74	6.19	96	4.32
97	5.2	40	9.88	106	5.26	41	3.72	40	9.88	120	8.05	41	3.72	102	6.07	106	5.26	56	6.22	40	9.88	49	7.09	40	9.88	120	8.05	40	9.88	100	5.04	41	3.72	94	1.85	100	5.04	96	4.32	41	3.72	40	9.88	120	8.05	96	4.32	40	9.88
97	5.2	40	9.88	106	5.26	41	3.72	40	9.88	120	8.05	41	3.72	102	6.07	106	5.26	56	6.22	40	9.88	49	7.09	40	9.88	120	8.05	40	9.88	100	5.04	41	3.72	94	1.85	100	5.04	96	4.32	41	3.72	40	9.88	120	8.05	96	4.32	40	9.88
97	5.2	40	9.88	106	5.26	41	3.72	40	9.88	120	8.05	41	3.72	102	6.07	106	5.26	56	6.22	40	9.88	49	7.09	40	9.88	120	8.05	40	9.88	120	8.05	41	3.72	94	1.85	100	5.04	96	4.32	41	3.72	40	9.88	41	3.72	96	4.32	40	9.88
97	5.2	40	9.88	102	6.07	41	3.72	40	9.88	120	8.05	41	3.72	102	6.07	102	6.07	96	4.32	40	9.88	49	7.09	49	7.09	97	5.2	40	9.88	100	5.04	100	5.04	41	3.72	120	8.05	96	4.32	74	6.19	49	7.09	120	8.05	40	9.88	40	9.88
97	5.2	94	1.85	97	5.2	41	3.72	40	9.88	106	5.26	41	3.32	134	5.94	106	5.26	120	8.05	40	9.88	49	7.09	97	5.2	49	7.09	40	9.88	97	5.2	40	9.88	94	1.85	120	8.05	40	9.88	49	7.09	41	3.72	41	3.72	74	6.19	74	6.19
97	5.2	94	1.85	97	5.2	41	3.32	40	9.88	97	5.2	41	3.32	102	6.07	102	6.07	97	5.2	40	9.88	49	7.09	94	1.85	41	3.72	40	9.88	100	5.04	41	3.72	100	5.04	100	5.04	40	9.88	20	2.2	41	3.72	120	8.05	96	4.32	40	9.88
97	5.2	74	6.19	96	4.32	41	3.72	40	9.88	120	8.05	94	1.85	56	6.31	102	6.07	56	6.22	40	9.88	49	7.09	94	1.85	97	5.2	40	9.88	49	7.09	40	9.88	94	1.85	100	5.04	74	6.19	120	8.05	41	3.72	120	8.05	40	9.88	40	9.88
97	5.2	74	6.19	134	5.94	41	3.72	40	9.88	120	8.05	41	3.32	56	6.31	106	5.26	97	5.2	40	9.88	49	7.09	100	5.04	120	8.05	40	9.88	100	5.04	120	8.05	96	4.32	100	5.04	40	9.88	74	6.19	40	9.88	41	3.72	40	9.88	97	5.2
97	5.2	74	6.19	134	5.94	41	3.32	40	9.88	100	5.04	41	3.32	102	6.07	102	6.07	97	5.2	40	9.88	49	7.09	94	1.85	96	4.32	40	9.88	100	5.04	41	3.72	100	5.04	100	5.04	40	9.88	20	2.2	41	3.72	120	8.05	96	4.32	40	9.88
97	5.2	74	6.19	120	8.05	41	3.72	40	9.88	100	5.04	41	3.32	106	5.26	106	5.26	56	6.22	40	9.88	49	7.09	96	4.32	100	5.04	40	9.88	49	7.09	20	2.2	94	1.85	100	5.04	40	9.88	120	8.05	41	3.72	120	8.05	100	5.04	96	4.32
97	5.2	74	6.19	120	8.05	41	3.72	40	9.88	100	5.04	41	3.32	102	6.07	106	5.26	56	6.22	40	9.88	49	7.09	94	1.85	100	5.04	40	9.88	49	7.09	20	2.2	94	1.85	100	5.04	40	9.88	120	8.05	41	3.72	120	8.05	100	5.04	96	4.32
97	5.2	74	6.19	120	8.05	41	3.72	40	9.88	100	5.04	41	3.32	102	6.07	106	5.26	56	6.22	40	9.88	49	7.09	94	1.85	100	5.04	40	9.88	49	7.09	20	2.2	94	1.85	100	5.04	40	9.88	120	8.05	41	3.72	120	8.05	100	5.04	96	4.32
97	5.2	74	6.19	120	8.05	41	3.72	40	9.88	100	5.04	41	3.32	102	6.07	106	5.26	56	6.22	40	9.88	49	7.09	94	1.85	100	5.04	40	9.88	49	7.09	20	2.2	94	1.85	100	5.04	40	9.88	120	8.05	41	3.72	120	8.05	100	5.04	96	4.32
97	5.2	74	6.19	97	5.2	41	3.72	40	9.88	100	5.04	41	3.32	106	5.26	106	5.26	56	6.22	40	9.88	49	7.09	56	6.31	49	7.09	40	9.88	97	5.2	41	3.72	74	6.19	120	8.05	40	9.88	49	7.09	41	3.72	120	8.05	100	5.04	40	9.88
97	5.2	74	6.19	97	5.2	41	3.72	40	9.88	106	5.26	96	4.32	56	6.31	102	6.07	56	6.22	40	9.88	49	7.09	94	1.85	100	5.04	40	9.88	97	5.2	20	2.2	74	6.19	100	5.04	40	9.88	41	3.72	41	3.72	120	8.05	74	6.19	40	9.88
97	5.2	74	6.19	97	5.2	41	3.72	40	9.88	106	5.26	41	3.32	134	5.94	106	5.26	56	6.22	18	2.1	49	7.09	56	6.31	49	7.09	40	9.88	97	5.2	40	9.88	94	1.85	120	8.05	40	9.88	49	7.09	41	3.72	120	8.05	100	5.04	40	9.88
97	5.2	74	6.19	97	5.2	41	3.72	40	9.88	120	8.05	41	3.72	56	6.31	102	6.07	56	6.22	40	9.88	49	7.09	40	9.88	97	5.2	40	9.88	97	5.2	20	2.2	40	9.88	100	5.04	40	9.88	120	8.05	41	3.72	120	8.05	41	3.72	40	9.88
97	5.2	74	6.19	97	5.2	41	3.32	40	9.88	100	5.04	41	3.32	102	6.07	102	6.07	56	6.22	40	9.88	49	7.09	94	1.85	97	5.2	40	9.88	97	5.2	74	6.19	74	6.19	100	5.04	40	9.88	120	8.05	40	9.88	120	8.05	40	9.88	40	9.88
97	5.2	74	6.19	97	5.2	41	3.32	40	9.88	100	5.04	41	3.32	102	6.07	102	6.07	97	5.2	40	9.88	49	7.09	56	6.31	41	3.72	40	9.88	100	5.04	120	8.05	120	8.05	100	5.04	41	3.72	20	2.2	41	3.72	120	8.05	96	4.32	40	9.88
97	5.2	74	6.19	97	5.2	41	3.32	40	9.88	100	5.04	41	3.32	102	6.07	102	6.07	97	5.2	40	9.88	49	7.09	94	1.85	100	5.04	40	9.88	100	5.04	100	5.04	74	6.19	100	5.04	40	9.88	120	8.05	40	9.88	120	8.05	40	9.88	40	9.88
97	5.2	74	6.19	97	5.2	41	3.32	40	9.88	100	5.04	41	3.32	102	6.07	102	6.07	97	5.2	40	9.88	49	7.09	94	1.85	96	4.32	40	9.88	100	5.04	41	3.72	100	5.04	100	5.04	40	9.88	20	2.2	41	3.72	120	8.05	96	4.32	40	9.88
97	5.2	74	6.19	97	5.2	41	3.32	40	9.88	100	5.04	41	3.32	102	6.07	102	6.07	97	5.2	40	9.88	49	7.09	94	1.85	96	4.32	40	9.88	100	5.04	41	3.72	100	5.04	100	5.04	40	9.88	20	2.2	41	3.72	120	8.05	96	4.32	40	9.88
97	5.2	74	6.19	97	5.2	41	3.32	40	9.88	100	5.04	41	3.32	102	6.07	102	6.07	97	5.2	40	9.88	49	7.09	94	1.85	96	4.32	40	9.88	100	5.04	120	8.05	100	5.04	100	5.04	40	9.88	20	2.2	41	3.72	120	8.05	96	4.32	40	9.88
97	5.2	74	6.19	97	5.2	41	3.32	40	9.88	100	5.04	41	3.32	102	6.07	102	6.07	97	5.2	40	9.88	49	7.09	94	1.85	96	4.32	40	9.88	100	5.04	120	8.05	100	5.04	100	5.04	40	9.88	20	2.2	41	3.72	120	8.05	96	4.32	40	9.88
97	5.2	74	6.19	97	5.2	41	3.32	40	9.88	100	5.04	41	3.32	102	6.07	102	6.07	97	5.2	40	9.88	49	7.09	94	1.85	96	4.32	40	9.88	100	5.04	120	8.05	100	5.04	100	5.04	40	9.88	20	2.2	41	3.72	120	8.05	96	4.32	40	9.88
97	5.2	74	6.19	97	5.2	41	3.32	40	9.88	100	5.04	41	3.32	102	6.07	102	6.07	97	5.2	40	9.88	49	7.09	94	1.85	96	4.32	40	9.88	100	5.04	120	8.05	40	9.88	100	5.04	41	3.72	20	2.2	40	9.88	120	8.05	96	4.32	40	9.88
97	5.2	74	6.19	97	5.2	41	3.32	40	9.88	100	5.04	41	3.32	102	6.07	102	6.07	97	5.2	40	9.88	49	7.09	94	1.85	96	4.32	40	9.88	100	5.04	120	8.05	120	8.05	100	5.04	41	3.72	20	2.2	41	3.72	120	8.05	96	4.32	40	9.88
97	5.2	74	6.19	97	5.2	41	3.32	40	9.88	100	5.04	41	3.32	102	6.07	102	6.07	97	5.2	40	9.88	49	7.09	94	1.85	96	4.32	40	9.88	100	5.04	120	8.05	120	8.05	100	5.04	40	9.88	20	2.2	41	3.72	120	8.05	74	6.19	40	9.88
97	5.2	74	6.19	97	5.2	41	3.32	40	9.88	100	5.04	41	3.32	102	6.07	102	6.07	97	5.2	40	9.88	49	7.09	94	1.85	96	4.32	40	9.88	97	5.2	120	8.05	100	5.04	100	5.04	41	3.72	20	2.2	41	3.72	120	8.05	96	4.32	40	9.88
97	5.2	74	6.19	97	5.2	41	3.32	40	9.88	100	5.04	41	3.32	102	6.07	102	6.07	97	5.2	40	9.88	49	7.09	94	1.85	96	4.32	40	9.88	97	5.2	120	8.05	100	5.04	100	5.04	41	3.72	20	2.2	41	3.72	120	8.05	96	4.32	40	9.88
74	6.19	102	6.07	41	3.72	96	4.32	120	8.05	41	3.72	106	5.26	97	5.2	106	5.26	41	3.32	41	3.72	100	5.04	96	4.32	41	3.72	41	3.72	97	5.2	96	4.32	134	5.94	120	8.05	40	9.88	96	4.32	40	9.88	41	3.72	97	5.2	74	6.19
74	6.19	96	4.32	106	5.26	41	3.72	40	9.88	120	8.05	41	3.32	102	6.07	106	5.26	40	9.88	40	9.88	49	7.09	41	3.32	96	4.32	40	9.88	120	8.05	49	7.09	120	8.05	100	5.04	120	8.05	74	6.19	41	3.72	96	4.32	74	6.19	40	9.88
74	6.19	96	4.32	106	5.26	41	3.72	40	9.88	120	8.05	41	3.32	49	7.09	106	5.26	40	9.88	40	9.88	49	7.09	41	3.32	96	4.32	40	9.88	120	8.05	49	7.09	20	2.2	100	5.04	120	8.05	74	6.19	41	3.72	96	4.32	74	6.19	40	9.88
74	6.19	96	4.32	106	5.26	41	3.72	40	9.88	120	8.05	41	3.32	49	7.09	106	5.26	40	9.88	40	9.88	49	7.09	41	3.32	96	4.32	40	9.88	120	8.05	49	7.09	20	2.2	100	5.04	120	8.05	74	6.19	41	3.72	96	4.32	74	6.19	40	9.88
74	6.19	96	4.32	102	6.07	41	3.72	40	9.88	120	8.05	41	3.32	97	5.2	102	6.07	96	4.32	94	1.85	49	7.09	74	6.19	49	7.09	40	9.88	20	2.2	96	4.32	41	3.72	120	8.05	41	3.72	96	4.32	49	7.09	74	6.19	40	9.88	40	9.88
74	6.19	96	4.32	102	6.07	41	3.32	40	9.88	120	8.05	41	3.32	102	6.07	106	5.26	40	9.88	40	9.88	49	7.09	41	3.32	96	4.32	40	9.88	120	8.05	49	7.09	120	8.05	100	5.04	120	8.05	74	6.19	41	3.72	96	4.32	74	6.19	40	9.88
74	6.19	96	4.32	96	4.32	66	2.99	40	9.88	120	8.05	41	3.72	66	2.99	93	4.5	56	6.22	40	9.88	49	7.09	100	5.04	120	8.05	40	9.88	100	5.04	40	9.88	40	9.88	120	8.05	74	6.19	40	9.88	41	3.72	41	3.72	96	4.32	94	1.85
74	6.19	96	4.32	96	4.32	41	3.32	40	9.88	120	8.05	41	3.72	100	5.04	106	5.26	102	6.07	40	9.88	49	7.09	97	5.2	120	8.05	96	4.32	100	5.04	41	3.72	40	9.88	120	8.05	96	4.32	40	9.88	41	3.72	41	3.72	41	3.72	41	3.72
74	6.19	96	4.32	96	4.32	41	3.32	40	9.88	120	8.05	41	3.32	102	6.07	102	6.07	56	6.22	40	9.88	49	7.09	97	5.2	120	8.05	40	9.88	100	5.04	41	3.72	40	9.88	120	8.05	96	4.32	96	4.32	41	3.72	41	3.72	40	9.88	40	9.88
74	6.19	96	4.32	96	4.32	41	3.32	40	9.88	120	8.05	41	3.32	66	2.99	102	6.07	56	6.22	40	9.88	49	7.09	100	5.04	120	8.05	40	9.88	100	5.04	40	9.88	40	9.88	120	8.05	74	6.19	40	9.88	41	3.72	20	2.2	96	4.32	94	1.85
74	6.19	96	4.32	96	4.32	41	3.32	40	9.88	120	8.05	41	3.32	66	2.99	102	6.07	56	6.22	40	9.88	49	7.09	100	5.04	120	8.05	40	9.88	100	5.04	40	9.88	40	9.88	120	8.05	74	6.19	40	9.88	41	3.72	20	2.2	96	4.32	94	1.85
74	6.19	96	4.32	96	4.32	41	3.32	40	9.88	120	8.05	41	3.32	66	2.99	102	6.07	56	6.22	40	9.88	49	7.09	100	5.04	120	8.05	40	9.88	100	5.04	40	9.88	40	9.88	120	8.05	74	6.19	40	9.88	41	3.72	20	2.2	96	4.32	94	1.85
74	6.19	96	4.32	120	8.05	41	3.72	40	9.88	106	5.26	96	4.32	56	6.31	102	6.07	56	6.22	40	9.88	49	7.09	94	1.85	100	5.04	40	9.88	100	5.04	20	2.2	96	4.32	100	5.04	40	9.88	120	8.05	41	3.72	120	8.05	74	6.19	40	9.88
74	6.19	96	4.32	120	8.05	41	3.72	40	9.88	106	5.26	96	4.32	56	6.31	102	6.07	56	6.22	40	9.88	49	7.09	94	1.85	100	5.04	40	9.88	100	5.04	20	2.2	96	4.32	100	5.04	40	9.88	120	8.05	41	3.72	120	8.05	74	6.19	40	9.88
74	6.19	96	4.32	97	5.2	41	3.72	40	9.88	106	5.26	96	4.32	56	6.31	102	6.07	56	6.22	40	9.88	49	7.09	94	1.85	96	4.32	40	9.88	100	5.04	20	2.2	74	6.19	100	5.04	40	9.88	41	3.72	41	3.72	120	8.05	74	6.19	40	9.88
74	6.19	40	9.88	106	5.26	41	3.72	40	9.88	120	8.05	41	3.32	134	5.94	102	6.07	56	6.22	40	9.88	49	7.09	94	1.85	100	5.04	40	9.88	100	5.04	96	4.32	20	2.2	97	5.2	97	5.2	40	9.88	41	3.72	41	3.72	20	2.2	40	9.88
74	6.19	40	9.88	97	5.2	41	3.72	40	9.88	120	8.05	94	1.85	56	6.31	102	6.07	56	6.22	40	9.88	49	7.09	94	1.85	97	5.2	40	9.88	100	5.04	41	3.72	96	4.32	100	5.04	74	6.19	120	8.05	41	3.72	120	8.05	40	9.88	40	9.88
74	6.19	74	6.19	102	6.07	41	3.72	40	9.88	120	8.05	41	3.32	100	5.04	102	6.07	96	4.32	94	1.85	49	7.09	96	4.32	96	4.32	40	9.88	20	2.2	96	4.32	74	6.19	120	8.05	41	3.72	96	4.32	49	7.09	40	9.88	40	9.88	40	9.88
74	6.19	74	6.19	96	4.32	41	3.72	40	9.88	134	5.94	74	6.19	120	8.05	102	6.07	56	6.22	40	9.88	49	7.09	74	6.19	97	5.2	40	9.88	96	4.32	20	2.2	74	6.19	100	5.04	41	3.72	120	8.05	41	3.72	120	8.05	40	9.88	40	9.88
74	6.19	74	6.19	96	4.32	41	3.72	40	9.88	134	5.94	74	6.19	120	8.05	102	6.07	56	6.22	40	9.88	49	7.09	74	6.19	97	5.2	40	9.88	96	4.32	20	2.2	74	6.19	100	5.04	41	3.72	120	8.05	41	3.72	120	8.05	40	9.88	40	9.88
74	6.19	74	6.19	97	5.2	41	3.72	40	9.88	100	5.04	41	3.32	102	6.07	106	5.26	56	6.22	40	9.88	49	7.09	94	1.85	100	5.04	40	9.88	49	7.09	20	2.2	94	1.85	100	5.04	40	9.88	120	8.05	41	3.72	120	8.05	100	5.04	96	4.32
74	6.19	74	6.19	97	5.2	41	3.72	40	9.88	100	5.04	41	3.32	102	6.07	106	5.26	56	6.22	40	9.88	49	7.09	94	1.85	97	5.2	40	9.88	97	5.2	20	2.2	40	9.88	100	5.04	40	9.88	40	9.88	41	3.72	120	8.05	100	5.04	40	9.88
74	6.19	74	6.19	97	5.2	41	3.72	40	9.88	100	5.04	41	3.32	102	6.07	106	5.26	56	6.22	74	6.19	49	7.09	94	1.85	74	6.19	40	9.88	100	5.04	20	2.2	100	5.04	100	5.04	40	9.88	120	8.05	40	9.88	120	8.05	96	4.32	40	9.88
74	6.19	74	6.19	97	5.2	41	3.72	40	9.88	106	5.26	41	3.72	97	5.2	49	7.09	120	8.05	40	9.88	49	7.09	97	5.2	100	5.04	40	9.88	97	5.2	41	3.72	74	6.19	100	5.04	100	5.04	120	8.05	41	3.72	120	8.05	40	9.88	40	9.88
74	6.19	74	6.19	97	5.2	41	3.72	40	9.88	106	5.26	74	6.19	56	6.31	102	6.07	56	6.22	40	9.88	49	7.09	94	1.85	97	5.2	40	9.88	96	4.32	41	3.72	94	1.85	100	5.04	74	6.19	120	8.05	41	3.72	120	8.05	41	3.72	40	9.88
74	6.19	74	6.19	97	5.2	41	3.72	40	9.88	106	5.26	74	6.19	120	8.05	106	5.26	120	8.05	40	9.88	49	7.09	74	6.19	96	4.32	40	9.88	96	4.32	120	8.05	74	6.19	100	5.04	40	9.88	120	8.05	41	3.72	120	8.05	40	9.88	94	1.85
74	6.19	74	6.19	97	5.2	41	3.72	40	9.88	134	5.94	49	7.09	56	6.31	102	6.07	97	5.2	40	9.88	49	7.09	94	1.85	97	5.2	40	9.88	49	7.09	40	9.88	74	6.19	100	5.04	74	6.19	120	8.05	41	3.72	120	8.05	40	9.88	40	9.88
74	6.19	74	6.19	97	5.2	41	3.72	40	9.88	134	5.94	94	1.85	56	6.31	102	6.07	56	6.22	40	9.88	49	7.09	56	6.31	94	1.85	40	9.88	100	5.04	40	9.88	94	1.85	100	5.04	74	6.19	120	8.05	41	3.72	120	8.05	40	9.88	40	9.88
74	6.19	74	6.19	97	5.2	41	3.72	40	9.88	134	5.94	94	1.85	56	6.31	102	6.07	56	6.22	40	9.88	49	7.09	94	1.85	96	4.32	40	9.88	97	5.2	40	9.88	94	1.85	100	5.04	40	9.88	120	8.05	40	9.88	120	8.05	40	9.88	40	9.88
74	6.19	74	6.19	97	5.2	41	3.72	40	9.88	134	5.94	94	1.85	56	6.31	102	6.07	56	6.22	40	9.88	49	7.09	94	1.85	97	5.2	40	9.88	100	5.04	41	3.72	96	4.32	100	5.04	74	6.19	120	8.05	41	3.72	120	8.05	40	9.88	40	9.88
74	6.19	74	6.19	97	5.2	41	3.72	40	9.88	134	5.94	97	5.2	102	6.07	102	6.07	56	6.22	40	9.88	49	7.09	18	2.1	96	4.32	40	9.88	97	5.2	20	2.2	94	1.85	100	5.04	40	9.88	120	8.05	41	3.72	120	8.05	40	9.88	40	9.88
74	6.19	74	6.19	97	5.2	41	3.72	40	9.88	134	5.94	74	6.19	93	4.5	102	6.07	56	6.22	40	9.88	49	7.09	94	1.85	97	5.2	40	9.88	100	5.04	41	3.72	96	4.32	100	5.04	96	4.32	120	8.05	40	9.88	120	8.05	41	3.72	40	9.88
74	6.19	74	6.19	97	5.2	41	3.72	40	9.88	134	5.94	74	6.19	93	4.5	102	6.07	56	6.22	40	9.88	49	7.09	94	1.85	97	5.2	40	9.88	100	5.04	40	9.88	94	1.85	100	5.04	74	6.19	120	8.05	41	3.72	120	8.05	41	3.72	40	9.88
74	6.19	74	6.19	97	5.2	41	3.72	40	9.88	120	8.05	41	3.32	102	6.07	106	5.26	56	6.22	40	9.88	49	7.09	94	1.85	100	5.04	40	9.88	100	5.04	40	9.88	96	4.32	100	5.04	41	3.72	20	2.2	41	3.72	120	8.05	100	5.04	41	3.72
41	3.32	96	4.32	96	4.32	41	3.32	40	9.88	120	8.05	41	3.32	49	7.09	102	6.07	100	5.04	40	9.88	49	7.09	97	5.2	120	8.05	94	1.85	97	5.2	120	8.05	74	6.19	120	8.05	74	6.19	41	3.72	40	9.88	41	3.72	74	6.19	40	9.88
100	5.04	102	6.07	100	5.04	41	3.72	40	9.88	120	8.05	41	3.32	96	4.32	106	5.26	74	6.19	96	4.32	120	8.05	94	1.85	41	3.72	41	3.72	120	8.05	100	5.04	74	6.19	120	8.05	74	6.19	40	9.88	120	8.05	41	3.72	41	3.72	96	4.32
100	5.04	102	6.07	100	5.04	41	3.72	40	9.88	120	8.05	41	3.32	65	3.73	106	5.26	74	6.19	96	4.32	120	8.05	94	1.85	41	3.72	41	3.72	120	8.05	100	5.04	41	3.72	120	8.05	74	6.19	40	9.88	120	8.05	41	3.72	41	3.72	96	4.32
100	5.04	102	6.07	41	3.72	40	9.88	120	8.05	41	3.32	97	5.2	134	5.94	106	5.26	74	6.19	96	4.32	120	8.05	74	6.19	41	3.72	41	3.72	120	8.05	120	8.05	96	4.32	120	8.05	74	6.19	40	9.88	40	9.88	41	3.72	74	6.19	96	4.32
100	5.04	41	3.72	97	5.2	41	3.72	40	9.88	97	5.2	41	3.72	102	6.07	102	6.07	56	6.22	40	9.88	49	7.09	94	1.85	97	5.2	40	9.88	74	6.19	41	3.72	40	9.88	100	5.04	40	9.88	120	8.05	41	3.72	120	8.05	40	9.88	40	9.88
100	5.04	96	4.32	102	6.07	41	3.72	40	9.88	120	8.05	120	8.05	102	6.07	102	6.07	56	6.22	40	9.88	49	7.09	100	5.04	97	5.2	40	9.88	97	5.2	96	4.32	97	5.2	120	8.05	96	4.32	96	4.32	120	8.05	120	8.05	40	9.88	74	6.19
100	5.04	96	4.32	102	6.07	40	9.88	40	9.88	120	8.05	40	9.88	120	8.05	102	6.07	56	6.22	41	3.72	49	7.09	40	9.88	120	8.05	40	9.88	49	7.09	97	5.2	97	5.2	100	5.04	74	6.19	96	4.32	49	7.09	120	8.05	40	9.88	40	9.88
100	5.04	40	9.88	96	4.32	41	3.72	40	9.88	97	5.2	41	3.32	56	6.31	106	5.26	56	6.22	40	9.88	49	7.09	94	1.85	100	5.04	40	9.88	120	8.05	40	9.88	94	1.85	100	5.04	40	9.88	20	2.2	41	3.72	120	8.05	100	5.04	41	3.72
100	5.04	40	9.88	120	8.05	41	3.72	40	9.88	120	8.05	41	3.32	56	6.31	106	5.26	56	6.22	40	9.88	49	7.09	74	6.19	97	5.2	40	9.88	100	5.04	134	5.94	96	4.32	120	8.05	40	9.88	20	2.2	40	9.88	120	8.05	100	5.04	40	9.88
100	5.04	93	4.5	120	8.05	41	3.72	40	9.88	100	5.04	41	3.32	102	6.07	106	5.26	56	6.22	40	9.88	49	7.09	94	1.85	100	5.04	40	9.88	97	5.2	120	8.05	96	4.32	120	8.05	40	9.88	40	9.88	41	3.72	120	8.05	100	5.04	40	9.88
100	5.04	65	3.73	96	4.32	41	3.72	40	9.88	120	8.05	41	3.32	106	5.26	102	6.07	56	6.22	40	9.88	49	7.09	94	1.85	100	5.04	40	9.88	120	8.05	40	9.88	94	1.85	100	5.04	40	9.88	20	2.2	40	9.88	100	5.04	100	5.04	40	9.88
100	5.04	65	3.73	96	4.32	41	3.72	40	9.88	120	8.05	41	3.32	106	5.26	102	6.07	56	6.22	40	9.88	49	7.09	94	1.85	74	6.19	40	9.88	120	8.05	40	9.88	94	1.85	100	5.04	40	9.88	20	2.2	40	9.88	100	5.04	100	5.04	40	9.88
100	5.04	97	5.2	106	5.26	41	3.72	40	9.88	120	8.05	41	3.72	102	6.07	102	6.07	56	6.22	40	9.88	49	7.09	97	5.2	97	5.2	40	9.88	97	5.2	100	5.04	100	5.04	97	5.2	96	4.32	97	5.2	120	8.05	120	8.05	40	9.88	74	6.19
100	5.04	74	6.19	106	5.26	41	3.72	40	9.88	100	5.04	41	3.32	106	5.26	106	5.26	56	6.22	40	9.88	49	7.09	94	1.85	97	5.2	40	9.88	74	6.19	20	2.2	97	5.2	100	5.04	40	9.88	20	2.2	41	3.72	120	8.05	100	5.04	96	4.32
100	5.04	74	6.19	106	5.26	41	3.72	40	9.88	100	5.04	41	3.32	106	5.26	106	5.26	56	6.22	40	9.88	49	7.09	94	1.85	97	5.2	40	9.88	74	6.19	20	2.2	97	5.2	100	5.04	40	9.88	20	2.2	41	3.72	120	8.05	100	5.04	40	9.88
100	5.04	74	6.19	120	8.05	41	3.72	40	9.88	100	5.04	41	3.32	102	6.07	106	5.26	40	9.88	40	9.88	49	7.09	94	1.85	96	4.32	40	9.88	100	5.04	120	8.05	96	4.32	100	5.04	40	9.88	20	2.2	40	9.88	120	8.05	100	5.04	40	9.88
100	5.04	74	6.19	120	8.05	41	3.72	40	9.88	100	5.04	41	3.32	93	4.5	106	5.26	56	6.22	40	9.88	49	7.09	94	1.85	120	8.05	40	9.88	100	5.04	120	8.05	96	4.32	100	5.04	40	9.88	20	2.2	40	9.88	120	8.05	97	5.2	40	9.88
100	5.04	74	6.19	97	5.2	41	3.72	40	9.88	120	8.05	66	2.99	56	6.31	102	6.07	56	6.22	40	9.88	49	7.09	40	9.88	96	4.32	40	9.88	74	6.19	20	2.2	97	5.2	120	8.05	40	9.88	120	8.05	41	3.72	120	8.05	40	9.88	40	9.88
100	5.04	74	6.19	74	6.19	41	3.72	40	9.88	134	5.94	41	3.32	102	6.07	102	6.07	56	6.22	40	9.88	49	7.09	94	1.85	100	5.04	40	9.88	120	8.05	40	9.88	41	3.72	120	8.05	40	9.88	20	2.2	41	3.72	120	8.05	100	5.04	41	3.72
100	5.04	74	6.19	74	6.19	41	3.72	40	9.88	120	8.05	41	3.32	102	6.07	102	6.07	56	6.22	40	9.88	49	7.09	94	1.85	100	5.04	96	4.32	120	8.05	40	9.88	96	4.32	120	8.05	40	9.88	20	2.2	41	3.72	120	8.05	100	5.04	41	3.72
100	5.04	74	6.19	74	6.19	41	3.72	40	9.88	120	8.05	41	3.32	102	6.07	102	6.07	56	6.22	40	9.88	49	7.09	94	1.85	100	5.04	40	9.88	120	8.05	40	9.88	96	4.32	120	8.05	40	9.88	49	7.09	41	3.72	120	8.05	74	6.19	41	3.72
100	5.04	74	6.19	74	6.19	41	3.72	40	9.88	120	8.05	41	3.32	102	6.07	102	6.07	56	6.22	40	9.88	49	7.09	94	1.85	100	5.04	40	9.88	120	8.05	40	9.88	40	9.88	120	8.05	40	9.88	41	3.72	41	3.72	120	8.05	100	5.04	41	3.72
100	5.04	74	6.19	74	6.19	41	3.72	40	9.88	120	8.05	41	3.32	102	6.07	102	6.07	56	6.22	40	9.88	49	7.09	74	6.19	100	5.04	40	9.88	120	8.05	40	9.88	40	9.88	120	8.05	40	9.88	20	2.2	41	3.72	120	8.05	100	5.04	41	3.72
106	5.26	106	5.26	41	3.72	40	9.88	120	8.05	41	3.32	97	5.2	134	5.94	106	5.26	97	5.2	74	6.19	120	8.05	74	6.19	40	9.88	20	2.2	120	8.05	120	8.05	96	4.32	120	8.05	96	4.32	40	9.88	41	3.72	41	3.72	40	9.88	96	4.32
106	5.26	94	1.85	106	5.26	41	3.72	40	9.88	120	8.05	41	3.72	102	6.07	102	6.07	56	6.22	40	9.88	49	7.09	96	4.32	97	5.2	41	3.72	120	8.05	74	6.19	40	9.88	100	5.04	74	6.19	96	4.32	49	7.09	96	4.32	120	8.05	93	4.5
106	5.26	74	6.19	102	6.07	41	3.72	40	9.88	97	5.2	41	3.32	49	7.09	106	5.26	56	6.22	40	9.88	49	7.09	96	4.32	120	8.05	40	9.88	97	5.2	97	5.2	100	5.04	120	8.05	40	9.88	40	9.88	49	7.09	120	8.05	20	2.2	96	4.32
102	6.07	100	5.04	41	3.72	40	9.88	120	8.05	41	3.32	97	5.2	134	5.94	106	5.26	74	6.19	96	4.32	120	8.05	94	1.85	41	3.72	41	3.72	120	8.05	100	5.04	41	3.72	120	8.05	74	6.19	40	9.88	120	8.05	41	3.72	41	3.72	96	4.32
102	6.07	100	5.04	41	3.72	40	9.88	120	8.05	41	3.32	97	5.2	134	5.94	106	5.26	74	6.19	96	4.32	120	8.05	74	6.19	96	4.32	41	3.72	120	8.05	120	8.05	96	4.32	120	8.05	74	6.19	41	3.72	41	3.72	41	3.72	74	6.19	96	4.32
102	6.07	106	5.26	41	3.72	40	9.88	40	9.88	66	2.99	106	5.26	97	5.2	106	5.26	100	5.04	96	4.32	100	5.04	74	6.19	74	6.19	40	9.88	120	8.05	120	8.05	40	9.88	100	5.04	74	6.19	120	8.05	40	9.88	41	3.72	74	6.19	40	9.88
102	6.07	106	5.26	41	3.72	40	9.88	40	9.88	66	2.99	106	5.26	97	5.2	106	5.26	100	5.04	96	4.32	100	5.04	74	6.19	74	6.19	40	9.88	120	8.05	120	8.05	40	9.88	100	5.04	74	6.19	97	5.2	41	3.72	41	3.72	74	6.19	40	9.88
102	6.07	106	5.26	41	3.72	40	9.88	40	9.88	41	3.32	134	5.94	97	5.2	106	5.26	100	5.04	96	4.32	100	5.04	74	6.19	74	6.19	40	9.88	120	8.05	120	8.05	40	9.88	100	5.04	74	6.19	120	8.05	40	9.88	41	3.72	40	9.88	40	9.88
102	6.07	106	5.26	41	3.72	40	9.88	120	8.05	41	3.72	97	5.2	134	5.94	106	5.26	97	5.2	96	4.32	120	8.05	74	6.19	40	9.88	20	2.2	120	8.05	120	8.05	96	4.32	120	8.05	96	4.32	40	9.88	41	3.72	41	3.72	40	9.88	96	4.32
102	6.07	106	5.26	41	3.72	40	9.88	120	8.05	40	9.88	97	5.2	134	5.94	106	5.26	74	6.19	96	4.32	120	8.05	74	6.19	41	3.72	41	3.72	120	8.05	120	8.05	74	6.19	120	8.05	40	9.88	40	9.88	40	9.88	41	3.72	74	6.19	96	4.32
102	6.07	106	5.26	41	3.72	40	9.88	120	8.05	41	3.32	100	5.04	120	8.05	106	5.26	56	6.31	96	4.32	120	8.05	74	6.19	20	2.2	40	9.88	120	8.05	74	6.19	96	4.32	100	5.04	96	4.32	40	9.88	41	3.72	41	3.72	40	9.88	96	4.32
102	6.07	106	5.26	41	3.72	40	9.88	120	8.05	41	3.32	134	5.94	134	5.94	106	5.26	100	5.04	96	4.32	97	5.2	74	6.19	74	6.19	40	9.88	120	8.05	120	8.05	96	4.32	120	8.05	100	5.04	40	9.88	41	3.72	41	3.72	41	3.72	40	9.88
102	6.07	106	5.26	41	3.72	40	9.88	120	8.05	41	3.32	120	8.05	134	5.94	66	2.99	102	6.07	96	4.32	120	8.05	94	1.85	40	9.88	41	3.72	49	7.09	120	8.05	74	6.19	120	8.05	40	9.88	41	3.72	40	9.88	120	8.05	74	6.19	40	9.88
102	6.07	106	5.26	41	3.72	40	9.88	120	8.05	41	3.32	97	5.2	106	5.26	106	5.26	74	6.19	96	4.32	120	8.05	74	6.19	41	3.72	41	3.72	120	8.05	120	8.05	96	4.32	120	8.05	74	6.19	40	9.88	41	3.72	41	3.72	74	6.19	96	4.32
102	6.07	106	5.26	41	3.72	40	9.88	120	8.05	41	3.32	97	5.2	134	5.94	106	5.26	96	4.32	96	4.32	120	8.05	94	1.85	41	3.72	41	3.72	120	8.05	120	8.05	96	4.32	120	8.05	74	6.19	41	3.72	41	3.72	41	3.72	74	6.19	96	4.32
102	6.07	106	5.26	41	3.72	40	9.88	120	8.05	41	3.32	97	5.2	134	5.94	106	5.26	74	6.19	96	4.32	120	8.05	100	5.04	74	6.19	41	3.72	96	4.32	120	8.05	74	6.19	120	8.05	96	4.32	20	2.2	40	9.88	41	3.32	40	9.88	74	6.19
102	6.07	106	5.26	41	3.72	40	9.88	120	8.05	41	3.32	97	5.2	134	5.94	106	5.26	74	6.19	94	1.85	97	5.2	74	6.19	96	4.32	41	3.72	120	8.05	120	8.05	96	4.32	120	8.05	74	6.19	40	9.88	40	9.88	41	3.72	74	6.19	96	4.32
102	6.07	106	5.26	41	3.72	40	9.88	120	8.05	41	3.32	97	5.2	120	8.05	106	5.26	49	7.09	96	4.32	120	8.05	74	6.19	41	3.72	41	3.72	41	3.32	120	8.05	96	4.32	120	8.05	74	6.19	40	9.88	41	3.72	41	3.72	40	9.88	40	9.88
102	6.07	106	5.26	41	3.72	40	9.88	120	8.05	41	3.32	97	5.2	120	8.05	106	5.26	49	7.09	96	4.32	120	8.05	74	6.19	40	9.88	41	3.72	41	3.32	120	8.05	96	4.32	120	8.05	74	6.19	40	9.88	41	3.72	41	3.72	40	9.88	40	9.88
102	6.07	106	5.26	41	3.72	40	9.88	120	8.05	41	3.32	97	5.2	97	5.2	106	5.26	74	6.19	96	4.32	120	8.05	96	4.32	74	6.19	40	9.88	120	8.05	120	8.05	96	4.32	120	8.05	74	6.19	40	9.88	41	3.72	40	9.88	40	9.88	96	4.32
102	6.07	106	5.26	41	3.72	40	9.88	120	8.05	41	3.32	97	5.2	97	5.2	106	5.26	74	6.19	96	4.32	120	8.05	96	4.32	74	6.19	40	9.88	120	8.05	120	8.05	96	4.32	120	8.05	74	6.19	40	9.88	41	3.72	40	9.88	40	9.88	96	4.32
102	6.07	106	5.26	41	3.72	40	9.88	120	8.05	41	3.32	97	5.2	97	5.2	106	5.26	74	6.19	96	4.32	120	8.05	96	4.32	74	6.19	40	9.88	120	8.05	120	8.05	96	4.32	120	8.05	74	6.19	40	9.88	41	3.72	40	9.88	40	9.88	96	4.32
102	6.07	106	5.26	41	3.72	40	9.88	120	8.05	41	3.32	97	5.2	97	5.2	106	5.26	74	6.19	96	4.32	120	8.05	96	4.32	74	6.19	40	9.88	120	8.05	120	8.05	96	4.32	120	8.05	74	6.19	40	9.88	41	3.72	40	9.88	40	9.88	96	4.32
102	6.07	106	5.26	41	3.32	40	9.88	120	8.05	41	3.32	97	5.2	56	6.31	102	6.07	40	9.88	96	4.32	120	8.05	74	6.19	40	9.88	41	3.72	120	8.05	40	9.88	96	4.32	120	8.05	74	6.19	97	5.2	41	3.72	100	5.04	40	9.88	96	4.32
102	6.07	102	6.07	106	5.26	41	3.72	40	9.88	120	8.05	41	3.72	102	6.07	106	5.26	56	6.22	40	9.88	49	7.09	96	4.32	120	8.05	40	9.88	97	5.2	97	5.2	100	5.04	120	8.05	40	9.88	40	9.88	49	7.09	97	5.2	20	2.2	41	3.72
102	6.07	102	6.07	41	3.72	40	9.88	40	9.88	41	3.72	97	5.2	106	5.26	49	7.09	97	5.2	96	4.32	120	8.05	74	6.19	120	8.05	40	9.88	40	9.88	120	8.05	96	4.32	97	5.2	74	6.19	40	9.88	41	3.72	120	8.05	40	9.88	96	4.32
102	6.07	102	6.07	41	3.72	40	9.88	56	6.22	41	3.32	120	8.05	66	2.99	106	5.26	49	7.09	96	4.32	120	8.05	74	6.19	41	3.72	41	3.72	120	8.05	100	5.04	74	6.19	120	8.05	40	9.88	40	9.88	41	3.72	100	5.04	40	9.88	96	4.32
102	6.07	102	6.07	41	3.72	40	9.88	120	8.05	41	3.72	120	8.05	100	5.04	106	5.26	74	6.19	96	4.32	120	8.05	74	6.19	41	3.72	41	3.72	120	8.05	41	3.72	96	4.32	120	8.05	74	6.19	40	9.88	41	3.72	41	3.72	74	6.19	96	4.32
102	6.07	102	6.07	41	3.72	40	9.88	120	8.05	41	3.72	97	5.2	106	5.26	20	2.2	97	5.2	96	4.32	100	5.04	100	5.04	41	3.72	40	9.88	120	8.05	56	6.22	74	6.19	97	5.2	96	4.32	40	9.88	41	3.72	41	3.32	96	4.32	96	4.32
102	6.07	102	6.07	41	3.72	40	9.88	120	8.05	41	3.72	97	5.2	106	5.26	20	2.2	97	5.2	96	4.32	100	5.04	100	5.04	41	3.72	40	9.88	120	8.05	120	8.05	74	6.19	97	5.2	96	4.32	74	6.19	41	3.72	41	3.32	96	4.32	96	4.32
102	6.07	102	6.07	41	3.72	40	9.88	120	8.05	41	3.72	97	5.2	106	5.26	20	2.2	97	5.2	96	4.32	100	5.04	102	6.07	41	3.72	40	9.88	120	8.05	120	8.05	74	6.19	120	8.05	96	4.32	40	9.88	41	3.72	41	3.32	96	4.32	96	4.32
102	6.07	102	6.07	41	3.72	40	9.88	120	8.05	41	3.72	97	5.2	106	5.26	49	7.09	100	5.04	96	4.32	120	8.05	74	6.19	120	8.05	40	9.88	40	9.88	120	8.05	96	4.32	97	5.2	74	6.19	40	9.88	41	3.72	120	8.05	40	9.88	96	4.32
102	6.07	102	6.07	41	3.72	40	9.88	120	8.05	41	3.72	97	5.2	106	5.26	49	7.09	97	5.2	96	4.32	120	8.05	97	5.2	120	8.05	40	9.88	40	9.88	120	8.05	96	4.32	97	5.2	74	6.19	40	9.88	41	3.72	120	8.05	40	9.88	97	5.2
102	6.07	102	6.07	41	3.72	40	9.88	120	8.05	41	3.72	97	5.2	134	5.94	49	7.09	97	5.2	96	4.32	120	8.05	74	6.19	120	8.05	40	9.88	40	9.88	120	8.05	96	4.32	97	5.2	74	6.19	40	9.88	41	3.72	120	8.05	40	9.88	96	4.32
102	6.07	102	6.07	41	3.72	40	9.88	120	8.05	41	3.72	41	3.32	134	5.94	106	5.26	97	5.2	96	4.32	120	8.05	74	6.19	41	3.72	40	9.88	40	9.88	120	8.05	94	1.85	56	6.22	96	4.32	40	9.88	41	3.72	41	3.72	41	3.72	96	4.32
102	6.07	102	6.07	41	3.72	40	9.88	120	8.05	41	3.72	41	3.32	134	5.94	106	5.26	97	5.2	96	4.32	120	8.05	74	6.19	41	3.72	40	9.88	40	9.88	120	8.05	94	1.85	56	6.22	96	4.32	40	9.88	41	3.72	41	3.72	41	3.72	96	4.32
102	6.07	102	6.07	41	3.72	40	9.88	120	8.05	41	3.32	100	5.04	56	6.31	106	5.26	40	9.88	96	4.32	120	8.05	100	5.04	41	3.72	96	4.32	120	8.05	40	9.88	74	6.19	120	8.05	74	6.19	40	9.88	41	3.72	96	4.32	40	9.88	97	5.2
102	6.07	102	6.07	41	3.72	40	9.88	120	8.05	41	3.32	134	5.94	106	5.26	106	5.26	74	6.19	96	4.32	120	8.05	96	4.32	20	2.2	40	9.88	40	9.88	120	8.05	40	9.88	120	8.05	74	6.19	74	6.19	40	9.88	41	3.32	40	9.88	20	2.2
102	6.07	102	6.07	41	3.72	40	9.88	120	8.05	41	3.32	134	5.94	106	5.26	106	5.26	74	6.19	96	4.32	120	8.05	96	4.32	20	2.2	40	9.88	40	9.88	120	8.05	40	9.88	120	8.05	74	6.19	74	6.19	40	9.88	41	3.32	40	9.88	20	2.2
102	6.07	102	6.07	41	3.72	40	9.88	120	8.05	41	3.32	134	5.94	134	5.94	106	5.26	94	1.85	96	4.32	120	8.05	74	6.19	41	3.72	41	3.72	120	8.05	120	8.05	96	4.32	120	8.05	74	6.19	40	9.88	41	3.72	41	3.72	40	9.88	97	5.2
102	6.07	102	6.07	41	3.72	40	9.88	120	8.05	41	3.32	134	5.94	134	5.94	106	5.26	74	6.19	96	4.32	120	8.05	74	6.19	74	6.19	40	9.88	120	8.05	120	8.05	40	9.88	120	8.05	74	6.19	41	3.72	41	3.72	41	3.72	41	3.72	40	9.88
102	6.07	102	6.07	41	3.72	40	9.88	120	8.05	41	3.32	56	6.22	134	5.94	106	5.26	74	6.19	96	4.32	120	8.05	40	9.88	41	3.72	74	6.19	120	8.05	97	5.2	74	6.19	120	8.05	96	4.32	40	9.88	41	3.72	41	3.72	40	9.88	97	5.2
102	6.07	102	6.07	41	3.72	40	9.88	120	8.05	41	3.32	65	3.73	106	5.26	49	7.09	96	4.32	96	4.32	120	8.05	74	6.19	96	4.32	41	3.72	40	9.88	41	3.72	41	3.72	120	8.05	74	6.19	40	9.88	41	3.72	41	3.72	40	9.88	96	4.32
102	6.07	102	6.07	41	3.72	40	9.88	120	8.05	41	3.32	65	3.73	106	5.26	120	8.05	49	7.09	96	4.32	56	6.22	74	6.19	41	3.72	96	4.32	120	8.05	100	5.04	74	6.19	97	5.2	100	5.04	96	4.32	40	9.88	40	9.88	40	9.88	96	4.32
102	6.07	102	6.07	41	3.72	40	9.88	120	8.05	41	3.32	120	8.05	106	5.26	106	5.26	74	6.19	96	4.32	120	8.05	96	4.32	96	4.32	41	3.72	120	8.05	41	3.72	96	4.32	120	8.05	74	6.19	40	9.88	41	3.72	40	9.88	40	9.88	96	4.32
102	6.07	102	6.07	41	3.72	40	9.88	120	8.05	41	3.32	120	8.05	106	5.26	106	5.26	74	6.19	96	4.32	120	8.05	74	6.19	96	4.32	20	2.2	40	9.88	41	3.72	96	4.32	120	8.05	74	6.19	40	9.88	41	3.72	41	3.72	40	9.88	96	4.32
102	6.07	102	6.07	41	3.72	40	9.88	120	8.05	41	3.32	120	8.05	106	5.26	134	5.94	74	6.19	96	4.32	56	6.22	74	6.19	41	3.72	41	3.72	120	8.05	74	6.19	96	4.32	120	8.05	100	5.04	40	9.88	40	9.88	40	9.88	40	9.88	96	4.32
102	6.07	102	6.07	41	3.72	40	9.88	120	8.05	41	3.32	120	8.05	106	5.26	134	5.94	74	6.19	96	4.32	120	8.05	74	6.19	41	3.72	41	3.72	120	8.05	74	6.19	96	4.32	120	8.05	100	5.04	40	9.88	40	9.88	40	9.88	40	9.88	94	1.85
102	6.07	102	6.07	41	3.72	40	9.88	120	8.05	41	3.32	120	8.05	106	5.26	134	5.94	74	6.19	74	6.19	120	8.05	100	5.04	96	4.32	41	3.72	120	8.05	41	3.72	96	4.32	120	8.05	74	6.19	40	9.88	41	3.72	41	3.72	40	9.88	96	4.32
102	6.07	102	6.07	41	3.72	40	9.88	120	8.05	41	3.32	120	8.05	134	5.94	106	5.26	74	6.19	96	4.32	120	8.05	74	6.19	41	3.72	41	3.72	120	8.05	120	8.05	41	3.72	120	8.05	40	9.88	40	9.88	41	3.72	41	3.72	40	9.88	40	9.88
102	6.07	102	6.07	41	3.72	40	9.88	120	8.05	41	3.32	120	8.05	97	5.2	106	5.26	74	6.19	96	4.32	120	8.05	74	6.19	41	3.72	41	3.72	120	8.05	120	8.05	40	9.88	120	8.05	74	6.19	40	9.88	40	9.88	41	3.72	40	9.88	96	4.32
102	6.07	102	6.07	41	3.72	40	9.88	120	8.05	41	3.32	120	8.05	74	6.19	106	5.26	41	3.72	96	4.32	120	8.05	40	9.88	41	3.72	41	3.72	120	8.05	41	3.72	41	3.72	120	8.05	40	9.88	40	9.88	41	3.72	41	3.72	40	9.88	74	6.19
102	6.07	102	6.07	41	3.72	40	9.88	120	8.05	41	3.32	120	8.05	74	6.19	106	5.26	74	6.19	96	4.32	120	8.05	74	6.19	41	3.72	41	3.72	120	8.05	41	3.72	96	4.32	120	8.05	40	9.88	40	9.88	41	3.72	41	3.72	40	9.88	96	4.32
102	6.07	102	6.07	41	3.72	40	9.88	120	8.05	41	3.32	97	5.2	102	6.07	106	5.26	40	9.88	96	4.32	120	8.05	74	6.19	41	3.72	96	4.32	120	8.05	40	9.88	74	6.19	120	8.05	74	6.19	40	9.88	41	3.72	49	7.09	40	9.88	96	4.32
102	6.07	102	6.07	41	3.72	40	9.88	120	8.05	41	3.32	97	5.2	102	6.07	106	5.26	40	9.88	96	4.32	120	8.05	74	6.19	41	3.72	96	4.32	120	8.05	40	9.88	74	6.19	120	8.05	74	6.19	40	9.88	41	3.72	49	7.09	40	9.88	56	6.31
102	6.07	102	6.07	41	3.72	40	9.88	120	8.05	41	3.32	97	5.2	56	6.31	106	5.26	40	9.88	96	4.32	120	8.05	100	5.04	41	3.72	96	4.32	120	8.05	40	9.88	74	6.19	120	8.05	40	9.88	40	9.88	41	3.72	49	7.09	40	9.88	56	6.31
102	6.07	102	6.07	41	3.72	40	9.88	120	8.05	41	3.32	97	5.2	56	6.31	106	5.26	40	9.88	96	4.32	120	8.05	96	4.32	20	2.2	96	4.32	120	8.05	94	1.85	96	4.32	120	8.05	74	6.19	40	9.88	40	9.88	41	3.72	40	9.88	94	1.85
102	6.07	102	6.07	41	3.72	40	9.88	120	8.05	41	3.32	97	5.2	56	6.31	106	5.26	40	9.88	96	4.32	120	8.05	74	6.19	41	3.72	96	4.32	120	8.05	40	9.88	74	6.19	120	8.05	100	5.04	41	3.72	41	3.72	96	4.32	40	9.88	97	5.2
102	6.07	102	6.07	41	3.72	40	9.88	120	8.05	41	3.32	97	5.2	134	5.94	106	5.26	96	4.32	96	4.32	120	8.05	96	4.32	96	4.32	41	3.72	120	8.05	100	5.04	41	3.72	120	8.05	96	4.32	40	9.88	41	3.72	41	3.72	40	9.88	96	4.32
102	6.07	102	6.07	41	3.72	40	9.88	120	8.05	41	3.32	97	5.2	134	5.94	106	5.26	96	4.32	96	4.32	120	8.05	96	4.32	97	5.2	41	3.72	120	8.05	100	5.04	96	4.32	120	8.05	96	4.32	40	9.88	41	3.72	41	3.72	40	9.88	96	4.32
102	6.07	102	6.07	41	3.72	40	9.88	120	8.05	41	3.32	97	5.2	134	5.94	106	5.26	40	9.88	96	4.32	120	8.05	74	6.19	41	3.72	96	4.32	120	8.05	120	8.05	96	4.32	120	8.05	74	6.19	40	9.88	41	3.72	41	3.72	40	9.88	96	4.32
102	6.07	102	6.07	41	3.72	40	9.88	120	8.05	41	3.32	97	5.2	134	5.94	106	5.26	40	9.88	96	4.32	120	8.05	74	6.19	96	4.32	41	3.72	120	8.05	120	8.05	96	4.32	120	8.05	74	6.19	40	9.88	41	3.72	41	3.72	40	9.88	97	5.2
102	6.07	102	6.07	41	3.72	40	9.88	120	8.05	41	3.32	97	5.2	134	5.94	106	5.26	74	6.19	96	4.32	120	8.05	96	4.32	41	3.72	40	9.88	56	6.22	120	8.05	40	9.88	120	8.05	74	6.19	74	6.19	40	9.88	41	3.32	40	9.88	20	2.2
102	6.07	102	6.07	41	3.72	40	9.88	120	8.05	41	3.32	97	5.2	134	5.94	106	5.26	74	6.19	96	4.32	120	8.05	96	4.32	96	4.32	40	9.88	120	8.05	40	9.88	96	4.32	120	8.05	74	6.19	120	8.05	120	8.05	41	3.72	41	3.72	96	4.32
102	6.07	102	6.07	41	3.72	40	9.88	120	8.05	41	3.32	97	5.2	134	5.94	106	5.26	74	6.19	96	4.32	120	8.05	96	4.32	96	4.32	40	9.88	120	8.05	40	9.88	96	4.32	120	8.05	74	6.19	120	8.05	120	8.05	41	3.72	41	3.72	96	4.32
102	6.07	102	6.07	41	3.72	40	9.88	120	8.05	41	3.32	97	5.2	134	5.94	106	5.26	74	6.19	96	4.32	120	8.05	96	4.32	120	8.05	41	3.72	120	8.05	100	5.04	74	6.19	120	8.05	96	4.32	96	4.32	41	3.72	41	3.72	40	9.88	96	4.32
102	6.07	102	6.07	41	3.72	40	9.88	120	8.05	41	3.32	97	5.2	134	5.94	106	5.26	74	6.19	96	4.32	120	8.05	74	6.19	41	3.72	40	9.88	120	8.05	120	8.05	96	4.32	120	8.05	96	4.32	40	9.88	41	3.72	41	3.72	40	9.88	96	4.32
102	6.07	102	6.07	41	3.72	40	9.88	120	8.05	41	3.32	97	5.2	134	5.94	106	5.26	74	6.19	96	4.32	120	8.05	74	6.19	74	6.19	40	9.88	120	8.05	120	8.05	96	4.32	120	8.05	74	6.19	40	9.88	41	3.72	41	3.72	40	9.88	96	4.32
102	6.07	102	6.07	41	3.72	40	9.88	120	8.05	41	3.32	97	5.2	134	5.94	134	5.94	100	5.04	96	4.32	56	6.22	74	6.19	41	3.72	41	3.72	120	8.05	74	6.19	96	4.32	120	8.05	100	5.04	40	9.88	40	9.88	40	9.88	40	9.88	56	6.31
102	6.07	102	6.07	41	3.72	40	9.88	97	5.2	41	3.72	100	5.04	134	5.94	106	5.26	94	1.85	94	1.85	120	8.05	74	6.19	41	3.72	41	3.72	120	8.05	97	5.2	96	4.32	120	8.05	74	6.19	40	9.88	96	4.32	41	3.72	40	9.88	74	6.19
102	6.07	102	6.07	41	3.72	40	9.88	97	5.2	41	3.72	106	5.26	134	5.94	0.00000	0.00000	134	5.94	94	1.85	120	8.05	40	9.88	96	4.32	41	3.72	40	9.88	120	8.05	96	4.32	120	8.05	74	6.19	40	9.88	96	4.32	41	3.72	40	9.88	74	6.19
102	6.07	102	6.07	41	3.32	40	9.88	120	8.05	41	3.72	97	5.2	134	5.94	106	5.26	96	4.32	96	4.32	120	8.05	100	5.04	41	3.72	40	9.88	120	8.05	120	8.05	40	9.88	120	8.05	74	6.19	40	9.88	40	9.88	41	3.72	40	9.88	40	9.88
102	6.07	102	6.07	41	3.32	40	9.88	120	8.05	41	3.32	97	5.2	106	5.26	134	5.94	100	5.04	96	4.32	56	6.22	74	6.19	41	3.72	41	3.72	120	8.05	74	6.19	96	4.32	120	8.05	100	5.04	40	9.88	40	9.88	40	9.88	40	9.88	56	6.31
102	6.07	96	4.32	106	5.26	41	3.72	40	9.88	120	8.05	41	3.32	102	6.07	106	5.26	56	6.22	40	9.88	49	7.09	96	4.32	120	8.05	40	9.88	97	5.2	97	5.2	97	5.2	120	8.05	40	9.88	40	9.88	49	7.09	97	5.2	20	2.2	41	3.72
102	6.07	96	4.32	106	5.26	41	3.72	40	9.88	120	8.05	41	3.32	102	6.07	106	5.26	56	6.22	40	9.88	49	7.09	96	4.32	120	8.05	40	9.88	97	5.2	97	5.2	97	5.2	120	8.05	40	9.88	40	9.88	49	7.09	97	5.2	20	2.2	41	3.72
102	6.07	96	4.32	102	6.07	41	3.72	40	9.88	120	8.05	41	3.32	102	6.07	106	5.26	56	6.22	40	9.88	49	7.09	96	4.32	120	8.05	40	9.88	97	5.2	97	5.2	100	5.04	120	8.05	40	9.88	40	9.88	49	7.09	97	5.2	20	2.2	41	3.72
102	6.07	96	4.32	102	6.07	41	3.72	40	9.88	120	8.05	41	3.32	102	6.07	106	5.26	56	6.22	40	9.88	49	7.09	96	4.32	120	8.05	40	9.88	97	5.2	97	5.2	100	5.04	120	8.05	40	9.88	40	9.88	49	7.09	97	5.2	20	2.2	41	3.72
102	6.07	96	4.32	102	6.07	41	3.72	40	9.88	120	8.05	41	3.32	102	6.07	106	5.26	56	6.22	40	9.88	49	7.09	96	4.32	120	8.05	40	9.88	97	5.2	97	5.2	100	5.04	120	8.05	40	9.88	40	9.88	49	7.09	97	5.2	20	2.2	41	3.72
102	6.07	96	4.32	41	3.72	120	8.05	41	3.72	106	5.26	56	6.31	134	5.94	49	7.09	102	6.07	41	3.32	94	1.85	97	5.2	56	6.31	41	3.32	93	4.5	96	4.32	41	3.32	120	8.05	134	5.94	40	9.88	74	6.19	97	5.2	56	6.22	134	5.94
102	6.07	96	4.32	74	6.19	41	3.32	94	1.85	120	8.05	41	3.72	49	7.09	120	8.05	100	5.04	100	5.04	49	7.09	74	6.19	40	9.88	96	4.32	41	3.72	97	5.2	41	3.72	100	5.04	40	9.88	40	9.88	49	7.09	96	4.32	40	9.88	96	4.32
102	6.07	94	1.85	102	6.07	41	3.72	40	9.88	120	8.05	41	3.32	106	5.26	106	5.26	56	6.22	40	9.88	49	7.09	96	4.32	120	8.05	40	9.88	97	5.2	97	5.2	100	5.04	120	8.05	40	9.88	40	9.88	49	7.09	97	5.2	20	2.2	41	3.72
102	6.07	93	4.5	41	3.72	40	9.88	120	8.05	41	3.32	97	5.2	134	5.94	106	5.26	94	1.85	96	4.32	120	8.05	74	6.19	96	4.32	41	3.72	120	8.05	120	8.05	96	4.32	97	5.2	74	6.19	40	9.88	41	3.72	41	3.72	40	9.88	96	4.32
102	6.07	93	4.5	41	3.72	40	9.88	120	8.05	41	3.32	97	5.2	134	5.94	106	5.26	74	6.19	96	4.32	120	8.05	106	5.26	100	5.04	41	3.72	96	4.32	120	8.05	74	6.19	120	8.05	96	4.32	40	9.88	41	3.72	120	8.05	40	9.88	96	4.32
102	6.07	74	6.19	102	6.07	41	3.72	40	9.88	120	8.05	41	3.32	102	6.07	106	5.26	56	6.22	40	9.88	49	7.09	96	4.32	120	8.05	40	9.88	97	5.2	97	5.2	100	5.04	100	5.04	94	1.85	40	9.88	49	7.09	97	5.2	41	3.72	96	4.32
102	6.07	74	6.19	102	6.07	41	3.72	40	9.88	120	8.05	41	3.32	102	6.07	106	5.26	56	6.22	40	9.88	49	7.09	96	4.32	120	8.05	40	9.88	97	5.2	97	5.2	100	5.04	120	8.05	40	9.88	40	9.88	49	7.09	97	5.2	20	2.2	41	3.72
102	6.07	74	6.19	102	6.07	41	3.72	40	9.88	120	8.05	41	3.32	102	6.07	106	5.26	56	6.22	40	9.88	49	7.09	96	4.32	120	8.05	40	9.88	97	5.2	97	5.2	100	5.04	120	8.05	40	9.88	40	9.88	49	7.09	97	5.2	20	2.2	41	3.72
102	6.07	74	6.19	102	6.07	41	3.72	40	9.88	120	8.05	41	3.32	102	6.07	106	5.26	56	6.22	40	9.88	49	7.09	96	4.32	120	8.05	40	9.88	97	5.2	97	5.2	100	5.04	120	8.05	40	9.88	40	9.88	49	7.09	97	5.2	20	2.2	41	3.72
102	6.07	74	6.19	102	6.07	41	3.72	40	9.88	120	8.05	41	3.32	134	5.94	106	5.26	56	6.22	40	9.88	49	7.09	96	4.32	120	8.05	40	9.88	97	5.2	97	5.2	100	5.04	120	8.05	40	9.88	40	9.88	49	7.09	97	5.2	20	2.2	41	3.72
102	6.07	74	6.19	102	6.07	41	3.72	40	9.88	120	8.05	41	3.32	41	3.32	106	5.26	56	6.22	40	9.88	49	7.09	96	4.32	120	8.05	40	9.88	97	5.2	97	5.2	100	5.04	120	8.05	40	9.88	40	9.88	49	7.09	97	5.2	20	2.2	41	3.72
102	6.07	74	6.19	41	3.72	40	9.88	120	8.05	41	3.72	97	5.2	134	5.94	106	5.26	74	6.19	96	4.32	120	8.05	40	9.88	41	3.72	41	3.72	120	8.05	120	8.05	74	6.19	120	8.05	40	9.88	40	9.88	41	3.72	41	3.72	40	9.88	40	9.88
102	6.07	74	6.19	41	3.72	40	9.88	120	8.05	41	3.32	97	5.2	134	5.94	106	5.26	74	6.19	96	4.32	120	8.05	96	4.32	41	3.72	41	3.72	120	8.05	100	5.04	100	5.04	120	8.05	74	6.19	96	4.32	41	3.32	41	3.72	40	9.88	96	4.32
49	7.09	96	4.32	102	6.07	41	3.32	40	9.88	120	8.05	41	3.32	102	6.07	106	5.26	56	6.22	40	9.88	49	7.09	100	5.04	97	5.2	40	9.88	100	5.04	100	5.04	96	4.32	120	8.05	96	4.32	40	9.88	120	8.05	120	8.05	40	9.88	74	6.19
66	2.99	56	6.22	65	3.73	41	3.32	100	5.04	120	8.05	100	5.04	56	6.22	49	7.09	97	5.2	56	6.22	40	9.88	49	7.09	65	3.73	41	3.32	0.00000	0.00000	0.00000	0.00000	0.00000	0.00000	0.00000	0.00000	0.00000	0.00000	0.00000	0.00000	0.00000	0.00000	0.00000	0.00000	0.00000	0.00000	0.00000	0.00000
96	4.32	102	6.07	102	6.07	41	3.72	40	9.88	120	8.05	41	3.32	66	2.99	106	5.26	74	6.19	94	1.85	49	7.09	96	4.32	96	4.32	40	9.88	96	4.32	120	8.05	40	9.88	120	8.05	40	9.88	41	3.72	49	7.09	74	6.19	100	5.04	74	6.19
96	4.32	102	6.07	102	6.07	41	3.72	40	9.88	120	8.05	41	3.32	66	2.99	106	5.26	74	6.19	94	1.85	49	7.09	96	4.32	96	4.32	40	9.88	96	4.32	120	8.05	40	9.88	120	8.05	40	9.88	41	3.72	49	7.09	74	6.19	100	5.04	74	6.19
96	4.32	102	6.07	41	3.72	40	9.88	120	8.05	41	3.32	100	5.04	49	7.09	106	5.26	56	6.22	40	9.88	97	5.2	40	9.88	96	4.32	41	3.72	96	4.32	96	4.32	120	8.05	120	8.05	74	6.19	96	4.32	40	9.88	41	3.72	96	4.32	96	4.32
96	4.32	102	6.07	41	3.72	40	9.88	120	8.05	41	3.32	100	5.04	49	7.09	106	5.26	56	6.22	40	9.88	97	5.2	40	9.88	96	4.32	41	3.72	96	4.32	96	4.32	120	8.05	120	8.05	74	6.19	96	4.32	40	9.88	41	3.72	96	4.32	96	4.32
96	4.32	102	6.07	41	3.72	40	9.88	120	8.05	41	3.32	120	8.05	106	5.26	106	5.26	56	6.22	40	9.88	97	5.2	40	9.88	96	4.32	41	3.72	96	4.32	96	4.32	96	4.32	120	8.05	94	1.85	94	1.85	40	9.88	41	3.72	96	4.32	96	4.32
96	4.32	102	6.07	41	3.72	40	9.88	120	8.05	41	3.32	120	8.05	56	6.31	106	5.26	74	6.19	96	4.32	120	8.05	74	6.19	40	9.88	41	3.32	100	5.04	94	1.85	41	3.72	120	8.05	41	3.72	96	4.32	41	3.72	41	3.72	40	9.88	96	4.32
96	4.32	41	3.72	49	7.09	56	6.22	56	6.31	74	6.19	41	3.32	74	6.19	96	4.32	40	9.88	40	9.88	65	3.73	56	6.22	106	5.26	65	3.73	134	5.94	97	5.2	65	3.73	102	6.07	93	4.5	40	9.88	40	9.88	65	3.73	56	6.31	56	6.22
96	4.32	96	4.32	102	6.07	41	3.72	40	9.88	100	5.04	41	3.72	49	7.09	102	6.07	56	6.22	40	9.88	49	7.09	96	4.32	97	5.2	40	9.88	96	4.32	74	6.19	96	4.32	120	8.05	100	5.04	20	2.2	49	7.09	100	5.04	74	6.19	74	6.19
96	4.32	96	4.32	96	4.32	96	4.32	120	8.05	96	4.32	20	2.2	40	9.88	41	3.32	134	5.94	56	6.31	65	3.73	20	2.2	41	3.72	120	8.05	120	8.05	120	8.05	120	8.05	40	9.88	106	5.26	97	5.2	120	8.05	40	9.88	134	5.94	100	5.04
96	4.32	96	4.32	93	4.5	41	3.72	40	9.88	120	8.05	41	3.32	106	5.26	102	6.07	56	6.22	40	9.88	49	7.09	120	8.05	120	8.05	40	9.88	100	5.04	20	2.2	96	4.32	120	8.05	74	6.19	40	9.88	41	3.72	20	2.2	40	9.88	96	4.32
96	4.32	96	4.32	93	4.5	41	3.72	40	9.88	120	8.05	41	3.32	106	5.26	102	6.07	56	6.22	40	9.88	49	7.09	120	8.05	120	8.05	40	9.88	100	5.04	20	2.2	96	4.32	120	8.05	74	6.19	40	9.88	41	3.72	20	2.2	40	9.88	96	4.32
96	4.32	97	5.2	106	5.26	41	3.32	102	6.07	96	4.32	41	3.32	134	5.94	20	2.2	74	6.19	94	1.85	102	6.07	97	5.2	65	3.73	56	6.31	120	8.05	56	6.22	96	4.32	94	1.85	56	6.31	56	6.22	96	4.32	49	7.09	40	9.88	41	3.72
96	4.32	74	6.19	100	5.04	96	4.32	40	9.88	106	5.26	41	3.32	65	3.73	106	5.26	56	6.22	40	9.88	49	7.09	56	6.31	100	5.04	40	9.88	100	5.04	49	7.09	41	3.72	100	5.04	40	9.88	20	2.2	41	3.72	20	2.2	74	6.19	96	4.32
96	4.32	74	6.19	102	6.07	41	3.72	40	9.88	120	8.05	40	9.88	93	4.5	106	5.26	97	5.2	94	1.85	49	7.09	96	4.32	74	6.19	40	9.88	97	5.2	74	6.19	40	9.88	120	8.05	74	6.19	97	5.2	49	7.09	100	5.04	97	5.2	40	9.88
96	4.32	74	6.19	97	5.2	41	3.72	40	9.88	120	8.05	41	3.32	102	6.07	106	5.26	56	6.22	94	1.85	49	7.09	74	6.19	74	6.19	40	9.88	100	5.04	20	2.2	40	9.88	100	5.04	40	9.88	49	7.09	41	3.72	120	8.05	100	5.04	40	9.88
96	4.32	74	6.19	74	6.19	41	3.72	40	9.88	120	8.05	41	3.32	102	6.07	102	6.07	56	6.22	40	9.88	49	7.09	74	6.19	100	5.04	40	9.88	120	8.05	40	9.88	96	4.32	120	8.05	40	9.88	41	3.72	41	3.72	120	8.05	100	5.04	41	3.72
56	6.31	100	5.04	97	5.2	65	3.73	102	6.07	120	8.05	97	5.2	100	5.04	74	6.19	20	2.2	20	2.2	41	3.32	106	5.26	20	2.2	100	5.04	56	6.22	20	2.2	56	6.22	102	6.07	49	7.09	102	6.07	96	4.32	120	8.05	134	5.94	65	3.73
56	6.31	100	5.04	74	6.19	74	6.19	41	3.72	40	9.88	120	8.05	134	5.94	93	4.5	102	6.07	56	6.22	40	9.88	49	7.09	96	4.32	74	6.19	40	9.88	74	6.19	120	8.05	40	9.88	100	5.04	40	9.88	41	3.72	120	8.05	120	8.05	40	9.88
56	6.31	100	5.04	74	6.19	74	6.19	41	3.72	40	9.88	120	8.05	41	3.32	93	4.5	102	6.07	56	6.22	40	9.88	49	7.09	96	4.32	74	6.19	40	9.88	74	6.19	120	8.05	40	9.88	100	5.04	40	9.88	41	3.72	41	3.72	120	8.05	40	9.88
56	6.31	100	5.04	74	6.19	74	6.19	41	3.72	40	9.88	120	8.05	41	3.32	93	4.5	102	6.07	56	6.22	40	9.88	49	7.09	96	4.32	74	6.19	40	9.88	74	6.19	120	8.05	40	9.88	100	5.04	40	9.88	41	3.72	41	3.72	120	8.05	40	9.88
56	6.31	106	5.26	41	3.72	40	9.88	120	8.05	41	3.32	97	5.2	134	5.94	106	5.26	74	6.19	96	4.32	120	8.05	74	6.19	74	6.19	41	3.72	74	6.19	120	8.05	96	4.32	20	2.2	40	9.88	40	9.88	40	9.88	41	3.72	74	6.19	40	9.88
56	6.31	40	9.88	97	5.2	41	3.72	40	9.88	120	8.05	41	3.72	102	6.07	102	6.07	56	6.22	40	9.88	49	7.09	94	1.85	96	4.32	40	9.88	74	6.19	20	2.2	97	5.2	100	5.04	40	9.88	20	2.2	41	3.72	120	8.05	74	6.19	40	9.88
56	6.31	40	9.88	97	5.2	41	3.72	40	9.88	120	8.05	41	3.72	102	6.07	102	6.07	56	6.22	40	9.88	49	7.09	94	1.85	96	4.32	40	9.88	74	6.19	20	2.2	97	5.2	100	5.04	74	6.19	20	2.2	41	3.72	120	8.05	74	6.19	40	9.88
56	6.31	40	9.88	97	5.2	41	3.72	40	9.88	120	8.05	41	3.72	102	6.07	102	6.07	56	6.22	40	9.88	49	7.09	94	1.85	97	5.2	40	9.88	74	6.19	20	2.2	97	5.2	100	5.04	74	6.19	20	2.2	41	3.72	120	8.05	74	6.19	40	9.88
56	6.31	56	6.22	41	3.72	102	6.07	40	9.88	97	5.2	41	3.32	120	8.05	120	8.05	94	1.85	93	4.5	134	5.94	74	6.19	96	4.32	94	1.85	40	9.88	96	4.32	100	5.04	41	3.32	120	8.05	96	4.32	97	5.2	100	5.04	100	5.04	120	8.05
56	6.31	120	8.05	56	6.22	93	4.5	102	6.07	49	7.09	56	6.31	100	5.04	74	6.19	20	2.2	20	2.2	41	3.72	106	5.26	20	2.2	134	5.94	56	6.22	20	2.2	56	6.22	102	6.07	134	5.94	102	6.07	96	4.32	120	8.05	134	5.94	94	1.85
56	6.31	97	5.2	102	6.07	41	3.72	40	9.88	120	8.05	41	3.32	66	2.99	106	5.26	56	6.22	40	9.88	49	7.09	96	4.32	20	2.2	40	9.88	97	5.2	74	6.19	100	5.04	120	8.05	40	9.88	40	9.88	49	7.09	97	5.2	74	6.19	96	4.32
56	6.31	97	5.2	102	6.07	41	3.72	40	9.88	120	8.05	41	3.32	66	2.99	106	5.26	56	6.22	40	9.88	49	7.09	96	4.32	20	2.2	40	9.88	97	5.2	74	6.19	100	5.04	120	8.05	40	9.88	40	9.88	49	7.09	97	5.2	74	6.19	96	4.32
56	6.31	97	5.2	102	6.07	41	3.72	40	9.88	120	8.05	41	3.32	66	2.99	102	6.07	56	6.22	40	9.88	49	7.09	96	4.32	20	2.2	40	9.88	97	5.2	100	5.04	100	5.04	120	8.05	40	9.88	40	9.88	49	7.09	97	5.2	74	6.19	96	4.32
56	6.31	74	6.19	97	5.2	41	3.72	40	9.88	120	8.05	41	3.72	102	6.07	106	5.26	56	6.22	40	9.88	49	7.09	94	1.85	97	5.2	40	9.88	74	6.19	20	2.2	97	5.2	100	5.04	40	9.88	20	2.2	41	3.72	120	8.05	96	4.32	40	9.88
56	6.31	74	6.19	97	5.2	41	3.72	40	9.88	120	8.05	41	3.72	102	6.07	106	5.26	56	6.22	40	9.88	49	7.09	94	1.85	97	5.2	40	9.88	74	6.19	20	2.2	97	5.2	100	5.04	40	9.88	20	2.2	41	3.72	120	8.05	74	6.19	40	9.88
40	9.88	96	4.32	100	5.04	41	3.72	40	9.88	49	7.09	41	3.32	102	6.07	106	5.26	56	6.22	40	9.88	49	7.09	94	1.85	120	8.05	40	9.88	97	5.2	96	4.32	40	9.88	100	5.04	40	9.88	20	2.2	41	3.72	120	8.05	100	5.04	40	9.88
40	9.88	96	4.32	102	6.07	41	3.72	40	9.88	120	8.05	41	3.32	102	6.07	106	5.26	56	6.22	40	9.88	49	7.09	96	4.32	97	5.2	40	9.88	100	5.04	120	8.05	97	5.2	120	8.05	74	6.19	40	9.88	120	8.05	120	8.05	94	1.85	74	6.19
40	9.88	96	4.32	93	4.5	41	3.72	40	9.88	120	8.05	41	3.32	102	6.07	102	6.07	100	5.04	40	9.88	49	7.09	120	8.05	100	5.04	40	9.88	100	5.04	20	2.2	96	4.32	120	8.05	74	6.19	40	9.88	41	3.72	20	2.2	40	9.88	40	9.88
40	9.88	96	4.32	93	4.5	41	3.72	40	9.88	120	8.05	41	3.32	102	6.07	102	6.07	97	5.2	40	9.88	49	7.09	120	8.05	100	5.04	40	9.88	100	5.04	20	2.2	96	4.32	120	8.05	74	6.19	40	9.88	41	3.72	20	2.2	40	9.88	40	9.88
40	9.88	96	4.32	93	4.5	41	3.72	40	9.88	120	8.05	41	3.32	102	6.07	102	6.07	97	5.2	40	9.88	49	7.09	120	8.05	100	5.04	40	9.88	100	5.04	20	2.2	96	4.32	120	8.05	74	6.19	40	9.88	41	3.72	20	2.2	40	9.88	40	9.88
40	9.88	96	4.32	93	4.5	41	3.72	40	9.88	120	8.05	41	3.32	102	6.07	102	6.07	97	5.2	40	9.88	49	7.09	120	8.05	100	5.04	40	9.88	100	5.04	20	2.2	96	4.32	120	8.05	74	6.19	40	9.88	41	3.72	20	2.2	40	9.88	40	9.88
40	9.88	96	4.32	93	4.5	41	3.72	40	9.88	120	8.05	41	3.32	102	6.07	102	6.07	97	5.2	40	9.88	49	7.09	120	8.05	100	5.04	40	9.88	100	5.04	20	2.2	96	4.32	120	8.05	74	6.19	40	9.88	41	3.72	20	2.2	40	9.88	40	9.88
40	9.88	96	4.32	93	4.5	41	3.72	40	9.88	120	8.05	41	3.32	102	6.07	102	6.07	97	5.2	40	9.88	49	7.09	120	8.05	100	5.04	40	9.88	100	5.04	20	2.2	96	4.32	120	8.05	74	6.19	40	9.88	41	3.72	20	2.2	40	9.88	40	9.88
40	9.88	96	4.32	93	4.5	41	3.72	40	9.88	120	8.05	41	3.32	102	6.07	102	6.07	97	5.2	40	9.88	49	7.09	120	8.05	100	5.04	40	9.88	100	5.04	20	2.2	96	4.32	120	8.05	74	6.19	40	9.88	41	3.72	20	2.2	40	9.88	40	9.88
40	9.88	96	4.32	93	4.5	41	3.72	40	9.88	120	8.05	41	3.32	102	6.07	102	6.07	97	5.2	40	9.88	49	7.09	120	8.05	100	5.04	40	9.88	100	5.04	20	2.2	96	4.32	120	8.05	74	6.19	40	9.88	41	3.72	20	2.2	40	9.88	40	9.88
40	9.88	96	4.32	93	4.5	41	3.72	40	9.88	120	8.05	41	3.32	102	6.07	102	6.07	97	5.2	40	9.88	49	7.09	120	8.05	97	5.2	40	9.88	100	5.04	20	2.2	96	4.32	120	8.05	74	6.19	40	9.88	41	3.72	20	2.2	40	9.88	40	9.88
40	9.88	96	4.32	93	4.5	41	3.72	40	9.88	120	8.05	41	3.32	102	6.07	102	6.07	97	5.2	40	9.88	49	7.09	120	8.05	74	6.19	40	9.88	100	5.04	20	2.2	96	4.32	120	8.05	74	6.19	40	9.88	41	3.72	20	2.2	40	9.88	40	9.88
40	9.88	96	4.32	93	4.5	41	3.72	40	9.88	120	8.05	41	3.32	102	6.07	102	6.07	97	5.2	40	9.88	49	7.09	120	8.05	74	6.19	40	9.88	100	5.04	20	2.2	96	4.32	120	8.05	74	6.19	40	9.88	41	3.72	20	2.2	40	9.88	40	9.88
40	9.88	96	4.32	93	4.5	41	3.72	40	9.88	120	8.05	41	3.32	56	6.31	102	6.07	97	5.2	40	9.88	49	7.09	120	8.05	100	5.04	40	9.88	100	5.04	20	2.2	96	4.32	120	8.05	74	6.19	40	9.88	41	3.72	20	2.2	40	9.88	40	9.88
40	9.88	96	4.32	97	5.2	41	3.72	40	9.88	120	8.05	120	8.05	106	5.26	106	5.26	56	6.22	40	9.88	49	7.09	96	4.32	97	5.2	40	9.88	96	4.32	20	2.2	120	8.05	100	5.04	40	9.88	41	3.72	41	3.72	120	8.05	40	9.88	96	4.32
40	9.88	97	5.2	102	6.07	41	3.72	40	9.88	120	8.05	41	3.32	102	6.07	106	5.26	56	6.22	40	9.88	49	7.09	40	9.88	96	4.32	40	9.88	100	5.04	100	5.04	74	6.19	120	8.05	100	5.04	41	3.72	120	8.05	120	8.05	94	1.85	74	6.19
40	9.88	74	6.19	97	5.2	41	3.72	40	9.88	100	5.04	41	3.72	102	6.07	102	6.07	120	8.05	40	9.88	49	7.09	94	1.85	100	5.04	40	9.88	100	5.04	20	2.2	74	6.19	100	5.04	40	9.88	20	2.2	41	3.72	120	8.05	74	6.19	40	9.88
94	1.85	100	5.04	102	6.07	41	3.72	40	9.88	120	8.05	41	3.32	102	6.07	97	5.2	56	6.22	40	9.88	49	7.09	41	3.72	120	8.05	40	9.88	100	5.04	100	5.04	96	4.32	100	5.04	120	8.05	41	3.72	120	8.05	120	8.05	40	9.88	74	6.19
94	1.85	102	6.07	106	5.26	40	9.88	40	9.88	74	6.19	41	3.32	100	5.04	134	5.94	74	6.19	96	4.32	120	8.05	74	6.19	41	3.72	41	3.72	120	8.05	100	5.04	120	8.05	120	8.05	74	6.19	40	9.88	41	3.72	41	3.72	40	9.88	97	5.2
94	1.85	102	6.07	106	5.26	74	6.19	40	9.88	74	6.19	41	3.32	100	5.04	134	5.94	74	6.19	96	4.32	120	8.05	74	6.19	41	3.72	41	3.72	120	8.05	100	5.04	120	8.05	120	8.05	74	6.19	40	9.88	41	3.72	41	3.72	40	9.88	97	5.2
94	1.85	102	6.07	106	5.26	74	6.19	40	9.88	74	6.19	41	3.32	97	5.2	134	5.94	74	6.19	96	4.32	120	8.05	74	6.19	41	3.72	41	3.72	120	8.05	100	5.04	120	8.05	120	8.05	74	6.19	40	9.88	41	3.72	41	3.72	40	9.88	97	5.2
94	1.85	102	6.07	41	3.72	40	9.88	120	8.05	41	3.32	97	5.2	106	5.26	106	5.26	120	8.05	40	9.88	97	5.2	74	6.19	100	5.04	41	3.72	96	4.32	40	9.88	40	9.88	120	8.05	40	9.88	74	6.19	41	3.72	41	3.72	96	4.32	96	4.32
94	1.85	102	6.07	41	3.72	40	9.88	120	8.05	41	3.32	97	5.2	106	5.26	106	5.26	120	8.05	40	9.88	97	5.2	74	6.19	100	5.04	41	3.72	96	4.32	40	9.88	40	9.88	120	8.05	40	9.88	74	6.19	41	3.72	41	3.72	96	4.32	96	4.32
94	1.85	97	5.2	102	6.07	41	3.72	40	9.88	120	8.05	41	3.32	102	6.07	120	8.05	56	6.22	40	9.88	49	7.09	97	5.2	120	8.05	40	9.88	100	5.04	100	5.04	96	4.32	100	5.04	96	4.32	40	9.88	120	8.05	120	8.05	94	1.85	49	7.09
94	1.85	74	6.19	97	5.2	41	3.72	40	9.88	106	5.26	96	4.32	56	6.31	102	6.07	56	6.22	40	9.88	49	7.09	96	4.32	94	1.85	40	9.88	100	5.04	41	3.72	74	6.19	100	5.04	74	6.19	120	8.05	41	3.72	120	8.05	41	3.72	40	9.88
134	5.94	102	6.07	41	3.72	40	9.88	120	8.05	41	3.32	65	3.73	106	5.26	106	5.26	120	8.05	40	9.88	97	5.2	74	6.19	100	5.04	41	3.72	96	4.32	40	9.88	40	9.88	120	8.05	40	9.88	94	1.85	41	3.72	41	3.72	40	9.88	96	4.32
134	5.94	96	4.32	102	6.07	41	3.72	40	9.88	120	8.05	41	3.32	102	6.07	106	5.26	56	6.22	40	9.88	49	7.09	100	5.04	49	7.09	40	9.88	100	5.04	100	5.04	97	5.2	49	7.09	96	4.32	97	5.2	120	8.05	120	8.05	40	9.88	74	6.19
134	5.94	96	4.32	102	6.07	41	3.32	40	9.88	120	8.05	41	3.32	106	5.26	106	5.26	56	6.22	40	9.88	49	7.09	100	5.04	100	5.04	40	9.88	97	5.2	97	5.2	97	5.2	49	7.09	96	4.32	74	6.19	120	8.05	97	5.2	40	9.88	74	6.19
134	5.94	96	4.32	102	6.07	41	3.32	40	9.88	120	8.05	41	3.32	102	6.07	106	5.26	56	6.22	40	9.88	49	7.09	100	5.04	49	7.09	40	9.88	100	5.04	100	5.04	97	5.2	49	7.09	96	4.32	100	5.04	120	8.05	41	3.72	18	2.1	100	5.04
134	5.94	96	4.32	102	6.07	41	3.32	40	9.88	120	8.05	41	3.32	102	6.07	106	5.26	56	6.22	40	9.88	49	7.09	100	5.04	120	8.05	40	9.88	100	5.04	74	6.19	97	5.2	49	7.09	96	4.32	96	4.32	120	8.05	120	8.05	40	9.88	74	6.19
134	5.94	40	9.88	106	5.26	41	3.72	40	9.88	120	8.05	41	3.32	56	6.31	102	6.07	56	6.22	40	9.88	49	7.09	94	1.85	100	5.04	40	9.88	100	5.04	97	5.2	20	2.2	97	5.2	97	5.2	40	9.88	41	3.72	41	3.72	40	9.88	40	9.88
134	5.94	134	5.94	41	3.72	40	9.88	40	9.88	66	2.99	100	5.04	56	6.31	102	6.07	134	5.94	65	3.73	120	8.05	40	9.88	96	4.32	102	6.07	56	6.31	66	2.99	96	4.32	93	4.5	93	4.5	96	4.32	40	9.88	40	9.88	106	5.26	134	5.94
56	6.22	100	5.04	102	6.07	41	3.72	40	9.88	120	8.05	41	3.32	49	7.09	106	5.26	56	6.22	40	9.88	49	7.09	41	3.32	120	8.05	40	9.88	100	5.04	100	5.04	96	4.32	120	8.05	96	4.32	40	9.88	120	8.05	120	8.05	94	1.85	96	4.32
56	6.22	100	5.04	56	6.22	65	3.73	106	5.26	97	5.2	40	9.88	93	4.5	97	5.2	56	6.31	102	6.07	40	9.88	56	6.31	56	6.31	49	7.09	56	6.31	97	5.2	100	5.04	120	8.05	100	5.04	100	5.04	74	6.19	97	5.2	40	9.88	66	2.99
56	6.22	96	4.32	102	6.07	41	3.72	40	9.88	134	5.94	18	2.1	134	5.94	134	5.94	100	5.04	74	6.19	100	5.04	96	4.32	97	5.2	96	4.32	96	4.32	97	5.2	40	9.88	100	5.04	134	5.94	74	6.19	49	7.09	96	4.32	100	5.04	96	4.32
56	6.22	96	4.32	102	6.07	41	3.72	40	9.88	120	8.05	41	3.32	106	5.26	106	5.26	120	8.05	40	9.88	49	7.09	96	4.32	97	5.2	40	9.88	100	5.04	100	5.04	96	4.32	120	8.05	74	6.19	41	3.72	120	8.05	20	2.2	74	6.19	74	6.19
56	6.22	96	4.32	102	6.07	41	3.72	40	9.88	120	8.05	41	3.32	102	6.07	106	5.26	56	6.22	40	9.88	49	7.09	96	4.32	96	4.32	40	9.88	100	5.04	97	5.2	96	4.32	120	8.05	100	5.04	40	9.88	120	8.05	120	8.05	94	1.85	74	6.19
56	6.22	96	4.32	102	6.07	41	3.72	40	9.88	120	8.05	41	3.32	102	6.07	106	5.26	41	3.32	40	9.88	49	7.09	96	4.32	97	5.2	40	9.88	100	5.04	97	5.2	96	4.32	120	8.05	97	5.2	41	3.72	120	8.05	120	8.05	94	1.85	74	6.19
56	6.22	96	4.32	102	6.07	41	3.72	40	9.88	120	8.05	41	3.32	102	6.07	106	5.26	41	3.32	40	9.88	49	7.09	96	4.32	97	5.2	40	9.88	100	5.04	97	5.2	96	4.32	120	8.05	97	5.2	41	3.72	120	8.05	120	8.05	94	1.85	74	6.19
56	6.22	96	4.32	102	6.07	41	3.72	40	9.88	120	8.05	41	3.32	102	6.07	106	5.26	41	3.32	40	9.88	49	7.09	96	4.32	97	5.2	40	9.88	100	5.04	97	5.2	96	4.32	120	8.05	97	5.2	41	3.72	120	8.05	120	8.05	94	1.85	74	6.19
56	6.22	96	4.32	102	6.07	41	3.72	40	9.88	120	8.05	41	3.32	102	6.07	102	6.07	56	6.22	40	9.88	100	5.04	96	4.32	96	4.32	40	9.88	100	5.04	120	8.05	97	5.2	49	7.09	74	6.19	96	4.32	120	8.05	120	8.05	40	9.88	96	4.32
56	6.22	96	4.32	102	6.07	41	3.72	40	9.88	120	8.05	41	3.32	49	7.09	106	5.26	56	6.22	40	9.88	49	7.09	41	3.32	120	8.05	40	9.88	100	5.04	74	6.19	96	4.32	120	8.05	120	8.05	41	3.72	120	8.05	120	8.05	40	9.88	97	5.2
56	6.22	96	4.32	96	4.32	56	6.31	40	9.88	106	5.26	18	2.1	66	2.99	120	8.05	56	6.22	18	2.1	100	5.04	74	6.19	74	6.19	56	6.22	94	1.85	41	3.72	40	9.88	100	5.04	96	4.32	40	9.88	49	7.09	96	4.32	100	5.04	100	5.04
56	6.22	96	4.32	96	4.32	56	6.31	40	9.88	102	6.07	18	2.1	66	2.99	120	8.05	56	6.22	18	2.1	100	5.04	74	6.19	96	4.32	56	6.22	40	9.88	41	3.72	40	9.88	100	5.04	96	4.32	40	9.88	49	7.09	96	4.32	40	9.88	100	5.04
56	6.22	96	4.32	56	6.31	41	3.72	40	9.88	120	8.05	41	3.32	102	6.07	102	6.07	100	5.04	40	9.88	49	7.09	120	8.05	100	5.04	40	9.88	100	5.04	20	2.2	96	4.32	120	8.05	74	6.19	40	9.88	41	3.72	20	2.2	40	9.88	40	9.88
56	6.22	96	4.32	56	6.31	41	3.72	40	9.88	120	8.05	41	3.32	102	6.07	102	6.07	97	5.2	40	9.88	49	7.09	120	8.05	97	5.2	40	9.88	100	5.04	20	2.2	96	4.32	120	8.05	74	6.19	40	9.88	41	3.72	20	2.2	40	9.88	40	9.88
56	6.22	96	4.32	56	6.31	41	3.72	40	9.88	120	8.05	41	3.32	102	6.07	102	6.07	97	5.2	40	9.88	49	7.09	120	8.05	97	5.2	40	9.88	100	5.04	20	2.2	96	4.32	120	8.05	74	6.19	40	9.88	41	3.72	20	2.2	40	9.88	40	9.88
56	6.22	96	4.32	93	4.5	41	3.72	40	9.88	120	8.05	41	3.72	106	5.26	102	6.07	94	1.85	40	9.88	49	7.09	97	5.2	120	8.05	40	9.88	100	5.04	20	2.2	96	4.32	120	8.05	74	6.19	40	9.88	40	9.88	20	2.2	40	9.88	40	9.88
56	6.22	96	4.32	93	4.5	41	3.72	40	9.88	120	8.05	41	3.32	106	5.26	102	6.07	96	4.32	40	9.88	49	7.09	120	8.05	120	8.05	40	9.88	100	5.04	20	2.2	96	4.32	120	8.05	74	6.19	40	9.88	41	3.72	20	2.2	40	9.88	41	3.72
56	6.22	96	4.32	93	4.5	41	3.72	40	9.88	120	8.05	41	3.32	106	5.26	102	6.07	56	6.22	40	9.88	49	7.09	120	8.05	120	8.05	40	9.88	100	5.04	20	2.2	96	4.32	120	8.05	74	6.19	40	9.88	41	3.72	20	2.2	40	9.88	96	4.32
56	6.22	96	4.32	93	4.5	41	3.72	40	9.88	120	8.05	41	3.32	102	6.07	102	6.07	97	5.2	40	9.88	49	7.09	120	8.05	96	4.32	40	9.88	100	5.04	20	2.2	96	4.32	120	8.05	74	6.19	40	9.88	41	3.72	20	2.2	40	9.88	40	9.88
56	6.22	40	9.88	96	4.32	41	3.72	40	9.88	97	5.2	41	3.32	102	6.07	102	6.07	56	6.22	40	9.88	49	7.09	96	4.32	97	5.2	96	4.32	120	8.05	40	9.88	94	1.85	100	5.04	40	9.88	20	2.2	41	3.72	120	8.05	100	5.04	40	9.88
56	6.22	65	3.73	102	6.07	41	3.72	40	9.88	120	8.05	41	3.32	102	6.07	106	5.26	120	8.05	40	9.88	49	7.09	102	6.07	97	5.2	40	9.88	100	5.04	97	5.2	97	5.2	120	8.05	96	4.32	120	8.05	120	8.05	120	8.05	40	9.88	74	6.19
56	6.22	65	3.73	102	6.07	41	3.72	40	9.88	120	8.05	41	3.32	102	6.07	106	5.26	120	8.05	40	9.88	49	7.09	102	6.07	97	5.2	40	9.88	100	5.04	97	5.2	97	5.2	120	8.05	96	4.32	120	8.05	120	8.05	120	8.05	40	9.88	74	6.19
56	6.22	120	8.05	106	5.26	93	4.5	93	4.5	40	9.88	102	6.07	96	4.32	41	3.32	65	3.73	106	5.26	40	9.88	96	4.32	97	5.2	18	2.1	65	3.73	120	8.05	134	5.94	120	8.05	120	8.05	102	6.07	96	4.32	56	6.22	65	3.73	120	8.05
56	6.22	97	5.2	102	6.07	41	3.72	40	9.88	100	5.04	41	3.32	102	6.07	102	6.07	56	6.22	40	9.88	49	7.09	41	3.32	120	8.05	40	9.88	100	5.04	100	5.04	96	4.32	100	5.04	96	4.32	41	3.72	120	8.05	120	8.05	40	9.88	41	3.72
56	6.22	97	5.2	102	6.07	41	3.72	40	9.88	120	8.05	41	3.72	49	7.09	106	5.26	56	6.22	40	9.88	49	7.09	41	3.72	120	8.05	40	9.88	97	5.2	49	7.09	97	5.2	100	5.04	96	4.32	41	3.72	120	8.05	120	8.05	40	9.88	96	4.32
56	6.22	97	5.2	102	6.07	41	3.72	40	9.88	120	8.05	41	3.72	93	4.5	102	6.07	56	6.22	40	9.88	49	7.09	41	3.32	120	8.05	40	9.88	100	5.04	74	6.19	100	5.04	100	5.04	96	4.32	41	3.72	120	8.05	120	8.05	40	9.88	120	8.05
56	6.22	97	5.2	102	6.07	41	3.72	40	9.88	120	8.05	41	3.32	102	6.07	106	5.26	56	6.22	40	9.88	49	7.09	96	4.32	96	4.32	40	9.88	100	5.04	100	5.04	97	5.2	120	8.05	97	5.2	40	9.88	120	8.05	120	8.05	94	1.85	74	6.19
56	6.22	97	5.2	102	6.07	41	3.72	40	9.88	120	8.05	41	3.32	102	6.07	102	6.07	56	6.22	40	9.88	49	7.09	41	3.32	120	8.05	40	9.88	100	5.04	100	5.04	96	4.32	100	5.04	96	4.32	74	6.19	120	8.05	120	8.05	40	9.88	96	4.32
56	6.22	97	5.2	102	6.07	41	3.72	40	9.88	120	8.05	41	3.32	102	6.07	102	6.07	56	6.22	40	9.88	49	7.09	41	3.32	120	8.05	40	9.88	74	6.19	74	6.19	96	4.32	100	5.04	96	4.32	40	9.88	120	8.05	120	8.05	40	9.88	96	4.32
56	6.22	97	5.2	102	6.07	41	3.72	40	9.88	120	8.05	41	3.32	102	6.07	56	6.31	56	6.22	40	9.88	49	7.09	41	3.32	120	8.05	40	9.88	100	5.04	100	5.04	96	4.32	120	8.05	96	4.32	41	3.72	120	8.05	120	8.05	40	9.88	96	4.32
56	6.22	97	5.2	102	6.07	41	3.72	40	9.88	120	8.05	41	3.32	102	6.07	134	5.94	56	6.22	40	9.88	49	7.09	41	3.32	120	8.05	40	9.88	100	5.04	100	5.04	96	4.32	120	8.05	94	1.85	40	9.88	120	8.05	120	8.05	94	1.85	96	4.32
56	6.22	97	5.2	102	6.07	41	3.72	40	9.88	120	8.05	41	3.32	102	6.07	93	4.5	56	6.22	40	9.88	49	7.09	41	3.32	120	8.05	40	9.88	100	5.04	97	5.2	96	4.32	120	8.05	94	1.85	41	3.72	120	8.05	120	8.05	40	9.88	97	5.2
56	6.22	97	5.2	102	6.07	41	3.72	40	9.88	120	8.05	41	3.32	49	7.09	106	5.26	56	6.22	40	9.88	49	7.09	41	3.72	120	8.05	40	9.88	100	5.04	20	2.2	97	5.2	100	5.04	96	4.32	41	3.72	120	8.05	120	8.05	40	9.88	96	4.32
56	6.22	97	5.2	102	6.07	41	3.72	40	9.88	120	8.05	41	3.32	49	7.09	106	5.26	56	6.22	40	9.88	49	7.09	41	3.32	120	8.05	40	9.88	100	5.04	100	5.04	100	5.04	120	8.05	74	6.19	41	3.72	120	8.05	120	8.05	40	9.88	97	5.2
56	6.22	97	5.2	102	6.07	41	3.72	40	9.88	120	8.05	41	3.32	49	7.09	106	5.26	56	6.22	40	9.88	49	7.09	41	3.32	120	8.05	40	9.88	100	5.04	100	5.04	96	4.32	120	8.05	96	4.32	41	3.72	120	8.05	120	8.05	40	9.88	96	4.32
56	6.22	97	5.2	102	6.07	41	3.72	40	9.88	120	8.05	41	3.32	49	7.09	106	5.26	56	6.22	40	9.88	49	7.09	41	3.32	120	8.05	40	9.88	100	5.04	100	5.04	96	4.32	120	8.05	96	4.32	41	3.72	120	8.05	120	8.05	40	9.88	96	4.32
56	6.22	97	5.2	102	6.07	41	3.72	40	9.88	120	8.05	41	3.32	49	7.09	106	5.26	56	6.22	40	9.88	49	7.09	41	3.32	120	8.05	40	9.88	100	5.04	100	5.04	96	4.32	120	8.05	96	4.32	41	3.72	120	8.05	120	8.05	40	9.88	96	4.32
56	6.22	97	5.2	102	6.07	41	3.72	40	9.88	120	8.05	41	3.32	49	7.09	106	5.26	56	6.22	40	9.88	49	7.09	41	3.32	120	8.05	40	9.88	100	5.04	100	5.04	96	4.32	120	8.05	96	4.32	41	3.72	120	8.05	120	8.05	40	9.88	96	4.32
56	6.22	97	5.2	102	6.07	41	3.72	40	9.88	120	8.05	41	3.32	49	7.09	106	5.26	56	6.22	40	9.88	49	7.09	41	3.32	120	8.05	40	9.88	100	5.04	100	5.04	96	4.32	120	8.05	96	4.32	41	3.72	120	8.05	120	8.05	40	9.88	96	4.32
56	6.22	97	5.2	102	6.07	41	3.72	40	9.88	120	8.05	41	3.32	49	7.09	106	5.26	56	6.22	40	9.88	49	7.09	41	3.32	120	8.05	40	9.88	100	5.04	100	5.04	96	4.32	120	8.05	96	4.32	41	3.72	120	8.05	120	8.05	40	9.88	96	4.32
56	6.22	97	5.2	102	6.07	41	3.72	40	9.88	120	8.05	41	3.32	49	7.09	106	5.26	56	6.22	40	9.88	49	7.09	41	3.32	120	8.05	40	9.88	100	5.04	100	5.04	96	4.32	120	8.05	96	4.32	41	3.72	120	8.05	120	8.05	40	9.88	96	4.32
56	6.22	97	5.2	102	6.07	41	3.72	40	9.88	120	8.05	41	3.32	49	7.09	106	5.26	56	6.22	40	9.88	49	7.09	41	3.32	120	8.05	40	9.88	100	5.04	100	5.04	96	4.32	120	8.05	96	4.32	41	3.72	120	8.05	97	5.2	40	9.88	100	5.04
56	6.22	97	5.2	102	6.07	41	3.72	40	9.88	120	8.05	41	3.32	49	7.09	106	5.26	56	6.22	40	9.88	49	7.09	41	3.32	120	8.05	40	9.88	100	5.04	100	5.04	96	4.32	120	8.05	74	6.19	41	3.72	120	8.05	120	8.05	40	9.88	96	4.32
56	6.22	97	5.2	102	6.07	41	3.72	40	9.88	120	8.05	41	3.32	49	7.09	106	5.26	56	6.22	40	9.88	49	7.09	41	3.32	120	8.05	40	9.88	100	5.04	74	6.19	96	4.32	120	8.05	96	4.32	41	3.72	120	8.05	120	8.05	18	2.1	74	6.19
56	6.22	97	5.2	102	6.07	41	3.72	40	9.88	120	8.05	41	3.32	49	7.09	106	5.26	56	6.22	40	9.88	49	7.09	41	3.32	120	8.05	40	9.88	100	5.04	74	6.19	97	5.2	120	8.05	96	4.32	40	9.88	120	8.05	120	8.05	40	9.88	96	4.32
56	6.22	97	5.2	102	6.07	41	3.72	40	9.88	120	8.05	41	3.32	49	7.09	106	5.26	56	6.22	40	9.88	49	7.09	41	3.32	97	5.2	40	9.88	100	5.04	100	5.04	96	4.32	100	5.04	96	4.32	40	9.88	120	8.05	120	8.05	40	9.88	96	4.32
56	6.22	97	5.2	102	6.07	41	3.72	40	9.88	120	8.05	41	3.32	65	3.73	106	5.26	56	6.22	40	9.88	49	7.09	41	3.32	120	8.05	40	9.88	100	5.04	100	5.04	97	5.2	100	5.04	74	6.19	41	3.72	120	8.05	120	8.05	40	9.88	96	4.32
56	6.22	97	5.2	102	6.07	41	3.72	40	9.88	97	5.2	41	3.32	97	5.2	102	6.07	56	6.22	40	9.88	49	7.09	41	3.32	120	8.05	40	9.88	100	5.04	100	5.04	96	4.32	97	5.2	120	8.05	41	3.72	120	8.05	97	5.2	40	9.88	97	5.2
56	6.22	74	6.19	106	5.26	41	3.72	40	9.88	120	8.05	41	3.72	102	6.07	102	6.07	56	6.22	40	9.88	49	7.09	96	4.32	97	5.2	96	4.32	97	5.2	20	2.2	97	5.2	97	5.2	96	4.32	41	3.72	120	8.05	120	8.05	41	3.72	120	8.05
56	6.22	74	6.19	106	5.26	41	3.72	40	9.88	120	8.05	41	3.72	102	6.07	102	6.07	56	6.22	40	9.88	49	7.09	96	4.32	97	5.2	96	4.32	97	5.2	20	2.2	97	5.2	97	5.2	96	4.32	41	3.72	120	8.05	41	3.32	96	4.32	120	8.05
56	6.22	74	6.19	102	6.07	41	3.72	40	9.88	120	8.05	20	2.2	106	5.26	106	5.26	56	6.22	74	6.19	49	7.09	74	6.19	97	5.2	40	9.88	96	4.32	97	5.2	120	8.05	120	8.05	74	6.19	96	4.32	120	8.05	120	8.05	96	4.32	96	4.32
56	6.22	74	6.19	102	6.07	41	3.72	40	9.88	120	8.05	41	3.72	134	5.94	102	6.07	74	6.19	40	9.88	49	7.09	96	4.32	96	4.32	40	9.88	100	5.04	74	6.19	41	3.72	120	8.05	74	6.19	49	7.09	49	7.09	100	5.04	20	2.2	40	9.88
56	6.22	74	6.19	102	6.07	41	3.72	40	9.88	120	8.05	41	3.72	120	8.05	102	6.07	74	6.19	40	9.88	49	7.09	94	1.85	96	4.32	40	9.88	100	5.04	74	6.19	41	3.72	120	8.05	74	6.19	49	7.09	49	7.09	100	5.04	20	2.2	40	9.88
56	6.22	74	6.19	102	6.07	41	3.72	40	9.88	120	8.05	18	2.1	106	5.26	102	6.07	96	4.32	40	9.88	49	7.09	96	4.32	96	4.32	40	9.88	100	5.04	100	5.04	41	3.72	120	8.05	74	6.19	100	5.04	49	7.09	120	8.05	40	9.88	74	6.19
56	6.22	74	6.19	102	6.07	41	3.72	40	9.88	120	8.05	18	2.1	106	5.26	102	6.07	96	4.32	40	9.88	49	7.09	96	4.32	96	4.32	40	9.88	100	5.04	74	6.19	40	9.88	120	8.05	74	6.19	120	8.05	49	7.09	120	8.05	40	9.88	40	9.88
56	6.22	74	6.19	102	6.07	41	3.72	40	9.88	120	8.05	18	2.1	106	5.26	102	6.07	96	4.32	40	9.88	49	7.09	134	5.94	97	5.2	40	9.88	100	5.04	100	5.04	41	3.72	120	8.05	96	4.32	100	5.04	49	7.09	120	8.05	40	9.88	74	6.19
56	6.22	74	6.19	102	6.07	41	3.72	40	9.88	120	8.05	41	3.32	74	6.19	102	6.07	56	6.22	40	9.88	49	7.09	96	4.32	97	5.2	40	9.88	100	5.04	100	5.04	97	5.2	120	8.05	74	6.19	41	3.72	120	8.05	120	8.05	40	9.88	74	6.19
56	6.22	74	6.19	74	6.19	100	5.04	40	9.88	56	6.31	40	9.88	65	3.73	106	5.26	100	5.04	97	5.2	97	5.2	96	4.32	41	3.72	41	3.72	74	6.19	96	4.32	100	5.04	100	5.04	74	6.19	74	6.19	49	7.09	74	6.19	96	4.32	41	3.72
56	6.22	18	2.1	100	5.04	56	6.22	74	6.19	66	2.99	40	9.88	134	5.94	40	9.88	134	5.94	96	4.32	97	5.2	56	6.22	49	7.09	102	6.07	96	4.32	93	4.5	18	2.1	56	6.31	97	5.2	56	6.31	106	5.26	134	5.94	65	3.73	74	6.19
93	4.5	96	4.32	93	4.5	41	3.72	40	9.88	120	8.05	41	3.32	106	5.26	106	5.26	120	8.05	40	9.88	97	5.2	40	9.88	74	6.19	41	3.72	96	4.32	74	6.19	66	2.99	120	8.05	40	9.88	74	6.19	41	3.72	41	3.72	96	4.32	96	4.32
93	4.5	96	4.32	93	4.5	41	3.72	40	9.88	120	8.05	41	3.32	106	5.26	106	5.26	120	8.05	40	9.88	97	5.2	40	9.88	74	6.19	41	3.72	96	4.32	74	6.19	66	2.99	120	8.05	40	9.88	74	6.19	41	3.72	41	3.72	96	4.32	96	4.32
93	4.5	96	4.32	93	4.5	41	3.72	40	9.88	120	8.05	41	3.32	106	5.26	106	5.26	120	8.05	40	9.88	97	5.2	40	9.88	74	6.19	41	3.72	96	4.32	74	6.19	66	2.99	120	8.05	40	9.88	74	6.19	41	3.72	41	3.72	96	4.32	96	4.32
93	4.5	40	9.88	106	5.26	41	3.72	40	9.88	120	8.05	41	3.72	134	5.94	102	6.07	97	5.2	40	9.88	49	7.09	74	6.19	100	5.04	40	9.88	97	5.2	100	5.04	74	6.19	100	5.04	74	6.19	120	8.05	49	7.09	100	5.04	74	6.19	74	6.19
93	4.5	40	9.88	93	4.5	41	3.72	40	9.88	120	8.05	41	3.72	106	5.26	106	5.26	20	2.2	40	9.88	97	5.2	40	9.88	96	4.32	41	3.72	96	4.32	96	4.32	120	8.05	120	8.05	74	6.19	96	4.32	40	9.88	41	3.72	96	4.32	96	4.32
93	4.5	40	9.88	93	4.5	41	3.72	40	9.88	120	8.05	41	3.72	106	5.26	106	5.26	56	6.22	40	9.88	97	5.2	40	9.88	96	4.32	41	3.72	96	4.32	96	4.32	120	8.05	120	8.05	74	6.19	96	4.32	40	9.88	41	3.72	74	6.19	96	4.32
93	4.5	40	9.88	93	4.5	41	3.72	40	9.88	120	8.05	41	3.32	106	5.26	106	5.26	120	8.05	40	9.88	97	5.2	40	9.88	74	6.19	41	3.72	96	4.32	74	6.19	40	9.88	120	8.05	40	9.88	74	6.19	41	3.72	41	3.72	96	4.32	96	4.32
93	4.5	97	5.2	106	5.26	41	3.72	40	9.88	120	8.05	41	3.32	106	5.26	49	7.09	120	8.05	40	9.88	97	5.2	40	9.88	120	8.05	41	3.72	100	5.04	41	3.72	96	4.32	120	8.05	74	6.19	96	4.32	20	2.2	41	3.72	40	9.88	94	1.85
93	4.5	97	5.2	106	5.26	41	3.72	40	9.88	120	8.05	41	3.32	106	5.26	49	7.09	120	8.05	40	9.88	97	5.2	40	9.88	120	8.05	41	3.72	100	5.04	41	3.72	96	4.32	120	8.05	74	6.19	96	4.32	20	2.2	41	3.72	40	9.88	94	1.85
93	4.5	74	6.19	102	6.07	41	3.72	40	9.88	120	8.05	41	3.72	49	7.09	106	5.26	97	5.2	96	4.32	49	7.09	96	4.32	100	5.04	40	9.88	40	9.88	74	6.19	74	6.19	120	8.05	40	9.88	96	4.32	49	7.09	120	8.05	41	3.72	40	9.88
93	4.5	74	6.19	102	6.07	41	3.72	40	9.88	120	8.05	41	3.72	120	8.05	106	5.26	96	4.32	96	4.32	49	7.09	96	4.32	74	6.19	40	9.88	40	9.88	74	6.19	96	4.32	120	8.05	40	9.88	96	4.32	49	7.09	120	8.05	41	3.72	40	9.88
93	4.5	74	6.19	40	9.88	134	5.94	96	4.32	93	4.5	18	2.1	97	5.2	134	5.94	41	3.72	120	8.05	100	5.04	74	6.19	100	5.04	40	9.88	93	4.5	74	6.19	40	9.88	96	4.32	100	5.04	74	6.19	49	7.09	40	9.88	49	7.09	40	9.88
65	3.73	20	2.2	74	6.19	56	6.22	49	7.09	66	2.99	65	3.73	65	3.73	100	5.04	40	9.88	74	6.19	56	6.22	49	7.09	41	3.72	66	2.99	120	8.05	20	2.2	20	2.2	41	3.32	134	5.94	20	2.2	96	4.32	56	6.22	20	2.2	56	6.22
65	3.73	102	6.07	106	5.26	41	3.72	40	9.88	120	8.05	41	3.72	97	5.2	134	5.94	102	6.07	94	1.85	120	8.05	96	4.32	41	3.72	41	3.72	120	8.05	100	5.04	100	5.04	120	8.05	100	5.04	74	6.19	41	3.72	41	3.72	40	9.88	100	5.04
65	3.73	96	4.32	18	2.1	56	6.31	102	6.07	102	6.07	94	1.85	100	5.04	100	5.04	20	2.2	20	2.2	41	3.72	74	6.19	20	2.2	134	5.94	56	6.22	20	2.2	56	6.22	102	6.07	134	5.94	102	6.07	96	4.32	120	8.05	134	5.94	102	6.07
65	3.73	96	4.32	18	2.1	56	6.31	102	6.07	102	6.07	94	1.85	100	5.04	100	5.04	20	2.2	20	2.2	41	3.72	74	6.19	20	2.2	134	5.94	56	6.22	20	2.2	56	6.22	102	6.07	134	5.94	102	6.07	96	4.32	120	8.05	134	5.94	102	6.07
65	3.73	96	4.32	18	2.1	56	6.31	102	6.07	102	6.07	94	1.85	100	5.04	74	6.19	20	2.2	20	2.2	41	3.72	74	6.19	20	2.2	134	5.94	56	6.22	20	2.2	56	6.22	102	6.07	134	5.94	102	6.07	96	4.32	120	8.05	134	5.94	102	6.07
65	3.73	97	5.2	134	5.94	120	8.05	106	5.26	41	3.32	49	7.09	134	5.94	49	7.09	49	7.09	94	1.85	97	5.2	100	5.04	41	3.72	40	9.88	102	6.07	100	5.04	100	5.04	93	4.5	56	6.31	102	6.07	49	7.09	74	6.19	20	2.2	74	6.19
65	3.73	74	6.19	96	4.32	41	3.72	40	9.88	97	5.2	41	3.32	102	6.07	102	6.07	97	5.2	40	9.88	49	7.09	94	1.85	100	5.04	40	9.88	100	5.04	120	8.05	96	4.32	100	5.04	100	5.04	120	8.05	41	3.72	120	8.05	40	9.88	40	9.88
65	3.73	74	6.19	97	5.2	41	3.72	40	9.88	100	5.04	41	3.32	102	6.07	102	6.07	97	5.2	40	9.88	49	7.09	94	1.85	100	5.04	40	9.88	100	5.04	120	8.05	96	4.32	100	5.04	100	5.04	120	8.05	41	3.72	120	8.05	40	9.88	40	9.88
65	3.73	74	6.19	97	5.2	41	3.72	40	9.88	100	5.04	41	3.32	102	6.07	102	6.07	97	5.2	40	9.88	49	7.09	94	1.85	100	5.04	40	9.88	100	5.04	120	8.05	96	4.32	100	5.04	100	5.04	120	8.05	41	3.72	120	8.05	40	9.88	40	9.88
65	3.73	74	6.19	97	5.2	41	3.72	40	9.88	100	5.04	41	3.32	102	6.07	102	6.07	97	5.2	40	9.88	49	7.09	94	1.85	100	5.04	40	9.88	100	5.04	120	8.05	96	4.32	100	5.04	100	5.04	120	8.05	40	9.88	120	8.05	40	9.88	40	9.88
65	3.73	74	6.19	97	5.2	41	3.72	40	9.88	120	8.05	41	3.32	106	5.26	106	5.26	56	6.22	40	9.88	49	7.09	56	6.31	49	7.09	96	4.32	97	5.2	40	9.88	40	9.88	120	8.05	96	4.32	49	7.09	41	3.72	120	8.05	97	5.2	40	9.88
120	8.05	100	5.04	97	5.2	41	3.72	40	9.88	120	8.05	41	3.72	102	6.07	106	5.26	56	6.22	40	9.88	49	7.09	94	1.85	120	8.05	40	9.88	100	5.04	20	2.2	94	1.85	100	5.04	40	9.88	49	7.09	41	3.72	120	8.05	74	6.19	120	8.05
120	8.05	102	6.07	40	9.88	96	4.32	65	3.73	18	2.1	56	6.31	97	5.2	40	9.88	106	5.26	134	5.94	56	6.31	96	4.32	56	6.22	65	3.73	120	8.05	93	4.5	20	2.2	120	8.05	102	6.07	134	5.94	20	2.2	120	8.05	56	6.22	49	7.09
120	8.05	96	4.32	93	4.5	41	3.72	40	9.88	120	8.05	41	3.32	102	6.07	102	6.07	97	5.2	40	9.88	49	7.09	120	8.05	97	5.2	40	9.88	100	5.04	20	2.2	96	4.32	120	8.05	74	6.19	40	9.88	41	3.72	20	2.2	40	9.88	40	9.88
120	8.05	96	4.32	93	4.5	41	3.32	40	9.88	120	8.05	41	3.32	102	6.07	102	6.07	97	5.2	40	9.88	49	7.09	120	8.05	74	6.19	40	9.88	100	5.04	20	2.2	96	4.32	120	8.05	74	6.19	40	9.88	41	3.72	20	2.2	40	9.88	40	9.88
120	8.05	40	9.88	102	6.07	41	3.72	40	9.88	120	8.05	41	3.72	65	3.73	102	6.07	97	5.2	40	9.88	49	7.09	49	7.09	97	5.2	40	9.88	97	5.2	97	5.2	96	4.32	120	8.05	74	6.19	40	9.88	49	7.09	120	8.05	40	9.88	41	3.72
120	8.05	94	1.85	120	8.05	41	3.72	40	9.88	102	6.07	41	3.32	134	5.94	106	5.26	134	5.94	40	9.88	49	7.09	94	1.85	74	6.19	40	9.88	96	4.32	97	5.2	96	4.32	100	5.04	40	9.88	20	2.2	41	3.72	120	8.05	100	5.04	40	9.88
120	8.05	94	1.85	97	5.2	41	3.72	40	9.88	100	5.04	41	3.32	102	6.07	106	5.26	56	6.22	40	9.88	49	7.09	94	1.85	100	5.04	40	9.88	100	5.04	120	8.05	96	4.32	100	5.04	40	9.88	20	2.2	40	9.88	120	8.05	100	5.04	40	9.88
120	8.05	120	8.05	102	6.07	41	3.72	40	9.88	120	8.05	41	3.32	93	4.5	120	8.05	106	5.26	18	2.1	56	6.31	97	5.2	40	9.88	40	9.88	41	3.72	120	8.05	96	4.32	74	6.19	120	8.05	96	4.32	40	9.88	40	9.88	120	8.05	49	7.09
120	8.05	74	6.19	96	4.32	41	3.72	40	9.88	100	5.04	41	3.32	102	6.07	106	5.26	56	6.22	40	9.88	49	7.09	94	1.85	100	5.04	40	9.88	100	5.04	120	8.05	96	4.32	100	5.04	40	9.88	20	2.2	40	9.88	120	8.05	120	8.05	40	9.88
120	8.05	74	6.19	96	4.32	41	3.72	40	9.88	100	5.04	41	3.32	102	6.07	106	5.26	56	6.22	40	9.88	49	7.09	94	1.85	97	5.2	40	9.88	100	5.04	120	8.05	74	6.19	100	5.04	40	9.88	20	2.2	40	9.88	120	8.05	100	5.04	40	9.88
120	8.05	74	6.19	120	8.05	41	3.72	40	9.88	100	5.04	41	3.32	106	5.26	102	6.07	56	6.22	40	9.88	49	7.09	94	1.85	100	5.04	40	9.88	100	5.04	120	8.05	96	4.32	100	5.04	40	9.88	20	2.2	40	9.88	120	8.05	97	5.2	96	4.32
120	8.05	74	6.19	120	8.05	41	3.72	40	9.88	100	5.04	41	3.32	106	5.26	102	6.07	56	6.22	40	9.88	49	7.09	94	1.85	100	5.04	40	9.88	96	4.32	96	4.32	97	5.2	100	5.04	40	9.88	20	2.2	41	3.72	120	8.05	40	9.88	40	9.88
120	8.05	74	6.19	120	8.05	41	3.72	40	9.88	100	5.04	41	3.32	102	6.07	106	5.26	56	6.22	40	9.88	49	7.09	94	1.85	100	5.04	40	9.88	100	5.04	120	8.05	96	4.32	100	5.04	40	9.88	20	2.2	40	9.88	120	8.05	100	5.04	40	9.88
120	8.05	74	6.19	120	8.05	41	3.72	40	9.88	100	5.04	41	3.32	102	6.07	106	5.26	56	6.22	40	9.88	49	7.09	94	1.85	100	5.04	40	9.88	100	5.04	120	8.05	96	4.32	100	5.04	40	9.88	20	2.2	40	9.88	120	8.05	100	5.04	40	9.88
120	8.05	74	6.19	120	8.05	41	3.72	40	9.88	100	5.04	41	3.32	102	6.07	106	5.26	56	6.22	40	9.88	49	7.09	94	1.85	100	5.04	40	9.88	100	5.04	120	8.05	96	4.32	100	5.04	40	9.88	20	2.2	40	9.88	120	8.05	100	5.04	40	9.88
120	8.05	74	6.19	120	8.05	41	3.72	40	9.88	100	5.04	41	3.32	102	6.07	106	5.26	56	6.22	40	9.88	49	7.09	94	1.85	100	5.04	40	9.88	100	5.04	120	8.05	96	4.32	100	5.04	40	9.88	20	2.2	40	9.88	120	8.05	100	5.04	40	9.88
120	8.05	74	6.19	120	8.05	41	3.72	40	9.88	100	5.04	41	3.32	102	6.07	106	5.26	56	6.22	40	9.88	49	7.09	94	1.85	100	5.04	40	9.88	100	5.04	120	8.05	96	4.32	100	5.04	40	9.88	20	2.2	40	9.88	120	8.05	100	5.04	40	9.88
120	8.05	74	6.19	120	8.05	41	3.72	40	9.88	100	5.04	41	3.32	102	6.07	106	5.26	56	6.22	40	9.88	49	7.09	94	1.85	100	5.04	40	9.88	100	5.04	120	8.05	96	4.32	100	5.04	40	9.88	20	2.2	40	9.88	120	8.05	100	5.04	40	9.88
120	8.05	74	6.19	120	8.05	41	3.72	40	9.88	100	5.04	41	3.32	102	6.07	106	5.26	56	6.22	40	9.88	49	7.09	94	1.85	100	5.04	40	9.88	49	7.09	120	8.05	96	4.32	100	5.04	40	9.88	20	2.2	40	9.88	120	8.05	100	5.04	41	3.72
120	8.05	74	6.19	120	8.05	41	3.72	40	9.88	100	5.04	41	3.32	102	6.07	106	5.26	56	6.22	40	9.88	49	7.09	94	1.85	100	5.04	74	6.19	100	5.04	120	8.05	96	4.32	100	5.04	40	9.88	20	2.2	40	9.88	120	8.05	100	5.04	40	9.88
120	8.05	74	6.19	120	8.05	41	3.72	40	9.88	100	5.04	41	3.32	102	6.07	106	5.26	56	6.22	40	9.88	49	7.09	94	1.85	74	6.19	40	9.88	100	5.04	120	8.05	96	4.32	100	5.04	96	4.32	20	2.2	40	9.88	120	8.05	100	5.04	40	9.88
120	8.05	74	6.19	120	8.05	41	3.72	40	9.88	100	5.04	41	3.32	102	6.07	106	5.26	56	6.22	40	9.88	49	7.09	94	1.85	74	6.19	40	9.88	74	6.19	120	8.05	96	4.32	100	5.04	40	9.88	20	2.2	40	9.88	120	8.05	97	5.2	40	9.88
120	8.05	74	6.19	120	8.05	41	3.72	40	9.88	100	5.04	41	3.32	102	6.07	106	5.26	120	8.05	40	9.88	49	7.09	96	4.32	100	5.04	40	9.88	97	5.2	97	5.2	97	5.2	100	5.04	40	9.88	20	2.2	40	9.88	120	8.05	74	6.19	40	9.88
120	8.05	74	6.19	120	8.05	41	3.72	40	9.88	100	5.04	41	3.32	102	6.07	106	5.26	97	5.2	40	9.88	49	7.09	94	1.85	100	5.04	40	9.88	100	5.04	120	8.05	96	4.32	100	5.04	40	9.88	20	2.2	40	9.88	120	8.05	74	6.19	40	9.88
120	8.05	74	6.19	120	8.05	41	3.72	40	9.88	100	5.04	41	3.32	102	6.07	102	6.07	56	6.22	40	9.88	49	7.09	94	1.85	100	5.04	40	9.88	97	5.2	96	4.32	97	5.2	100	5.04	40	9.88	49	7.09	41	3.72	120	8.05	74	6.19	40	9.88
120	8.05	74	6.19	120	8.05	41	3.72	40	9.88	49	7.09	41	3.32	102	6.07	106	5.26	56	6.22	40	9.88	49	7.09	94	1.85	100	5.04	40	9.88	100	5.04	120	8.05	96	4.32	100	5.04	40	9.88	20	2.2	40	9.88	120	8.05	100	5.04	40	9.88
120	8.05	74	6.19	120	8.05	41	3.72	40	9.88	49	7.09	41	3.32	102	6.07	106	5.26	56	6.22	40	9.88	49	7.09	94	1.85	100	5.04	40	9.88	100	5.04	120	8.05	96	4.32	100	5.04	40	9.88	20	2.2	40	9.88	120	8.05	100	5.04	40	9.88
120	8.05	74	6.19	97	5.2	41	3.72	40	9.88	100	5.04	41	3.32	106	5.26	102	6.07	56	6.22	40	9.88	49	7.09	56	6.31	100	5.04	41	3.72	120	8.05	41	3.72	94	1.85	120	8.05	40	9.88	120	8.05	41	3.72	120	8.05	120	8.05	40	9.88
120	8.05	74	6.19	97	5.2	41	3.72	40	9.88	100	5.04	41	3.32	102	6.07	102	6.07	134	5.94	40	9.88	49	7.09	96	4.32	100	5.04	40	9.88	100	5.04	120	8.05	96	4.32	100	5.04	100	5.04	120	8.05	41	3.72	120	8.05	40	9.88	40	9.88
120	8.05	74	6.19	97	5.2	41	3.72	40	9.88	100	5.04	41	3.32	102	6.07	102	6.07	97	5.2	40	9.88	49	7.09	94	1.85	100	5.04	40	9.88	100	5.04	120	8.05	96	4.32	100	5.04	100	5.04	120	8.05	41	3.72	120	8.05	40	9.88	40	9.88
97	5.2	102	6.07	102	6.07	41	3.72	40	9.88	120	8.05	41	3.32	97	5.2	56	6.31	96	4.32	96	4.32	120	8.05	74	6.19	96	4.32	41	3.72	120	8.05	120	8.05	74	6.19	120	8.05	74	6.19	41	3.72	41	3.72	41	3.72	40	9.88	96	4.32
97	5.2	102	6.07	41	3.72	40	9.88	120	8.05	41	3.32	100	5.04	49	7.09	106	5.26	56	6.22	40	9.88	97	5.2	40	9.88	96	4.32	120	8.05	96	4.32	96	4.32	120	8.05	120	8.05	74	6.19	96	4.32	40	9.88	41	3.72	96	4.32	96	4.32
97	5.2	102	6.07	41	3.72	40	9.88	120	8.05	41	3.32	100	5.04	49	7.09	106	5.26	56	6.22	40	9.88	97	5.2	40	9.88	74	6.19	96	4.32	96	4.32	96	4.32	120	8.05	120	8.05	74	6.19	96	4.32	40	9.88	41	3.72	96	4.32	96	4.32
97	5.2	102	6.07	41	3.72	40	9.88	120	8.05	41	3.32	93	4.5	106	5.26	106	5.26	56	6.22	40	9.88	97	5.2	40	9.88	100	5.04	41	3.72	96	4.32	74	6.19	40	9.88	120	8.05	74	6.19	74	6.19	41	3.72	96	4.32	40	9.88	96	4.32
97	5.2	102	6.07	41	3.72	40	9.88	120	8.05	41	3.32	65	3.73	134	5.94	106	5.26	120	8.05	40	9.88	97	5.2	40	9.88	74	6.19	41	3.72	96	4.32	74	6.19	40	9.88	120	8.05	94	1.85	74	6.19	40	9.88	96	4.32	40	9.88	96	4.32
97	5.2	96	4.32	106	5.26	41	3.72	40	9.88	120	8.05	41	3.32	102	6.07	106	5.26	40	9.88	40	9.88	49	7.09	96	4.32	74	6.19	40	9.88	97	5.2	97	5.2	97	5.2	100	5.04	40	9.88	74	6.19	40	9.88	120	8.05	120	8.05	20	2.2
97	5.2	96	4.32	102	6.07	41	3.72	40	9.88	106	5.26	41	3.72	120	8.05	102	6.07	56	6.22	40	9.88	49	7.09	96	4.32	97	5.2	40	9.88	96	4.32	100	5.04	96	4.32	100	5.04	100	5.04	41	3.72	49	7.09	100	5.04	40	9.88	100	5.04
97	5.2	96	4.32	102	6.07	41	3.72	40	9.88	120	8.05	41	3.32	102	6.07	102	6.07	56	6.22	40	9.88	49	7.09	41	3.32	120	8.05	40	9.88	100	5.04	100	5.04	96	4.32	97	5.2	96	4.32	41	3.72	120	8.05	120	8.05	96	4.32	96	4.32
97	5.2	96	4.32	102	6.07	41	3.32	40	9.88	120	8.05	41	3.32	102	6.07	106	5.26	56	6.22	40	9.88	49	7.09	100	5.04	100	5.04	40	9.88	100	5.04	41	3.32	97	5.2	49	7.09	120	8.05	40	9.88	120	8.05	120	8.05	40	9.88	74	6.19
97	5.2	96	4.32	93	4.5	41	3.72	40	9.88	120	8.05	41	3.32	106	5.26	102	6.07	56	6.22	40	9.88	49	7.09	120	8.05	120	8.05	40	9.88	100	5.04	20	2.2	96	4.32	120	8.05	74	6.19	40	9.88	41	3.72	20	2.2	40	9.88	96	4.32
97	5.2	96	4.32	93	4.5	41	3.72	40	9.88	120	8.05	41	3.32	106	5.26	102	6.07	56	6.22	40	9.88	49	7.09	120	8.05	120	8.05	40	9.88	100	5.04	20	2.2	96	4.32	120	8.05	74	6.19	40	9.88	41	3.72	20	2.2	40	9.88	96	4.32
97	5.2	96	4.32	97	5.2	41	3.72	40	9.88	120	8.05	41	3.32	134	5.94	106	5.26	56	6.22	40	9.88	49	7.09	56	6.31	49	7.09	96	4.32	97	5.2	40	9.88	40	9.88	120	8.05	96	4.32	49	7.09	41	3.72	120	8.05	97	5.2	40	9.88
97	5.2	40	9.88	106	5.26	41	3.32	94	1.85	100	5.04	18	2.1	49	7.09	106	5.26	100	5.04	49	7.09	49	7.09	96	4.32	100	5.04	74	6.19	74	6.19	97	5.2	94	1.85	100	5.04	74	6.19	96	4.32	49	7.09	106	5.26	74	6.19	40	9.88
97	5.2	40	9.88	102	6.07	41	3.72	40	9.88	120	8.05	41	3.72	102	6.07	102	6.07	96	4.32	40	9.88	49	7.09	49	7.09	97	5.2	40	9.88	100	5.04	100	5.04	40	9.88	120	8.05	96	4.32	97	5.2	49	7.09	120	8.05	40	9.88	40	9.88
97	5.2	65	3.73	102	6.07	41	3.72	40	9.88	120	8.05	41	3.32	102	6.07	102	6.07	56	6.22	40	9.88	49	7.09	41	3.32	120	8.05	40	9.88	100	5.04	100	5.04	96	4.32	120	8.05	96	4.32	40	9.88	120	8.05	120	8.05	40	9.88	96	4.32
97	5.2	120	8.05	120	8.05	41	3.72	40	9.88	100	5.04	41	3.72	102	6.07	102	6.07	56	6.22	40	9.88	49	7.09	94	1.85	100	5.04	40	9.88	100	5.04	120	8.05	96	4.32	100	5.04	40	9.88	20	2.2	40	9.88	120	8.05	100	5.04	40	9.88
97	5.2	97	5.2	102	6.07	41	3.72	40	9.88	120	8.05	41	3.32	102	6.07	106	5.26	106	5.26	40	9.88	49	7.09	40	9.88	96	4.32	40	9.88	100	5.04	100	5.04	74	6.19	120	8.05	96	4.32	40	9.88	120	8.05	120	8.05	40	9.88	74	6.19
97	5.2	97	5.2	102	6.07	41	3.72	40	9.88	120	8.05	41	3.32	102	6.07	49	7.09	56	6.22	40	9.88	49	7.09	41	3.32	49	7.09	40	9.88	97	5.2	120	8.05	97	5.2	100	5.04	94	1.85	96	4.32	120	8.05	120	8.05	56	6.22	74	6.19
97	5.2	97	5.2	102	6.07	41	3.72	40	9.88	120	8.05	41	3.32	56	6.31	102	6.07	56	6.22	40	9.88	49	7.09	41	3.32	49	7.09	40	9.88	120	8.05	100	5.04	96	4.32	120	8.05	96	4.32	41	3.72	120	8.05	120	8.05	40	9.88	96	4.32
97	5.2	74	6.19	102	6.07	41	3.72	40	9.88	97	5.2	41	3.32	97	5.2	102	6.07	56	6.22	40	9.88	49	7.09	41	3.32	120	8.05	40	9.88	100	5.04	100	5.04	96	4.32	97	5.2	120	8.05	41	3.72	120	8.05	97	5.2	40	9.88	97	5.2
97	5.2	74	6.19	96	4.32	41	3.72	40	9.88	100	5.04	41	3.32	102	6.07	106	5.26	56	6.22	40	9.88	49	7.09	94	1.85	97	5.2	40	9.88	100	5.04	20	2.2	96	4.32	100	5.04	40	9.88	20	2.2	40	9.88	120	8.05	100	5.04	40	9.88
97	5.2	74	6.19	96	4.32	41	3.72	40	9.88	100	5.04	41	3.32	102	6.07	106	5.26	56	6.22	40	9.88	49	7.09	94	1.85	97	5.2	40	9.88	100	5.04	20	2.2	96	4.32	100	5.04	40	9.88	20	2.2	40	9.88	120	8.05	100	5.04	40	9.88
97	5.2	74	6.19	120	8.05	41	3.72	40	9.88	100	5.04	41	3.32	102	6.07	106	5.26	56	6.22	40	9.88	49	7.09	94	1.85	97	5.2	40	9.88	97	5.2	120	8.05	96	4.32	120	8.05	40	9.88	20	2.2	40	9.88	120	8.05	100	5.04	40	9.88
97	5.2	74	6.19	120	8.05	41	3.72	40	9.88	100	5.04	41	3.32	102	6.07	102	6.07	56	6.22	40	9.88	49	7.09	96	4.32	97	5.2	40	9.88	100	5.04	120	8.05	96	4.32	97	5.2	40	9.88	20	2.2	40	9.88	120	8.05	100	5.04	40	9.88
97	5.2	74	6.19	97	5.2	41	3.72	40	9.88	120	8.05	41	3.32	106	5.26	106	5.26	56	6.22	40	9.88	49	7.09	94	1.85	49	7.09	40	9.88	97	5.2	96	4.32	96	4.32	120	8.05	94	1.85	49	7.09	41	3.72	120	8.05	100	5.04	40	9.88
97	5.2	74	6.19	97	5.2	41	3.72	40	9.88	41	3.32	41	3.32	134	5.94	106	5.26	56	6.22	40	9.88	49	7.09	56	6.31	49	7.09	96	4.32	97	5.2	40	9.88	40	9.88	120	8.05	96	4.32	49	7.09	41	3.72	120	8.05	97	5.2	40	9.88
97	5.2	74	6.19	74	6.19	41	3.72	40	9.88	120	8.05	41	3.32	102	6.07	102	6.07	56	6.22	40	9.88	49	7.09	94	1.85	100	5.04	40	9.88	120	8.05	40	9.88	40	9.88	120	8.05	40	9.88	20	2.2	41	3.72	120	8.05	100	5.04	41	3.72
97	5.2	74	6.19	74	6.19	41	3.72	40	9.88	120	8.05	41	3.32	102	6.07	102	6.07	56	6.22	40	9.88	49	7.09	74	6.19	100	5.04	40	9.88	120	8.05	40	9.88	96	4.32	120	8.05	40	9.88	41	3.72	41	3.72	120	8.05	100	5.04	74	6.19
74	6.19	106	5.26	41	3.72	40	9.88	120	8.05	41	3.32	106	5.26	97	5.2	106	5.26	100	5.04	96	4.32	120	8.05	74	6.19	74	6.19	40	9.88	120	8.05	120	8.05	74	6.19	120	8.05	74	6.19	40	9.88	41	3.72	41	3.72	41	3.72	40	9.88
74	6.19	96	4.32	106	5.26	41	3.72	40	9.88	100	5.04	41	3.32	102	6.07	106	5.26	40	9.88	40	9.88	49	7.09	40	9.88	120	8.05	94	1.85	100	5.04	97	5.2	94	1.85	120	8.05	74	6.19	120	8.05	120	8.05	120	8.05	100	5.04	74	6.19
74	6.19	96	4.32	102	6.07	41	3.72	40	9.88	120	8.05	41	3.72	102	6.07	102	6.07	97	5.2	94	1.85	49	7.09	100	5.04	40	9.88	40	9.88	100	5.04	100	5.04	74	6.19	120	8.05	40	9.88	41	3.72	49	7.09	100	5.04	100	5.04	40	9.88
74	6.19	96	4.32	102	6.07	41	3.72	40	9.88	120	8.05	41	3.32	102	6.07	102	6.07	120	8.05	40	9.88	49	7.09	94	1.85	100	5.04	40	9.88	120	8.05	120	8.05	74	6.19	120	8.05	97	5.2	74	6.19	41	3.72	120	8.05	40	9.88	40	9.88
74	6.19	96	4.32	102	6.07	41	3.72	40	9.88	120	8.05	41	3.32	93	4.5	102	6.07	56	6.22	40	9.88	49	7.09	96	4.32	41	3.72	40	9.88	100	5.04	96	4.32	97	5.2	74	6.19	96	4.32	96	4.32	41	3.72	41	3.72	40	9.88	96	4.32
74	6.19	96	4.32	102	6.07	41	3.72	40	9.88	120	8.05	41	3.32	93	4.5	102	6.07	56	6.22	40	9.88	49	7.09	96	4.32	41	3.72	40	9.88	100	5.04	74	6.19	97	5.2	74	6.19	96	4.32	96	4.32	41	3.72	41	3.72	40	9.88	96	4.32
74	6.19	96	4.32	102	6.07	41	3.72	40	9.88	120	8.05	41	3.32	97	5.2	102	6.07	96	4.32	94	1.85	49	7.09	94	1.85	74	6.19	40	9.88	20	2.2	96	4.32	41	3.72	120	8.05	41	3.72	96	4.32	49	7.09	40	9.88	40	9.88	40	9.88
74	6.19	96	4.32	102	6.07	41	3.32	40	9.88	120	8.05	41	3.32	93	4.5	102	6.07	56	6.22	40	9.88	49	7.09	40	9.88	74	6.19	40	9.88	100	5.04	40	9.88	74	6.19	120	8.05	94	1.85	97	5.2	41	3.72	120	8.05	40	9.88	94	1.85
74	6.19	96	4.32	93	4.5	41	3.72	40	9.88	120	8.05	41	3.32	102	6.07	102	6.07	94	1.85	40	9.88	49	7.09	97	5.2	120	8.05	40	9.88	100	5.04	20	2.2	96	4.32	120	8.05	74	6.19	40	9.88	40	9.88	20	2.2	40	9.88	40	9.88
74	6.19	96	4.32	97	5.2	41	3.72	40	9.88	120	8.05	41	3.32	106	5.26	102	6.07	56	6.22	40	9.88	49	7.09	41	3.72	74	6.19	40	9.88	100	5.04	20	2.2	120	8.05	100	5.04	40	9.88	20	2.2	41	3.72	41	3.72	40	9.88	96	4.32
74	6.19	96	4.32	97	5.2	41	3.72	40	9.88	120	8.05	41	3.32	106	5.26	102	6.07	56	6.22	40	9.88	49	7.09	41	3.72	74	6.19	40	9.88	97	5.2	20	2.2	120	8.05	100	5.04	40	9.88	49	7.09	41	3.72	41	3.72	40	9.88	96	4.32
74	6.19	96	4.32	74	6.19	41	3.72	40	9.88	49	7.09	41	3.32	102	6.07	106	5.26	56	6.22	40	9.88	49	7.09	94	1.85	120	8.05	40	9.88	100	5.04	96	4.32	40	9.88	100	5.04	40	9.88	20	2.2	41	3.72	120	8.05	100	5.04	40	9.88
74	6.19	94	1.85	120	8.05	41	3.72	40	9.88	97	5.2	41	3.32	106	5.26	102	6.07	56	6.22	40	9.88	49	7.09	96	4.32	74	6.19	40	9.88	74	6.19	120	8.05	97	5.2	100	5.04	40	9.88	120	8.05	40	9.88	41	3.72	40	9.88	100	5.04
74	6.19	97	5.2	96	4.32	41	3.72	40	9.88	120	8.05	41	3.72	106	5.26	102	6.07	40	9.88	40	9.88	49	7.09	97	5.2	74	6.19	40	9.88	74	6.19	120	8.05	94	1.85	100	5.04	40	9.88	97	5.2	41	3.72	120	8.05	40	9.88	96	4.32
74	6.19	74	6.19	100	5.04	96	4.32	40	9.88	106	5.26	41	3.32	56	6.31	106	5.26	56	6.22	40	9.88	49	7.09	56	6.31	100	5.04	40	9.88	100	5.04	49	7.09	41	3.72	100	5.04	40	9.88	20	2.2	41	3.72	120	8.05	74	6.19	40	9.88
74	6.19	74	6.19	100	5.04	96	4.32	40	9.88	106	5.26	41	3.32	65	3.73	106	5.26	56	6.22	40	9.88	49	7.09	56	6.31	100	5.04	40	9.88	100	5.04	49	7.09	41	3.72	100	5.04	40	9.88	20	2.2	41	3.72	120	8.05	40	9.88	40	9.88
74	6.19	74	6.19	106	5.26	74	6.19	40	9.88	106	5.26	41	3.32	65	3.73	106	5.26	56	6.22	40	9.88	49	7.09	56	6.31	120	8.05	40	9.88	100	5.04	49	7.09	41	3.72	100	5.04	40	9.88	20	2.2	41	3.72	120	8.05	74	6.19	40	9.88
74	6.19	74	6.19	102	6.07	41	3.72	40	9.88	120	8.05	40	9.88	93	4.5	106	5.26	97	5.2	94	1.85	49	7.09	96	4.32	74	6.19	40	9.88	97	5.2	74	6.19	40	9.88	120	8.05	74	6.19	97	5.2	49	7.09	100	5.04	97	5.2	40	9.88
74	6.19	74	6.19	120	8.05	96	4.32	40	9.88	106	5.26	41	3.32	65	3.73	106	5.26	56	6.22	40	9.88	49	7.09	56	6.31	100	5.04	40	9.88	100	5.04	49	7.09	96	4.32	100	5.04	40	9.88	20	2.2	41	3.72	120	8.05	41	3.72	40	9.88
74	6.19	74	6.19	120	8.05	96	4.32	40	9.88	106	5.26	41	3.32	65	3.73	106	5.26	56	6.22	40	9.88	49	7.09	56	6.31	100	5.04	40	9.88	100	5.04	49	7.09	96	4.32	100	5.04	40	9.88	20	2.2	41	3.72	120	8.05	74	6.19	40	9.88
74	6.19	74	6.19	120	8.05	96	4.32	40	9.88	106	5.26	41	3.32	65	3.73	102	6.07	56	6.22	40	9.88	49	7.09	56	6.31	100	5.04	40	9.88	100	5.04	49	7.09	41	3.72	100	5.04	40	9.88	20	2.2	41	3.72	120	8.05	74	6.19	40	9.88
74	6.19	74	6.19	97	5.2	41	3.72	40	9.88	100	5.04	41	3.32	102	6.07	106	5.26	56	6.22	120	8.05	49	7.09	94	1.85	100	5.04	40	9.88	100	5.04	74	6.19	40	9.88	100	5.04	74	6.19	20	2.2	41	3.72	120	8.05	74	6.19	40	9.88
74	6.19	74	6.19	97	5.2	41	3.72	40	9.88	106	5.26	41	3.32	56	6.31	102	6.07	56	6.22	40	9.88	49	7.09	94	1.85	100	5.04	40	9.88	100	5.04	74	6.19	40	9.88	100	5.04	74	6.19	41	3.72	41	3.72	120	8.05	120	8.05	40	9.88
74	6.19	74	6.19	97	5.2	41	3.72	40	9.88	106	5.26	41	3.32	56	6.31	102	6.07	56	6.22	40	9.88	49	7.09	94	1.85	100	5.04	40	9.88	97	5.2	49	7.09	40	9.88	100	5.04	74	6.19	40	9.88	41	3.72	120	8.05	120	8.05	40	9.88
74	6.19	74	6.19	97	5.2	41	3.72	40	9.88	120	8.05	66	2.99	56	6.31	102	6.07	56	6.22	40	9.88	49	7.09	40	9.88	96	4.32	40	9.88	74	6.19	20	2.2	97	5.2	120	8.05	40	9.88	120	8.05	41	3.72	120	8.05	40	9.88	40	9.88
74	6.19	74	6.19	97	5.2	96	4.32	40	9.88	106	5.26	41	3.32	65	3.73	106	5.26	56	6.22	40	9.88	49	7.09	56	6.31	100	5.04	40	9.88	100	5.04	49	7.09	41	3.72	100	5.04	40	9.88	20	2.2	41	3.72	120	8.05	74	6.19	40	9.88
74	6.19	74	6.19	74	6.19	96	4.32	41	3.72	106	5.26	41	3.32	65	3.73	106	5.26	56	6.22	40	9.88	49	7.09	56	6.31	100	5.04	40	9.88	100	5.04	49	7.09	41	3.72	100	5.04	40	9.88	20	2.2	41	3.72	120	8.05	74	6.19	40	9.88
18	2.1	102	6.07	106	5.26	41	3.72	40	9.88	120	8.05	41	3.32	120	8.05	106	5.26	74	6.19	96	4.32	120	8.05	74	6.19	74	6.19	40	9.88	74	6.19	120	8.05	74	6.19	100	5.04	74	6.19	41	3.72	40	9.88	41	3.32	40	9.88	94	1.85
41	3.32	40	9.88	102	6.07	41	3.32	40	9.88	100	5.04	18	2.1	106	5.26	134	5.94	56	6.22	102	6.07	100	5.04	96	4.32	100	5.04	20	2.2	94	1.85	74	6.19	40	9.88	100	5.04	49	7.09	40	9.88	49	7.09	96	4.32	40	9.88	100	5.04
0.00000	0.00000	100	5.04	40	9.88	134	5.94	56	6.22	49	7.09	74	6.19	93	4.5	56	6.22	20	2.2	20	2.2	41	3.32	74	6.19	20	2.2	74	6.19	65	3.73	20	2.2	120	8.05	102	6.07	49	7.09	102	6.07	96	4.32	120	8.05	134	5.94	93	4.5
0.00000	0.00000	100	5.04	56	6.22	56	6.31	56	6.22	49	7.09	100	5.04	93	4.5	120	8.05	20	2.2	20	2.2	41	3.32	40	9.88	20	2.2	74	6.19	56	6.22	20	2.2	120	8.05	102	6.07	49	7.09	102	6.07	96	4.32	120	8.05	134	5.94	97	5.2
0.00000	0.00000	20	2.2	41	3.32	134	5.94	20	2.2	74	6.19	40	9.88	20	2.2	120	8.05	102	6.07	49	7.09	102	6.07	96	4.32	120	8.05	134	5.94	97	5.2	97	5.2	106	5.26	120	8.05	102	6.07	120	8.05	20	2.2	96	4.32	93	4.5	20	2.2
0.00000	0.00000	49	7.09	100	5.04	93	4.5	56	6.22	20	2.2	20	2.2	41	3.32	49	7.09	20	2.2	40	9.88	56	6.22	20	2.2	120	8.05	102	6.07	49	7.09	102	6.07	96	4.32	120	8.05	134	5.94	65	3.73	97	5.2	74	6.19	49	7.09	65	3.73
0.00000	0.00000	40	9.88	100	5.04	74	6.19	106	5.26	96	4.32	94	1.85	120	8.05	93	4.5	96	4.32	56	6.22	65	3.73	120	8.05	93	4.5	20	2.2	120	8.05	106	5.26	134	5.94	20	2.2	40	9.88	56	6.22	49	7.09	41	3.72	65	3.73	56	6.31
0.00000	0.00000	56	6.22	49	7.09	41	3.72	65	3.73	65	3.73	100	5.04	93	4.5	65	3.73	56	6.22	65	3.73	100	5.04	93	4.5	120	8.05	20	2.2	20	2.2	41	3.32	106	5.26	20	2.2	74	6.19	56	6.22	20	2.2	120	8.05	102	6.07	49	7.09
0.00000	0.00000	120	8.05	102	6.07	49	7.09	102	6.07	96	4.32	120	8.05	134	5.94	96	4.32	97	5.2	106	5.26	120	8.05	74	6.19	120	8.05	20	2.2	97	5.2	93	4.5	20	2.2	56	6.22	106	5.26	94	1.85	102	6.07	18	2.1	56	6.22	134	5.94
0.00000	0.00000	74	6.19	106	5.26	41	3.72	40	9.88	120	8.05	41	3.32	97	5.2	66	2.99	96	4.32	40	9.88	120	8.05	100	5.04	41	3.72	41	3.72	120	8.05	100	5.04	97	5.2	120	8.05	74	6.19	40	9.88	41	3.72	41	3.72	40	9.88	100	5.04
0.00000	0.00000	74	6.19	106	5.26	41	3.72	40	9.88	120	8.05	41	3.32	97	5.2	66	2.99	96	4.32	40	9.88	120	8.05	100	5.04	41	3.72	41	3.72	120	8.05	100	5.04	97	5.2	120	8.05	74	6.19	40	9.88	41	3.72	41	3.72	40	9.88	97	5.2
100	5.04	41	3.72	97	5.2	41	3.72	40	9.88	97	5.2	41	3.72	102	6.07	102	6.07	56	6.22	40	9.88	49	7.09	94	1.85	97	5.2	40	9.88	74	6.19	41	3.72	40	9.88	100	5.04	40	9.88	120	8.05	41	3.72	120	8.05	40	9.88	40	9.88
100	5.04	96	4.32	106	5.26	41	3.72	40	9.88	120	8.05	41	3.32	56	6.31	106	5.26	40	9.88	40	9.88	49	7.09	74	6.19	100	5.04	40	9.88	97	5.2	97	5.2	97	5.2	100	5.04	40	9.88	74	6.19	40	9.88	120	8.05	41	3.72	20	2.2
100	5.04	96	4.32	102	6.07	41	3.72	40	9.88	120	8.05	41	3.72	97	5.2	102	6.07	96	4.32	94	1.85	49	7.09	96	4.32	74	6.19	40	9.88	74	6.19	20	2.2	41	3.72	120	8.05	40	9.88	41	3.72	49	7.09	74	6.19	49	7.09	40	9.88
100	5.04	96	4.32	134	5.94	41	3.72	40	9.88	120	8.05	41	3.32	97	5.2	106	5.26	97	5.2	94	1.85	49	7.09	100	5.04	120	8.05	40	9.88	97	5.2	100	5.04	96	4.32	100	5.04	41	3.72	96	4.32	40	9.88	41	3.72	96	4.32	97	5.2
100	5.04	94	1.85	96	4.32	41	3.72	40	9.88	120	8.05	41	3.32	102	6.07	102	6.07	56	6.22	40	9.88	49	7.09	94	1.85	74	6.19	40	9.88	74	6.19	120	8.05	40	9.88	100	5.04	40	9.88	20	2.2	41	3.72	120	8.05	40	9.88	40	9.88
100	5.04	97	5.2	134	5.94	41	3.32	40	9.88	120	8.05	41	3.32	96	4.32	106	5.26	97	5.2	40	9.88	49	7.09	100	5.04	120	8.05	40	9.88	97	5.2	100	5.04	96	4.32	100	5.04	41	3.72	96	4.32	41	3.72	41	3.72	96	4.32	97	5.2
100	5.04	97	5.2	97	5.2	74	6.19	40	9.88	134	5.94	18	2.1	65	3.73	106	5.26	56	6.22	74	6.19	120	8.05	96	4.32	74	6.19	96	4.32	40	9.88	120	8.05	41	3.72	96	4.32	40	9.88	40	9.88	120	8.05	40	9.88	40	9.88	40	9.88
100	5.04	74	6.19	106	5.26	41	3.72	40	9.88	120	8.05	41	3.32	49	7.09	134	5.94	20	2.2	40	9.88	49	7.09	94	1.85	74	6.19	40	9.88	100	5.04	97	5.2	100	5.04	100	5.04	40	9.88	40	9.88	41	3.72	120	8.05	74	6.19	20	2.2
100	5.04	74	6.19	102	6.07	41	3.72	40	9.88	120	8.05	41	3.72	56	6.31	102	6.07	40	9.88	94	1.85	49	7.09	96	4.32	74	6.19	40	9.88	74	6.19	41	3.72	41	3.72	120	8.05	40	9.88	40	9.88	49	7.09	100	5.04	49	7.09	40	9.88
100	5.04	74	6.19	102	6.07	41	3.72	40	9.88	120	8.05	41	3.72	120	8.05	102	6.07	74	6.19	94	1.85	49	7.09	96	4.32	74	6.19	40	9.88	74	6.19	96	4.32	41	3.72	120	8.05	40	9.88	41	3.72	49	7.09	100	5.04	49	7.09	40	9.88
100	5.04	74	6.19	102	6.07	41	3.72	40	9.88	120	8.05	41	3.72	97	5.2	106	5.26	41	3.72	94	1.85	49	7.09	96	4.32	74	6.19	40	9.88	74	6.19	41	3.72	41	3.72	120	8.05	40	9.88	41	3.72	49	7.09	74	6.19	49	7.09	40	9.88
100	5.04	74	6.19	102	6.07	41	3.72	40	9.88	120	8.05	41	3.72	97	5.2	102	6.07	96	4.32	94	1.85	49	7.09	96	4.32	96	4.32	40	9.88	74	6.19	41	3.72	41	3.72	120	8.05	40	9.88	41	3.72	49	7.09	74	6.19	74	6.19	40	9.88
100	5.04	74	6.19	102	6.07	41	3.72	40	9.88	120	8.05	41	3.72	97	5.2	102	6.07	96	4.32	94	1.85	49	7.09	96	4.32	74	6.19	40	9.88	74	6.19	41	3.72	41	3.72	120	8.05	40	9.88	41	3.72	49	7.09	74	6.19	49	7.09	40	9.88
100	5.04	74	6.19	102	6.07	41	3.72	40	9.88	120	8.05	41	3.72	97	5.2	102	6.07	96	4.32	94	1.85	49	7.09	74	6.19	74	6.19	40	9.88	74	6.19	41	3.72	41	3.72	120	8.05	40	9.88	41	3.72	49	7.09	74	6.19	49	7.09	40	9.88
100	5.04	74	6.19	102	6.07	41	3.72	40	9.88	120	8.05	41	3.72	97	5.2	102	6.07	74	6.19	94	1.85	49	7.09	96	4.32	96	4.32	40	9.88	74	6.19	41	3.72	41	3.72	120	8.05	40	9.88	41	3.72	49	7.09	100	5.04	49	7.09	40	9.88
100	5.04	74	6.19	102	6.07	41	3.72	40	9.88	120	8.05	41	3.72	97	5.2	102	6.07	74	6.19	94	1.85	49	7.09	74	6.19	40	9.88	40	9.88	40	9.88	41	3.72	74	6.19	120	8.05	40	9.88	41	3.72	49	7.09	74	6.19	49	7.09	40	9.88
100	5.04	74	6.19	74	6.19	41	3.72	40	9.88	120	8.05	66	2.99	18	2.1	102	6.07	56	6.22	40	9.88	49	7.09	94	1.85	74	6.19	40	9.88	100	5.04	120	8.05	40	9.88	100	5.04	40	9.88	20	2.2	41	3.72	120	8.05	66	2.99	40	9.88
100	5.04	74	6.19	74	6.19	41	3.72	40	9.88	120	8.05	41	3.32	93	4.5	102	6.07	56	6.22	40	9.88	49	7.09	96	4.32	74	6.19	40	9.88	74	6.19	56	6.22	40	9.88	100	5.04	40	9.88	41	3.72	41	3.72	120	8.05	40	9.88	74	6.19
106	5.26	96	4.32	134	5.94	41	3.32	40	9.88	120	8.05	41	3.32	106	5.26	106	5.26	66	2.99	40	9.88	49	7.09	41	3.32	97	5.2	41	3.72	41	3.32	120	8.05	96	4.32	120	8.05	74	6.19	96	4.32	40	9.88	120	8.05	96	4.32	97	5.2
106	5.26	96	4.32	134	5.94	41	3.32	40	9.88	120	8.05	41	3.32	49	7.09	106	5.26	93	4.5	40	9.88	49	7.09	100	5.04	97	5.2	40	9.88	120	8.05	120	8.05	96	4.32	120	8.05	74	6.19	96	4.32	40	9.88	120	8.05	74	6.19	97	5.2
106	5.26	74	6.19	102	6.07	41	3.72	40	9.88	120	8.05	41	3.72	97	5.2	102	6.07	96	4.32	94	1.85	49	7.09	96	4.32	74	6.19	40	9.88	74	6.19	96	4.32	41	3.72	120	8.05	40	9.88	41	3.72	49	7.09	100	5.04	74	6.19	40	9.88
102	6.07	102	6.07	41	3.72	40	9.88	120	8.05	41	3.72	97	5.2	106	5.26	49	7.09	100	5.04	96	4.32	120	8.05	100	5.04	120	8.05	40	9.88	40	9.88	120	8.05	96	4.32	97	5.2	74	6.19	40	9.88	41	3.72	120	8.05	40	9.88	96	4.32
102	6.07	97	5.2	102	6.07	41	3.72	40	9.88	120	8.05	41	3.72	102	6.07	102	6.07	96	4.32	94	1.85	49	7.09	96	4.32	40	9.88	40	9.88	97	5.2	97	5.2	96	4.32	120	8.05	96	4.32	74	6.19	49	7.09	100	5.04	41	3.72	74	6.19
102	6.07	97	5.2	102	6.07	41	3.72	40	9.88	120	8.05	41	3.32	102	6.07	102	6.07	96	4.32	94	1.85	49	7.09	96	4.32	40	9.88	40	9.88	97	5.2	97	5.2	96	4.32	120	8.05	40	9.88	74	6.19	49	7.09	100	5.04	41	3.72	96	4.32
102	6.07	74	6.19	102	6.07	41	3.72	40	9.88	120	8.05	41	3.32	102	6.07	106	5.26	56	6.22	40	9.88	49	7.09	96	4.32	120	8.05	40	9.88	97	5.2	97	5.2	100	5.04	20	2.2	40	9.88	40	9.88	49	7.09	97	5.2	20	2.2	41	3.72
102	6.07	74	6.19	102	6.07	41	3.72	40	9.88	120	8.05	41	3.32	102	6.07	106	5.26	56	6.22	40	9.88	49	7.09	96	4.32	120	8.05	40	9.88	97	5.2	97	5.2	100	5.04	120	8.05	40	9.88	40	9.88	49	7.09	120	8.05	20	2.2	41	3.72
102	6.07	74	6.19	102	6.07	41	3.72	40	9.88	120	8.05	41	3.32	102	6.07	106	5.26	56	6.22	40	9.88	49	7.09	96	4.32	120	8.05	40	9.88	97	5.2	97	5.2	100	5.04	120	8.05	40	9.88	40	9.88	49	7.09	97	5.2	20	2.2	41	3.72
102	6.07	74	6.19	102	6.07	41	3.72	40	9.88	120	8.05	41	3.32	102	6.07	106	5.26	56	6.22	40	9.88	49	7.09	96	4.32	120	8.05	40	9.88	97	5.2	97	5.2	100	5.04	120	8.05	40	9.88	40	9.88	49	7.09	97	5.2	20	2.2	41	3.72
102	6.07	74	6.19	102	6.07	41	3.72	40	9.88	120	8.05	41	3.32	102	6.07	106	5.26	56	6.22	40	9.88	49	7.09	96	4.32	120	8.05	40	9.88	97	5.2	97	5.2	100	5.04	120	8.05	40	9.88	40	9.88	49	7.09	97	5.2	20	2.2	41	3.72
102	6.07	74	6.19	102	6.07	41	3.72	40	9.88	120	8.05	41	3.32	102	6.07	106	5.26	56	6.22	40	9.88	49	7.09	96	4.32	120	8.05	40	9.88	97	5.2	97	5.2	100	5.04	120	8.05	40	9.88	40	9.88	49	7.09	97	5.2	20	2.2	41	3.72
102	6.07	74	6.19	102	6.07	41	3.32	40	9.88	134	5.94	18	2.1	134	5.94	106	5.26	120	8.05	40	9.88	100	5.04	96	4.32	40	9.88	40	9.88	40	9.88	96	4.32	40	9.88	120	8.05	40	9.88	40	9.88	49	7.09	96	4.32	96	4.32	41	3.72
96	4.32	102	6.07	41	3.72	40	9.88	134	5.94	41	3.72	134	5.94	102	6.07	40	9.88	94	1.85	49	7.09	96	4.32	56	6.22	100	5.04	106	5.26	49	7.09	96	4.32	40	9.88	41	3.72	74	6.19	18	2.1	18	2.1	94	1.85	120	8.05	41	3.32
96	4.32	93	4.5	106	5.26	41	3.32	40	9.88	120	8.05	18	2.1	93	4.5	102	6.07	97	5.2	120	8.05	49	7.09	96	4.32	74	6.19	100	5.04	74	6.19	20	2.2	120	8.05	100	5.04	96	4.32	40	9.88	49	7.09	97	5.2	40	9.88	40	9.88
96	4.32	74	6.19	102	6.07	41	3.72	40	9.88	120	8.05	41	3.72	97	5.2	102	6.07	40	9.88	94	1.85	49	7.09	96	4.32	74	6.19	40	9.88	74	6.19	96	4.32	41	3.72	120	8.05	40	9.88	41	3.72	49	7.09	74	6.19	97	5.2	40	9.88
56	6.31	40	9.88	102	6.07	41	3.72	40	9.88	120	8.05	41	3.72	93	4.5	102	6.07	56	6.22	40	9.88	49	7.09	96	4.32	96	4.32	40	9.88	18	2.1	74	6.19	41	3.72	120	8.05	100	5.04	41	3.72	49	7.09	100	5.04	20	2.2	100	5.04
56	6.31	74	6.19	102	6.07	41	3.72	40	9.88	120	8.05	41	3.32	102	6.07	106	5.26	56	6.22	40	9.88	49	7.09	96	4.32	120	8.05	40	9.88	97	5.2	97	5.2	100	5.04	120	8.05	40	9.88	40	9.88	49	7.09	96	4.32	20	2.2	41	3.72
56	6.31	74	6.19	96	4.32	102	6.07	41	3.72	40	9.88	120	8.05	66	2.99	106	5.26	100	5.04	94	1.85	49	7.09	94	1.85	97	5.2	40	9.88	97	5.2	74	6.19	96	4.32	100	5.04	74	6.19	96	4.32	49	7.09	100	5.04	41	3.72	40	9.88
40	9.88	96	4.32	97	5.2	41	3.72	40	9.88	120	8.05	120	8.05	106	5.26	106	5.26	56	6.22	40	9.88	49	7.09	96	4.32	97	5.2	40	9.88	96	4.32	20	2.2	120	8.05	100	5.04	40	9.88	41	3.72	41	3.72	120	8.05	40	9.88	96	4.32
134	5.94	96	4.32	106	5.26	41	3.32	40	9.88	120	8.05	41	3.32	102	6.07	106	5.26	93	4.5	40	9.88	49	7.09	120	8.05	97	5.2	40	9.88	120	8.05	120	8.05	96	4.32	120	8.05	74	6.19	97	5.2	41	3.72	120	8.05	96	4.32	97	5.2
56	6.22	74	6.19	102	6.07	41	3.72	40	9.88	120	8.05	18	2.1	106	5.26	106	5.26	96	4.32	40	9.88	49	7.09	96	4.32	96	4.32	40	9.88	100	5.04	100	5.04	41	3.72	120	8.05	74	6.19	100	5.04	49	7.09	120	8.05	40	9.88	74	6.19
56	6.22	74	6.19	102	6.07	41	3.72	40	9.88	120	8.05	41	3.32	74	6.19	102	6.07	56	6.22	40	9.88	49	7.09	96	4.32	97	5.2	40	9.88	100	5.04	100	5.04	97	5.2	120	8.05	74	6.19	41	3.72	120	8.05	120	8.05	40	9.88	74	6.19
93	4.5	20	2.2	120	8.05	100	5.04	96	4.32	20	2.2	40	9.88	56	6.22	49	7.09	41	3.32	65	3.73	56	6.31	96	4.32	120	8.05	49	7.09	56	6.31	120	8.05	40	9.88	100	5.04	56	6.22	20	2.2	20	2.2	41	3.32	106	5.26	20	2.2
93	4.5	96	4.32	102	6.07	41	3.72	40	9.88	120	8.05	41	3.32	100	5.04	106	5.26	106	5.26	56	6.22	40	9.88	97	5.2	40	9.88	96	4.32	120	8.05	96	4.32	96	4.32	120	8.05	120	8.05	74	6.19	96	4.32	40	9.88	41	3.72	96	4.32
93	4.5	96	4.32	102	6.07	41	3.72	40	9.88	120	8.05	41	3.32	100	5.04	49	7.09	106	5.26	56	6.22	40	9.88	97	5.2	40	9.88	96	4.32	120	8.05	96	4.32	96	4.32	120	8.05	120	8.05	74	6.19	96	4.32	40	9.88	41	3.72	96	4.32
93	4.5	96	4.32	102	6.07	41	3.72	40	9.88	120	8.05	41	3.32	100	5.04	49	7.09	106	5.26	56	6.22	40	9.88	97	5.2	40	9.88	96	4.32	120	8.05	96	4.32	96	4.32	120	8.05	120	8.05	74	6.19	96	4.32	40	9.88	41	3.72	96	4.32
93	4.5	96	4.32	102	6.07	41	3.72	40	9.88	120	8.05	41	3.32	100	5.04	49	7.09	106	5.26	56	6.22	40	9.88	97	5.2	40	9.88	96	4.32	120	8.05	96	4.32	96	4.32	120	8.05	120	8.05	74	6.19	96	4.32	40	9.88	41	3.72	96	4.32
93	4.5	96	4.32	102	6.07	41	3.72	40	9.88	120	8.05	41	3.32	100	5.04	49	7.09	106	5.26	56	6.22	40	9.88	97	5.2	40	9.88	96	4.32	120	8.05	96	4.32	96	4.32	120	8.05	120	8.05	74	6.19	96	4.32	40	9.88	41	3.72	96	4.32
93	4.5	96	4.32	102	6.07	41	3.72	40	9.88	120	8.05	41	3.32	100	5.04	49	7.09	106	5.26	56	6.22	40	9.88	97	5.2	40	9.88	96	4.32	120	8.05	96	4.32	96	4.32	120	8.05	120	8.05	74	6.19	96	4.32	40	9.88	41	3.72	96	4.32
93	4.5	40	9.88	93	4.5	41	3.72	40	9.88	120	8.05	41	3.72	102	6.07	106	5.26	20	2.2	40	9.88	97	5.2	40	9.88	96	4.32	41	3.72	96	4.32	74	6.19	40	9.88	120	8.05	40	9.88	74	6.19	41	3.72	41	3.72	96	4.32	96	4.32
93	4.5	134	5.94	102	6.07	41	3.72	40	9.88	120	8.05	41	3.32	65	3.73	106	5.26	106	5.26	120	8.05	40	9.88	97	5.2	74	6.19	100	5.04	41	3.72	96	4.32	40	9.88	40	9.88	120	8.05	40	9.88	74	6.19	41	3.72	40	9.88	96	4.32
93	4.5	97	5.2	106	5.26	41	3.72	40	9.88	120	8.05	41	3.32	106	5.26	49	7.09	120	8.05	40	9.88	97	5.2	40	9.88	120	8.05	41	3.72	100	5.04	40	9.88	96	4.32	120	8.05	74	6.19	96	4.32	20	2.2	41	3.72	40	9.88	94	1.85
93	4.5	74	6.19	102	6.07	41	3.72	40	9.88	120	8.05	41	3.32	102	6.07	106	5.26	56	6.22	40	9.88	49	7.09	96	4.32	120	8.05	40	9.88	97	5.2	97	5.2	100	5.04	120	8.05	40	9.88	40	9.88	49	7.09	96	4.32	20	2.2	41	3.72
120	8.05	40	9.88	102	6.07	41	3.32	40	9.88	100	5.04	41	3.32	102	6.07	106	5.26	56	6.22	40	9.88	49	7.09	49	7.09	97	5.2	40	9.88	100	5.04	120	8.05	40	9.88	120	8.05	74	6.19	74	6.19	49	7.09	120	8.05	40	9.88	96	4.32
120	8.05	74	6.19	102	6.07	41	3.72	40	9.88	120	8.05	41	3.72	97	5.2	102	6.07	74	6.19	94	1.85	49	7.09	74	6.19	74	6.19	40	9.88	74	6.19	41	3.72	41	3.72	120	8.05	40	9.88	41	3.72	49	7.09	74	6.19	49	7.09	40	9.88
120	8.05	74	6.19	120	8.05	41	3.72	40	9.88	100	5.04	41	3.32	102	6.07	102	6.07	56	6.22	40	9.88	49	7.09	94	1.85	100	5.04	40	9.88	97	5.2	96	4.32	96	4.32	100	5.04	40	9.88	20	2.2	41	3.72	97	5.2	40	9.88	40	9.88
120	8.05	74	6.19	120	8.05	41	3.72	40	9.88	100	5.04	41	3.32	102	6.07	102	6.07	56	6.22	40	9.88	49	7.09	94	1.85	100	5.04	40	9.88	97	5.2	96	4.32	97	5.2	120	8.05	40	9.88	20	2.2	41	3.72	120	8.05	40	9.88	40	9.88
120	8.05	74	6.19	97	5.2	41	3.72	40	9.88	100	5.04	41	3.32	106	5.26	102	6.07	56	6.22	40	9.88	49	7.09	56	6.31	100	5.04	41	3.72	120	8.05	41	3.72	94	1.85	120	8.05	40	9.88	120	8.05	41	3.72	120	8.05	120	8.05	40	9.88
97	5.2	96	4.32	106	5.26	41	3.72	40	9.88	120	8.05	41	3.32	97	5.2	106	5.26	120	8.05	40	9.88	49	7.09	120	8.05	97	5.2	40	9.88	97	5.2	100	5.04	74	6.19	97	5.2	74	6.19	97	5.2	40	9.88	120	8.05	40	9.88	97	5.2
97	5.2	96	4.32	102	6.07	41	3.72	40	9.88	120	8.05	41	3.32	97	5.2	102	6.07	97	5.2	94	1.85	49	7.09	96	4.32	96	4.32	40	9.88	97	5.2	100	5.04	40	9.88	120	8.05	40	9.88	41	3.72	49	7.09	100	5.04	120	8.05	40	9.88
97	5.2	40	9.88	106	5.26	41	3.72	40	9.88	120	8.05	41	3.32	49	7.09	134	5.94	20	2.2	40	9.88	49	7.09	94	1.85	74	6.19	40	9.88	100	5.04	97	5.2	100	5.04	100	5.04	40	9.88	40	9.88	41	3.72	120	8.05	74	6.19	20	2.2
97	5.2	40	9.88	102	6.07	41	3.72	40	9.88	120	8.05	41	3.72	93	4.5	102	6.07	56	6.22	40	9.88	49	7.09	96	4.32	96	4.32	40	9.88	18	2.1	74	6.19	41	3.72	120	8.05	100	5.04	41	3.72	49	7.09	100	5.04	20	2.2	100	5.04
97	5.2	40	9.88	102	6.07	41	3.72	40	9.88	120	8.05	41	3.72	93	4.5	102	6.07	56	6.22	40	9.88	49	7.09	96	4.32	96	4.32	40	9.88	18	2.1	74	6.19	41	3.72	120	8.05	100	5.04	41	3.72	49	7.09	100	5.04	20	2.2	100	5.04
97	5.2	40	9.88	102	6.07	41	3.72	40	9.88	120	8.05	41	3.72	93	4.5	102	6.07	56	6.22	40	9.88	49	7.09	96	4.32	96	4.32	40	9.88	18	2.1	74	6.19	41	3.72	120	8.05	100	5.04	40	9.88	49	7.09	100	5.04	20	2.2	100	5.04
97	5.2	40	9.88	102	6.07	41	3.72	40	9.88	120	8.05	120	8.05	102	6.07	49	7.09	100	5.04	40	9.88	49	7.09	49	7.09	97	5.2	40	9.88	100	5.04	100	5.04	40	9.88	120	8.05	96	4.32	94	1.85	49	7.09	120	8.05	40	9.88	40	9.88
97	5.2	74	6.19	120	8.05	41	3.72	40	9.88	100	5.04	41	3.32	102	6.07	106	5.26	56	6.22	40	9.88	49	7.09	94	1.85	100	5.04	40	9.88	49	7.09	20	2.2	94	1.85	100	5.04	40	9.88	120	8.05	41	3.72	120	8.05	100	5.04	96	4.32
97	5.2	74	6.19	120	8.05	41	3.72	40	9.88	100	5.04	41	3.32	102	6.07	106	5.26	56	6.22	40	9.88	49	7.09	94	1.85	100	5.04	40	9.88	49	7.09	120	8.05	94	1.85	100	5.04	40	9.88	41	3.72	41	3.72	120	8.05	100	5.04	96	4.32
74	6.19	41	3.72	102	6.07	41	3.32	41	3.72	106	5.26	18	2.1	134	5.94	120	8.05	49	7.09	41	3.72	100	5.04	96	4.32	74	6.19	40	9.88	40	9.88	96	4.32	40	9.88	100	5.04	100	5.04	40	9.88	49	7.09	74	6.19	40	9.88	40	9.88
74	6.19	96	4.32	96	4.32	41	3.32	40	9.88	120	8.05	41	3.32	102	6.07	102	6.07	56	6.22	40	9.88	49	7.09	97	5.2	120	8.05	40	9.88	100	5.04	41	3.72	40	9.88	120	8.05	96	4.32	96	4.32	41	3.72	41	3.72	40	9.88	40	9.88
74	6.19	96	4.32	97	5.2	41	3.72	40	9.88	120	8.05	41	3.32	106	5.26	102	6.07	56	6.22	40	9.88	49	7.09	41	3.72	74	6.19	40	9.88	100	5.04	20	2.2	120	8.05	100	5.04	40	9.88	20	2.2	41	3.72	41	3.72	40	9.88	96	4.32
74	6.19	96	4.32	97	5.2	41	3.72	40	9.88	120	8.05	41	3.32	102	6.07	102	6.07	56	6.22	40	9.88	49	7.09	96	4.32	120	8.05	40	9.88	74	6.19	40	9.88	96	4.32	120	8.05	96	4.32	40	9.88	41	3.72	41	3.72	96	4.32	41	3.72
74	6.19	74	6.19	102	6.07	41	3.72	40	9.88	120	8.05	41	3.32	134	5.94	106	5.26	97	5.2	94	1.85	49	7.09	96	4.32	97	5.2	40	9.88	40	9.88	120	8.05	74	6.19	100	5.04	40	9.88	40	9.88	49	7.09	120	8.05	20	2.2	41	3.72
74	6.19	74	6.19	102	6.07	41	3.72	40	9.88	41	3.32	41	3.32	97	5.2	102	6.07	96	4.32	94	1.85	49	7.09	74	6.19	100	5.04	41	3.72	20	2.2	96	4.32	41	3.72	120	8.05	41	3.72	97	5.2	49	7.09	74	6.19	40	9.88	40	9.88
0.00000	0.00000	102	6.07	96	4.32	120	8.05	134	5.94	100	5.04	97	5.2	106	5.26	106	5.26	120	8.05	40	9.88	97	5.2	74	6.19	100	5.04	41	3.72	96	4.32	40	9.88	40	9.88	120	8.05	40	9.88	94	1.85	41	3.72	41	3.72	40	9.88	96	4.32
0.00000	0.00000	0.00000	0.00000	0.00000	0.00000	0.00000	0.00000	0.00000	0.00000	0.00000	0.00000	0.00000	0.00000	0.00000	0.00000	0.00000	0.00000	0.00000	0.00000	0.00000	0.00000	49	7.09	100	5.04	40	9.88	40	9.88	97	5.2	100	5.04	100	5.04	120	8.05	40	9.88	40	9.88	49	7.09	97	5.2	20	2.2	40	9.88
0.00000	0.00000	0.00000	0.00000	0.00000	0.00000	0.00000	0.00000	0.00000	0.00000	0.00000	0.00000	0.00000	0.00000	0.00000	0.00000	0.00000	0.00000	0.00000	0.00000	0.00000	0.00000	49	7.09	100	5.04	40	9.88	40	9.88	97	5.2	74	6.19	100	5.04	120	8.05	40	9.88	40	9.88	49	7.09	97	5.2	20	2.2	40	9.88
0.00000	0.00000	0.00000	0.00000	0.00000	0.00000	0.00000	0.00000	0.00000	0.00000	0.00000	0.00000	0.00000	0.00000	0.00000	0.00000	0.00000	0.00000	0.00000	0.00000	0.00000	0.00000	49	7.09	96	4.32	20	2.2	40	9.88	97	5.2	100	5.04	100	5.04	120	8.05	40	9.88	40	9.88	49	7.09	97	5.2	74	6.19	96	4.32
0.00000	0.00000	0.00000	0.00000	0.00000	0.00000	0.00000	0.00000	0.00000	0.00000	0.00000	0.00000	0.00000	0.00000	0.00000	0.00000	0.00000	0.00000	0.00000	0.00000	0.00000	0.00000	49	7.09	96	4.32	20	2.2	40	9.88	97	5.2	100	5.04	100	5.04	120	8.05	40	9.88	40	9.88	49	7.09	97	5.2	74	6.19	96	4.32
0.00000	0.00000	0.00000	0.00000	0.00000	0.00000	0.00000	0.00000	0.00000	0.00000	0.00000	0.00000	0.00000	0.00000	0.00000	0.00000	0.00000	0.00000	0.00000	0.00000	0.00000	0.00000	49	7.09	96	4.32	20	2.2	40	9.88	97	5.2	100	5.04	100	5.04	120	8.05	40	9.88	40	9.88	49	7.09	97	5.2	74	6.19	96	4.32
0.00000	0.00000	0.00000	0.00000	0.00000	0.00000	0.00000	0.00000	0.00000	0.00000	0.00000	0.00000	0.00000	0.00000	0.00000	0.00000	0.00000	0.00000	0.00000	0.00000	0.00000	0.00000	49	7.09	96	4.32	20	2.2	40	9.88	97	5.2	100	5.04	100	5.04	120	8.05	40	9.88	40	9.88	49	7.09	97	5.2	74	6.19	96	4.32
0.00000	0.00000	0.00000	0.00000	0.00000	0.00000	0.00000	0.00000	0.00000	0.00000	0.00000	0.00000	0.00000	0.00000	0.00000	0.00000	0.00000	0.00000	0.00000	0.00000	0.00000	0.00000	49	7.09	96	4.32	96	4.32	40	9.88	100	5.04	74	6.19	41	3.72	120	8.05	74	6.19	49	7.09	49	7.09	100	5.04	20	2.2	40	9.88
0.00000	0.00000	0.00000	0.00000	0.00000	0.00000	0.00000	0.00000	0.00000	0.00000	0.00000	0.00000	0.00000	0.00000	0.00000	0.00000	0.00000	0.00000	0.00000	0.00000	0.00000	0.00000	49	7.09	97	5.2	40	9.88	40	9.88	74	6.19	40	9.88	41	3.72	120	8.05	40	9.88	40	9.88	49	7.09	74	6.19	41	3.72	40	9.88
0.00000	0.00000	0.00000	0.00000	0.00000	0.00000	0.00000	0.00000	0.00000	0.00000	0.00000	0.00000	0.00000	0.00000	0.00000	0.00000	0.00000	0.00000	0.00000	0.00000	0.00000	0.00000	49	7.09	74	6.19	100	5.04	40	9.88	97	5.2	100	5.04	74	6.19	100	5.04	74	6.19	120	8.05	49	7.09	100	5.04	74	6.19	74	6.19
100	5.04	102	6.07	40	9.88	41	3.32	40	9.88	120	8.05	18	2.1	49	7.09	100	5.04	56	6.22	40	9.88	97	5.2	97	5.2	100	5.04	40	9.88	96	4.32	96	4.32	41	3.32	40	9.88	100	5.04	74	6.19	97	5.2	40	9.88	41	3.72	74	6.19
100	5.04	102	6.07	40	9.88	41	3.32	40	9.88	120	8.05	18	2.1	49	7.09	100	5.04	56	6.22	40	9.88	97	5.2	97	5.2	100	5.04	40	9.88	96	4.32	96	4.32	41	3.32	40	9.88	100	5.04	74	6.19	97	5.2	40	9.88	41	3.72	74	6.19
100	5.04	102	6.07	40	9.88	41	3.32	40	9.88	120	8.05	18	2.1	49	7.09	100	5.04	56	6.22	40	9.88	97	5.2	97	5.2	100	5.04	40	9.88	96	4.32	96	4.32	41	3.32	40	9.88	100	5.04	74	6.19	97	5.2	40	9.88	41	3.72	74	6.19
100	5.04	56	6.22	120	8.05	41	3.72	106	5.26	74	6.19	40	9.88	102	6.07	18	2.1	49	7.09	100	5.04	56	6.22	74	6.19	120	8.05	40	9.88	41	3.32	40	9.88	96	4.32	74	6.19	100	5.04	49	7.09	74	6.19	96	4.32	40	9.88	40	9.88
100	5.04	74	6.19	74	6.19	74	6.19	40	9.88	97	5.2	18	2.1	65	3.73	102	6.07	56	6.22	96	4.32	49	7.09	18	2.1	74	6.19	40	9.88	40	9.88	97	5.2	100	5.04	134	5.94	97	5.2	40	9.88	40	9.88	40	9.88	40	9.88	40	9.88
100	5.04	74	6.19	74	6.19	41	3.32	40	9.88	102	6.07	41	3.72	97	5.2	102	6.07	96	4.32	97	5.2	120	8.05	96	4.32	100	5.04	74	6.19	94	1.85	96	4.32	120	8.05	74	6.19	40	9.88	41	3.72	40	9.88	96	4.32	96	4.32	40	9.88
100	5.04	74	6.19	74	6.19	41	3.32	40	9.88	102	6.07	41	3.72	97	5.2	102	6.07	96	4.32	97	5.2	120	8.05	96	4.32	100	5.04	74	6.19	94	1.85	96	4.32	120	8.05	74	6.19	40	9.88	41	3.72	40	9.88	96	4.32	96	4.32	40	9.88
100	5.04	74	6.19	74	6.19	41	3.32	40	9.88	102	6.07	41	3.72	97	5.2	102	6.07	96	4.32	97	5.2	120	8.05	96	4.32	100	5.04	74	6.19	94	1.85	96	4.32	120	8.05	74	6.19	120	8.05	41	3.72	40	9.88	96	4.32	96	4.32	40	9.88
49	7.09	102	6.07	65	3.73	41	3.72	40	9.88	41	3.72	18	2.1	106	5.26	102	6.07	56	6.22	40	9.88	100	5.04	74	6.19	100	5.04	40	9.88	40	9.88	120	8.05	40	9.88	100	5.04	100	5.04	40	9.88	100	5.04	100	5.04	100	5.04	40	9.88
96	4.32	41	3.32	106	5.26	41	3.32	40	9.88	120	8.05	18	2.1	106	5.26	97	5.2	56	6.22	102	6.07	100	5.04	40	9.88	40	9.88	40	9.88	97	5.2	40	9.88	100	5.04	96	4.32	74	6.19	40	9.88	74	6.19	74	6.19	40	9.88	41	3.72
96	4.32	41	3.32	97	5.2	41	3.32	40	9.88	106	5.26	18	2.1	97	5.2	134	5.94	41	3.32	102	6.07	120	8.05	96	4.32	49	7.09	74	6.19	96	4.32	40	9.88	49	7.09	49	7.09	96	4.32	74	6.19	74	6.19	40	9.88	100	5.04	120	8.05
96	4.32	41	3.32	97	5.2	41	3.32	40	9.88	106	5.26	18	2.1	97	5.2	134	5.94	41	3.32	102	6.07	120	8.05	96	4.32	49	7.09	74	6.19	96	4.32	40	9.88	49	7.09	49	7.09	96	4.32	74	6.19	74	6.19	40	9.88	100	5.04	120	8.05
56	6.31	56	6.22	94	1.85	41	3.72	40	9.88	100	5.04	18	2.1	49	7.09	102	6.07	56	6.22	100	5.04	74	6.19	40	9.88	40	9.88	40	9.88	40	9.88	100	5.04	40	9.88	40	9.88	100	5.04	40	9.88	100	5.04	40	9.88	49	7.09	40	9.88
40	9.88	40	9.88	102	6.07	41	3.32	96	4.32	56	6.22	41	3.72	97	5.2	106	5.26	97	5.2	100	5.04	100	5.04	74	6.19	74	6.19	96	4.32	94	1.85	74	6.19	49	7.09	100	5.04	40	9.88	74	6.19	40	9.88	74	6.19	100	5.04	40	9.88
93	4.5	40	9.88	100	5.04	41	3.72	40	9.88	102	6.07	18	2.1	66	2.99	102	6.07	100	5.04	56	6.22	97	5.2	96	4.32	100	5.04	74	6.19	100	5.04	40	9.88	40	9.88	100	5.04	100	5.04	40	9.88	49	7.09	41	3.72	40	9.88	120	8.05
93	4.5	40	9.88	102	6.07	41	3.32	96	4.32	93	4.5	40	9.88	97	5.2	106	5.26	97	5.2	74	6.19	100	5.04	96	4.32	100	5.04	96	4.32	94	1.85	74	6.19	97	5.2	97	5.2	18	2.1	74	6.19	96	4.32	74	6.19	49	7.09	40	9.88
93	4.5	40	9.88	102	6.07	41	3.32	96	4.32	93	4.5	40	9.88	97	5.2	106	5.26	97	5.2	74	6.19	100	5.04	96	4.32	100	5.04	96	4.32	94	1.85	74	6.19	97	5.2	97	5.2	18	2.1	74	6.19	96	4.32	74	6.19	49	7.09	40	9.88
93	4.5	40	9.88	97	5.2	41	3.72	40	9.88	93	4.5	18	2.1	66	2.99	102	6.07	100	5.04	120	8.05	97	5.2	96	4.32	96	4.32	74	6.19	97	5.2	94	1.85	40	9.88	100	5.04	100	5.04	40	9.88	49	7.09	41	3.32	40	9.88	20	2.2
93	4.5	40	9.88	74	6.19	41	3.72	40	9.88	102	6.07	18	2.1	66	2.99	102	6.07	100	5.04	56	6.22	97	5.2	96	4.32	100	5.04	74	6.19	100	5.04	40	9.88	40	9.88	100	5.04	100	5.04	40	9.88	49	7.09	41	3.72	40	9.88	120	8.05
65	3.73	40	9.88	100	5.04	41	3.72	40	9.88	102	6.07	18	2.1	66	2.99	102	6.07	100	5.04	56	6.22	97	5.2	96	4.32	96	4.32	74	6.19	100	5.04	40	9.88	40	9.88	120	8.05	96	4.32	40	9.88	49	7.09	41	3.72	40	9.88	120	8.05
65	3.73	40	9.88	100	5.04	41	3.72	40	9.88	102	6.07	18	2.1	66	2.99	102	6.07	100	5.04	56	6.22	97	5.2	96	4.32	74	6.19	74	6.19	100	5.04	40	9.88	40	9.88	100	5.04	100	5.04	40	9.88	49	7.09	41	3.72	40	9.88	120	8.05
65	3.73	40	9.88	100	5.04	41	3.72	40	9.88	102	6.07	18	2.1	66	2.99	102	6.07	100	5.04	56	6.22	97	5.2	74	6.19	100	5.04	74	6.19	100	5.04	100	5.04	40	9.88	120	8.05	74	6.19	40	9.88	49	7.09	41	3.72	40	9.88	120	8.05
65	3.73	40	9.88	100	5.04	41	3.72	40	9.88	102	6.07	18	2.1	66	2.99	102	6.07	100	5.04	120	8.05	97	5.2	96	4.32	41	3.72	74	6.19	100	5.04	94	1.85	40	9.88	120	8.05	100	5.04	40	9.88	49	7.09	41	3.72	41	3.72	120	8.05
65	3.73	40	9.88	100	5.04	41	3.72	40	9.88	102	6.07	18	2.1	66	2.99	102	6.07	100	5.04	120	8.05	97	5.2	96	4.32	96	4.32	74	6.19	100	5.04	94	1.85	40	9.88	120	8.05	41	3.72	40	9.88	49	7.09	41	3.72	40	9.88	120	8.05
65	3.73	40	9.88	100	5.04	41	3.72	40	9.88	102	6.07	18	2.1	66	2.99	102	6.07	56	6.22	120	8.05	97	5.2	96	4.32	41	3.72	74	6.19	74	6.19	94	1.85	40	9.88	97	5.2	96	4.32	40	9.88	49	7.09	41	3.72	40	9.88	120	8.05
65	3.73	40	9.88	100	5.04	41	3.72	40	9.88	102	6.07	18	2.1	66	2.99	102	6.07	56	6.22	120	8.05	97	5.2	96	4.32	96	4.32	74	6.19	100	5.04	94	1.85	40	9.88	120	8.05	74	6.19	40	9.88	49	7.09	41	3.72	40	9.88	120	8.05
65	3.73	40	9.88	100	5.04	41	3.72	40	9.88	102	6.07	18	2.1	66	2.99	102	6.07	74	6.19	56	6.22	97	5.2	96	4.32	74	6.19	74	6.19	97	5.2	96	4.32	40	9.88	100	5.04	100	5.04	40	9.88	49	7.09	41	3.72	96	4.32	120	8.05
65	3.73	40	9.88	100	5.04	41	3.72	40	9.88	102	6.07	18	2.1	66	2.99	56	6.31	100	5.04	56	6.22	97	5.2	96	4.32	96	4.32	74	6.19	100	5.04	40	9.88	40	9.88	120	8.05	74	6.19	40	9.88	49	7.09	41	3.72	40	9.88	120	8.05
65	3.73	40	9.88	96	4.32	41	3.72	40	9.88	93	4.5	18	2.1	66	2.99	134	5.94	100	5.04	40	9.88	97	5.2	96	4.32	41	3.72	74	6.19	74	6.19	40	9.88	40	9.88	100	5.04	100	5.04	40	9.88	49	7.09	41	3.72	40	9.88	49	7.09
65	3.73	40	9.88	40	9.88	102	6.07	41	3.32	74	6.19	120	8.05	40	9.88	97	5.2	106	5.26	96	4.32	49	7.09	100	5.04	74	6.19	40	9.88	97	5.2	94	1.85	74	6.19	40	9.88	102	6.07	49	7.09	40	9.88	40	9.88	40	9.88	49	7.09
65	3.73	40	9.88	120	8.05	41	3.72	40	9.88	102	6.07	18	2.1	66	2.99	102	6.07	100	5.04	100	5.04	97	5.2	96	4.32	100	5.04	74	6.19	100	5.04	40	9.88	40	9.88	100	5.04	100	5.04	40	9.88	49	7.09	41	3.72	40	9.88	120	8.05
65	3.73	40	9.88	120	8.05	41	3.72	40	9.88	102	6.07	18	2.1	66	2.99	102	6.07	100	5.04	56	6.22	97	5.2	96	4.32	100	5.04	74	6.19	100	5.04	40	9.88	40	9.88	100	5.04	100	5.04	40	9.88	49	7.09	41	3.72	40	9.88	120	8.05
65	3.73	40	9.88	97	5.2	41	3.72	40	9.88	100	5.04	18	2.1	49	7.09	93	4.5	56	6.22	100	5.04	74	6.19	40	9.88	74	6.19	40	9.88	40	9.88	96	4.32	40	9.88	40	9.88	100	5.04	40	9.88	100	5.04	40	9.88	49	7.09	40	9.88
65	3.73	56	6.22	56	6.31	41	3.72	40	9.88	100	5.04	18	2.1	49	7.09	102	6.07	56	6.22	100	5.04	74	6.19	40	9.88	100	5.04	40	9.88	40	9.88	74	6.19	40	9.88	40	9.88	49	7.09	40	9.88	100	5.04	40	9.88	120	8.05	40	9.88
65	3.73	56	6.22	56	6.31	41	3.72	40	9.88	100	5.04	18	2.1	49	7.09	102	6.07	56	6.22	100	5.04	74	6.19	40	9.88	120	8.05	40	9.88	40	9.88	40	9.88	40	9.88	40	9.88	20	2.2	40	9.88	74	6.19	40	9.88	49	7.09	40	9.88
65	3.73	56	6.22	56	6.31	41	3.72	40	9.88	100	5.04	18	2.1	49	7.09	102	6.07	56	6.22	74	6.19	74	6.19	40	9.88	120	8.05	40	9.88	40	9.88	40	9.88	40	9.88	40	9.88	20	2.2	40	9.88	74	6.19	40	9.88	49	7.09	40	9.88
65	3.73	56	6.22	65	3.73	41	3.72	40	9.88	100	5.04	18	2.1	49	7.09	102	6.07	56	6.22	100	5.04	74	6.19	40	9.88	74	6.19	40	9.88	40	9.88	74	6.19	40	9.88	40	9.88	49	7.09	40	9.88	100	5.04	40	9.88	49	7.09	40	9.88
65	3.73	56	6.22	97	5.2	41	3.72	40	9.88	100	5.04	18	2.1	93	4.5	102	6.07	56	6.22	100	5.04	74	6.19	40	9.88	74	6.19	40	9.88	40	9.88	96	4.32	40	9.88	40	9.88	49	7.09	40	9.88	100	5.04	40	9.88	49	7.09	40	9.88
65	3.73	56	6.22	97	5.2	41	3.72	40	9.88	102	6.07	18	2.1	66	2.99	102	6.07	74	6.19	56	6.22	97	5.2	96	4.32	74	6.19	74	6.19	100	5.04	96	4.32	40	9.88	100	5.04	100	5.04	40	9.88	49	7.09	41	3.72	41	3.72	120	8.05
65	3.73	120	8.05	65	3.73	41	3.72	40	9.88	100	5.04	18	2.1	49	7.09	102	6.07	56	6.22	100	5.04	74	6.19	40	9.88	40	9.88	40	9.88	40	9.88	40	9.88	40	9.88	40	9.88	120	8.05	40	9.88	100	5.04	40	9.88	49	7.09	40	9.88
65	3.73	120	8.05	65	3.73	41	3.72	40	9.88	100	5.04	18	2.1	49	7.09	102	6.07	56	6.22	100	5.04	74	6.19	40	9.88	40	9.88	40	9.88	40	9.88	40	9.88	40	9.88	40	9.88	120	8.05	40	9.88	100	5.04	40	9.88	49	7.09	40	9.88
65	3.73	120	8.05	65	3.73	41	3.72	40	9.88	100	5.04	18	2.1	49	7.09	102	6.07	56	6.22	100	5.04	74	6.19	40	9.88	40	9.88	40	9.88	40	9.88	40	9.88	40	9.88	40	9.88	120	8.05	40	9.88	100	5.04	40	9.88	49	7.09	40	9.88
65	3.73	120	8.05	65	3.73	41	3.72	40	9.88	100	5.04	18	2.1	49	7.09	102	6.07	56	6.22	100	5.04	74	6.19	40	9.88	40	9.88	40	9.88	40	9.88	40	9.88	40	9.88	40	9.88	120	8.05	40	9.88	100	5.04	40	9.88	49	7.09	40	9.88
65	3.73	120	8.05	65	3.73	41	3.72	40	9.88	100	5.04	18	2.1	49	7.09	102	6.07	56	6.22	100	5.04	74	6.19	40	9.88	40	9.88	40	9.88	40	9.88	40	9.88	40	9.88	40	9.88	120	8.05	40	9.88	100	5.04	40	9.88	49	7.09	40	9.88
65	3.73	120	8.05	65	3.73	41	3.72	40	9.88	100	5.04	18	2.1	49	7.09	102	6.07	56	6.22	100	5.04	74	6.19	40	9.88	40	9.88	40	9.88	40	9.88	40	9.88	40	9.88	40	9.88	120	8.05	40	9.88	100	5.04	40	9.88	49	7.09	40	9.88
120	8.05	102	6.07	65	3.73	41	3.32	40	9.88	65	3.73	18	2.1	134	5.94	102	6.07	56	6.22	40	9.88	97	5.2	100	5.04	49	7.09	40	9.88	40	9.88	96	4.32	120	8.05	94	1.85	120	8.05	96	4.32	96	4.32	96	4.32	120	8.05	40	9.88
120	8.05	74	6.19	100	5.04	41	3.32	40	9.88	93	4.5	40	9.88	97	5.2	102	6.07	100	5.04	120	8.05	120	8.05	96	4.32	97	5.2	74	6.19	40	9.88	41	3.72	120	8.05	100	5.04	97	5.2	20	2.2	40	9.88	94	1.85	97	5.2	74	6.19
97	5.2	56	6.22	40	9.88	40	9.88	40	9.88	102	6.07	18	2.1	106	5.26	66	2.99	66	2.99	40	9.88	120	8.05	96	4.32	100	5.04	40	9.88	40	9.88	41	3.72	41	3.72	40	9.88	100	5.04	20	2.2	20	2.2	40	9.88	40	9.88	94	1.85
97	5.2	56	6.22	40	9.88	40	9.88	40	9.88	102	6.07	18	2.1	106	5.26	66	2.99	56	6.22	40	9.88	120	8.05	96	4.32	100	5.04	40	9.88	40	9.88	41	3.72	41	3.72	40	9.88	100	5.04	20	2.2	20	2.2	40	9.88	40	9.88	94	1.85
97	5.2	65	3.73	40	9.88	40	9.88	40	9.88	102	6.07	18	2.1	106	5.26	66	2.99	56	6.22	94	1.85	120	8.05	74	6.19	100	5.04	40	9.88	40	9.88	41	3.72	41	3.72	40	9.88	74	6.19	20	2.2	20	2.2	40	9.88	40	9.88	94	1.85
97	5.2	97	5.2	102	6.07	41	3.72	40	9.88	100	5.04	18	2.1	106	5.26	66	2.99	56	6.22	74	6.19	120	8.05	40	9.88	74	6.19	40	9.88	40	9.88	49	7.09	100	5.04	134	5.94	97	5.2	40	9.88	40	9.88	40	9.88	40	9.88	40	9.88
97	5.2	74	6.19	102	6.07	18	2.1	74	6.19	56	6.22	41	3.72	97	5.2	106	5.26	56	6.22	100	5.04	100	5.04	74	6.19	74	6.19	96	4.32	40	9.88	100	5.04	49	7.09	100	5.04	20	2.2	40	9.88	40	9.88	74	6.19	100	5.04	40	9.88
97	5.2	74	6.19	102	6.07	41	3.32	74	6.19	100	5.04	41	3.72	97	5.2	106	5.26	97	5.2	100	5.04	100	5.04	74	6.19	74	6.19	96	4.32	40	9.88	74	6.19	49	7.09	100	5.04	49	7.09	40	9.88	40	9.88	40	9.88	100	5.04	40	9.88
97	5.2	74	6.19	102	6.07	41	3.32	74	6.19	100	5.04	41	3.72	97	5.2	106	5.26	97	5.2	74	6.19	100	5.04	74	6.19	74	6.19	96	4.32	40	9.88	74	6.19	49	7.09	100	5.04	49	7.09	40	9.88	40	9.88	40	9.88	100	5.04	40	9.88
97	5.2	74	6.19	40	9.88	40	9.88	40	9.88	100	5.04	18	2.1	106	5.26	134	5.94	56	6.22	40	9.88	120	8.05	96	4.32	100	5.04	40	9.88	40	9.88	41	3.72	41	3.72	40	9.88	100	5.04	97	5.2	20	2.2	40	9.88	40	9.88	40	9.88
97	5.2	74	6.19	74	6.19	41	3.72	40	9.88	100	5.04	18	2.1	66	2.99	102	6.07	56	6.22	74	6.19	120	8.05	18	2.1	74	6.19	40	9.88	40	9.88	100	5.04	100	5.04	134	5.94	97	5.2	40	9.88	40	9.88	40	9.88	40	9.88	74	6.19
97	5.2	74	6.19	74	6.19	41	3.72	40	9.88	97	5.2	18	2.1	66	2.99	102	6.07	56	6.22	96	4.32	120	8.05	18	2.1	74	6.19	40	9.88	40	9.88	100	5.04	100	5.04	134	5.94	97	5.2	40	9.88	40	9.88	40	9.88	40	9.88	40	9.88
97	5.2	74	6.19	74	6.19	41	3.72	40	9.88	97	5.2	18	2.1	66	2.99	102	6.07	56	6.22	74	6.19	120	8.05	40	9.88	74	6.19	40	9.88	40	9.88	100	5.04	100	5.04	134	5.94	97	5.2	40	9.88	40	9.88	40	9.88	40	9.88	40	9.88
97	5.2	41	3.32	106	5.26	41	3.32	40	9.88	120	8.05	18	2.1	106	5.26	97	5.2	56	6.22	102	6.07	100	5.04	40	9.88	40	9.88	40	9.88	97	5.2	40	9.88	100	5.04	96	4.32	74	6.19	40	9.88	74	6.19	74	6.19	40	9.88	40	9.88
97	5.2	41	3.32	106	5.26	41	3.32	40	9.88	120	8.05	18	2.1	106	5.26	97	5.2	56	6.22	102	6.07	100	5.04	40	9.88	40	9.88	40	9.88	97	5.2	40	9.88	100	5.04	96	4.32	74	6.19	40	9.88	74	6.19	74	6.19	40	9.88	40	9.88
[truncated: 468 more columns]
