# Supplementary material for: Representation Learning for Class C G Protein-Coupled Receptors Classification
Source: Molecules. 2018 Mar 19;23(3):690. doi: 10.3390/molecules23030690 (PMC6017523; doi:10.3390/molecules23030690)
Supplement: Supplementary file 1 [file molecules-23-00690-s001.zip › SupplementaryMaterial/AAindexCombinations/2-index/X-84-193.csv]

7.3	5.88	16.1	8.78	8	4.38	10.2	2.33	16.1	8.78	11.1	1.54	13.2	2.89	8	4.38	13.1	7.68	7.3	5.88	13.9	6.58	7.3	5.88	16.1	8.78	7.3	5.88	17.8	5.29	7.3	5.88	17.2	4.66	16.1	8.78	13.1	7.68	14.4	1.11	10.1	16.52	0	5.29	16.1	8.78	17.2	4.66	7.3	5.88
7.3	5.88	16.1	8.78	11.1	1.54	17.2	4.66	10.1	16.52	10.6	2.3	13.9	3.51	9.2	1.7	16.7	8.38	17.8	5.29	13.9	3.51	7.3	5.88	16.1	8.78	7.3	5.88	13.1	7.68	10.1	16.52	16.1	8.78	17.2	4.66	7.3	5.88	0	5.29	10.1	16.52	0	5.29	16.1	8.78	10.1	16.52	10.4	6
7.3	5.88	10.9	2.58	10.6	2.3	10.2	2.33	10.4	6	9.2	1.7	13.2	2.89	17.2	4.66	13.1	7.68	17.2	4.66	13.9	3.51	16.7	8.38	16.1	8.78	17.2	4.66	17.8	5.29	10.4	6	14.4	1.11	13.9	6.58	13.1	7.68	10.1	16.52	7.3	5.88	0	5.29	16.1	8.78	16.1	8.78	17.2	4.66
7.3	5.88	17.2	4.66	11.4	2.6	13.9	6.58	10.1	16.52	13.1	7.68	13.9	6.58	16.7	8.38	9.2	1.7	13.9	6.58	10.4	6	0	5.29	16.1	8.78	17.2	4.66	10.1	16.52	17.2	4.66	13.9	6.58	13.9	6.58	13.1	7.68	10.1	16.52	13.9	6.58	0	5.29	17.2	4.66	0	5.29	10.1	16.52
9.2	1.7	7.3	5.88	11.4	2.6	13.9	3.51	10.1	16.52	11.1	1.54	13.2	2.89	11.4	2.6	9.2	1.7	11.1	1.54	13.2	2.89	7.3	5.88	16.1	8.78	17.2	4.66	16.1	8.78	10.1	16.52	16.7	8.38	13.9	6.58	13.1	7.68	0	5.29	16.1	8.78	0	5.29	17.2	4.66	10.1	16.52	7.3	5.88
9.2	1.7	10.1	16.52	11.1	1.54	11.4	2.6	8	4.38	0	5.29	13.9	6.58	17.2	4.66	13.9	3.51	16.7	8.38	11.4	2.6	7.3	5.88	10.4	6	10.1	16.52	13.9	3.51	7.3	5.88	16.1	8.78	9.2	1.7	11.4	2.6	16.1	8.78	8	4.38	10.9	2.58	9.2	1.7	9.2	1.7	10.9	2.58
11.4	2.6	7.3	5.88	10.9	2.58	13.9	3.51	16.1	8.78	10.1	16.52	13.2	2.89	8	4.38	9.2	1.7	17.8	5.29	10.1	16.52	7.3	5.88	16.1	8.78	10.4	6	10.1	16.52	16.7	8.38	17.2	4.66	10.1	16.52	7.3	5.88	16.1	8.78	0	5.29	0	5.29	10.1	16.52	17.2	4.66	10.1	16.52
11.4	2.6	7.3	5.88	17.2	4.66	10.2	2.33	10.4	6	11.4	2.6	13.9	3.51	13.1	7.68	13.1	7.68	17.2	4.66	13.2	2.89	7.3	5.88	16.1	8.78	13.1	7.68	13.1	7.68	16.1	8.78	7.3	5.88	13.9	6.58	7.3	5.88	16.7	8.38	16.1	8.78	0	5.29	16.1	8.78	10.4	6	10.1	16.52
11.4	2.6	16.1	8.78	16.1	8.78	8	4.38	16.1	8.78	13.1	7.68	13.9	6.58	11.1	1.54	9.2	1.7	10.9	2.58	13.9	3.51	13.9	6.58	16.1	8.78	16.1	8.78	7.3	5.88	14.4	1.11	14.4	1.11	10.1	16.52	13.2	2.89	13.9	6.58	16.1	8.78	13.9	6.58	10.1	16.52	16.1	8.78	8	4.38
11.4	2.6	10.1	16.52	11.4	2.6	13.9	3.51	10.1	16.52	10.2	2.33	13.2	2.89	13.9	3.51	11.4	2.6	7.3	5.88	17.8	5.29	7.3	5.88	17.2	4.66	10.1	16.52	10.1	16.52	13.1	7.68	17.2	4.66	13.9	6.58	7.3	5.88	14.4	1.11	17.2	4.66	17.2	4.66	10.1	16.52	10.1	16.52	14.4	1.11
11.4	2.6	10.1	16.52	10.6	2.3	17.8	5.29	13.9	6.58	13.1	7.68	13.2	2.89	8	4.38	13.1	7.68	13.1	7.68	7.3	5.88	16.1	8.78	16.1	8.78	16.7	8.38	13.9	6.58	13.9	3.51	16.1	8.78	16.7	8.38	7.3	5.88	7.3	5.88	10.1	16.52	13.9	3.51	16.7	8.38	16.1	8.78	10.4	6
11.4	2.6	10.1	16.52	10.6	2.3	13.9	3.51	13.9	6.58	0	5.29	10.9	2.58	8	4.38	10.1	16.52	10.4	6	13.9	3.51	7.3	5.88	17.2	4.66	17.8	5.29	7.3	5.88	10.4	6	0	5.29	13.9	6.58	7.3	5.88	0	5.29	16.7	8.38	0	5.29	16.1	8.78	13.9	6.58	16.1	8.78
11.4	2.6	10.1	16.52	10.6	2.3	13.9	3.51	10.4	6	11.1	1.54	13.2	2.89	9.2	1.7	13.1	7.68	17.8	5.29	13.9	3.51	7.3	5.88	10.1	16.52	17.2	4.66	17.8	5.29	7.3	5.88	7.3	5.88	13.9	6.58	13.1	7.68	14.4	1.11	10.1	16.52	0	5.29	16.1	8.78	10.1	16.52	17.2	4.66
11.4	2.6	17.8	5.29	13.9	3.51	11.4	2.6	10.1	16.52	16.7	8.38	13.9	6.58	13.9	3.51	13.1	7.68	16.1	8.78	10.6	2.3	8	4.38	17.2	4.66	16.1	8.78	10.4	6	10.1	16.52	16.1	8.78	13.9	3.51	10.1	16.52	13.1	7.68	10.1	16.52	0	5.29	7.3	5.88	17.2	4.66	14.4	1.11
11.4	2.6	11.1	1.54	10.1	16.52	13.9	3.51	10.4	6	10.9	2.58	7.3	5.88	8	4.38	13.1	7.68	10.9	2.58	11.4	2.6	0	5.29	17.2	4.66	10.1	16.52	10.1	16.52	16.1	8.78	16.7	8.38	13.9	6.58	13.1	7.68	16.7	8.38	16.1	8.78	0	5.29	13.9	6.58	16.1	8.78	13.9	6.58
13.9	6.58	16.1	8.78	11.4	2.6	13.9	3.51	10.1	16.52	10.2	2.33	13.2	2.89	13.1	7.68	13.1	7.68	17.8	5.29	13.2	2.89	7.3	5.88	16.1	8.78	17.2	4.66	17.8	5.29	17.2	4.66	17.2	4.66	10.4	6	13.1	7.68	16.1	8.78	10.1	16.52	0	5.29	16.1	8.78	10.1	16.52	13.1	7.68
13.9	6.58	11.1	1.54	11.1	1.54	10.2	2.33	10.1	16.52	11.1	1.54	16.1	8.78	16.7	8.38	9.2	1.7	0	5.29	17.8	5.29	7.3	5.88	10.1	16.52	10.1	16.52	17.2	4.66	17.2	4.66	16.1	8.78	16.1	8.78	7.3	5.88	13.1	7.68	16.1	8.78	13.9	6.58	17.2	4.66	13.1	7.68	10.1	16.52
10.2	2.33	11.1	1.54	16.7	8.38	13.9	6.58	13.2	2.89	13.1	7.68	13.9	6.58	11.1	1.54	11.4	2.6	10.9	2.58	11.4	2.6	10.6	2.3	16.1	8.78	16.7	8.38	11.1	1.54	10.1	16.52	16.1	8.78	16.1	8.78	7.3	5.88	13.9	6.58	10.1	16.52	13.9	6.58	13.1	7.68	10.4	6	16.1	8.78
16.1	8.78	11.4	2.6	10.1	16.52	11.4	2.6	17.8	5.29	17.2	4.66	16.1	8.78	8	4.38	11.1	1.54	7.3	5.88	13.2	2.89	16.7	8.38	16.7	8.38	7.3	5.88	16.1	8.78	17.2	4.66	16.1	8.78	10.1	16.52	13.1	7.68	16.7	8.38	10.4	6	0	5.29	10.1	16.52	16.1	8.78	13.1	7.68
16.1	8.78	17.2	4.66	11.4	2.6	13.9	6.58	10.1	16.52	13.1	7.68	13.9	6.58	16.7	8.38	11.4	2.6	10.1	16.52	10.4	6	0	5.29	16.1	8.78	17.2	4.66	10.1	16.52	17.2	4.66	16.1	8.78	13.9	6.58	13.1	7.68	10.1	16.52	13.9	6.58	0	5.29	17.2	4.66	16.7	8.38	10.1	16.52
10.9	2.58	7.3	5.88	10.1	16.52	17.2	4.66	16.1	8.78	11.4	2.6	13.2	2.89	10.4	6	13.1	7.68	17.8	5.29	13.2	2.89	7.3	5.88	10.1	16.52	17.2	4.66	17.8	5.29	10.1	16.52	17.2	4.66	13.9	6.58	13.1	7.68	13.1	7.68	13.9	6.58	0	5.29	16.1	8.78	10.1	16.52	14.4	1.11
10.9	2.58	11.4	2.6	16.1	8.78	10.6	2.3	10.1	16.52	13.1	7.68	16.1	8.78	10.9	2.58	10.9	2.58	17.8	5.29	11.4	2.6	0	5.29	10.1	16.52	16.1	8.78	16.1	8.78	7.3	5.88	16.1	8.78	0	5.29	13.1	7.68	13.1	7.68	16.1	8.78	0	5.29	17.2	4.66	17.2	4.66	14.4	1.11
10.9	2.58	10.1	16.52	16.1	8.78	14.4	1.11	16.1	8.78	10.4	6	7.3	5.88	9.2	1.7	13.1	7.68	10.9	2.58	11.4	2.6	0	5.29	17.2	4.66	14.4	1.11	10.1	16.52	16.1	8.78	10.1	16.52	13.9	6.58	13.1	7.68	7.3	5.88	16.1	8.78	17.2	4.66	13.9	6.58	10.1	16.52	10.1	16.52
10.9	2.58	10.1	16.52	17.8	5.29	11.4	2.6	10.9	2.58	10.9	2.58	10.4	6	11.4	2.6	10.9	2.58	17.2	4.66	13.2	2.89	10.6	2.3	16.1	8.78	16.7	8.38	16.1	8.78	7.3	5.88	16.7	8.38	10.1	16.52	14.4	1.11	16.1	8.78	13.1	7.68	0	5.29	13.9	6.58	17.2	4.66	7.3	5.88
10.9	2.58	17.2	4.66	11.4	2.6	13.9	6.58	10.1	16.52	13.1	7.68	13.9	6.58	11.4	2.6	11.4	2.6	8	4.38	10.4	6	0	5.29	16.1	8.78	10.1	16.52	10.1	16.52	16.7	8.38	7.3	5.88	13.9	6.58	13.1	7.68	10.1	16.52	16.7	8.38	0	5.29	17.2	4.66	16.7	8.38	10.1	16.52
10.9	2.58	17.2	4.66	10.1	16.52	11.1	1.54	13.9	6.58	8	4.38	13.2	2.89	11.1	1.54	0	5.29	7.3	5.88	13.9	6.58	7.3	5.88	16.1	8.78	10.1	16.52	13.9	6.58	13.9	3.51	16.1	8.78	16.1	8.78	13.1	7.68	13.1	7.68	10.1	16.52	14.4	1.11	17.2	4.66	16.1	8.78	10.9	2.58
10.9	2.58	17.2	4.66	17.2	4.66	16.7	8.38	16.1	8.78	11.1	1.54	13.2	2.89	9.2	1.7	9.2	1.7	16.7	8.38	16.1	8.78	13.1	7.68	16.1	8.78	17.2	4.66	13.9	6.58	13.9	3.51	16.1	8.78	17.2	4.66	7.3	5.88	13.1	7.68	10.1	16.52	13.9	3.51	10.1	16.52	16.1	8.78	17.2	4.66
10.1	16.52	11.4	2.6	16.1	8.78	11.1	1.54	10.1	16.52	10.2	2.33	16.1	8.78	10.9	2.58	8	4.38	13.1	7.68	10.1	16.52	0	5.29	10.1	16.52	13.9	6.58	16.1	8.78	13.1	7.68	16.1	8.78	0	5.29	13.1	7.68	7.3	5.88	13.9	6.58	0	5.29	17.2	4.66	16.1	8.78	14.4	1.11
10.1	16.52	17.8	5.29	16.7	8.38	13.9	3.51	10.1	16.52	11.4	2.6	13.2	2.89	8	4.38	11.4	2.6	17.8	5.29	16.1	8.78	7.3	5.88	17.2	4.66	13.1	7.68	10.1	16.52	16.1	8.78	13.1	7.68	17.2	4.66	13.1	7.68	10.1	16.52	16.1	8.78	0	5.29	10.1	16.52	7.3	5.88	16.1	8.78
8	4.38	16.1	8.78	11.4	2.6	13.9	6.58	10.1	16.52	16.7	8.38	13.9	6.58	8	4.38	11.4	2.6	17.2	4.66	10.4	6	0	5.29	8	4.38	16.1	8.78	10.1	16.52	17.2	4.66	16.7	8.38	13.9	6.58	13.1	7.68	10.4	6	14.4	1.11	0	5.29	0	5.29	14.4	1.11	10.1	16.52
8	4.38	16.1	8.78	10.6	2.3	13.9	3.51	16.1	8.78	11.1	1.54	10.1	16.52	8	4.38	13.1	7.68	10.1	16.52	13.9	6.58	13.1	7.68	17.2	4.66	16.1	8.78	17.8	5.29	10.4	6	17.2	4.66	16.1	8.78	7.3	5.88	16.1	8.78	13.9	6.58	0	5.29	16.1	8.78	10.4	6	17.2	4.66
8	4.38	16.1	8.78	16.7	8.38	8	4.38	10.1	16.52	13.1	7.68	10.1	16.52	11.1	1.54	9.2	1.7	17.8	5.29	10.1	16.52	17.2	4.66	16.1	8.78	13.9	6.58	10.1	16.52	13.9	6.58	13.1	7.68	13.9	6.58	10.1	16.52	17.2	4.66	7.3	5.88	7.3	5.88	17.2	4.66	10.1	16.52	10.1	16.52
8	4.38	16.1	8.78	16.7	8.38	13.9	3.51	10.1	16.52	16.7	8.38	16.1	8.78	13.1	7.68	10.2	2.33	17.8	5.29	10.1	16.52	16.1	8.78	16.1	8.78	16.7	8.38	10.1	16.52	16.1	8.78	17.2	4.66	16.1	8.78	16.1	8.78	13.1	7.68	16.1	8.78	0	5.29	16.1	8.78	16.1	8.78	14.4	1.11
17.8	5.29	7.3	5.88	16.7	8.38	10.2	2.33	10.1	16.52	8	4.38	13.2	2.89	10.2	2.33	9.2	1.7	0	5.29	16.1	8.78	7.3	5.88	16.1	8.78	10.1	16.52	10.1	16.52	17.2	4.66	17.2	4.66	10.1	16.52	7.3	5.88	14.4	1.11	10.1	16.52	0	5.29	10.1	16.52	7.3	5.88	10.1	16.52
17.8	5.29	11.4	2.6	9.2	1.7	13.9	3.51	16.1	8.78	10.9	2.58	13.2	2.89	11.4	2.6	9.2	1.7	7.3	5.88	13.2	2.89	7.3	5.88	16.1	8.78	0	5.29	17.8	5.29	17.2	4.66	16.7	8.38	16.1	8.78	7.3	5.88	14.4	1.11	10.1	16.52	0	5.29	13.9	6.58	10.1	16.52	14.4	1.11
17.8	5.29	11.4	2.6	9.2	1.7	13.9	3.51	16.1	8.78	10.9	2.58	13.2	2.89	11.4	2.6	9.2	1.7	7.3	5.88	13.2	2.89	7.3	5.88	16.1	8.78	0	5.29	17.8	5.29	17.2	4.66	16.7	8.38	16.1	8.78	7.3	5.88	14.4	1.11	10.1	16.52	0	5.29	13.9	6.58	10.1	16.52	14.4	1.11
17.8	5.29	11.4	2.6	9.2	1.7	13.9	3.51	16.1	8.78	10.9	2.58	13.2	2.89	11.4	2.6	9.2	1.7	7.3	5.88	13.2	2.89	7.3	5.88	16.1	8.78	0	5.29	17.8	5.29	17.2	4.66	16.7	8.38	16.1	8.78	7.3	5.88	14.4	1.11	10.1	16.52	0	5.29	13.9	6.58	10.1	16.52	14.4	1.11
17.8	5.29	11.4	2.6	9.2	1.7	13.9	3.51	16.1	8.78	10.9	2.58	13.2	2.89	11.4	2.6	9.2	1.7	7.3	5.88	13.2	2.89	7.3	5.88	16.1	8.78	0	5.29	17.8	5.29	17.2	4.66	16.7	8.38	16.1	8.78	7.3	5.88	14.4	1.11	10.1	16.52	0	5.29	13.9	6.58	10.4	6	14.4	1.11
17.8	5.29	11.4	2.6	9.2	1.7	13.9	3.51	16.1	8.78	10.9	2.58	13.2	2.89	11.4	2.6	9.2	1.7	7.3	5.88	13.2	2.89	7.3	5.88	16.1	8.78	0	5.29	17.8	5.29	17.2	4.66	16.7	8.38	16.1	8.78	7.3	5.88	14.4	1.11	10.1	16.52	0	5.29	13.9	6.58	10.4	6	14.4	1.11
17.8	5.29	11.4	2.6	9.2	1.7	13.9	3.51	16.1	8.78	10.9	2.58	13.2	2.89	11.4	2.6	9.2	1.7	7.3	5.88	13.2	2.89	7.3	5.88	16.1	8.78	0	5.29	17.8	5.29	17.2	4.66	16.7	8.38	16.1	8.78	7.3	5.88	14.4	1.11	10.1	16.52	0	5.29	13.9	6.58	17.2	4.66	14.4	1.11
17.8	5.29	11.4	2.6	9.2	1.7	13.9	3.51	16.1	8.78	10.4	6	13.2	2.89	11.4	2.6	9.2	1.7	7.3	5.88	13.2	2.89	7.3	5.88	16.1	8.78	0	5.29	17.8	5.29	16.1	8.78	13.1	7.68	16.1	8.78	7.3	5.88	14.4	1.11	17.2	4.66	0	5.29	13.9	6.58	16.1	8.78	14.4	1.11
17.8	5.29	11.4	2.6	9.2	1.7	13.9	3.51	16.1	8.78	11.1	1.54	13.2	2.89	11.4	2.6	9.2	1.7	7.3	5.88	13.2	2.89	7.3	5.88	16.1	8.78	0	5.29	17.8	5.29	17.2	4.66	16.7	8.38	16.1	8.78	7.3	5.88	14.4	1.11	10.1	16.52	0	5.29	13.9	6.58	10.4	6	14.4	1.11
17.8	5.29	11.4	2.6	9.2	1.7	13.9	3.51	16.1	8.78	11.1	1.54	13.2	2.89	11.4	2.6	9.2	1.7	7.3	5.88	13.2	2.89	7.3	5.88	16.1	8.78	0	5.29	17.8	5.29	17.2	4.66	16.7	8.38	16.1	8.78	7.3	5.88	14.4	1.11	10.1	16.52	0	5.29	13.9	6.58	10.4	6	14.4	1.11
17.8	5.29	11.4	2.6	9.2	1.7	13.9	3.51	16.1	8.78	11.1	1.54	13.2	2.89	11.4	2.6	9.2	1.7	7.3	5.88	13.2	2.89	7.3	5.88	16.1	8.78	0	5.29	17.8	5.29	17.2	4.66	16.7	8.38	16.1	8.78	7.3	5.88	14.4	1.11	10.1	16.52	0	5.29	13.9	6.58	10.4	6	14.4	1.11
17.8	5.29	11.4	2.6	9.2	1.7	13.9	3.51	16.1	8.78	11.1	1.54	13.2	2.89	11.4	2.6	9.2	1.7	7.3	5.88	13.2	2.89	7.3	5.88	16.1	8.78	0	5.29	17.8	5.29	17.2	4.66	16.7	8.38	16.1	8.78	7.3	5.88	14.4	1.11	10.1	16.52	0	5.29	13.9	6.58	10.4	6	14.4	1.11
17.8	5.29	11.4	2.6	9.2	1.7	13.9	3.51	16.1	8.78	11.1	1.54	13.2	2.89	11.4	2.6	9.2	1.7	7.3	5.88	13.2	2.89	7.3	5.88	16.1	8.78	0	5.29	17.8	5.29	17.2	4.66	16.7	8.38	16.1	8.78	7.3	5.88	14.4	1.11	10.1	16.52	0	5.29	13.9	6.58	10.4	6	14.4	1.11
17.8	5.29	11.4	2.6	9.2	1.7	13.9	3.51	16.1	8.78	11.1	1.54	13.2	2.89	11.4	2.6	9.2	1.7	7.3	5.88	13.2	2.89	7.3	5.88	16.1	8.78	0	5.29	17.8	5.29	17.2	4.66	16.7	8.38	16.1	8.78	7.3	5.88	14.4	1.11	10.1	16.52	0	5.29	13.9	6.58	10.4	6	14.4	1.11
17.8	5.29	11.4	2.6	9.2	1.7	13.9	3.51	16.1	8.78	11.1	1.54	13.2	2.89	11.4	2.6	9.2	1.7	7.3	5.88	13.2	2.89	7.3	5.88	16.1	8.78	0	5.29	17.8	5.29	17.2	4.66	16.7	8.38	16.1	8.78	7.3	5.88	14.4	1.11	10.1	16.52	0	5.29	13.9	6.58	10.4	6	14.4	1.11
17.8	5.29	11.4	2.6	9.2	1.7	13.9	3.51	16.1	8.78	11.1	1.54	13.2	2.89	11.4	2.6	9.2	1.7	7.3	5.88	13.2	2.89	7.3	5.88	16.1	8.78	0	5.29	17.8	5.29	17.2	4.66	16.7	8.38	16.1	8.78	7.3	5.88	14.4	1.11	10.1	16.52	0	5.29	13.9	6.58	10.4	6	14.4	1.11
17.8	5.29	11.4	2.6	9.2	1.7	13.9	3.51	16.1	8.78	11.1	1.54	13.2	2.89	11.4	2.6	9.2	1.7	7.3	5.88	13.2	2.89	7.3	5.88	16.1	8.78	0	5.29	17.8	5.29	17.2	4.66	16.7	8.38	16.1	8.78	7.3	5.88	14.4	1.11	10.1	16.52	0	5.29	13.9	6.58	10.4	6	14.4	1.11
17.8	5.29	11.4	2.6	9.2	1.7	13.9	3.51	16.1	8.78	11.1	1.54	13.2	2.89	11.4	2.6	9.2	1.7	7.3	5.88	13.2	2.89	7.3	5.88	16.1	8.78	0	5.29	17.8	5.29	17.2	4.66	16.7	8.38	16.1	8.78	7.3	5.88	14.4	1.11	10.1	16.52	0	5.29	13.9	6.58	10.4	6	14.4	1.11
17.8	5.29	11.4	2.6	9.2	1.7	13.9	3.51	16.1	8.78	11.1	1.54	13.2	2.89	11.4	2.6	9.2	1.7	7.3	5.88	13.2	2.89	7.3	5.88	16.1	8.78	0	5.29	17.8	5.29	17.2	4.66	16.7	8.38	16.1	8.78	7.3	5.88	14.4	1.11	10.1	16.52	0	5.29	13.9	6.58	10.4	6	14.4	1.11
17.8	5.29	11.4	2.6	9.2	1.7	13.9	3.51	16.1	8.78	11.1	1.54	13.2	2.89	11.4	2.6	9.2	1.7	7.3	5.88	13.2	2.89	17.2	4.66	16.1	8.78	0	5.29	17.8	5.29	17.2	4.66	16.7	8.38	16.1	8.78	7.3	5.88	14.4	1.11	10.1	16.52	0	5.29	13.9	6.58	10.4	6	14.4	1.11
17.8	5.29	11.4	2.6	11.4	2.6	13.9	6.58	10.1	16.52	10.9	2.58	10.1	16.52	11.4	2.6	13.1	7.68	0	5.29	13.2	2.89	7.3	5.88	16.1	8.78	0	5.29	7.3	5.88	10.4	6	13.1	7.68	13.9	6.58	13.1	7.68	13.1	7.68	16.7	8.38	0	5.29	16.1	8.78	10.1	16.52	17.2	4.66
17.8	5.29	11.4	2.6	11.4	2.6	13.9	6.58	10.1	16.52	11.1	1.54	17.8	5.29	11.4	2.6	13.1	7.68	0	5.29	13.2	2.89	7.3	5.88	16.1	8.78	0	5.29	7.3	5.88	10.4	6	13.1	7.68	13.9	6.58	13.1	7.68	7.3	5.88	16.7	8.38	0	5.29	16.1	8.78	10.1	16.52	16.1	8.78
17.8	5.29	11.4	2.6	11.4	2.6	13.9	6.58	16.7	8.38	10.1	16.52	13.2	2.89	16.7	8.38	9.2	1.7	17.2	4.66	11.4	2.6	7.3	5.88	16.1	8.78	16.1	8.78	7.3	5.88	10.4	6	16.7	8.38	10.1	16.52	7.3	5.88	7.3	5.88	16.1	8.78	0	5.29	10.1	16.52	10.1	16.52	7.3	5.88
17.8	5.29	11.4	2.6	11.4	2.6	13.9	3.51	16.1	8.78	10.2	2.33	13.2	2.89	11.4	2.6	9.2	1.7	7.3	5.88	13.2	2.89	7.3	5.88	16.1	8.78	0	5.29	17.8	5.29	17.2	4.66	13.1	7.68	16.1	8.78	7.3	5.88	14.4	1.11	10.1	16.52	0	5.29	10.4	6	10.1	16.52	14.4	1.11
17.8	5.29	11.4	2.6	11.4	2.6	13.9	3.51	16.1	8.78	10.4	6	13.2	2.89	11.4	2.6	9.2	1.7	7.3	5.88	13.2	2.89	7.3	5.88	16.1	8.78	0	5.29	17.8	5.29	16.1	8.78	13.1	7.68	16.1	8.78	7.3	5.88	14.4	1.11	17.2	4.66	0	5.29	13.9	6.58	10.4	6	14.4	1.11
17.8	5.29	11.4	2.6	11.4	2.6	13.9	3.51	16.1	8.78	10.6	2.3	13.9	3.51	13.9	3.51	8	4.38	10.9	2.58	13.9	6.58	13.1	7.68	16.1	8.78	16.1	8.78	14.4	1.11	10.4	6	16.7	8.38	13.9	6.58	7.3	5.88	13.1	7.68	17.2	4.66	0	5.29	10.1	16.52	10.1	16.52	7.3	5.88
17.8	5.29	11.4	2.6	11.4	2.6	13.9	3.51	16.1	8.78	11.1	1.54	13.2	2.89	13.1	7.68	9.2	1.7	13.1	7.68	10.6	2.3	13.1	7.68	16.1	8.78	7.3	5.88	7.3	5.88	10.4	6	16.7	8.38	16.1	8.78	7.3	5.88	14.4	1.11	10.1	16.52	0	5.29	13.9	6.58	10.1	16.52	7.3	5.88
17.8	5.29	11.4	2.6	11.4	2.6	13.9	3.51	17.2	4.66	16.7	8.38	13.9	3.51	9.2	1.7	13.1	7.68	13.1	7.68	13.2	2.89	0	5.29	16.1	8.78	0	5.29	17.2	4.66	10.1	16.52	14.4	1.11	13.9	6.58	7.3	5.88	16.7	8.38	7.3	5.88	0	5.29	17.2	4.66	16.1	8.78	17.2	4.66
17.8	5.29	11.4	2.6	16.1	8.78	8	4.38	16.1	8.78	10.9	2.58	13.9	6.58	16.7	8.38	9.2	1.7	16.1	8.78	10.2	2.33	7.3	5.88	16.1	8.78	17.2	4.66	16.1	8.78	10.1	16.52	17.2	4.66	16.1	8.78	7.3	5.88	0	5.29	16.1	8.78	0	5.29	7.3	5.88	10.1	16.52	0	5.29
17.8	5.29	11.4	2.6	16.1	8.78	13.1	7.68	10.1	16.52	16.7	8.38	13.9	6.58	10.1	16.52	11.1	1.54	10.1	16.52	11.4	2.6	0	5.29	17.2	4.66	13.9	6.58	16.1	8.78	16.1	8.78	10.1	16.52	0	5.29	13.1	7.68	16.1	8.78	13.1	7.68	0	5.29	17.2	4.66	10.1	16.52	0	5.29
17.8	5.29	11.4	2.6	16.1	8.78	13.9	3.51	10.1	16.52	10.6	2.3	10.1	16.52	11.4	2.6	0	5.29	16.7	8.38	10.4	6	13.1	7.68	17.2	4.66	17.2	4.66	17.2	4.66	10.1	16.52	16.7	8.38	14.4	1.11	13.1	7.68	13.1	7.68	17.2	4.66	0	5.29	16.1	8.78	16.1	8.78	10.1	16.52
17.8	5.29	11.4	2.6	16.1	8.78	13.9	3.51	10.1	16.52	11.1	1.54	17.8	5.29	11.4	2.6	13.1	7.68	7.3	5.88	13.2	2.89	7.3	5.88	16.1	8.78	0	5.29	7.3	5.88	10.4	6	7.3	5.88	13.9	6.58	13.1	7.68	7.3	5.88	16.7	8.38	0	5.29	16.1	8.78	10.1	16.52	16.1	8.78
17.8	5.29	11.4	2.6	16.1	8.78	13.9	3.51	10.1	16.52	11.1	1.54	17.8	5.29	11.4	2.6	13.1	7.68	7.3	5.88	13.2	2.89	7.3	5.88	16.1	8.78	0	5.29	7.3	5.88	10.4	6	7.3	5.88	13.9	6.58	13.1	7.68	7.3	5.88	16.7	8.38	0	5.29	16.1	8.78	10.1	16.52	17.2	4.66
17.8	5.29	11.4	2.6	13.1	7.68	13.9	3.51	10.1	16.52	11.1	1.54	17.8	5.29	11.4	2.6	13.1	7.68	13.9	6.58	10.1	16.52	7.3	5.88	16.1	8.78	0	5.29	7.3	5.88	10.4	6	16.7	8.38	13.9	6.58	13.1	7.68	13.1	7.68	13.9	6.58	0	5.29	16.1	8.78	10.1	16.52	16.1	8.78
17.8	5.29	11.4	2.6	17.2	4.66	10.9	2.58	13.1	7.68	16.1	8.78	13.9	6.58	13.1	7.68	9.2	1.7	7.3	5.88	0	5.29	11.1	1.54	16.7	8.38	10.1	16.52	0	5.29	14.4	1.11	13.9	6.58	13.1	7.68	16.1	8.78	10.1	16.52	10.4	6	17.2	4.66	16.1	8.78	0	5.29	10.1	16.52
17.8	5.29	11.4	2.6	17.2	4.66	17.2	4.66	16.1	8.78	13.1	7.68	10.1	16.52	16.7	8.38	0	5.29	17.8	5.29	9.2	1.7	13.9	6.58	9.2	1.7	10.9	2.58	13.9	6.58	10.4	6	17.2	4.66	16.1	8.78	14.4	1.11	16.1	8.78	16.1	8.78	10.1	16.52	16.1	8.78	7.3	5.88	16.1	8.78
17.8	5.29	11.4	2.6	17.2	4.66	13.9	3.51	10.1	16.52	11.1	1.54	17.8	5.29	11.4	2.6	13.1	7.68	7.3	5.88	13.2	2.89	7.3	5.88	16.1	8.78	0	5.29	7.3	5.88	10.4	6	7.3	5.88	13.9	6.58	13.1	7.68	7.3	5.88	16.7	8.38	0	5.29	16.1	8.78	13.9	6.58	16.1	8.78
17.8	5.29	11.4	2.6	17.2	4.66	13.9	3.51	10.1	16.52	11.1	1.54	17.8	5.29	11.4	2.6	13.1	7.68	7.3	5.88	13.2	2.89	7.3	5.88	16.1	8.78	0	5.29	7.3	5.88	10.4	6	7.3	5.88	13.9	6.58	13.1	7.68	7.3	5.88	16.7	8.38	0	5.29	16.1	8.78	10.1	16.52	16.1	8.78
17.8	5.29	11.4	2.6	17.2	4.66	13.9	3.51	10.1	16.52	11.1	1.54	17.8	5.29	11.4	2.6	13.1	7.68	7.3	5.88	13.2	2.89	7.3	5.88	16.1	8.78	0	5.29	7.3	5.88	10.4	6	7.3	5.88	13.9	6.58	13.1	7.68	7.3	5.88	16.7	8.38	0	5.29	16.1	8.78	10.1	16.52	16.1	8.78
17.8	5.29	11.4	2.6	17.2	4.66	13.9	3.51	10.1	16.52	11.1	1.54	17.8	5.29	11.4	2.6	13.1	7.68	7.3	5.88	13.2	2.89	7.3	5.88	16.1	8.78	0	5.29	7.3	5.88	10.4	6	7.3	5.88	13.9	6.58	13.1	7.68	7.3	5.88	16.7	8.38	0	5.29	16.1	8.78	10.1	16.52	16.1	8.78
17.8	5.29	11.4	2.6	17.2	4.66	13.9	3.51	10.1	16.52	11.1	1.54	17.8	5.29	11.4	2.6	13.1	7.68	7.3	5.88	13.2	2.89	7.3	5.88	16.1	8.78	0	5.29	7.3	5.88	10.4	6	7.3	5.88	13.9	6.58	13.1	7.68	13.1	7.68	16.7	8.38	0	5.29	16.1	8.78	10.1	16.52	16.1	8.78
17.8	5.29	13.9	6.58	7.3	5.88	10.6	2.3	13.9	6.58	11.4	2.6	13.9	6.58	0	5.29	13.1	7.68	13.1	7.68	16.1	8.78	13.1	7.68	16.1	8.78	16.7	8.38	13.9	6.58	13.9	3.51	17.2	4.66	16.1	8.78	16.7	8.38	7.3	5.88	13.9	6.58	13.9	3.51	10.1	16.52	16.1	8.78	7.3	5.88
17.8	5.29	16.1	8.78	11.4	2.6	10.2	2.33	10.4	6	10.6	2.3	13.2	2.89	7.3	5.88	9.2	1.7	16.7	8.38	11.4	2.6	7.3	5.88	16.1	8.78	17.2	4.66	7.3	5.88	10.4	6	16.7	8.38	13.9	6.58	13.1	7.68	16.1	8.78	10.1	16.52	0	5.29	13.9	6.58	16.1	8.78	13.1	7.68
17.8	5.29	16.1	8.78	11.4	2.6	10.2	2.33	10.4	6	10.6	2.3	13.2	2.89	13.2	2.89	9.2	1.7	16.7	8.38	10.6	2.3	7.3	5.88	16.1	8.78	17.2	4.66	7.3	5.88	10.4	6	16.1	8.78	13.9	6.58	7.3	5.88	13.1	7.68	10.1	16.52	0	5.29	13.9	6.58	10.1	16.52	13.1	7.68
17.8	5.29	16.1	8.78	16.1	8.78	10.9	2.58	10.1	16.52	11.4	2.6	13.2	2.89	9.2	1.7	13.1	7.68	17.8	5.29	13.2	2.89	7.3	5.88	17.2	4.66	10.1	16.52	17.8	5.29	10.1	16.52	13.9	6.58	10.1	16.52	7.3	5.88	17.2	4.66	17.2	4.66	0	5.29	16.1	8.78	7.3	5.88	7.3	5.88
17.8	5.29	16.1	8.78	16.1	8.78	10.9	2.58	10.1	16.52	11.4	2.6	13.2	2.89	9.2	1.7	13.1	7.68	17.8	5.29	13.2	2.89	7.3	5.88	17.2	4.66	10.1	16.52	17.8	5.29	10.1	16.52	13.9	6.58	10.1	16.52	7.3	5.88	17.2	4.66	17.2	4.66	0	5.29	16.1	8.78	7.3	5.88	7.3	5.88
17.8	5.29	16.1	8.78	16.1	8.78	10.9	2.58	10.1	16.52	11.4	2.6	13.2	2.89	9.2	1.7	13.1	7.68	17.8	5.29	13.2	2.89	7.3	5.88	17.2	4.66	10.1	16.52	17.8	5.29	10.1	16.52	13.9	6.58	10.1	16.52	7.3	5.88	17.2	4.66	17.2	4.66	0	5.29	16.1	8.78	7.3	5.88	7.3	5.88
17.8	5.29	16.1	8.78	16.1	8.78	10.9	2.58	10.1	16.52	11.4	2.6	13.2	2.89	0	5.29	13.1	7.68	17.8	5.29	13.2	2.89	7.3	5.88	17.2	4.66	10.1	16.52	17.8	5.29	10.1	16.52	13.9	6.58	10.1	16.52	7.3	5.88	17.2	4.66	17.2	4.66	0	5.29	16.1	8.78	7.3	5.88	7.3	5.88
17.8	5.29	16.1	8.78	16.1	8.78	10.9	2.58	10.1	16.52	11.4	2.6	13.2	2.89	0	5.29	13.1	7.68	17.8	5.29	13.2	2.89	7.3	5.88	17.2	4.66	10.1	16.52	17.8	5.29	10.1	16.52	13.9	6.58	10.1	16.52	7.3	5.88	17.2	4.66	17.2	4.66	0	5.29	16.1	8.78	7.3	5.88	7.3	5.88
17.8	5.29	16.1	8.78	16.1	8.78	10.9	2.58	10.1	16.52	11.4	2.6	13.2	2.89	0	5.29	13.1	7.68	17.8	5.29	13.2	2.89	7.3	5.88	17.2	4.66	10.1	16.52	17.8	5.29	10.1	16.52	13.9	6.58	10.1	16.52	7.3	5.88	17.2	4.66	17.2	4.66	0	5.29	16.1	8.78	7.3	5.88	7.3	5.88
17.8	5.29	16.1	8.78	16.1	8.78	10.9	2.58	10.1	16.52	11.4	2.6	13.2	2.89	10.2	2.33	13.1	7.68	17.8	5.29	13.2	2.89	7.3	5.88	16.1	8.78	17.2	4.66	17.8	5.29	17.2	4.66	13.9	6.58	16.1	8.78	7.3	5.88	16.1	8.78	10.1	16.52	0	5.29	16.1	8.78	16.1	8.78	7.3	5.88
17.8	5.29	16.1	8.78	16.1	8.78	10.9	2.58	10.1	16.52	11.4	2.6	13.2	2.89	10.2	2.33	13.1	7.68	17.8	5.29	13.2	2.89	7.3	5.88	16.1	8.78	17.2	4.66	17.8	5.29	17.2	4.66	13.9	6.58	16.1	8.78	7.3	5.88	16.1	8.78	10.1	16.52	0	5.29	16.1	8.78	16.1	8.78	7.3	5.88
17.8	5.29	16.1	8.78	16.1	8.78	10.9	2.58	10.1	16.52	11.4	2.6	13.2	2.89	10.2	2.33	13.1	7.68	17.8	5.29	13.2	2.89	7.3	5.88	16.1	8.78	17.2	4.66	17.8	5.29	17.2	4.66	13.9	6.58	16.1	8.78	7.3	5.88	16.1	8.78	10.1	16.52	0	5.29	16.1	8.78	16.1	8.78	7.3	5.88
17.8	5.29	16.1	8.78	16.1	8.78	10.9	2.58	10.1	16.52	11.4	2.6	13.2	2.89	10.2	2.33	13.1	7.68	17.8	5.29	13.2	2.89	7.3	5.88	10.4	6	17.2	4.66	17.8	5.29	17.2	4.66	13.9	6.58	17.2	4.66	7.3	5.88	16.1	8.78	10.1	16.52	0	5.29	16.1	8.78	16.1	8.78	7.3	5.88
17.8	5.29	16.1	8.78	16.1	8.78	10.9	2.58	10.1	16.52	11.4	2.6	13.2	2.89	10.2	2.33	13.1	7.68	17.8	5.29	13.2	2.89	7.3	5.88	17.2	4.66	16.1	8.78	17.8	5.29	17.2	4.66	13.9	6.58	10.1	16.52	7.3	5.88	10.4	6	10.1	16.52	0	5.29	16.1	8.78	16.1	8.78	7.3	5.88
17.8	5.29	16.1	8.78	16.1	8.78	10.9	2.58	10.1	16.52	11.4	2.6	13.2	2.89	10.2	2.33	13.1	7.68	17.8	5.29	13.2	2.89	7.3	5.88	17.2	4.66	16.1	8.78	17.8	5.29	17.2	4.66	13.9	6.58	10.1	16.52	7.3	5.88	10.4	6	10.1	16.52	0	5.29	16.1	8.78	16.1	8.78	7.3	5.88
17.8	5.29	16.1	8.78	16.1	8.78	10.9	2.58	10.1	16.52	11.4	2.6	13.2	2.89	10.2	2.33	13.1	7.68	17.8	5.29	13.2	2.89	7.3	5.88	17.2	4.66	16.1	8.78	17.8	5.29	17.2	4.66	13.9	6.58	10.1	16.52	7.3	5.88	10.4	6	10.1	16.52	0	5.29	16.1	8.78	16.1	8.78	7.3	5.88
17.8	5.29	16.1	8.78	16.1	8.78	10.9	2.58	10.1	16.52	11.4	2.6	13.2	2.89	10.2	2.33	13.1	7.68	17.8	5.29	13.2	2.89	7.3	5.88	17.2	4.66	16.1	8.78	17.8	5.29	17.2	4.66	13.9	6.58	10.1	16.52	7.3	5.88	10.4	6	10.1	16.52	0	5.29	16.1	8.78	16.1	8.78	7.3	5.88
17.8	5.29	16.1	8.78	16.1	8.78	10.9	2.58	10.1	16.52	11.4	2.6	13.2	2.89	10.2	2.33	13.1	7.68	17.8	5.29	13.2	2.89	7.3	5.88	17.2	4.66	16.1	8.78	17.8	5.29	17.2	4.66	13.9	6.58	10.1	16.52	7.3	5.88	10.4	6	10.1	16.52	0	5.29	16.1	8.78	16.1	8.78	7.3	5.88
17.8	5.29	16.1	8.78	16.1	8.78	10.9	2.58	10.1	16.52	11.4	2.6	13.2	2.89	10.2	2.33	13.1	7.68	17.8	5.29	13.2	2.89	7.3	5.88	17.2	4.66	16.1	8.78	17.8	5.29	17.2	4.66	13.9	6.58	10.1	16.52	7.3	5.88	10.4	6	10.1	16.52	0	5.29	16.1	8.78	16.1	8.78	7.3	5.88
17.8	5.29	16.1	8.78	16.1	8.78	10.9	2.58	10.1	16.52	11.4	2.6	13.2	2.89	10.2	2.33	13.1	7.68	17.8	5.29	13.2	2.89	7.3	5.88	17.2	4.66	17.2	4.66	17.8	5.29	17.2	4.66	13.9	6.58	16.1	8.78	7.3	5.88	16.1	8.78	10.1	16.52	0	5.29	16.1	8.78	16.1	8.78	7.3	5.88
17.8	5.29	16.1	8.78	16.1	8.78	10.9	2.58	10.1	16.52	11.4	2.6	13.2	2.89	10.2	2.33	13.1	7.68	17.8	5.29	13.2	2.89	7.3	5.88	17.2	4.66	17.2	4.66	17.8	5.29	17.2	4.66	13.9	6.58	16.1	8.78	7.3	5.88	16.1	8.78	10.1	16.52	0	5.29	16.1	8.78	16.1	8.78	7.3	5.88
17.8	5.29	16.1	8.78	16.1	8.78	10.9	2.58	10.1	16.52	11.4	2.6	13.2	2.89	10.2	2.33	13.1	7.68	17.8	5.29	13.2	2.89	7.3	5.88	17.2	4.66	17.2	4.66	17.8	5.29	17.2	4.66	13.9	6.58	16.1	8.78	7.3	5.88	16.1	8.78	10.1	16.52	0	5.29	16.1	8.78	16.1	8.78	7.3	5.88
17.8	5.29	16.1	8.78	16.1	8.78	10.9	2.58	10.1	16.52	11.4	2.6	13.2	2.89	10.2	2.33	13.1	7.68	17.8	5.29	13.2	2.89	7.3	5.88	17.2	4.66	17.2	4.66	17.8	5.29	17.2	4.66	13.9	6.58	16.1	8.78	7.3	5.88	16.1	8.78	10.1	16.52	0	5.29	16.1	8.78	16.1	8.78	7.3	5.88
17.8	5.29	16.1	8.78	16.1	8.78	10.9	2.58	10.1	16.52	11.4	2.6	13.2	2.89	10.2	2.33	13.1	7.68	17.8	5.29	13.2	2.89	7.3	5.88	17.2	4.66	17.2	4.66	17.8	5.29	17.2	4.66	13.9	6.58	16.1	8.78	7.3	5.88	16.1	8.78	10.1	16.52	0	5.29	16.1	8.78	16.1	8.78	7.3	5.88
17.8	5.29	16.1	8.78	16.1	8.78	10.9	2.58	10.1	16.52	11.4	2.6	13.2	2.89	10.2	2.33	13.1	7.68	17.8	5.29	13.2	2.89	7.3	5.88	17.2	4.66	17.2	4.66	17.8	5.29	17.2	4.66	13.9	6.58	16.1	8.78	7.3	5.88	16.1	8.78	10.1	16.52	0	5.29	16.1	8.78	10.1	16.52	7.3	5.88
17.8	5.29	16.1	8.78	16.1	8.78	10.9	2.58	10.1	16.52	11.4	2.6	13.2	2.89	10.2	2.33	13.1	7.68	17.8	5.29	13.2	2.89	7.3	5.88	17.2	4.66	17.2	4.66	17.8	5.29	17.2	4.66	13.9	6.58	16.1	8.78	7.3	5.88	16.1	8.78	10.1	16.52	0	5.29	16.1	8.78	17.2	4.66	7.3	5.88
17.8	5.29	16.1	8.78	16.1	8.78	10.9	2.58	10.1	16.52	11.4	2.6	13.2	2.89	10.2	2.33	13.1	7.68	17.8	5.29	13.2	2.89	7.3	5.88	17.2	4.66	17.2	4.66	17.8	5.29	17.2	4.66	13.9	6.58	16.1	8.78	7.3	5.88	16.1	8.78	10.1	16.52	0	5.29	16.1	8.78	17.2	4.66	7.3	5.88
17.8	5.29	16.1	8.78	16.1	8.78	10.9	2.58	10.1	16.52	11.4	2.6	13.2	2.89	10.2	2.33	13.1	7.68	17.8	5.29	13.2	2.89	7.3	5.88	17.2	4.66	17.2	4.66	17.8	5.29	17.2	4.66	13.9	6.58	16.1	8.78	13.1	7.68	10.4	6	10.1	16.52	0	5.29	16.1	8.78	16.1	8.78	7.3	5.88
17.8	5.29	16.1	8.78	16.1	8.78	10.9	2.58	10.1	16.52	11.4	2.6	13.2	2.89	10.2	2.33	13.1	7.68	17.8	5.29	13.2	2.89	7.3	5.88	17.2	4.66	17.2	4.66	17.8	5.29	17.2	4.66	13.9	6.58	10.1	16.52	7.3	5.88	16.1	8.78	10.1	16.52	0	5.29	16.1	8.78	17.2	4.66	7.3	5.88
17.8	5.29	16.1	8.78	16.1	8.78	10.9	2.58	10.1	16.52	11.4	2.6	13.2	2.89	10.2	2.33	13.1	7.68	17.8	5.29	13.2	2.89	7.3	5.88	17.2	4.66	17.2	4.66	17.8	5.29	17.2	4.66	13.9	6.58	17.2	4.66	7.3	5.88	16.1	8.78	10.1	16.52	0	5.29	16.1	8.78	16.1	8.78	7.3	5.88
17.8	5.29	16.1	8.78	16.1	8.78	10.9	2.58	10.1	16.52	11.4	2.6	13.2	2.89	10.2	2.33	13.1	7.68	17.8	5.29	13.2	2.89	7.3	5.88	17.2	4.66	17.2	4.66	17.8	5.29	17.2	4.66	13.9	6.58	17.2	4.66	7.3	5.88	16.1	8.78	10.1	16.52	0	5.29	16.1	8.78	16.1	8.78	7.3	5.88
17.8	5.29	16.1	8.78	16.1	8.78	10.9	2.58	10.1	16.52	11.4	2.6	13.2	2.89	10.2	2.33	13.1	7.68	17.8	5.29	13.2	2.89	7.3	5.88	17.2	4.66	17.2	4.66	17.8	5.29	17.2	4.66	13.9	6.58	17.2	4.66	7.3	5.88	16.1	8.78	10.1	16.52	0	5.29	16.1	8.78	16.1	8.78	7.3	5.88
17.8	5.29	16.1	8.78	16.1	8.78	10.9	2.58	10.1	16.52	11.4	2.6	13.2	2.89	10.2	2.33	13.1	7.68	17.8	5.29	13.2	2.89	7.3	5.88	17.2	4.66	17.2	4.66	17.8	5.29	17.2	4.66	13.9	6.58	17.2	4.66	7.3	5.88	16.1	8.78	10.1	16.52	0	5.29	16.1	8.78	16.1	8.78	7.3	5.88
17.8	5.29	16.1	8.78	16.1	8.78	10.9	2.58	10.1	16.52	11.4	2.6	13.2	2.89	10.2	2.33	13.1	7.68	17.8	5.29	13.2	2.89	7.3	5.88	17.2	4.66	17.2	4.66	17.8	5.29	17.2	4.66	13.9	6.58	17.2	4.66	7.3	5.88	16.1	8.78	10.1	16.52	0	5.29	16.1	8.78	16.1	8.78	7.3	5.88
17.8	5.29	16.1	8.78	16.1	8.78	10.9	2.58	10.1	16.52	11.4	2.6	13.2	2.89	10.2	2.33	13.1	7.68	17.8	5.29	13.2	2.89	7.3	5.88	17.2	4.66	17.2	4.66	17.8	5.29	17.2	4.66	13.9	6.58	17.2	4.66	7.3	5.88	16.1	8.78	10.1	16.52	0	5.29	16.1	8.78	17.2	4.66	7.3	5.88
17.8	5.29	16.1	8.78	16.1	8.78	10.9	2.58	10.1	16.52	11.4	2.6	13.2	2.89	8	4.38	13.1	7.68	17.8	5.29	13.2	2.89	7.3	5.88	17.2	4.66	10.1	16.52	17.8	5.29	10.1	16.52	13.9	6.58	10.1	16.52	7.3	5.88	17.2	4.66	17.2	4.66	0	5.29	16.1	8.78	7.3	5.88	7.3	5.88
17.8	5.29	16.1	8.78	16.1	8.78	10.9	2.58	10.1	16.52	11.4	2.6	13.2	2.89	13.1	7.68	13.1	7.68	17.8	5.29	13.2	2.89	7.3	5.88	17.2	4.66	17.2	4.66	17.8	5.29	10.1	16.52	10.1	16.52	10.1	16.52	7.3	5.88	17.2	4.66	10.1	16.52	0	5.29	16.1	8.78	16.1	8.78	7.3	5.88
17.8	5.29	16.1	8.78	16.1	8.78	8	4.38	10.6	2.3	13.1	7.68	13.2	2.89	10.4	6	13.1	7.68	17.8	5.29	13.1	7.68	17.2	4.66	16.1	8.78	16.7	8.38	13.9	6.58	10.1	16.52	16.1	8.78	16.1	8.78	16.7	8.38	16.1	8.78	16.1	8.78	0	5.29	13.9	6.58	10.1	16.52	7.3	5.88
17.8	5.29	16.1	8.78	10.6	2.3	13.9	3.51	10.1	16.52	10.6	2.3	13.2	2.89	16.7	8.38	9.2	1.7	17.8	5.29	13.9	6.58	13.1	7.68	16.1	8.78	7.3	5.88	16.1	8.78	13.1	7.68	16.1	8.78	14.4	1.11	7.3	5.88	17.2	4.66	10.1	16.52	0	5.29	13.9	6.58	17.2	4.66	7.3	5.88
17.8	5.29	16.1	8.78	16.7	8.38	11.1	1.54	17.2	4.66	13.1	7.68	13.2	2.89	9.2	1.7	10.2	2.33	17.8	5.29	17.2	4.66	13.1	7.68	16.1	8.78	7.3	5.88	16.1	8.78	10.1	16.52	17.2	4.66	0	5.29	17.2	4.66	13.9	6.58	10.1	16.52	16.1	8.78	7.3	5.88	10.1	16.52	10.1	16.52
17.8	5.29	16.1	8.78	17.2	4.66	10.9	2.58	10.1	16.52	11.4	2.6	13.2	2.89	9.2	1.7	13.1	7.68	17.8	5.29	13.2	2.89	7.3	5.88	17.2	4.66	10.1	16.52	17.8	5.29	10.1	16.52	13.9	6.58	10.1	16.52	7.3	5.88	17.2	4.66	17.2	4.66	0	5.29	16.1	8.78	7.3	5.88	7.3	5.88
17.8	5.29	16.1	8.78	17.2	4.66	10.9	2.58	10.1	16.52	11.4	2.6	13.2	2.89	9.2	1.7	13.1	7.68	17.8	5.29	13.2	2.89	7.3	5.88	17.2	4.66	10.1	16.52	17.8	5.29	10.1	16.52	13.9	6.58	10.1	16.52	7.3	5.88	17.2	4.66	17.2	4.66	0	5.29	16.1	8.78	7.3	5.88	7.3	5.88
17.8	5.29	16.1	8.78	17.2	4.66	10.9	2.58	10.1	16.52	11.4	2.6	13.2	2.89	9.2	1.7	13.1	7.68	17.8	5.29	13.2	2.89	7.3	5.88	17.2	4.66	10.1	16.52	17.8	5.29	10.1	16.52	13.9	6.58	10.1	16.52	7.3	5.88	17.2	4.66	17.2	4.66	0	5.29	16.1	8.78	7.3	5.88	7.3	5.88
17.8	5.29	16.1	8.78	17.2	4.66	10.9	2.58	10.1	16.52	11.4	2.6	13.2	2.89	9.2	1.7	13.1	7.68	17.8	5.29	13.2	2.89	7.3	5.88	17.2	4.66	10.1	16.52	17.8	5.29	10.1	16.52	13.9	6.58	10.1	16.52	7.3	5.88	17.2	4.66	17.2	4.66	0	5.29	16.1	8.78	7.3	5.88	7.3	5.88
17.8	5.29	16.1	8.78	17.2	4.66	10.9	2.58	10.1	16.52	11.4	2.6	13.2	2.89	9.2	1.7	13.1	7.68	17.8	5.29	13.2	2.89	7.3	5.88	17.2	4.66	10.1	16.52	17.8	5.29	10.1	16.52	13.9	6.58	10.1	16.52	7.3	5.88	17.2	4.66	17.2	4.66	0	5.29	16.1	8.78	7.3	5.88	7.3	5.88
17.8	5.29	16.1	8.78	17.2	4.66	10.9	2.58	10.1	16.52	11.4	2.6	13.2	2.89	0	5.29	13.1	7.68	17.8	5.29	13.2	2.89	7.3	5.88	7.3	5.88	17.2	4.66	17.8	5.29	17.2	4.66	7.3	5.88	10.1	16.52	7.3	5.88	17.2	4.66	7.3	5.88	0	5.29	16.1	8.78	7.3	5.88	7.3	5.88
17.8	5.29	16.1	8.78	17.2	4.66	10.9	2.58	10.1	16.52	11.4	2.6	13.2	2.89	10.2	2.33	13.1	7.68	17.8	5.29	13.2	2.89	7.3	5.88	17.2	4.66	16.1	8.78	17.8	5.29	17.2	4.66	13.9	6.58	10.1	16.52	7.3	5.88	10.4	6	10.1	16.52	0	5.29	16.1	8.78	16.1	8.78	7.3	5.88
17.8	5.29	16.1	8.78	17.2	4.66	10.9	2.58	10.1	16.52	11.4	2.6	13.2	2.89	10.2	2.33	13.1	7.68	17.8	5.29	13.2	2.89	7.3	5.88	17.2	4.66	16.1	8.78	17.8	5.29	17.2	4.66	13.9	6.58	10.1	16.52	7.3	5.88	10.4	6	10.1	16.52	0	5.29	16.1	8.78	16.1	8.78	7.3	5.88
17.8	5.29	16.1	8.78	17.2	4.66	10.9	2.58	10.1	16.52	11.4	2.6	13.2	2.89	10.2	2.33	13.1	7.68	17.8	5.29	13.2	2.89	7.3	5.88	17.2	4.66	16.1	8.78	17.8	5.29	17.2	4.66	13.9	6.58	10.1	16.52	7.3	5.88	10.4	6	10.1	16.52	0	5.29	16.1	8.78	16.1	8.78	7.3	5.88
17.8	5.29	16.1	8.78	17.2	4.66	10.9	2.58	10.1	16.52	11.4	2.6	13.2	2.89	10.2	2.33	13.1	7.68	17.8	5.29	13.2	2.89	7.3	5.88	17.2	4.66	16.1	8.78	17.8	5.29	17.2	4.66	13.9	6.58	10.1	16.52	7.3	5.88	10.4	6	10.1	16.52	0	5.29	16.1	8.78	16.1	8.78	7.3	5.88
17.8	5.29	16.1	8.78	17.2	4.66	10.9	2.58	10.1	16.52	11.4	2.6	13.2	2.89	10.2	2.33	13.1	7.68	17.8	5.29	13.2	2.89	7.3	5.88	17.2	4.66	16.1	8.78	13.1	7.68	17.2	4.66	13.9	6.58	10.1	16.52	7.3	5.88	10.4	6	10.1	16.52	0	5.29	16.1	8.78	16.1	8.78	7.3	5.88
17.8	5.29	16.1	8.78	17.2	4.66	10.9	2.58	10.1	16.52	11.4	2.6	13.2	2.89	13.1	7.68	13.1	7.68	17.8	5.29	13.2	2.89	7.3	5.88	17.2	4.66	16.1	8.78	17.8	5.29	17.2	4.66	10.1	16.52	16.1	8.78	7.3	5.88	16.1	8.78	10.1	16.52	0	5.29	16.1	8.78	16.1	8.78	7.3	5.88
17.8	5.29	16.1	8.78	17.2	4.66	10.9	2.58	10.1	16.52	11.4	2.6	13.2	2.89	13.1	7.68	13.1	7.68	17.8	5.29	13.2	2.89	7.3	5.88	17.2	4.66	16.1	8.78	17.8	5.29	17.2	4.66	10.1	16.52	16.1	8.78	7.3	5.88	17.2	4.66	10.1	16.52	0	5.29	16.1	8.78	10.4	6	7.3	5.88
17.8	5.29	10.1	16.52	11.4	2.6	8	4.38	10.1	16.52	9.2	1.7	13.2	2.89	16.7	8.38	13.1	7.68	10.1	16.52	17.2	4.66	13.1	7.68	7.3	5.88	13.1	7.68	10.4	6	10.1	16.52	7.3	5.88	10.1	16.52	7.3	5.88	16.1	8.78	16.7	8.38	0	5.29	10.1	16.52	16.1	8.78	10.4	6
17.8	5.29	10.1	16.52	11.4	2.6	13.9	3.51	17.8	5.29	13.1	7.68	10.4	6	13.1	7.68	10.2	2.33	17.8	5.29	16.1	8.78	16.1	8.78	16.1	8.78	17.2	4.66	10.1	16.52	8	4.38	16.1	8.78	16.1	8.78	16.7	8.38	16.7	8.38	16.1	8.78	0	5.29	10.1	16.52	10.1	16.52	7.3	5.88
17.8	5.29	10.1	16.52	10.9	2.58	13.9	3.51	10.1	16.52	9.2	1.7	13.2	2.89	7.3	5.88	9.2	1.7	17.2	4.66	11.4	2.6	13.1	7.68	16.1	8.78	17.2	4.66	7.3	5.88	17.2	4.66	17.2	4.66	13.9	6.58	13.1	7.68	14.4	1.11	17.2	4.66	0	5.29	16.1	8.78	10.1	16.52	16.1	8.78
17.8	5.29	10.1	16.52	10.9	2.58	13.9	3.51	10.1	16.52	11.4	2.6	13.2	2.89	0	5.29	13.1	7.68	17.2	4.66	11.4	2.6	13.1	7.68	16.1	8.78	16.1	8.78	7.3	5.88	17.2	4.66	17.2	4.66	13.9	6.58	13.1	7.68	14.4	1.11	17.2	4.66	0	5.29	16.1	8.78	10.1	16.52	17.2	4.66
17.8	5.29	10.1	16.52	10.6	2.3	8	4.38	16.1	8.78	10.9	2.58	13.2	2.89	11.4	2.6	9.2	1.7	16.7	8.38	16.7	8.38	7.3	5.88	7.3	5.88	17.2	4.66	17.2	4.66	10.1	16.52	10.1	16.52	10.1	16.52	16.7	8.38	0	5.29	17.2	4.66	0	5.29	13.9	6.58	7.3	5.88	10.1	16.52
17.8	5.29	10.1	16.52	10.6	2.3	8	4.38	16.1	8.78	10.6	2.3	13.2	2.89	11.4	2.6	9.2	1.7	13.1	7.68	16.7	8.38	7.3	5.88	16.7	8.38	17.2	4.66	17.2	4.66	10.1	16.52	13.9	6.58	10.1	16.52	16.7	8.38	7.3	5.88	17.2	4.66	0	5.29	13.9	6.58	10.1	16.52	10.1	16.52
17.8	5.29	10.1	16.52	11.1	1.54	13.9	3.51	10.1	16.52	8	4.38	13.2	2.89	11.1	1.54	13.1	7.68	17.8	5.29	13.2	2.89	13.1	7.68	17.2	4.66	17.2	4.66	16.1	8.78	17.2	4.66	17.2	4.66	13.2	2.89	13.1	7.68	16.1	8.78	10.1	16.52	7.3	5.88	13.9	6.58	10.1	16.52	10.1	16.52
17.8	5.29	10.1	16.52	17.2	4.66	8	4.38	16.1	8.78	11.1	1.54	13.2	2.89	13.1	7.68	9.2	1.7	16.7	8.38	11.4	2.6	7.3	5.88	17.2	4.66	10.1	16.52	13.9	6.58	10.1	16.52	10.1	16.52	10.1	16.52	7.3	5.88	16.1	8.78	10.1	16.52	0	5.29	10.1	16.52	10.1	16.52	7.3	5.88
17.8	5.29	10.1	16.52	17.2	4.66	10.6	2.3	7.3	5.88	11.1	1.54	13.9	3.51	0	5.29	11.1	1.54	17.8	5.29	10.4	6	10.9	2.58	16.1	8.78	16.1	8.78	13.9	3.51	13.9	6.58	16.1	8.78	16.1	8.78	17.2	4.66	16.7	8.38	16.1	8.78	13.9	3.51	13.9	6.58	17.2	4.66	10.1	16.52
17.8	5.29	17.8	5.29	9.2	1.7	13.9	3.51	16.1	8.78	13.1	7.68	17.8	5.29	13.1	7.68	10.2	2.33	17.8	5.29	13.2	2.89	0	5.29	16.1	8.78	7.3	5.88	10.1	16.52	10.4	6	16.7	8.38	10.1	16.52	16.7	8.38	17.2	4.66	10.1	16.52	14.4	1.11	10.1	16.52	16.7	8.38	7.3	5.88
17.8	5.29	17.8	5.29	10.1	16.52	11.4	2.6	13.9	6.58	13.9	3.51	0	5.29	9.2	1.7	16.7	8.38	16.1	8.78	13.2	2.89	7.3	5.88	17.2	4.66	16.1	8.78	16.1	8.78	10.1	16.52	7.3	5.88	17.2	4.66	14.4	1.11	7.3	5.88	16.1	8.78	0	5.29	10.4	6	10.1	16.52	13.9	6.58
17.8	5.29	17.8	5.29	13.1	7.68	13.9	6.58	16.1	8.78	10.9	2.58	13.9	3.51	10.6	2.3	9.2	1.7	17.8	5.29	13.2	2.89	7.3	5.88	16.1	8.78	10.4	6	10.1	16.52	14.4	1.11	16.7	8.38	13.9	6.58	13.1	7.68	7.3	5.88	17.2	4.66	0	5.29	10.1	16.52	16.7	8.38	13.9	6.58
17.8	5.29	10.6	2.3	11.4	2.6	13.9	3.51	16.1	8.78	10.2	2.33	13.2	2.89	0	5.29	9.2	1.7	7.3	5.88	13.2	2.89	7.3	5.88	17.2	4.66	0	5.29	17.8	5.29	17.2	4.66	16.7	8.38	16.1	8.78	7.3	5.88	14.4	1.11	10.1	16.52	0	5.29	7.3	5.88	10.1	16.52	7.3	5.88
17.8	5.29	10.6	2.3	11.4	2.6	13.9	3.51	16.1	8.78	11.1	1.54	13.2	2.89	0	5.29	9.2	1.7	7.3	5.88	13.2	2.89	7.3	5.88	17.2	4.66	0	5.29	17.8	5.29	17.2	4.66	16.7	8.38	16.1	8.78	7.3	5.88	14.4	1.11	10.1	16.52	0	5.29	7.3	5.88	10.1	16.52	7.3	5.88
17.8	5.29	10.6	2.3	11.4	2.6	13.9	3.51	16.1	8.78	11.1	1.54	13.2	2.89	0	5.29	9.2	1.7	7.3	5.88	13.2	2.89	7.3	5.88	17.2	4.66	0	5.29	17.8	5.29	17.2	4.66	16.7	8.38	16.1	8.78	7.3	5.88	14.4	1.11	10.1	16.52	0	5.29	7.3	5.88	10.1	16.52	7.3	5.88
17.8	5.29	10.6	2.3	11.4	2.6	13.9	3.51	16.1	8.78	11.1	1.54	13.2	2.89	0	5.29	9.2	1.7	7.3	5.88	13.2	2.89	7.3	5.88	17.2	4.66	0	5.29	17.8	5.29	17.2	4.66	16.7	8.38	16.1	8.78	7.3	5.88	14.4	1.11	10.1	16.52	0	5.29	7.3	5.88	10.1	16.52	7.3	5.88
17.8	5.29	10.6	2.3	11.4	2.6	13.9	3.51	16.1	8.78	11.1	1.54	13.2	2.89	0	5.29	9.2	1.7	7.3	5.88	13.2	2.89	7.3	5.88	17.2	4.66	0	5.29	17.8	5.29	17.2	4.66	16.7	8.38	16.1	8.78	7.3	5.88	14.4	1.11	10.1	16.52	0	5.29	7.3	5.88	10.1	16.52	7.3	5.88
17.8	5.29	10.6	2.3	11.4	2.6	13.9	3.51	16.1	8.78	11.1	1.54	13.2	2.89	0	5.29	9.2	1.7	7.3	5.88	13.2	2.89	7.3	5.88	17.2	4.66	0	5.29	17.8	5.29	17.2	4.66	16.7	8.38	16.1	8.78	7.3	5.88	14.4	1.11	10.1	16.52	0	5.29	7.3	5.88	10.1	16.52	7.3	5.88
17.8	5.29	10.6	2.3	11.4	2.6	13.9	3.51	16.1	8.78	11.1	1.54	13.2	2.89	0	5.29	9.2	1.7	7.3	5.88	13.2	2.89	7.3	5.88	17.2	4.66	0	5.29	17.8	5.29	17.2	4.66	16.7	8.38	16.1	8.78	7.3	5.88	14.4	1.11	10.1	16.52	0	5.29	7.3	5.88	10.1	16.52	7.3	5.88
17.8	5.29	10.6	2.3	11.4	2.6	13.9	3.51	16.1	8.78	11.1	1.54	13.2	2.89	0	5.29	9.2	1.7	7.3	5.88	13.2	2.89	7.3	5.88	17.2	4.66	0	5.29	17.8	5.29	17.2	4.66	16.7	8.38	16.1	8.78	7.3	5.88	14.4	1.11	10.1	16.52	0	5.29	7.3	5.88	10.1	16.52	7.3	5.88
17.8	5.29	10.6	2.3	11.4	2.6	13.9	3.51	16.1	8.78	11.1	1.54	13.2	2.89	0	5.29	9.2	1.7	7.3	5.88	13.2	2.89	7.3	5.88	17.2	4.66	0	5.29	17.8	5.29	17.2	4.66	16.7	8.38	16.1	8.78	7.3	5.88	14.4	1.11	10.1	16.52	0	5.29	7.3	5.88	10.1	16.52	7.3	5.88
17.8	5.29	10.6	2.3	11.4	2.6	13.9	3.51	16.1	8.78	11.1	1.54	13.2	2.89	0	5.29	9.2	1.7	7.3	5.88	13.2	2.89	7.3	5.88	17.2	4.66	0	5.29	17.8	5.29	17.2	4.66	16.7	8.38	16.1	8.78	7.3	5.88	14.4	1.11	10.1	16.52	0	5.29	7.3	5.88	10.1	16.52	7.3	5.88
17.8	5.29	10.6	2.3	11.4	2.6	13.9	3.51	16.1	8.78	11.1	1.54	13.2	2.89	0	5.29	9.2	1.7	7.3	5.88	13.2	2.89	7.3	5.88	17.2	4.66	0	5.29	17.8	5.29	17.2	4.66	16.7	8.38	16.1	8.78	7.3	5.88	14.4	1.11	10.1	16.52	0	5.29	13.1	7.68	10.1	16.52	14.4	1.11
17.8	5.29	10.6	2.3	11.4	2.6	13.9	3.51	16.1	8.78	11.1	1.54	13.2	2.89	10.9	2.58	9.2	1.7	17.2	4.66	13.2	2.89	7.3	5.88	16.1	8.78	0	5.29	17.8	5.29	17.2	4.66	16.7	8.38	16.1	8.78	13.1	7.68	14.4	1.11	10.1	16.52	0	5.29	13.9	6.58	16.1	8.78	13.1	7.68
17.8	5.29	10.6	2.3	11.4	2.6	13.9	3.51	16.1	8.78	11.1	1.54	13.2	2.89	10.9	2.58	9.2	1.7	17.2	4.66	13.2	2.89	7.3	5.88	16.1	8.78	0	5.29	17.8	5.29	17.2	4.66	16.7	8.38	16.1	8.78	13.1	7.68	14.4	1.11	10.1	16.52	0	5.29	13.9	6.58	16.1	8.78	13.1	7.68
17.8	5.29	10.6	2.3	11.4	2.6	13.9	3.51	16.1	8.78	11.1	1.54	13.2	2.89	10.9	2.58	9.2	1.7	17.2	4.66	13.2	2.89	7.3	5.88	16.1	8.78	0	5.29	17.8	5.29	17.2	4.66	16.7	8.38	16.1	8.78	13.1	7.68	14.4	1.11	10.1	16.52	0	5.29	13.9	6.58	16.1	8.78	13.1	7.68
17.8	5.29	10.6	2.3	11.4	2.6	13.9	3.51	16.7	8.38	16.7	8.38	13.2	2.89	16.7	8.38	13.1	7.68	7.3	5.88	13.2	2.89	7.3	5.88	16.1	8.78	7.3	5.88	16.7	8.38	0	5.29	7.3	5.88	13.9	6.58	7.3	5.88	10.1	16.52	16.7	8.38	0	5.29	16.1	8.78	16.1	8.78	13.9	6.58
17.8	5.29	10.6	2.3	10.9	2.58	13.9	3.51	10.1	16.52	10.6	2.3	13.2	2.89	16.7	8.38	11.4	2.6	16.7	8.38	7.3	5.88	13.1	7.68	16.1	8.78	16.1	8.78	17.2	4.66	10.4	6	17.2	4.66	17.2	4.66	14.4	1.11	13.1	7.68	13.9	6.58	17.2	4.66	10.4	6	10.1	16.52	13.1	7.68
17.8	5.29	16.7	8.38	10.9	2.58	10.1	16.52	9.2	1.7	13.2	2.89	11.1	1.54	8	4.38	17.8	5.29	17.2	4.66	8	4.38	10.1	16.52	16.7	8.38	16.1	8.78	10.1	16.52	16.1	8.78	13.9	6.58	16.7	8.38	10.1	16.52	10.1	16.52	13.1	7.68	10.4	6	10.1	16.52	16.7	8.38	10.1	16.52
17.8	5.29	17.2	4.66	9.2	1.7	16.1	8.78	0	5.29	13.9	3.51	13.2	2.89	8	4.38	10.6	2.3	8	4.38	11.4	2.6	0	5.29	10.1	16.52	16.1	8.78	10.1	16.52	8	4.38	11.4	2.6	11.4	2.6	13.1	7.68	10.1	16.52	13.9	3.51	10.1	16.52	10.1	16.52	10.1	16.52	10.1	16.52
17.8	5.29	17.2	4.66	9.2	1.7	13.9	3.51	10.1	16.52	13.1	7.68	13.9	6.58	13.1	7.68	10.2	2.33	0	5.29	13.2	2.89	7.3	5.88	13.2	2.89	0	5.29	17.2	4.66	16.1	8.78	14.4	1.11	17.2	4.66	13.1	7.68	14.4	1.11	17.2	4.66	0	5.29	10.1	16.52	17.2	4.66	10.1	16.52
17.8	5.29	17.2	4.66	11.4	2.6	13.9	6.58	10.1	16.52	11.1	1.54	13.2	2.89	13.1	7.68	9.2	1.7	17.8	5.29	11.4	2.6	17.8	5.29	16.1	8.78	7.3	5.88	7.3	5.88	17.2	4.66	17.2	4.66	13.9	6.58	13.1	7.68	14.4	1.11	10.1	16.52	0	5.29	10.1	16.52	10.1	16.52	7.3	5.88
17.8	5.29	17.2	4.66	11.4	2.6	10.2	2.33	10.1	16.52	10.9	2.58	13.2	2.89	9.2	1.7	9.2	1.7	17.8	5.29	11.4	2.6	7.3	5.88	16.1	8.78	7.3	5.88	7.3	5.88	16.1	8.78	17.2	4.66	13.9	6.58	13.1	7.68	14.4	1.11	17.2	4.66	0	5.29	16.1	8.78	16.1	8.78	10.4	6
17.8	5.29	17.2	4.66	11.4	2.6	13.9	3.51	16.7	8.38	10.9	2.58	13.2	2.89	16.7	8.38	9.2	1.7	17.2	4.66	10.6	2.3	16.7	8.38	16.1	8.78	17.2	4.66	7.3	5.88	17.2	4.66	17.2	4.66	13.9	6.58	13.1	7.68	14.4	1.11	17.2	4.66	0	5.29	16.1	8.78	10.4	6	7.3	5.88
17.8	5.29	17.2	4.66	10.2	2.33	13.9	3.51	10.1	16.52	11.4	2.6	13.2	2.89	13.1	7.68	8	4.38	17.8	5.29	11.4	2.6	13.1	7.68	16.1	8.78	16.1	8.78	10.6	2.3	17.2	4.66	17.2	4.66	13.9	6.58	13.1	7.68	14.4	1.11	10.4	6	0	5.29	16.1	8.78	10.1	16.52	17.2	4.66
17.8	5.29	17.2	4.66	16.1	8.78	11.1	1.54	10.1	16.52	9.2	1.7	13.2	2.89	7.3	5.88	13.1	7.68	17.8	5.29	13.2	2.89	7.3	5.88	17.2	4.66	10.1	16.52	17.8	5.29	10.1	16.52	10.1	16.52	10.1	16.52	7.3	5.88	17.2	4.66	7.3	5.88	0	5.29	16.1	8.78	17.2	4.66	7.3	5.88
17.8	5.29	17.2	4.66	10.9	2.58	13.2	2.89	10.1	16.52	16.7	8.38	13.9	6.58	11.1	1.54	9.2	1.7	7.3	5.88	11.4	2.6	0	5.29	13.1	7.68	7.3	5.88	16.1	8.78	10.1	16.52	13.9	6.58	16.7	8.38	13.1	7.68	13.9	6.58	13.9	6.58	0	5.29	10.1	16.52	10.1	16.52	10.1	16.52
17.8	5.29	17.2	4.66	10.9	2.58	13.9	3.51	10.1	16.52	10.6	2.3	13.2	2.89	13.1	7.68	9.2	1.7	16.1	8.78	11.4	2.6	13.1	7.68	16.1	8.78	16.1	8.78	7.3	5.88	17.2	4.66	7.3	5.88	13.9	6.58	13.1	7.68	14.4	1.11	10.1	16.52	0	5.29	16.1	8.78	10.1	16.52	16.1	8.78
17.8	5.29	17.2	4.66	10.9	2.58	13.9	3.51	10.1	16.52	10.6	2.3	13.2	2.89	13.1	7.68	8	4.38	16.1	8.78	11.4	2.6	13.1	7.68	16.1	8.78	17.2	4.66	7.3	5.88	17.2	4.66	17.2	4.66	13.9	6.58	13.1	7.68	14.4	1.11	10.1	16.52	0	5.29	16.1	8.78	10.1	16.52	17.2	4.66
17.8	5.29	17.2	4.66	10.9	2.58	13.9	3.51	10.1	16.52	10.6	2.3	13.2	2.89	13.1	7.68	8	4.38	16.1	8.78	11.4	2.6	13.1	7.68	16.1	8.78	17.2	4.66	7.3	5.88	17.2	4.66	17.2	4.66	13.9	6.58	13.1	7.68	14.4	1.11	10.1	16.52	0	5.29	16.1	8.78	10.1	16.52	17.2	4.66
17.8	5.29	17.2	4.66	10.9	2.58	13.9	3.51	10.1	16.52	10.6	2.3	13.2	2.89	13.1	7.68	8	4.38	16.1	8.78	11.4	2.6	13.1	7.68	16.1	8.78	17.2	4.66	7.3	5.88	17.2	4.66	17.2	4.66	13.9	6.58	13.1	7.68	14.4	1.11	10.1	16.52	0	5.29	16.1	8.78	10.1	16.52	17.2	4.66
17.8	5.29	17.2	4.66	10.9	2.58	13.9	3.51	10.1	16.52	11.1	1.54	13.2	2.89	0	5.29	9.2	1.7	17.8	5.29	11.4	2.6	17.8	5.29	16.1	8.78	7.3	5.88	7.3	5.88	17.2	4.66	17.2	4.66	13.9	6.58	13.1	7.68	14.4	1.11	10.1	16.52	0	5.29	10.1	16.52	10.4	6	7.3	5.88
17.8	5.29	17.2	4.66	10.6	2.3	13.9	3.51	10.1	16.52	10.6	2.3	13.2	2.89	0	5.29	9.2	1.7	17.8	5.29	11.4	2.6	17.8	5.29	16.1	8.78	7.3	5.88	7.3	5.88	17.2	4.66	17.2	4.66	13.9	6.58	7.3	5.88	14.4	1.11	10.1	16.52	0	5.29	10.1	16.52	10.1	16.52	7.3	5.88
17.8	5.29	17.2	4.66	10.6	2.3	13.9	3.51	10.1	16.52	11.1	1.54	13.2	2.89	0	5.29	9.2	1.7	17.8	5.29	11.4	2.6	17.8	5.29	16.1	8.78	7.3	5.88	7.3	5.88	17.2	4.66	17.2	4.66	13.9	6.58	7.3	5.88	14.4	1.11	10.1	16.52	0	5.29	10.1	16.52	10.1	16.52	7.3	5.88
17.8	5.29	17.2	4.66	10.6	2.3	13.9	3.51	10.1	16.52	11.1	1.54	13.2	2.89	0	5.29	9.2	1.7	17.8	5.29	11.4	2.6	17.8	5.29	16.1	8.78	7.3	5.88	7.3	5.88	17.2	4.66	17.2	4.66	13.9	6.58	7.3	5.88	14.4	1.11	10.1	16.52	0	5.29	10.1	16.52	10.1	16.52	7.3	5.88
17.8	5.29	17.2	4.66	10.6	2.3	13.9	3.51	10.1	16.52	11.1	1.54	13.2	2.89	0	5.29	9.2	1.7	17.8	5.29	11.4	2.6	17.8	5.29	16.1	8.78	7.3	5.88	7.3	5.88	17.2	4.66	17.2	4.66	13.9	6.58	7.3	5.88	14.4	1.11	10.1	16.52	0	5.29	10.1	16.52	10.1	16.52	7.3	5.88
17.8	5.29	17.2	4.66	10.6	2.3	13.9	3.51	10.1	16.52	11.1	1.54	13.2	2.89	0	5.29	9.2	1.7	17.8	5.29	11.4	2.6	17.8	5.29	16.1	8.78	7.3	5.88	7.3	5.88	17.2	4.66	17.2	4.66	13.9	6.58	7.3	5.88	14.4	1.11	10.1	16.52	0	5.29	10.1	16.52	10.1	16.52	7.3	5.88
17.8	5.29	17.2	4.66	10.6	2.3	13.9	3.51	10.1	16.52	11.1	1.54	13.2	2.89	0	5.29	9.2	1.7	17.8	5.29	11.4	2.6	17.8	5.29	16.1	8.78	7.3	5.88	7.3	5.88	17.2	4.66	17.2	4.66	13.9	6.58	7.3	5.88	14.4	1.11	10.1	16.52	0	5.29	10.1	16.52	10.1	16.52	7.3	5.88
17.8	5.29	17.2	4.66	10.6	2.3	13.9	3.51	10.1	16.52	11.1	1.54	13.2	2.89	0	5.29	9.2	1.7	17.8	5.29	11.4	2.6	17.8	5.29	16.1	8.78	7.3	5.88	7.3	5.88	17.2	4.66	17.2	4.66	13.9	6.58	7.3	5.88	14.4	1.11	10.1	16.52	0	5.29	10.1	16.52	10.1	16.52	7.3	5.88
17.8	5.29	17.2	4.66	10.6	2.3	13.9	3.51	10.1	16.52	11.1	1.54	13.2	2.89	0	5.29	9.2	1.7	17.8	5.29	11.4	2.6	17.8	5.29	16.1	8.78	7.3	5.88	7.3	5.88	17.2	4.66	17.2	4.66	13.9	6.58	13.1	7.68	14.4	1.11	10.1	16.52	0	5.29	10.1	16.52	10.1	16.52	7.3	5.88
17.8	5.29	17.2	4.66	10.6	2.3	13.9	3.51	10.1	16.52	11.1	1.54	13.2	2.89	0	5.29	9.2	1.7	17.8	5.29	11.4	2.6	17.8	5.29	16.1	8.78	7.3	5.88	7.3	5.88	17.2	4.66	17.2	4.66	13.9	6.58	13.1	7.68	14.4	1.11	10.1	16.52	0	5.29	10.1	16.52	10.1	16.52	7.3	5.88
17.8	5.29	17.2	4.66	10.6	2.3	13.9	3.51	17.2	4.66	11.1	1.54	13.2	2.89	0	5.29	9.2	1.7	17.8	5.29	11.4	2.6	17.8	5.29	16.1	8.78	7.3	5.88	7.3	5.88	17.2	4.66	17.2	4.66	13.9	6.58	7.3	5.88	14.4	1.11	10.1	16.52	0	5.29	10.1	16.52	10.1	16.52	7.3	5.88
17.8	5.29	17.2	4.66	11.1	1.54	13.9	3.51	10.1	16.52	11.4	2.6	13.2	2.89	13.1	7.68	9.2	1.7	16.1	8.78	11.4	2.6	13.1	7.68	16.1	8.78	16.1	8.78	7.3	5.88	16.1	8.78	7.3	5.88	13.9	6.58	13.1	7.68	14.4	1.11	10.1	16.52	0	5.29	16.1	8.78	10.1	16.52	17.2	4.66
17.8	5.29	17.2	4.66	11.1	1.54	13.9	3.51	10.1	16.52	11.4	2.6	13.2	2.89	13.1	7.68	8	4.38	16.1	8.78	11.4	2.6	13.1	7.68	16.1	8.78	16.1	8.78	7.3	5.88	16.1	8.78	7.3	5.88	13.9	6.58	13.1	7.68	14.4	1.11	10.1	16.52	0	5.29	16.1	8.78	10.1	16.52	17.2	4.66
17.8	5.29	17.2	4.66	11.1	1.54	13.9	3.51	10.1	16.52	11.4	2.6	13.2	2.89	13.1	7.68	8	4.38	16.1	8.78	11.4	2.6	13.1	7.68	16.1	8.78	16.1	8.78	7.3	5.88	16.1	8.78	7.3	5.88	13.9	6.58	13.1	7.68	14.4	1.11	10.1	16.52	0	5.29	16.1	8.78	10.1	16.52	17.2	4.66
17.8	5.29	17.2	4.66	11.1	1.54	13.9	3.51	10.1	16.52	11.4	2.6	13.2	2.89	13.1	7.68	8	4.38	16.1	8.78	11.4	2.6	13.1	7.68	16.1	8.78	16.1	8.78	7.3	5.88	16.1	8.78	7.3	5.88	13.9	6.58	13.1	7.68	14.4	1.11	10.1	16.52	0	5.29	16.1	8.78	10.1	16.52	17.2	4.66
17.8	5.29	17.2	4.66	16.7	8.38	10.2	2.33	17.2	4.66	10.6	2.3	17.8	5.29	10.9	2.58	9.2	1.7	17.2	4.66	10.1	16.52	0	5.29	16.1	8.78	7.3	5.88	16.1	8.78	16.1	8.78	7.3	5.88	13.9	3.51	14.4	1.11	0	5.29	10.1	16.52	16.7	8.38	17.2	4.66	13.9	6.58	16.1	8.78
17.8	5.29	17.2	4.66	17.2	4.66	10.2	2.33	17.8	5.29	13.1	7.68	10.1	16.52	0	5.29	11.4	2.6	7.3	5.88	10.4	6	0	5.29	16.1	8.78	16.7	8.38	13.9	6.58	7.3	5.88	17.2	4.66	13.2	2.89	13.1	7.68	14.4	1.11	10.1	16.52	0	5.29	10.4	6	10.1	16.52	17.2	4.66
17.8	5.29	17.2	4.66	17.2	4.66	8	4.38	16.1	8.78	13.1	7.68	13.2	2.89	16.7	8.38	9.2	1.7	16.7	8.38	16.7	8.38	13.1	7.68	17.2	4.66	10.1	16.52	13.9	6.58	10.1	16.52	16.1	8.78	13.9	6.58	16.7	8.38	7.3	5.88	16.1	8.78	0	5.29	10.4	6	17.2	4.66	7.3	5.88
17.8	5.29	17.2	4.66	17.2	4.66	11.1	1.54	10.1	16.52	11.4	2.6	13.2	2.89	11.1	1.54	13.1	7.68	7.3	5.88	13.2	2.89	7.3	5.88	10.1	16.52	10.1	16.52	17.8	5.29	17.2	4.66	13.9	6.58	10.1	16.52	13.1	7.68	17.2	4.66	10.1	16.52	0	5.29	10.1	16.52	17.2	4.66	7.3	5.88
17.8	5.29	17.2	4.66	17.2	4.66	11.1	1.54	10.1	16.52	13.1	7.68	13.2	2.89	13.1	7.68	13.1	7.68	17.8	5.29	13.2	2.89	7.3	5.88	7.3	5.88	10.1	16.52	17.8	5.29	10.1	16.52	10.1	16.52	10.1	16.52	7.3	5.88	17.2	4.66	10.1	16.52	0	5.29	16.1	8.78	10.4	6	7.3	5.88
17.8	5.29	17.2	4.66	17.2	4.66	11.1	1.54	10.1	16.52	13.1	7.68	13.2	2.89	13.1	7.68	13.1	7.68	17.8	5.29	13.2	2.89	7.3	5.88	7.3	5.88	17.8	5.29	17.8	5.29	10.1	16.52	10.1	16.52	10.1	16.52	7.3	5.88	17.2	4.66	10.1	16.52	0	5.29	16.1	8.78	16.1	8.78	7.3	5.88
17.8	5.29	17.2	4.66	17.2	4.66	11.1	1.54	10.1	16.52	13.1	7.68	13.2	2.89	13.1	7.68	13.1	7.68	17.8	5.29	13.2	2.89	7.3	5.88	7.3	5.88	17.8	5.29	17.8	5.29	10.1	16.52	10.1	16.52	10.1	16.52	7.3	5.88	17.2	4.66	10.1	16.52	0	5.29	16.1	8.78	10.4	6	7.3	5.88
17.8	5.29	17.2	4.66	17.2	4.66	11.1	1.54	10.1	16.52	13.1	7.68	13.2	2.89	13.1	7.68	13.1	7.68	17.8	5.29	13.2	2.89	7.3	5.88	7.3	5.88	17.8	5.29	17.8	5.29	10.1	16.52	10.1	16.52	10.1	16.52	7.3	5.88	17.2	4.66	10.1	16.52	0	5.29	16.1	8.78	10.4	6	7.3	5.88
17.8	5.29	17.2	4.66	17.2	4.66	11.1	1.54	10.1	16.52	13.1	7.68	13.2	2.89	13.1	7.68	13.1	7.68	17.8	5.29	13.2	2.89	7.3	5.88	7.3	5.88	17.8	5.29	17.8	5.29	10.1	16.52	10.1	16.52	10.1	16.52	7.3	5.88	17.2	4.66	10.1	16.52	0	5.29	16.1	8.78	17.2	4.66	7.3	5.88
17.8	5.29	17.2	4.66	17.2	4.66	11.1	1.54	10.1	16.52	13.1	7.68	13.2	2.89	13.1	7.68	13.1	7.68	17.8	5.29	13.2	2.89	7.3	5.88	7.3	5.88	17.8	5.29	17.8	5.29	10.1	16.52	10.1	16.52	10.1	16.52	7.3	5.88	17.2	4.66	10.1	16.52	0	5.29	16.1	8.78	17.2	4.66	7.3	5.88
17.8	5.29	17.2	4.66	17.2	4.66	11.1	1.54	10.1	16.52	13.1	7.68	13.2	2.89	13.1	7.68	13.1	7.68	17.8	5.29	13.2	2.89	7.3	5.88	7.3	5.88	17.8	5.29	17.8	5.29	10.1	16.52	10.1	16.52	10.1	16.52	7.3	5.88	17.2	4.66	10.1	16.52	0	5.29	16.1	8.78	17.2	4.66	7.3	5.88
17.8	5.29	17.2	4.66	17.2	4.66	11.1	1.54	10.1	16.52	16.7	8.38	13.2	2.89	13.1	7.68	13.1	7.68	17.8	5.29	13.2	2.89	7.3	5.88	7.3	5.88	10.1	16.52	17.8	5.29	10.1	16.52	10.1	16.52	10.1	16.52	7.3	5.88	17.2	4.66	10.1	16.52	0	5.29	16.1	8.78	10.4	6	7.3	5.88
17.8	5.29	17.2	4.66	17.2	4.66	11.1	1.54	10.1	16.52	16.7	8.38	13.2	2.89	13.1	7.68	13.1	7.68	17.8	5.29	13.2	2.89	7.3	5.88	7.3	5.88	10.1	16.52	17.8	5.29	10.1	16.52	10.1	16.52	10.1	16.52	7.3	5.88	17.2	4.66	10.1	16.52	0	5.29	16.1	8.78	10.4	6	7.3	5.88
17.8	5.29	17.2	4.66	17.2	4.66	11.1	1.54	10.1	16.52	16.7	8.38	13.2	2.89	13.1	7.68	13.1	7.68	17.8	5.29	13.2	2.89	7.3	5.88	7.3	5.88	10.1	16.52	17.8	5.29	10.1	16.52	10.1	16.52	10.1	16.52	7.3	5.88	17.2	4.66	10.1	16.52	0	5.29	16.1	8.78	10.4	6	7.3	5.88
17.8	5.29	17.2	4.66	17.2	4.66	11.1	1.54	10.1	16.52	16.7	8.38	13.2	2.89	13.1	7.68	13.1	7.68	17.8	5.29	13.2	2.89	7.3	5.88	7.3	5.88	17.8	5.29	17.8	5.29	10.1	16.52	10.1	16.52	10.1	16.52	7.3	5.88	17.2	4.66	10.1	16.52	0	5.29	16.1	8.78	10.4	6	7.3	5.88
17.8	5.29	17.2	4.66	17.2	4.66	11.1	1.54	10.1	16.52	16.7	8.38	13.2	2.89	13.1	7.68	13.1	7.68	17.8	5.29	13.2	2.89	7.3	5.88	7.3	5.88	17.8	5.29	17.8	5.29	10.1	16.52	10.1	16.52	10.1	16.52	7.3	5.88	17.2	4.66	10.1	16.52	0	5.29	13.1	7.68	17.2	4.66	7.3	5.88
17.8	5.29	13.9	3.51	16.7	8.38	13.9	6.58	16.7	8.38	11.4	2.6	10.1	16.52	16.7	8.38	13.1	7.68	11.4	2.6	16.1	8.78	0	5.29	10.1	16.52	7.3	5.88	17.2	4.66	10.1	16.52	7.3	5.88	16.7	8.38	7.3	5.88	16.1	8.78	16.1	8.78	0	5.29	13.2	2.89	10.1	16.52	16.1	8.78
10.6	2.3	16.1	8.78	7.3	5.88	11.1	1.54	16.1	8.78	10.9	2.58	13.2	2.89	9.2	1.7	0	5.29	7.3	5.88	13.9	6.58	7.3	5.88	16.1	8.78	7.3	5.88	10.4	6	13.9	3.51	16.1	8.78	10.1	16.52	16.7	8.38	13.1	7.68	13.9	6.58	13.9	3.51	10.1	16.52	17.2	4.66	7.3	5.88
10.6	2.3	16.1	8.78	11.4	2.6	10.9	2.58	16.1	8.78	11.4	2.6	17.8	5.29	10.1	16.52	13.1	7.68	16.7	8.38	10.1	16.52	7.3	5.88	16.1	8.78	13.9	6.58	16.1	8.78	13.9	3.51	13.9	6.58	17.2	4.66	17.2	4.66	17.2	4.66	16.1	8.78	7.3	5.88	10.1	16.52	10.1	16.52	10.1	16.52
10.6	2.3	13.1	7.68	10.9	2.58	13.9	6.58	9.2	1.7	11.1	1.54	17.8	5.29	10.1	16.52	7.3	5.88	16.1	8.78	16.7	8.38	13.9	6.58	16.1	8.78	16.1	8.78	10.1	16.52	7.3	5.88	13.1	7.68	7.3	5.88	8	4.38	10.1	16.52	13.9	6.58	17.2	4.66	17.2	4.66	10.4	6	0	5.29
11.1	1.54	16.1	8.78	11.1	1.54	13.1	7.68	17.2	4.66	13.1	7.68	13.2	2.89	16.7	8.38	13.1	7.68	10.1	16.52	13.9	3.51	13.1	7.68	13.1	7.68	16.1	8.78	17.8	5.29	16.1	8.78	17.2	4.66	13.9	6.58	13.1	7.68	17.2	4.66	10.1	16.52	0	5.29	16.1	8.78	10.1	16.52	17.2	4.66
11.1	1.54	16.1	8.78	13.9	3.51	13.2	2.89	11.1	1.54	11.1	1.54	13.9	3.51	8	4.38	9.2	1.7	17.2	4.66	11.4	2.6	0	5.29	7.3	5.88	7.3	5.88	16.1	8.78	17.2	4.66	16.1	8.78	7.3	5.88	8	4.38	0	5.29	10.9	2.58	16.1	8.78	9.2	1.7	17.2	4.66	11.4	2.6
11.1	1.54	16.7	8.38	13.9	3.51	13.2	2.89	11.1	1.54	13.1	7.68	13.9	3.51	8	4.38	9.2	1.7	7.3	5.88	11.4	2.6	0	5.29	7.3	5.88	7.3	5.88	16.1	8.78	17.2	4.66	16.1	8.78	7.3	5.88	8	4.38	13.1	7.68	16.1	8.78	0	5.29	10.1	16.52	10.1	16.52	10.1	16.52
13.1	7.68	7.3	5.88	11.4	2.6	17.2	4.66	16.1	8.78	13.1	7.68	13.2	2.89	16.7	8.38	8	4.38	17.8	5.29	13.2	2.89	7.3	5.88	16.1	8.78	17.2	4.66	17.8	5.29	10.1	16.52	17.2	4.66	13.9	6.58	7.3	5.88	13.1	7.68	16.1	8.78	0	5.29	16.1	8.78	10.1	16.52	0	5.29
13.1	7.68	11.4	2.6	16.1	8.78	8	4.38	10.1	16.52	8	4.38	17.2	4.66	13.9	6.58	13.1	7.68	16.7	8.38	13.1	7.68	0	5.29	16.1	8.78	16.1	8.78	16.1	8.78	16.1	8.78	13.9	6.58	0	5.29	13.1	7.68	13.1	7.68	10.1	16.52	0	5.29	17.2	4.66	13.9	6.58	14.4	1.11
13.1	7.68	10.1	16.52	10.2	2.33	13.9	3.51	10.1	16.52	10.6	2.3	10.2	2.33	13.1	7.68	13.1	7.68	17.8	5.29	13.2	2.89	7.3	5.88	16.1	8.78	7.3	5.88	17.8	5.29	10.4	6	16.7	8.38	13.9	6.58	13.1	7.68	16.1	8.78	13.9	6.58	0	5.29	16.1	8.78	17.2	4.66	13.1	7.68
13.1	7.68	10.1	16.52	10.9	2.58	13.9	3.51	16.1	8.78	11.1	1.54	13.2	2.89	13.1	7.68	13.1	7.68	13.2	2.89	13.9	3.51	13.1	7.68	16.1	8.78	16.1	8.78	17.8	5.29	16.7	8.38	10.1	16.52	13.9	6.58	7.3	5.88	17.2	4.66	17.2	4.66	0	5.29	16.1	8.78	14.4	1.11	13.1	7.68
13.1	7.68	17.8	5.29	16.7	8.38	11.4	2.6	13.1	7.68	10.9	2.58	10.1	16.52	16.1	8.78	9.2	1.7	17.8	5.29	16.1	8.78	17.8	5.29	10.1	16.52	17.2	4.66	17.2	4.66	10.1	16.52	16.1	8.78	16.7	8.38	16.7	8.38	7.3	5.88	17.2	4.66	13.1	7.68	13.9	6.58	10.1	16.52	10.1	16.52
13.1	7.68	17.2	4.66	17.8	5.29	10.1	16.52	17.2	4.66	13.9	6.58	10.2	2.33	13.1	7.68	13.2	2.89	10.1	16.52	0	5.29	17.8	5.29	13.9	6.58	10.1	16.52	17.2	4.66	0	5.29	10.1	16.52	13.1	7.68	13.1	7.68	16.1	8.78	0	5.29	10.1	16.52	10.1	16.52	16.7	8.38	7.3	5.88
16.7	8.38	7.3	5.88	11.4	2.6	17.2	4.66	16.1	8.78	17.8	5.29	13.2	2.89	16.7	8.38	13.1	7.68	17.8	5.29	13.2	2.89	7.3	5.88	10.1	16.52	17.2	4.66	17.8	5.29	10.1	16.52	16.1	8.78	13.9	6.58	7.3	5.88	13.1	7.68	16.1	8.78	0	5.29	16.1	8.78	10.1	16.52	13.1	7.68
16.7	8.38	11.4	2.6	11.4	2.6	13.9	3.51	10.1	16.52	11.1	1.54	13.2	2.89	0	5.29	13.1	7.68	16.7	8.38	13.1	7.68	0	5.29	16.1	8.78	16.1	8.78	17.2	4.66	10.1	16.52	17.2	4.66	13.9	6.58	13.1	7.68	13.1	7.68	10.1	16.52	0	5.29	16.7	8.38	10.4	6	10.1	16.52
16.7	8.38	16.1	8.78	11.1	1.54	13.9	3.51	10.1	16.52	11.4	2.6	13.2	2.89	13.1	7.68	9.2	1.7	16.1	8.78	11.4	2.6	13.1	7.68	16.1	8.78	16.1	8.78	7.3	5.88	16.1	8.78	7.3	5.88	13.9	6.58	13.1	7.68	14.4	1.11	10.1	16.52	0	5.29	16.1	8.78	10.1	16.52	17.2	4.66
16.7	8.38	16.1	8.78	11.1	1.54	13.9	3.51	10.1	16.52	11.4	2.6	13.2	2.89	13.1	7.68	9.2	1.7	16.1	8.78	11.4	2.6	13.1	7.68	16.1	8.78	16.1	8.78	7.3	5.88	16.1	8.78	7.3	5.88	13.9	6.58	13.1	7.68	14.4	1.11	10.1	16.52	0	5.29	16.1	8.78	10.1	16.52	17.2	4.66
16.7	8.38	10.1	16.52	11.1	1.54	13.9	3.51	10.1	16.52	11.4	2.6	13.2	2.89	0	5.29	8	4.38	17.8	5.29	11.4	2.6	13.1	7.68	16.1	8.78	17.2	4.66	10.6	2.3	17.2	4.66	17.2	4.66	13.9	6.58	7.3	5.88	14.4	1.11	10.1	16.52	0	5.29	16.1	8.78	10.1	16.52	17.2	4.66
16.7	8.38	8	4.38	17.2	4.66	8	4.38	10.1	16.52	13.1	7.68	10.1	16.52	10.9	2.58	8	4.38	10.9	2.58	8	4.38	0	5.29	10.9	2.58	17.2	4.66	16.1	8.78	13.9	6.58	7.3	5.88	10.4	6	13.1	7.68	10.1	16.52	16.1	8.78	0	5.29	16.7	8.38	13.9	6.58	13.9	6.58
16.7	8.38	17.8	5.29	16.7	8.38	13.1	7.68	17.2	4.66	16.7	8.38	13.9	6.58	11.1	1.54	9.2	1.7	17.8	5.29	17.8	5.29	7.3	5.88	17.2	4.66	17.2	4.66	17.2	4.66	16.7	8.38	13.9	6.58	16.1	8.78	13.1	7.68	16.7	8.38	16.1	8.78	0	5.29	13.1	7.68	16.1	8.78	16.7	8.38
16.7	8.38	17.2	4.66	11.4	2.6	13.9	6.58	10.1	16.52	13.1	7.68	13.9	6.58	16.7	8.38	11.4	2.6	17.2	4.66	10.4	6	0	5.29	16.1	8.78	17.2	4.66	10.1	16.52	17.2	4.66	13.9	6.58	13.9	6.58	13.1	7.68	10.1	16.52	13.9	6.58	0	5.29	17.2	4.66	0	5.29	10.1	16.52
16.7	8.38	17.2	4.66	11.1	1.54	13.9	3.51	10.1	16.52	10.6	2.3	13.2	2.89	13.1	7.68	8	4.38	16.1	8.78	11.4	2.6	13.1	7.68	16.1	8.78	17.2	4.66	7.3	5.88	17.2	4.66	17.2	4.66	13.9	6.58	13.1	7.68	14.4	1.11	10.1	16.52	0	5.29	16.1	8.78	10.1	16.52	17.2	4.66
16.7	8.38	17.2	4.66	11.1	1.54	13.9	3.51	10.1	16.52	10.6	2.3	13.2	2.89	13.1	7.68	8	4.38	16.1	8.78	11.4	2.6	13.1	7.68	16.1	8.78	17.2	4.66	7.3	5.88	17.2	4.66	17.2	4.66	13.9	6.58	13.1	7.68	14.4	1.11	10.1	16.52	0	5.29	16.1	8.78	10.1	16.52	17.2	4.66
17.2	4.66	10.2	2.33	11.4	2.6	0	5.29	17.8	5.29	9.2	1.7	13.2	2.89	13.1	7.68	13.1	7.68	16.7	8.38	0	5.29	16.1	8.78	16.1	8.78	10.1	16.52	7.3	5.88	10.1	16.52	10.1	16.52	10.1	16.52	7.3	5.88	13.1	7.68	10.1	16.52	0	5.29	16.1	8.78	16.1	8.78	10.4	6
17.2	4.66	17.8	5.29	7.3	5.88	17.2	4.66	17.8	5.29	16.1	8.78	10.1	16.52	17.8	5.29	16.7	8.38	0	5.29	13.2	2.89	7.3	5.88	16.1	8.78	10.1	16.52	17.2	4.66	16.1	8.78	17.2	4.66	13.9	6.58	7.3	5.88	13.1	7.68	10.1	16.52	0	5.29	16.1	8.78	10.1	16.52	16.7	8.38
17.2	4.66	17.8	5.29	17.2	4.66	16.7	8.38	16.1	8.78	9.2	1.7	16.1	8.78	0	5.29	0	5.29	10.1	16.52	10.1	16.52	13.1	7.68	16.1	8.78	16.7	8.38	10.1	16.52	10.4	6	17.2	4.66	16.1	8.78	10.1	16.52	7.3	5.88	16.1	8.78	14.4	1.11	0	5.29	13.1	7.68	16.1	8.78
17.2	4.66	13.9	3.51	7.3	5.88	16.7	8.38	17.8	5.29	13.9	6.58	8	4.38	0	5.29	8	4.38	16.7	8.38	7.3	5.88	10.6	2.3	16.1	8.78	17.2	4.66	16.7	8.38	13.9	6.58	17.2	4.66	17.2	4.66	17.2	4.66	10.1	16.52	10.1	16.52	0	5.29	13.1	7.68	16.1	8.78	13.1	7.68
13.9	3.51	11.4	2.6	16.1	8.78	13.1	7.68	10.1	16.52	8	4.38	17.2	4.66	13.9	6.58	13.1	7.68	7.3	5.88	11.4	2.6	0	5.29	16.1	8.78	16.1	8.78	16.1	8.78	16.1	8.78	17.2	4.66	0	5.29	13.1	7.68	10.1	16.52	10.1	16.52	0	5.29	17.2	4.66	13.9	6.58	14.4	1.11
13.9	3.51	13.2	2.89	13.1	7.68	13.9	6.58	8	4.38	9.2	1.7	13.1	7.68	10.6	2.3	8	4.38	17.8	5.29	10.1	16.52	8	4.38	17.8	5.29	7.3	5.88	10.1	16.52	16.7	8.38	10.1	16.52	10.1	16.52	13.1	7.68	13.1	7.68	13.1	7.68	13.9	6.58	0	5.29	16.1	8.78	10.4	6
0.00000	0.00000	13.1	7.68	14.4	1.11	16.7	8.38	17.8	5.29	16.1	8.78	17.8	5.29	16.1	8.78	16.1	8.78	10.9	2.58	10.1	16.52	11.4	2.6	13.2	2.89	13.1	7.68	13.1	7.68	17.8	5.29	17.2	4.66	16.1	8.78	7.3	5.88	16.1	8.78	17.2	4.66	0	5.29	16.1	8.78	16.1	8.78	7.3	5.88
0.00000	0.00000	16.7	8.38	13.1	7.68	16.7	8.38	17.8	5.29	0	5.29	13.9	3.51	11.1	1.54	10.1	16.52	17.2	4.66	0	5.29	10.6	2.3	13.2	2.89	16.7	8.38	9.2	1.7	9.2	1.7	10.1	16.52	10.6	2.3	10.1	16.52	8	4.38	10.1	16.52	13.9	3.51	16.1	8.78	10.6	2.3	16.7	8.38
11.4	2.6	16.1	8.78	11.4	2.6	13.9	6.58	10.1	16.52	7.3	5.88	13.2	2.89	16.7	8.38	11.4	2.6	17.8	5.29	13.9	6.58	0	5.29	16.1	8.78	7.3	5.88	10.1	16.52	16.7	8.38	10.1	16.52	13.9	6.58	7.3	5.88	17.2	4.66	10.1	16.52	0	5.29	16.1	8.78	13.9	6.58	10.1	16.52
11.4	2.6	16.1	8.78	11.4	2.6	13.9	6.58	10.1	16.52	7.3	5.88	13.2	2.89	16.7	8.38	11.4	2.6	17.8	5.29	13.9	6.58	0	5.29	16.1	8.78	7.3	5.88	10.1	16.52	16.7	8.38	10.1	16.52	13.9	6.58	7.3	5.88	17.2	4.66	10.1	16.52	0	5.29	16.1	8.78	13.9	6.58	10.1	16.52
11.4	2.6	16.1	8.78	11.4	2.6	13.9	6.58	10.1	16.52	13.1	7.68	13.2	2.89	16.7	8.38	11.4	2.6	17.8	5.29	13.9	6.58	0	5.29	16.1	8.78	7.3	5.88	10.1	16.52	16.7	8.38	10.1	16.52	13.9	6.58	7.3	5.88	17.2	4.66	10.1	16.52	0	5.29	16.1	8.78	13.9	6.58	10.1	16.52
11.4	2.6	16.1	8.78	11.4	2.6	13.9	6.58	10.1	16.52	13.1	7.68	13.2	2.89	16.7	8.38	11.4	2.6	17.8	5.29	13.9	6.58	0	5.29	16.1	8.78	7.3	5.88	10.1	16.52	16.7	8.38	10.1	16.52	13.9	6.58	7.3	5.88	17.2	4.66	10.1	16.52	0	5.29	16.1	8.78	13.9	6.58	10.1	16.52
11.4	2.6	16.1	8.78	11.4	2.6	13.9	6.58	10.1	16.52	13.1	7.68	13.2	2.89	16.7	8.38	11.4	2.6	17.8	5.29	13.9	6.58	0	5.29	16.1	8.78	7.3	5.88	10.1	16.52	16.7	8.38	10.1	16.52	13.9	6.58	7.3	5.88	17.2	4.66	10.1	16.52	0	5.29	16.1	8.78	13.9	6.58	10.1	16.52
11.4	2.6	16.1	8.78	11.4	2.6	13.9	6.58	10.1	16.52	13.1	7.68	13.2	2.89	16.7	8.38	11.4	2.6	17.8	5.29	13.9	6.58	0	5.29	16.1	8.78	7.3	5.88	10.1	16.52	16.7	8.38	10.1	16.52	13.9	6.58	7.3	5.88	17.2	4.66	10.1	16.52	0	5.29	16.1	8.78	13.9	6.58	10.1	16.52
11.4	2.6	16.1	8.78	11.4	2.6	13.9	6.58	10.1	16.52	13.1	7.68	13.2	2.89	16.7	8.38	11.4	2.6	17.8	5.29	13.9	6.58	0	5.29	16.1	8.78	7.3	5.88	10.1	16.52	16.7	8.38	10.1	16.52	13.9	6.58	7.3	5.88	17.2	4.66	10.1	16.52	0	5.29	16.1	8.78	13.9	6.58	10.1	16.52
11.4	2.6	16.1	8.78	11.4	2.6	13.9	6.58	10.1	16.52	13.1	7.68	13.2	2.89	16.7	8.38	11.4	2.6	17.8	5.29	13.9	6.58	0	5.29	16.1	8.78	7.3	5.88	10.1	16.52	16.7	8.38	10.1	16.52	13.9	6.58	7.3	5.88	17.2	4.66	10.1	16.52	0	5.29	16.1	8.78	13.9	6.58	10.1	16.52
11.4	2.6	16.1	8.78	11.4	2.6	13.9	3.51	10.1	16.52	13.1	7.68	13.2	2.89	16.7	8.38	11.4	2.6	17.8	5.29	13.9	6.58	0	5.29	16.1	8.78	7.3	5.88	10.1	16.52	16.7	8.38	16.1	8.78	13.9	6.58	7.3	5.88	17.2	4.66	10.1	16.52	0	5.29	16.1	8.78	10.1	16.52	16.1	8.78
11.4	2.6	16.1	8.78	11.4	2.6	13.9	3.51	10.1	16.52	13.1	7.68	13.2	2.89	16.7	8.38	11.4	2.6	17.8	5.29	13.9	6.58	0	5.29	16.1	8.78	7.3	5.88	10.1	16.52	16.7	8.38	16.1	8.78	13.9	6.58	7.3	5.88	17.2	4.66	10.1	16.52	0	5.29	16.7	8.38	17.2	4.66	10.4	6
11.4	2.6	16.7	8.38	11.4	2.6	13.9	6.58	10.1	16.52	13.1	7.68	17.2	4.66	10.9	2.58	11.4	2.6	16.7	8.38	10.4	6	0	5.29	16.1	8.78	16.7	8.38	10.1	16.52	10.4	6	13.1	7.68	17.2	4.66	7.3	5.88	17.2	4.66	13.1	7.68	0	5.29	7.3	5.88	17.2	4.66	10.4	6
11.4	2.6	16.7	8.38	11.4	2.6	13.9	6.58	10.1	16.52	13.1	7.68	17.2	4.66	10.9	2.58	11.4	2.6	16.7	8.38	10.4	6	0	5.29	16.1	8.78	16.7	8.38	10.1	16.52	10.4	6	13.1	7.68	17.2	4.66	7.3	5.88	17.2	4.66	13.1	7.68	0	5.29	7.3	5.88	17.2	4.66	10.4	6
11.4	2.6	17.2	4.66	11.4	2.6	13.9	6.58	10.1	16.52	7.3	5.88	16.7	8.38	9.2	1.7	11.4	2.6	7.3	5.88	10.1	16.52	0	5.29	16.1	8.78	16.7	8.38	10.1	16.52	16.1	8.78	13.9	6.58	10.1	16.52	13.1	7.68	17.2	4.66	13.9	6.58	0	5.29	7.3	5.88	13.1	7.68	10.1	16.52
11.4	2.6	17.2	4.66	11.4	2.6	13.9	6.58	10.1	16.52	7.3	5.88	13.9	3.51	9.2	1.7	11.4	2.6	7.3	5.88	10.1	16.52	0	5.29	13.9	6.58	16.7	8.38	10.1	16.52	17.2	4.66	16.1	8.78	10.1	16.52	13.1	7.68	16.1	8.78	13.9	6.58	0	5.29	7.3	5.88	10.1	16.52	17.2	4.66
11.4	2.6	17.2	4.66	11.4	2.6	13.9	6.58	10.1	16.52	7.3	5.88	13.9	3.51	9.2	1.7	11.4	2.6	7.3	5.88	10.1	16.52	0	5.29	13.9	6.58	16.7	8.38	10.1	16.52	17.2	4.66	16.1	8.78	10.1	16.52	13.1	7.68	16.1	8.78	13.9	6.58	0	5.29	7.3	5.88	10.1	16.52	17.2	4.66
11.4	2.6	17.2	4.66	11.4	2.6	13.9	6.58	10.1	16.52	7.3	5.88	13.9	3.51	9.2	1.7	11.4	2.6	7.3	5.88	10.1	16.52	0	5.29	13.9	6.58	16.7	8.38	10.1	16.52	17.2	4.66	10.1	16.52	10.1	16.52	13.1	7.68	16.1	8.78	13.9	6.58	0	5.29	7.3	5.88	10.1	16.52	17.2	4.66
11.4	2.6	17.2	4.66	11.4	2.6	13.9	6.58	10.1	16.52	0	5.29	13.9	3.51	9.2	1.7	11.4	2.6	7.3	5.88	10.1	16.52	0	5.29	13.9	6.58	16.7	8.38	10.1	16.52	17.2	4.66	16.7	8.38	10.1	16.52	13.1	7.68	16.1	8.78	13.9	6.58	0	5.29	7.3	5.88	10.1	16.52	17.2	4.66
13.9	6.58	16.7	8.38	9.2	1.7	17.2	4.66	10.1	16.52	17.2	4.66	13.2	2.89	10.6	2.3	9.2	1.7	17.8	5.29	17.2	4.66	7.3	5.88	16.1	8.78	17.2	4.66	14.4	1.11	10.1	16.52	17.2	4.66	16.1	8.78	14.4	1.11	0	5.29	16.1	8.78	0	5.29	17.2	4.66	16.1	8.78	14.4	1.11
10.2	2.33	17.2	4.66	11.4	2.6	13.9	6.58	10.1	16.52	7.3	5.88	13.9	3.51	11.4	2.6	11.4	2.6	7.3	5.88	10.1	16.52	0	5.29	13.9	6.58	16.7	8.38	10.1	16.52	17.2	4.66	16.1	8.78	16.1	8.78	13.1	7.68	16.1	8.78	13.9	6.58	0	5.29	7.3	5.88	10.1	16.52	17.2	4.66
10.2	2.33	17.2	4.66	11.4	2.6	13.9	6.58	10.1	16.52	7.3	5.88	13.9	3.51	11.4	2.6	11.4	2.6	7.3	5.88	10.1	16.52	0	5.29	13.9	6.58	16.7	8.38	10.1	16.52	17.2	4.66	16.1	8.78	10.1	16.52	13.1	7.68	16.1	8.78	13.9	6.58	0	5.29	7.3	5.88	10.1	16.52	17.2	4.66
10.2	2.33	17.2	4.66	11.4	2.6	13.9	6.58	10.1	16.52	7.3	5.88	13.9	3.51	11.4	2.6	11.4	2.6	7.3	5.88	10.1	16.52	0	5.29	13.9	6.58	16.7	8.38	10.1	16.52	17.2	4.66	16.1	8.78	10.1	16.52	13.1	7.68	16.1	8.78	13.9	6.58	0	5.29	7.3	5.88	10.1	16.52	17.2	4.66
10.2	2.33	17.2	4.66	11.4	2.6	13.9	6.58	10.1	16.52	7.3	5.88	13.9	3.51	11.4	2.6	11.4	2.6	7.3	5.88	10.1	16.52	0	5.29	13.9	6.58	16.7	8.38	10.1	16.52	17.2	4.66	16.1	8.78	10.1	16.52	13.1	7.68	16.1	8.78	13.9	6.58	0	5.29	7.3	5.88	10.1	16.52	17.2	4.66
16.1	8.78	10.6	2.3	9.2	1.7	13.9	3.51	10.1	16.52	13.1	7.68	13.2	2.89	10.6	2.3	11.4	2.6	16.7	8.38	13.1	7.68	0	5.29	16.1	8.78	17.2	4.66	7.3	5.88	17.2	4.66	14.4	1.11	13.1	7.68	7.3	5.88	16.1	8.78	10.1	16.52	0	5.29	16.7	8.38	10.1	16.52	10.1	16.52
10.1	16.52	17.2	4.66	11.4	2.6	13.9	6.58	10.1	16.52	7.3	5.88	13.9	3.51	11.4	2.6	11.4	2.6	7.3	5.88	10.1	16.52	0	5.29	13.9	6.58	16.7	8.38	10.1	16.52	17.2	4.66	16.1	8.78	10.1	16.52	13.1	7.68	16.1	8.78	13.9	6.58	0	5.29	7.3	5.88	16.1	8.78	17.2	4.66
10.1	16.52	17.2	4.66	11.4	2.6	13.9	6.58	10.1	16.52	7.3	5.88	13.9	3.51	11.4	2.6	11.4	2.6	7.3	5.88	10.1	16.52	0	5.29	13.9	6.58	16.7	8.38	10.1	16.52	17.2	4.66	16.1	8.78	10.1	16.52	13.1	7.68	16.1	8.78	13.9	6.58	0	5.29	7.3	5.88	10.1	16.52	17.2	4.66
10.1	16.52	17.2	4.66	11.4	2.6	13.9	6.58	10.1	16.52	7.3	5.88	13.9	3.51	11.4	2.6	11.4	2.6	7.3	5.88	10.1	16.52	0	5.29	13.9	6.58	16.7	8.38	10.1	16.52	17.2	4.66	16.1	8.78	10.1	16.52	13.1	7.68	16.1	8.78	13.9	6.58	0	5.29	7.3	5.88	10.1	16.52	17.2	4.66
10.1	16.52	17.2	4.66	11.4	2.6	13.9	6.58	10.1	16.52	7.3	5.88	13.9	3.51	11.4	2.6	11.4	2.6	7.3	5.88	10.1	16.52	0	5.29	10.1	16.52	16.7	8.38	10.1	16.52	17.2	4.66	16.1	8.78	10.1	16.52	13.1	7.68	16.1	8.78	13.9	6.58	0	5.29	7.3	5.88	10.1	16.52	17.2	4.66
10.1	16.52	17.2	4.66	11.4	2.6	13.9	6.58	10.1	16.52	7.3	5.88	13.9	3.51	11.4	2.6	11.4	2.6	7.3	5.88	10.1	16.52	0	5.29	13.9	3.51	7.3	5.88	10.1	16.52	17.2	4.66	16.1	8.78	10.1	16.52	13.1	7.68	16.1	8.78	13.9	6.58	0	5.29	7.3	5.88	10.1	16.52	17.2	4.66
10.1	16.52	17.2	4.66	11.4	2.6	13.9	6.58	10.1	16.52	7.3	5.88	13.9	3.51	0	5.29	11.4	2.6	7.3	5.88	10.1	16.52	0	5.29	13.9	6.58	16.7	8.38	10.1	16.52	17.2	4.66	16.1	8.78	10.1	16.52	13.1	7.68	16.1	8.78	13.9	6.58	0	5.29	7.3	5.88	10.1	16.52	17.2	4.66
10.1	16.52	17.2	4.66	11.4	2.6	13.9	6.58	10.1	16.52	7.3	5.88	13.9	3.51	0	5.29	11.4	2.6	7.3	5.88	10.1	16.52	0	5.29	13.9	6.58	16.7	8.38	10.1	16.52	17.2	4.66	16.1	8.78	10.1	16.52	13.1	7.68	16.1	8.78	13.9	6.58	0	5.29	7.3	5.88	10.1	16.52	17.2	4.66
10.1	16.52	17.2	4.66	11.4	2.6	13.9	6.58	10.1	16.52	13.1	7.68	13.9	3.51	11.4	2.6	11.4	2.6	7.3	5.88	10.1	16.52	0	5.29	13.9	6.58	16.7	8.38	10.1	16.52	17.2	4.66	16.1	8.78	10.1	16.52	13.1	7.68	16.1	8.78	13.9	6.58	0	5.29	7.3	5.88	10.1	16.52	17.2	4.66
8	4.38	11.4	2.6	11.4	2.6	13.9	3.51	16.1	8.78	11.1	1.54	13.2	2.89	13.1	7.68	9.2	1.7	7.3	5.88	13.9	6.58	0	5.29	17.2	4.66	16.7	8.38	13.9	6.58	14.4	1.11	17.2	4.66	10.1	16.52	13.1	7.68	0	5.29	16.1	8.78	0	5.29	16.1	8.78	10.1	16.52	10.1	16.52
10.6	2.3	16.1	8.78	11.4	2.6	13.9	6.58	10.1	16.52	7.3	5.88	13.2	2.89	16.7	8.38	11.4	2.6	17.8	5.29	13.9	6.58	0	5.29	16.1	8.78	7.3	5.88	10.1	16.52	16.7	8.38	10.1	16.52	13.9	6.58	7.3	5.88	17.2	4.66	10.1	16.52	0	5.29	16.1	8.78	13.9	6.58	10.1	16.52
10.6	2.3	16.1	8.78	11.4	2.6	13.9	6.58	10.1	16.52	13.1	7.68	13.2	2.89	16.7	8.38	11.4	2.6	17.8	5.29	13.9	6.58	0	5.29	16.1	8.78	7.3	5.88	10.1	16.52	16.7	8.38	10.1	16.52	13.9	6.58	7.3	5.88	17.2	4.66	10.1	16.52	0	5.29	16.1	8.78	13.9	6.58	10.1	16.52
10.6	2.3	16.1	8.78	11.4	2.6	13.9	6.58	10.1	16.52	13.1	7.68	13.2	2.89	16.7	8.38	11.4	2.6	17.8	5.29	13.9	6.58	0	5.29	16.1	8.78	7.3	5.88	10.1	16.52	16.7	8.38	10.1	16.52	13.9	6.58	7.3	5.88	17.2	4.66	10.1	16.52	0	5.29	16.1	8.78	13.9	6.58	10.1	16.52
10.6	2.3	16.1	8.78	11.4	2.6	13.9	6.58	10.1	16.52	13.1	7.68	13.2	2.89	16.7	8.38	11.4	2.6	17.8	5.29	13.9	6.58	0	5.29	16.1	8.78	7.3	5.88	10.1	16.52	16.7	8.38	10.1	16.52	13.9	6.58	7.3	5.88	17.2	4.66	10.1	16.52	0	5.29	16.1	8.78	13.9	6.58	10.1	16.52
7.3	5.88	16.1	8.78	13.9	6.58	16.1	8.78	16.1	8.78	10.4	6	16.7	8.38	16.1	8.78	10.1	16.52	13.1	7.68	14.4	1.11	16.1	8.78	7.3	5.88	16.1	8.78	10.1	16.52	16.1	8.78	7.3	5.88	17.2	4.66	7.3	5.88	13.9	6.58	10.1	16.52	16.1	8.78	13.9	3.51	8	4.38	9.2	1.7
7.3	5.88	16.1	8.78	13.9	6.58	16.1	8.78	17.2	4.66	10.4	6	16.7	8.38	7.3	5.88	10.1	16.52	7.3	5.88	10.1	16.52	7.3	5.88	0	5.29	16.1	8.78	16.1	8.78	10.4	6	7.3	5.88	17.2	4.66	7.3	5.88	13.9	6.58	10.1	16.52	7.3	5.88	13.9	6.58	8	4.38	16.1	8.78
7.3	5.88	16.1	8.78	13.9	3.51	16.1	8.78	17.2	4.66	13.9	6.58	7.3	5.88	14.4	1.11	10.1	16.52	7.3	5.88	10.4	6	7.3	5.88	0	5.29	17.2	4.66	10.1	16.52	10.1	16.52	16.7	8.38	16.7	8.38	10.4	6	13.9	6.58	10.4	6	16.1	8.78	13.9	6.58	8	4.38	16.1	8.78
7.3	5.88	10.1	16.52	13.9	6.58	0	5.29	7.3	5.88	10.1	16.52	17.2	4.66	13.9	6.58	10.1	16.52	7.3	5.88	14.4	1.11	10.1	16.52	0	5.29	16.1	8.78	16.1	8.78	13.9	3.51	7.3	5.88	16.1	8.78	17.2	4.66	14.4	1.11	13.9	3.51	10.1	16.52	17.2	4.66	17.2	4.66	10.1	16.52
7.3	5.88	10.1	16.52	13.9	6.58	17.2	4.66	7.3	5.88	10.4	6	16.7	8.38	7.3	5.88	10.1	16.52	13.1	7.68	13.1	7.68	10.4	6	0	5.29	16.1	8.78	10.4	6	10.1	16.52	7.3	5.88	13.9	6.58	7.3	5.88	13.9	6.58	10.1	16.52	13.2	2.89	13.9	6.58	8	4.38	10.1	16.52
7.3	5.88	10.1	16.52	13.9	6.58	13.9	3.51	13.9	6.58	17.2	4.66	16.1	8.78	13.9	6.58	17.2	4.66	7.3	5.88	16.1	8.78	10.4	6	0	5.29	16.1	8.78	10.1	16.52	13.9	6.58	7.3	5.88	17.2	4.66	10.1	16.52	13.9	6.58	10.1	16.52	13.9	3.51	13.9	6.58	8	4.38	10.1	16.52
11.4	2.6	13.9	6.58	13.9	3.51	13.9	3.51	17.8	5.29	16.7	8.38	16.1	8.78	10.1	16.52	13.9	6.58	7.3	5.88	17.2	4.66	10.1	16.52	0	5.29	16.1	8.78	7.3	5.88	7.3	5.88	14.4	1.11	17.2	4.66	13.9	6.58	16.1	8.78	13.9	3.51	10.1	16.52	13.9	6.58	16.7	8.38	10.6	2.3
11.4	2.6	13.9	6.58	13.9	3.51	13.9	3.51	17.8	5.29	16.7	8.38	16.1	8.78	10.1	16.52	13.9	6.58	7.3	5.88	17.2	4.66	10.1	16.52	0	5.29	16.1	8.78	7.3	5.88	7.3	5.88	14.4	1.11	17.2	4.66	13.9	6.58	16.1	8.78	13.9	3.51	10.1	16.52	13.9	6.58	16.7	8.38	10.6	2.3
11.4	2.6	16.1	8.78	13.9	6.58	7.3	5.88	16.1	8.78	13.9	6.58	7.3	5.88	16.7	8.38	10.1	16.52	13.1	7.68	13.1	7.68	10.1	16.52	0	5.29	16.7	8.38	10.1	16.52	10.1	16.52	13.1	7.68	10.1	16.52	13.9	6.58	10.4	6	16.1	8.78	16.7	8.38	13.9	6.58	8	4.38	17.2	4.66
11.4	2.6	16.1	8.78	11.1	1.54	13.9	3.51	13.1	7.68	16.1	8.78	13.9	3.51	0	5.29	10.1	16.52	16.7	8.38	17.2	4.66	13.9	6.58	0	5.29	16.1	8.78	10.1	16.52	10.1	16.52	13.1	7.68	10.1	16.52	13.9	6.58	13.9	6.58	10.1	16.52	13.9	6.58	17.2	4.66	8	4.38	10.1	16.52
11.4	2.6	10.1	16.52	13.9	6.58	16.1	8.78	13.1	7.68	10.4	6	10.1	16.52	16.7	8.38	13.9	6.58	13.1	7.68	16.1	8.78	17.2	4.66	0	5.29	16.1	8.78	17.2	4.66	16.1	8.78	7.3	5.88	16.1	8.78	0	5.29	13.9	6.58	10.1	16.52	13.9	6.58	13.9	6.58	8	4.38	16.1	8.78
11.4	2.6	17.2	4.66	13.9	6.58	7.3	5.88	17.2	4.66	10.1	16.52	16.7	8.38	16.7	8.38	16.1	8.78	7.3	5.88	16.7	8.38	7.3	5.88	0	5.29	16.1	8.78	16.1	8.78	10.4	6	7.3	5.88	17.2	4.66	13.9	3.51	13.9	6.58	10.1	16.52	16.1	8.78	13.9	6.58	8	4.38	10.4	6
13.9	6.58	10.1	16.52	13.9	3.51	17.2	4.66	13.9	6.58	10.4	6	17.2	4.66	16.1	8.78	10.1	16.52	16.7	8.38	13.1	7.68	7.3	5.88	0	5.29	16.1	8.78	16.1	8.78	10.1	16.52	7.3	5.88	10.1	16.52	13.1	7.68	10.1	16.52	10.1	16.52	17.2	4.66	13.9	6.58	8	4.38	13.9	3.51
0	5.29	10.1	16.52	13.9	6.58	16.1	8.78	16.1	8.78	17.2	4.66	16.7	8.38	16.1	8.78	10.1	16.52	13.1	7.68	17.2	4.66	17.2	4.66	0	5.29	16.1	8.78	17.2	4.66	16.7	8.38	7.3	5.88	10.4	6	7.3	5.88	13.9	6.58	10.1	16.52	10.1	16.52	16.1	8.78	8	4.38	13.9	6.58
0	5.29	10.1	16.52	10.1	16.52	13.9	3.51	16.7	8.38	10.4	6	17.2	4.66	13.1	7.68	10.1	16.52	7.3	5.88	0	5.29	10.1	16.52	0	5.29	10.4	6	16.1	8.78	13.9	6.58	14.4	1.11	10.1	16.52	10.1	16.52	13.9	6.58	10.1	16.52	7.3	5.88	13.9	6.58	8	4.38	13.9	6.58
0	5.29	17.2	4.66	13.9	6.58	17.2	4.66	7.3	5.88	10.4	6	13.1	7.68	16.1	8.78	10.1	16.52	13.1	7.68	17.2	4.66	16.1	8.78	0	5.29	10.4	6	16.1	8.78	7.3	5.88	7.3	5.88	10.1	16.52	16.7	8.38	13.9	6.58	10.1	16.52	13.9	3.51	16.1	8.78	8	4.38	13.9	3.51
0	5.29	17.2	4.66	13.9	3.51	16.1	8.78	0	5.29	10.1	16.52	7.3	5.88	17.2	4.66	7.3	5.88	7.3	5.88	17.2	4.66	17.2	4.66	0	5.29	16.1	8.78	17.2	4.66	16.1	8.78	7.3	5.88	16.7	8.38	7.3	5.88	13.9	6.58	10.1	16.52	16.1	8.78	17.2	4.66	8	4.38	16.1	8.78
16.1	8.78	10.1	16.52	10.1	16.52	16.1	8.78	16.1	8.78	17.2	4.66	13.2	2.89	13.9	6.58	13.9	6.58	7.3	5.88	16.1	8.78	13.9	6.58	0	5.29	16.1	8.78	17.2	4.66	16.1	8.78	7.3	5.88	17.2	4.66	10.1	16.52	14.4	1.11	10.1	16.52	16.1	8.78	13.9	6.58	13.1	7.68	10.1	16.52
10.9	2.58	10.1	16.52	13.9	6.58	7.3	5.88	7.3	5.88	17.2	4.66	13.1	7.68	17.2	4.66	13.9	6.58	7.3	5.88	0	5.29	10.1	16.52	0	5.29	16.1	8.78	10.1	16.52	10.1	16.52	0	5.29	16.1	8.78	10.1	16.52	14.4	1.11	10.1	16.52	16.7	8.38	13.9	6.58	8	4.38	16.1	8.78
10.9	2.58	10.1	16.52	13.9	6.58	16.1	8.78	13.1	7.68	17.2	4.66	13.1	7.68	17.2	4.66	10.1	16.52	13.1	7.68	13.1	7.68	10.1	16.52	0	5.29	16.1	8.78	17.2	4.66	10.1	16.52	7.3	5.88	16.1	8.78	17.2	4.66	14.4	1.11	10.1	16.52	13.1	7.68	13.9	6.58	8	4.38	16.1	8.78
10.9	2.58	8	4.38	10.1	16.52	16.7	8.38	13.9	3.51	8	4.38	10.4	6	13.9	3.51	7.3	5.88	7.3	5.88	13.9	6.58	16.7	8.38	13.9	3.51	9.2	1.7	7.3	5.88	17.2	4.66	13.2	2.89	16.7	8.38	10.1	16.52	7.3	5.88	10.1	16.52	10.4	6	10.1	16.52	8	4.38	7.3	5.88
10.1	16.52	13.9	3.51	17.2	4.66	16.7	8.38	16.1	8.78	13.9	6.58	13.1	7.68	10.1	16.52	10.1	16.52	16.7	8.38	0	5.29	17.2	4.66	0	5.29	17.2	4.66	10.1	16.52	10.1	16.52	13.1	7.68	0	5.29	0	5.29	10.1	16.52	10.1	16.52	17.2	4.66	13.9	6.58	16.7	8.38	16.1	8.78
8	4.38	10.1	16.52	13.9	3.51	13.9	6.58	0	5.29	16.7	8.38	14.4	1.11	10.1	16.52	7.3	5.88	7.3	5.88	0	5.29	13.1	7.68	7.3	5.88	7.3	5.88	0	5.29	16.1	8.78	16.7	8.38	10.1	16.52	13.9	6.58	13.9	6.58	10.1	16.52	10.1	16.52	17.2	4.66	8	4.38	16.7	8.38
8	4.38	17.2	4.66	13.9	6.58	16.1	8.78	16.1	8.78	10.4	6	17.2	4.66	17.2	4.66	10.1	16.52	13.1	7.68	14.4	1.11	10.4	6	7.3	5.88	16.1	8.78	10.1	16.52	10.1	16.52	7.3	5.88	16.1	8.78	7.3	5.88	13.9	6.58	10.1	16.52	16.1	8.78	13.9	3.51	8	4.38	8	4.38
8	4.38	17.2	4.66	13.9	6.58	17.2	4.66	17.2	4.66	10.4	6	7.3	5.88	16.7	8.38	14.4	1.11	13.1	7.68	7.3	5.88	16.1	8.78	0	5.29	10.1	16.52	10.1	16.52	13.2	2.89	14.4	1.11	10.1	16.52	0	5.29	10.1	16.52	10.1	16.52	16.7	8.38	13.9	6.58	8	4.38	10.1	16.52
17.8	5.29	16.1	8.78	10.4	6	16.1	8.78	7.3	5.88	17.2	4.66	7.3	5.88	13.1	7.68	7.3	5.88	16.7	8.38	7.3	5.88	17.2	4.66	0	5.29	16.1	8.78	10.1	16.52	10.1	16.52	0	5.29	10.1	16.52	10.1	16.52	13.9	6.58	10.1	16.52	16.7	8.38	13.9	6.58	8	4.38	13.9	6.58
17.8	5.29	10.1	16.52	13.9	6.58	13.9	6.58	13.1	7.68	17.2	4.66	17.2	4.66	10.1	16.52	16.1	8.78	10.1	16.52	16.1	8.78	7.3	5.88	14.4	1.11	17.2	4.66	7.3	5.88	10.4	6	7.3	5.88	16.1	8.78	13.9	6.58	13.9	6.58	10.1	16.52	8	4.38	16.1	8.78	8	4.38	16.1	8.78
17.8	5.29	10.1	16.52	13.9	6.58	16.1	8.78	14.4	1.11	10.4	6	14.4	1.11	17.2	4.66	16.1	8.78	13.1	7.68	13.1	7.68	17.2	4.66	0	5.29	16.1	8.78	17.2	4.66	16.1	8.78	7.3	5.88	16.1	8.78	7.3	5.88	10.1	16.52	17.2	4.66	17.2	4.66	13.9	6.58	8	4.38	16.1	8.78
17.8	5.29	10.1	16.52	13.9	6.58	16.1	8.78	0	5.29	16.1	8.78	10.1	16.52	13.1	7.68	16.1	8.78	9.2	1.7	17.2	4.66	16.1	8.78	0	5.29	10.4	6	10.1	16.52	10.4	6	16.7	8.38	16.1	8.78	17.2	4.66	13.9	6.58	10.1	16.52	17.2	4.66	13.9	6.58	8	4.38	16.1	8.78
17.8	5.29	10.1	16.52	13.9	6.58	16.1	8.78	16.7	8.38	10.4	6	14.4	1.11	16.7	8.38	16.1	8.78	13.1	7.68	13.1	7.68	17.2	4.66	0	5.29	16.1	8.78	17.2	4.66	16.1	8.78	7.3	5.88	10.1	16.52	7.3	5.88	10.1	16.52	16.1	8.78	16.1	8.78	13.9	6.58	8	4.38	16.1	8.78
17.8	5.29	10.1	16.52	13.9	6.58	17.2	4.66	14.4	1.11	10.4	6	14.4	1.11	16.7	8.38	16.1	8.78	13.1	7.68	14.4	1.11	14.4	1.11	0	5.29	16.1	8.78	13.9	6.58	17.2	4.66	7.3	5.88	13.9	6.58	7.3	5.88	10.1	16.52	16.1	8.78	16.1	8.78	13.9	6.58	8	4.38	16.1	8.78
17.8	5.29	10.1	16.52	13.9	6.58	17.2	4.66	14.4	1.11	10.4	6	14.4	1.11	16.7	8.38	16.1	8.78	13.1	7.68	14.4	1.11	14.4	1.11	0	5.29	16.1	8.78	13.9	6.58	17.2	4.66	7.3	5.88	13.9	6.58	7.3	5.88	10.1	16.52	16.1	8.78	16.1	8.78	13.9	6.58	8	4.38	17.2	4.66
17.8	5.29	10.1	16.52	13.9	6.58	17.2	4.66	14.4	1.11	10.4	6	14.4	1.11	16.7	8.38	16.1	8.78	13.1	7.68	13.1	7.68	14.4	1.11	0	5.29	16.1	8.78	13.9	6.58	17.2	4.66	7.3	5.88	13.9	6.58	7.3	5.88	10.1	16.52	16.1	8.78	16.1	8.78	13.9	6.58	8	4.38	16.1	8.78
17.8	5.29	10.1	16.52	13.9	6.58	17.2	4.66	14.4	1.11	10.4	6	14.4	1.11	16.7	8.38	16.1	8.78	13.1	7.68	13.1	7.68	14.4	1.11	0	5.29	16.1	8.78	13.9	6.58	17.2	4.66	7.3	5.88	13.9	6.58	7.3	5.88	10.1	16.52	16.1	8.78	16.1	8.78	13.9	6.58	8	4.38	16.1	8.78
17.8	5.29	10.1	16.52	13.9	6.58	17.2	4.66	14.4	1.11	10.4	6	14.4	1.11	16.7	8.38	16.1	8.78	13.1	7.68	13.1	7.68	14.4	1.11	0	5.29	16.1	8.78	13.9	6.58	17.2	4.66	7.3	5.88	13.9	6.58	7.3	5.88	10.1	16.52	16.1	8.78	16.1	8.78	13.9	6.58	8	4.38	16.1	8.78
17.8	5.29	10.1	16.52	13.9	6.58	17.2	4.66	14.4	1.11	10.4	6	14.4	1.11	16.7	8.38	16.1	8.78	13.1	7.68	13.1	7.68	14.4	1.11	0	5.29	16.1	8.78	13.9	6.58	17.2	4.66	7.3	5.88	13.9	6.58	7.3	5.88	10.1	16.52	16.1	8.78	16.1	8.78	13.9	6.58	8	4.38	16.1	8.78
17.8	5.29	10.1	16.52	13.9	6.58	17.2	4.66	14.4	1.11	10.4	6	14.4	1.11	16.7	8.38	16.1	8.78	13.1	7.68	13.1	7.68	14.4	1.11	0	5.29	16.1	8.78	13.9	6.58	17.2	4.66	7.3	5.88	10.1	16.52	7.3	5.88	10.1	16.52	16.1	8.78	16.1	8.78	13.9	6.58	8	4.38	16.1	8.78
17.8	5.29	10.1	16.52	13.9	6.58	17.2	4.66	16.7	8.38	10.4	6	7.3	5.88	16.7	8.38	16.1	8.78	7.3	5.88	14.4	1.11	7.3	5.88	0	5.29	16.1	8.78	13.9	6.58	10.1	16.52	13.1	7.68	16.7	8.38	10.1	16.52	13.9	6.58	10.1	16.52	16.1	8.78	10.1	16.52	8	4.38	16.1	8.78
17.8	5.29	10.1	16.52	13.9	3.51	13.1	7.68	16.1	8.78	10.1	16.52	13.1	7.68	7.3	5.88	10.1	16.52	16.7	8.38	16.1	8.78	10.1	16.52	0	5.29	10.4	6	16.1	8.78	10.4	6	7.3	5.88	13.1	7.68	7.3	5.88	13.9	6.58	10.1	16.52	13.9	6.58	13.9	6.58	8	4.38	16.1	8.78
17.8	5.29	10.1	16.52	13.9	3.51	13.1	7.68	16.1	8.78	10.1	16.52	13.1	7.68	7.3	5.88	10.1	16.52	16.7	8.38	16.1	8.78	10.1	16.52	0	5.29	10.4	6	16.1	8.78	10.4	6	7.3	5.88	13.1	7.68	7.3	5.88	13.9	6.58	10.1	16.52	13.9	6.58	13.9	6.58	8	4.38	16.1	8.78
17.8	5.29	10.1	16.52	13.9	3.51	13.1	7.68	16.1	8.78	10.1	16.52	13.1	7.68	7.3	5.88	10.1	16.52	16.7	8.38	16.1	8.78	10.1	16.52	0	5.29	10.4	6	16.1	8.78	10.4	6	7.3	5.88	13.1	7.68	7.3	5.88	13.9	6.58	10.1	16.52	13.9	6.58	13.9	6.58	8	4.38	16.1	8.78
17.8	5.29	10.1	16.52	13.9	3.51	13.1	7.68	16.1	8.78	10.1	16.52	13.1	7.68	7.3	5.88	10.1	16.52	16.7	8.38	16.1	8.78	10.1	16.52	0	5.29	10.4	6	16.1	8.78	10.4	6	7.3	5.88	13.1	7.68	7.3	5.88	13.9	6.58	10.1	16.52	13.9	6.58	13.9	6.58	8	4.38	16.1	8.78
17.8	5.29	10.1	16.52	13.9	3.51	13.1	7.68	16.1	8.78	10.1	16.52	13.1	7.68	7.3	5.88	10.1	16.52	16.7	8.38	16.1	8.78	10.1	16.52	0	5.29	10.4	6	16.1	8.78	10.4	6	7.3	5.88	13.1	7.68	7.3	5.88	13.9	6.58	10.1	16.52	13.9	6.58	13.9	6.58	8	4.38	16.1	8.78
17.8	5.29	10.1	16.52	13.9	3.51	13.1	7.68	16.1	8.78	10.1	16.52	13.1	7.68	7.3	5.88	10.1	16.52	16.7	8.38	16.1	8.78	10.1	16.52	0	5.29	10.4	6	17.2	4.66	10.4	6	7.3	5.88	13.1	7.68	7.3	5.88	13.9	6.58	10.1	16.52	13.9	6.58	13.9	6.58	8	4.38	16.1	8.78
17.8	5.29	10.1	16.52	13.9	3.51	13.1	7.68	16.1	8.78	10.1	16.52	13.1	7.68	16.7	8.38	16.1	8.78	16.7	8.38	16.1	8.78	10.1	16.52	0	5.29	10.4	6	13.9	6.58	10.4	6	7.3	5.88	0	5.29	7.3	5.88	13.9	6.58	10.1	16.52	13.9	6.58	13.9	6.58	8	4.38	16.1	8.78
17.8	5.29	10.1	16.52	13.9	3.51	13.1	7.68	16.1	8.78	10.1	16.52	13.1	7.68	16.7	8.38	16.1	8.78	16.7	8.38	16.1	8.78	10.1	16.52	0	5.29	10.4	6	10.1	16.52	10.4	6	0	5.29	0	5.29	7.3	5.88	13.9	6.58	10.1	16.52	13.9	6.58	13.9	6.58	8	4.38	16.1	8.78
17.8	5.29	17.2	4.66	13.9	6.58	16.7	8.38	10.1	16.52	13.9	6.58	7.3	5.88	14.4	1.11	10.1	16.52	7.3	5.88	0	5.29	16.1	8.78	0	5.29	16.1	8.78	7.3	5.88	10.1	16.52	14.4	1.11	7.3	5.88	7.3	5.88	13.9	6.58	16.1	8.78	13.9	6.58	10.1	16.52	8	4.38	17.2	4.66
13.1	7.68	7.3	5.88	13.9	6.58	17.2	4.66	7.3	5.88	0	5.29	0	5.29	7.3	5.88	10.4	6	7.3	5.88	7.3	5.88	10.4	6	14.4	1.11	0	5.29	13.9	6.58	13.9	6.58	14.4	1.11	17.2	4.66	7.3	5.88	14.4	1.11	10.1	16.52	14.4	1.11	13.9	6.58	16.7	8.38	13.2	2.89
13.1	7.68	10.1	16.52	13.9	6.58	16.1	8.78	17.2	4.66	16.1	8.78	16.7	8.38	10.1	16.52	13.9	6.58	14.4	1.11	13.1	7.68	16.1	8.78	0	5.29	16.1	8.78	10.1	16.52	10.1	16.52	7.3	5.88	10.1	16.52	0	5.29	13.9	6.58	10.1	16.52	7.3	5.88	13.9	6.58	8	4.38	16.1	8.78
16.7	8.38	16.1	8.78	13.9	3.51	7.3	5.88	17.2	4.66	10.1	16.52	16.7	8.38	13.1	7.68	7.3	5.88	7.3	5.88	13.1	7.68	17.2	4.66	0	5.29	16.1	8.78	16.7	8.38	10.4	6	7.3	5.88	7.3	5.88	16.1	8.78	13.9	6.58	10.1	16.52	17.2	4.66	16.1	8.78	8	4.38	16.1	8.78
16.7	8.38	16.1	8.78	13.9	3.51	16.1	8.78	17.2	4.66	13.1	7.68	7.3	5.88	13.1	7.68	7.3	5.88	13.1	7.68	17.2	4.66	16.1	8.78	0	5.29	17.2	4.66	16.1	8.78	16.1	8.78	7.3	5.88	16.7	8.38	17.2	4.66	13.9	6.58	10.1	16.52	7.3	5.88	13.9	6.58	8	4.38	16.1	8.78
16.7	8.38	16.1	8.78	13.9	3.51	16.1	8.78	17.2	4.66	13.1	7.68	7.3	5.88	13.1	7.68	7.3	5.88	13.1	7.68	17.2	4.66	16.1	8.78	0	5.29	17.2	4.66	16.1	8.78	16.1	8.78	7.3	5.88	16.7	8.38	17.2	4.66	13.9	6.58	10.1	16.52	7.3	5.88	13.9	6.58	8	4.38	16.1	8.78
16.7	8.38	16.1	8.78	13.9	3.51	16.1	8.78	17.2	4.66	13.1	7.68	7.3	5.88	13.1	7.68	7.3	5.88	13.1	7.68	17.2	4.66	16.1	8.78	0	5.29	17.2	4.66	16.1	8.78	16.1	8.78	7.3	5.88	16.7	8.38	17.2	4.66	13.9	6.58	10.1	16.52	7.3	5.88	13.9	6.58	8	4.38	16.1	8.78
16.7	8.38	16.1	8.78	13.9	3.51	16.1	8.78	17.2	4.66	13.1	7.68	7.3	5.88	13.1	7.68	7.3	5.88	13.1	7.68	17.2	4.66	16.1	8.78	0	5.29	17.2	4.66	16.1	8.78	16.1	8.78	7.3	5.88	16.7	8.38	17.2	4.66	13.9	6.58	10.1	16.52	7.3	5.88	13.9	6.58	8	4.38	16.1	8.78
16.7	8.38	16.1	8.78	13.9	3.51	16.1	8.78	17.2	4.66	13.1	7.68	7.3	5.88	13.1	7.68	7.3	5.88	13.1	7.68	17.2	4.66	16.1	8.78	0	5.29	17.2	4.66	16.1	8.78	16.1	8.78	7.3	5.88	16.7	8.38	17.2	4.66	13.9	6.58	10.1	16.52	7.3	5.88	13.9	6.58	8	4.38	16.1	8.78
16.7	8.38	16.1	8.78	13.9	3.51	16.1	8.78	17.2	4.66	13.1	7.68	7.3	5.88	13.1	7.68	7.3	5.88	13.1	7.68	17.2	4.66	16.1	8.78	0	5.29	17.2	4.66	16.1	8.78	16.1	8.78	7.3	5.88	16.7	8.38	17.2	4.66	13.9	6.58	10.1	16.52	7.3	5.88	13.9	6.58	8	4.38	16.1	8.78
16.7	8.38	16.1	8.78	13.9	3.51	16.1	8.78	17.2	4.66	13.1	7.68	7.3	5.88	13.1	7.68	7.3	5.88	13.1	7.68	17.2	4.66	16.1	8.78	0	5.29	17.2	4.66	16.1	8.78	16.1	8.78	7.3	5.88	16.7	8.38	17.2	4.66	13.9	6.58	10.1	16.52	7.3	5.88	13.9	6.58	8	4.38	16.1	8.78
16.7	8.38	16.1	8.78	13.9	3.51	17.2	4.66	17.2	4.66	10.1	16.52	7.3	5.88	13.1	7.68	10.1	16.52	13.1	7.68	14.4	1.11	17.2	4.66	0	5.29	16.1	8.78	17.2	4.66	10.4	6	7.3	5.88	13.1	7.68	17.2	4.66	13.9	6.58	10.1	16.52	7.3	5.88	17.2	4.66	8	4.38	16.1	8.78
16.7	8.38	17.2	4.66	10.6	2.3	16.1	8.78	16.1	8.78	13.9	6.58	13.9	3.51	13.1	7.68	10.1	16.52	13.1	7.68	0	5.29	17.2	4.66	0	5.29	16.1	8.78	17.2	4.66	10.1	16.52	13.1	7.68	10.1	16.52	16.1	8.78	13.9	6.58	13.9	6.58	13.1	7.68	10.1	16.52	8	4.38	17.2	4.66
16.7	8.38	17.2	4.66	11.1	1.54	16.1	8.78	16.1	8.78	13.9	6.58	13.9	3.51	13.1	7.68	10.1	16.52	13.1	7.68	0	5.29	17.2	4.66	0	5.29	16.1	8.78	17.2	4.66	10.1	16.52	13.1	7.68	10.1	16.52	16.1	8.78	13.9	6.58	13.9	6.58	13.1	7.68	10.1	16.52	8	4.38	17.2	4.66
16.7	8.38	17.2	4.66	13.9	3.51	7.3	5.88	7.3	5.88	16.1	8.78	13.1	7.68	17.2	4.66	10.1	16.52	13.1	7.68	13.9	3.51	10.1	16.52	0	5.29	16.1	8.78	16.1	8.78	10.1	16.52	7.3	5.88	13.9	6.58	7.3	5.88	13.9	6.58	10.1	16.52	7.3	5.88	13.9	6.58	8	4.38	16.1	8.78
16.7	8.38	17.2	4.66	13.9	3.51	7.3	5.88	16.1	8.78	10.1	16.52	7.3	5.88	16.7	8.38	10.1	16.52	7.3	5.88	17.2	4.66	14.4	1.11	0	5.29	16.1	8.78	16.1	8.78	10.4	6	7.3	5.88	16.7	8.38	17.2	4.66	13.9	6.58	10.1	16.52	7.3	5.88	13.9	6.58	8	4.38	16.1	8.78
16.7	8.38	17.2	4.66	13.9	3.51	16.1	8.78	10.1	16.52	10.1	16.52	7.3	5.88	14.4	1.11	16.7	8.38	7.3	5.88	13.1	7.68	10.1	16.52	0	5.29	16.1	8.78	16.1	8.78	10.4	6	16.7	8.38	16.1	8.78	17.2	4.66	13.9	6.58	10.1	16.52	16.7	8.38	16.1	8.78	8	4.38	16.1	8.78
17.2	4.66	0	5.29	13.9	6.58	16.1	8.78	10.1	16.52	17.2	4.66	14.4	1.11	7.3	5.88	13.9	6.58	7.3	5.88	13.1	7.68	14.4	1.11	0	5.29	16.1	8.78	10.1	16.52	10.4	6	13.1	7.68	10.1	16.52	0	5.29	13.9	6.58	10.1	16.52	13.9	3.51	13.9	6.58	8	4.38	16.1	8.78
17.2	4.66	0	5.29	10.1	16.52	16.7	8.38	13.9	3.51	17.8	5.29	9.2	1.7	7.3	5.88	9.2	1.7	11.1	1.54	10.1	16.52	11.4	2.6	13.9	6.58	13.9	6.58	11.1	1.54	10.2	2.33	10.1	16.52	10.6	2.3	0	5.29	11.4	2.6	10.1	16.52	10.1	16.52	13.9	6.58	13.1	7.68	0	5.29
17.2	4.66	10.2	2.33	17.8	5.29	10.2	2.33	17.2	4.66	16.7	8.38	13.9	3.51	10.1	16.52	17.2	4.66	10.6	2.3	10.2	2.33	10.6	2.3	0	5.29	10.9	2.58	17.2	4.66	10.9	2.58	11.1	1.54	16.7	8.38	17.2	4.66	7.3	5.88	16.7	8.38	16.1	8.78	10.1	16.52	17.8	5.29	10.9	2.58
17.2	4.66	13.1	7.68	16.1	8.78	11.4	2.6	16.7	8.38	11.4	2.6	16.7	8.38	16.1	8.78	13.1	7.68	16.1	8.78	13.1	7.68	16.1	8.78	17.8	5.29	7.3	5.88	10.1	16.52	16.1	8.78	7.3	5.88	13.9	6.58	16.7	8.38	16.1	8.78	10.1	16.52	13.1	7.68	0	5.29	16.1	8.78	0	5.29
13.2	2.89	10.1	16.52	13.9	3.51	16.1	8.78	13.9	6.58	17.2	4.66	14.4	1.11	10.1	16.52	10.4	6	0	5.29	13.1	7.68	10.1	16.52	0	5.29	16.1	8.78	17.2	4.66	10.1	16.52	0	5.29	10.1	16.52	17.2	4.66	13.9	6.58	10.1	16.52	7.3	5.88	13.9	6.58	8	4.38	16.1	8.78
0.00000	0.00000	7.3	5.88	7.3	5.88	13.9	6.58	10.1	16.52	7.3	5.88	17.2	4.66	16.7	8.38	14.4	1.11	10.1	16.52	7.3	5.88	13.1	7.68	16.1	8.78	0	5.29	17.2	4.66	16.7	8.38	10.1	16.52	7.3	5.88	13.9	6.58	7.3	5.88	13.9	6.58	10.1	16.52	7.3	5.88	13.9	6.58	8	4.38
0.00000	0.00000	7.3	5.88	0	5.29	7.3	5.88	0	5.29	17.8	5.29	17.8	5.29	17.2	4.66	9.2	1.7	11.1	1.54	16.1	8.78	10.9	2.58	10.1	16.52	10.9	2.58	10.6	2.3	17.2	4.66	9.2	1.7	16.7	8.38	11.1	1.54	10.1	16.52	17.8	5.29	10.1	16.52	10.2	2.33	17.2	4.66	13.9	6.58
0.00000	0.00000	7.3	5.88	10.1	16.52	10.1	16.52	16.1	8.78	13.1	7.68	10.4	6	13.9	3.51	16.1	8.78	10.1	16.52	7.3	5.88	16.7	8.38	14.4	1.11	0	5.29	16.1	8.78	10.1	16.52	10.1	16.52	7.3	5.88	16.1	8.78	7.3	5.88	13.9	6.58	10.1	16.52	16.7	8.38	13.9	6.58	8	4.38
0.00000	0.00000	7.3	5.88	10.1	16.52	13.9	3.51	16.1	8.78	10.4	6	16.1	8.78	13.1	7.68	17.2	4.66	10.4	6	7.3	5.88	10.4	6	10.1	16.52	0	5.29	16.1	8.78	13.9	6.58	10.4	6	7.3	5.88	16.1	8.78	17.2	4.66	13.9	6.58	10.1	16.52	13.9	6.58	13.9	6.58	8	4.38
0.00000	0.00000	7.3	5.88	16.7	8.38	13.9	6.58	10.1	16.52	7.3	5.88	10.4	6	16.7	8.38	17.2	4.66	10.1	16.52	7.3	5.88	17.2	4.66	10.1	16.52	7.3	5.88	16.1	8.78	16.1	8.78	14.4	1.11	7.3	5.88	13.1	7.68	16.1	8.78	13.9	6.58	10.1	16.52	17.2	4.66	16.1	8.78	8	4.38
0.00000	0.00000	9.2	1.7	10.1	16.52	13.9	6.58	16.1	8.78	0	5.29	7.3	5.88	14.4	1.11	7.3	5.88	16.7	8.38	7.3	5.88	7.3	5.88	10.1	16.52	0	5.29	16.1	8.78	17.2	4.66	10.1	16.52	7.3	5.88	16.1	8.78	0	5.29	13.9	6.58	10.1	16.52	16.1	8.78	13.9	6.58	8	4.38
0.00000	0.00000	11.4	2.6	13.9	6.58	14.4	1.11	17.8	5.29	17.8	5.29	10.9	2.58	11.4	2.6	11.4	2.6	10.1	16.52	13.1	7.68	10.1	16.52	16.1	8.78	7.3	5.88	16.1	8.78	16.1	8.78	0	5.29	16.1	8.78	17.2	4.66	10.1	16.52	7.3	5.88	14.4	1.11	10.1	16.52	17.2	4.66	16.1	8.78
0.00000	0.00000	11.4	2.6	10.1	16.52	13.9	6.58	16.1	8.78	17.8	5.29	13.9	6.58	7.3	5.88	16.1	8.78	17.2	4.66	13.1	7.68	14.4	1.11	10.1	16.52	0	5.29	16.1	8.78	10.1	16.52	13.9	6.58	13.1	7.68	10.1	16.52	7.3	5.88	16.1	8.78	10.4	6	16.7	8.38	13.9	3.51	17.2	4.66
0.00000	0.00000	11.4	2.6	10.1	16.52	13.9	3.51	17.2	4.66	0	5.29	10.4	6	14.4	1.11	13.1	7.68	13.1	7.68	7.3	5.88	10.1	16.52	17.2	4.66	7.3	5.88	10.4	6	10.1	16.52	7.3	5.88	7.3	5.88	13.9	6.58	0	5.29	14.4	1.11	10.1	16.52	17.2	4.66	13.9	6.58	8	4.38
0.00000	0.00000	11.4	2.6	10.1	16.52	13.9	3.51	13.9	3.51	7.3	5.88	16.1	8.78	7.3	5.88	10.1	16.52	10.1	16.52	7.3	5.88	17.2	4.66	16.1	8.78	0	5.29	16.1	8.78	13.9	6.58	17.2	4.66	7.3	5.88	14.4	1.11	16.1	8.78	16.1	8.78	13.9	6.58	16.1	8.78	13.9	6.58	8	4.38
0.00000	0.00000	13.9	6.58	7.3	5.88	13.9	6.58	13.9	3.51	16.7	8.38	17.2	4.66	17.2	4.66	16.1	8.78	10.1	16.52	13.1	7.68	10.1	16.52	16.1	8.78	0	5.29	16.1	8.78	0	5.29	16.1	8.78	13.1	7.68	17.2	4.66	10.1	16.52	13.9	6.58	10.1	16.52	0	5.29	10.1	16.52	8	4.38
0.00000	0.00000	13.9	6.58	10.1	16.52	10.6	2.3	16.1	8.78	13.9	6.58	10.1	16.52	14.4	1.11	13.1	7.68	10.1	16.52	13.1	7.68	7.3	5.88	13.9	6.58	0	5.29	16.1	8.78	10.1	16.52	10.1	16.52	16.7	8.38	10.1	16.52	13.1	7.68	13.9	6.58	16.1	8.78	16.7	8.38	10.1	16.52	8	4.38
0.00000	0.00000	13.9	6.58	10.1	16.52	13.9	3.51	16.1	8.78	16.7	8.38	10.4	6	17.2	4.66	17.2	4.66	10.1	16.52	13.1	7.68	0	5.29	13.9	6.58	0	5.29	16.1	8.78	7.3	5.88	10.1	16.52	7.3	5.88	10.1	16.52	13.9	6.58	13.9	6.58	10.4	6	16.7	8.38	13.9	6.58	8	4.38
0.00000	0.00000	13.9	6.58	13.1	7.68	16.1	8.78	17.2	4.66	13.9	3.51	13.1	7.68	13.1	7.68	16.1	8.78	13.9	6.58	7.3	5.88	11.1	1.54	10.1	16.52	13.2	2.89	7.3	5.88	13.9	3.51	11.1	1.54	10.9	2.58	16.1	8.78	8	4.38	11.1	1.54	13.1	7.68	13.1	7.68	10.6	2.3	13.1	7.68
0.00000	0.00000	0	5.29	10.1	16.52	16.7	8.38	16.1	8.78	16.1	8.78	13.9	3.51	10.1	16.52	7.3	5.88	10.1	16.52	13.1	7.68	16.1	8.78	10.1	16.52	0	5.29	16.1	8.78	10.1	16.52	16.7	8.38	13.1	7.68	10.1	16.52	10.1	16.52	13.9	6.58	13.9	6.58	7.3	5.88	13.9	6.58	13.1	7.68
0.00000	0.00000	0	5.29	17.2	4.66	13.9	6.58	16.1	8.78	17.2	4.66	13.9	6.58	7.3	5.88	17.2	4.66	10.1	16.52	13.1	7.68	0	5.29	16.1	8.78	0	5.29	16.1	8.78	10.1	16.52	13.9	6.58	7.3	5.88	10.1	16.52	13.1	7.68	16.1	8.78	16.1	8.78	7.3	5.88	13.9	6.58	8	4.38
0.00000	0.00000	10.2	2.33	17.2	4.66	13.9	6.58	16.1	8.78	16.7	8.38	17.2	4.66	8	4.38	17.2	4.66	10.1	16.52	7.3	5.88	16.1	8.78	7.3	5.88	7.3	5.88	16.1	8.78	16.1	8.78	10.1	16.52	7.3	5.88	16.1	8.78	17.2	4.66	13.9	6.58	10.1	16.52	13.1	7.68	10.1	16.52	8	4.38
0.00000	0.00000	16.1	8.78	0	5.29	7.3	5.88	17.2	4.66	11.1	1.54	17.2	4.66	0	5.29	11.1	1.54	16.1	8.78	10.6	2.3	0	5.29	13.1	7.68	9.2	1.7	10.1	16.52	10.6	2.3	8	4.38	17.2	4.66	11.4	2.6	16.1	8.78	7.3	5.88	16.1	8.78	13.9	3.51	7.3	5.88	16.7	8.38
0.00000	0.00000	16.1	8.78	16.1	8.78	10.1	16.52	13.9	3.51	16.1	8.78	10.4	6	16.1	8.78	13.9	6.58	10.1	16.52	14.4	1.11	13.1	7.68	10.1	16.52	0	5.29	13.9	3.51	7.3	5.88	16.1	8.78	16.7	8.38	13.9	6.58	10.1	16.52	13.1	7.68	10.1	16.52	13.1	7.68	13.9	6.58	16.1	8.78
0.00000	0.00000	16.1	8.78	10.1	16.52	16.1	8.78	17.2	4.66	8	4.38	13.9	3.51	10.9	2.58	10.6	2.3	16.1	8.78	17.8	5.29	13.1	7.68	16.7	8.38	13.1	7.68	16.7	8.38	16.1	8.78	7.3	5.88	16.1	8.78	17.2	4.66	17.2	4.66	16.1	8.78	13.1	7.68	7.3	5.88	16.1	8.78	0	5.29
0.00000	0.00000	16.1	8.78	10.1	16.52	13.9	3.51	17.2	4.66	16.1	8.78	10.4	6	14.4	1.11	14.4	1.11	10.1	16.52	16.7	8.38	13.9	3.51	16.1	8.78	0	5.29	16.1	8.78	10.4	6	16.1	8.78	7.3	5.88	10.1	16.52	10.4	6	13.9	6.58	10.1	16.52	13.9	6.58	13.9	6.58	8	4.38
0.00000	0.00000	16.1	8.78	8	4.38	13.9	3.51	16.1	8.78	13.2	2.89	0	5.29	16.7	8.38	17.8	5.29	7.3	5.88	13.1	7.68	0	5.29	13.9	6.58	0	5.29	16.1	8.78	17.2	4.66	10.1	16.52	7.3	5.88	16.1	8.78	16.1	8.78	10.1	16.52	10.1	16.52	11.1	1.54	13.9	6.58	8	4.38
0.00000	0.00000	16.1	8.78	10.6	2.3	13.9	6.58	13.9	3.51	13.9	6.58	10.4	6	16.7	8.38	17.2	4.66	10.1	16.52	7.3	5.88	17.2	4.66	16.7	8.38	0	5.29	16.1	8.78	10.1	16.52	10.1	16.52	13.1	7.68	16.7	8.38	16.7	8.38	10.1	16.52	16.1	8.78	10.4	6	14.4	1.11	8	4.38
0.00000	0.00000	10.9	2.58	10.1	16.52	13.9	6.58	16.1	8.78	13.1	7.68	17.2	4.66	13.1	7.68	17.2	4.66	10.1	16.52	7.3	5.88	0	5.29	10.1	16.52	0	5.29	16.1	8.78	10.1	16.52	10.1	16.52	0	5.29	13.9	6.58	17.2	4.66	14.4	1.11	10.1	16.52	13.1	7.68	13.9	6.58	8	4.38
0.00000	0.00000	10.9	2.58	10.1	16.52	13.9	6.58	16.1	8.78	13.1	7.68	17.2	4.66	13.1	7.68	17.2	4.66	10.1	16.52	7.3	5.88	0	5.29	10.1	16.52	0	5.29	16.1	8.78	10.1	16.52	10.1	16.52	0	5.29	13.9	6.58	17.2	4.66	11.1	1.54	10.1	16.52	13.1	7.68	13.9	6.58	8	4.38
0.00000	0.00000	10.9	2.58	10.1	16.52	13.9	6.58	16.1	8.78	13.1	7.68	17.2	4.66	13.1	7.68	17.2	4.66	10.1	16.52	13.1	7.68	13.1	7.68	10.1	16.52	0	5.29	16.1	8.78	17.2	4.66	10.1	16.52	7.3	5.88	17.2	4.66	17.2	4.66	14.4	1.11	10.1	16.52	13.1	7.68	13.9	6.58	8	4.38
0.00000	0.00000	10.9	2.58	10.1	16.52	13.9	6.58	16.1	8.78	13.1	7.68	17.2	4.66	13.1	7.68	17.2	4.66	10.1	16.52	13.1	7.68	13.1	7.68	10.1	16.52	0	5.29	16.1	8.78	17.2	4.66	10.1	16.52	7.3	5.88	17.2	4.66	17.2	4.66	14.4	1.11	10.1	16.52	13.1	7.68	13.9	6.58	8	4.38
0.00000	0.00000	10.9	2.58	10.1	16.52	13.9	6.58	16.1	8.78	13.1	7.68	17.2	4.66	13.1	7.68	17.2	4.66	10.1	16.52	13.1	7.68	13.1	7.68	10.1	16.52	0	5.29	16.1	8.78	17.2	4.66	10.1	16.52	7.3	5.88	17.2	4.66	17.2	4.66	14.4	1.11	10.1	16.52	13.1	7.68	13.9	6.58	8	4.38
0.00000	0.00000	10.9	2.58	10.1	16.52	13.9	6.58	16.1	8.78	13.1	7.68	17.2	4.66	13.1	7.68	17.2	4.66	10.1	16.52	13.1	7.68	13.1	7.68	10.1	16.52	0	5.29	16.1	8.78	17.2	4.66	10.1	16.52	7.3	5.88	17.2	4.66	17.2	4.66	14.4	1.11	10.1	16.52	13.1	7.68	13.9	6.58	8	4.38
0.00000	0.00000	10.9	2.58	10.1	16.52	13.9	6.58	16.1	8.78	13.1	7.68	17.2	4.66	13.1	7.68	17.2	4.66	10.1	16.52	13.1	7.68	13.1	7.68	10.1	16.52	0	5.29	16.1	8.78	17.2	4.66	10.1	16.52	7.3	5.88	17.2	4.66	17.2	4.66	14.4	1.11	10.1	16.52	13.1	7.68	13.9	6.58	8	4.38
0.00000	0.00000	10.9	2.58	10.1	16.52	13.9	6.58	16.1	8.78	13.1	7.68	17.2	4.66	13.1	7.68	17.2	4.66	10.1	16.52	13.1	7.68	13.1	7.68	10.1	16.52	0	5.29	16.1	8.78	17.2	4.66	10.1	16.52	7.3	5.88	17.2	4.66	17.2	4.66	14.4	1.11	10.1	16.52	13.1	7.68	13.9	6.58	8	4.38
0.00000	0.00000	10.9	2.58	10.1	16.52	13.9	6.58	16.1	8.78	13.1	7.68	17.2	4.66	13.1	7.68	17.2	4.66	10.1	16.52	13.1	7.68	13.1	7.68	10.1	16.52	0	5.29	16.1	8.78	17.2	4.66	10.1	16.52	7.3	5.88	17.2	4.66	17.2	4.66	14.4	1.11	10.1	16.52	13.1	7.68	13.9	6.58	8	4.38
0.00000	0.00000	10.9	2.58	10.1	16.52	13.9	6.58	16.1	8.78	13.1	7.68	17.2	4.66	13.1	7.68	17.2	4.66	10.1	16.52	13.1	7.68	13.1	7.68	10.1	16.52	0	5.29	16.1	8.78	17.2	4.66	10.1	16.52	7.3	5.88	17.2	4.66	17.2	4.66	14.4	1.11	10.1	16.52	13.1	7.68	13.9	6.58	8	4.38
0.00000	0.00000	10.9	2.58	10.1	16.52	13.9	6.58	16.1	8.78	13.1	7.68	17.2	4.66	13.1	7.68	17.2	4.66	10.1	16.52	13.1	7.68	13.1	7.68	10.1	16.52	0	5.29	16.1	8.78	17.2	4.66	10.1	16.52	7.3	5.88	17.2	4.66	17.2	4.66	14.4	1.11	10.1	16.52	13.1	7.68	13.9	6.58	8	4.38
0.00000	0.00000	10.9	2.58	10.1	16.52	13.9	6.58	17.2	4.66	13.1	7.68	17.2	4.66	13.1	7.68	17.2	4.66	13.9	6.58	7.3	5.88	0	5.29	10.1	16.52	0	5.29	16.1	8.78	10.1	16.52	10.1	16.52	0	5.29	16.1	8.78	17.2	4.66	14.4	1.11	10.1	16.52	13.1	7.68	13.9	6.58	8	4.38
0.00000	0.00000	10.9	2.58	10.1	16.52	13.9	6.58	17.2	4.66	13.1	7.68	17.2	4.66	13.1	7.68	17.2	4.66	13.9	6.58	7.3	5.88	0	5.29	10.1	16.52	0	5.29	16.1	8.78	10.1	16.52	10.4	6	0	5.29	16.1	8.78	17.2	4.66	14.4	1.11	10.1	16.52	16.7	8.38	13.9	6.58	8	4.38
0.00000	0.00000	10.9	2.58	10.1	16.52	13.9	6.58	17.2	4.66	13.1	7.68	17.2	4.66	13.1	7.68	17.2	4.66	10.1	16.52	13.1	7.68	13.1	7.68	10.1	16.52	0	5.29	16.1	8.78	17.2	4.66	10.1	16.52	7.3	5.88	17.2	4.66	17.2	4.66	14.4	1.11	10.1	16.52	13.1	7.68	13.9	6.58	8	4.38
0.00000	0.00000	10.1	16.52	7.3	5.88	13.9	6.58	13.9	3.51	16.7	8.38	16.1	8.78	7.3	5.88	16.7	8.38	10.1	16.52	13.1	7.68	13.1	7.68	17.2	4.66	0	5.29	16.1	8.78	7.3	5.88	10.1	16.52	7.3	5.88	16.1	8.78	7.3	5.88	13.9	6.58	10.1	16.52	7.3	5.88	13.9	6.58	8	4.38
0.00000	0.00000	10.1	16.52	7.3	5.88	13.9	6.58	13.9	3.51	16.7	8.38	16.1	8.78	7.3	5.88	16.7	8.38	10.1	16.52	13.1	7.68	13.1	7.68	17.2	4.66	0	5.29	16.1	8.78	7.3	5.88	10.1	16.52	7.3	5.88	16.1	8.78	7.3	5.88	13.9	6.58	10.1	16.52	7.3	5.88	13.9	6.58	8	4.38
0.00000	0.00000	10.1	16.52	7.3	5.88	13.9	6.58	13.9	3.51	16.7	8.38	16.1	8.78	7.3	5.88	16.7	8.38	10.1	16.52	13.1	7.68	13.1	7.68	17.2	4.66	0	5.29	16.1	8.78	7.3	5.88	10.1	16.52	7.3	5.88	16.1	8.78	7.3	5.88	13.9	6.58	10.1	16.52	7.3	5.88	13.9	6.58	8	4.38
0.00000	0.00000	10.1	16.52	7.3	5.88	13.9	6.58	13.9	3.51	16.7	8.38	16.1	8.78	7.3	5.88	16.7	8.38	10.1	16.52	13.1	7.68	13.1	7.68	17.2	4.66	0	5.29	16.1	8.78	7.3	5.88	10.1	16.52	7.3	5.88	16.1	8.78	7.3	5.88	13.9	6.58	10.1	16.52	7.3	5.88	13.9	6.58	8	4.38
0.00000	0.00000	10.1	16.52	7.3	5.88	13.9	6.58	13.9	3.51	16.7	8.38	16.1	8.78	7.3	5.88	16.7	8.38	10.1	16.52	13.1	7.68	13.1	7.68	17.2	4.66	0	5.29	16.1	8.78	7.3	5.88	10.1	16.52	7.3	5.88	16.1	8.78	7.3	5.88	13.9	6.58	10.1	16.52	7.3	5.88	13.9	6.58	8	4.38
0.00000	0.00000	10.1	16.52	7.3	5.88	13.9	6.58	13.9	3.51	16.7	8.38	16.1	8.78	7.3	5.88	16.7	8.38	10.1	16.52	13.1	7.68	13.1	7.68	17.2	4.66	0	5.29	16.1	8.78	7.3	5.88	10.1	16.52	7.3	5.88	16.1	8.78	7.3	5.88	13.9	6.58	10.1	16.52	7.3	5.88	13.9	6.58	8	4.38
0.00000	0.00000	10.1	16.52	7.3	5.88	13.9	6.58	13.9	3.51	16.7	8.38	16.1	8.78	7.3	5.88	16.7	8.38	10.1	16.52	13.1	7.68	13.1	7.68	17.2	4.66	0	5.29	16.1	8.78	7.3	5.88	10.1	16.52	7.3	5.88	16.1	8.78	7.3	5.88	13.9	6.58	10.1	16.52	7.3	5.88	13.9	6.58	8	4.38
0.00000	0.00000	10.1	16.52	7.3	5.88	13.9	6.58	13.9	3.51	16.7	8.38	16.1	8.78	7.3	5.88	16.7	8.38	10.1	16.52	13.1	7.68	13.1	7.68	17.2	4.66	0	5.29	16.1	8.78	7.3	5.88	10.1	16.52	7.3	5.88	16.1	8.78	16.7	8.38	13.9	6.58	10.1	16.52	7.3	5.88	13.9	6.58	8	4.38
0.00000	0.00000	10.1	16.52	7.3	5.88	13.9	6.58	13.9	3.51	16.7	8.38	17.2	4.66	7.3	5.88	16.7	8.38	10.1	16.52	13.1	7.68	13.1	7.68	17.2	4.66	0	5.29	16.1	8.78	7.3	5.88	10.1	16.52	7.3	5.88	16.1	8.78	7.3	5.88	13.9	6.58	10.1	16.52	7.3	5.88	13.9	6.58	8	4.38
0.00000	0.00000	10.4	6	7.3	5.88	13.9	6.58	13.9	3.51	16.7	8.38	17.2	4.66	17.2	4.66	16.1	8.78	10.1	16.52	13.1	7.68	16.1	8.78	17.2	4.66	0	5.29	16.1	8.78	0	5.29	16.1	8.78	13.1	7.68	17.2	4.66	10.1	16.52	13.9	6.58	10.1	16.52	7.3	5.88	10.4	6	8	4.38
0.00000	0.00000	10.4	6	17.2	4.66	13.9	3.51	10.4	6	16.1	8.78	17.2	4.66	10.4	6	16.1	8.78	10.2	2.33	17.2	4.66	0	5.29	10.1	16.52	17.2	4.66	13.9	6.58	7.3	5.88	16.7	8.38	13.1	7.68	14.4	1.11	16.1	8.78	10.1	16.52	10.4	6	7.3	5.88	16.1	8.78	13.9	3.51
0.00000	0.00000	8	4.38	7.3	5.88	10.1	16.52	13.9	3.51	16.1	8.78	17.2	4.66	0	5.29	17.2	4.66	16.1	8.78	13.1	7.68	16.1	8.78	16.7	8.38	7.3	5.88	17.2	4.66	17.2	4.66	10.4	6	7.3	5.88	16.1	8.78	8	4.38	13.9	6.58	10.1	16.52	16.1	8.78	13.9	6.58	8	4.38
0.00000	0.00000	8	4.38	10.1	16.52	13.9	3.51	7.3	5.88	7.3	5.88	10.4	6	14.4	1.11	7.3	5.88	10.1	16.52	7.3	5.88	13.1	7.68	10.1	16.52	7.3	5.88	16.1	8.78	16.1	8.78	7.3	5.88	7.3	5.88	17.2	4.66	7.3	5.88	13.1	7.68	10.1	16.52	16.7	8.38	13.9	6.58	8	4.38
0.00000	0.00000	8	4.38	10.1	16.52	13.9	3.51	13.9	6.58	13.1	7.68	10.4	6	14.4	1.11	0	5.29	10.1	16.52	7.3	5.88	0	5.29	17.2	4.66	0	5.29	16.1	8.78	10.1	16.52	7.3	5.88	0	5.29	16.1	8.78	13.9	6.58	14.4	1.11	10.1	16.52	16.1	8.78	13.9	6.58	8	4.38
0.00000	0.00000	17.8	5.29	16.1	8.78	13.9	6.58	16.1	8.78	7.3	5.88	13.9	6.58	16.7	8.38	16.1	8.78	10.1	16.52	13.1	7.68	16.1	8.78	10.1	16.52	0	5.29	16.1	8.78	16.1	8.78	10.1	16.52	13.1	7.68	10.1	16.52	13.9	6.58	13.9	6.58	13.9	6.58	17.2	4.66	13.9	6.58	8	4.38
0.00000	0.00000	17.8	5.29	16.1	8.78	13.9	3.51	16.1	8.78	17.2	4.66	10.4	6	14.4	1.11	17.2	4.66	10.1	16.52	16.7	8.38	13.1	7.68	13.9	6.58	0	5.29	16.1	8.78	17.2	4.66	17.2	4.66	7.3	5.88	10.1	16.52	16.1	8.78	13.9	6.58	10.1	16.52	13.9	6.58	16.1	8.78	8	4.38
0.00000	0.00000	17.8	5.29	10.1	16.52	13.9	6.58	16.1	8.78	14.4	1.11	10.4	6	0	5.29	16.7	8.38	16.1	8.78	13.1	7.68	13.1	7.68	10.1	16.52	0	5.29	16.1	8.78	16.1	8.78	16.1	8.78	7.3	5.88	17.2	4.66	7.3	5.88	10.1	16.52	16.1	8.78	16.1	8.78	13.9	6.58	8	4.38
0.00000	0.00000	17.8	5.29	10.1	16.52	13.9	6.58	16.1	8.78	14.4	1.11	10.4	6	13.1	7.68	16.7	8.38	16.1	8.78	13.1	7.68	13.1	7.68	13.9	6.58	0	5.29	16.1	8.78	10.1	16.52	17.2	4.66	7.3	5.88	17.2	4.66	16.7	8.38	10.1	16.52	16.1	8.78	17.2	4.66	13.9	6.58	8	4.38
0.00000	0.00000	17.8	5.29	10.1	16.52	13.9	6.58	16.1	8.78	14.4	1.11	10.4	6	13.2	2.89	16.7	8.38	16.1	8.78	13.1	7.68	13.1	7.68	16.1	8.78	0	5.29	16.1	8.78	10.1	16.52	17.2	4.66	7.3	5.88	16.1	8.78	7.3	5.88	10.1	16.52	16.1	8.78	13.9	6.58	13.9	6.58	8	4.38
0.00000	0.00000	17.8	5.29	10.1	16.52	16.1	8.78	17.2	4.66	17.2	4.66	16.7	8.38	13.2	2.89	10.1	16.52	10.1	16.52	7.3	5.88	0	5.29	16.1	8.78	0	5.29	7.3	5.88	10.1	16.52	10.1	16.52	13.1	7.68	16.1	8.78	13.9	6.58	13.9	6.58	10.1	16.52	13.9	3.51	13.9	6.58	8	4.38
0.00000	0.00000	17.8	5.29	10.1	16.52	10.1	16.52	16.1	8.78	14.4	1.11	10.4	6	13.2	2.89	17.2	4.66	16.1	8.78	16.7	8.38	16.7	8.38	16.1	8.78	0	5.29	16.1	8.78	10.1	16.52	0	5.29	7.3	5.88	17.2	4.66	13.1	7.68	10.1	16.52	16.1	8.78	17.2	4.66	13.9	6.58	8	4.38
0.00000	0.00000	17.8	5.29	10.1	16.52	13.9	3.51	13.1	7.68	16.1	8.78	10.1	16.52	13.1	7.68	16.7	8.38	16.1	8.78	16.7	8.38	16.1	8.78	16.1	8.78	0	5.29	10.4	6	16.1	8.78	10.4	6	7.3	5.88	13.1	7.68	16.7	8.38	13.9	6.58	10.1	16.52	13.9	6.58	13.9	6.58	8	4.38
0.00000	0.00000	17.8	5.29	10.1	16.52	13.9	3.51	13.1	7.68	16.1	8.78	10.1	16.52	13.1	7.68	16.7	8.38	10.1	16.52	16.7	8.38	16.1	8.78	16.1	8.78	0	5.29	10.4	6	16.1	8.78	10.4	6	7.3	5.88	13.1	7.68	16.7	8.38	13.9	6.58	10.1	16.52	13.9	6.58	13.9	6.58	8	4.38
0.00000	0.00000	17.8	5.29	17.2	4.66	13.9	6.58	16.1	8.78	17.2	4.66	13.9	6.58	16.7	8.38	16.7	8.38	10.1	16.52	13.1	7.68	13.9	6.58	16.1	8.78	0	5.29	16.1	8.78	10.1	16.52	13.1	7.68	7.3	5.88	10.4	6	13.9	3.51	13.9	6.58	10.1	16.52	13.9	3.51	13.9	6.58	8	4.38
0.00000	0.00000	10.6	2.3	10.1	16.52	13.9	6.58	16.1	8.78	10.1	16.52	17.2	4.66	13.1	7.68	17.2	4.66	10.1	16.52	7.3	5.88	0	5.29	17.2	4.66	16.1	8.78	16.1	8.78	14.4	1.11	13.9	6.58	7.3	5.88	10.1	16.52	14.4	1.11	14.4	1.11	16.1	8.78	0	5.29	13.9	6.58	8	4.38
0.00000	0.00000	10.6	2.3	16.7	8.38	13.9	6.58	10.1	16.52	16.1	8.78	13.9	6.58	10.1	16.52	16.1	8.78	10.1	16.52	13.1	7.68	17.2	4.66	16.1	8.78	0	5.29	16.1	8.78	7.3	5.88	17.2	4.66	16.7	8.38	17.2	4.66	16.7	8.38	13.9	6.58	10.1	16.52	10.1	16.52	13.9	6.58	8	4.38
0.00000	0.00000	13.1	7.68	16.1	8.78	13.9	3.51	16.1	8.78	13.1	7.68	10.4	6	13.1	7.68	7.3	5.88	10.1	16.52	7.3	5.88	14.4	1.11	14.4	1.11	0	5.29	16.1	8.78	16.1	8.78	10.4	6	14.4	1.11	16.1	8.78	0	5.29	13.9	6.58	16.1	8.78	16.1	8.78	16.1	8.78	8	4.38
0.00000	0.00000	13.1	7.68	10.1	16.52	14.4	1.11	10.4	6	17.2	4.66	10.4	6	17.2	4.66	7.3	5.88	10.1	16.52	13.1	7.68	7.3	5.88	16.1	8.78	0	5.29	16.1	8.78	0	5.29	16.1	8.78	13.1	7.68	17.2	4.66	17.2	4.66	13.9	6.58	13.9	6.58	13.9	3.51	7.3	5.88	8	4.38
0.00000	0.00000	13.1	7.68	10.1	16.52	13.9	6.58	7.3	5.88	0	5.29	10.4	6	14.4	1.11	7.3	5.88	17.2	4.66	7.3	5.88	13.9	6.58	16.1	8.78	0	5.29	17.2	4.66	17.2	4.66	13.2	2.89	7.3	5.88	17.2	4.66	0	5.29	10.1	16.52	10.1	16.52	17.2	4.66	13.9	6.58	8	4.38
0.00000	0.00000	13.1	7.68	10.1	16.52	10.1	16.52	13.2	2.89	17.2	4.66	16.7	8.38	16.1	8.78	17.2	4.66	10.1	16.52	0	5.29	10.4	6	16.1	8.78	0	5.29	16.1	8.78	10.1	16.52	10.1	16.52	7.3	5.88	13.1	7.68	0	5.29	13.9	6.58	10.1	16.52	14.4	1.11	13.9	6.58	8	4.38
0.00000	0.00000	13.1	7.68	17.2	4.66	13.9	6.58	17.2	4.66	13.1	7.68	17.2	4.66	13.1	7.68	17.2	4.66	10.1	16.52	7.3	5.88	17.2	4.66	13.9	6.58	0	5.29	10.4	6	17.2	4.66	10.1	16.52	7.3	5.88	17.2	4.66	17.2	4.66	13.9	6.58	10.1	16.52	7.3	5.88	13.9	6.58	8	4.38
0.00000	0.00000	16.7	8.38	7.3	5.88	7.3	5.88	10.1	16.52	16.1	8.78	16.1	8.78	7.3	5.88	16.7	8.38	10.1	16.52	13.1	7.68	10.1	16.52	10.1	16.52	0	5.29	17.2	4.66	17.8	5.29	13.9	6.58	13.1	7.68	10.1	16.52	16.7	8.38	16.1	8.78	10.1	16.52	0	5.29	16.1	8.78	8	4.38
0.00000	0.00000	16.7	8.38	7.3	5.88	0	5.29	13.9	6.58	16.1	8.78	13.9	6.58	7.3	5.88	14.4	1.11	10.1	16.52	7.3	5.88	16.7	8.38	14.4	1.11	0	5.29	16.1	8.78	16.1	8.78	16.7	8.38	7.3	5.88	16.1	8.78	0	5.29	13.9	6.58	13.9	6.58	16.1	8.78	13.9	6.58	8	4.38
0.00000	0.00000	17.2	4.66	10.1	16.52	13.9	3.51	17.2	4.66	16.1	8.78	10.4	6	14.4	1.11	14.4	1.11	10.1	16.52	16.7	8.38	13.9	3.51	16.1	8.78	0	5.29	16.1	8.78	10.1	16.52	10.1	16.52	7.3	5.88	10.1	16.52	10.1	16.52	13.9	6.58	10.1	16.52	13.9	6.58	13.9	6.58	8	4.38
7.3	5.88	16.1	8.78	9.2	1.7	13.9	6.58	10.1	16.52	13.1	7.68	13.9	3.51	10.9	2.58	9.2	1.7	10.1	16.52	10.1	16.52	0	5.29	17.2	4.66	7.3	5.88	10.1	16.52	16.7	8.38	16.7	8.38	16.7	8.38	7.3	5.88	10.1	16.52	17.2	4.66	10.1	16.52	13.1	7.68	13.9	6.58	14.4	1.11
7.3	5.88	16.1	8.78	8	4.38	13.9	6.58	10.1	16.52	13.1	7.68	13.9	3.51	16.7	8.38	9.2	1.7	16.7	8.38	10.4	6	0	5.29	7.3	5.88	13.1	7.68	10.1	16.52	16.7	8.38	7.3	5.88	16.1	8.78	7.3	5.88	13.9	6.58	16.1	8.78	10.1	16.52	13.9	6.58	16.1	8.78	7.3	5.88
7.3	5.88	16.1	8.78	8	4.38	13.9	6.58	10.1	16.52	13.1	7.68	13.9	3.51	16.7	8.38	9.2	1.7	16.7	8.38	10.4	6	0	5.29	7.3	5.88	13.1	7.68	10.1	16.52	16.7	8.38	7.3	5.88	16.1	8.78	7.3	5.88	13.9	6.58	16.1	8.78	10.1	16.52	13.9	6.58	16.1	8.78	16.7	8.38
7.3	5.88	16.1	8.78	8	4.38	13.9	6.58	10.1	16.52	13.1	7.68	13.9	3.51	16.7	8.38	9.2	1.7	16.7	8.38	10.4	6	0	5.29	7.3	5.88	13.1	7.68	10.1	16.52	16.7	8.38	17.2	4.66	16.1	8.78	7.3	5.88	13.9	6.58	16.1	8.78	10.1	16.52	13.9	6.58	16.1	8.78	16.7	8.38
7.3	5.88	16.1	8.78	8	4.38	13.9	3.51	10.1	16.52	13.1	7.68	13.9	3.51	10.4	6	9.2	1.7	16.7	8.38	10.1	16.52	0	5.29	7.3	5.88	13.1	7.68	10.1	16.52	7.3	5.88	13.1	7.68	7.3	5.88	7.3	5.88	16.1	8.78	16.1	8.78	10.1	16.52	13.9	6.58	16.1	8.78	10.9	2.58
7.3	5.88	16.1	8.78	8	4.38	13.9	3.51	10.1	16.52	13.1	7.68	13.9	3.51	10.4	6	9.2	1.7	16.7	8.38	10.1	16.52	0	5.29	7.3	5.88	13.1	7.68	10.1	16.52	7.3	5.88	13.1	7.68	7.3	5.88	7.3	5.88	16.1	8.78	16.1	8.78	10.1	16.52	13.9	6.58	16.1	8.78	16.7	8.38
7.3	5.88	16.1	8.78	8	4.38	13.9	3.51	10.1	16.52	13.1	7.68	13.9	3.51	10.4	6	9.2	1.7	16.7	8.38	10.1	16.52	0	5.29	7.3	5.88	13.1	7.68	10.1	16.52	7.3	5.88	13.1	7.68	16.1	8.78	7.3	5.88	10.1	16.52	17.2	4.66	13.9	6.58	13.1	7.68	16.1	8.78	16.7	8.38
7.3	5.88	16.1	8.78	16.7	8.38	13.9	6.58	10.1	16.52	9.2	1.7	16.1	8.78	10.9	2.58	11.4	2.6	17.8	5.29	10.1	16.52	0	5.29	10.4	6	7.3	5.88	10.1	16.52	7.3	5.88	14.4	1.11	17.2	4.66	7.3	5.88	10.1	16.52	13.9	6.58	13.9	6.58	13.1	7.68	17.2	4.66	10.1	16.52
7.3	5.88	16.1	8.78	16.7	8.38	13.9	6.58	10.1	16.52	9.2	1.7	16.1	8.78	10.9	2.58	11.4	2.6	17.8	5.29	10.1	16.52	0	5.29	10.4	6	13.1	7.68	10.1	16.52	7.3	5.88	13.1	7.68	17.2	4.66	7.3	5.88	10.1	16.52	13.9	6.58	13.9	6.58	13.1	7.68	17.2	4.66	10.1	16.52
7.3	5.88	16.1	8.78	16.7	8.38	13.9	6.58	10.1	16.52	9.2	1.7	16.1	8.78	10.9	2.58	11.4	2.6	17.8	5.29	10.1	16.52	0	5.29	10.4	6	16.7	8.38	10.1	16.52	7.3	5.88	14.4	1.11	17.2	4.66	7.3	5.88	10.1	16.52	13.9	6.58	13.9	6.58	13.1	7.68	17.2	4.66	10.1	16.52
7.3	5.88	16.1	8.78	16.7	8.38	13.9	6.58	10.1	16.52	9.2	1.7	16.1	8.78	16.7	8.38	11.4	2.6	17.8	5.29	10.1	16.52	0	5.29	10.4	6	7.3	5.88	10.1	16.52	7.3	5.88	14.4	1.11	17.2	4.66	7.3	5.88	10.1	16.52	13.9	6.58	13.9	6.58	13.1	7.68	17.2	4.66	10.1	16.52
7.3	5.88	10.1	16.52	9.2	1.7	13.9	6.58	10.1	16.52	13.1	7.68	13.9	6.58	11.4	2.6	9.2	1.7	17.8	5.29	10.1	16.52	0	5.29	10.4	6	13.9	6.58	10.1	16.52	7.3	5.88	13.9	6.58	10.1	16.52	7.3	5.88	16.1	8.78	13.1	7.68	10.1	16.52	13.1	7.68	16.1	8.78	10.1	16.52
7.3	5.88	10.1	16.52	8	4.38	13.9	3.51	10.1	16.52	13.1	7.68	13.9	3.51	16.1	8.78	9.2	1.7	16.7	8.38	10.1	16.52	0	5.29	7.3	5.88	13.1	7.68	10.1	16.52	7.3	5.88	13.1	7.68	7.3	5.88	7.3	5.88	16.1	8.78	16.1	8.78	10.1	16.52	13.9	6.58	16.1	8.78	16.7	8.38
7.3	5.88	10.1	16.52	8	4.38	13.9	3.51	10.1	16.52	13.1	7.68	13.9	3.51	10.4	6	9.2	1.7	16.7	8.38	10.1	16.52	0	5.29	7.3	5.88	13.1	7.68	10.1	16.52	7.3	5.88	13.1	7.68	7.3	5.88	7.3	5.88	16.1	8.78	16.1	8.78	10.1	16.52	13.9	6.58	16.1	8.78	16.7	8.38
7.3	5.88	10.1	16.52	8	4.38	13.9	3.51	10.1	16.52	13.1	7.68	13.9	3.51	10.4	6	9.2	1.7	16.7	8.38	10.1	16.52	0	5.29	7.3	5.88	13.1	7.68	10.1	16.52	7.3	5.88	13.1	7.68	7.3	5.88	7.3	5.88	16.1	8.78	16.1	8.78	10.1	16.52	13.9	6.58	16.1	8.78	16.7	8.38
7.3	5.88	10.1	16.52	8	4.38	13.9	3.51	10.1	16.52	13.1	7.68	13.9	3.51	10.4	6	9.2	1.7	16.7	8.38	10.1	16.52	0	5.29	7.3	5.88	13.1	7.68	10.1	16.52	7.3	5.88	13.1	7.68	7.3	5.88	7.3	5.88	16.1	8.78	16.1	8.78	10.1	16.52	13.9	6.58	16.1	8.78	16.7	8.38
7.3	5.88	10.1	16.52	8	4.38	13.9	3.51	10.1	16.52	13.1	7.68	13.9	3.51	10.4	6	9.2	1.7	16.7	8.38	10.1	16.52	0	5.29	7.3	5.88	13.1	7.68	10.1	16.52	7.3	5.88	13.1	7.68	7.3	5.88	7.3	5.88	16.1	8.78	16.1	8.78	10.1	16.52	13.9	6.58	16.1	8.78	16.7	8.38
7.3	5.88	10.1	16.52	8	4.38	13.9	3.51	10.1	16.52	13.1	7.68	13.9	3.51	10.4	6	9.2	1.7	16.7	8.38	10.1	16.52	0	5.29	7.3	5.88	13.1	7.68	10.1	16.52	7.3	5.88	13.1	7.68	7.3	5.88	7.3	5.88	16.1	8.78	16.1	8.78	10.1	16.52	13.9	6.58	10.1	16.52	16.7	8.38
7.3	5.88	10.1	16.52	8	4.38	13.9	3.51	10.1	16.52	13.1	7.68	13.9	3.51	10.4	6	9.2	1.7	16.7	8.38	10.1	16.52	0	5.29	7.3	5.88	13.1	7.68	10.1	16.52	7.3	5.88	13.1	7.68	13.1	7.68	7.3	5.88	16.1	8.78	16.1	8.78	10.1	16.52	13.9	6.58	16.1	8.78	16.7	8.38
7.3	5.88	10.1	16.52	8	4.38	13.9	3.51	10.1	16.52	13.1	7.68	13.9	3.51	10.4	6	9.2	1.7	16.7	8.38	10.1	16.52	0	5.29	7.3	5.88	13.1	7.68	10.1	16.52	7.3	5.88	13.1	7.68	16.7	8.38	7.3	5.88	16.1	8.78	16.1	8.78	10.1	16.52	13.9	6.58	16.1	8.78	16.7	8.38
7.3	5.88	10.1	16.52	8	4.38	13.9	3.51	10.1	16.52	13.1	7.68	13.9	3.51	10.4	6	9.2	1.7	16.7	8.38	10.1	16.52	0	5.29	7.3	5.88	13.1	7.68	10.1	16.52	7.3	5.88	13.1	7.68	16.7	8.38	7.3	5.88	16.1	8.78	16.1	8.78	10.1	16.52	13.9	6.58	16.1	8.78	16.7	8.38
7.3	5.88	10.1	16.52	8	4.38	13.9	3.51	10.1	16.52	13.1	7.68	13.9	3.51	10.4	6	9.2	1.7	16.7	8.38	10.1	16.52	0	5.29	7.3	5.88	13.1	7.68	10.1	16.52	7.3	5.88	13.1	7.68	16.7	8.38	7.3	5.88	16.1	8.78	16.1	8.78	10.1	16.52	13.9	6.58	16.1	8.78	16.7	8.38
7.3	5.88	10.1	16.52	8	4.38	13.9	3.51	10.1	16.52	13.1	7.68	13.9	3.51	10.4	6	9.2	1.7	16.7	8.38	10.1	16.52	0	5.29	7.3	5.88	13.1	7.68	10.1	16.52	7.3	5.88	13.1	7.68	16.7	8.38	7.3	5.88	16.1	8.78	16.1	8.78	10.1	16.52	13.9	6.58	16.1	8.78	16.7	8.38
7.3	5.88	16.7	8.38	9.2	1.7	13.9	6.58	10.1	16.52	13.1	7.68	13.9	3.51	11.4	2.6	9.2	1.7	17.8	5.29	10.1	16.52	0	5.29	17.2	4.66	16.7	8.38	10.1	16.52	16.7	8.38	7.3	5.88	16.7	8.38	7.3	5.88	10.1	16.52	13.9	6.58	10.1	16.52	13.1	7.68	13.9	6.58	14.4	1.11
7.3	5.88	17.2	4.66	9.2	1.7	13.9	6.58	10.1	16.52	13.1	7.68	13.9	3.51	0	5.29	8	4.38	14.4	1.11	10.1	16.52	0	5.29	10.4	6	17.2	4.66	10.1	16.52	7.3	5.88	16.7	8.38	7.3	5.88	7.3	5.88	10.1	16.52	10.1	16.52	13.9	6.58	13.1	7.68	17.2	4.66	14.4	1.11
7.3	5.88	17.2	4.66	9.2	1.7	13.9	6.58	10.1	16.52	13.1	7.68	13.9	3.51	0	5.29	8	4.38	14.4	1.11	10.1	16.52	0	5.29	10.4	6	17.2	4.66	10.1	16.52	7.3	5.88	16.7	8.38	7.3	5.88	7.3	5.88	10.1	16.52	10.1	16.52	13.9	6.58	13.1	7.68	17.2	4.66	14.4	1.11
7.3	5.88	17.2	4.66	9.2	1.7	13.9	6.58	10.1	16.52	13.1	7.68	13.9	3.51	0	5.29	8	4.38	14.4	1.11	10.1	16.52	0	5.29	10.4	6	17.2	4.66	10.1	16.52	7.3	5.88	16.7	8.38	7.3	5.88	7.3	5.88	10.1	16.52	10.1	16.52	13.9	6.58	13.1	7.68	17.2	4.66	14.4	1.11
7.3	5.88	17.2	4.66	16.1	8.78	13.9	6.58	10.1	16.52	11.1	1.54	13.9	3.51	11.4	2.6	9.2	1.7	17.8	5.29	10.1	16.52	0	5.29	10.4	6	7.3	5.88	10.1	16.52	7.3	5.88	10.1	16.52	10.4	6	7.3	5.88	13.9	6.58	14.4	1.11	13.9	6.58	13.1	7.68	7.3	5.88	13.9	6.58
7.3	5.88	17.2	4.66	16.1	8.78	13.9	6.58	10.1	16.52	16.7	8.38	13.9	3.51	10.9	2.58	8	4.38	13.1	7.68	10.1	16.52	0	5.29	10.4	6	16.7	8.38	13.9	6.58	13.1	7.68	0	5.29	16.1	8.78	7.3	5.88	10.1	16.52	14.4	1.11	10.1	16.52	13.1	7.68	10.1	16.52	10.1	16.52
7.3	5.88	17.2	4.66	13.1	7.68	13.9	6.58	10.1	16.52	7.3	5.88	13.9	3.51	11.4	2.6	9.2	1.7	17.8	5.29	10.1	16.52	0	5.29	10.4	6	7.3	5.88	10.1	16.52	0	5.29	14.4	1.11	10.4	6	7.3	5.88	10.1	16.52	14.4	1.11	13.9	6.58	13.1	7.68	7.3	5.88	10.1	16.52
7.3	5.88	17.2	4.66	13.1	7.68	13.9	6.58	10.1	16.52	7.3	5.88	13.9	3.51	11.4	2.6	9.2	1.7	17.8	5.29	10.1	16.52	0	5.29	10.4	6	7.3	5.88	10.1	16.52	0	5.29	14.4	1.11	10.4	6	7.3	5.88	10.1	16.52	13.1	7.68	13.9	6.58	13.1	7.68	7.3	5.88	16.1	8.78
7.3	5.88	17.2	4.66	16.7	8.38	13.9	6.58	10.1	16.52	7.3	5.88	13.9	3.51	11.4	2.6	9.2	1.7	17.8	5.29	10.1	16.52	0	5.29	10.4	6	7.3	5.88	10.1	16.52	7.3	5.88	14.4	1.11	10.4	6	7.3	5.88	10.1	16.52	14.4	1.11	13.9	6.58	13.1	7.68	7.3	5.88	10.1	16.52
7.3	5.88	17.2	4.66	16.7	8.38	13.9	6.58	10.1	16.52	7.3	5.88	13.9	3.51	11.4	2.6	9.2	1.7	17.8	5.29	10.1	16.52	0	5.29	10.4	6	7.3	5.88	10.1	16.52	0	5.29	14.4	1.11	10.4	6	7.3	5.88	10.1	16.52	13.1	7.68	13.9	6.58	13.1	7.68	7.3	5.88	16.1	8.78
7.3	5.88	17.2	4.66	16.7	8.38	13.9	6.58	10.1	16.52	7.3	5.88	13.9	3.51	11.4	2.6	9.2	1.7	17.8	5.29	10.1	16.52	0	5.29	10.4	6	7.3	5.88	10.1	16.52	0	5.29	14.4	1.11	10.4	6	7.3	5.88	10.1	16.52	13.1	7.68	13.9	6.58	13.1	7.68	7.3	5.88	16.1	8.78
7.3	5.88	17.2	4.66	16.7	8.38	13.9	6.58	10.1	16.52	13.1	7.68	10.2	2.33	10.9	2.58	10.9	2.58	17.8	5.29	10.1	16.52	0	5.29	10.1	16.52	16.1	8.78	10.1	16.52	17.2	4.66	14.4	1.11	16.7	8.38	13.1	7.68	10.1	16.52	13.1	7.68	13.9	6.58	13.1	7.68	10.1	16.52	10.1	16.52
7.3	5.88	17.2	4.66	16.7	8.38	13.9	6.58	10.1	16.52	13.1	7.68	17.2	4.66	11.4	2.6	11.4	2.6	17.8	5.29	10.1	16.52	0	5.29	13.2	2.89	16.7	8.38	10.1	16.52	16.7	8.38	14.4	1.11	10.4	6	7.3	5.88	16.1	8.78	13.1	7.68	13.9	6.58	13.1	7.68	10.1	16.52	10.1	16.52
7.3	5.88	17.2	4.66	16.7	8.38	13.9	6.58	10.1	16.52	13.1	7.68	17.2	4.66	10.9	2.58	11.4	2.6	17.8	5.29	10.1	16.52	0	5.29	10.4	6	16.7	8.38	10.1	16.52	7.3	5.88	13.9	6.58	10.1	16.52	7.3	5.88	17.2	4.66	13.1	7.68	10.1	16.52	13.1	7.68	13.9	6.58	10.1	16.52
7.3	5.88	17.2	4.66	16.7	8.38	13.9	6.58	10.1	16.52	16.7	8.38	17.2	4.66	10.9	2.58	11.4	2.6	17.8	5.29	10.1	16.52	0	5.29	10.4	6	16.7	8.38	10.1	16.52	16.7	8.38	14.4	1.11	10.4	6	7.3	5.88	17.2	4.66	13.1	7.68	13.9	6.58	13.1	7.68	10.1	16.52	10.1	16.52
9.2	1.7	16.1	8.78	9.2	1.7	14.4	1.11	10.1	16.52	13.1	7.68	13.9	3.51	11.4	2.6	9.2	1.7	10.2	2.33	10.1	16.52	0	5.29	13.1	7.68	16.7	8.38	10.1	16.52	13.1	7.68	13.1	7.68	16.1	8.78	13.1	7.68	17.2	4.66	16.1	8.78	13.9	6.58	13.1	7.68	16.1	8.78	16.7	8.38
9.2	1.7	16.1	8.78	9.2	1.7	13.9	3.51	10.1	16.52	13.1	7.68	13.9	3.51	9.2	1.7	9.2	1.7	10.2	2.33	10.1	16.52	0	5.29	13.9	6.58	16.7	8.38	10.1	16.52	13.1	7.68	13.1	7.68	16.1	8.78	13.1	7.68	17.2	4.66	16.7	8.38	13.9	6.58	13.1	7.68	16.1	8.78	13.1	7.68
9.2	1.7	16.1	8.78	9.2	1.7	13.9	3.51	10.1	16.52	13.1	7.68	13.9	3.51	11.4	2.6	9.2	1.7	10.2	2.33	10.1	16.52	0	5.29	14.4	1.11	16.7	8.38	10.1	16.52	13.1	7.68	13.1	7.68	16.1	8.78	13.1	7.68	17.2	4.66	16.1	8.78	13.9	6.58	13.1	7.68	16.1	8.78	16.1	8.78
9.2	1.7	16.1	8.78	8	4.38	14.4	1.11	10.1	16.52	13.1	7.68	13.9	3.51	0	5.29	9.2	1.7	10.6	2.3	10.1	16.52	0	5.29	13.1	7.68	16.7	8.38	13.9	6.58	13.1	7.68	13.1	7.68	16.1	8.78	13.1	7.68	17.2	4.66	16.1	8.78	10.1	16.52	13.1	7.68	16.1	8.78	16.7	8.38
9.2	1.7	16.1	8.78	8	4.38	13.9	3.51	10.1	16.52	13.1	7.68	13.9	3.51	9.2	1.7	9.2	1.7	10.2	2.33	10.1	16.52	0	5.29	13.1	7.68	16.7	8.38	13.9	6.58	13.1	7.68	13.1	7.68	16.1	8.78	13.1	7.68	17.2	4.66	16.7	8.38	13.9	6.58	13.1	7.68	16.1	8.78	13.1	7.68
9.2	1.7	16.1	8.78	8	4.38	13.9	3.51	10.1	16.52	13.1	7.68	13.9	3.51	9.2	1.7	9.2	1.7	10.2	2.33	10.1	16.52	0	5.29	13.1	7.68	16.7	8.38	13.9	6.58	13.1	7.68	13.1	7.68	16.1	8.78	13.1	7.68	17.2	4.66	16.7	8.38	13.9	6.58	13.1	7.68	16.1	8.78	13.1	7.68
9.2	1.7	16.1	8.78	8	4.38	13.9	3.51	10.1	16.52	13.1	7.68	13.9	3.51	9.2	1.7	9.2	1.7	10.2	2.33	10.1	16.52	0	5.29	13.1	7.68	16.7	8.38	13.9	6.58	13.1	7.68	13.1	7.68	16.1	8.78	13.1	7.68	17.2	4.66	16.7	8.38	13.9	6.58	13.1	7.68	16.1	8.78	13.1	7.68
9.2	1.7	16.1	8.78	8	4.38	13.9	3.51	10.1	16.52	13.1	7.68	13.9	3.51	9.2	1.7	9.2	1.7	10.2	2.33	10.1	16.52	0	5.29	13.1	7.68	16.7	8.38	10.1	16.52	13.1	7.68	13.1	7.68	16.1	8.78	13.1	7.68	17.2	4.66	16.7	8.38	13.9	6.58	13.1	7.68	16.1	8.78	13.1	7.68
9.2	1.7	16.1	8.78	8	4.38	13.9	3.51	10.1	16.52	13.1	7.68	13.9	3.51	9.2	1.7	11.4	2.6	10.2	2.33	10.1	16.52	0	5.29	13.1	7.68	16.7	8.38	10.1	16.52	13.1	7.68	13.1	7.68	16.1	8.78	13.1	7.68	17.2	4.66	16.7	8.38	13.9	6.58	13.1	7.68	16.1	8.78	13.1	7.68
9.2	1.7	16.1	8.78	8	4.38	13.9	3.51	10.1	16.52	13.1	7.68	13.9	3.51	11.4	2.6	9.2	1.7	10.2	2.33	10.1	16.52	0	5.29	13.9	6.58	16.7	8.38	10.1	16.52	13.1	7.68	13.1	7.68	16.1	8.78	13.1	7.68	17.2	4.66	16.1	8.78	10.1	16.52	13.1	7.68	17.2	4.66	16.7	8.38
9.2	1.7	16.1	8.78	8	4.38	13.9	3.51	10.1	16.52	13.1	7.68	13.9	3.51	11.4	2.6	9.2	1.7	10.6	2.3	10.1	16.52	0	5.29	13.1	7.68	16.1	8.78	10.1	16.52	7.3	5.88	13.1	7.68	16.1	8.78	13.1	7.68	16.1	8.78	16.7	8.38	13.9	6.58	13.1	7.68	16.1	8.78	16.7	8.38
9.2	1.7	16.1	8.78	8	4.38	13.9	3.51	10.1	16.52	13.1	7.68	13.9	3.51	11.4	2.6	9.2	1.7	10.6	2.3	10.1	16.52	0	5.29	13.1	7.68	16.7	8.38	10.1	16.52	13.1	7.68	13.1	7.68	16.1	8.78	13.1	7.68	17.2	4.66	16.7	8.38	13.9	6.58	13.1	7.68	16.1	8.78	16.7	8.38
9.2	1.7	16.1	8.78	8	4.38	13.9	3.51	10.1	16.52	13.1	7.68	13.9	3.51	0	5.29	9.2	1.7	10.6	2.3	10.1	16.52	0	5.29	7.3	5.88	16.7	8.38	10.1	16.52	13.1	7.68	13.1	7.68	16.1	8.78	13.1	7.68	17.2	4.66	16.1	8.78	10.1	16.52	13.1	7.68	17.2	4.66	16.7	8.38
9.2	1.7	16.1	8.78	8	4.38	13.9	3.51	10.1	16.52	13.1	7.68	13.9	3.51	0	5.29	9.2	1.7	10.6	2.3	10.1	16.52	0	5.29	16.7	8.38	16.7	8.38	10.1	16.52	13.1	7.68	13.1	7.68	16.1	8.78	13.1	7.68	17.2	4.66	16.7	8.38	13.9	6.58	13.1	7.68	16.1	8.78	13.1	7.68
9.2	1.7	16.1	8.78	16.7	8.38	13.9	6.58	10.1	16.52	13.1	7.68	13.9	3.51	13.1	7.68	9.2	1.7	17.8	5.29	16.1	8.78	0	5.29	16.1	8.78	16.7	8.38	10.1	16.52	16.7	8.38	17.2	4.66	16.1	8.78	7.3	5.88	16.1	8.78	16.1	8.78	14.4	1.11	10.1	16.52	13.9	6.58	7.3	5.88
9.2	1.7	17.2	4.66	16.1	8.78	13.9	6.58	10.1	16.52	13.1	7.68	13.9	3.51	11.4	2.6	9.2	1.7	10.1	16.52	10.1	16.52	0	5.29	10.4	6	7.3	5.88	10.1	16.52	7.3	5.88	10.1	16.52	16.1	8.78	7.3	5.88	13.9	6.58	14.4	1.11	10.1	16.52	13.1	7.68	7.3	5.88	13.9	6.58
11.4	2.6	11.4	2.6	11.4	2.6	13.9	3.51	10.1	16.52	13.1	7.68	13.9	6.58	10.2	2.33	9.2	1.7	13.9	3.51	16.1	8.78	0	5.29	16.1	8.78	13.9	6.58	13.2	2.89	10.4	6	7.3	5.88	16.7	8.38	13.1	7.68	10.1	16.52	10.1	16.52	10.1	16.52	14.4	1.11	7.3	5.88	16.1	8.78
11.4	2.6	16.1	8.78	11.4	2.6	13.9	6.58	10.1	16.52	13.1	7.68	13.9	3.51	10.1	16.52	11.4	2.6	7.3	5.88	13.9	6.58	0	5.29	10.4	6	17.2	4.66	10.1	16.52	7.3	5.88	7.3	5.88	16.1	8.78	7.3	5.88	16.1	8.78	10.1	16.52	0	5.29	7.3	5.88	17.2	4.66	7.3	5.88
11.4	2.6	16.1	8.78	16.1	8.78	13.9	3.51	10.1	16.52	13.1	7.68	13.9	3.51	0	5.29	11.4	2.6	17.8	5.29	10.1	16.52	0	5.29	10.4	6	13.1	7.68	10.1	16.52	7.3	5.88	10.1	16.52	16.1	8.78	13.1	7.68	16.1	8.78	10.1	16.52	13.9	6.58	13.9	6.58	10.1	16.52	10.1	16.52
11.4	2.6	16.1	8.78	8	4.38	13.9	3.51	10.1	16.52	13.1	7.68	13.9	3.51	16.7	8.38	9.2	1.7	16.7	8.38	10.1	16.52	0	5.29	7.3	5.88	13.1	7.68	10.1	16.52	16.7	8.38	13.1	7.68	16.1	8.78	7.3	5.88	10.1	16.52	17.2	4.66	10.1	16.52	13.9	6.58	16.1	8.78	7.3	5.88
11.4	2.6	10.4	6	8	4.38	13.9	3.51	16.1	8.78	13.1	7.68	13.9	3.51	9.2	1.7	9.2	1.7	10.2	2.33	10.1	16.52	0	5.29	13.1	7.68	16.7	8.38	13.9	6.58	13.1	7.68	13.1	7.68	16.1	8.78	13.1	7.68	17.2	4.66	16.1	8.78	10.1	16.52	13.1	7.68	17.2	4.66	16.7	8.38
11.4	2.6	10.4	6	8	4.38	13.9	3.51	16.1	8.78	13.1	7.68	13.9	3.51	9.2	1.7	9.2	1.7	10.2	2.33	10.1	16.52	0	5.29	13.1	7.68	16.7	8.38	13.9	6.58	13.1	7.68	13.1	7.68	16.1	8.78	13.1	7.68	17.2	4.66	16.1	8.78	10.1	16.52	13.1	7.68	17.2	4.66	16.7	8.38
11.4	2.6	10.6	2.3	9.2	1.7	10.1	16.52	9.2	1.7	10.2	2.33	17.8	5.29	0	5.29	10.1	16.52	10.6	2.3	11.4	2.6	16.7	8.38	13.1	7.68	10.1	16.52	10.2	2.33	16.7	8.38	13.9	3.51	10.4	6	10.9	2.58	16.1	8.78	16.7	8.38	16.7	8.38	13.9	3.51	13.9	6.58	13.9	6.58
11.4	2.6	16.7	8.38	11.4	2.6	13.9	3.51	10.1	16.52	13.1	7.68	13.9	6.58	10.2	2.33	9.2	1.7	13.9	3.51	10.1	16.52	0	5.29	16.1	8.78	14.4	1.11	10.1	16.52	16.7	8.38	7.3	5.88	16.1	8.78	14.4	1.11	10.1	16.52	13.9	6.58	10.1	16.52	14.4	1.11	17.2	4.66	16.1	8.78
11.4	2.6	16.7	8.38	11.4	2.6	13.9	3.51	10.1	16.52	13.1	7.68	13.9	6.58	10.2	2.33	9.2	1.7	13.9	3.51	10.1	16.52	0	5.29	16.1	8.78	13.9	6.58	10.1	16.52	16.7	8.38	7.3	5.88	16.7	8.38	13.1	7.68	10.1	16.52	13.9	6.58	10.1	16.52	14.4	1.11	17.2	4.66	16.1	8.78
11.4	2.6	16.7	8.38	11.4	2.6	13.9	3.51	10.1	16.52	13.1	7.68	13.9	6.58	10.2	2.33	9.2	1.7	13.9	3.51	10.1	16.52	0	5.29	16.1	8.78	13.9	6.58	10.1	16.52	16.7	8.38	7.3	5.88	16.7	8.38	13.1	7.68	10.1	16.52	13.9	6.58	10.1	16.52	14.4	1.11	17.2	4.66	16.1	8.78
11.4	2.6	16.7	8.38	11.4	2.6	13.9	3.51	10.1	16.52	13.1	7.68	13.9	6.58	10.2	2.33	9.2	1.7	13.9	3.51	10.1	16.52	0	5.29	13.1	7.68	16.1	8.78	10.1	16.52	10.4	6	0	5.29	16.1	8.78	13.1	7.68	10.1	16.52	14.4	1.11	10.1	16.52	14.4	1.11	7.3	5.88	16.7	8.38
11.4	2.6	16.7	8.38	11.4	2.6	13.9	3.51	10.1	16.52	13.1	7.68	13.9	6.58	10.2	2.33	9.2	1.7	13.9	3.51	10.1	16.52	0	5.29	13.1	7.68	16.1	8.78	10.1	16.52	10.4	6	0	5.29	16.1	8.78	13.1	7.68	10.1	16.52	14.4	1.11	10.1	16.52	14.4	1.11	7.3	5.88	16.7	8.38
11.4	2.6	16.7	8.38	11.4	2.6	13.9	3.51	10.1	16.52	13.1	7.68	13.9	6.58	10.2	2.33	9.2	1.7	13.9	3.51	10.1	16.52	0	5.29	13.1	7.68	16.1	8.78	10.1	16.52	10.4	6	0	5.29	16.1	8.78	13.1	7.68	10.1	16.52	10.1	16.52	10.1	16.52	14.4	1.11	10.4	6	10.4	6
11.4	2.6	16.7	8.38	11.4	2.6	13.9	3.51	10.1	16.52	13.1	7.68	13.9	6.58	10.2	2.33	9.2	1.7	13.9	3.51	10.1	16.52	0	5.29	13.1	7.68	16.1	8.78	10.1	16.52	10.4	6	0	5.29	16.7	8.38	13.1	7.68	10.1	16.52	10.1	16.52	10.1	16.52	14.4	1.11	10.4	6	10.4	6
11.4	2.6	16.7	8.38	11.4	2.6	13.9	3.51	10.1	16.52	13.1	7.68	13.9	6.58	10.2	2.33	9.2	1.7	13.9	3.51	10.1	16.52	0	5.29	17.2	4.66	13.9	6.58	10.1	16.52	16.7	8.38	7.3	5.88	16.7	8.38	14.4	1.11	10.1	16.52	13.9	6.58	10.1	16.52	14.4	1.11	7.3	5.88	16.1	8.78
11.4	2.6	17.2	4.66	11.4	2.6	13.9	3.51	10.1	16.52	7.3	5.88	13.9	3.51	9.2	1.7	11.4	2.6	7.3	5.88	10.1	16.52	0	5.29	13.9	6.58	16.7	8.38	10.1	16.52	17.2	4.66	16.1	8.78	10.1	16.52	13.1	7.68	17.2	4.66	13.9	6.58	0	5.29	7.3	5.88	13.9	6.58	17.2	4.66
13.9	6.58	16.1	8.78	8	4.38	13.9	3.51	10.1	16.52	13.1	7.68	13.9	3.51	11.4	2.6	9.2	1.7	16.7	8.38	10.1	16.52	0	5.29	7.3	5.88	13.1	7.68	10.1	16.52	7.3	5.88	13.1	7.68	17.2	4.66	7.3	5.88	10.1	16.52	10.4	6	10.1	16.52	13.9	6.58	10.1	16.52	16.7	8.38
0	5.29	17.2	4.66	16.1	8.78	13.9	6.58	10.1	16.52	13.1	7.68	13.9	3.51	11.4	2.6	9.2	1.7	17.8	5.29	10.1	16.52	0	5.29	10.4	6	7.3	5.88	10.1	16.52	7.3	5.88	10.1	16.52	16.1	8.78	7.3	5.88	13.9	6.58	14.4	1.11	13.9	6.58	13.1	7.68	7.3	5.88	13.9	6.58
0	5.29	17.2	4.66	10.1	16.52	13.9	6.58	10.1	16.52	13.1	7.68	13.9	3.51	11.4	2.6	9.2	1.7	17.8	5.29	10.1	16.52	0	5.29	10.4	6	7.3	5.88	10.1	16.52	7.3	5.88	10.1	16.52	16.1	8.78	7.3	5.88	13.9	6.58	14.4	1.11	13.9	6.58	13.1	7.68	7.3	5.88	13.9	6.58
0	5.29	17.2	4.66	8	4.38	13.9	6.58	10.1	16.52	7.3	5.88	13.9	3.51	10.9	2.58	11.4	2.6	16.7	8.38	10.1	16.52	0	5.29	16.1	8.78	7.3	5.88	10.1	16.52	7.3	5.88	13.1	7.68	16.1	8.78	7.3	5.88	7.3	5.88	13.1	7.68	13.9	6.58	13.1	7.68	10.1	16.52	10.1	16.52
0	5.29	17.2	4.66	16.7	8.38	13.9	6.58	10.1	16.52	7.3	5.88	13.9	3.51	11.4	2.6	9.2	1.7	17.8	5.29	10.1	16.52	0	5.29	10.4	6	16.7	8.38	10.1	16.52	16.7	8.38	13.1	7.68	16.7	8.38	7.3	5.88	17.2	4.66	14.4	1.11	13.9	6.58	13.1	7.68	10.1	16.52	10.1	16.52
0	5.29	17.2	4.66	16.7	8.38	13.9	6.58	10.1	16.52	13.1	7.68	13.9	3.51	11.4	2.6	9.2	1.7	17.8	5.29	10.1	16.52	0	5.29	10.4	6	7.3	5.88	10.1	16.52	7.3	5.88	10.1	16.52	10.4	6	7.3	5.88	13.9	6.58	14.4	1.11	13.9	6.58	13.1	7.68	7.3	5.88	13.9	6.58
0	5.29	17.2	4.66	16.7	8.38	13.9	6.58	10.1	16.52	13.1	7.68	13.9	3.51	11.4	2.6	9.2	1.7	17.8	5.29	10.1	16.52	0	5.29	10.4	6	7.3	5.88	10.1	16.52	7.3	5.88	10.1	16.52	10.4	6	7.3	5.88	13.9	6.58	14.4	1.11	13.9	6.58	13.1	7.68	7.3	5.88	13.9	6.58
0	5.29	17.2	4.66	16.7	8.38	13.9	6.58	10.1	16.52	13.1	7.68	13.9	3.51	11.4	2.6	9.2	1.7	17.8	5.29	10.1	16.52	0	5.29	10.4	6	7.3	5.88	10.1	16.52	7.3	5.88	10.1	16.52	10.4	6	7.3	5.88	13.9	6.58	14.4	1.11	13.9	6.58	13.1	7.68	7.3	5.88	13.9	6.58
0	5.29	17.2	4.66	16.7	8.38	13.9	6.58	10.1	16.52	13.1	7.68	13.9	3.51	11.4	2.6	9.2	1.7	17.8	5.29	10.1	16.52	0	5.29	10.4	6	7.3	5.88	10.1	16.52	7.3	5.88	10.1	16.52	10.4	6	7.3	5.88	13.9	6.58	14.4	1.11	13.9	6.58	13.1	7.68	7.3	5.88	13.9	6.58
0	5.29	17.2	4.66	16.7	8.38	13.9	6.58	10.1	16.52	13.1	7.68	13.9	3.51	11.4	2.6	9.2	1.7	17.8	5.29	10.1	16.52	0	5.29	10.4	6	7.3	5.88	10.1	16.52	7.3	5.88	10.1	16.52	10.4	6	7.3	5.88	13.9	6.58	14.4	1.11	13.9	6.58	13.1	7.68	7.3	5.88	13.9	6.58
0	5.29	17.2	4.66	16.7	8.38	13.9	6.58	10.1	16.52	13.1	7.68	13.9	3.51	11.4	2.6	9.2	1.7	17.8	5.29	10.1	16.52	0	5.29	10.4	6	7.3	5.88	10.1	16.52	7.3	5.88	10.1	16.52	10.4	6	7.3	5.88	13.9	6.58	14.4	1.11	13.9	6.58	13.1	7.68	7.3	5.88	13.9	6.58
0	5.29	17.2	4.66	16.7	8.38	13.9	6.58	10.1	16.52	13.1	7.68	13.9	3.51	11.4	2.6	9.2	1.7	17.8	5.29	10.1	16.52	0	5.29	10.4	6	7.3	5.88	10.1	16.52	7.3	5.88	10.1	16.52	10.4	6	7.3	5.88	13.9	6.58	14.4	1.11	13.9	6.58	13.1	7.68	7.3	5.88	13.9	6.58
0	5.29	17.2	4.66	16.7	8.38	13.9	6.58	10.1	16.52	13.1	7.68	13.9	3.51	11.4	2.6	9.2	1.7	17.8	5.29	10.1	16.52	0	5.29	10.4	6	7.3	5.88	10.1	16.52	7.3	5.88	10.1	16.52	10.4	6	7.3	5.88	13.9	6.58	14.4	1.11	13.9	6.58	13.1	7.68	7.3	5.88	13.9	6.58
0	5.29	17.2	4.66	16.7	8.38	13.9	6.58	10.1	16.52	13.1	7.68	13.9	3.51	11.4	2.6	9.2	1.7	17.8	5.29	10.1	16.52	0	5.29	10.4	6	7.3	5.88	10.1	16.52	7.3	5.88	10.1	16.52	10.4	6	7.3	5.88	13.9	6.58	14.4	1.11	13.9	6.58	13.1	7.68	7.3	5.88	13.9	6.58
0	5.29	17.2	4.66	16.7	8.38	13.9	6.58	10.1	16.52	13.1	7.68	13.9	3.51	11.4	2.6	9.2	1.7	17.8	5.29	10.1	16.52	0	5.29	10.4	6	17.2	4.66	10.1	16.52	7.3	5.88	10.1	16.52	10.4	6	7.3	5.88	13.9	6.58	14.4	1.11	13.9	6.58	13.1	7.68	7.3	5.88	13.9	6.58
0	5.29	17.2	4.66	16.7	8.38	13.9	6.58	10.1	16.52	13.1	7.68	13.9	3.51	11.4	2.6	9.2	1.7	17.8	5.29	10.1	16.52	0	5.29	10.4	6	17.2	4.66	10.1	16.52	7.3	5.88	10.1	16.52	10.4	6	7.3	5.88	13.9	6.58	14.4	1.11	13.9	6.58	13.1	7.68	7.3	5.88	13.9	6.58
0	5.29	17.2	4.66	16.7	8.38	13.9	6.58	10.1	16.52	13.1	7.68	13.9	3.51	11.4	2.6	9.2	1.7	17.8	5.29	10.1	16.52	0	5.29	10.4	6	17.2	4.66	10.1	16.52	7.3	5.88	10.1	16.52	10.4	6	7.3	5.88	13.9	6.58	14.4	1.11	13.9	6.58	13.1	7.68	7.3	5.88	13.9	6.58
10.2	2.33	17.2	4.66	13.1	7.68	13.9	6.58	10.1	16.52	7.3	5.88	13.9	3.51	11.4	2.6	11.4	2.6	17.8	5.29	10.1	16.52	0	5.29	10.1	16.52	16.7	8.38	10.1	16.52	0	5.29	14.4	1.11	10.4	6	7.3	5.88	10.1	16.52	14.4	1.11	13.9	6.58	13.1	7.68	7.3	5.88	10.1	16.52
16.1	8.78	11.4	2.6	13.9	6.58	10.1	16.52	13.1	7.68	13.9	3.51	7.3	5.88	0	5.29	9.2	1.7	17.8	5.29	10.1	16.52	16.7	8.38	10.1	16.52	16.1	8.78	13.9	6.58	16.1	8.78	16.1	8.78	13.1	7.68	13.1	7.68	17.2	4.66	16.1	8.78	10.1	16.52	13.9	6.58	16.1	8.78	16.1	8.78
16.1	8.78	16.1	8.78	9.2	1.7	13.9	6.58	10.1	16.52	13.1	7.68	13.9	3.51	10.6	2.3	9.2	1.7	16.1	8.78	10.1	16.52	0	5.29	10.2	2.33	16.1	8.78	10.1	16.52	13.1	7.68	0	5.29	14.4	1.11	7.3	5.88	10.1	16.52	17.2	4.66	13.9	6.58	16.1	8.78	17.2	4.66	10.1	16.52
16.1	8.78	10.9	2.58	16.1	8.78	13.9	6.58	10.1	16.52	13.1	7.68	10.2	2.33	11.4	2.6	9.2	1.7	16.7	8.38	10.1	16.52	0	5.29	7.3	5.88	17.2	4.66	10.1	16.52	17.2	4.66	13.1	7.68	10.1	16.52	7.3	5.88	16.1	8.78	13.1	7.68	10.1	16.52	13.1	7.68	7.3	5.88	13.9	6.58
16.1	8.78	10.9	2.58	16.1	8.78	13.9	6.58	10.1	16.52	13.1	7.68	10.2	2.33	11.4	2.6	9.2	1.7	16.7	8.38	10.1	16.52	0	5.29	7.3	5.88	17.2	4.66	10.1	16.52	17.2	4.66	13.1	7.68	10.1	16.52	7.3	5.88	16.1	8.78	13.1	7.68	10.1	16.52	13.1	7.68	7.3	5.88	13.9	6.58
16.1	8.78	10.4	6	7.3	5.88	13.9	6.58	10.1	16.52	13.1	7.68	10.2	2.33	11.4	2.6	9.2	1.7	16.7	8.38	10.1	16.52	0	5.29	7.3	5.88	10.1	16.52	10.1	16.52	17.2	4.66	14.4	1.11	16.7	8.38	7.3	5.88	16.1	8.78	13.1	7.68	10.1	16.52	13.1	7.68	7.3	5.88	13.9	6.58
16.1	8.78	10.4	6	17.2	4.66	13.9	6.58	10.1	16.52	7.3	5.88	10.2	2.33	11.4	2.6	9.2	1.7	17.8	5.29	10.1	16.52	0	5.29	16.7	8.38	17.2	4.66	10.1	16.52	17.2	4.66	13.1	7.68	10.1	16.52	7.3	5.88	16.1	8.78	13.1	7.68	10.1	16.52	13.1	7.68	7.3	5.88	13.9	6.58
16.1	8.78	10.4	6	17.2	4.66	13.9	6.58	10.1	16.52	7.3	5.88	10.2	2.33	11.4	2.6	9.2	1.7	17.8	5.29	10.1	16.52	0	5.29	16.7	8.38	17.2	4.66	10.1	16.52	17.2	4.66	13.1	7.68	10.1	16.52	7.3	5.88	16.1	8.78	13.1	7.68	10.1	16.52	13.1	7.68	7.3	5.88	13.9	6.58
16.1	8.78	10.4	6	17.2	4.66	13.9	6.58	10.1	16.52	13.1	7.68	10.2	2.33	11.4	2.6	9.2	1.7	16.7	8.38	10.1	16.52	0	5.29	7.3	5.88	17.2	4.66	10.1	16.52	17.2	4.66	13.1	7.68	10.1	16.52	7.3	5.88	16.1	8.78	13.1	7.68	10.1	16.52	13.1	7.68	7.3	5.88	13.9	6.58
16.1	8.78	11.1	1.54	9.2	1.7	13.9	6.58	10.1	16.52	13.1	7.68	13.9	3.51	11.4	2.6	9.2	1.7	17.8	5.29	10.1	16.52	13.1	7.68	7.3	5.88	7.3	5.88	10.1	16.52	17.2	4.66	14.4	1.11	17.2	4.66	7.3	5.88	10.1	16.52	17.2	4.66	10.1	16.52	16.7	8.38	10.1	16.52	16.1	8.78
16.1	8.78	16.7	8.38	7.3	5.88	13.9	6.58	10.1	16.52	13.1	7.68	14.4	1.11	11.4	2.6	9.2	1.7	17.8	5.29	10.1	16.52	0	5.29	7.3	5.88	17.2	4.66	10.1	16.52	17.2	4.66	13.1	7.68	17.2	4.66	7.3	5.88	16.1	8.78	13.1	7.68	10.1	16.52	13.1	7.68	7.3	5.88	13.9	6.58
16.1	8.78	16.7	8.38	7.3	5.88	13.9	6.58	10.1	16.52	13.1	7.68	10.2	2.33	11.4	2.6	9.2	1.7	16.7	8.38	10.1	16.52	0	5.29	7.3	5.88	17.2	4.66	13.9	6.58	16.1	8.78	13.1	7.68	10.1	16.52	7.3	5.88	16.1	8.78	13.1	7.68	13.9	6.58	13.1	7.68	7.3	5.88	13.9	6.58
16.1	8.78	16.7	8.38	7.3	5.88	13.9	6.58	10.1	16.52	13.1	7.68	10.2	2.33	11.4	2.6	9.2	1.7	16.7	8.38	10.1	16.52	0	5.29	7.3	5.88	17.2	4.66	10.1	16.52	0	5.29	13.1	7.68	10.4	6	7.3	5.88	16.1	8.78	13.1	7.68	13.9	6.58	7.3	5.88	7.3	5.88	13.9	6.58
16.1	8.78	16.7	8.38	7.3	5.88	13.9	6.58	10.1	16.52	13.1	7.68	10.2	2.33	11.4	2.6	9.2	1.7	16.7	8.38	10.1	16.52	0	5.29	7.3	5.88	17.2	4.66	10.1	16.52	17.2	4.66	13.1	7.68	17.2	4.66	7.3	5.88	16.1	8.78	13.1	7.68	10.1	16.52	13.1	7.68	17.2	4.66	13.9	6.58
16.1	8.78	16.7	8.38	9.2	1.7	13.9	6.58	10.1	16.52	13.9	6.58	10.2	2.33	11.4	2.6	9.2	1.7	16.7	8.38	10.1	16.52	0	5.29	7.3	5.88	17.2	4.66	10.1	16.52	17.2	4.66	13.9	6.58	17.2	4.66	7.3	5.88	10.1	16.52	13.1	7.68	13.9	6.58	13.1	7.68	7.3	5.88	13.9	6.58
16.1	8.78	16.7	8.38	9.2	1.7	13.9	6.58	10.1	16.52	13.1	7.68	10.2	2.33	11.4	2.6	9.2	1.7	16.7	8.38	10.1	16.52	0	5.29	7.3	5.88	17.2	4.66	10.1	16.52	17.2	4.66	13.9	6.58	17.2	4.66	7.3	5.88	10.1	16.52	13.1	7.68	13.9	6.58	13.1	7.68	7.3	5.88	13.9	6.58
16.1	8.78	16.7	8.38	11.4	2.6	13.9	6.58	10.1	16.52	13.1	7.68	13.9	6.58	11.4	2.6	9.2	1.7	17.8	5.29	10.1	16.52	0	5.29	13.1	7.68	7.3	5.88	10.1	16.52	13.1	7.68	14.4	1.11	14.4	1.11	7.3	5.88	13.1	7.68	16.1	8.78	13.9	6.58	16.1	8.78	16.1	8.78	17.2	4.66
16.1	8.78	16.7	8.38	11.4	2.6	13.9	6.58	10.1	16.52	13.1	7.68	13.9	3.51	11.4	2.6	9.2	1.7	17.8	5.29	10.1	16.52	0	5.29	10.6	2.3	13.1	7.68	10.1	16.52	7.3	5.88	7.3	5.88	17.2	4.66	13.1	7.68	7.3	5.88	10.1	16.52	13.1	7.68	13.1	7.68	10.1	16.52	16.7	8.38
16.1	8.78	16.7	8.38	11.4	2.6	13.9	6.58	10.1	16.52	13.1	7.68	13.9	3.51	11.4	2.6	9.2	1.7	17.8	5.29	10.1	16.52	0	5.29	10.6	2.3	13.1	7.68	10.1	16.52	7.3	5.88	7.3	5.88	17.2	4.66	13.1	7.68	17.2	4.66	10.1	16.52	13.1	7.68	13.1	7.68	10.1	16.52	16.7	8.38
16.1	8.78	16.7	8.38	11.4	2.6	13.9	6.58	10.1	16.52	13.1	7.68	13.9	3.51	11.4	2.6	9.2	1.7	17.8	5.29	10.1	16.52	0	5.29	10.6	2.3	13.1	7.68	10.1	16.52	7.3	5.88	7.3	5.88	17.2	4.66	13.1	7.68	17.2	4.66	10.1	16.52	13.1	7.68	13.1	7.68	10.1	16.52	16.7	8.38
16.1	8.78	16.7	8.38	11.4	2.6	13.9	6.58	10.1	16.52	13.1	7.68	13.9	3.51	11.4	2.6	9.2	1.7	17.8	5.29	10.1	16.52	0	5.29	10.6	2.3	13.1	7.68	10.1	16.52	7.3	5.88	7.3	5.88	17.2	4.66	13.1	7.68	17.2	4.66	10.1	16.52	13.1	7.68	13.1	7.68	10.1	16.52	16.7	8.38
16.1	8.78	16.7	8.38	11.4	2.6	13.9	6.58	10.1	16.52	13.1	7.68	13.9	3.51	11.4	2.6	9.2	1.7	17.8	5.29	10.1	16.52	0	5.29	10.6	2.3	13.1	7.68	10.1	16.52	7.3	5.88	7.3	5.88	17.2	4.66	13.1	7.68	17.2	4.66	10.1	16.52	13.1	7.68	13.1	7.68	10.1	16.52	16.7	8.38
16.1	8.78	16.7	8.38	16.7	8.38	13.9	3.51	10.1	16.52	13.1	7.68	10.2	2.33	0	5.29	9.2	1.7	16.7	8.38	10.1	16.52	0	5.29	7.3	5.88	17.2	4.66	10.1	16.52	0	5.29	13.1	7.68	17.2	4.66	7.3	5.88	16.1	8.78	13.1	7.68	10.1	16.52	13.1	7.68	16.1	8.78	13.9	6.58
16.1	8.78	17.2	4.66	16.7	8.38	13.9	6.58	10.1	16.52	8	4.38	10.4	6	10.9	2.58	11.4	2.6	13.1	7.68	10.1	16.52	0	5.29	10.4	6	10.4	6	10.1	16.52	16.7	8.38	10.1	16.52	17.2	4.66	13.1	7.68	16.1	8.78	13.1	7.68	13.9	6.58	13.1	7.68	13.9	6.58	10.1	16.52
16.1	8.78	17.2	4.66	16.7	8.38	13.9	6.58	10.1	16.52	8	4.38	16.7	8.38	11.4	2.6	11.4	2.6	17.8	5.29	10.1	16.52	0	5.29	10.1	16.52	16.1	8.78	10.1	16.52	16.7	8.38	14.4	1.11	10.4	6	7.3	5.88	10.1	16.52	13.1	7.68	13.9	6.58	13.1	7.68	10.1	16.52	10.1	16.52
16.1	8.78	17.2	4.66	16.7	8.38	13.9	6.58	10.1	16.52	8	4.38	17.2	4.66	10.9	2.58	11.4	2.6	17.8	5.29	10.1	16.52	0	5.29	10.4	6	16.7	8.38	10.1	16.52	16.7	8.38	14.4	1.11	10.4	6	7.3	5.88	16.1	8.78	13.1	7.68	13.9	6.58	13.1	7.68	10.1	16.52	10.1	16.52
16.1	8.78	17.2	4.66	16.7	8.38	13.9	3.51	10.1	16.52	7.3	5.88	13.9	3.51	11.4	2.6	11.4	2.6	16.7	8.38	10.1	16.52	0	5.29	10.4	6	16.1	8.78	10.1	16.52	7.3	5.88	13.1	7.68	7.3	5.88	7.3	5.88	10.1	16.52	14.4	1.11	13.9	6.58	13.1	7.68	16.1	8.78	10.1	16.52
16.1	8.78	17.2	4.66	16.7	8.38	13.9	3.51	10.1	16.52	7.3	5.88	13.9	3.51	11.4	2.6	11.4	2.6	16.7	8.38	10.1	16.52	0	5.29	10.4	6	16.1	8.78	10.1	16.52	7.3	5.88	13.1	7.68	7.3	5.88	7.3	5.88	10.1	16.52	14.4	1.11	13.9	6.58	13.1	7.68	16.1	8.78	10.1	16.52
10.9	2.58	13.9	6.58	13.2	2.89	10.9	2.58	11.4	2.6	0	5.29	10.4	6	7.3	5.88	7.3	5.88	14.4	1.11	14.4	1.11	13.9	6.58	17.2	4.66	14.4	1.11	13.1	7.68	17.8	5.29	14.4	1.11	17.8	5.29	9.2	1.7	8	4.38	11.4	2.6	16.1	8.78	13.1	7.68	8	4.38	11.4	2.6
10.9	2.58	16.1	8.78	9.2	1.7	13.9	6.58	10.4	6	13.1	7.68	13.1	7.68	10.6	2.3	9.2	1.7	17.2	4.66	10.1	16.52	0	5.29	7.3	5.88	16.7	8.38	10.1	16.52	11.4	2.6	7.3	5.88	13.9	6.58	7.3	5.88	10.1	16.52	10.1	16.52	10.1	16.52	16.1	8.78	13.9	6.58	10.4	6
10.9	2.58	11.1	1.54	7.3	5.88	10.6	2.3	10.6	2.3	0	5.29	11.4	2.6	7.3	5.88	13.9	6.58	14.4	1.11	14.4	1.11	13.9	3.51	13.9	6.58	14.4	1.11	17.2	4.66	10.6	2.3	14.4	1.11	17.8	5.29	11.4	2.6	0	5.29	11.4	2.6	16.1	8.78	13.1	7.68	8	4.38	11.4	2.6
10.9	2.58	13.1	7.68	13.2	2.89	10.9	2.58	11.4	2.6	0	5.29	10.4	6	7.3	5.88	17.8	5.29	14.4	1.11	14.4	1.11	13.9	6.58	16.1	8.78	14.4	1.11	13.1	7.68	10.1	16.52	14.4	1.11	17.8	5.29	11.4	2.6	8	4.38	11.4	2.6	16.1	8.78	13.1	7.68	8	4.38	11.4	2.6
10.1	16.52	7.3	5.88	16.1	8.78	13.9	6.58	10.1	16.52	9.2	1.7	13.9	3.51	11.4	2.6	11.4	2.6	17.8	5.29	10.4	6	0	5.29	10.9	2.58	16.7	8.38	10.1	16.52	7.3	5.88	13.1	7.68	16.1	8.78	7.3	5.88	17.2	4.66	14.4	1.11	13.9	6.58	13.1	7.68	10.1	16.52	10.1	16.52
10.1	16.52	7.3	5.88	16.1	8.78	13.9	6.58	10.1	16.52	9.2	1.7	13.9	3.51	11.4	2.6	11.4	2.6	17.8	5.29	10.4	6	0	5.29	10.9	2.58	16.7	8.38	10.1	16.52	7.3	5.88	13.1	7.68	16.1	8.78	7.3	5.88	17.2	4.66	14.4	1.11	13.9	6.58	13.1	7.68	10.1	16.52	10.1	16.52
10.1	16.52	16.1	8.78	10.6	2.3	13.9	6.58	10.1	16.52	13.1	7.68	13.9	3.51	11.4	2.6	11.4	2.6	16.7	8.38	10.1	16.52	0	5.29	13.1	7.68	7.3	5.88	10.1	16.52	7.3	5.88	14.4	1.11	16.1	8.78	13.1	7.68	16.1	8.78	10.1	16.52	13.9	6.58	14.4	1.11	10.1	16.52	10.1	16.52
10.1	16.52	10.1	16.52	11.4	2.6	13.9	6.58	10.1	16.52	13.1	7.68	13.9	3.51	10.6	2.3	9.2	1.7	17.8	5.29	10.1	16.52	0	5.29	7.3	5.88	0	5.29	10.1	16.52	0	5.29	0	5.29	7.3	5.88	13.1	7.68	16.1	8.78	0	5.29	10.1	16.52	13.1	7.68	7.3	5.88	14.4	1.11
10.1	16.52	17.2	4.66	11.4	2.6	13.9	6.58	10.1	16.52	7.3	5.88	13.9	3.51	11.4	2.6	11.4	2.6	7.3	5.88	10.1	16.52	0	5.29	13.9	6.58	16.7	8.38	10.1	16.52	17.2	4.66	16.1	8.78	10.1	16.52	13.1	7.68	16.1	8.78	13.9	6.58	0	5.29	7.3	5.88	10.1	16.52	17.2	4.66
10.1	16.52	17.2	4.66	11.4	2.6	13.9	6.58	10.1	16.52	13.1	7.68	13.9	3.51	10.9	2.58	11.4	2.6	17.8	5.29	10.1	16.52	0	5.29	17.2	4.66	7.3	5.88	10.1	16.52	16.7	8.38	16.7	8.38	16.7	8.38	7.3	5.88	10.1	16.52	17.2	4.66	10.1	16.52	13.1	7.68	13.9	6.58	14.4	1.11
10.1	16.52	17.2	4.66	11.4	2.6	13.9	6.58	10.1	16.52	13.1	7.68	13.9	3.51	10.9	2.58	11.4	2.6	17.8	5.29	10.1	16.52	0	5.29	17.2	4.66	7.3	5.88	10.1	16.52	16.7	8.38	16.7	8.38	16.7	8.38	7.3	5.88	10.1	16.52	17.2	4.66	10.1	16.52	13.1	7.68	13.9	6.58	14.4	1.11
10.1	16.52	17.2	4.66	11.4	2.6	13.9	6.58	10.1	16.52	13.1	7.68	13.9	3.51	10.9	2.58	11.4	2.6	17.8	5.29	10.1	16.52	0	5.29	17.2	4.66	7.3	5.88	10.1	16.52	16.7	8.38	16.7	8.38	16.7	8.38	7.3	5.88	10.1	16.52	17.2	4.66	10.1	16.52	13.1	7.68	13.9	6.58	14.4	1.11
10.1	16.52	17.2	4.66	11.4	2.6	13.9	6.58	10.1	16.52	13.1	7.68	13.9	3.51	10.6	2.3	9.2	1.7	17.8	5.29	10.1	16.52	0	5.29	7.3	5.88	0	5.29	10.1	16.52	0	5.29	0	5.29	7.3	5.88	13.1	7.68	16.1	8.78	0	5.29	10.1	16.52	13.1	7.68	7.3	5.88	14.4	1.11
10.1	16.52	17.2	4.66	11.4	2.6	13.9	6.58	10.1	16.52	13.1	7.68	13.9	3.51	10.6	2.3	9.2	1.7	17.8	5.29	10.1	16.52	0	5.29	7.3	5.88	0	5.29	10.1	16.52	0	5.29	0	5.29	7.3	5.88	13.1	7.68	16.1	8.78	0	5.29	10.1	16.52	13.1	7.68	7.3	5.88	14.4	1.11
10.1	16.52	17.2	4.66	11.4	2.6	13.9	6.58	10.1	16.52	13.1	7.68	13.9	3.51	10.6	2.3	9.2	1.7	17.8	5.29	10.1	16.52	0	5.29	7.3	5.88	0	5.29	10.1	16.52	0	5.29	0	5.29	7.3	5.88	13.1	7.68	16.1	8.78	0	5.29	10.1	16.52	13.1	7.68	7.3	5.88	14.4	1.11
10.1	16.52	17.2	4.66	16.1	8.78	13.9	6.58	10.1	16.52	9.2	1.7	13.9	3.51	11.4	2.6	11.4	2.6	17.8	5.29	10.4	6	0	5.29	10.9	2.58	16.7	8.38	10.1	16.52	7.3	5.88	13.1	7.68	16.1	8.78	7.3	5.88	17.2	4.66	14.4	1.11	13.9	6.58	13.1	7.68	10.1	16.52	10.1	16.52
10.1	16.52	17.2	4.66	16.7	8.38	13.9	6.58	10.1	16.52	7.3	5.88	13.9	6.58	11.4	2.6	11.4	2.6	13.9	6.58	10.1	16.52	0	5.29	10.4	6	7.3	5.88	10.1	16.52	7.3	5.88	14.4	1.11	10.4	6	7.3	5.88	10.1	16.52	14.4	1.11	13.9	6.58	13.1	7.68	17.2	4.66	10.1	16.52
10.1	16.52	17.2	4.66	16.7	8.38	13.9	6.58	10.1	16.52	7.3	5.88	13.9	6.58	11.4	2.6	11.4	2.6	13.9	6.58	10.1	16.52	0	5.29	10.4	6	7.3	5.88	10.1	16.52	7.3	5.88	14.4	1.11	10.4	6	7.3	5.88	10.1	16.52	14.4	1.11	13.9	6.58	13.1	7.68	17.2	4.66	10.1	16.52
10.1	16.52	17.2	4.66	16.7	8.38	13.9	6.58	10.1	16.52	7.3	5.88	13.9	6.58	11.4	2.6	11.4	2.6	13.9	6.58	10.1	16.52	0	5.29	10.4	6	7.3	5.88	10.1	16.52	7.3	5.88	14.4	1.11	10.4	6	7.3	5.88	10.1	16.52	14.4	1.11	13.9	6.58	13.1	7.68	17.2	4.66	10.1	16.52
10.1	16.52	17.2	4.66	16.7	8.38	13.9	6.58	10.1	16.52	7.3	5.88	13.9	6.58	11.4	2.6	11.4	2.6	13.9	6.58	10.1	16.52	11.1	1.54	10.4	6	7.3	5.88	10.1	16.52	7.3	5.88	14.4	1.11	10.4	6	7.3	5.88	10.1	16.52	14.4	1.11	13.9	6.58	13.1	7.68	17.2	4.66	10.1	16.52
10.1	16.52	17.2	4.66	16.7	8.38	13.9	6.58	10.1	16.52	0	5.29	13.9	6.58	11.4	2.6	11.4	2.6	13.9	6.58	10.1	16.52	0	5.29	10.4	6	7.3	5.88	10.1	16.52	16.7	8.38	14.4	1.11	10.4	6	7.3	5.88	10.1	16.52	14.4	1.11	13.9	6.58	13.1	7.68	17.2	4.66	10.1	16.52
10.4	6	16.1	8.78	8	4.38	13.9	3.51	10.1	16.52	13.1	7.68	13.9	3.51	11.4	2.6	11.4	2.6	16.7	8.38	10.1	16.52	0	5.29	7.3	5.88	13.1	7.68	10.1	16.52	7.3	5.88	13.1	7.68	16.1	8.78	7.3	5.88	10.1	16.52	10.4	6	10.1	16.52	13.9	6.58	10.1	16.52	16.7	8.38
10.4	6	16.1	8.78	8	4.38	13.9	3.51	10.1	16.52	13.1	7.68	13.9	3.51	11.4	2.6	11.4	2.6	16.7	8.38	10.1	16.52	0	5.29	7.3	5.88	13.1	7.68	10.1	16.52	7.3	5.88	13.1	7.68	16.1	8.78	7.3	5.88	10.1	16.52	17.2	4.66	10.1	16.52	13.9	6.58	10.1	16.52	16.7	8.38
10.4	6	16.1	8.78	8	4.38	13.9	3.51	10.1	16.52	13.1	7.68	13.9	3.51	11.4	2.6	11.4	2.6	16.7	8.38	10.1	16.52	0	5.29	7.3	5.88	13.1	7.68	10.1	16.52	7.3	5.88	13.1	7.68	16.1	8.78	7.3	5.88	10.1	16.52	17.2	4.66	10.1	16.52	13.9	6.58	10.1	16.52	16.7	8.38
10.4	6	10.9	2.58	8	4.38	13.9	3.51	10.1	16.52	13.1	7.68	13.9	3.51	0	5.29	11.4	2.6	16.7	8.38	10.1	16.52	0	5.29	7.3	5.88	13.1	7.68	10.1	16.52	7.3	5.88	13.1	7.68	16.1	8.78	7.3	5.88	10.1	16.52	17.2	4.66	10.1	16.52	13.9	6.58	10.1	16.52	16.7	8.38
10.4	6	17.2	4.66	16.7	8.38	13.9	6.58	10.1	16.52	7.3	5.88	13.9	3.51	11.4	2.6	9.2	1.7	17.8	5.29	10.4	6	0	5.29	10.4	6	16.7	8.38	10.1	16.52	7.3	5.88	14.4	1.11	16.7	8.38	7.3	5.88	10.1	16.52	17.2	4.66	13.9	6.58	14.4	1.11	10.1	16.52	10.1	16.52
10.4	6	17.2	4.66	16.7	8.38	13.9	6.58	10.1	16.52	7.3	5.88	13.9	3.51	11.4	2.6	8	4.38	17.8	5.29	10.4	6	0	5.29	10.4	6	16.7	8.38	10.1	16.52	7.3	5.88	14.4	1.11	16.7	8.38	7.3	5.88	10.1	16.52	16.1	8.78	13.9	6.58	14.4	1.11	16.1	8.78	10.1	16.52
10.4	6	17.2	4.66	16.7	8.38	13.9	6.58	10.1	16.52	8	4.38	16.1	8.78	10.9	2.58	11.4	2.6	17.8	5.29	10.1	16.52	0	5.29	10.4	6	16.7	8.38	10.1	16.52	7.3	5.88	13.9	6.58	17.2	4.66	7.3	5.88	17.2	4.66	13.1	7.68	10.1	16.52	13.1	7.68	13.9	6.58	10.1	16.52
8	4.38	16.1	8.78	9.2	1.7	13.9	6.58	10.1	16.52	13.1	7.68	10.2	2.33	10.9	2.58	9.2	1.7	16.7	8.38	10.1	16.52	0	5.29	17.2	4.66	16.7	8.38	10.1	16.52	16.7	8.38	13.1	7.68	16.1	8.78	16.7	8.38	17.2	4.66	16.1	8.78	14.4	1.11	13.1	7.68	16.1	8.78	16.1	8.78
8	4.38	16.1	8.78	9.2	1.7	13.9	6.58	10.1	16.52	13.1	7.68	13.1	7.68	10.6	2.3	9.2	1.7	7.3	5.88	10.1	16.52	0	5.29	7.3	5.88	16.7	8.38	10.1	16.52	17.2	4.66	7.3	5.88	13.9	6.58	7.3	5.88	10.1	16.52	10.1	16.52	10.1	16.52	16.1	8.78	13.9	6.58	10.4	6
8	4.38	16.1	8.78	9.2	1.7	13.9	6.58	10.1	16.52	13.1	7.68	13.1	7.68	10.6	2.3	9.2	1.7	17.2	4.66	10.1	16.52	0	5.29	7.3	5.88	16.7	8.38	10.1	16.52	11.4	2.6	7.3	5.88	13.9	6.58	7.3	5.88	10.1	16.52	10.1	16.52	10.1	16.52	16.1	8.78	13.9	6.58	10.4	6
8	4.38	16.1	8.78	9.2	1.7	13.9	6.58	10.1	16.52	13.1	7.68	13.1	7.68	10.6	2.3	9.2	1.7	17.2	4.66	10.1	16.52	0	5.29	7.3	5.88	16.7	8.38	10.1	16.52	11.4	2.6	7.3	5.88	13.9	6.58	7.3	5.88	10.1	16.52	10.1	16.52	10.1	16.52	16.7	8.38	13.9	6.58	10.4	6
8	4.38	16.1	8.78	8	4.38	13.9	6.58	10.1	16.52	13.1	7.68	13.9	3.51	11.4	2.6	9.2	1.7	10.4	6	10.1	16.52	0	5.29	7.3	5.88	16.7	8.38	10.1	16.52	13.1	7.68	13.9	6.58	16.1	8.78	13.1	7.68	17.2	4.66	16.1	8.78	14.4	1.11	13.1	7.68	16.1	8.78	7.3	5.88
8	4.38	16.1	8.78	8	4.38	13.9	6.58	10.1	16.52	13.1	7.68	13.9	3.51	11.4	2.6	9.2	1.7	16.7	8.38	10.1	16.52	0	5.29	7.3	5.88	16.7	8.38	10.1	16.52	13.1	7.68	13.9	6.58	16.1	8.78	13.1	7.68	16.1	8.78	10.1	16.52	14.4	1.11	16.7	8.38	17.2	4.66	16.7	8.38
8	4.38	16.1	8.78	8	4.38	13.9	6.58	10.1	16.52	13.1	7.68	13.9	3.51	11.4	2.6	9.2	1.7	16.7	8.38	10.1	16.52	0	5.29	7.3	5.88	16.7	8.38	10.1	16.52	13.1	7.68	13.9	6.58	16.1	8.78	16.7	8.38	10.1	16.52	16.1	8.78	10.1	16.52	13.9	6.58	0	5.29	16.1	8.78
8	4.38	16.1	8.78	8	4.38	13.9	6.58	10.1	16.52	13.1	7.68	13.9	3.51	11.4	2.6	9.2	1.7	16.7	8.38	10.1	16.52	0	5.29	7.3	5.88	16.7	8.38	10.1	16.52	13.1	7.68	13.9	6.58	16.1	8.78	16.7	8.38	10.1	16.52	16.1	8.78	10.1	16.52	13.9	6.58	0	5.29	16.1	8.78
8	4.38	16.1	8.78	8	4.38	13.9	6.58	10.1	16.52	13.1	7.68	13.9	3.51	10.9	2.58	9.2	1.7	16.1	8.78	10.1	16.52	0	5.29	7.3	5.88	16.7	8.38	10.1	16.52	13.1	7.68	13.1	7.68	16.1	8.78	16.7	8.38	16.1	8.78	10.1	16.52	14.4	1.11	7.3	5.88	17.2	4.66	16.7	8.38
8	4.38	16.1	8.78	8	4.38	13.9	6.58	10.1	16.52	13.1	7.68	13.9	3.51	13.1	7.68	9.2	1.7	17.8	5.29	10.1	16.52	0	5.29	7.3	5.88	16.7	8.38	10.1	16.52	13.1	7.68	13.1	7.68	16.1	8.78	13.1	7.68	16.1	8.78	16.1	8.78	13.9	6.58	13.1	7.68	16.1	8.78	0	5.29
8	4.38	16.1	8.78	8	4.38	13.9	3.51	10.1	16.52	13.1	7.68	13.9	3.51	11.4	2.6	9.2	1.7	10.6	2.3	10.1	16.52	0	5.29	13.1	7.68	16.7	8.38	13.9	6.58	13.1	7.68	13.1	7.68	16.1	8.78	7.3	5.88	17.2	4.66	16.1	8.78	10.1	16.52	13.1	7.68	16.1	8.78	16.7	8.38
8	4.38	16.1	8.78	8	4.38	13.9	3.51	10.1	16.52	13.1	7.68	13.9	3.51	11.4	2.6	9.2	1.7	10.6	2.3	10.1	16.52	0	5.29	13.1	7.68	16.7	8.38	13.9	6.58	13.1	7.68	13.1	7.68	16.1	8.78	13.1	7.68	17.2	4.66	16.7	8.38	13.9	6.58	13.1	7.68	17.2	4.66	16.7	8.38
8	4.38	16.1	8.78	8	4.38	13.9	3.51	10.1	16.52	13.1	7.68	13.9	3.51	0	5.29	9.2	1.7	10.6	2.3	10.1	16.52	0	5.29	13.1	7.68	16.7	8.38	10.1	16.52	13.1	7.68	13.1	7.68	16.1	8.78	13.1	7.68	16.1	8.78	10.4	6	13.9	6.58	13.1	7.68	16.1	8.78	16.7	8.38
8	4.38	16.1	8.78	8	4.38	13.9	3.51	10.1	16.52	13.1	7.68	13.9	3.51	0	5.29	9.2	1.7	10.6	2.3	10.1	16.52	0	5.29	13.1	7.68	16.7	8.38	10.1	16.52	13.1	7.68	13.1	7.68	16.1	8.78	13.1	7.68	16.1	8.78	10.4	6	13.9	6.58	13.1	7.68	16.1	8.78	16.7	8.38
8	4.38	16.1	8.78	8	4.38	13.9	3.51	10.1	16.52	13.1	7.68	13.9	3.51	0	5.29	9.2	1.7	10.6	2.3	10.1	16.52	0	5.29	13.1	7.68	16.7	8.38	10.1	16.52	13.1	7.68	13.1	7.68	16.1	8.78	13.1	7.68	17.2	4.66	16.1	8.78	10.1	16.52	13.1	7.68	16.1	8.78	16.7	8.38
8	4.38	16.1	8.78	8	4.38	13.9	3.51	10.1	16.52	13.1	7.68	13.9	3.51	0	5.29	9.2	1.7	10.6	2.3	10.1	16.52	0	5.29	16.7	8.38	16.7	8.38	10.1	16.52	13.1	7.68	13.1	7.68	16.1	8.78	13.1	7.68	16.1	8.78	10.4	6	13.9	6.58	13.1	7.68	16.1	8.78	16.7	8.38
17.8	5.29	9.2	1.7	17.2	4.66	13.9	6.58	10.1	16.52	10.6	2.3	13.9	6.58	0	5.29	9.2	1.7	17.8	5.29	10.1	16.52	0	5.29	7.3	5.88	17.2	4.66	10.1	16.52	7.3	5.88	13.1	7.68	10.1	16.52	0	5.29	17.2	4.66	13.2	2.89	10.1	16.52	13.1	7.68	10.1	16.52	17.2	4.66
17.8	5.29	10.6	2.3	13.1	7.68	10.1	16.52	14.4	1.11	8	4.38	11.4	2.6	17.8	5.29	14.4	1.11	8	4.38	17.8	5.29	0	5.29	13.9	3.51	11.1	1.54	10.9	2.58	13.1	7.68	10.9	2.58	11.1	1.54	11.4	2.6	11.4	2.6	17.2	4.66	17.8	5.29	13.1	7.68	14.4	1.11	14.4	1.11
17.8	5.29	17.2	4.66	16.7	8.38	13.9	6.58	10.1	16.52	8	4.38	17.2	4.66	10.9	2.58	11.4	2.6	17.8	5.29	10.1	16.52	0	5.29	10.4	6	16.7	8.38	10.1	16.52	10.4	6	14.4	1.11	10.4	6	7.3	5.88	17.2	4.66	13.1	7.68	13.9	6.58	13.1	7.68	10.1	16.52	10.1	16.52
10.6	2.3	7.3	5.88	13.1	7.68	10.2	2.33	10.1	16.52	10.2	2.33	16.1	8.78	13.1	7.68	17.2	4.66	17.8	5.29	9.2	1.7	10.1	16.52	7.3	5.88	10.4	6	8	4.38	11.1	1.54	10.2	2.33	11.1	1.54	16.7	8.38	9.2	1.7	10.2	2.33	8	4.38	13.1	7.68	7.3	5.88	16.7	8.38
10.6	2.3	16.7	8.38	9.2	1.7	13.9	6.58	10.1	16.52	13.1	7.68	13.9	3.51	9.2	1.7	0	5.29	13.1	7.68	10.1	16.52	16.7	8.38	10.1	16.52	13.1	7.68	13.9	6.58	7.3	5.88	13.9	6.58	16.1	8.78	13.1	7.68	17.2	4.66	16.1	8.78	14.4	1.11	13.9	6.58	10.1	16.52	10.4	6
10.6	2.3	16.7	8.38	11.4	2.6	13.9	6.58	10.1	16.52	13.1	7.68	13.9	3.51	0	5.29	9.2	1.7	9.2	1.7	13.1	7.68	10.1	16.52	16.7	8.38	10.1	16.52	17.2	4.66	13.9	6.58	16.1	8.78	17.2	4.66	10.1	16.52	13.1	7.68	10.1	16.52	17.2	4.66	13.1	7.68	17.2	4.66	10.1	16.52
10.6	2.3	17.2	4.66	16.1	8.78	13.9	6.58	10.1	16.52	9.2	1.7	13.9	3.51	11.4	2.6	11.4	2.6	17.8	5.29	10.4	6	0	5.29	10.9	2.58	16.7	8.38	10.1	16.52	7.3	5.88	13.1	7.68	16.1	8.78	7.3	5.88	17.2	4.66	14.4	1.11	13.9	6.58	13.1	7.68	10.1	16.52	10.1	16.52
11.1	1.54	10.1	16.52	13.2	2.89	10.9	2.58	11.4	2.6	0	5.29	10.4	6	7.3	5.88	7.3	5.88	14.4	1.11	14.4	1.11	13.9	6.58	17.2	4.66	14.4	1.11	13.1	7.68	17.8	5.29	14.4	1.11	17.8	5.29	11.4	2.6	8	4.38	11.4	2.6	16.1	8.78	13.1	7.68	8	4.38	11.4	2.6
11.1	1.54	10.1	16.52	13.2	2.89	10.9	2.58	11.4	2.6	0	5.29	10.4	6	7.3	5.88	7.3	5.88	14.4	1.11	14.4	1.11	13.9	6.58	17.2	4.66	14.4	1.11	13.1	7.68	17.8	5.29	14.4	1.11	17.8	5.29	11.4	2.6	8	4.38	11.4	2.6	16.1	8.78	13.1	7.68	8	4.38	11.4	2.6
11.1	1.54	10.1	16.52	13.2	2.89	10.9	2.58	11.4	2.6	0	5.29	10.4	6	7.3	5.88	7.3	5.88	14.4	1.11	14.4	1.11	13.9	6.58	17.2	4.66	14.4	1.11	13.1	7.68	17.8	5.29	14.4	1.11	17.8	5.29	11.4	2.6	8	4.38	11.4	2.6	16.1	8.78	13.1	7.68	8	4.38	11.4	2.6
11.1	1.54	10.1	16.52	13.2	2.89	10.9	2.58	11.4	2.6	0	5.29	10.4	6	7.3	5.88	7.3	5.88	14.4	1.11	14.4	1.11	13.9	6.58	17.2	4.66	14.4	1.11	13.1	7.68	17.8	5.29	14.4	1.11	17.8	5.29	11.4	2.6	8	4.38	11.4	2.6	16.1	8.78	13.1	7.68	8	4.38	11.4	2.6
11.1	1.54	10.1	16.52	13.2	2.89	10.9	2.58	11.4	2.6	0	5.29	10.4	6	7.3	5.88	7.3	5.88	14.4	1.11	14.4	1.11	13.9	6.58	17.2	4.66	14.4	1.11	13.1	7.68	17.8	5.29	14.4	1.11	17.8	5.29	11.4	2.6	8	4.38	11.4	2.6	16.1	8.78	13.1	7.68	8	4.38	11.4	2.6
11.1	1.54	10.1	16.52	13.2	2.89	10.9	2.58	11.4	2.6	0	5.29	10.4	6	7.3	5.88	7.3	5.88	14.4	1.11	14.4	1.11	13.9	6.58	17.2	4.66	14.4	1.11	13.1	7.68	17.8	5.29	14.4	1.11	17.8	5.29	11.4	2.6	8	4.38	11.4	2.6	16.1	8.78	13.1	7.68	8	4.38	11.4	2.6
11.1	1.54	10.1	16.52	13.2	2.89	10.9	2.58	11.4	2.6	0	5.29	10.4	6	7.3	5.88	7.3	5.88	14.4	1.11	14.4	1.11	13.9	6.58	17.2	4.66	14.4	1.11	13.1	7.68	17.8	5.29	14.4	1.11	17.8	5.29	11.4	2.6	8	4.38	11.4	2.6	16.1	8.78	13.1	7.68	8	4.38	11.4	2.6
11.1	1.54	10.1	16.52	13.2	2.89	10.9	2.58	11.4	2.6	0	5.29	10.4	6	7.3	5.88	7.3	5.88	14.4	1.11	14.4	1.11	13.9	6.58	17.2	4.66	14.4	1.11	13.1	7.68	17.8	5.29	14.4	1.11	17.8	5.29	11.4	2.6	8	4.38	11.4	2.6	16.1	8.78	13.1	7.68	8	4.38	11.4	2.6
11.1	1.54	10.1	16.52	13.2	2.89	10.9	2.58	11.4	2.6	0	5.29	10.4	6	7.3	5.88	7.3	5.88	14.4	1.11	14.4	1.11	13.9	6.58	17.2	4.66	14.4	1.11	13.1	7.68	17.8	5.29	14.4	1.11	17.8	5.29	11.4	2.6	8	4.38	11.4	2.6	16.1	8.78	13.1	7.68	8	4.38	11.4	2.6
11.1	1.54	10.1	16.52	13.2	2.89	10.9	2.58	11.4	2.6	0	5.29	10.4	6	7.3	5.88	7.3	5.88	14.4	1.11	14.4	1.11	13.9	6.58	17.2	4.66	14.4	1.11	13.1	7.68	17.8	5.29	14.4	1.11	17.8	5.29	11.4	2.6	8	4.38	11.4	2.6	16.1	8.78	13.1	7.68	8	4.38	11.4	2.6
11.1	1.54	10.1	16.52	13.2	2.89	10.9	2.58	11.4	2.6	0	5.29	10.4	6	7.3	5.88	7.3	5.88	14.4	1.11	14.4	1.11	13.9	6.58	17.2	4.66	14.4	1.11	13.1	7.68	17.8	5.29	14.4	1.11	17.8	5.29	11.4	2.6	8	4.38	11.4	2.6	16.1	8.78	13.1	7.68	8	4.38	11.4	2.6
11.1	1.54	17.2	4.66	7.3	5.88	13.9	6.58	10.1	16.52	7.3	5.88	13.9	3.51	11.4	2.6	11.4	2.6	8	4.38	10.1	16.52	0	5.29	16.7	8.38	7.3	5.88	10.1	16.52	7.3	5.88	13.1	7.68	16.1	8.78	7.3	5.88	7.3	5.88	13.1	7.68	13.9	6.58	13.1	7.68	10.1	16.52	10.1	16.52
11.1	1.54	17.2	4.66	7.3	5.88	13.9	6.58	10.1	16.52	7.3	5.88	13.9	3.51	11.4	2.6	11.4	2.6	16.7	8.38	10.1	16.52	0	5.29	10.4	6	7.3	5.88	10.1	16.52	7.3	5.88	13.1	7.68	16.1	8.78	7.3	5.88	7.3	5.88	13.1	7.68	13.9	6.58	13.1	7.68	10.1	16.52	10.1	16.52
11.1	1.54	17.2	4.66	16.7	8.38	13.9	6.58	10.1	16.52	7.3	5.88	13.9	3.51	11.4	2.6	11.4	2.6	8	4.38	10.1	16.52	0	5.29	10.4	6	7.3	5.88	10.1	16.52	7.3	5.88	13.1	7.68	16.1	8.78	7.3	5.88	7.3	5.88	13.1	7.68	13.9	6.58	13.1	7.68	10.1	16.52	10.1	16.52
11.1	1.54	17.2	4.66	16.7	8.38	13.9	6.58	10.1	16.52	7.3	5.88	13.9	3.51	11.4	2.6	11.4	2.6	8	4.38	10.1	16.52	0	5.29	10.4	6	7.3	5.88	10.1	16.52	7.3	5.88	13.1	7.68	16.1	8.78	7.3	5.88	7.3	5.88	13.1	7.68	13.9	6.58	13.1	7.68	10.1	16.52	10.1	16.52
11.1	1.54	17.2	4.66	16.7	8.38	13.9	6.58	10.1	16.52	7.3	5.88	13.9	3.51	11.4	2.6	11.4	2.6	8	4.38	10.1	16.52	0	5.29	10.4	6	7.3	5.88	10.1	16.52	7.3	5.88	13.1	7.68	16.1	8.78	7.3	5.88	7.3	5.88	13.1	7.68	13.9	6.58	13.1	7.68	10.1	16.52	10.1	16.52
11.1	1.54	17.2	4.66	16.7	8.38	13.9	6.58	10.1	16.52	7.3	5.88	13.9	3.51	11.4	2.6	11.4	2.6	16.7	8.38	10.1	16.52	0	5.29	10.4	6	7.3	5.88	10.1	16.52	7.3	5.88	13.1	7.68	16.1	8.78	7.3	5.88	7.3	5.88	13.9	6.58	13.9	6.58	13.1	7.68	10.1	16.52	10.1	16.52
11.1	1.54	17.2	4.66	16.7	8.38	13.9	6.58	10.1	16.52	7.3	5.88	13.9	3.51	11.4	2.6	11.4	2.6	16.7	8.38	10.1	16.52	0	5.29	10.4	6	7.3	5.88	10.1	16.52	7.3	5.88	13.1	7.68	16.1	8.78	7.3	5.88	7.3	5.88	13.1	7.68	13.9	6.58	13.1	7.68	10.1	16.52	10.1	16.52
11.1	1.54	17.2	4.66	16.7	8.38	13.9	6.58	10.1	16.52	7.3	5.88	13.9	3.51	11.4	2.6	11.4	2.6	16.7	8.38	10.1	16.52	0	5.29	10.4	6	7.3	5.88	10.1	16.52	7.3	5.88	13.1	7.68	16.1	8.78	7.3	5.88	7.3	5.88	13.1	7.68	13.9	6.58	13.1	7.68	10.1	16.52	10.1	16.52
11.1	1.54	17.2	4.66	16.7	8.38	13.9	6.58	10.1	16.52	7.3	5.88	13.9	3.51	11.4	2.6	11.4	2.6	16.7	8.38	10.1	16.52	0	5.29	10.4	6	7.3	5.88	10.1	16.52	7.3	5.88	13.1	7.68	16.1	8.78	7.3	5.88	7.3	5.88	13.1	7.68	13.9	6.58	13.1	7.68	10.1	16.52	10.1	16.52
11.1	1.54	17.2	4.66	16.7	8.38	13.9	6.58	10.1	16.52	7.3	5.88	13.9	3.51	11.4	2.6	11.4	2.6	16.7	8.38	10.1	16.52	0	5.29	10.4	6	7.3	5.88	10.1	16.52	7.3	5.88	13.1	7.68	16.1	8.78	7.3	5.88	7.3	5.88	13.1	7.68	13.9	6.58	13.1	7.68	10.1	16.52	10.1	16.52
11.1	1.54	17.2	4.66	16.7	8.38	13.9	6.58	10.1	16.52	7.3	5.88	13.9	3.51	11.4	2.6	11.4	2.6	16.7	8.38	10.1	16.52	0	5.29	10.4	6	7.3	5.88	10.1	16.52	7.3	5.88	13.1	7.68	16.1	8.78	7.3	5.88	17.2	4.66	13.1	7.68	13.9	6.58	13.9	3.51	10.1	16.52	10.1	16.52
13.1	7.68	16.1	8.78	16.7	8.38	13.9	6.58	10.1	16.52	9.2	1.7	13.9	3.51	11.4	2.6	9.2	1.7	17.8	5.29	10.4	6	0	5.29	16.1	8.78	0	5.29	10.1	16.52	13.1	7.68	14.4	1.11	16.1	8.78	7.3	5.88	10.1	16.52	14.4	1.11	13.9	6.58	13.1	7.68	7.3	5.88	10.1	16.52
13.1	7.68	10.4	6	16.7	8.38	13.9	6.58	10.1	16.52	9.2	1.7	13.9	3.51	11.4	2.6	9.2	1.7	17.8	5.29	10.4	6	0	5.29	16.1	8.78	13.1	7.68	10.1	16.52	13.1	7.68	14.4	1.11	16.1	8.78	7.3	5.88	10.1	16.52	14.4	1.11	13.9	6.58	13.1	7.68	7.3	5.88	10.1	16.52
13.1	7.68	17.2	4.66	13.1	7.68	13.9	6.58	10.1	16.52	7.3	5.88	13.9	3.51	11.4	2.6	11.4	2.6	17.8	5.29	10.1	16.52	0	5.29	16.1	8.78	7.3	5.88	10.1	16.52	16.7	8.38	16.1	8.78	16.7	8.38	7.3	5.88	10.1	16.52	9.2	1.7	13.9	6.58	13.1	7.68	17.2	4.66	10.1	16.52
13.1	7.68	17.2	4.66	13.1	7.68	13.9	6.58	10.1	16.52	7.3	5.88	13.9	3.51	11.4	2.6	11.4	2.6	17.8	5.29	10.1	16.52	0	5.29	10.4	6	7.3	5.88	10.1	16.52	16.7	8.38	16.1	8.78	16.1	8.78	7.3	5.88	10.1	16.52	14.4	1.11	13.9	6.58	16.7	8.38	10.1	16.52	10.1	16.52
13.1	7.68	17.2	4.66	13.1	7.68	13.9	6.58	10.1	16.52	7.3	5.88	13.9	3.51	11.4	2.6	11.4	2.6	17.8	5.29	10.1	16.52	0	5.29	10.4	6	7.3	5.88	10.1	16.52	16.7	8.38	16.1	8.78	16.7	8.38	7.3	5.88	16.1	8.78	14.4	1.11	13.9	6.58	13.1	7.68	10.1	16.52	10.1	16.52
13.1	7.68	17.2	4.66	13.1	7.68	13.9	6.58	10.1	16.52	7.3	5.88	13.9	3.51	11.4	2.6	11.4	2.6	17.8	5.29	10.1	16.52	0	5.29	10.4	6	7.3	5.88	10.1	16.52	16.7	8.38	16.1	8.78	16.7	8.38	7.3	5.88	10.1	16.52	9.2	1.7	13.9	6.58	13.1	7.68	17.2	4.66	10.1	16.52
13.1	7.68	17.2	4.66	13.1	7.68	13.9	6.58	10.1	16.52	7.3	5.88	13.9	3.51	11.4	2.6	11.4	2.6	17.8	5.29	10.1	16.52	0	5.29	10.4	6	7.3	5.88	10.1	16.52	16.7	8.38	16.1	8.78	16.7	8.38	13.1	7.68	10.1	16.52	14.4	1.11	13.9	6.58	13.1	7.68	10.1	16.52	10.1	16.52
13.1	7.68	17.2	4.66	13.1	7.68	13.9	6.58	10.1	16.52	7.3	5.88	13.9	3.51	11.4	2.6	11.4	2.6	17.8	5.29	10.1	16.52	0	5.29	10.4	6	0	5.29	10.1	16.52	16.7	8.38	16.1	8.78	16.7	8.38	7.3	5.88	10.1	16.52	9.2	1.7	13.9	6.58	13.1	7.68	17.2	4.66	10.1	16.52
13.1	7.68	17.2	4.66	13.1	7.68	13.9	6.58	10.1	16.52	7.3	5.88	13.9	3.51	11.4	2.6	11.4	2.6	17.8	5.29	10.1	16.52	0	5.29	10.4	6	0	5.29	10.1	16.52	16.7	8.38	16.1	8.78	16.7	8.38	7.3	5.88	10.1	16.52	9.2	1.7	13.9	6.58	13.1	7.68	17.2	4.66	10.1	16.52
13.1	7.68	17.2	4.66	13.1	7.68	13.9	3.51	10.1	16.52	13.1	7.68	13.9	6.58	11.4	2.6	9.2	1.7	16.7	8.38	10.1	16.52	0	5.29	7.3	5.88	14.4	1.11	10.1	16.52	7.3	5.88	13.1	7.68	16.1	8.78	7.3	5.88	10.1	16.52	17.2	4.66	10.1	16.52	13.9	6.58	10.1	16.52	16.7	8.38
16.7	8.38	9.2	1.7	13.9	6.58	10.1	16.52	13.1	7.68	13.9	3.51	9.2	1.7	11.1	1.54	9.2	1.7	13.1	7.68	10.1	16.52	16.7	8.38	10.1	16.52	17.2	4.66	13.9	6.58	8	4.38	17.2	4.66	16.1	8.78	16.7	8.38	10.1	16.52	16.1	8.78	13.9	6.58	13.9	6.58	17.2	4.66	16.1	8.78
16.7	8.38	9.2	1.7	13.9	6.58	10.1	16.52	13.1	7.68	13.9	3.51	9.2	1.7	11.1	1.54	9.2	1.7	13.1	7.68	10.1	16.52	16.7	8.38	10.1	16.52	17.2	4.66	13.9	6.58	8	4.38	17.2	4.66	16.1	8.78	16.7	8.38	10.1	16.52	16.1	8.78	10.1	16.52	13.9	6.58	17.2	4.66	16.1	8.78
16.7	8.38	11.4	2.6	13.9	6.58	10.1	16.52	13.1	7.68	13.9	3.51	0	5.29	9.2	1.7	9.2	1.7	13.1	7.68	10.1	16.52	16.7	8.38	10.1	16.52	17.2	4.66	13.9	6.58	16.1	8.78	17.2	4.66	10.1	16.52	13.1	7.68	13.9	6.58	17.2	4.66	13.1	7.68	16.1	8.78	10.1	16.52	10.1	16.52
16.7	8.38	11.4	2.6	13.9	6.58	10.1	16.52	13.1	7.68	13.9	3.51	0	5.29	11.4	2.6	9.2	1.7	14.4	1.11	10.1	16.52	13.1	7.68	10.1	16.52	7.3	5.88	13.9	6.58	16.1	8.78	17.2	4.66	10.1	16.52	13.1	7.68	17.2	4.66	17.2	4.66	13.9	6.58	16.1	8.78	13.9	6.58	16.1	8.78
16.7	8.38	11.4	2.6	16.1	8.78	13.9	6.58	10.1	16.52	7.3	5.88	13.9	6.58	11.4	2.6	11.4	2.6	17.8	5.29	10.1	16.52	0	5.29	13.9	6.58	16.1	8.78	10.1	16.52	7.3	5.88	10.1	16.52	10.4	6	7.3	5.88	16.1	8.78	10.1	16.52	10.1	16.52	7.3	5.88	0	5.29	10.1	16.52
16.7	8.38	11.4	2.6	16.1	8.78	13.9	6.58	10.1	16.52	7.3	5.88	13.9	6.58	11.4	2.6	11.4	2.6	17.8	5.29	10.1	16.52	0	5.29	13.9	6.58	16.1	8.78	10.1	16.52	7.3	5.88	10.1	16.52	17.2	4.66	7.3	5.88	10.1	16.52	10.1	16.52	10.1	16.52	7.3	5.88	0	5.29	10.1	16.52
16.7	8.38	11.4	2.6	16.1	8.78	13.9	6.58	10.1	16.52	7.3	5.88	13.9	6.58	11.4	2.6	11.4	2.6	17.8	5.29	10.1	16.52	0	5.29	13.9	6.58	16.1	8.78	10.1	16.52	7.3	5.88	10.1	16.52	17.2	4.66	7.3	5.88	10.1	16.52	10.1	16.52	10.1	16.52	7.3	5.88	0	5.29	10.1	16.52
16.7	8.38	11.4	2.6	16.1	8.78	13.9	6.58	10.1	16.52	7.3	5.88	13.9	6.58	11.4	2.6	11.4	2.6	17.8	5.29	10.1	16.52	0	5.29	13.9	6.58	16.1	8.78	10.1	16.52	7.3	5.88	10.1	16.52	17.2	4.66	7.3	5.88	10.1	16.52	10.1	16.52	10.1	16.52	7.3	5.88	0	5.29	10.1	16.52
16.7	8.38	11.4	2.6	16.1	8.78	13.9	6.58	10.1	16.52	7.3	5.88	13.9	6.58	11.4	2.6	11.4	2.6	17.8	5.29	10.1	16.52	0	5.29	13.9	6.58	17.2	4.66	10.1	16.52	7.3	5.88	10.1	16.52	17.2	4.66	7.3	5.88	10.1	16.52	10.1	16.52	10.1	16.52	7.3	5.88	0	5.29	10.1	16.52
16.7	8.38	11.4	2.6	16.7	8.38	13.9	6.58	10.1	16.52	7.3	5.88	13.9	6.58	9.2	1.7	11.4	2.6	17.8	5.29	10.1	16.52	0	5.29	10.1	16.52	16.7	8.38	10.1	16.52	7.3	5.88	13.1	7.68	17.2	4.66	17.2	4.66	10.1	16.52	10.1	16.52	10.1	16.52	7.3	5.88	0	5.29	10.1	16.52
16.7	8.38	11.4	2.6	17.2	4.66	13.9	6.58	10.1	16.52	0	5.29	13.9	3.51	11.4	2.6	11.4	2.6	17.8	5.29	16.1	8.78	0	5.29	10.4	6	7.3	5.88	10.1	16.52	16.7	8.38	14.4	1.11	7.3	5.88	7.3	5.88	10.1	16.52	7.3	5.88	13.9	6.58	13.1	7.68	10.1	16.52	13.9	6.58
16.7	8.38	16.1	8.78	9.2	1.7	13.9	6.58	10.1	16.52	13.1	7.68	13.9	6.58	13.1	7.68	9.2	1.7	17.2	4.66	10.1	16.52	0	5.29	16.1	8.78	16.7	8.38	10.1	16.52	7.3	5.88	13.9	6.58	17.2	4.66	7.3	5.88	16.1	8.78	13.9	6.58	10.1	16.52	14.4	1.11	10.1	16.52	16.1	8.78
16.7	8.38	16.1	8.78	9.2	1.7	13.9	6.58	10.1	16.52	13.1	7.68	13.2	2.89	9.2	1.7	9.2	1.7	10.1	16.52	10.1	16.52	0	5.29	13.9	3.51	16.1	8.78	10.1	16.52	13.1	7.68	0	5.29	13.1	7.68	7.3	5.88	13.1	7.68	17.2	4.66	13.9	6.58	16.1	8.78	16.1	8.78	10.1	16.52
16.7	8.38	16.1	8.78	9.2	1.7	13.9	6.58	10.1	16.52	13.1	7.68	13.9	3.51	7.3	5.88	11.4	2.6	17.8	5.29	10.1	16.52	0	5.29	10.1	16.52	13.1	7.68	10.1	16.52	7.3	5.88	16.1	8.78	10.1	16.52	7.3	5.88	16.1	8.78	10.1	16.52	10.1	16.52	13.1	7.68	16.1	8.78	16.7	8.38
16.7	8.38	16.1	8.78	9.2	1.7	13.9	6.58	10.1	16.52	13.1	7.68	13.9	3.51	7.3	5.88	11.4	2.6	17.8	5.29	10.1	16.52	0	5.29	10.1	16.52	13.1	7.68	10.1	16.52	7.3	5.88	16.1	8.78	10.1	16.52	7.3	5.88	16.1	8.78	10.1	16.52	10.1	16.52	13.1	7.68	16.1	8.78	16.7	8.38
16.7	8.38	16.1	8.78	9.2	1.7	13.9	6.58	10.1	16.52	13.1	7.68	13.9	3.51	7.3	5.88	11.4	2.6	17.8	5.29	10.1	16.52	0	5.29	10.1	16.52	13.1	7.68	10.1	16.52	7.3	5.88	10.4	6	10.1	16.52	7.3	5.88	16.1	8.78	10.1	16.52	10.1	16.52	13.1	7.68	16.1	8.78	16.7	8.38
16.7	8.38	16.1	8.78	9.2	1.7	13.9	6.58	10.1	16.52	13.1	7.68	13.9	3.51	11.4	2.6	9.2	1.7	7.3	5.88	10.1	16.52	0	5.29	16.1	8.78	7.3	5.88	10.1	16.52	13.1	7.68	17.2	4.66	16.7	8.38	7.3	5.88	16.1	8.78	13.9	6.58	10.1	16.52	13.1	7.68	16.1	8.78	17.2	4.66
16.7	8.38	16.1	8.78	9.2	1.7	13.9	6.58	10.1	16.52	13.1	7.68	13.9	3.51	10.9	2.58	9.2	1.7	10.1	16.52	13.9	6.58	0	5.29	10.4	6	7.3	5.88	10.1	16.52	16.7	8.38	16.7	8.38	7.3	5.88	7.3	5.88	10.1	16.52	17.2	4.66	10.1	16.52	13.1	7.68	14.4	1.11	13.9	6.58
16.7	8.38	16.1	8.78	9.2	1.7	13.9	6.58	10.1	16.52	13.1	7.68	13.9	3.51	10.9	2.58	9.2	1.7	13.1	7.68	10.1	16.52	0	5.29	17.2	4.66	7.3	5.88	10.1	16.52	16.7	8.38	16.7	8.38	16.7	8.38	7.3	5.88	10.1	16.52	17.2	4.66	10.1	16.52	13.1	7.68	13.9	6.58	14.4	1.11
16.7	8.38	16.1	8.78	9.2	1.7	13.9	6.58	10.1	16.52	13.1	7.68	13.9	3.51	10.9	2.58	11.4	2.6	17.8	5.29	10.1	16.52	0	5.29	17.2	4.66	7.3	5.88	10.1	16.52	16.7	8.38	16.7	8.38	16.7	8.38	7.3	5.88	10.1	16.52	17.2	4.66	10.1	16.52	13.1	7.68	13.9	6.58	14.4	1.11
16.7	8.38	16.1	8.78	9.2	1.7	13.9	3.51	10.1	16.52	13.1	7.68	13.9	3.51	11.4	2.6	9.2	1.7	10.1	16.52	10.1	16.52	0	5.29	13.9	3.51	16.1	8.78	10.1	16.52	13.1	7.68	13.1	7.68	14.4	1.11	7.3	5.88	13.1	7.68	17.2	4.66	13.9	6.58	16.1	8.78	17.2	4.66	13.9	6.58
16.7	8.38	16.1	8.78	8	4.38	13.9	3.51	16.1	8.78	13.1	7.68	13.9	3.51	10.4	6	9.2	1.7	13.1	7.68	10.4	6	0	5.29	13.9	6.58	0	5.29	10.1	16.52	16.7	8.38	16.7	8.38	16.1	8.78	16.7	8.38	10.1	16.52	16.1	8.78	10.1	16.52	13.9	6.58	13.9	6.58	7.3	5.88
16.7	8.38	16.1	8.78	16.7	8.38	13.9	6.58	10.1	16.52	8	4.38	7.3	5.88	10.9	2.58	9.2	1.7	17.8	5.29	10.1	16.52	0	5.29	10.4	6	16.7	8.38	10.1	16.52	7.3	5.88	10.1	16.52	10.1	16.52	7.3	5.88	17.2	4.66	13.9	6.58	13.9	6.58	13.1	7.68	10.1	16.52	10.1	16.52
16.7	8.38	16.1	8.78	16.7	8.38	13.9	6.58	10.1	16.52	13.1	7.68	13.9	3.51	7.3	5.88	11.4	2.6	17.8	5.29	10.1	16.52	0	5.29	10.1	16.52	16.1	8.78	10.1	16.52	7.3	5.88	8	4.38	10.1	16.52	7.3	5.88	17.2	4.66	10.1	16.52	10.1	16.52	13.1	7.68	16.1	8.78	16.7	8.38
16.7	8.38	16.1	8.78	16.7	8.38	13.9	3.51	16.1	8.78	13.1	7.68	13.9	3.51	10.4	6	9.2	1.7	13.1	7.68	10.4	6	0	5.29	13.9	6.58	0	5.29	10.1	16.52	16.7	8.38	16.7	8.38	16.1	8.78	16.7	8.38	10.1	16.52	16.1	8.78	10.1	16.52	13.9	6.58	13.9	6.58	7.3	5.88
16.7	8.38	16.1	8.78	16.7	8.38	13.9	3.51	10.1	16.52	7.3	5.88	13.9	3.51	11.4	2.6	11.4	2.6	17.8	5.29	10.1	16.52	0	5.29	10.4	6	7.3	5.88	10.1	16.52	7.3	5.88	13.1	7.68	7.3	5.88	7.3	5.88	10.1	16.52	14.4	1.11	13.9	6.58	13.1	7.68	10.1	16.52	10.1	16.52
16.7	8.38	16.1	8.78	16.7	8.38	13.9	3.51	10.1	16.52	7.3	5.88	13.9	3.51	11.4	2.6	11.4	2.6	17.8	5.29	10.1	16.52	0	5.29	10.4	6	7.3	5.88	10.1	16.52	7.3	5.88	13.1	7.68	7.3	5.88	7.3	5.88	10.1	16.52	14.4	1.11	13.9	6.58	13.1	7.68	10.1	16.52	10.1	16.52
16.7	8.38	16.1	8.78	16.7	8.38	13.9	3.51	10.1	16.52	7.3	5.88	13.9	3.51	11.4	2.6	11.4	2.6	17.8	5.29	10.1	16.52	0	5.29	10.4	6	7.3	5.88	10.1	16.52	7.3	5.88	13.1	7.68	7.3	5.88	7.3	5.88	10.1	16.52	14.4	1.11	13.9	6.58	13.1	7.68	10.1	16.52	10.1	16.52
16.7	8.38	16.1	8.78	16.7	8.38	13.9	3.51	10.1	16.52	7.3	5.88	13.9	3.51	11.4	2.6	11.4	2.6	17.8	5.29	10.1	16.52	0	5.29	10.4	6	17.2	4.66	10.1	16.52	7.3	5.88	13.1	7.68	7.3	5.88	7.3	5.88	10.1	16.52	14.4	1.11	13.9	6.58	13.1	7.68	10.1	16.52	10.1	16.52
16.7	8.38	16.1	8.78	16.7	8.38	13.9	3.51	10.1	16.52	7.3	5.88	13.9	3.51	11.4	2.6	11.4	2.6	17.8	5.29	10.1	16.52	0	5.29	10.4	6	17.2	4.66	10.1	16.52	7.3	5.88	13.1	7.68	7.3	5.88	7.3	5.88	10.1	16.52	0	5.29	10.1	16.52	13.1	7.68	10.1	16.52	10.1	16.52
16.7	8.38	16.1	8.78	16.7	8.38	13.9	3.51	10.1	16.52	7.3	5.88	13.9	3.51	11.4	2.6	11.4	2.6	16.7	8.38	10.1	16.52	0	5.29	10.4	6	16.1	8.78	10.1	16.52	7.3	5.88	13.1	7.68	7.3	5.88	7.3	5.88	10.1	16.52	14.4	1.11	13.9	6.58	13.1	7.68	17.2	4.66	10.1	16.52
16.7	8.38	10.9	2.58	9.2	1.7	13.9	6.58	10.1	16.52	13.1	7.68	13.9	3.51	0	5.29	9.2	1.7	16.1	8.78	10.1	16.52	0	5.29	17.2	4.66	16.7	8.38	13.1	7.68	13.1	7.68	14.4	1.11	16.1	8.78	7.3	5.88	13.9	6.58	16.1	8.78	13.9	6.58	17.2	4.66	17.2	4.66	16.1	8.78
16.7	8.38	10.9	2.58	9.2	1.7	13.9	6.58	10.1	16.52	13.1	7.68	13.9	3.51	11.1	1.54	14.4	1.11	16.1	8.78	10.1	16.52	0	5.29	7.3	5.88	16.7	8.38	10.1	16.52	7.3	5.88	13.1	7.68	16.1	8.78	7.3	5.88	13.1	7.68	16.1	8.78	13.9	6.58	10.1	16.52	17.2	4.66	16.1	8.78
16.7	8.38	10.1	16.52	9.2	1.7	13.9	6.58	10.1	16.52	13.1	7.68	13.9	6.58	11.4	2.6	9.2	1.7	17.8	5.29	10.1	16.52	0	5.29	10.1	16.52	13.1	7.68	10.1	16.52	7.3	5.88	13.9	6.58	10.4	6	7.3	5.88	16.1	8.78	13.9	6.58	10.1	16.52	13.1	7.68	16.1	8.78	10.1	16.52
16.7	8.38	10.1	16.52	9.2	1.7	13.9	6.58	10.1	16.52	13.1	7.68	13.9	6.58	11.4	2.6	9.2	1.7	17.8	5.29	10.1	16.52	0	5.29	10.1	16.52	13.1	7.68	10.1	16.52	7.3	5.88	13.9	6.58	10.4	6	7.3	5.88	16.1	8.78	13.9	6.58	10.1	16.52	13.1	7.68	16.1	8.78	10.1	16.52
16.7	8.38	10.1	16.52	9.2	1.7	13.9	6.58	10.1	16.52	13.1	7.68	13.9	6.58	11.4	2.6	9.2	1.7	17.8	5.29	10.1	16.52	0	5.29	10.1	16.52	13.1	7.68	10.1	16.52	13.1	7.68	13.9	6.58	10.4	6	7.3	5.88	16.1	8.78	13.9	6.58	10.1	16.52	13.9	6.58	16.1	8.78	10.1	16.52
16.7	8.38	10.1	16.52	11.4	2.6	13.9	6.58	10.1	16.52	13.1	7.68	13.9	6.58	11.4	2.6	11.4	2.6	16.1	8.78	10.1	16.52	0	5.29	0	5.29	16.7	8.38	10.1	16.52	7.3	5.88	7.3	5.88	13.9	6.58	13.1	7.68	16.1	8.78	17.2	4.66	0	5.29	13.1	7.68	10.1	16.52	10.1	16.52
16.7	8.38	10.4	6	16.7	8.38	13.9	6.58	10.1	16.52	9.2	1.7	13.9	3.51	8	4.38	9.2	1.7	13.1	7.68	10.1	16.52	0	5.29	16.7	8.38	0	5.29	10.1	16.52	16.7	8.38	10.1	16.52	10.4	6	13.1	7.68	10.1	16.52	0	5.29	13.9	6.58	13.9	6.58	17.2	4.66	17.2	4.66
16.7	8.38	10.4	6	16.7	8.38	13.9	3.51	10.1	16.52	16.7	8.38	13.9	3.51	11.4	2.6	11.4	2.6	16.7	8.38	10.1	16.52	0	5.29	10.4	6	13.9	6.58	10.1	16.52	7.3	5.88	13.9	6.58	7.3	5.88	7.3	5.88	10.1	16.52	14.4	1.11	13.9	6.58	13.1	7.68	16.1	8.78	10.1	16.52
16.7	8.38	17.2	4.66	16.1	8.78	13.9	6.58	10.1	16.52	13.1	7.68	10.4	6	10.9	2.58	11.4	2.6	17.8	5.29	10.1	16.52	0	5.29	10.4	6	16.7	8.38	10.1	16.52	0	5.29	10.1	16.52	10.4	6	7.3	5.88	17.2	4.66	13.1	7.68	13.9	6.58	13.1	7.68	10.1	16.52	10.1	16.52
16.7	8.38	17.2	4.66	8	4.38	13.9	6.58	10.1	16.52	13.1	7.68	13.9	3.51	10.9	2.58	9.2	1.7	16.7	8.38	10.1	16.52	0	5.29	7.3	5.88	13.1	7.68	10.1	16.52	7.3	5.88	13.1	7.68	16.1	8.78	7.3	5.88	10.1	16.52	17.2	4.66	10.1	16.52	13.9	6.58	10.1	16.52	16.7	8.38
16.7	8.38	17.2	4.66	8	4.38	13.9	3.51	10.1	16.52	7.3	5.88	13.9	3.51	11.4	2.6	11.4	2.6	16.7	8.38	10.1	16.52	0	5.29	10.4	6	16.1	8.78	10.1	16.52	7.3	5.88	13.9	6.58	7.3	5.88	7.3	5.88	10.1	16.52	14.4	1.11	13.9	6.58	13.1	7.68	16.1	8.78	10.1	16.52
16.7	8.38	17.2	4.66	13.1	7.68	13.9	6.58	10.1	16.52	7.3	5.88	13.9	3.51	9.2	1.7	9.2	1.7	17.8	5.29	10.1	16.52	0	5.29	16.1	8.78	7.3	5.88	10.1	16.52	0	5.29	14.4	1.11	10.4	6	7.3	5.88	10.1	16.52	13.1	7.68	13.9	6.58	13.1	7.68	7.3	5.88	16.1	8.78
16.7	8.38	17.2	4.66	13.1	7.68	13.9	6.58	10.1	16.52	7.3	5.88	13.9	3.51	11.4	2.6	9.2	1.7	17.8	5.29	10.1	16.52	0	5.29	10.4	6	7.3	5.88	10.1	16.52	0	5.29	14.4	1.11	10.4	6	7.3	5.88	10.1	16.52	13.1	7.68	13.9	6.58	13.1	7.68	7.3	5.88	16.1	8.78
16.7	8.38	17.2	4.66	13.1	7.68	13.9	6.58	10.1	16.52	7.3	5.88	13.9	3.51	11.4	2.6	9.2	1.7	17.8	5.29	10.1	16.52	0	5.29	10.4	6	7.3	5.88	10.1	16.52	0	5.29	14.4	1.11	10.4	6	7.3	5.88	10.1	16.52	13.1	7.68	13.9	6.58	13.1	7.68	7.3	5.88	16.1	8.78
16.7	8.38	17.2	4.66	13.1	7.68	13.9	6.58	10.1	16.52	7.3	5.88	13.9	3.51	11.4	2.6	9.2	1.7	17.8	5.29	10.1	16.52	0	5.29	10.4	6	7.3	5.88	10.1	16.52	0	5.29	14.4	1.11	10.4	6	7.3	5.88	10.1	16.52	13.1	7.68	13.9	6.58	13.1	7.68	7.3	5.88	16.1	8.78
16.7	8.38	17.2	4.66	16.7	8.38	13.9	6.58	10.1	16.52	7.3	5.88	13.9	3.51	9.2	1.7	9.2	1.7	17.8	5.29	10.1	16.52	0	5.29	10.9	2.58	0	5.29	10.1	16.52	16.7	8.38	13.9	6.58	17.2	4.66	13.1	7.68	10.1	16.52	0	5.29	13.9	6.58	13.1	7.68	7.3	5.88	10.1	16.52
16.7	8.38	17.2	4.66	16.7	8.38	13.9	6.58	10.1	16.52	9.2	1.7	16.1	8.78	10.9	2.58	11.4	2.6	17.8	5.29	10.1	16.52	0	5.29	10.4	6	7.3	5.88	10.1	16.52	16.7	8.38	14.4	1.11	17.2	4.66	7.3	5.88	10.1	16.52	13.9	6.58	13.9	6.58	13.1	7.68	17.2	4.66	10.1	16.52
16.7	8.38	17.2	4.66	16.7	8.38	13.9	6.58	10.1	16.52	9.2	1.7	13.9	3.51	8	4.38	9.2	1.7	17.8	5.29	13.2	2.89	0	5.29	10.9	2.58	0	5.29	10.1	16.52	16.7	8.38	10.1	16.52	10.4	6	13.1	7.68	10.1	16.52	0	5.29	13.9	6.58	13.1	7.68	7.3	5.88	10.1	16.52
16.7	8.38	17.2	4.66	16.7	8.38	13.9	6.58	10.1	16.52	13.1	7.68	13.9	6.58	10.9	2.58	11.4	2.6	17.8	5.29	10.1	16.52	0	5.29	10.1	16.52	16.7	8.38	10.1	16.52	16.7	8.38	14.4	1.11	10.1	16.52	7.3	5.88	10.1	16.52	13.1	7.68	13.9	6.58	13.1	7.68	13.9	6.58	10.1	16.52
16.7	8.38	17.2	4.66	16.7	8.38	13.9	3.51	10.1	16.52	7.3	5.88	13.9	3.51	11.4	2.6	11.4	2.6	17.8	5.29	10.1	16.52	0	5.29	10.4	6	16.7	8.38	10.1	16.52	16.7	8.38	17.2	4.66	17.2	4.66	7.3	5.88	10.1	16.52	13.1	7.68	10.1	16.52	13.1	7.68	10.1	16.52	10.1	16.52
16.7	8.38	17.2	4.66	16.7	8.38	13.9	3.51	10.1	16.52	7.3	5.88	13.9	3.51	11.4	2.6	11.4	2.6	16.7	8.38	10.1	16.52	0	5.29	10.9	2.58	13.9	6.58	10.1	16.52	7.3	5.88	13.1	7.68	13.1	7.68	7.3	5.88	13.9	6.58	14.4	1.11	13.9	6.58	13.1	7.68	16.1	8.78	10.1	16.52
16.7	8.38	17.2	4.66	16.7	8.38	13.9	3.51	10.1	16.52	7.3	5.88	13.9	3.51	11.4	2.6	11.4	2.6	16.7	8.38	10.1	16.52	0	5.29	10.4	6	7.3	5.88	10.1	16.52	7.3	5.88	7.3	5.88	17.2	4.66	7.3	5.88	10.1	16.52	13.1	7.68	10.1	16.52	13.1	7.68	10.1	16.52	10.1	16.52
16.7	8.38	17.2	4.66	16.7	8.38	13.9	3.51	10.1	16.52	7.3	5.88	13.9	3.51	11.4	2.6	11.4	2.6	16.7	8.38	10.1	16.52	0	5.29	10.4	6	16.1	8.78	10.1	16.52	7.3	5.88	13.9	6.58	7.3	5.88	7.3	5.88	10.1	16.52	14.4	1.11	13.9	6.58	13.1	7.68	16.1	8.78	10.1	16.52
16.7	8.38	17.2	4.66	16.7	8.38	13.9	3.51	10.1	16.52	7.3	5.88	13.9	3.51	11.4	2.6	11.4	2.6	16.7	8.38	10.1	16.52	0	5.29	10.4	6	16.1	8.78	10.1	16.52	7.3	5.88	13.9	6.58	7.3	5.88	7.3	5.88	10.1	16.52	14.4	1.11	13.9	6.58	13.1	7.68	16.1	8.78	10.1	16.52
16.7	8.38	17.2	4.66	16.7	8.38	13.9	3.51	10.1	16.52	7.3	5.88	13.9	3.51	11.4	2.6	11.4	2.6	16.7	8.38	10.1	16.52	0	5.29	10.4	6	16.1	8.78	10.1	16.52	7.3	5.88	13.1	7.68	7.3	5.88	7.3	5.88	10.1	16.52	14.4	1.11	13.9	6.58	13.1	7.68	16.1	8.78	10.1	16.52
16.7	8.38	17.2	4.66	16.7	8.38	13.9	3.51	10.1	16.52	7.3	5.88	13.9	3.51	11.4	2.6	11.4	2.6	16.7	8.38	10.1	16.52	0	5.29	10.4	6	16.1	8.78	10.1	16.52	7.3	5.88	13.1	7.68	7.3	5.88	7.3	5.88	10.1	16.52	14.4	1.11	13.9	6.58	13.1	7.68	16.1	8.78	10.1	16.52
16.7	8.38	17.2	4.66	16.7	8.38	13.9	3.51	10.1	16.52	7.3	5.88	13.9	3.51	11.4	2.6	11.4	2.6	16.7	8.38	10.1	16.52	0	5.29	10.4	6	16.1	8.78	10.1	16.52	7.3	5.88	13.1	7.68	7.3	5.88	7.3	5.88	10.1	16.52	14.4	1.11	13.9	6.58	13.1	7.68	16.1	8.78	10.1	16.52
16.7	8.38	17.2	4.66	16.7	8.38	13.9	3.51	10.1	16.52	7.3	5.88	13.9	3.51	11.4	2.6	11.4	2.6	16.7	8.38	10.1	16.52	0	5.29	10.4	6	16.1	8.78	10.1	16.52	7.3	5.88	13.1	7.68	10.1	16.52	7.3	5.88	13.9	6.58	14.4	1.11	10.1	16.52	13.1	7.68	16.1	8.78	10.1	16.52
16.7	8.38	17.2	4.66	16.7	8.38	13.9	3.51	10.1	16.52	7.3	5.88	13.9	3.51	11.4	2.6	11.4	2.6	16.7	8.38	10.1	16.52	0	5.29	10.4	6	16.1	8.78	10.1	16.52	7.3	5.88	13.1	7.68	13.1	7.68	7.3	5.88	13.9	6.58	14.4	1.11	13.9	6.58	13.1	7.68	16.1	8.78	10.1	16.52
16.7	8.38	17.2	4.66	16.7	8.38	13.9	3.51	10.1	16.52	7.3	5.88	13.9	3.51	11.4	2.6	11.4	2.6	16.7	8.38	10.1	16.52	0	5.29	10.4	6	16.1	8.78	10.1	16.52	7.3	5.88	13.1	7.68	13.1	7.68	7.3	5.88	10.1	16.52	14.4	1.11	13.9	6.58	13.1	7.68	17.2	4.66	10.1	16.52
16.7	8.38	17.2	4.66	16.7	8.38	13.9	3.51	10.1	16.52	7.3	5.88	13.9	3.51	11.4	2.6	11.4	2.6	16.7	8.38	10.1	16.52	0	5.29	10.4	6	16.1	8.78	10.1	16.52	16.7	8.38	13.1	7.68	7.3	5.88	7.3	5.88	13.9	6.58	14.4	1.11	13.9	6.58	13.1	7.68	16.1	8.78	10.1	16.52
16.7	8.38	17.2	4.66	16.7	8.38	13.9	3.51	10.1	16.52	7.3	5.88	13.9	3.51	11.4	2.6	11.4	2.6	16.7	8.38	10.1	16.52	0	5.29	10.4	6	16.1	8.78	10.1	16.52	16.7	8.38	13.1	7.68	7.3	5.88	7.3	5.88	13.9	6.58	14.4	1.11	13.9	6.58	13.1	7.68	16.1	8.78	10.1	16.52
17.2	4.66	11.4	2.6	13.9	6.58	16.1	8.78	13.1	7.68	13.9	6.58	9.2	1.7	16.7	8.38	9.2	1.7	13.9	3.51	13.9	6.58	7.3	5.88	16.1	8.78	13.9	6.58	13.9	6.58	16.7	8.38	16.1	8.78	8	4.38	13.1	7.68	10.1	16.52	16.1	8.78	10.1	16.52	13.9	6.58	16.7	8.38	17.2	4.66
17.2	4.66	16.1	8.78	9.2	1.7	13.9	6.58	10.1	16.52	13.1	7.68	13.9	3.51	11.4	2.6	9.2	1.7	10.1	16.52	10.1	16.52	0	5.29	13.9	3.51	16.1	8.78	10.1	16.52	13.1	7.68	0	5.29	13.1	7.68	7.3	5.88	13.1	7.68	17.2	4.66	13.9	6.58	16.1	8.78	17.2	4.66	10.1	16.52
17.2	4.66	16.1	8.78	9.2	1.7	13.9	6.58	10.1	16.52	13.1	7.68	13.9	3.51	0	5.29	9.2	1.7	10.1	16.52	10.1	16.52	0	5.29	13.9	3.51	16.1	8.78	10.1	16.52	13.1	7.68	0	5.29	14.4	1.11	7.3	5.88	13.1	7.68	17.2	4.66	13.9	6.58	16.1	8.78	17.2	4.66	10.1	16.52
17.2	4.66	16.1	8.78	9.2	1.7	13.9	6.58	10.1	16.52	13.1	7.68	13.9	3.51	0	5.29	9.2	1.7	10.1	16.52	10.1	16.52	0	5.29	13.9	3.51	16.1	8.78	10.1	16.52	13.1	7.68	0	5.29	14.4	1.11	7.3	5.88	13.1	7.68	17.2	4.66	13.9	6.58	16.1	8.78	17.2	4.66	10.1	16.52
17.2	4.66	16.1	8.78	11.4	2.6	13.9	6.58	10.1	16.52	13.1	7.68	13.9	3.51	16.7	8.38	11.4	2.6	16.1	8.78	10.4	6	0	5.29	17.2	4.66	0	5.29	10.1	16.52	14.4	1.11	16.1	8.78	13.9	6.58	13.1	7.68	13.9	6.58	16.1	8.78	0	5.29	17.2	4.66	10.1	16.52	10.1	16.52
17.2	4.66	16.1	8.78	11.4	2.6	13.9	3.51	10.1	16.52	13.1	7.68	13.9	3.51	11.4	2.6	9.2	1.7	10.1	16.52	10.1	16.52	0	5.29	13.9	3.51	16.1	8.78	10.1	16.52	13.1	7.68	0	5.29	13.1	7.68	7.3	5.88	13.1	7.68	17.2	4.66	13.9	6.58	16.1	8.78	17.2	4.66	10.1	16.52
17.2	4.66	16.1	8.78	16.1	8.78	10.2	2.33	10.1	16.52	13.1	7.68	13.9	6.58	10.2	2.33	10.6	2.3	17.8	5.29	10.1	16.52	0	5.29	7.3	5.88	13.1	7.68	10.1	16.52	7.3	5.88	10.1	16.52	10.1	16.52	13.1	7.68	17.2	4.66	10.1	16.52	13.9	6.58	13.9	6.58	16.1	8.78	10.4	6
17.2	4.66	16.1	8.78	16.1	8.78	13.9	3.51	10.1	16.52	13.1	7.68	13.9	6.58	7.3	5.88	9.2	1.7	11.4	2.6	10.1	16.52	0	5.29	16.7	8.38	13.1	7.68	16.1	8.78	7.3	5.88	13.9	6.58	10.1	16.52	13.1	7.68	16.1	8.78	10.1	16.52	13.9	6.58	13.9	6.58	13.9	6.58	13.9	6.58
17.2	4.66	16.1	8.78	16.1	8.78	13.9	3.51	10.1	16.52	13.1	7.68	13.9	3.51	11.4	2.6	11.4	2.6	17.8	5.29	10.1	16.52	0	5.29	16.7	8.38	13.1	7.68	10.1	16.52	7.3	5.88	13.9	6.58	10.1	16.52	13.1	7.68	16.1	8.78	16.1	8.78	13.9	6.58	13.9	6.58	10.1	16.52	10.1	16.52
17.2	4.66	16.1	8.78	16.1	8.78	13.9	3.51	10.1	16.52	13.1	7.68	13.9	3.51	10.2	2.33	11.4	2.6	17.8	5.29	10.1	16.52	0	5.29	7.3	5.88	13.1	7.68	10.1	16.52	7.3	5.88	10.1	16.52	10.1	16.52	13.1	7.68	17.2	4.66	10.1	16.52	13.9	6.58	14.4	1.11	16.1	8.78	10.4	6
17.2	4.66	16.1	8.78	16.1	8.78	13.9	3.51	10.1	16.52	13.1	7.68	13.9	3.51	10.2	2.33	11.4	2.6	17.8	5.29	10.1	16.52	0	5.29	7.3	5.88	13.1	7.68	10.1	16.52	7.3	5.88	10.1	16.52	10.1	16.52	13.1	7.68	17.2	4.66	10.1	16.52	13.9	6.58	14.4	1.11	16.1	8.78	10.4	6
17.2	4.66	16.1	8.78	16.1	8.78	13.9	3.51	10.1	16.52	13.1	7.68	13.9	3.51	10.2	2.33	11.4	2.6	17.8	5.29	10.1	16.52	0	5.29	7.3	5.88	13.1	7.68	10.1	16.52	7.3	5.88	10.1	16.52	10.1	16.52	13.1	7.68	17.2	4.66	10.1	16.52	13.9	6.58	14.4	1.11	16.1	8.78	10.4	6
17.2	4.66	16.1	8.78	13.1	7.68	13.9	6.58	10.1	16.52	9.2	1.7	16.1	8.78	10.9	2.58	11.4	2.6	17.8	5.29	10.1	16.52	0	5.29	10.4	6	7.3	5.88	10.1	16.52	7.3	5.88	14.4	1.11	16.1	8.78	7.3	5.88	10.1	16.52	13.1	7.68	13.9	6.58	13.1	7.68	17.2	4.66	10.1	16.52
17.2	4.66	16.1	8.78	13.1	7.68	13.9	6.58	10.1	16.52	9.2	1.7	16.1	8.78	10.9	2.58	11.4	2.6	17.8	5.29	10.1	16.52	0	5.29	10.4	6	7.3	5.88	10.1	16.52	7.3	5.88	14.4	1.11	16.1	8.78	7.3	5.88	10.1	16.52	13.1	7.68	13.9	6.58	13.1	7.68	17.2	4.66	10.1	16.52
17.2	4.66	16.1	8.78	16.7	8.38	13.9	6.58	10.1	16.52	9.2	1.7	16.1	8.78	10.9	2.58	11.4	2.6	17.8	5.29	10.1	16.52	0	5.29	10.4	6	16.1	8.78	10.1	16.52	7.3	5.88	14.4	1.11	17.2	4.66	7.3	5.88	10.1	16.52	13.9	6.58	13.9	6.58	13.1	7.68	17.2	4.66	10.1	16.52
17.2	4.66	10.1	16.52	9.2	1.7	13.9	6.58	10.1	16.52	13.1	7.68	13.9	3.51	8	4.38	11.4	2.6	17.8	5.29	10.1	16.52	0	5.29	10.4	6	7.3	5.88	10.1	16.52	7.3	5.88	16.1	8.78	14.4	1.11	16.7	8.38	16.7	8.38	10.1	16.52	13.9	6.58	13.9	6.58	14.4	1.11	10.1	16.52
17.2	4.66	10.1	16.52	16.7	8.38	13.9	6.58	10.1	16.52	13.1	7.68	10.4	6	10.9	2.58	11.4	2.6	17.8	5.29	10.1	16.52	0	5.29	10.4	6	16.7	8.38	10.1	16.52	7.3	5.88	13.9	6.58	16.1	8.78	7.3	5.88	17.2	4.66	13.1	7.68	13.9	6.58	13.1	7.68	10.1	16.52	10.1	16.52
17.2	4.66	17.2	4.66	11.4	2.6	13.9	6.58	10.1	16.52	13.1	7.68	13.9	3.51	7.3	5.88	11.4	2.6	16.1	8.78	10.4	6	0	5.29	16.1	8.78	16.1	8.78	10.1	16.52	14.4	1.11	16.1	8.78	17.2	4.66	13.1	7.68	13.9	6.58	16.1	8.78	0	5.29	10.1	16.52	10.1	16.52	10.1	16.52
17.2	4.66	17.2	4.66	16.1	8.78	13.9	6.58	10.1	16.52	8	4.38	17.2	4.66	13.1	7.68	11.4	2.6	17.8	5.29	10.1	16.52	0	5.29	17.2	4.66	16.7	8.38	10.1	16.52	16.1	8.78	14.4	1.11	17.2	4.66	7.3	5.88	13.9	6.58	13.1	7.68	13.9	6.58	13.1	7.68	10.1	16.52	10.1	16.52
17.2	4.66	17.2	4.66	16.1	8.78	13.9	6.58	10.1	16.52	8	4.38	17.2	4.66	13.1	7.68	11.4	2.6	17.8	5.29	10.1	16.52	0	5.29	17.2	4.66	16.7	8.38	10.1	16.52	16.1	8.78	14.4	1.11	17.2	4.66	7.3	5.88	13.9	6.58	13.1	7.68	13.9	6.58	13.1	7.68	10.1	16.52	10.1	16.52
17.2	4.66	17.2	4.66	16.7	8.38	13.9	6.58	10.1	16.52	7.3	5.88	13.9	3.51	11.4	2.6	9.2	1.7	17.8	5.29	10.1	16.52	0	5.29	10.4	6	7.3	5.88	10.1	16.52	0	5.29	14.4	1.11	10.4	6	7.3	5.88	10.1	16.52	13.1	7.68	13.9	6.58	13.1	7.68	7.3	5.88	16.1	8.78
17.2	4.66	17.2	4.66	16.7	8.38	13.9	6.58	10.1	16.52	7.3	5.88	13.9	3.51	11.4	2.6	9.2	1.7	17.8	5.29	10.1	16.52	0	5.29	10.4	6	16.7	8.38	10.1	16.52	16.7	8.38	14.4	1.11	10.1	16.52	7.3	5.88	10.1	16.52	10.1	16.52	13.9	6.58	13.1	7.68	7.3	5.88	10.1	16.52
17.2	4.66	17.2	4.66	16.7	8.38	13.9	6.58	10.1	16.52	7.3	5.88	13.9	3.51	11.4	2.6	9.2	1.7	17.8	5.29	17.2	4.66	0	5.29	10.4	6	17.2	4.66	10.1	16.52	7.3	5.88	14.4	1.11	7.3	5.88	7.3	5.88	10.1	16.52	13.1	7.68	10.1	16.52	13.1	7.68	16.1	8.78	10.1	16.52
17.2	4.66	17.2	4.66	16.7	8.38	13.9	6.58	10.1	16.52	9.2	1.7	13.9	6.58	16.7	8.38	0	5.29	13.1	7.68	10.1	16.52	0	5.29	16.7	8.38	7.3	5.88	10.1	16.52	16.7	8.38	13.9	6.58	17.2	4.66	7.3	5.88	7.3	5.88	13.1	7.68	13.9	6.58	13.1	7.68	10.1	16.52	10.1	16.52
17.2	4.66	17.2	4.66	16.7	8.38	13.9	6.58	10.1	16.52	9.2	1.7	17.2	4.66	10.9	2.58	11.4	2.6	17.8	5.29	10.1	16.52	0	5.29	10.4	6	16.7	8.38	10.1	16.52	16.1	8.78	13.9	6.58	10.4	6	7.3	5.88	17.2	4.66	13.1	7.68	13.9	6.58	13.1	7.68	13.9	6.58	10.1	16.52
17.2	4.66	17.2	4.66	16.7	8.38	13.9	6.58	10.1	16.52	9.2	1.7	17.2	4.66	13.1	7.68	9.2	1.7	13.1	7.68	10.1	16.52	0	5.29	17.2	4.66	16.1	8.78	10.1	16.52	16.1	8.78	13.1	7.68	17.2	4.66	7.3	5.88	10.1	16.52	13.1	7.68	13.9	6.58	13.1	7.68	10.1	16.52	10.4	6
17.2	4.66	17.2	4.66	16.7	8.38	13.9	6.58	10.1	16.52	8	4.38	0	5.29	10.9	2.58	11.4	2.6	16.7	8.38	10.1	16.52	0	5.29	10.4	6	16.7	8.38	10.1	16.52	0	5.29	10.1	16.52	17.2	4.66	7.3	5.88	17.2	4.66	13.1	7.68	13.9	6.58	13.1	7.68	10.1	16.52	10.1	16.52
17.2	4.66	17.2	4.66	16.7	8.38	13.9	6.58	10.1	16.52	8	4.38	10.4	6	10.9	2.58	11.4	2.6	17.8	5.29	10.1	16.52	0	5.29	10.9	2.58	10.4	6	10.1	16.52	7.3	5.88	10.1	16.52	10.4	6	7.3	5.88	17.2	4.66	13.1	7.68	13.9	6.58	13.1	7.68	10.1	16.52	10.1	16.52
17.2	4.66	17.2	4.66	16.7	8.38	13.9	6.58	10.1	16.52	8	4.38	10.4	6	10.9	2.58	11.4	2.6	17.8	5.29	10.1	16.52	0	5.29	10.4	6	16.1	8.78	10.1	16.52	16.7	8.38	10.1	16.52	10.4	6	7.3	5.88	10.1	16.52	13.1	7.68	10.1	16.52	13.1	7.68	10.1	16.52	10.1	16.52
17.2	4.66	17.2	4.66	16.7	8.38	13.9	6.58	10.1	16.52	8	4.38	10.4	6	10.9	2.58	11.4	2.6	17.8	5.29	10.1	16.52	0	5.29	10.4	6	16.7	8.38	10.1	16.52	7.3	5.88	13.9	6.58	16.1	8.78	7.3	5.88	17.2	4.66	13.1	7.68	13.9	6.58	13.1	7.68	10.1	16.52	10.1	16.52
17.2	4.66	17.2	4.66	16.7	8.38	13.9	6.58	10.1	16.52	8	4.38	16.7	8.38	11.4	2.6	11.4	2.6	17.8	5.29	10.1	16.52	0	5.29	13.2	2.89	16.1	8.78	10.1	16.52	16.7	8.38	14.4	1.11	10.4	6	7.3	5.88	10.1	16.52	13.1	7.68	13.9	6.58	13.1	7.68	10.1	16.52	10.1	16.52
17.2	4.66	17.2	4.66	16.7	8.38	13.9	6.58	10.1	16.52	8	4.38	17.2	4.66	10.6	2.3	11.4	2.6	17.8	5.29	10.1	16.52	0	5.29	10.4	6	16.7	8.38	10.1	16.52	7.3	5.88	13.9	6.58	16.1	8.78	7.3	5.88	16.1	8.78	13.1	7.68	10.1	16.52	13.1	7.68	13.9	6.58	10.1	16.52
17.2	4.66	17.2	4.66	16.7	8.38	13.9	6.58	10.1	16.52	8	4.38	17.2	4.66	10.6	2.3	11.4	2.6	17.8	5.29	10.1	16.52	0	5.29	10.4	6	16.7	8.38	10.1	16.52	7.3	5.88	10.1	16.52	10.4	6	7.3	5.88	17.2	4.66	13.1	7.68	13.9	6.58	13.1	7.68	13.9	6.58	10.1	16.52
17.2	4.66	17.2	4.66	16.7	8.38	13.9	6.58	10.1	16.52	13.1	7.68	13.9	3.51	11.4	2.6	9.2	1.7	17.8	5.29	10.1	16.52	0	5.29	10.4	6	7.3	5.88	10.1	16.52	7.3	5.88	10.1	16.52	16.1	8.78	7.3	5.88	13.9	6.58	14.4	1.11	13.9	6.58	13.1	7.68	7.3	5.88	13.9	6.58
13.9	3.51	16.1	8.78	16.1	8.78	13.9	3.51	10.1	16.52	13.1	7.68	13.9	3.51	0	5.29	11.4	2.6	7.3	5.88	10.1	16.52	0	5.29	16.7	8.38	13.1	7.68	10.4	6	16.7	8.38	13.1	7.68	17.2	4.66	13.1	7.68	17.2	4.66	13.9	6.58	10.1	16.52	13.9	6.58	17.2	4.66	10.1	16.52
7.3	5.88	11.4	2.6	7.3	5.88	13.9	6.58	10.1	16.52	13.1	7.68	13.9	3.51	16.1	8.78	9.2	1.7	17.2	4.66	16.1	8.78	13.1	7.68	10.4	6	13.9	6.58	13.9	6.58	13.1	7.68	7.3	5.88	17.2	4.66	13.1	7.68	17.2	4.66	10.1	16.52	13.1	7.68	13.9	6.58	13.9	6.58	16.1	8.78
7.3	5.88	11.4	2.6	7.3	5.88	13.9	6.58	10.1	16.52	13.1	7.68	13.9	3.51	11.1	1.54	9.2	1.7	17.2	4.66	16.1	8.78	13.1	7.68	10.4	6	13.9	6.58	13.9	6.58	13.1	7.68	7.3	5.88	13.9	6.58	13.1	7.68	17.2	4.66	10.1	16.52	13.1	7.68	13.9	6.58	13.9	6.58	16.1	8.78
7.3	5.88	11.4	2.6	13.9	6.58	10.1	16.52	13.1	7.68	13.9	3.51	16.7	8.38	8	4.38	9.2	1.7	17.2	4.66	16.1	8.78	13.1	7.68	17.2	4.66	13.9	6.58	13.9	6.58	13.1	7.68	13.1	7.68	16.1	8.78	13.1	7.68	17.2	4.66	10.1	16.52	10.1	16.52	13.9	6.58	17.2	4.66	16.1	8.78
7.3	5.88	13.9	6.58	16.7	8.38	13.9	6.58	10.1	16.52	16.7	8.38	13.9	6.58	11.4	2.6	11.4	2.6	17.8	5.29	10.1	16.52	0	5.29	10.4	6	16.7	8.38	10.1	16.52	17.2	4.66	13.9	6.58	10.1	16.52	7.3	5.88	10.1	16.52	13.1	7.68	13.9	6.58	13.1	7.68	10.1	16.52	10.1	16.52
7.3	5.88	16.1	8.78	11.4	2.6	13.9	6.58	10.1	16.52	13.1	7.68	13.1	7.68	11.4	2.6	11.4	2.6	17.8	5.29	10.1	16.52	0	5.29	7.3	5.88	16.7	8.38	10.1	16.52	16.7	8.38	16.1	8.78	16.7	8.38	13.1	7.68	16.1	8.78	16.1	8.78	13.1	7.68	13.1	7.68	10.1	16.52	17.2	4.66
7.3	5.88	16.1	8.78	11.4	2.6	10.1	16.52	10.1	16.52	13.1	7.68	10.1	16.52	13.1	7.68	11.4	2.6	17.8	5.29	13.9	6.58	0	5.29	10.1	16.52	13.1	7.68	10.1	16.52	0	5.29	16.7	8.38	16.7	8.38	7.3	5.88	17.2	4.66	16.1	8.78	0	5.29	13.1	7.68	10.1	16.52	10.1	16.52
7.3	5.88	10.1	16.52	16.1	8.78	13.9	6.58	10.1	16.52	16.7	8.38	13.9	3.51	10.9	2.58	9.2	1.7	17.8	5.29	10.1	16.52	0	5.29	10.4	6	7.3	5.88	10.1	16.52	13.1	7.68	10.1	16.52	10.4	6	7.3	5.88	10.1	16.52	14.4	1.11	13.9	6.58	13.1	7.68	7.3	5.88	13.9	6.58
7.3	5.88	10.1	16.52	13.1	7.68	13.9	6.58	10.1	16.52	13.1	7.68	13.9	3.51	10.9	2.58	9.2	1.7	17.8	5.29	10.1	16.52	0	5.29	17.2	4.66	16.7	8.38	10.1	16.52	7.3	5.88	8	4.38	16.1	8.78	13.1	7.68	10.1	16.52	14.4	1.11	10.1	16.52	13.1	7.68	7.3	5.88	10.1	16.52
7.3	5.88	10.6	2.3	13.1	7.68	13.9	6.58	10.1	16.52	7.3	5.88	13.9	3.51	11.4	2.6	9.2	1.7	17.8	5.29	10.1	16.52	0	5.29	10.4	6	7.3	5.88	10.1	16.52	16.7	8.38	13.1	7.68	16.1	8.78	13.1	7.68	10.1	16.52	10.1	16.52	13.9	6.58	13.1	7.68	7.3	5.88	10.1	16.52
7.3	5.88	11.1	1.54	16.1	8.78	13.9	6.58	10.1	16.52	13.1	7.68	13.9	3.51	9.2	1.7	11.4	2.6	17.8	5.29	10.1	16.52	0	5.29	10.4	6	7.3	5.88	10.1	16.52	13.1	7.68	10.1	16.52	10.4	6	7.3	5.88	10.1	16.52	14.4	1.11	10.1	16.52	7.3	5.88	7.3	5.88	10.1	16.52
7.3	5.88	11.1	1.54	16.1	8.78	13.9	6.58	10.1	16.52	13.1	7.68	13.9	3.51	9.2	1.7	11.4	2.6	17.8	5.29	10.1	16.52	0	5.29	10.4	6	17.2	4.66	10.1	16.52	13.1	7.68	10.1	16.52	10.4	6	7.3	5.88	10.1	16.52	14.4	1.11	10.1	16.52	7.3	5.88	7.3	5.88	10.1	16.52
7.3	5.88	16.7	8.38	9.2	1.7	13.9	6.58	10.1	16.52	13.1	7.68	13.9	6.58	11.4	2.6	11.4	2.6	17.8	5.29	10.1	16.52	0	5.29	16.7	8.38	16.7	8.38	10.1	16.52	16.7	8.38	7.3	5.88	7.3	5.88	16.7	8.38	16.1	8.78	16.7	8.38	13.1	7.68	13.1	7.68	10.1	16.52	17.2	4.66
7.3	5.88	17.2	4.66	9.2	1.7	13.9	6.58	10.1	16.52	7.3	5.88	13.9	3.51	9.2	1.7	9.2	1.7	17.8	5.29	10.1	16.52	0	5.29	10.4	6	16.7	8.38	10.1	16.52	17.2	4.66	14.4	1.11	16.7	8.38	7.3	5.88	10.1	16.52	14.4	1.11	13.9	6.58	13.1	7.68	7.3	5.88	16.1	8.78
7.3	5.88	17.2	4.66	9.2	1.7	13.9	6.58	10.1	16.52	7.3	5.88	13.9	3.51	9.2	1.7	9.2	1.7	17.8	5.29	10.1	16.52	0	5.29	10.4	6	16.7	8.38	10.1	16.52	17.2	4.66	14.4	1.11	16.7	8.38	7.3	5.88	10.1	16.52	14.4	1.11	13.9	6.58	13.1	7.68	7.3	5.88	10.1	16.52
7.3	5.88	17.2	4.66	13.1	7.68	13.9	6.58	10.1	16.52	7.3	5.88	13.9	3.51	11.4	2.6	9.2	1.7	10.1	16.52	10.1	16.52	0	5.29	10.4	6	16.1	8.78	10.1	16.52	7.3	5.88	13.1	7.68	16.1	8.78	7.3	5.88	10.1	16.52	14.4	1.11	10.1	16.52	13.1	7.68	7.3	5.88	10.1	16.52
7.3	5.88	17.2	4.66	13.1	7.68	13.9	6.58	10.1	16.52	7.3	5.88	13.9	3.51	10.6	2.3	9.2	1.7	17.8	5.29	10.1	16.52	0	5.29	10.4	6	13.1	7.68	10.1	16.52	7.3	5.88	13.1	7.68	16.1	8.78	7.3	5.88	10.1	16.52	14.4	1.11	10.1	16.52	13.1	7.68	16.7	8.38	10.1	16.52
7.3	5.88	17.2	4.66	16.7	8.38	13.9	6.58	10.1	16.52	13.1	7.68	10.2	2.33	10.9	2.58	11.4	2.6	17.8	5.29	10.1	16.52	0	5.29	10.1	16.52	16.1	8.78	10.1	16.52	17.2	4.66	14.4	1.11	16.7	8.38	13.1	7.68	10.1	16.52	13.1	7.68	13.9	6.58	13.1	7.68	10.1	16.52	10.1	16.52
7.3	5.88	17.2	4.66	17.2	4.66	13.9	6.58	10.1	16.52	8	4.38	13.9	3.51	11.4	2.6	11.4	2.6	17.8	5.29	10.1	16.52	0	5.29	10.4	6	7.3	5.88	10.1	16.52	13.1	7.68	10.1	16.52	13.9	6.58	13.1	7.68	10.1	16.52	14.4	1.11	13.9	6.58	13.1	7.68	7.3	5.88	13.9	6.58
7.3	5.88	17.2	4.66	17.2	4.66	13.9	6.58	10.1	16.52	13.1	7.68	13.9	3.51	11.4	2.6	11.4	2.6	17.8	5.29	10.1	16.52	0	5.29	10.4	6	7.3	5.88	16.1	8.78	13.1	7.68	10.1	16.52	16.1	8.78	13.1	7.68	10.1	16.52	14.4	1.11	13.9	6.58	13.1	7.68	7.3	5.88	13.9	6.58
7.3	5.88	17.2	4.66	17.2	4.66	13.9	6.58	10.1	16.52	13.1	7.68	13.9	3.51	11.4	2.6	11.4	2.6	17.8	5.29	10.1	16.52	0	5.29	10.4	6	7.3	5.88	10.1	16.52	13.1	7.68	10.1	16.52	16.1	8.78	13.1	7.68	10.1	16.52	0	5.29	13.9	6.58	13.1	7.68	17.2	4.66	13.9	6.58
7.3	5.88	17.2	4.66	17.2	4.66	13.9	6.58	10.1	16.52	13.1	7.68	13.9	3.51	11.4	2.6	11.4	2.6	17.8	5.29	10.1	16.52	0	5.29	10.4	6	7.3	5.88	10.1	16.52	13.1	7.68	10.1	16.52	10.1	16.52	13.1	7.68	10.1	16.52	13.9	6.58	13.9	6.58	13.1	7.68	7.3	5.88	13.9	6.58
7.3	5.88	17.2	4.66	17.2	4.66	13.9	6.58	10.1	16.52	13.1	7.68	13.9	3.51	11.4	2.6	11.4	2.6	17.8	5.29	10.1	16.52	0	5.29	17.2	4.66	7.3	5.88	10.1	16.52	13.1	7.68	10.1	16.52	10.1	16.52	13.1	7.68	10.1	16.52	14.4	1.11	13.9	6.58	13.1	7.68	7.3	5.88	13.9	6.58
9.2	1.7	9.2	1.7	13.9	6.58	10.1	16.52	13.1	7.68	13.9	3.51	16.7	8.38	8	4.38	9.2	1.7	16.7	8.38	17.2	4.66	13.1	7.68	17.2	4.66	10.1	16.52	14.4	1.11	13.1	7.68	13.1	7.68	16.1	8.78	13.1	7.68	16.1	8.78	10.1	16.52	13.9	6.58	13.9	6.58	10.1	16.52	16.1	8.78
9.2	1.7	10.4	6	9.2	1.7	13.9	6.58	10.1	16.52	13.1	7.68	13.9	6.58	11.4	2.6	11.4	2.6	17.8	5.29	10.1	16.52	0	5.29	16.1	8.78	16.7	8.38	13.9	6.58	13.1	7.68	17.2	4.66	10.1	16.52	7.3	5.88	17.2	4.66	16.1	8.78	0	5.29	16.1	8.78	13.1	7.68	10.6	2.3
9.2	1.7	17.2	4.66	11.4	2.6	13.9	6.58	10.1	16.52	16.7	8.38	13.9	3.51	0	5.29	9.2	1.7	17.8	5.29	10.1	16.52	0	5.29	16.1	8.78	13.1	7.68	10.1	16.52	16.7	8.38	16.7	8.38	7.3	5.88	13.1	7.68	10.1	16.52	10.1	16.52	0	5.29	13.1	7.68	14.4	1.11	16.1	8.78
11.4	2.6	7.3	5.88	13.9	6.58	10.1	16.52	13.1	7.68	13.9	3.51	16.7	8.38	8	4.38	9.2	1.7	17.2	4.66	16.1	8.78	13.1	7.68	10.4	6	13.9	6.58	13.9	6.58	13.1	7.68	7.3	5.88	13.9	6.58	13.1	7.68	17.2	4.66	10.1	16.52	13.1	7.68	13.9	6.58	13.9	6.58	16.1	8.78
11.4	2.6	7.3	5.88	13.9	6.58	10.1	16.52	13.1	7.68	13.9	3.51	16.7	8.38	8	4.38	9.2	1.7	17.2	4.66	16.1	8.78	13.1	7.68	17.2	4.66	16.1	8.78	13.9	6.58	13.1	7.68	13.1	7.68	16.1	8.78	13.1	7.68	17.2	4.66	13.9	6.58	13.9	6.58	13.9	6.58	17.2	4.66	16.1	8.78
11.4	2.6	9.2	1.7	13.9	6.58	10.1	16.52	10.1	16.52	10.2	2.33	9.2	1.7	16.7	8.38	9.2	1.7	7.3	5.88	16.1	8.78	7.3	5.88	17.2	4.66	17.2	4.66	10.1	16.52	13.1	7.68	13.1	7.68	10.1	16.52	7.3	5.88	17.2	4.66	13.1	7.68	10.1	16.52	13.9	6.58	17.2	4.66	10.1	16.52
11.4	2.6	9.2	1.7	13.9	6.58	10.1	16.52	10.1	16.52	10.2	2.33	9.2	1.7	16.7	8.38	9.2	1.7	7.3	5.88	16.1	8.78	7.3	5.88	17.2	4.66	17.2	4.66	10.1	16.52	13.1	7.68	13.1	7.68	10.1	16.52	7.3	5.88	17.2	4.66	16.7	8.38	13.9	6.58	13.9	6.58	17.2	4.66	10.1	16.52
11.4	2.6	9.2	1.7	13.9	6.58	10.1	16.52	10.1	16.52	13.9	3.51	8	4.38	16.7	8.38	9.2	1.7	7.3	5.88	16.1	8.78	7.3	5.88	17.2	4.66	17.2	4.66	10.1	16.52	13.1	7.68	13.1	7.68	10.1	16.52	7.3	5.88	17.2	4.66	13.1	7.68	10.1	16.52	13.9	6.58	10.1	16.52	10.1	16.52
11.4	2.6	9.2	1.7	13.9	6.58	10.1	16.52	13.1	7.68	13.9	6.58	16.7	8.38	8	4.38	9.2	1.7	16.7	8.38	16.1	8.78	13.1	7.68	17.2	4.66	10.1	16.52	14.4	1.11	13.1	7.68	13.1	7.68	16.1	8.78	13.1	7.68	16.1	8.78	10.1	16.52	13.9	6.58	13.9	6.58	10.1	16.52	16.1	8.78
11.4	2.6	9.2	1.7	13.9	6.58	10.1	16.52	13.1	7.68	10.1	16.52	16.7	8.38	8	4.38	9.2	1.7	17.2	4.66	16.1	8.78	13.1	7.68	17.2	4.66	13.9	6.58	13.9	6.58	13.1	7.68	13.1	7.68	17.2	4.66	13.1	7.68	10.1	16.52	10.1	16.52	10.1	16.52	13.9	6.58	17.2	4.66	16.1	8.78
11.4	2.6	9.2	1.7	13.9	6.58	10.1	16.52	13.1	7.68	13.9	3.51	7.3	5.88	13.1	7.68	9.2	1.7	10.9	2.58	16.1	8.78	13.1	7.68	17.2	4.66	14.4	1.11	10.1	16.52	13.1	7.68	17.2	4.66	16.1	8.78	7.3	5.88	16.1	8.78	10.1	16.52	13.9	6.58	13.9	6.58	10.1	16.52	16.1	8.78
11.4	2.6	9.2	1.7	13.9	6.58	10.1	16.52	13.1	7.68	13.9	3.51	8	4.38	8	4.38	9.2	1.7	7.3	5.88	16.1	8.78	16.7	8.38	17.2	4.66	17.2	4.66	10.1	16.52	13.1	7.68	13.1	7.68	16.1	8.78	13.1	7.68	7.3	5.88	10.1	16.52	13.9	6.58	13.9	6.58	13.9	6.58	10.1	16.52
11.4	2.6	9.2	1.7	13.9	6.58	10.1	16.52	13.1	7.68	13.9	3.51	13.1	7.68	8	4.38	10.2	2.33	11.4	2.6	16.1	8.78	13.1	7.68	10.4	6	10.1	16.52	13.9	6.58	0	5.29	13.1	7.68	17.2	4.66	13.1	7.68	10.1	16.52	13.9	6.58	10.1	16.52	13.1	7.68	17.2	4.66	10.1	16.52
11.4	2.6	9.2	1.7	13.9	6.58	10.1	16.52	13.1	7.68	13.9	3.51	16.7	8.38	9.2	1.7	9.2	1.7	17.2	4.66	16.1	8.78	13.1	7.68	17.2	4.66	13.9	6.58	13.9	6.58	13.1	7.68	13.1	7.68	16.1	8.78	13.1	7.68	17.2	4.66	10.1	16.52	13.9	6.58	13.9	6.58	17.2	4.66	16.1	8.78
11.4	2.6	9.2	1.7	13.9	6.58	10.1	16.52	13.1	7.68	13.9	3.51	16.7	8.38	8	4.38	9.2	1.7	16.1	8.78	16.1	8.78	13.1	7.68	10.4	6	13.9	6.58	13.9	6.58	13.1	7.68	13.1	7.68	16.1	8.78	13.1	7.68	17.2	4.66	13.9	6.58	13.9	6.58	13.9	6.58	17.2	4.66	16.1	8.78
11.4	2.6	9.2	1.7	13.9	6.58	10.1	16.52	13.1	7.68	13.9	3.51	16.7	8.38	8	4.38	9.2	1.7	17.2	4.66	16.1	8.78	13.1	7.68	7.3	5.88	17.2	4.66	13.9	6.58	16.1	8.78	13.1	7.68	17.2	4.66	13.1	7.68	16.1	8.78	14.4	1.11	10.1	16.52	13.9	3.51	10.1	16.52	17.2	4.66
11.4	2.6	9.2	1.7	13.9	6.58	10.1	16.52	13.1	7.68	13.9	3.51	16.7	8.38	8	4.38	9.2	1.7	17.2	4.66	10.4	6	16.7	8.38	17.2	4.66	16.1	8.78	13.9	6.58	13.1	7.68	13.1	7.68	16.1	8.78	13.1	7.68	17.2	4.66	10.1	16.52	10.1	16.52	13.9	6.58	17.2	4.66	16.1	8.78
11.4	2.6	9.2	1.7	13.9	6.58	10.1	16.52	13.1	7.68	13.9	3.51	16.7	8.38	13.1	7.68	9.2	1.7	0	5.29	16.1	8.78	13.1	7.68	17.2	4.66	13.9	6.58	13.9	6.58	13.9	3.51	13.1	7.68	16.1	8.78	13.1	7.68	17.2	4.66	10.1	16.52	13.9	6.58	13.9	6.58	10.1	16.52	10.1	16.52
11.4	2.6	9.2	1.7	13.9	6.58	10.1	16.52	13.1	7.68	13.9	3.51	16.7	8.38	13.1	7.68	9.2	1.7	0	5.29	16.1	8.78	13.1	7.68	17.2	4.66	10.1	16.52	13.9	6.58	13.9	3.51	13.1	7.68	16.1	8.78	13.1	7.68	17.2	4.66	10.1	16.52	13.9	6.58	13.9	6.58	10.1	16.52	10.1	16.52
11.4	2.6	9.2	1.7	13.9	6.58	10.1	16.52	13.1	7.68	13.9	3.51	16.7	8.38	16.7	8.38	9.2	1.7	17.2	4.66	16.1	8.78	13.1	7.68	16.1	8.78	17.2	4.66	10.1	16.52	13.1	7.68	13.1	7.68	16.1	8.78	13.1	7.68	17.2	4.66	10.1	16.52	13.9	6.58	10.1	16.52	10.1	16.52	16.1	8.78
11.4	2.6	9.2	1.7	13.9	6.58	10.1	16.52	13.1	7.68	13.9	3.51	16.7	8.38	16.7	8.38	9.2	1.7	17.2	4.66	16.1	8.78	13.1	7.68	16.1	8.78	17.2	4.66	10.1	16.52	13.1	7.68	13.1	7.68	16.1	8.78	13.1	7.68	17.2	4.66	10.1	16.52	13.9	6.58	10.1	16.52	10.1	16.52	16.1	8.78
11.4	2.6	9.2	1.7	13.9	6.58	10.1	16.52	13.1	7.68	13.9	3.51	16.7	8.38	16.7	8.38	9.2	1.7	17.2	4.66	16.1	8.78	13.1	7.68	16.1	8.78	17.2	4.66	10.1	16.52	13.1	7.68	13.1	7.68	16.1	8.78	13.1	7.68	17.2	4.66	10.1	16.52	13.9	6.58	10.1	16.52	10.1	16.52	16.1	8.78
11.4	2.6	9.2	1.7	13.9	6.58	10.1	16.52	13.1	7.68	13.9	3.51	16.7	8.38	16.7	8.38	9.2	1.7	17.2	4.66	16.1	8.78	13.1	7.68	16.1	8.78	17.2	4.66	10.1	16.52	13.1	7.68	13.1	7.68	16.1	8.78	13.1	7.68	17.2	4.66	10.1	16.52	13.9	6.58	10.1	16.52	10.1	16.52	16.1	8.78
11.4	2.6	9.2	1.7	13.9	3.51	10.1	16.52	13.1	7.68	13.9	3.51	16.7	8.38	10.9	2.58	11.4	2.6	10.1	16.52	16.1	8.78	13.1	7.68	17.2	4.66	10.1	16.52	13.9	6.58	13.1	7.68	10.1	16.52	16.1	8.78	13.1	7.68	17.2	4.66	16.7	8.38	13.9	6.58	7.3	5.88	10.1	16.52	16.1	8.78
11.4	2.6	11.4	2.6	9.2	1.7	13.9	6.58	10.1	16.52	13.1	7.68	13.9	6.58	11.4	2.6	9.2	1.7	17.8	5.29	10.1	16.52	0	5.29	16.1	8.78	13.1	7.68	10.1	16.52	16.7	8.38	16.7	8.38	7.3	5.88	13.1	7.68	10.1	16.52	10.1	16.52	0	5.29	16.7	8.38	14.4	1.11	13.9	6.58
11.4	2.6	11.4	2.6	13.9	6.58	10.1	16.52	10.1	16.52	13.9	6.58	16.7	8.38	9.2	1.7	0	5.29	16.7	8.38	16.1	8.78	13.1	7.68	17.2	4.66	13.1	7.68	10.1	16.52	10.1	16.52	13.1	7.68	16.1	8.78	16.7	8.38	17.2	4.66	10.1	16.52	13.9	6.58	13.1	7.68	10.1	16.52	16.1	8.78
11.4	2.6	11.4	2.6	13.9	6.58	10.1	16.52	17.8	5.29	13.9	3.51	13.1	7.68	10.2	2.33	9.2	1.7	0	5.29	16.1	8.78	13.1	7.68	17.2	4.66	13.9	6.58	13.9	6.58	13.1	7.68	7.3	5.88	17.2	4.66	13.1	7.68	10.1	16.52	10.1	16.52	13.9	6.58	7.3	5.88	10.1	16.52	16.1	8.78
11.4	2.6	11.4	2.6	13.9	6.58	10.1	16.52	13.1	7.68	13.9	6.58	13.1	7.68	7.3	5.88	9.2	1.7	17.2	4.66	16.1	8.78	13.1	7.68	17.2	4.66	13.9	6.58	13.9	6.58	13.1	7.68	13.9	6.58	16.1	8.78	13.1	7.68	17.2	4.66	10.1	16.52	13.9	6.58	13.9	6.58	17.2	4.66	16.1	8.78
11.4	2.6	11.4	2.6	13.9	6.58	10.1	16.52	13.1	7.68	13.9	6.58	16.7	8.38	9.2	1.7	14.4	1.11	16.7	8.38	16.1	8.78	7.3	5.88	7.3	5.88	13.9	6.58	10.1	16.52	13.1	7.68	17.8	5.29	17.2	4.66	16.7	8.38	16.1	8.78	10.1	16.52	13.9	6.58	13.9	3.51	16.1	8.78	16.1	8.78
11.4	2.6	11.4	2.6	13.9	6.58	10.1	16.52	13.1	7.68	13.9	6.58	16.7	8.38	9.2	1.7	14.4	1.11	16.7	8.38	16.1	8.78	7.3	5.88	7.3	5.88	13.9	6.58	10.1	16.52	13.1	7.68	13.1	7.68	17.2	4.66	16.7	8.38	16.1	8.78	17.2	4.66	13.9	6.58	13.9	3.51	16.1	8.78	16.1	8.78
11.4	2.6	11.4	2.6	13.9	6.58	10.1	16.52	13.1	7.68	13.9	6.58	16.7	8.38	9.2	1.7	14.4	1.11	16.7	8.38	16.1	8.78	7.3	5.88	11.4	2.6	13.9	6.58	10.1	16.52	13.1	7.68	13.1	7.68	17.2	4.66	13.1	7.68	16.1	8.78	10.1	16.52	13.9	6.58	13.9	3.51	16.1	8.78	16.1	8.78
11.4	2.6	11.4	2.6	13.9	6.58	10.1	16.52	13.1	7.68	13.9	6.58	16.7	8.38	9.2	1.7	0	5.29	7.3	5.88	16.1	8.78	13.1	7.68	17.2	4.66	13.1	7.68	10.1	16.52	10.1	16.52	13.1	7.68	16.1	8.78	16.7	8.38	17.2	4.66	10.1	16.52	13.9	6.58	13.1	7.68	10.1	16.52	16.1	8.78
11.4	2.6	11.4	2.6	13.9	6.58	10.1	16.52	13.1	7.68	13.9	6.58	16.7	8.38	9.2	1.7	0	5.29	16.7	8.38	16.1	8.78	13.1	7.68	16.7	8.38	13.1	7.68	10.1	16.52	10.1	16.52	13.1	7.68	16.1	8.78	16.7	8.38	17.2	4.66	10.1	16.52	13.9	6.58	13.1	7.68	10.1	16.52	16.7	8.38
11.4	2.6	11.4	2.6	13.9	6.58	10.1	16.52	13.1	7.68	13.9	6.58	16.7	8.38	8	4.38	0	5.29	16.7	8.38	16.1	8.78	13.1	7.68	17.2	4.66	13.1	7.68	10.1	16.52	10.1	16.52	13.1	7.68	16.1	8.78	16.7	8.38	17.2	4.66	10.1	16.52	13.9	6.58	13.1	7.68	10.1	16.52	16.1	8.78
11.4	2.6	11.4	2.6	13.9	6.58	10.1	16.52	13.1	7.68	13.9	6.58	13.9	3.51	8	4.38	9.2	1.7	16.7	8.38	16.1	8.78	13.1	7.68	17.2	4.66	13.9	6.58	10.1	16.52	10.1	16.52	13.1	7.68	10.4	6	17.8	5.29	16.1	8.78	10.1	16.52	13.9	6.58	13.9	6.58	13.9	6.58	16.1	8.78
11.4	2.6	11.4	2.6	13.9	6.58	10.1	16.52	13.1	7.68	13.9	6.58	13.9	3.51	8	4.38	9.2	1.7	16.7	8.38	16.1	8.78	13.1	7.68	17.2	4.66	13.9	6.58	10.1	16.52	10.1	16.52	13.1	7.68	10.4	6	17.8	5.29	16.1	8.78	10.1	16.52	13.9	6.58	13.9	6.58	13.9	6.58	16.1	8.78
11.4	2.6	11.4	2.6	13.9	6.58	10.1	16.52	13.1	7.68	13.9	3.51	7.3	5.88	10.9	2.58	9.2	1.7	10.1	16.52	16.1	8.78	13.1	7.68	7.3	5.88	13.9	6.58	16.1	8.78	13.1	7.68	10.1	16.52	17.2	4.66	13.1	7.68	17.2	4.66	10.1	16.52	13.9	6.58	16.1	8.78	10.1	16.52	16.7	8.38
11.4	2.6	11.4	2.6	13.9	6.58	10.1	16.52	13.1	7.68	13.9	3.51	8	4.38	9.2	1.7	9.2	1.7	17.2	4.66	16.1	8.78	13.1	7.68	16.1	8.78	14.4	1.11	10.1	16.52	10.1	16.52	13.1	7.68	10.1	16.52	13.1	7.68	17.2	4.66	17.2	4.66	10.1	16.52	13.9	3.51	10.1	16.52	14.4	1.11
11.4	2.6	11.4	2.6	13.9	6.58	10.1	16.52	13.1	7.68	13.9	3.51	8	4.38	9.2	1.7	9.2	1.7	17.2	4.66	16.1	8.78	13.1	7.68	16.1	8.78	14.4	1.11	10.1	16.52	10.1	16.52	13.1	7.68	10.1	16.52	13.1	7.68	17.2	4.66	17.2	4.66	10.1	16.52	13.9	3.51	10.1	16.52	14.4	1.11
11.4	2.6	11.4	2.6	13.9	6.58	10.1	16.52	13.1	7.68	13.9	3.51	8	4.38	8	4.38	9.2	1.7	10.4	6	16.1	8.78	13.1	7.68	17.2	4.66	13.9	6.58	13.9	6.58	13.1	7.68	13.1	7.68	16.1	8.78	13.1	7.68	17.2	4.66	10.1	16.52	13.9	6.58	13.9	6.58	10.1	16.52	16.7	8.38
11.4	2.6	11.4	2.6	13.9	6.58	10.1	16.52	13.1	7.68	13.9	3.51	8	4.38	8	4.38	9.2	1.7	17.2	4.66	16.1	8.78	13.1	7.68	17.2	4.66	17.2	4.66	10.1	16.52	13.1	7.68	13.1	7.68	10.1	16.52	13.1	7.68	17.2	4.66	13.9	6.58	13.9	6.58	13.9	6.58	13.9	6.58	10.1	16.52
11.4	2.6	11.4	2.6	13.9	6.58	10.1	16.52	13.1	7.68	13.9	3.51	17.8	5.29	8	4.38	9.2	1.7	17.2	4.66	16.1	8.78	13.1	7.68	10.1	16.52	13.9	6.58	17.2	4.66	13.1	7.68	16.7	8.38	17.2	4.66	13.1	7.68	16.1	8.78	10.1	16.52	13.9	6.58	13.9	6.58	10.1	16.52	16.7	8.38
11.4	2.6	11.4	2.6	13.9	6.58	10.1	16.52	13.1	7.68	13.9	3.51	11.1	1.54	9.2	1.7	0	5.29	16.1	8.78	16.1	8.78	13.1	7.68	17.2	4.66	16.1	8.78	13.9	6.58	10.1	16.52	13.9	6.58	13.9	6.58	13.1	7.68	17.2	4.66	10.1	16.52	13.9	6.58	13.9	6.58	10.1	16.52	16.1	8.78
11.4	2.6	11.4	2.6	13.9	6.58	10.1	16.52	13.1	7.68	13.9	3.51	11.1	1.54	9.2	1.7	13.1	7.68	0	5.29	16.1	8.78	17.8	5.29	17.2	4.66	13.9	6.58	16.1	8.78	13.1	7.68	7.3	5.88	17.2	4.66	16.7	8.38	7.3	5.88	16.1	8.78	10.1	16.52	10.1	16.52	10.1	16.52	16.1	8.78
11.4	2.6	11.4	2.6	13.9	6.58	10.1	16.52	13.1	7.68	13.9	3.51	13.1	7.68	9.2	1.7	9.2	1.7	17.2	4.66	16.1	8.78	13.1	7.68	16.1	8.78	16.1	8.78	13.9	6.58	13.1	7.68	13.9	6.58	16.1	8.78	13.1	7.68	17.2	4.66	10.1	16.52	13.9	6.58	10.1	16.52	10.1	16.52	16.1	8.78
11.4	2.6	11.4	2.6	13.9	6.58	10.1	16.52	13.1	7.68	13.9	3.51	13.1	7.68	9.2	1.7	9.2	1.7	17.2	4.66	16.1	8.78	13.1	7.68	17.2	4.66	16.1	8.78	14.4	1.11	10.1	16.52	13.9	6.58	16.1	8.78	13.1	7.68	17.2	4.66	10.1	16.52	13.9	6.58	13.9	6.58	10.1	16.52	16.1	8.78
11.4	2.6	11.4	2.6	13.9	6.58	10.1	16.52	13.1	7.68	13.9	3.51	13.1	7.68	9.2	1.7	8	4.38	17.2	4.66	16.1	8.78	17.8	5.29	17.2	4.66	13.9	6.58	13.9	6.58	13.1	7.68	17.2	4.66	16.1	8.78	13.1	7.68	7.3	5.88	10.1	16.52	10.1	16.52	10.1	16.52	10.1	16.52	16.1	8.78
11.4	2.6	11.4	2.6	13.9	6.58	10.1	16.52	13.1	7.68	13.9	3.51	13.1	7.68	9.2	1.7	8	4.38	17.2	4.66	16.1	8.78	13.1	7.68	17.2	4.66	13.9	6.58	13.9	6.58	13.1	7.68	17.2	4.66	16.1	8.78	13.1	7.68	7.3	5.88	10.1	16.52	10.1	16.52	10.1	16.52	10.1	16.52	10.4	6
11.4	2.6	11.4	2.6	13.9	6.58	10.1	16.52	13.1	7.68	13.9	3.51	13.1	7.68	9.2	1.7	8	4.38	17.2	4.66	17.2	4.66	13.1	7.68	7.3	5.88	16.1	8.78	13.9	6.58	13.1	7.68	13.9	6.58	16.1	8.78	13.1	7.68	17.2	4.66	10.1	16.52	13.9	6.58	13.9	6.58	10.1	16.52	16.1	8.78
11.4	2.6	11.4	2.6	13.9	6.58	10.1	16.52	13.1	7.68	13.9	3.51	13.1	7.68	8	4.38	9.2	1.7	17.2	4.66	16.1	8.78	13.1	7.68	17.2	4.66	13.9	6.58	13.9	6.58	13.1	7.68	13.1	7.68	13.9	6.58	13.1	7.68	10.1	16.52	10.1	16.52	13.9	6.58	13.9	6.58	10.1	16.52	10.1	16.52
11.4	2.6	11.4	2.6	13.9	6.58	10.1	16.52	13.1	7.68	13.9	3.51	13.1	7.68	16.7	8.38	9.2	1.7	17.2	4.66	16.1	8.78	13.1	7.68	17.2	4.66	13.9	6.58	13.9	6.58	13.1	7.68	13.1	7.68	10.1	16.52	13.1	7.68	17.2	4.66	10.1	16.52	10.1	16.52	13.9	6.58	10.1	16.52	16.1	8.78
11.4	2.6	11.4	2.6	13.9	6.58	10.1	16.52	13.1	7.68	13.9	3.51	13.1	7.68	17.2	4.66	9.2	1.7	13.9	6.58	16.1	8.78	13.1	7.68	10.1	16.52	13.9	6.58	13.9	6.58	13.1	7.68	13.9	6.58	13.9	6.58	13.1	7.68	10.1	16.52	10.1	16.52	13.9	6.58	13.9	6.58	10.1	16.52	17.2	4.66
11.4	2.6	11.4	2.6	13.9	6.58	10.1	16.52	13.1	7.68	13.9	3.51	13.1	7.68	17.2	4.66	9.2	1.7	17.2	4.66	16.1	8.78	13.1	7.68	17.2	4.66	13.9	6.58	13.9	6.58	13.1	7.68	13.9	6.58	16.1	8.78	13.1	7.68	10.1	16.52	10.1	16.52	13.9	6.58	13.9	6.58	10.1	16.52	16.1	8.78
11.4	2.6	11.4	2.6	13.9	6.58	10.1	16.52	13.1	7.68	13.9	3.51	16.7	8.38	11.4	2.6	9.2	1.7	10.1	16.52	16.1	8.78	13.1	7.68	17.2	4.66	13.9	6.58	16.1	8.78	13.1	7.68	10.1	16.52	17.2	4.66	13.1	7.68	17.2	4.66	10.1	16.52	13.9	6.58	0	5.29	10.1	16.52	16.1	8.78
11.4	2.6	11.4	2.6	13.9	6.58	10.1	16.52	13.1	7.68	13.9	3.51	16.7	8.38	11.4	2.6	9.2	1.7	10.1	16.52	16.1	8.78	13.1	7.68	17.2	4.66	13.9	6.58	16.1	8.78	13.1	7.68	10.1	16.52	17.2	4.66	13.1	7.68	17.2	4.66	10.1	16.52	13.9	6.58	0	5.29	10.1	16.52	10.9	2.58
11.4	2.6	11.4	2.6	13.9	6.58	10.1	16.52	13.1	7.68	13.9	3.51	16.7	8.38	10.9	2.58	9.2	1.7	10.1	16.52	16.1	8.78	13.1	7.68	7.3	5.88	13.9	6.58	16.1	8.78	13.1	7.68	10.1	16.52	17.2	4.66	13.1	7.68	10.1	16.52	10.1	16.52	13.9	6.58	0	5.29	10.1	16.52	10.9	2.58
11.4	2.6	11.4	2.6	13.9	6.58	10.1	16.52	13.1	7.68	13.9	3.51	16.7	8.38	10.9	2.58	9.2	1.7	10.1	16.52	16.1	8.78	13.1	7.68	16.1	8.78	14.4	1.11	16.1	8.78	13.1	7.68	10.4	6	16.1	8.78	13.1	7.68	17.2	4.66	10.1	16.52	10.1	16.52	13.9	6.58	10.1	16.52	10.4	6
11.4	2.6	11.4	2.6	13.9	6.58	10.1	16.52	13.1	7.68	13.9	3.51	16.7	8.38	10.9	2.58	9.2	1.7	10.1	16.52	16.1	8.78	13.1	7.68	17.2	4.66	13.9	6.58	16.1	8.78	13.1	7.68	10.1	16.52	17.2	4.66	13.1	7.68	7.3	5.88	13.9	6.58	13.9	6.58	16.1	8.78	10.1	16.52	16.7	8.38
11.4	2.6	11.4	2.6	13.9	6.58	10.1	16.52	13.1	7.68	13.9	3.51	16.7	8.38	8	4.38	9.2	1.7	16.1	8.78	16.1	8.78	13.1	7.68	16.1	8.78	16.1	8.78	13.9	6.58	13.1	7.68	7.3	5.88	13.9	6.58	13.1	7.68	16.1	8.78	10.1	16.52	13.9	6.58	13.9	6.58	10.1	16.52	16.1	8.78
11.4	2.6	11.4	2.6	13.9	6.58	10.1	16.52	13.1	7.68	13.9	3.51	16.7	8.38	8	4.38	9.2	1.7	16.1	8.78	16.1	8.78	13.1	7.68	16.1	8.78	16.7	8.38	13.9	6.58	13.1	7.68	7.3	5.88	16.1	8.78	13.1	7.68	16.1	8.78	10.1	16.52	13.9	6.58	13.9	6.58	10.1	16.52	16.1	8.78
11.4	2.6	11.4	2.6	13.9	6.58	10.1	16.52	13.1	7.68	13.9	3.51	16.7	8.38	8	4.38	9.2	1.7	10.1	16.52	16.1	8.78	13.1	7.68	17.2	4.66	13.9	6.58	16.1	8.78	13.1	7.68	13.1	7.68	16.1	8.78	13.1	7.68	17.2	4.66	10.1	16.52	13.9	6.58	13.9	6.58	10.1	16.52	16.1	8.78
11.4	2.6	11.4	2.6	13.9	6.58	10.1	16.52	13.1	7.68	13.9	3.51	16.7	8.38	8	4.38	9.2	1.7	10.1	16.52	16.1	8.78	13.1	7.68	17.2	4.66	16.1	8.78	13.9	6.58	13.1	7.68	13.1	7.68	16.1	8.78	13.1	7.68	17.2	4.66	10.1	16.52	13.9	6.58	13.9	6.58	10.1	16.52	16.7	8.38
11.4	2.6	11.4	2.6	13.9	6.58	10.1	16.52	13.1	7.68	13.9	3.51	16.7	8.38	8	4.38	9.2	1.7	17.2	4.66	16.1	8.78	13.1	7.68	16.1	8.78	13.9	6.58	10.1	16.52	17.8	5.29	13.1	7.68	10.1	16.52	13.1	7.68	17.2	4.66	17.2	4.66	10.1	16.52	13.9	3.51	10.1	16.52	14.4	1.11
11.4	2.6	11.4	2.6	13.9	6.58	10.1	16.52	13.1	7.68	13.9	3.51	16.7	8.38	8	4.38	9.2	1.7	17.2	4.66	16.1	8.78	13.1	7.68	16.1	8.78	16.1	8.78	10.1	16.52	13.1	7.68	10.1	16.52	16.1	8.78	13.1	7.68	17.2	4.66	13.1	7.68	13.1	7.68	13.9	6.58	13.9	6.58	16.1	8.78
11.4	2.6	11.4	2.6	13.9	6.58	10.1	16.52	13.1	7.68	13.9	3.51	16.7	8.38	8	4.38	9.2	1.7	17.2	4.66	16.1	8.78	13.1	7.68	16.1	8.78	16.1	8.78	10.1	16.52	13.1	7.68	10.1	16.52	16.1	8.78	13.1	7.68	17.2	4.66	13.1	7.68	13.1	7.68	13.9	6.58	13.9	6.58	16.1	8.78
11.4	2.6	11.4	2.6	13.9	6.58	10.1	16.52	13.1	7.68	13.9	3.51	16.7	8.38	8	4.38	9.2	1.7	17.2	4.66	16.1	8.78	13.1	7.68	16.1	8.78	13.1	7.68	13.9	6.58	13.1	7.68	7.3	5.88	17.2	4.66	13.1	7.68	16.1	8.78	16.1	8.78	13.9	6.58	13.9	6.58	10.1	16.52	16.1	8.78
11.4	2.6	11.4	2.6	13.9	6.58	10.1	16.52	13.1	7.68	13.9	3.51	16.7	8.38	8	4.38	9.2	1.7	17.2	4.66	16.1	8.78	13.1	7.68	17.2	4.66	13.9	6.58	10.1	16.52	13.1	7.68	13.1	7.68	16.1	8.78	13.1	7.68	16.1	8.78	10.1	16.52	13.9	6.58	13.9	6.58	10.1	16.52	16.1	8.78
11.4	2.6	11.4	2.6	13.9	6.58	10.1	16.52	13.1	7.68	13.9	3.51	16.7	8.38	8	4.38	9.2	1.7	17.2	4.66	16.1	8.78	13.1	7.68	17.2	4.66	17.2	4.66	10.1	16.52	13.1	7.68	13.1	7.68	16.1	8.78	13.1	7.68	17.2	4.66	10.1	16.52	13.9	6.58	13.9	6.58	10.1	16.52	16.1	8.78
11.4	2.6	11.4	2.6	13.9	6.58	10.1	16.52	13.1	7.68	13.9	3.51	16.7	8.38	8	4.38	8	4.38	7.3	5.88	16.1	8.78	17.8	5.29	17.2	4.66	13.9	6.58	13.9	6.58	13.1	7.68	17.2	4.66	16.1	8.78	13.1	7.68	7.3	5.88	10.1	16.52	10.1	16.52	10.1	16.52	10.1	16.52	10.9	2.58
11.4	2.6	11.4	2.6	13.9	6.58	10.1	16.52	16.7	8.38	13.9	6.58	7.3	5.88	8	4.38	9.2	1.7	10.4	6	10.4	6	13.1	7.68	17.2	4.66	13.9	6.58	13.9	6.58	13.1	7.68	16.7	8.38	16.1	8.78	13.1	7.68	17.2	4.66	10.1	16.52	16.1	8.78	13.9	6.58	10.1	16.52	17.2	4.66
11.4	2.6	11.4	2.6	13.9	6.58	10.1	16.52	16.7	8.38	13.9	6.58	9.2	1.7	8	4.38	0.00000	0.00000	8	4.38	10.4	6	13.1	7.68	10.1	16.52	16.1	8.78	13.9	6.58	10.1	16.52	13.1	7.68	16.1	8.78	13.1	7.68	17.2	4.66	10.1	16.52	16.1	8.78	13.9	6.58	10.1	16.52	17.2	4.66
11.4	2.6	11.4	2.6	13.9	3.51	10.1	16.52	13.1	7.68	13.9	6.58	16.7	8.38	8	4.38	9.2	1.7	16.1	8.78	16.1	8.78	13.1	7.68	7.3	5.88	13.9	6.58	10.1	16.52	13.1	7.68	13.1	7.68	10.1	16.52	13.1	7.68	17.2	4.66	10.1	16.52	10.1	16.52	13.9	6.58	10.1	16.52	10.1	16.52
11.4	2.6	11.4	2.6	13.9	3.51	10.1	16.52	13.1	7.68	13.9	3.51	16.7	8.38	9.2	1.7	8	4.38	7.3	5.88	16.1	8.78	17.8	5.29	17.2	4.66	13.9	6.58	13.9	6.58	13.1	7.68	17.2	4.66	16.1	8.78	13.1	7.68	7.3	5.88	10.1	16.52	10.1	16.52	10.1	16.52	10.1	16.52	10.9	2.58
11.4	2.6	16.1	8.78	9.2	1.7	13.9	6.58	10.1	16.52	13.1	7.68	13.9	3.51	11.4	2.6	9.2	1.7	17.8	5.29	10.1	16.52	0	5.29	16.1	8.78	13.1	7.68	10.1	16.52	16.7	8.38	16.7	8.38	16.7	8.38	13.1	7.68	10.1	16.52	10.1	16.52	0	5.29	16.7	8.38	14.4	1.11	13.9	6.58
11.4	2.6	16.1	8.78	9.2	1.7	13.9	6.58	10.1	16.52	13.1	7.68	13.9	3.51	11.4	2.6	9.2	1.7	17.8	5.29	10.1	16.52	0	5.29	16.1	8.78	13.1	7.68	10.1	16.52	16.7	8.38	16.7	8.38	16.7	8.38	13.1	7.68	10.1	16.52	10.1	16.52	0	5.29	16.7	8.38	14.4	1.11	13.9	6.58
11.4	2.6	16.1	8.78	11.4	2.6	13.9	6.58	10.1	16.52	13.1	7.68	13.9	3.51	11.4	2.6	9.2	1.7	17.8	5.29	10.1	16.52	0	5.29	16.1	8.78	13.1	7.68	10.1	16.52	16.7	8.38	16.7	8.38	7.3	5.88	13.1	7.68	10.1	16.52	10.1	16.52	0	5.29	16.7	8.38	14.4	1.11	13.9	6.58
11.4	2.6	16.1	8.78	11.4	2.6	13.9	6.58	10.1	16.52	13.1	7.68	13.9	3.51	11.4	2.6	9.2	1.7	17.8	5.29	10.1	16.52	0	5.29	16.1	8.78	13.1	7.68	10.1	16.52	16.7	8.38	16.7	8.38	7.3	5.88	13.1	7.68	10.1	16.52	10.1	16.52	0	5.29	16.7	8.38	14.4	1.11	13.9	6.58
11.4	2.6	16.1	8.78	11.4	2.6	13.9	6.58	10.1	16.52	13.1	7.68	13.9	3.51	11.4	2.6	9.2	1.7	17.8	5.29	10.1	16.52	0	5.29	16.1	8.78	13.1	7.68	10.1	16.52	16.7	8.38	16.7	8.38	7.3	5.88	13.1	7.68	10.1	16.52	10.1	16.52	0	5.29	16.7	8.38	14.4	1.11	13.9	6.58
11.4	2.6	16.1	8.78	13.9	6.58	13.1	7.68	13.9	6.58	9.2	1.7	10.9	2.58	8	4.38	0	5.29	11.4	2.6	13.9	3.51	10.4	6	16.7	8.38	10.9	2.58	13.9	3.51	10.6	2.3	16.1	8.78	13.9	3.51	13.1	7.68	8	4.38	10.1	16.52	17.2	4.66	16.7	8.38	17.8	5.29	8	4.38
11.4	2.6	16.1	8.78	17.2	4.66	13.9	3.51	10.4	6	13.1	7.68	13.9	6.58	0	5.29	13.1	7.68	7.3	5.88	7.3	5.88	0	5.29	17.2	4.66	10.1	16.52	16.1	8.78	13.9	6.58	16.7	8.38	13.9	6.58	7.3	5.88	10.1	16.52	10.1	16.52	0	5.29	16.1	8.78	10.1	16.52	16.1	8.78
11.4	2.6	10.4	6	11.4	2.6	13.9	6.58	10.1	16.52	13.1	7.68	13.9	3.51	9.2	1.7	9.2	1.7	17.8	5.29	10.1	16.52	0	5.29	16.1	8.78	13.1	7.68	10.1	16.52	16.7	8.38	16.7	8.38	7.3	5.88	13.1	7.68	10.1	16.52	10.1	16.52	0	5.29	16.7	8.38	14.4	1.11	13.9	6.58
11.4	2.6	10.6	2.3	13.9	6.58	10.1	16.52	13.1	7.68	13.9	3.51	16.7	8.38	8	4.38	9.2	1.7	10.4	6	16.1	8.78	13.1	7.68	17.2	4.66	16.1	8.78	13.9	6.58	13.1	7.68	13.1	7.68	16.1	8.78	16.7	8.38	17.2	4.66	10.1	16.52	13.9	6.58	13.9	6.58	10.1	16.52	16.1	8.78
11.4	2.6	10.6	2.3	13.9	6.58	10.1	16.52	13.1	7.68	13.9	3.51	16.7	8.38	8	4.38	9.2	1.7	17.2	4.66	16.1	8.78	13.1	7.68	9.2	1.7	7.3	5.88	13.9	6.58	16.1	8.78	13.1	7.68	17.2	4.66	13.1	7.68	16.1	8.78	10.1	16.52	13.9	6.58	13.1	7.68	10.1	16.52	16.1	8.78
11.4	2.6	17.2	4.66	11.4	2.6	13.9	6.58	10.1	16.52	13.1	7.68	13.9	3.51	11.4	2.6	9.2	1.7	17.8	5.29	10.1	16.52	0	5.29	16.1	8.78	13.1	7.68	10.1	16.52	16.7	8.38	16.7	8.38	7.3	5.88	7.3	5.88	10.4	6	10.1	16.52	0	5.29	16.7	8.38	13.9	6.58	16.1	8.78
11.4	2.6	17.2	4.66	11.4	2.6	13.9	6.58	10.1	16.52	13.1	7.68	13.9	3.51	11.4	2.6	9.2	1.7	17.8	5.29	10.1	16.52	0	5.29	16.1	8.78	13.1	7.68	10.1	16.52	16.7	8.38	16.7	8.38	7.3	5.88	13.1	7.68	10.1	16.52	10.1	16.52	0	5.29	16.7	8.38	14.4	1.11	13.9	6.58
11.4	2.6	17.2	4.66	11.4	2.6	13.9	6.58	10.1	16.52	13.1	7.68	13.9	3.51	11.4	2.6	9.2	1.7	17.8	5.29	10.1	16.52	0	5.29	16.1	8.78	13.1	7.68	10.1	16.52	16.7	8.38	16.7	8.38	7.3	5.88	13.1	7.68	10.1	16.52	10.1	16.52	0	5.29	16.7	8.38	14.4	1.11	13.9	6.58
11.4	2.6	17.2	4.66	11.4	2.6	13.9	6.58	10.1	16.52	13.1	7.68	13.9	3.51	11.4	2.6	9.2	1.7	17.8	5.29	10.1	16.52	0	5.29	16.1	8.78	13.1	7.68	10.1	16.52	16.7	8.38	16.7	8.38	7.3	5.88	13.1	7.68	10.1	16.52	10.1	16.52	0	5.29	16.7	8.38	14.4	1.11	13.9	6.58
11.4	2.6	17.2	4.66	11.4	2.6	13.9	6.58	10.1	16.52	13.1	7.68	13.9	3.51	8	4.38	9.2	1.7	17.8	5.29	10.1	16.52	0	5.29	16.1	8.78	13.1	7.68	10.1	16.52	16.7	8.38	16.7	8.38	7.3	5.88	13.1	7.68	10.1	16.52	10.1	16.52	0	5.29	16.7	8.38	14.4	1.11	13.9	6.58
11.4	2.6	17.2	4.66	11.4	2.6	13.9	6.58	10.1	16.52	13.1	7.68	13.9	3.51	13.9	3.51	9.2	1.7	17.8	5.29	10.1	16.52	0	5.29	16.1	8.78	13.1	7.68	10.1	16.52	16.7	8.38	16.7	8.38	7.3	5.88	13.1	7.68	10.1	16.52	10.1	16.52	0	5.29	16.7	8.38	14.4	1.11	13.9	6.58
11.4	2.6	17.2	4.66	13.9	6.58	10.1	16.52	13.1	7.68	13.9	6.58	16.7	8.38	8	4.38	9.2	1.7	17.2	4.66	16.1	8.78	13.1	7.68	10.1	16.52	13.9	6.58	13.9	6.58	13.1	7.68	13.1	7.68	17.2	4.66	13.1	7.68	10.1	16.52	10.1	16.52	13.9	6.58	13.9	6.58	10.1	16.52	10.1	16.52
11.4	2.6	17.2	4.66	13.9	6.58	10.1	16.52	13.1	7.68	13.9	3.51	16.7	8.38	8	4.38	9.2	1.7	17.2	4.66	16.1	8.78	13.1	7.68	16.1	8.78	13.9	6.58	13.9	6.58	13.1	7.68	7.3	5.88	7.3	5.88	13.1	7.68	17.2	4.66	16.1	8.78	13.9	3.51	13.9	6.58	10.1	16.52	16.1	8.78
0	5.29	16.1	8.78	11.4	2.6	13.9	3.51	10.1	16.52	13.1	7.68	13.9	3.51	11.4	2.6	9.2	1.7	17.8	5.29	10.1	16.52	0	5.29	7.3	5.88	16.7	8.38	10.1	16.52	7.3	5.88	7.3	5.88	16.1	8.78	13.1	7.68	16.1	8.78	10.1	16.52	13.1	7.68	13.1	7.68	10.1	16.52	17.2	4.66
10.2	2.33	17.8	5.29	11.1	1.54	13.9	3.51	7.3	5.88	13.1	7.68	7.3	5.88	17.8	5.29	0	5.29	16.7	8.38	17.8	5.29	10.1	16.52	0	5.29	11.1	1.54	13.9	3.51	0.00000	0.00000	0.00000	0.00000	0.00000	0.00000	0.00000	0.00000	0.00000	0.00000	0.00000	0.00000	0.00000	0.00000	0.00000	0.00000	0.00000	0.00000	0.00000	0.00000
16.1	8.78	11.4	2.6	11.4	2.6	13.9	6.58	10.1	16.52	13.1	7.68	13.9	3.51	10.2	2.33	9.2	1.7	17.2	4.66	10.4	6	0	5.29	16.1	8.78	16.1	8.78	10.1	16.52	16.1	8.78	13.1	7.68	10.1	16.52	13.1	7.68	10.1	16.52	13.9	6.58	0	5.29	17.2	4.66	7.3	5.88	17.2	4.66
16.1	8.78	11.4	2.6	11.4	2.6	13.9	6.58	10.1	16.52	13.1	7.68	13.9	3.51	10.2	2.33	9.2	1.7	17.2	4.66	10.4	6	0	5.29	16.1	8.78	16.1	8.78	10.1	16.52	16.1	8.78	13.1	7.68	10.1	16.52	13.1	7.68	10.1	16.52	13.9	6.58	0	5.29	17.2	4.66	7.3	5.88	17.2	4.66
16.1	8.78	11.4	2.6	13.9	6.58	10.1	16.52	13.1	7.68	13.9	3.51	7.3	5.88	0	5.29	9.2	1.7	17.8	5.29	10.1	16.52	16.7	8.38	10.1	16.52	16.1	8.78	13.9	6.58	16.1	8.78	16.1	8.78	13.1	7.68	13.1	7.68	17.2	4.66	16.1	8.78	10.1	16.52	13.9	6.58	16.1	8.78	16.1	8.78
16.1	8.78	11.4	2.6	13.9	6.58	10.1	16.52	13.1	7.68	13.9	3.51	7.3	5.88	0	5.29	9.2	1.7	17.8	5.29	10.1	16.52	16.7	8.38	10.1	16.52	16.1	8.78	13.9	6.58	16.1	8.78	16.1	8.78	13.1	7.68	13.1	7.68	17.2	4.66	16.1	8.78	10.1	16.52	13.9	6.58	16.1	8.78	16.1	8.78
16.1	8.78	11.4	2.6	13.9	6.58	10.1	16.52	13.1	7.68	13.9	3.51	13.1	7.68	9.2	1.7	9.2	1.7	17.8	5.29	10.1	16.52	16.7	8.38	10.1	16.52	16.1	8.78	13.9	6.58	16.1	8.78	16.1	8.78	16.1	8.78	13.1	7.68	10.4	6	10.4	6	10.1	16.52	13.9	6.58	16.1	8.78	16.1	8.78
16.1	8.78	11.4	2.6	13.9	6.58	10.1	16.52	13.1	7.68	13.9	3.51	13.1	7.68	10.9	2.58	9.2	1.7	17.2	4.66	16.1	8.78	13.1	7.68	17.2	4.66	10.1	16.52	13.9	3.51	7.3	5.88	10.4	6	13.9	6.58	13.1	7.68	13.9	6.58	16.1	8.78	13.9	6.58	13.9	6.58	10.1	16.52	16.1	8.78
16.1	8.78	13.9	6.58	0	5.29	17.8	5.29	10.9	2.58	17.2	4.66	13.9	3.51	17.2	4.66	16.1	8.78	10.1	16.52	10.1	16.52	11.1	1.54	17.8	5.29	9.2	1.7	11.1	1.54	8	4.38	16.7	8.38	11.1	1.54	11.4	2.6	10.6	2.3	10.1	16.52	10.1	16.52	11.1	1.54	10.9	2.58	17.8	5.29
16.1	8.78	16.1	8.78	11.4	2.6	13.9	6.58	10.1	16.52	7.3	5.88	13.9	6.58	0	5.29	11.4	2.6	17.8	5.29	10.1	16.52	0	5.29	16.1	8.78	16.7	8.38	10.1	16.52	16.1	8.78	17.2	4.66	16.1	8.78	13.1	7.68	7.3	5.88	14.4	1.11	0	5.29	7.3	5.88	17.2	4.66	17.2	4.66
16.1	8.78	16.1	8.78	16.1	8.78	16.1	8.78	13.1	7.68	16.1	8.78	14.4	1.11	10.1	16.52	13.9	3.51	8	4.38	10.9	2.58	11.1	1.54	14.4	1.11	13.9	6.58	13.1	7.68	13.1	7.68	13.1	7.68	13.1	7.68	10.1	16.52	9.2	1.7	16.7	8.38	13.1	7.68	10.1	16.52	8	4.38	7.3	5.88
16.1	8.78	16.1	8.78	10.6	2.3	13.9	6.58	10.1	16.52	13.1	7.68	13.9	3.51	9.2	1.7	11.4	2.6	17.8	5.29	10.1	16.52	0	5.29	13.1	7.68	13.1	7.68	10.1	16.52	7.3	5.88	14.4	1.11	16.1	8.78	13.1	7.68	17.2	4.66	10.1	16.52	13.9	6.58	14.4	1.11	10.1	16.52	16.1	8.78
16.1	8.78	16.1	8.78	10.6	2.3	13.9	6.58	10.1	16.52	13.1	7.68	13.9	3.51	9.2	1.7	11.4	2.6	17.8	5.29	10.1	16.52	0	5.29	13.1	7.68	13.1	7.68	10.1	16.52	7.3	5.88	14.4	1.11	16.1	8.78	13.1	7.68	17.2	4.66	10.1	16.52	13.9	6.58	14.4	1.11	10.1	16.52	16.1	8.78
16.1	8.78	16.7	8.38	9.2	1.7	13.9	3.51	11.4	2.6	16.1	8.78	13.9	3.51	8	4.38	14.4	1.11	17.2	4.66	10.4	6	11.4	2.6	16.7	8.38	11.1	1.54	10.9	2.58	13.1	7.68	17.8	5.29	16.1	8.78	10.4	6	10.9	2.58	17.8	5.29	16.1	8.78	0	5.29	10.1	16.52	13.9	6.58
16.1	8.78	17.2	4.66	7.3	5.88	16.1	8.78	10.1	16.52	9.2	1.7	13.9	3.51	11.1	1.54	9.2	1.7	17.8	5.29	10.1	16.52	0	5.29	10.9	2.58	7.3	5.88	10.1	16.52	7.3	5.88	0	5.29	13.9	6.58	7.3	5.88	10.1	16.52	14.4	1.11	13.9	6.58	14.4	1.11	17.2	4.66	16.1	8.78
16.1	8.78	17.2	4.66	11.4	2.6	13.9	6.58	10.1	16.52	13.1	7.68	10.1	16.52	10.6	2.3	9.2	1.7	16.7	8.38	10.4	6	0	5.29	16.1	8.78	17.2	4.66	10.1	16.52	16.7	8.38	17.2	4.66	10.1	16.52	13.1	7.68	17.2	4.66	16.7	8.38	0	5.29	7.3	5.88	16.7	8.38	10.1	16.52
16.1	8.78	17.2	4.66	16.7	8.38	13.9	6.58	10.1	16.52	13.1	7.68	13.9	3.51	11.4	2.6	9.2	1.7	17.8	5.29	10.4	6	0	5.29	17.2	4.66	17.2	4.66	10.1	16.52	7.3	5.88	14.4	1.11	10.1	16.52	7.3	5.88	10.1	16.52	0	5.29	13.9	6.58	13.1	7.68	7.3	5.88	10.1	16.52
16.1	8.78	17.2	4.66	17.2	4.66	13.9	6.58	10.1	16.52	13.1	7.68	13.9	3.51	11.4	2.6	11.4	2.6	17.8	5.29	10.1	16.52	0	5.29	17.2	4.66	7.3	5.88	10.1	16.52	13.1	7.68	10.1	16.52	16.1	8.78	13.1	7.68	10.1	16.52	13.9	6.58	13.9	6.58	13.1	7.68	7.3	5.88	13.9	6.58
10.9	2.58	7.3	5.88	16.7	8.38	11.1	1.54	11.4	2.6	13.1	7.68	16.7	8.38	7.3	5.88	17.2	4.66	14.4	1.11	14.4	1.11	13.9	3.51	9.2	1.7	14.4	1.11	7.3	5.88	17.8	5.29	14.4	1.11	17.8	5.29	11.4	2.6	0	5.29	11.4	2.6	16.1	8.78	13.1	7.68	8	4.38	11.1	1.54
10.9	2.58	7.3	5.88	17.2	4.66	17.2	4.66	13.9	6.58	10.1	16.52	13.1	7.68	8	4.38	10.6	2.3	11.4	2.6	17.8	5.29	10.1	16.52	0	5.29	16.1	8.78	17.2	4.66	10.1	16.52	17.2	4.66	13.1	7.68	10.1	16.52	7.3	5.88	10.1	16.52	13.9	6.58	13.1	7.68	13.1	7.68	10.1	16.52
10.9	2.58	7.3	5.88	17.2	4.66	17.2	4.66	13.9	6.58	10.1	16.52	13.1	7.68	13.9	3.51	10.6	2.3	11.4	2.6	17.8	5.29	10.1	16.52	0	5.29	16.1	8.78	17.2	4.66	10.1	16.52	17.2	4.66	13.1	7.68	10.1	16.52	7.3	5.88	10.1	16.52	13.9	6.58	13.9	6.58	13.1	7.68	10.1	16.52
10.9	2.58	7.3	5.88	17.2	4.66	17.2	4.66	13.9	6.58	10.1	16.52	13.1	7.68	13.9	3.51	10.6	2.3	11.4	2.6	17.8	5.29	10.1	16.52	0	5.29	16.1	8.78	17.2	4.66	10.1	16.52	17.2	4.66	13.1	7.68	10.1	16.52	7.3	5.88	10.1	16.52	13.9	6.58	13.9	6.58	13.1	7.68	10.1	16.52
10.9	2.58	9.2	1.7	13.9	6.58	10.1	16.52	13.1	7.68	13.9	3.51	16.7	8.38	8	4.38	9.2	1.7	17.2	4.66	16.1	8.78	13.1	7.68	17.2	4.66	17.2	4.66	13.9	6.58	17.2	4.66	13.1	7.68	16.1	8.78	14.4	1.11	10.1	16.52	10.1	16.52	10.1	16.52	13.9	6.58	17.2	4.66	10.1	16.52
10.9	2.58	10.1	16.52	16.7	8.38	13.9	6.58	10.1	16.52	13.1	7.68	13.9	6.58	11.4	2.6	11.4	2.6	17.8	5.29	10.1	16.52	0	5.29	10.4	6	16.1	8.78	10.1	16.52	17.2	4.66	14.4	1.11	16.7	8.38	7.3	5.88	10.1	16.52	14.4	1.11	13.9	6.58	13.1	7.68	17.2	4.66	10.1	16.52
10.9	2.58	10.1	16.52	16.7	8.38	13.9	6.58	10.1	16.52	13.1	7.68	13.9	6.58	11.4	2.6	11.4	2.6	17.8	5.29	10.1	16.52	0	5.29	10.4	6	16.1	8.78	10.1	16.52	17.2	4.66	14.4	1.11	16.7	8.38	7.3	5.88	17.2	4.66	14.4	1.11	13.9	6.58	13.1	7.68	17.2	4.66	10.1	16.52
10.9	2.58	10.1	16.52	16.7	8.38	13.9	6.58	10.1	16.52	13.1	7.68	13.9	6.58	11.4	2.6	11.4	2.6	17.8	5.29	10.1	16.52	0	5.29	10.4	6	16.7	8.38	10.1	16.52	17.2	4.66	14.4	1.11	16.7	8.38	7.3	5.88	17.2	4.66	14.4	1.11	13.9	6.58	13.1	7.68	17.2	4.66	10.1	16.52
10.9	2.58	17.8	5.29	13.9	6.58	11.4	2.6	10.1	16.52	16.7	8.38	13.9	3.51	13.1	7.68	13.1	7.68	10.4	6	10.6	2.3	8	4.38	17.2	4.66	16.1	8.78	10.4	6	10.1	16.52	16.1	8.78	7.3	5.88	13.9	3.51	13.1	7.68	16.1	8.78	16.7	8.38	7.3	5.88	7.3	5.88	13.1	7.68
10.9	2.58	13.1	7.68	17.8	5.29	10.6	2.3	11.4	2.6	0	5.29	10.9	2.58	7.3	5.88	17.2	4.66	14.4	1.11	14.4	1.11	13.9	6.58	9.2	1.7	14.4	1.11	8	4.38	17.8	5.29	14.4	1.11	17.8	5.29	11.4	2.6	8	4.38	11.4	2.6	16.1	8.78	13.1	7.68	8	4.38	10.4	6
10.9	2.58	16.7	8.38	11.4	2.6	13.9	6.58	10.1	16.52	13.1	7.68	13.9	3.51	10.2	2.33	9.2	1.7	17.8	5.29	10.1	16.52	0	5.29	16.1	8.78	14.4	1.11	10.1	16.52	16.7	8.38	17.2	4.66	7.3	5.88	13.1	7.68	10.1	16.52	10.1	16.52	0	5.29	16.7	8.38	17.2	4.66	16.1	8.78
10.9	2.58	16.7	8.38	11.4	2.6	13.9	6.58	10.1	16.52	13.1	7.68	13.9	3.51	10.2	2.33	9.2	1.7	17.8	5.29	10.1	16.52	0	5.29	16.1	8.78	14.4	1.11	10.1	16.52	16.7	8.38	17.2	4.66	7.3	5.88	13.1	7.68	10.1	16.52	10.1	16.52	0	5.29	16.7	8.38	17.2	4.66	16.1	8.78
10.9	2.58	16.7	8.38	11.4	2.6	13.9	6.58	10.1	16.52	13.1	7.68	13.9	3.51	10.2	2.33	11.4	2.6	17.8	5.29	10.1	16.52	0	5.29	16.1	8.78	14.4	1.11	10.1	16.52	16.7	8.38	7.3	5.88	7.3	5.88	13.1	7.68	10.1	16.52	10.1	16.52	0	5.29	16.7	8.38	17.2	4.66	16.1	8.78
10.9	2.58	17.2	4.66	16.7	8.38	13.9	6.58	10.1	16.52	13.1	7.68	13.9	6.58	11.4	2.6	9.2	1.7	17.8	5.29	10.1	16.52	0	5.29	10.4	6	16.7	8.38	10.1	16.52	17.2	4.66	14.4	1.11	16.7	8.38	7.3	5.88	10.1	16.52	14.4	1.11	13.9	6.58	13.1	7.68	16.1	8.78	10.1	16.52
10.9	2.58	17.2	4.66	16.7	8.38	13.9	6.58	10.1	16.52	13.1	7.68	13.9	6.58	11.4	2.6	9.2	1.7	17.8	5.29	10.1	16.52	0	5.29	10.4	6	16.7	8.38	10.1	16.52	17.2	4.66	14.4	1.11	16.7	8.38	7.3	5.88	10.1	16.52	14.4	1.11	13.9	6.58	13.1	7.68	17.2	4.66	10.1	16.52
10.1	16.52	16.1	8.78	7.3	5.88	13.9	6.58	10.1	16.52	0	5.29	13.9	3.51	11.4	2.6	9.2	1.7	17.8	5.29	10.1	16.52	0	5.29	10.4	6	13.1	7.68	10.1	16.52	16.7	8.38	16.1	8.78	10.1	16.52	7.3	5.88	10.1	16.52	14.4	1.11	13.9	6.58	13.1	7.68	7.3	5.88	10.1	16.52
10.1	16.52	16.1	8.78	11.4	2.6	13.9	6.58	10.1	16.52	13.1	7.68	13.9	3.51	11.4	2.6	9.2	1.7	17.8	5.29	10.1	16.52	0	5.29	16.1	8.78	16.7	8.38	10.1	16.52	7.3	5.88	13.1	7.68	16.7	8.38	13.1	7.68	17.2	4.66	10.1	16.52	13.1	7.68	13.1	7.68	10.4	6	17.2	4.66
10.1	16.52	16.1	8.78	10.6	2.3	13.9	6.58	10.1	16.52	13.1	7.68	13.9	3.51	11.4	2.6	11.4	2.6	7.3	5.88	10.1	16.52	0	5.29	13.1	7.68	7.3	5.88	10.1	16.52	7.3	5.88	14.4	1.11	16.1	8.78	13.1	7.68	17.2	4.66	10.1	16.52	13.9	6.58	14.4	1.11	10.1	16.52	10.1	16.52
10.1	16.52	16.1	8.78	10.6	2.3	13.9	6.58	10.1	16.52	13.1	7.68	13.9	3.51	11.4	2.6	11.4	2.6	16.7	8.38	10.1	16.52	0	5.29	13.1	7.68	7.3	5.88	10.1	16.52	7.3	5.88	14.4	1.11	16.1	8.78	13.1	7.68	17.2	4.66	10.1	16.52	13.9	6.58	14.4	1.11	10.1	16.52	10.1	16.52
10.1	16.52	16.1	8.78	10.6	2.3	13.9	6.58	10.1	16.52	13.1	7.68	13.9	3.51	11.4	2.6	11.4	2.6	16.7	8.38	10.1	16.52	0	5.29	13.1	7.68	7.3	5.88	10.1	16.52	7.3	5.88	14.4	1.11	16.1	8.78	13.1	7.68	17.2	4.66	10.1	16.52	13.9	6.58	14.4	1.11	10.1	16.52	10.1	16.52
10.1	16.52	16.1	8.78	10.6	2.3	13.9	6.58	10.1	16.52	13.1	7.68	13.9	3.51	11.4	2.6	11.4	2.6	16.7	8.38	10.1	16.52	0	5.29	13.1	7.68	7.3	5.88	10.1	16.52	7.3	5.88	14.4	1.11	16.1	8.78	13.1	7.68	17.2	4.66	10.1	16.52	13.9	6.58	14.4	1.11	10.1	16.52	10.1	16.52
10.1	16.52	16.1	8.78	10.6	2.3	13.9	6.58	10.1	16.52	13.1	7.68	13.9	3.51	11.4	2.6	11.4	2.6	16.7	8.38	10.1	16.52	0	5.29	13.1	7.68	7.3	5.88	10.1	16.52	7.3	5.88	14.4	1.11	16.1	8.78	13.1	7.68	17.2	4.66	10.1	16.52	13.9	6.58	14.4	1.11	10.1	16.52	10.1	16.52
10.1	16.52	16.1	8.78	10.6	2.3	13.9	6.58	10.1	16.52	13.1	7.68	13.9	3.51	11.4	2.6	11.4	2.6	16.7	8.38	10.1	16.52	0	5.29	13.1	7.68	7.3	5.88	10.1	16.52	7.3	5.88	14.4	1.11	16.1	8.78	13.1	7.68	17.2	4.66	10.1	16.52	13.9	6.58	14.4	1.11	10.1	16.52	10.1	16.52
10.1	16.52	16.1	8.78	10.6	2.3	13.9	6.58	10.1	16.52	13.1	7.68	13.9	3.51	11.4	2.6	11.4	2.6	16.7	8.38	10.1	16.52	0	5.29	13.1	7.68	7.3	5.88	10.1	16.52	7.3	5.88	14.4	1.11	16.1	8.78	13.1	7.68	17.2	4.66	10.1	16.52	13.9	6.58	14.4	1.11	10.1	16.52	10.1	16.52
10.1	16.52	16.1	8.78	10.6	2.3	13.9	6.58	10.1	16.52	13.1	7.68	13.9	3.51	11.4	2.6	11.4	2.6	16.7	8.38	10.1	16.52	0	5.29	13.1	7.68	7.3	5.88	10.1	16.52	7.3	5.88	14.4	1.11	16.1	8.78	13.1	7.68	17.2	4.66	10.1	16.52	13.9	6.58	14.4	1.11	10.1	16.52	10.1	16.52
10.1	16.52	16.1	8.78	10.6	2.3	13.9	6.58	10.1	16.52	13.1	7.68	13.9	3.51	11.4	2.6	11.4	2.6	16.7	8.38	10.1	16.52	0	5.29	13.1	7.68	16.7	8.38	10.1	16.52	7.3	5.88	14.4	1.11	16.1	8.78	13.1	7.68	17.2	4.66	10.1	16.52	13.9	6.58	14.4	1.11	10.1	16.52	10.1	16.52
10.1	16.52	16.1	8.78	10.6	2.3	13.9	6.58	10.1	16.52	13.1	7.68	13.9	3.51	11.4	2.6	11.4	2.6	16.7	8.38	10.1	16.52	0	5.29	13.1	7.68	17.2	4.66	10.1	16.52	7.3	5.88	14.4	1.11	16.1	8.78	13.1	7.68	17.2	4.66	10.1	16.52	13.9	6.58	14.4	1.11	10.1	16.52	10.1	16.52
10.1	16.52	16.1	8.78	10.6	2.3	13.9	6.58	10.1	16.52	13.1	7.68	13.9	3.51	11.4	2.6	11.4	2.6	16.7	8.38	10.1	16.52	0	5.29	13.1	7.68	17.2	4.66	10.1	16.52	7.3	5.88	14.4	1.11	16.1	8.78	13.1	7.68	17.2	4.66	10.1	16.52	13.9	6.58	14.4	1.11	10.1	16.52	10.1	16.52
10.1	16.52	16.1	8.78	10.6	2.3	13.9	6.58	10.1	16.52	13.1	7.68	13.9	3.51	10.9	2.58	11.4	2.6	16.7	8.38	10.1	16.52	0	5.29	13.1	7.68	7.3	5.88	10.1	16.52	7.3	5.88	14.4	1.11	16.1	8.78	13.1	7.68	17.2	4.66	10.1	16.52	13.9	6.58	14.4	1.11	10.1	16.52	10.1	16.52
10.1	16.52	16.1	8.78	16.7	8.38	13.9	6.58	10.1	16.52	13.1	7.68	13.1	7.68	9.2	1.7	9.2	1.7	17.8	5.29	10.1	16.52	0	5.29	16.1	8.78	16.7	8.38	10.1	16.52	16.1	8.78	14.4	1.11	13.1	7.68	7.3	5.88	10.1	16.52	13.9	6.58	13.9	6.58	13.1	7.68	10.1	16.52	16.1	8.78
10.1	16.52	16.7	8.38	11.4	2.6	13.9	6.58	10.1	16.52	13.1	7.68	13.9	3.51	11.4	2.6	9.2	1.7	17.8	5.29	10.1	16.52	0	5.29	10.1	16.52	16.1	8.78	10.1	16.52	7.3	5.88	7.3	5.88	17.2	4.66	13.1	7.68	7.3	5.88	13.9	6.58	13.1	7.68	13.1	7.68	10.4	6	17.2	4.66
10.1	16.52	17.2	4.66	16.7	8.38	13.9	6.58	10.1	16.52	7.3	5.88	13.9	6.58	11.4	2.6	11.4	2.6	13.1	7.68	10.1	16.52	0	5.29	10.4	6	7.3	5.88	10.1	16.52	7.3	5.88	14.4	1.11	17.2	4.66	7.3	5.88	10.1	16.52	14.4	1.11	13.9	6.58	13.1	7.68	17.2	4.66	10.1	16.52
10.4	6	7.3	5.88	11.4	2.6	13.9	6.58	10.1	16.52	13.1	7.68	13.9	3.51	11.4	2.6	16.7	8.38	17.8	5.29	10.1	16.52	0	5.29	13.9	6.58	13.1	7.68	10.1	16.52	7.3	5.88	7.3	5.88	16.1	8.78	7.3	5.88	13.1	7.68	13.9	6.58	13.1	7.68	13.1	7.68	10.1	16.52	17.2	4.66
10.4	6	11.4	2.6	9.2	1.7	10.1	16.52	10.1	16.52	17.2	4.66	13.9	3.51	7.3	5.88	8	4.38	17.2	4.66	16.1	8.78	13.1	7.68	17.2	4.66	13.9	6.58	13.9	6.58	13.1	7.68	7.3	5.88	13.1	7.68	13.1	7.68	17.2	4.66	10.1	16.52	13.9	6.58	13.9	6.58	10.1	16.52	16.7	8.38
10.4	6	11.4	2.6	9.2	1.7	17.2	4.66	10.1	16.52	17.2	4.66	13.9	3.51	7.3	5.88	8	4.38	17.2	4.66	16.1	8.78	13.1	7.68	17.2	4.66	13.9	6.58	13.9	6.58	13.1	7.68	7.3	5.88	13.1	7.68	13.1	7.68	17.2	4.66	10.1	16.52	13.9	6.58	13.9	6.58	10.1	16.52	16.7	8.38
10.4	6	11.4	2.6	9.2	1.7	17.2	4.66	10.1	16.52	17.2	4.66	13.9	3.51	16.7	8.38	8	4.38	17.2	4.66	16.1	8.78	13.1	7.68	17.2	4.66	13.9	6.58	13.9	6.58	13.1	7.68	7.3	5.88	13.1	7.68	13.1	7.68	17.2	4.66	10.1	16.52	13.9	6.58	13.9	6.58	10.1	16.52	16.7	8.38
10.4	6	11.4	2.6	13.9	6.58	10.1	16.52	13.1	7.68	13.9	3.51	16.7	8.38	9.2	1.7	9.2	1.7	13.1	7.68	10.1	16.52	16.7	8.38	17.2	4.66	7.3	5.88	13.9	6.58	16.1	8.78	10.1	16.52	10.1	16.52	13.1	7.68	10.1	16.52	17.2	4.66	13.9	6.58	13.9	6.58	16.1	8.78	16.1	8.78
10.4	6	11.4	2.6	13.9	6.58	10.1	16.52	13.1	7.68	13.9	3.51	16.7	8.38	9.2	1.7	9.2	1.7	13.1	7.68	10.1	16.52	16.7	8.38	17.2	4.66	7.3	5.88	13.9	6.58	16.1	8.78	10.1	16.52	10.1	16.52	13.1	7.68	10.1	16.52	17.2	4.66	13.9	6.58	13.9	6.58	16.1	8.78	16.1	8.78
10.4	6	16.7	8.38	11.4	2.6	13.9	6.58	10.1	16.52	13.1	7.68	13.9	3.51	11.4	2.6	13.1	7.68	17.8	5.29	10.1	16.52	0	5.29	16.7	8.38	13.1	7.68	10.1	16.52	7.3	5.88	7.3	5.88	16.1	8.78	7.3	5.88	16.1	8.78	10.1	16.52	13.1	7.68	13.1	7.68	10.4	6	0	5.29
10.4	6	17.2	4.66	16.7	8.38	13.9	6.58	10.1	16.52	9.2	1.7	16.1	8.78	10.9	2.58	11.4	2.6	17.8	5.29	10.1	16.52	0	5.29	16.1	8.78	10.4	6	10.1	16.52	7.3	5.88	13.9	6.58	17.2	4.66	7.3	5.88	17.2	4.66	13.1	7.68	13.9	6.58	13.1	7.68	13.9	6.58	10.1	16.52
8	4.38	11.4	2.6	13.9	6.58	10.1	16.52	13.1	7.68	13.9	3.51	11.1	1.54	9.2	1.7	9.2	1.7	13.1	7.68	10.1	16.52	16.7	8.38	17.2	4.66	7.3	5.88	13.9	6.58	16.1	8.78	10.1	16.52	10.1	16.52	13.1	7.68	10.1	16.52	10.4	6	13.9	6.58	13.9	6.58	10.1	16.52	16.1	8.78
8	4.38	16.1	8.78	11.4	2.6	13.9	6.58	10.1	16.52	13.1	7.68	13.9	3.51	11.4	2.6	9.2	1.7	17.8	5.29	10.1	16.52	0	5.29	7.3	5.88	0	5.29	10.1	16.52	7.3	5.88	7.3	5.88	16.7	8.38	0	5.29	16.1	8.78	16.7	8.38	13.1	7.68	13.1	7.68	10.1	16.52	17.2	4.66
8	4.38	16.1	8.78	11.4	2.6	13.9	3.51	10.1	16.52	13.1	7.68	13.9	3.51	9.2	1.7	9.2	1.7	17.8	5.29	10.1	16.52	0	5.29	7.3	5.88	7.3	5.88	10.1	16.52	16.7	8.38	16.7	8.38	16.7	8.38	0	5.29	16.1	8.78	17.2	4.66	13.1	7.68	16.7	8.38	10.1	16.52	17.2	4.66
8	4.38	16.1	8.78	11.4	2.6	13.9	3.51	10.1	16.52	13.1	7.68	13.9	3.51	11.4	2.6	9.2	1.7	17.8	5.29	10.1	16.52	0	5.29	7.3	5.88	0	5.29	10.1	16.52	7.3	5.88	7.3	5.88	16.7	8.38	0	5.29	16.1	8.78	7.3	5.88	13.1	7.68	13.9	6.58	13.2	2.89	7.3	5.88
8	4.38	16.1	8.78	11.4	2.6	13.9	3.51	10.1	16.52	13.1	7.68	13.9	3.51	11.4	2.6	9.2	1.7	17.8	5.29	10.1	16.52	0	5.29	7.3	5.88	13.1	7.68	10.1	16.52	7.3	5.88	17.2	4.66	16.7	8.38	0	5.29	16.1	8.78	16.1	8.78	13.1	7.68	13.1	7.68	10.1	16.52	17.2	4.66
8	4.38	10.1	16.52	9.2	1.7	13.9	6.58	10.1	16.52	13.1	7.68	13.9	3.51	10.9	2.58	11.4	2.6	17.8	5.29	10.1	16.52	0	5.29	10.4	6	7.3	5.88	10.1	16.52	7.3	5.88	16.7	8.38	14.4	1.11	16.7	8.38	16.7	8.38	10.1	16.52	13.9	6.58	13.9	6.58	10.1	16.52	10.1	16.52
8	4.38	8	4.38	13.9	6.58	10.1	16.52	10.1	16.52	10.2	2.33	7.3	5.88	10.9	2.58	11.4	2.6	8	4.38	11.1	1.54	13.1	7.68	10.1	16.52	16.1	8.78	11.4	2.6	10.9	2.58	10.2	2.33	16.1	8.78	10.6	2.3	10.6	2.3	16.1	8.78	10.1	16.52	10.1	16.52	9.2	1.7	8	4.38
17.8	5.29	7.3	5.88	11.4	2.6	13.9	6.58	10.1	16.52	13.1	7.68	13.9	3.51	0	5.29	9.2	1.7	17.8	5.29	10.1	16.52	0	5.29	13.9	3.51	13.1	7.68	10.1	16.52	7.3	5.88	7.3	5.88	16.1	8.78	13.1	7.68	16.1	8.78	10.1	16.52	13.1	7.68	13.1	7.68	10.4	6	16.1	8.78
17.8	5.29	7.3	5.88	17.8	5.29	11.1	1.54	9.2	1.7	16.7	8.38	10.1	16.52	10.6	2.3	16.7	8.38	10.9	2.58	11.4	2.6	10.1	16.52	10.9	2.58	10.9	2.58	0	5.29	10.9	2.58	16.7	8.38	7.3	5.88	13.1	7.68	7.3	5.88	7.3	5.88	17.2	4.66	16.7	8.38	10.1	16.52	10.2	2.33
17.8	5.29	16.1	8.78	11.4	2.6	13.9	6.58	10.1	16.52	8	4.38	13.2	2.89	8	4.38	8	4.38	7.3	5.88	17.2	4.66	7.3	5.88	16.1	8.78	16.7	8.38	16.1	8.78	16.1	8.78	16.7	8.38	10.1	16.52	7.3	5.88	8	4.38	17.2	4.66	0	5.29	16.1	8.78	7.3	5.88	16.1	8.78
17.8	5.29	16.1	8.78	11.4	2.6	13.9	6.58	10.1	16.52	13.1	7.68	13.9	3.51	9.2	1.7	9.2	1.7	13.1	7.68	10.1	16.52	0	5.29	16.1	8.78	16.7	8.38	10.1	16.52	7.3	5.88	7.3	5.88	16.1	8.78	13.1	7.68	17.2	4.66	13.9	6.58	13.1	7.68	14.4	1.11	17.2	4.66	17.2	4.66
17.8	5.29	16.1	8.78	11.4	2.6	13.9	6.58	10.1	16.52	13.1	7.68	13.9	3.51	11.4	2.6	9.2	1.7	17.8	5.29	10.1	16.52	0	5.29	16.1	8.78	16.1	8.78	10.1	16.52	7.3	5.88	16.7	8.38	16.1	8.78	13.1	7.68	7.3	5.88	10.1	16.52	13.1	7.68	13.1	7.68	10.4	6	17.2	4.66
17.8	5.29	16.1	8.78	11.4	2.6	13.9	6.58	10.1	16.52	13.1	7.68	13.9	3.51	11.4	2.6	9.2	1.7	13.9	3.51	10.1	16.52	0	5.29	16.1	8.78	16.7	8.38	10.1	16.52	7.3	5.88	16.7	8.38	16.1	8.78	13.1	7.68	16.7	8.38	13.9	6.58	13.1	7.68	13.1	7.68	10.4	6	17.2	4.66
17.8	5.29	16.1	8.78	11.4	2.6	13.9	6.58	10.1	16.52	13.1	7.68	13.9	3.51	11.4	2.6	9.2	1.7	13.9	3.51	10.1	16.52	0	5.29	16.1	8.78	16.7	8.38	10.1	16.52	7.3	5.88	16.7	8.38	16.1	8.78	13.1	7.68	16.7	8.38	13.9	6.58	13.1	7.68	13.1	7.68	10.4	6	17.2	4.66
17.8	5.29	16.1	8.78	11.4	2.6	13.9	6.58	10.1	16.52	13.1	7.68	13.9	3.51	11.4	2.6	9.2	1.7	13.9	3.51	10.1	16.52	0	5.29	16.1	8.78	16.7	8.38	10.1	16.52	7.3	5.88	16.7	8.38	16.1	8.78	13.1	7.68	16.7	8.38	13.9	6.58	13.1	7.68	13.1	7.68	10.4	6	17.2	4.66
17.8	5.29	16.1	8.78	11.4	2.6	13.9	6.58	10.1	16.52	13.1	7.68	13.9	3.51	11.4	2.6	11.4	2.6	17.8	5.29	10.1	16.52	7.3	5.88	16.1	8.78	16.1	8.78	10.1	16.52	7.3	5.88	13.1	7.68	16.7	8.38	0	5.29	17.2	4.66	16.1	8.78	13.1	7.68	13.1	7.68	10.1	16.52	16.1	8.78
17.8	5.29	16.1	8.78	11.4	2.6	13.9	6.58	10.1	16.52	13.1	7.68	13.9	3.51	0	5.29	9.2	1.7	17.8	5.29	10.1	16.52	0	5.29	13.9	3.51	13.1	7.68	10.1	16.52	7.3	5.88	17.2	4.66	16.1	8.78	13.1	7.68	13.1	7.68	13.9	6.58	13.1	7.68	13.1	7.68	10.1	16.52	16.7	8.38
17.8	5.29	16.1	8.78	16.1	8.78	10.9	2.58	10.1	16.52	9.2	1.7	13.2	2.89	10.2	2.33	13.1	7.68	17.8	5.29	13.2	2.89	7.3	5.88	17.2	4.66	17.2	4.66	17.8	5.29	10.4	6	13.9	6.58	10.1	16.52	7.3	5.88	16.1	8.78	10.1	16.52	0	5.29	16.1	8.78	7.3	5.88	7.3	5.88
17.8	5.29	16.1	8.78	16.1	8.78	10.9	2.58	10.1	16.52	11.4	2.6	13.2	2.89	10.2	2.33	13.1	7.68	17.8	5.29	13.2	2.89	7.3	5.88	17.2	4.66	16.1	8.78	17.8	5.29	10.1	16.52	13.9	6.58	10.1	16.52	7.3	5.88	16.1	8.78	10.1	16.52	0	5.29	16.1	8.78	10.1	16.52	7.3	5.88
17.8	5.29	16.1	8.78	10.9	2.58	13.9	6.58	10.1	16.52	13.1	7.68	13.9	3.51	11.4	2.6	11.4	2.6	7.3	5.88	10.1	16.52	0	5.29	13.1	7.68	7.3	5.88	10.1	16.52	7.3	5.88	14.4	1.11	16.1	8.78	13.1	7.68	17.2	4.66	10.1	16.52	13.9	6.58	14.4	1.11	10.1	16.52	10.1	16.52
17.8	5.29	16.1	8.78	10.9	2.58	13.9	6.58	10.1	16.52	13.1	7.68	13.9	3.51	11.4	2.6	11.4	2.6	16.7	8.38	10.1	16.52	0	5.29	13.1	7.68	16.7	8.38	10.1	16.52	7.3	5.88	14.4	1.11	16.1	8.78	13.1	7.68	17.2	4.66	10.1	16.52	13.9	6.58	14.4	1.11	10.1	16.52	10.1	16.52
17.8	5.29	16.1	8.78	10.9	2.58	13.9	6.58	10.1	16.52	13.1	7.68	13.9	3.51	11.4	2.6	11.4	2.6	16.7	8.38	10.1	16.52	0	5.29	13.1	7.68	16.7	8.38	10.1	16.52	7.3	5.88	14.4	1.11	16.1	8.78	13.1	7.68	17.2	4.66	10.1	16.52	13.9	6.58	14.4	1.11	10.1	16.52	10.1	16.52
17.8	5.29	16.1	8.78	10.6	2.3	13.9	6.58	10.1	16.52	13.1	7.68	13.9	6.58	9.2	1.7	11.4	2.6	10.4	6	10.1	16.52	0	5.29	16.7	8.38	13.1	7.68	10.1	16.52	7.3	5.88	14.4	1.11	16.1	8.78	13.1	7.68	17.2	4.66	10.1	16.52	10.1	16.52	14.4	1.11	10.1	16.52	10.1	16.52
17.8	5.29	16.1	8.78	10.6	2.3	13.9	6.58	10.1	16.52	13.1	7.68	13.9	3.51	9.2	1.7	11.4	2.6	16.1	8.78	10.1	16.52	0	5.29	13.1	7.68	13.1	7.68	10.1	16.52	7.3	5.88	14.4	1.11	16.1	8.78	13.1	7.68	17.2	4.66	10.1	16.52	13.9	6.58	14.4	1.11	10.1	16.52	13.9	6.58
17.8	5.29	16.1	8.78	10.6	2.3	13.9	6.58	10.1	16.52	13.1	7.68	13.9	3.51	9.2	1.7	11.4	2.6	17.8	5.29	10.1	16.52	0	5.29	13.1	7.68	13.1	7.68	10.1	16.52	7.3	5.88	14.4	1.11	16.1	8.78	13.1	7.68	17.2	4.66	10.1	16.52	13.9	6.58	14.4	1.11	10.1	16.52	16.1	8.78
17.8	5.29	16.1	8.78	10.6	2.3	13.9	6.58	10.1	16.52	13.1	7.68	13.9	3.51	11.4	2.6	11.4	2.6	16.7	8.38	10.1	16.52	0	5.29	13.1	7.68	16.1	8.78	10.1	16.52	7.3	5.88	14.4	1.11	16.1	8.78	13.1	7.68	17.2	4.66	10.1	16.52	13.9	6.58	14.4	1.11	10.1	16.52	10.1	16.52
17.8	5.29	10.1	16.52	16.1	8.78	13.9	6.58	10.1	16.52	16.7	8.38	13.9	3.51	11.4	2.6	11.4	2.6	17.8	5.29	10.1	16.52	0	5.29	16.1	8.78	16.7	8.38	16.1	8.78	13.1	7.68	10.1	16.52	10.4	6	7.3	5.88	10.1	16.52	14.4	1.11	13.9	6.58	13.1	7.68	7.3	5.88	10.1	16.52
17.8	5.29	11.1	1.54	11.4	2.6	13.9	6.58	10.1	16.52	13.1	7.68	13.9	3.51	11.4	2.6	9.2	1.7	13.1	7.68	10.1	16.52	0	5.29	11.4	2.6	16.7	8.38	10.1	16.52	7.3	5.88	16.7	8.38	16.7	8.38	13.1	7.68	16.1	8.78	13.1	7.68	13.1	7.68	13.1	7.68	10.1	16.52	17.2	4.66
17.8	5.29	11.1	1.54	11.4	2.6	13.9	6.58	10.1	16.52	13.1	7.68	13.9	3.51	11.4	2.6	9.2	1.7	13.1	7.68	10.1	16.52	0	5.29	11.4	2.6	16.7	8.38	10.1	16.52	7.3	5.88	16.7	8.38	16.7	8.38	13.1	7.68	16.1	8.78	13.1	7.68	13.1	7.68	13.1	7.68	10.1	16.52	17.2	4.66
17.8	5.29	13.1	7.68	9.2	1.7	10.6	2.3	10.6	2.3	10.1	16.52	11.4	2.6	16.1	8.78	13.9	3.51	11.1	1.54	9.2	1.7	10.1	16.52	16.1	8.78	16.7	8.38	13.2	2.89	11.1	1.54	13.1	7.68	8	4.38	13.1	7.68	13.1	7.68	11.4	2.6	16.1	8.78	17.8	5.29	11.1	1.54	13.1	7.68
17.8	5.29	16.7	8.38	11.4	2.6	13.9	6.58	10.1	16.52	7.3	5.88	13.9	3.51	11.4	2.6	11.4	2.6	17.8	5.29	10.1	16.52	0	5.29	13.9	3.51	13.1	7.68	10.1	16.52	7.3	5.88	7.3	5.88	16.1	8.78	7.3	5.88	16.1	8.78	13.9	6.58	13.1	7.68	13.1	7.68	10.1	16.52	13.9	6.58
17.8	5.29	16.7	8.38	11.4	2.6	13.9	6.58	10.1	16.52	13.1	7.68	13.9	6.58	0	5.29	9.2	1.7	17.8	5.29	10.1	16.52	0	5.29	13.9	6.58	13.1	7.68	10.1	16.52	16.7	8.38	0	5.29	16.7	8.38	7.3	5.88	16.1	8.78	13.9	6.58	13.1	7.68	13.1	7.68	10.1	16.52	16.1	8.78
17.8	5.29	16.7	8.38	11.4	2.6	13.9	6.58	10.1	16.52	13.1	7.68	13.9	6.58	10.6	2.3	11.4	2.6	17.8	5.29	10.1	16.52	0	5.29	13.9	3.51	13.1	7.68	10.1	16.52	7.3	5.88	17.2	4.66	7.3	5.88	7.3	5.88	16.1	8.78	13.9	6.58	13.1	7.68	13.1	7.68	10.1	16.52	13.1	7.68
17.8	5.29	16.7	8.38	11.4	2.6	13.9	6.58	10.1	16.52	13.1	7.68	13.9	3.51	11.4	2.6	9.2	1.7	17.8	5.29	10.1	16.52	0	5.29	16.1	8.78	16.1	8.78	10.1	16.52	7.3	5.88	7.3	5.88	16.7	8.38	13.1	7.68	16.7	8.38	10.1	16.52	13.1	7.68	13.1	7.68	10.4	6	17.2	4.66
17.8	5.29	16.7	8.38	11.4	2.6	13.9	6.58	10.1	16.52	13.1	7.68	13.9	3.51	11.4	2.6	11.4	2.6	17.8	5.29	10.1	16.52	0	5.29	13.9	3.51	13.1	7.68	10.1	16.52	7.3	5.88	7.3	5.88	16.1	8.78	7.3	5.88	16.1	8.78	17.2	4.66	13.1	7.68	13.1	7.68	10.1	16.52	16.1	8.78
17.8	5.29	16.7	8.38	11.4	2.6	13.9	6.58	10.1	16.52	13.1	7.68	13.9	3.51	11.4	2.6	11.4	2.6	17.8	5.29	10.1	16.52	0	5.29	13.9	3.51	13.1	7.68	10.1	16.52	17.2	4.66	17.2	4.66	16.1	8.78	7.3	5.88	16.1	8.78	10.1	16.52	13.1	7.68	13.1	7.68	10.1	16.52	16.1	8.78
17.8	5.29	16.7	8.38	11.4	2.6	13.9	6.58	10.1	16.52	13.1	7.68	13.9	3.51	11.4	2.6	10.9	2.58	17.8	5.29	10.1	16.52	0	5.29	13.9	3.51	13.1	7.68	10.1	16.52	7.3	5.88	7.3	5.88	16.1	8.78	13.1	7.68	16.1	8.78	13.9	6.58	13.1	7.68	13.1	7.68	10.1	16.52	16.1	8.78
17.8	5.29	16.7	8.38	11.4	2.6	13.9	6.58	10.1	16.52	13.1	7.68	13.9	3.51	11.4	2.6	8	4.38	17.8	5.29	10.1	16.52	0	5.29	13.9	3.51	13.1	7.68	10.1	16.52	7.3	5.88	7.3	5.88	16.1	8.78	13.1	7.68	10.4	6	10.1	16.52	13.1	7.68	13.1	7.68	10.4	6	16.1	8.78
17.8	5.29	16.7	8.38	11.4	2.6	13.9	6.58	10.1	16.52	13.1	7.68	13.9	3.51	11.4	2.6	10.6	2.3	17.8	5.29	10.1	16.52	0	5.29	13.9	3.51	13.1	7.68	10.1	16.52	7.3	5.88	16.7	8.38	16.1	8.78	13.1	7.68	10.4	6	13.9	6.58	13.1	7.68	13.1	7.68	10.1	16.52	16.7	8.38
17.8	5.29	16.7	8.38	11.4	2.6	13.9	6.58	10.1	16.52	13.1	7.68	13.9	3.51	0	5.29	9.2	1.7	17.8	5.29	10.1	16.52	0	5.29	13.9	6.58	13.1	7.68	10.1	16.52	7.3	5.88	14.4	1.11	16.7	8.38	7.3	5.88	16.1	8.78	13.9	6.58	13.1	7.68	13.1	7.68	10.1	16.52	16.1	8.78
17.8	5.29	16.7	8.38	11.4	2.6	13.9	6.58	10.1	16.52	13.1	7.68	13.9	3.51	0	5.29	9.2	1.7	17.8	5.29	10.1	16.52	0	5.29	13.9	3.51	13.1	7.68	10.1	16.52	7.3	5.88	7.3	5.88	7.3	5.88	13.1	7.68	17.2	4.66	13.9	6.58	13.1	7.68	13.1	7.68	10.1	16.52	16.7	8.38
17.8	5.29	16.7	8.38	11.4	2.6	13.9	6.58	10.1	16.52	13.1	7.68	13.9	3.51	0	5.29	9.2	1.7	17.8	5.29	10.1	16.52	0	5.29	13.9	3.51	13.1	7.68	10.1	16.52	7.3	5.88	7.3	5.88	16.1	8.78	13.1	7.68	16.1	8.78	13.9	6.58	13.1	7.68	13.1	7.68	10.1	16.52	16.1	8.78
17.8	5.29	16.7	8.38	11.4	2.6	13.9	6.58	10.1	16.52	13.1	7.68	13.9	3.51	0	5.29	9.2	1.7	17.8	5.29	10.1	16.52	0	5.29	13.9	3.51	13.1	7.68	10.1	16.52	7.3	5.88	7.3	5.88	16.1	8.78	13.1	7.68	16.1	8.78	13.9	6.58	13.1	7.68	13.1	7.68	10.1	16.52	16.1	8.78
17.8	5.29	16.7	8.38	11.4	2.6	13.9	6.58	10.1	16.52	13.1	7.68	13.9	3.51	0	5.29	9.2	1.7	17.8	5.29	10.1	16.52	0	5.29	13.9	3.51	13.1	7.68	10.1	16.52	7.3	5.88	7.3	5.88	16.1	8.78	13.1	7.68	16.1	8.78	13.9	6.58	13.1	7.68	13.1	7.68	10.1	16.52	16.1	8.78
17.8	5.29	16.7	8.38	11.4	2.6	13.9	6.58	10.1	16.52	13.1	7.68	13.9	3.51	0	5.29	9.2	1.7	17.8	5.29	10.1	16.52	0	5.29	13.9	3.51	13.1	7.68	10.1	16.52	7.3	5.88	7.3	5.88	16.1	8.78	13.1	7.68	16.1	8.78	13.9	6.58	13.1	7.68	13.1	7.68	10.1	16.52	16.1	8.78
17.8	5.29	16.7	8.38	11.4	2.6	13.9	6.58	10.1	16.52	13.1	7.68	13.9	3.51	0	5.29	9.2	1.7	17.8	5.29	10.1	16.52	0	5.29	13.9	3.51	13.1	7.68	10.1	16.52	7.3	5.88	7.3	5.88	16.1	8.78	13.1	7.68	16.1	8.78	13.9	6.58	13.1	7.68	13.1	7.68	10.1	16.52	16.1	8.78
17.8	5.29	16.7	8.38	11.4	2.6	13.9	6.58	10.1	16.52	13.1	7.68	13.9	3.51	0	5.29	9.2	1.7	17.8	5.29	10.1	16.52	0	5.29	13.9	3.51	13.1	7.68	10.1	16.52	7.3	5.88	7.3	5.88	16.1	8.78	13.1	7.68	16.1	8.78	13.9	6.58	13.1	7.68	13.1	7.68	10.1	16.52	16.1	8.78
17.8	5.29	16.7	8.38	11.4	2.6	13.9	6.58	10.1	16.52	13.1	7.68	13.9	3.51	0	5.29	9.2	1.7	17.8	5.29	10.1	16.52	0	5.29	13.9	3.51	13.1	7.68	10.1	16.52	7.3	5.88	7.3	5.88	16.1	8.78	13.1	7.68	16.1	8.78	13.9	6.58	13.1	7.68	13.1	7.68	10.1	16.52	16.1	8.78
17.8	5.29	16.7	8.38	11.4	2.6	13.9	6.58	10.1	16.52	13.1	7.68	13.9	3.51	0	5.29	9.2	1.7	17.8	5.29	10.1	16.52	0	5.29	13.9	3.51	13.1	7.68	10.1	16.52	7.3	5.88	7.3	5.88	16.1	8.78	13.1	7.68	16.1	8.78	13.9	6.58	13.1	7.68	16.7	8.38	10.1	16.52	7.3	5.88
17.8	5.29	16.7	8.38	11.4	2.6	13.9	6.58	10.1	16.52	13.1	7.68	13.9	3.51	0	5.29	9.2	1.7	17.8	5.29	10.1	16.52	0	5.29	13.9	3.51	13.1	7.68	10.1	16.52	7.3	5.88	7.3	5.88	16.1	8.78	13.1	7.68	17.2	4.66	13.9	6.58	13.1	7.68	13.1	7.68	10.1	16.52	16.1	8.78
17.8	5.29	16.7	8.38	11.4	2.6	13.9	6.58	10.1	16.52	13.1	7.68	13.9	3.51	0	5.29	9.2	1.7	17.8	5.29	10.1	16.52	0	5.29	13.9	3.51	13.1	7.68	10.1	16.52	7.3	5.88	17.2	4.66	16.1	8.78	13.1	7.68	16.1	8.78	13.9	6.58	13.1	7.68	13.1	7.68	13.2	2.89	17.2	4.66
17.8	5.29	16.7	8.38	11.4	2.6	13.9	6.58	10.1	16.52	13.1	7.68	13.9	3.51	0	5.29	9.2	1.7	17.8	5.29	10.1	16.52	0	5.29	13.9	3.51	13.1	7.68	10.1	16.52	7.3	5.88	17.2	4.66	16.7	8.38	13.1	7.68	16.1	8.78	10.1	16.52	13.1	7.68	13.1	7.68	10.1	16.52	16.1	8.78
17.8	5.29	16.7	8.38	11.4	2.6	13.9	6.58	10.1	16.52	13.1	7.68	13.9	3.51	0	5.29	9.2	1.7	17.8	5.29	10.1	16.52	0	5.29	13.9	3.51	16.7	8.38	10.1	16.52	7.3	5.88	7.3	5.88	16.1	8.78	7.3	5.88	16.1	8.78	10.1	16.52	13.1	7.68	13.1	7.68	10.1	16.52	16.1	8.78
17.8	5.29	16.7	8.38	11.4	2.6	13.9	6.58	10.1	16.52	13.1	7.68	13.9	3.51	11.1	1.54	9.2	1.7	17.8	5.29	10.1	16.52	0	5.29	13.9	3.51	13.1	7.68	10.1	16.52	7.3	5.88	7.3	5.88	16.7	8.38	7.3	5.88	17.2	4.66	13.9	6.58	13.1	7.68	13.1	7.68	10.1	16.52	16.1	8.78
17.8	5.29	16.7	8.38	11.4	2.6	13.9	6.58	10.1	16.52	16.7	8.38	13.9	3.51	16.7	8.38	11.4	2.6	17.8	5.29	10.1	16.52	0	5.29	13.9	3.51	13.1	7.68	10.1	16.52	7.3	5.88	7.3	5.88	16.1	8.78	16.7	8.38	13.1	7.68	13.9	6.58	13.1	7.68	16.7	8.38	10.1	16.52	16.7	8.38
17.8	5.29	17.2	4.66	9.2	1.7	13.9	6.58	10.1	16.52	13.1	7.68	13.9	6.58	11.4	2.6	11.4	2.6	17.8	5.29	10.1	16.52	0	5.29	16.1	8.78	16.7	8.38	16.1	8.78	16.7	8.38	14.4	1.11	16.7	8.38	16.7	8.38	16.1	8.78	13.9	6.58	13.1	7.68	13.1	7.68	13.9	6.58	13.1	7.68
17.8	5.29	17.2	4.66	9.2	1.7	13.9	6.58	10.1	16.52	13.1	7.68	13.9	6.58	11.4	2.6	11.4	2.6	17.8	5.29	10.1	16.52	0	5.29	16.1	8.78	16.7	8.38	16.1	8.78	16.7	8.38	14.4	1.11	16.7	8.38	16.7	8.38	16.1	8.78	13.9	6.58	13.1	7.68	13.9	3.51	16.1	8.78	13.1	7.68
17.8	5.29	17.2	4.66	11.4	2.6	13.9	6.58	10.1	16.52	13.1	7.68	14.4	1.11	9.2	1.7	9.2	1.7	17.8	5.29	17.2	4.66	0	5.29	17.2	4.66	16.7	8.38	10.1	16.52	16.1	8.78	16.7	8.38	13.1	7.68	13.1	7.68	17.2	4.66	16.1	8.78	13.1	7.68	13.1	7.68	16.1	8.78	16.1	8.78
17.8	5.29	17.2	4.66	11.4	2.6	13.9	6.58	10.1	16.52	13.1	7.68	13.9	6.58	8	4.38	11.4	2.6	17.2	4.66	10.1	16.52	0	5.29	16.1	8.78	16.1	8.78	10.1	16.52	7.3	5.88	17.2	4.66	13.9	6.58	13.1	7.68	17.2	4.66	0	5.29	0	5.29	7.3	5.88	14.4	1.11	10.1	16.52
17.8	5.29	17.2	4.66	11.4	2.6	13.9	6.58	10.1	16.52	13.1	7.68	13.9	6.58	13.1	7.68	11.4	2.6	17.2	4.66	10.1	16.52	0	5.29	10.4	6	16.1	8.78	10.1	16.52	7.3	5.88	17.2	4.66	13.9	6.58	13.1	7.68	17.2	4.66	0	5.29	0	5.29	7.3	5.88	14.4	1.11	10.1	16.52
17.8	5.29	17.2	4.66	11.4	2.6	13.9	6.58	10.1	16.52	13.1	7.68	13.2	2.89	9.2	1.7	11.4	2.6	16.1	8.78	10.1	16.52	0	5.29	16.1	8.78	16.1	8.78	10.1	16.52	7.3	5.88	7.3	5.88	13.9	6.58	13.1	7.68	17.2	4.66	7.3	5.88	0	5.29	13.1	7.68	10.1	16.52	17.2	4.66
17.8	5.29	17.2	4.66	11.4	2.6	13.9	6.58	10.1	16.52	13.1	7.68	13.2	2.89	9.2	1.7	11.4	2.6	16.1	8.78	10.1	16.52	0	5.29	16.1	8.78	16.1	8.78	10.1	16.52	7.3	5.88	17.2	4.66	10.1	16.52	13.1	7.68	17.2	4.66	13.1	7.68	0	5.29	13.1	7.68	10.1	16.52	10.1	16.52
17.8	5.29	17.2	4.66	11.4	2.6	13.9	6.58	10.1	16.52	13.1	7.68	13.2	2.89	9.2	1.7	11.4	2.6	16.1	8.78	10.1	16.52	0	5.29	8	4.38	16.7	8.38	10.1	16.52	7.3	5.88	7.3	5.88	13.9	6.58	13.1	7.68	16.1	8.78	7.3	5.88	0	5.29	13.1	7.68	10.1	16.52	17.2	4.66
17.8	5.29	17.2	4.66	11.4	2.6	13.9	6.58	10.1	16.52	13.1	7.68	13.9	3.51	17.2	4.66	11.4	2.6	17.8	5.29	10.1	16.52	0	5.29	16.1	8.78	16.7	8.38	10.1	16.52	7.3	5.88	7.3	5.88	16.7	8.38	13.1	7.68	17.2	4.66	13.9	6.58	13.1	7.68	13.1	7.68	10.1	16.52	17.2	4.66
17.8	5.29	17.2	4.66	17.2	4.66	7.3	5.88	10.1	16.52	10.9	2.58	10.1	16.52	11.1	1.54	9.2	1.7	7.3	5.88	16.7	8.38	16.7	8.38	16.1	8.78	13.9	6.58	13.9	6.58	17.2	4.66	16.1	8.78	7.3	5.88	7.3	5.88	17.2	4.66	17.2	4.66	0	5.29	17.2	4.66	16.1	8.78	13.9	6.58
17.8	5.29	13.2	2.89	7.3	5.88	17.8	5.29	17.2	4.66	10.2	2.33	10.1	16.52	8	4.38	10.1	16.52	8	4.38	16.1	8.78	16.7	8.38	17.8	5.29	0	5.29	11.4	2.6	16.1	8.78	10.6	2.3	13.2	2.89	10.9	2.58	16.7	8.38	10.9	2.58	9.2	1.7	8	4.38	11.1	1.54	17.2	4.66
10.6	2.3	16.1	8.78	10.6	2.3	13.9	6.58	10.1	16.52	13.1	7.68	13.9	3.51	9.2	1.7	9.2	1.7	13.1	7.68	10.1	16.52	16.7	8.38	10.1	16.52	17.2	4.66	13.9	6.58	16.1	8.78	17.2	4.66	10.2	2.33	13.1	7.68	10.1	16.52	17.2	4.66	13.9	6.58	13.9	6.58	16.1	8.78	16.1	8.78
10.6	2.3	16.1	8.78	10.6	2.3	13.9	6.58	10.1	16.52	13.1	7.68	13.9	3.51	9.2	1.7	9.2	1.7	13.1	7.68	10.1	16.52	16.7	8.38	10.1	16.52	17.2	4.66	13.9	6.58	16.1	8.78	17.2	4.66	10.2	2.33	13.1	7.68	10.1	16.52	17.2	4.66	13.9	6.58	13.9	6.58	16.1	8.78	16.1	8.78
10.6	2.3	16.1	8.78	10.6	2.3	13.9	6.58	10.1	16.52	13.1	7.68	13.9	3.51	9.2	1.7	9.2	1.7	13.1	7.68	10.1	16.52	16.7	8.38	10.1	16.52	17.2	4.66	13.9	6.58	16.1	8.78	17.2	4.66	10.2	2.33	13.1	7.68	10.1	16.52	17.2	4.66	13.9	6.58	13.9	6.58	16.1	8.78	16.1	8.78
10.6	2.3	10.1	16.52	9.2	1.7	13.9	6.58	10.1	16.52	13.1	7.68	13.9	6.58	8	4.38	11.4	2.6	16.7	8.38	10.1	16.52	0	5.29	17.2	4.66	7.3	5.88	10.1	16.52	16.7	8.38	7.3	5.88	17.2	4.66	7.3	5.88	17.2	4.66	13.1	7.68	0	5.29	7.3	5.88	17.2	4.66	17.2	4.66
10.6	2.3	10.1	16.52	10.6	2.3	13.9	6.58	10.1	16.52	13.1	7.68	13.9	6.58	9.2	1.7	9.2	1.7	14.4	1.11	10.1	16.52	16.7	8.38	10.1	16.52	16.1	8.78	13.9	6.58	16.1	8.78	16.1	8.78	13.1	7.68	13.1	7.68	17.2	4.66	16.1	8.78	10.1	16.52	13.9	6.58	16.1	8.78	16.1	8.78
10.6	2.3	10.1	16.52	10.6	2.3	13.9	6.58	10.1	16.52	13.1	7.68	13.9	6.58	9.2	1.7	9.2	1.7	17.8	5.29	10.1	16.52	16.7	8.38	10.1	16.52	16.1	8.78	13.9	6.58	16.1	8.78	16.1	8.78	13.1	7.68	13.1	7.68	17.2	4.66	16.1	8.78	10.1	16.52	13.9	6.58	17.2	4.66	16.1	8.78
10.6	2.3	10.1	16.52	10.6	2.3	13.9	6.58	10.1	16.52	13.1	7.68	13.9	3.51	9.2	1.7	9.2	1.7	13.1	7.68	10.1	16.52	16.7	8.38	10.1	16.52	17.2	4.66	13.9	6.58	16.1	8.78	17.2	4.66	10.1	16.52	13.1	7.68	10.1	16.52	17.2	4.66	13.9	6.58	13.9	6.58	16.1	8.78	16.1	8.78
10.6	2.3	16.7	8.38	9.2	1.7	13.9	6.58	10.1	16.52	13.1	7.68	13.9	3.51	9.2	1.7	0	5.29	13.1	7.68	10.1	16.52	16.7	8.38	10.1	16.52	13.1	7.68	13.9	6.58	7.3	5.88	13.9	6.58	16.1	8.78	13.1	7.68	17.2	4.66	16.1	8.78	14.4	1.11	13.9	6.58	10.1	16.52	10.4	6
10.6	2.3	16.7	8.38	9.2	1.7	13.9	6.58	10.1	16.52	13.1	7.68	13.9	3.51	9.2	1.7	0	5.29	13.1	7.68	10.1	16.52	16.7	8.38	10.1	16.52	13.1	7.68	13.9	6.58	7.3	5.88	13.9	6.58	16.1	8.78	13.1	7.68	17.2	4.66	16.1	8.78	14.4	1.11	13.9	6.58	10.1	16.52	10.4	6
10.6	2.3	17.2	4.66	11.4	2.6	13.9	6.58	10.1	16.52	13.1	7.68	13.9	6.58	0	5.29	9.2	1.7	16.7	8.38	16.1	8.78	0	5.29	16.1	8.78	7.3	5.88	10.1	16.52	10.1	16.52	17.2	4.66	17.2	4.66	13.1	7.68	10.1	16.52	16.1	8.78	0	5.29	13.1	7.68	13.9	6.58	10.1	16.52
10.6	2.3	17.2	4.66	11.4	2.6	13.9	6.58	10.1	16.52	13.1	7.68	13.9	6.58	13.1	7.68	9.2	1.7	16.1	8.78	16.1	8.78	0	5.29	16.1	8.78	17.2	4.66	10.1	16.52	10.1	16.52	17.2	4.66	16.1	8.78	13.1	7.68	10.1	16.52	16.1	8.78	0	5.29	13.1	7.68	13.9	6.58	10.1	16.52
10.6	2.3	17.2	4.66	10.1	16.52	8	4.38	16.1	8.78	10.6	2.3	13.2	2.89	16.7	8.38	8	4.38	13.9	6.58	13.1	7.68	7.3	5.88	17.2	4.66	7.3	5.88	10.1	16.52	10.6	2.3	17.2	4.66	10.1	16.52	16.1	8.78	7.3	5.88	17.2	4.66	0	5.29	10.1	16.52	0	5.29	10.1	16.52
11.1	1.54	14.4	1.11	17.2	4.66	17.8	5.29	0	5.29	10.2	2.33	11.1	1.54	11.1	1.54	7.3	5.88	10.1	16.52	17.2	4.66	17.8	5.29	0	5.29	13.9	6.58	10.2	2.33	13.1	7.68	14.4	1.11	14.4	1.11	13.9	3.51	8	4.38	14.4	1.11	16.1	8.78	17.8	5.29	14.4	1.11	17.8	5.29
11.1	1.54	11.4	2.6	9.2	1.7	13.9	6.58	10.1	16.52	13.1	7.68	13.9	6.58	16.7	8.38	8	4.38	11.4	2.6	10.4	6	13.1	7.68	16.1	8.78	13.9	6.58	13.9	6.58	13.1	7.68	7.3	5.88	7.3	5.88	13.1	7.68	7.3	5.88	17.2	4.66	13.9	6.58	13.9	6.58	10.1	16.52	7.3	5.88
11.1	1.54	16.1	8.78	13.2	2.89	10.9	2.58	11.4	2.6	11.4	2.6	10.4	6	7.3	5.88	7.3	5.88	14.4	1.11	14.4	1.11	13.9	6.58	17.2	4.66	14.4	1.11	8	4.38	17.8	5.29	14.4	1.11	17.8	5.29	11.4	2.6	8	4.38	11.4	2.6	16.1	8.78	13.1	7.68	8	4.38	11.4	2.6
11.1	1.54	16.1	8.78	13.2	2.89	10.9	2.58	11.4	2.6	11.4	2.6	10.4	6	7.3	5.88	7.3	5.88	14.4	1.11	14.4	1.11	13.9	6.58	17.2	4.66	14.4	1.11	8	4.38	17.8	5.29	14.4	1.11	17.8	5.29	11.4	2.6	8	4.38	11.4	2.6	16.1	8.78	13.1	7.68	8	4.38	11.4	2.6
11.1	1.54	16.1	8.78	13.2	2.89	10.9	2.58	11.4	2.6	11.4	2.6	10.4	6	7.3	5.88	17.2	4.66	14.4	1.11	14.4	1.11	13.9	6.58	17.2	4.66	14.4	1.11	8	4.38	17.8	5.29	14.4	1.11	17.8	5.29	11.4	2.6	8	4.38	11.4	2.6	16.1	8.78	13.1	7.68	8	4.38	11.4	2.6
11.1	1.54	16.7	8.38	8	4.38	13.1	7.68	9.2	1.7	13.9	3.51	0	5.29	8	4.38	0	5.29	0	5.29	10.4	6	16.7	8.38	7.3	5.88	13.9	6.58	10.1	16.52	11.4	2.6	7.3	5.88	7.3	5.88	10.6	2.3	10.9	2.58	11.4	2.6	0	5.29	17.2	4.66	14.4	1.11	17.2	4.66
11.1	1.54	17.2	4.66	16.1	8.78	13.9	6.58	10.1	16.52	16.7	8.38	13.9	3.51	11.4	2.6	11.4	2.6	16.7	8.38	10.1	16.52	0	5.29	10.4	6	7.3	5.88	10.1	16.52	7.3	5.88	13.1	7.68	16.1	8.78	7.3	5.88	7.3	5.88	13.1	7.68	13.9	6.58	13.1	7.68	10.1	16.52	10.1	16.52
11.1	1.54	17.2	4.66	16.7	8.38	13.9	6.58	10.1	16.52	7.3	5.88	13.9	3.51	11.4	2.6	11.4	2.6	16.7	8.38	10.1	16.52	0	5.29	10.4	6	7.3	5.88	10.1	16.52	7.3	5.88	13.1	7.68	16.1	8.78	7.3	5.88	7.3	5.88	13.1	7.68	13.9	6.58	13.1	7.68	10.1	16.52	10.1	16.52
11.1	1.54	17.2	4.66	16.7	8.38	13.9	6.58	10.1	16.52	7.3	5.88	13.9	3.51	11.4	2.6	11.4	2.6	16.7	8.38	10.1	16.52	0	5.29	10.4	6	7.3	5.88	10.1	16.52	7.3	5.88	13.1	7.68	16.1	8.78	7.3	5.88	7.3	5.88	13.1	7.68	13.9	6.58	13.1	7.68	10.1	16.52	10.1	16.52
11.1	1.54	17.2	4.66	16.7	8.38	13.9	6.58	10.1	16.52	7.3	5.88	13.9	3.51	11.4	2.6	11.4	2.6	16.7	8.38	10.1	16.52	0	5.29	10.4	6	7.3	5.88	10.1	16.52	7.3	5.88	13.1	7.68	16.1	8.78	7.3	5.88	7.3	5.88	13.1	7.68	10.1	16.52	13.1	7.68	10.1	16.52	10.1	16.52
11.1	1.54	17.2	4.66	16.7	8.38	13.9	6.58	10.1	16.52	13.1	7.68	13.9	3.51	9.2	1.7	9.2	1.7	17.8	5.29	10.1	16.52	0	5.29	10.9	2.58	0	5.29	16.1	8.78	16.7	8.38	10.1	16.52	10.1	16.52	13.1	7.68	16.1	8.78	0	5.29	13.9	6.58	13.1	7.68	16.7	8.38	10.1	16.52
13.1	7.68	7.3	5.88	16.7	8.38	13.9	6.58	10.1	16.52	13.1	7.68	13.9	6.58	11.4	2.6	9.2	1.7	17.8	5.29	10.1	16.52	0	5.29	10.4	6	13.1	7.68	10.1	16.52	7.3	5.88	14.4	1.11	10.4	6	7.3	5.88	10.1	16.52	0	5.29	13.9	6.58	13.1	7.68	17.2	4.66	13.1	7.68
13.1	7.68	11.4	2.6	10.1	16.52	16.1	8.78	11.1	1.54	13.2	2.89	10.9	2.58	16.7	8.38	10.1	16.52	9.2	1.7	8	4.38	10.9	2.58	16.1	8.78	17.8	5.29	11.1	1.54	13.1	7.68	10.6	2.3	14.4	1.11	13.1	7.68	11.4	2.6	8	4.38	14.4	1.11	13.1	7.68	17.8	5.29	0	5.29
13.1	7.68	16.1	8.78	10.6	2.3	13.9	6.58	10.1	16.52	13.1	7.68	13.9	3.51	11.4	2.6	11.4	2.6	16.7	8.38	10.1	16.52	0	5.29	13.1	7.68	16.7	8.38	10.1	16.52	7.3	5.88	14.4	1.11	16.1	8.78	13.1	7.68	17.2	4.66	10.1	16.52	13.9	6.58	14.4	1.11	10.1	16.52	10.1	16.52
13.1	7.68	16.1	8.78	10.6	2.3	13.9	3.51	10.1	16.52	13.1	7.68	13.9	3.51	11.4	2.6	11.4	2.6	16.7	8.38	10.1	16.52	0	5.29	13.1	7.68	17.2	4.66	10.1	16.52	7.3	5.88	14.4	1.11	16.1	8.78	13.1	7.68	17.2	4.66	10.1	16.52	13.9	6.58	14.4	1.11	10.1	16.52	10.1	16.52
13.1	7.68	10.1	16.52	11.4	2.6	13.9	6.58	10.1	16.52	13.1	7.68	13.9	6.58	11.1	1.54	11.4	2.6	16.7	8.38	10.1	16.52	0	5.29	0	5.29	16.7	8.38	10.1	16.52	16.7	8.38	16.7	8.38	16.1	8.78	13.1	7.68	17.2	4.66	10.1	16.52	0	5.29	13.1	7.68	10.1	16.52	13.9	6.58
13.1	7.68	10.4	6	13.1	7.68	13.9	6.58	10.1	16.52	11.4	2.6	13.9	3.51	8	4.38	9.2	1.7	8	4.38	10.1	16.52	0	5.29	10.4	6	17.2	4.66	10.1	16.52	16.1	8.78	16.7	8.38	16.1	8.78	7.3	5.88	10.1	16.52	14.4	1.11	13.9	6.58	13.1	7.68	7.3	5.88	10.1	16.52
13.1	7.68	10.4	6	16.7	8.38	13.9	6.58	10.1	16.52	7.3	5.88	13.9	3.51	11.4	2.6	9.2	1.7	17.8	5.29	10.1	16.52	0	5.29	10.4	6	7.3	5.88	10.1	16.52	7.3	5.88	13.1	7.68	16.1	8.78	7.3	5.88	10.1	16.52	14.4	1.11	10.1	16.52	13.1	7.68	7.3	5.88	10.1	16.52
13.1	7.68	13.1	7.68	11.4	2.6	13.9	6.58	10.1	16.52	13.1	7.68	13.9	3.51	10.6	2.3	13.1	7.68	9.2	1.7	13.2	2.89	10.9	2.58	16.7	8.38	10.1	16.52	10.1	16.52	13.9	6.58	13.1	7.68	16.1	8.78	17.2	4.66	13.1	7.68	16.1	8.78	10.1	16.52	10.1	16.52	13.1	7.68	0	5.29
13.1	7.68	17.2	4.66	16.1	8.78	13.9	6.58	10.1	16.52	7.3	5.88	13.9	3.51	11.4	2.6	9.2	1.7	17.8	5.29	10.1	16.52	0	5.29	10.4	6	7.3	5.88	10.1	16.52	7.3	5.88	13.1	7.68	16.1	8.78	7.3	5.88	10.1	16.52	14.4	1.11	10.1	16.52	13.1	7.68	13.1	7.68	10.1	16.52
13.1	7.68	17.2	4.66	16.1	8.78	13.9	6.58	10.1	16.52	7.3	5.88	13.9	3.51	11.4	2.6	9.2	1.7	17.8	5.29	10.1	16.52	0	5.29	10.4	6	16.7	8.38	10.1	16.52	7.3	5.88	13.1	7.68	17.2	4.66	7.3	5.88	10.1	16.52	14.4	1.11	10.1	16.52	13.1	7.68	7.3	5.88	10.1	16.52
13.1	7.68	17.2	4.66	13.1	7.68	13.9	6.58	10.1	16.52	7.3	5.88	13.9	3.51	9.2	1.7	11.4	2.6	17.8	5.29	10.1	16.52	0	5.29	10.4	6	7.3	5.88	10.1	16.52	7.3	5.88	13.1	7.68	16.1	8.78	7.3	5.88	10.1	16.52	14.4	1.11	10.1	16.52	13.1	7.68	16.7	8.38	16.1	8.78
13.1	7.68	17.2	4.66	13.1	7.68	13.9	6.58	10.1	16.52	7.3	5.88	13.9	3.51	9.2	1.7	11.4	2.6	17.8	5.29	10.1	16.52	0	5.29	10.4	6	7.3	5.88	10.1	16.52	16.1	8.78	16.1	8.78	16.7	8.38	7.3	5.88	10.1	16.52	14.4	1.11	13.9	6.58	13.1	7.68	10.1	16.52	10.1	16.52
13.1	7.68	17.2	4.66	13.1	7.68	13.9	6.58	10.1	16.52	7.3	5.88	13.9	3.51	11.4	2.6	9.2	1.7	17.8	5.29	10.1	16.52	0	5.29	10.4	6	7.3	5.88	10.1	16.52	7.3	5.88	13.1	7.68	16.1	8.78	7.3	5.88	10.1	16.52	14.4	1.11	10.1	16.52	13.1	7.68	7.3	5.88	10.1	16.52
13.1	7.68	17.2	4.66	13.1	7.68	13.9	6.58	10.1	16.52	7.3	5.88	13.9	3.51	11.4	2.6	9.2	1.7	17.8	5.29	10.1	16.52	0	5.29	10.4	6	7.3	5.88	10.1	16.52	7.3	5.88	13.1	7.68	16.1	8.78	7.3	5.88	10.1	16.52	14.4	1.11	10.1	16.52	13.1	7.68	7.3	5.88	10.1	16.52
13.1	7.68	17.2	4.66	13.1	7.68	13.9	6.58	10.1	16.52	7.3	5.88	13.9	3.51	11.4	2.6	9.2	1.7	17.8	5.29	10.1	16.52	0	5.29	10.4	6	7.3	5.88	10.1	16.52	7.3	5.88	13.1	7.68	16.1	8.78	7.3	5.88	10.1	16.52	14.4	1.11	10.1	16.52	13.1	7.68	7.3	5.88	10.1	16.52
13.1	7.68	17.2	4.66	13.1	7.68	13.9	6.58	10.1	16.52	7.3	5.88	13.9	3.51	11.4	2.6	9.2	1.7	17.8	5.29	10.1	16.52	0	5.29	10.4	6	7.3	5.88	10.1	16.52	7.3	5.88	13.1	7.68	16.1	8.78	7.3	5.88	10.1	16.52	14.4	1.11	10.1	16.52	13.1	7.68	7.3	5.88	10.1	16.52
13.1	7.68	17.2	4.66	13.1	7.68	13.9	6.58	10.1	16.52	7.3	5.88	13.9	3.51	11.4	2.6	9.2	1.7	17.8	5.29	10.1	16.52	0	5.29	10.4	6	7.3	5.88	10.1	16.52	7.3	5.88	13.1	7.68	16.1	8.78	7.3	5.88	10.1	16.52	14.4	1.11	10.1	16.52	13.1	7.68	7.3	5.88	10.1	16.52
13.1	7.68	17.2	4.66	13.1	7.68	13.9	6.58	10.1	16.52	7.3	5.88	13.9	3.51	11.4	2.6	9.2	1.7	17.8	5.29	10.1	16.52	0	5.29	10.4	6	7.3	5.88	10.1	16.52	7.3	5.88	13.1	7.68	16.1	8.78	7.3	5.88	10.1	16.52	14.4	1.11	10.1	16.52	13.1	7.68	7.3	5.88	10.1	16.52
13.1	7.68	17.2	4.66	13.1	7.68	13.9	6.58	10.1	16.52	7.3	5.88	13.9	3.51	11.4	2.6	9.2	1.7	17.8	5.29	10.1	16.52	0	5.29	10.4	6	7.3	5.88	10.1	16.52	0	5.29	13.1	7.68	16.1	8.78	7.3	5.88	10.1	16.52	14.4	1.11	10.1	16.52	13.1	7.68	7.3	5.88	13.9	6.58
13.1	7.68	17.2	4.66	13.1	7.68	13.9	6.58	10.1	16.52	7.3	5.88	13.9	3.51	11.4	2.6	9.2	1.7	17.8	5.29	10.1	16.52	0	5.29	10.4	6	7.3	5.88	17.2	4.66	7.3	5.88	13.1	7.68	16.1	8.78	7.3	5.88	10.1	16.52	14.4	1.11	10.1	16.52	13.1	7.68	7.3	5.88	10.1	16.52
13.1	7.68	17.2	4.66	13.1	7.68	13.9	6.58	10.1	16.52	7.3	5.88	13.9	3.51	11.4	2.6	9.2	1.7	17.8	5.29	10.1	16.52	0	5.29	10.4	6	17.2	4.66	10.1	16.52	7.3	5.88	13.1	7.68	16.1	8.78	7.3	5.88	16.1	8.78	14.4	1.11	10.1	16.52	13.1	7.68	7.3	5.88	10.1	16.52
13.1	7.68	17.2	4.66	13.1	7.68	13.9	6.58	10.1	16.52	7.3	5.88	13.9	3.51	11.4	2.6	9.2	1.7	17.8	5.29	10.1	16.52	0	5.29	10.4	6	17.2	4.66	10.1	16.52	17.2	4.66	13.1	7.68	16.1	8.78	7.3	5.88	10.1	16.52	14.4	1.11	10.1	16.52	13.1	7.68	16.7	8.38	10.1	16.52
13.1	7.68	17.2	4.66	13.1	7.68	13.9	6.58	10.1	16.52	7.3	5.88	13.9	3.51	11.4	2.6	9.2	1.7	13.1	7.68	10.1	16.52	0	5.29	16.1	8.78	7.3	5.88	10.1	16.52	16.7	8.38	16.7	8.38	16.7	8.38	7.3	5.88	10.1	16.52	14.4	1.11	10.1	16.52	13.1	7.68	17.2	4.66	10.1	16.52
13.1	7.68	17.2	4.66	13.1	7.68	13.9	6.58	10.1	16.52	7.3	5.88	13.9	3.51	11.4	2.6	9.2	1.7	16.7	8.38	10.1	16.52	0	5.29	10.4	6	7.3	5.88	10.1	16.52	7.3	5.88	13.1	7.68	16.1	8.78	7.3	5.88	10.1	16.52	14.4	1.11	10.1	16.52	13.1	7.68	17.2	4.66	10.1	16.52
13.1	7.68	17.2	4.66	13.1	7.68	13.9	6.58	10.1	16.52	7.3	5.88	13.9	3.51	11.4	2.6	11.4	2.6	17.8	5.29	10.1	16.52	0	5.29	10.4	6	7.3	5.88	10.1	16.52	16.7	8.38	16.1	8.78	16.7	8.38	7.3	5.88	10.1	16.52	0	5.29	13.9	6.58	13.1	7.68	17.2	4.66	10.1	16.52
13.1	7.68	17.2	4.66	13.1	7.68	13.9	6.58	10.1	16.52	0	5.29	13.9	3.51	11.4	2.6	9.2	1.7	17.8	5.29	10.1	16.52	0	5.29	10.4	6	7.3	5.88	10.1	16.52	7.3	5.88	13.1	7.68	16.1	8.78	7.3	5.88	10.1	16.52	14.4	1.11	10.1	16.52	13.1	7.68	7.3	5.88	10.1	16.52
13.1	7.68	17.2	4.66	13.1	7.68	13.9	6.58	10.1	16.52	0	5.29	13.9	3.51	11.4	2.6	9.2	1.7	17.8	5.29	10.1	16.52	0	5.29	10.4	6	7.3	5.88	10.1	16.52	7.3	5.88	13.1	7.68	16.1	8.78	7.3	5.88	10.1	16.52	14.4	1.11	10.1	16.52	13.1	7.68	7.3	5.88	10.1	16.52
13.1	7.68	17.2	4.66	16.7	8.38	13.9	6.58	10.1	16.52	7.3	5.88	13.9	3.51	9.2	1.7	11.4	2.6	17.8	5.29	10.1	16.52	0	5.29	10.9	2.58	7.3	5.88	13.9	6.58	13.1	7.68	13.9	6.58	10.4	6	13.1	7.68	10.1	16.52	13.1	7.68	13.9	6.58	13.1	7.68	13.1	7.68	10.1	16.52
13.1	7.68	17.2	4.66	16.7	8.38	13.9	6.58	10.1	16.52	7.3	5.88	13.9	3.51	11.4	2.6	11.4	2.6	8	4.38	10.1	16.52	0	5.29	16.1	8.78	7.3	5.88	10.1	16.52	7.3	5.88	13.1	7.68	16.1	8.78	7.3	5.88	7.3	5.88	13.1	7.68	13.9	6.58	13.1	7.68	10.1	16.52	10.1	16.52
13.1	7.68	17.2	4.66	16.7	8.38	13.9	6.58	10.1	16.52	7.3	5.88	13.9	3.51	11.4	2.6	11.4	2.6	16.7	8.38	10.1	16.52	0	5.29	10.4	6	7.3	5.88	10.1	16.52	7.3	5.88	13.1	7.68	16.1	8.78	7.3	5.88	7.3	5.88	13.1	7.68	13.9	6.58	13.1	7.68	10.1	16.52	10.1	16.52
16.7	8.38	11.4	2.6	11.4	2.6	13.9	6.58	10.1	16.52	13.1	7.68	13.9	3.51	16.7	8.38	10.9	2.58	16.1	8.78	16.1	8.78	13.1	7.68	17.2	4.66	16.1	8.78	13.9	6.58	13.1	7.68	13.1	7.68	17.2	4.66	13.1	7.68	17.2	4.66	13.9	6.58	13.9	6.58	13.9	6.58	10.1	16.52	16.1	8.78
16.7	8.38	11.4	2.6	13.9	6.58	10.1	16.52	13.1	7.68	13.9	3.51	7.3	5.88	0	5.29	9.2	1.7	17.8	5.29	10.1	16.52	16.7	8.38	10.1	16.52	16.1	8.78	13.1	7.68	16.1	8.78	16.1	8.78	13.1	7.68	13.1	7.68	17.2	4.66	16.1	8.78	10.1	16.52	13.9	6.58	16.1	8.78	16.1	8.78
16.7	8.38	11.4	2.6	13.9	6.58	10.1	16.52	13.1	7.68	13.9	3.51	7.3	5.88	0	5.29	9.2	1.7	17.8	5.29	10.1	16.52	16.7	8.38	10.1	16.52	17.2	4.66	16.1	8.78	16.1	8.78	16.1	8.78	13.1	7.68	13.1	7.68	17.2	4.66	16.1	8.78	10.1	16.52	13.9	6.58	16.1	8.78	16.1	8.78
16.7	8.38	11.4	2.6	13.9	6.58	10.1	16.52	13.1	7.68	13.9	3.51	10.6	2.3	9.2	1.7	9.2	1.7	17.8	5.29	10.1	16.52	16.7	8.38	10.1	16.52	7.3	5.88	13.9	6.58	16.1	8.78	17.2	4.66	10.1	16.52	13.1	7.68	17.2	4.66	17.2	4.66	13.9	6.58	16.1	8.78	10.1	16.52	16.1	8.78
16.7	8.38	11.4	2.6	13.9	6.58	10.1	16.52	13.1	7.68	13.9	3.51	11.1	1.54	8	4.38	9.2	1.7	13.1	7.68	10.1	16.52	16.7	8.38	10.1	16.52	17.2	4.66	13.9	6.58	16.1	8.78	17.2	4.66	10.1	16.52	13.1	7.68	10.4	6	17.2	4.66	10.1	16.52	16.1	8.78	10.1	16.52	16.1	8.78
16.7	8.38	16.1	8.78	9.2	1.7	13.9	6.58	10.1	16.52	13.1	7.68	13.9	3.51	11.4	2.6	9.2	1.7	10.1	16.52	10.1	16.52	0	5.29	16.1	8.78	17.2	4.66	10.1	16.52	16.7	8.38	16.7	8.38	16.7	8.38	7.3	5.88	10.1	16.52	17.2	4.66	10.1	16.52	13.1	7.68	13.1	7.68	14.4	1.11
16.7	8.38	16.1	8.78	11.4	2.6	13.9	6.58	10.1	16.52	9.2	1.7	13.9	6.58	13.1	7.68	11.4	2.6	17.8	5.29	10.1	16.52	0	5.29	16.1	8.78	16.7	8.38	10.1	16.52	16.1	8.78	7.3	5.88	16.1	8.78	7.3	5.88	7.3	5.88	13.9	6.58	0	5.29	7.3	5.88	10.1	16.52	7.3	5.88
16.7	8.38	16.1	8.78	11.4	2.6	13.9	6.58	10.1	16.52	13.1	7.68	13.9	3.51	11.4	2.6	11.4	2.6	17.8	5.29	10.1	16.52	0	5.29	13.9	3.51	13.1	7.68	10.1	16.52	7.3	5.88	7.3	5.88	16.1	8.78	16.7	8.38	16.1	8.78	13.9	6.58	13.1	7.68	13.1	7.68	16.1	8.78	16.1	8.78
16.7	8.38	16.1	8.78	11.4	2.6	13.9	3.51	10.1	16.52	13.1	7.68	13.9	3.51	11.4	2.6	9.2	1.7	17.8	5.29	10.1	16.52	0	5.29	7.3	5.88	7.3	5.88	10.1	16.52	7.3	5.88	13.9	3.51	16.7	8.38	0	5.29	13.1	7.68	10.1	16.52	13.1	7.68	13.1	7.68	10.1	16.52	17.2	4.66
16.7	8.38	16.1	8.78	10.6	2.3	13.9	6.58	10.1	16.52	13.1	7.68	13.9	3.51	9.2	1.7	11.4	2.6	17.8	5.29	10.1	16.52	0	5.29	13.1	7.68	13.1	7.68	10.1	16.52	7.3	5.88	14.4	1.11	16.1	8.78	13.1	7.68	17.2	4.66	10.1	16.52	13.9	6.58	14.4	1.11	10.1	16.52	16.1	8.78
16.7	8.38	16.1	8.78	10.6	2.3	13.9	6.58	10.1	16.52	13.1	7.68	13.9	3.51	9.2	1.7	11.4	2.6	17.8	5.29	10.1	16.52	0	5.29	13.1	7.68	13.1	7.68	10.1	16.52	7.3	5.88	14.4	1.11	16.1	8.78	13.1	7.68	17.2	4.66	10.1	16.52	13.9	6.58	14.4	1.11	10.1	16.52	16.1	8.78
16.7	8.38	16.1	8.78	16.7	8.38	13.9	6.58	10.1	16.52	13.1	7.68	13.9	3.51	8	4.38	9.2	1.7	17.8	5.29	10.1	16.52	0	5.29	10.9	2.58	0	5.29	16.1	8.78	16.7	8.38	10.1	16.52	10.1	16.52	13.1	7.68	16.1	8.78	0	5.29	13.9	6.58	13.1	7.68	16.7	8.38	10.1	16.52
16.7	8.38	10.1	16.52	9.2	1.7	13.9	3.51	10.4	6	7.3	5.88	13.2	2.89	0	5.29	9.2	1.7	7.3	5.88	0	5.29	0	5.29	16.1	8.78	7.3	5.88	17.2	4.66	17.2	4.66	16.7	8.38	10.4	6	7.3	5.88	17.2	4.66	16.1	8.78	0	5.29	9.2	1.7	17.2	4.66	10.1	16.52
16.7	8.38	10.1	16.52	11.4	2.6	13.9	6.58	10.1	16.52	13.1	7.68	13.9	6.58	11.4	2.6	11.4	2.6	16.1	8.78	10.1	16.52	0	5.29	0	5.29	16.7	8.38	10.1	16.52	7.3	5.88	7.3	5.88	10.1	16.52	13.1	7.68	16.1	8.78	16.7	8.38	0	5.29	13.1	7.68	10.1	16.52	10.1	16.52
16.7	8.38	11.1	1.54	11.4	2.6	13.9	6.58	10.1	16.52	13.1	7.68	13.9	3.51	11.4	2.6	11.4	2.6	17.8	5.29	10.1	16.52	0	5.29	13.9	3.51	13.1	7.68	10.1	16.52	7.3	5.88	7.3	5.88	16.1	8.78	13.1	7.68	16.1	8.78	10.1	16.52	13.1	7.68	13.1	7.68	10.1	16.52	16.1	8.78
16.7	8.38	13.1	7.68	13.1	7.68	13.9	6.58	10.1	16.52	7.3	5.88	13.9	6.58	11.4	2.6	11.4	2.6	17.8	5.29	10.1	16.52	0	5.29	10.4	6	7.3	5.88	10.1	16.52	7.3	5.88	13.1	7.68	16.1	8.78	7.3	5.88	10.1	16.52	14.4	1.11	10.1	16.52	13.1	7.68	7.3	5.88	10.1	16.52
16.7	8.38	16.7	8.38	11.4	2.6	13.9	6.58	10.1	16.52	13.1	7.68	13.9	3.51	11.4	2.6	9.2	1.7	9.2	1.7	10.1	16.52	0	5.29	10.1	16.52	16.1	8.78	10.1	16.52	7.3	5.88	7.3	5.88	17.2	4.66	13.1	7.68	16.1	8.78	10.1	16.52	13.1	7.68	13.1	7.68	10.1	16.52	17.2	4.66
16.7	8.38	16.7	8.38	11.4	2.6	13.9	6.58	10.1	16.52	13.1	7.68	13.9	3.51	11.4	2.6	0	5.29	17.8	5.29	10.1	16.52	0	5.29	13.9	3.51	0	5.29	10.1	16.52	16.7	8.38	13.1	7.68	16.7	8.38	7.3	5.88	10.4	6	16.1	8.78	13.1	7.68	13.1	7.68	17.8	5.29	17.2	4.66
16.7	8.38	16.7	8.38	11.4	2.6	13.9	6.58	10.1	16.52	13.1	7.68	13.9	3.51	10.9	2.58	11.4	2.6	17.8	5.29	10.1	16.52	0	5.29	13.9	3.51	0	5.29	10.1	16.52	13.1	7.68	7.3	5.88	16.1	8.78	13.1	7.68	16.1	8.78	13.9	6.58	13.1	7.68	13.1	7.68	10.1	16.52	16.1	8.78
16.7	8.38	17.2	4.66	11.4	2.6	13.9	6.58	10.1	16.52	16.7	8.38	13.9	3.51	16.7	8.38	11.4	2.6	17.8	5.29	10.1	16.52	0	5.29	13.9	3.51	13.1	7.68	10.1	16.52	7.3	5.88	7.3	5.88	16.1	8.78	16.7	8.38	13.1	7.68	13.9	6.58	13.1	7.68	16.7	8.38	10.1	16.52	16.7	8.38
16.7	8.38	17.2	4.66	16.1	8.78	13.9	6.58	10.1	16.52	7.3	5.88	13.9	3.51	11.4	2.6	9.2	1.7	17.8	5.29	10.1	16.52	0	5.29	10.4	6	16.7	8.38	10.1	16.52	7.3	5.88	14.4	1.11	16.1	8.78	7.3	5.88	10.1	16.52	14.4	1.11	10.1	16.52	13.1	7.68	7.3	5.88	10.1	16.52
16.7	8.38	17.2	4.66	16.1	8.78	13.9	6.58	10.1	16.52	7.3	5.88	13.9	3.51	11.4	2.6	9.2	1.7	17.8	5.29	10.1	16.52	0	5.29	10.4	6	16.7	8.38	10.1	16.52	7.3	5.88	14.4	1.11	16.1	8.78	7.3	5.88	10.1	16.52	14.4	1.11	10.1	16.52	13.1	7.68	7.3	5.88	10.1	16.52
16.7	8.38	17.2	4.66	13.1	7.68	13.9	6.58	10.1	16.52	7.3	5.88	13.9	3.51	11.4	2.6	9.2	1.7	17.8	5.29	10.1	16.52	0	5.29	10.4	6	16.7	8.38	10.1	16.52	16.7	8.38	13.1	7.68	16.1	8.78	13.1	7.68	10.1	16.52	14.4	1.11	10.1	16.52	13.1	7.68	7.3	5.88	10.1	16.52
16.7	8.38	17.2	4.66	13.1	7.68	13.9	6.58	10.1	16.52	7.3	5.88	13.9	3.51	11.4	2.6	11.4	2.6	17.8	5.29	10.1	16.52	0	5.29	16.1	8.78	16.7	8.38	10.1	16.52	7.3	5.88	13.1	7.68	16.1	8.78	16.7	8.38	10.1	16.52	14.4	1.11	10.1	16.52	13.1	7.68	7.3	5.88	10.1	16.52
16.7	8.38	17.2	4.66	16.7	8.38	13.9	6.58	10.1	16.52	13.1	7.68	13.9	3.51	9.2	1.7	9.2	1.7	17.8	5.29	10.1	16.52	0	5.29	10.4	6	0	5.29	10.1	16.52	16.7	8.38	16.1	8.78	16.1	8.78	13.1	7.68	10.4	6	0	5.29	13.9	6.58	13.1	7.68	7.3	5.88	10.1	16.52
16.7	8.38	17.2	4.66	16.7	8.38	13.9	6.58	10.1	16.52	13.9	3.51	13.9	3.51	8	4.38	9.2	1.7	17.8	5.29	10.1	16.52	0	5.29	10.9	2.58	0	5.29	16.1	8.78	16.7	8.38	10.1	16.52	10.1	16.52	13.1	7.68	16.1	8.78	0	5.29	13.9	6.58	13.1	7.68	16.7	8.38	10.1	16.52
16.7	8.38	17.2	4.66	17.2	4.66	13.9	6.58	10.1	16.52	13.1	7.68	13.9	3.51	11.4	2.6	11.4	2.6	17.8	5.29	10.1	16.52	0	5.29	10.4	6	7.3	5.88	10.1	16.52	13.1	7.68	10.1	16.52	10.1	16.52	13.1	7.68	10.1	16.52	14.4	1.11	13.9	6.58	13.1	7.68	7.3	5.88	13.9	6.58
16.7	8.38	17.2	4.66	17.2	4.66	13.9	6.58	10.1	16.52	13.1	7.68	13.9	3.51	11.4	2.6	11.4	2.6	17.8	5.29	10.1	16.52	0	5.29	17.2	4.66	7.3	5.88	10.1	16.52	13.1	7.68	10.1	16.52	16.1	8.78	13.1	7.68	10.1	16.52	13.9	6.58	13.9	6.58	13.1	7.68	7.3	5.88	17.2	4.66
17.2	4.66	9.2	1.7	13.9	6.58	10.1	16.52	13.1	7.68	13.9	3.51	9.2	1.7	16.7	8.38	9.2	1.7	7.3	5.88	16.1	8.78	13.1	7.68	17.2	4.66	17.2	4.66	10.1	16.52	13.1	7.68	13.1	7.68	17.2	4.66	13.1	7.68	17.2	4.66	10.1	16.52	13.9	6.58	13.9	6.58	13.9	6.58	10.1	16.52
17.2	4.66	16.1	8.78	9.2	1.7	13.9	6.58	10.1	16.52	7.3	5.88	13.9	3.51	11.4	2.6	9.2	1.7	10.1	16.52	10.1	16.52	0	5.29	10.1	16.52	13.1	7.68	10.4	6	7.3	5.88	16.7	8.38	10.4	6	13.1	7.68	17.2	4.66	13.1	7.68	13.1	7.68	13.1	7.68	7.3	5.88	17.2	4.66
17.2	4.66	16.1	8.78	11.4	2.6	13.9	6.58	10.1	16.52	13.1	7.68	13.9	6.58	11.4	2.6	11.4	2.6	16.7	8.38	10.4	6	0	5.29	7.3	5.88	10.1	16.52	10.1	16.52	7.3	5.88	7.3	5.88	17.2	4.66	13.1	7.68	10.1	16.52	13.9	6.58	0	5.29	7.3	5.88	7.3	5.88	10.1	16.52
17.2	4.66	16.1	8.78	11.4	2.6	13.9	6.58	10.1	16.52	13.1	7.68	13.9	3.51	11.4	2.6	11.4	2.6	13.1	7.68	10.1	16.52	0	5.29	10.4	6	7.3	5.88	10.1	16.52	13.1	7.68	13.1	7.68	17.2	4.66	13.1	7.68	16.7	8.38	17.2	4.66	13.9	6.58	13.1	7.68	10.1	16.52	10.1	16.52
17.2	4.66	16.1	8.78	11.4	2.6	13.9	6.58	10.1	16.52	13.1	7.68	13.9	3.51	10.6	2.3	11.4	2.6	17.8	5.29	10.1	16.52	0	5.29	16.1	8.78	13.9	6.58	10.1	16.52	7.3	5.88	16.1	8.78	16.7	8.38	17.2	4.66	16.1	8.78	16.1	8.78	13.9	6.58	13.9	6.58	10.1	16.52	16.1	8.78
17.2	4.66	16.1	8.78	11.4	2.6	13.9	6.58	10.1	16.52	13.1	7.68	13.9	3.51	10.6	2.3	11.4	2.6	17.8	5.29	10.1	16.52	0	5.29	16.1	8.78	13.9	6.58	10.1	16.52	7.3	5.88	17.2	4.66	16.7	8.38	17.2	4.66	16.1	8.78	16.1	8.78	13.9	6.58	13.9	6.58	10.1	16.52	16.1	8.78
17.2	4.66	16.1	8.78	11.4	2.6	13.9	6.58	10.1	16.52	13.1	7.68	13.9	3.51	16.7	8.38	11.4	2.6	16.1	8.78	10.4	6	0	5.29	10.4	6	17.2	4.66	10.1	16.52	14.4	1.11	16.1	8.78	13.9	6.58	13.1	7.68	13.9	6.58	16.1	8.78	0	5.29	10.1	16.52	10.1	16.52	10.1	16.52
17.2	4.66	16.1	8.78	11.4	2.6	13.9	3.51	10.1	16.52	13.1	7.68	13.9	3.51	10.6	2.3	11.4	2.6	17.8	5.29	10.1	16.52	0	5.29	10.1	16.52	17.2	4.66	10.1	16.52	7.3	5.88	10.1	16.52	17.2	4.66	13.1	7.68	10.4	6	16.7	8.38	13.9	6.58	13.1	7.68	10.1	16.52	10.4	6
17.2	4.66	16.1	8.78	10.6	2.3	13.9	6.58	10.1	16.52	13.1	7.68	13.9	3.51	11.4	2.6	11.4	2.6	10.4	6	10.1	16.52	0	5.29	16.7	8.38	13.1	7.68	10.1	16.52	7.3	5.88	14.4	1.11	16.1	8.78	13.1	7.68	17.2	4.66	10.1	16.52	10.1	16.52	14.4	1.11	10.1	16.52	10.1	16.52
17.2	4.66	16.1	8.78	16.7	8.38	13.9	6.58	10.1	16.52	13.1	7.68	13.9	3.51	9.2	1.7	11.4	2.6	17.8	5.29	10.1	16.52	0	5.29	13.9	6.58	17.2	4.66	10.1	16.52	7.3	5.88	14.4	1.11	13.1	7.68	7.3	5.88	10.1	16.52	14.4	1.11	13.9	6.58	13.9	6.58	10.1	16.52	16.1	8.78
17.2	4.66	16.1	8.78	16.7	8.38	13.9	6.58	10.1	16.52	13.1	7.68	13.9	3.51	9.2	1.7	11.4	2.6	17.8	5.29	10.1	16.52	0	5.29	13.9	6.58	17.2	4.66	10.1	16.52	16.7	8.38	14.4	1.11	13.1	7.68	7.3	5.88	10.1	16.52	0	5.29	13.9	6.58	13.9	6.58	10.1	16.52	16.1	8.78
17.2	4.66	16.1	8.78	17.2	4.66	13.9	6.58	10.1	16.52	0	5.29	13.9	3.51	11.4	2.6	9.2	1.7	17.8	5.29	10.1	16.52	0	5.29	10.4	6	13.1	7.68	10.1	16.52	7.3	5.88	16.1	8.78	10.1	16.52	7.3	5.88	10.1	16.52	14.4	1.11	13.9	6.58	13.1	7.68	7.3	5.88	10.1	16.52
17.2	4.66	10.4	6	13.1	7.68	13.9	6.58	10.1	16.52	16.7	8.38	13.9	3.51	9.2	1.7	11.4	2.6	17.8	5.29	10.1	16.52	0	5.29	16.1	8.78	17.2	4.66	10.1	16.52	17.2	4.66	13.1	7.68	16.7	8.38	7.3	5.88	10.1	16.52	13.1	7.68	10.1	16.52	13.9	6.58	10.1	16.52	7.3	5.88
17.2	4.66	16.7	8.38	16.1	8.78	13.9	6.58	10.1	16.52	13.1	7.68	13.9	6.58	9.2	1.7	11.4	2.6	10.1	16.52	10.1	16.52	0	5.29	16.7	8.38	17.2	4.66	10.1	16.52	17.2	4.66	13.1	7.68	10.4	6	7.3	5.88	10.1	16.52	16.7	8.38	13.9	6.58	13.1	7.68	10.1	16.52	16.1	8.78
17.2	4.66	17.2	4.66	7.3	5.88	16.1	8.78	10.1	16.52	9.2	1.7	13.9	3.51	10.9	2.58	9.2	1.7	17.8	5.29	10.1	16.52	0	5.29	10.9	2.58	7.3	5.88	10.1	16.52	7.3	5.88	0	5.29	13.9	6.58	7.3	5.88	10.1	16.52	14.4	1.11	13.9	6.58	13.1	7.68	17.2	4.66	10.1	16.52
17.2	4.66	17.2	4.66	7.3	5.88	16.1	8.78	10.1	16.52	9.2	1.7	13.9	3.51	11.1	1.54	9.2	1.7	17.8	5.29	10.1	16.52	0	5.29	10.9	2.58	7.3	5.88	10.1	16.52	7.3	5.88	0	5.29	13.9	6.58	7.3	5.88	10.1	16.52	14.4	1.11	13.9	6.58	13.1	7.68	10.1	16.52	10.1	16.52
17.2	4.66	17.2	4.66	9.2	1.7	17.2	4.66	10.1	16.52	9.2	1.7	13.9	3.51	11.1	1.54	9.2	1.7	17.8	5.29	10.1	16.52	0	5.29	10.9	2.58	13.1	7.68	10.1	16.52	7.3	5.88	0	5.29	13.9	6.58	7.3	5.88	10.1	16.52	14.4	1.11	13.9	6.58	13.1	7.68	17.2	4.66	10.1	16.52
17.2	4.66	17.2	4.66	11.4	2.6	13.9	6.58	10.1	16.52	13.1	7.68	10.1	16.52	10.6	2.3	9.2	1.7	16.7	8.38	10.4	6	0	5.29	16.1	8.78	17.2	4.66	10.1	16.52	16.7	8.38	17.2	4.66	10.1	16.52	13.1	7.68	17.2	4.66	16.7	8.38	0	5.29	7.3	5.88	16.7	8.38	10.1	16.52
17.2	4.66	17.2	4.66	13.1	7.68	16.1	8.78	10.1	16.52	9.2	1.7	13.9	3.51	11.1	1.54	9.2	1.7	17.8	5.29	10.1	16.52	0	5.29	10.9	2.58	7.3	5.88	10.1	16.52	7.3	5.88	0	5.29	16.1	8.78	7.3	5.88	10.1	16.52	14.4	1.11	13.9	6.58	13.1	7.68	13.9	6.58	10.1	16.52
17.2	4.66	17.2	4.66	13.1	7.68	16.1	8.78	10.1	16.52	9.2	1.7	13.9	3.51	11.1	1.54	9.2	1.7	17.8	5.29	10.1	16.52	0	5.29	10.9	2.58	7.3	5.88	10.1	16.52	7.3	5.88	0	5.29	16.1	8.78	7.3	5.88	10.1	16.52	14.4	1.11	13.9	6.58	13.1	7.68	17.2	4.66	10.1	16.52
17.2	4.66	17.2	4.66	13.1	7.68	16.1	8.78	10.1	16.52	9.2	1.7	13.9	3.51	11.1	1.54	11.4	2.6	17.8	5.29	10.1	16.52	0	5.29	10.9	2.58	7.3	5.88	10.1	16.52	7.3	5.88	0	5.29	13.9	6.58	7.3	5.88	10.1	16.52	14.4	1.11	13.9	6.58	13.1	7.68	17.2	4.66	10.1	16.52
17.2	4.66	17.2	4.66	16.7	8.38	13.9	6.58	10.1	16.52	7.3	5.88	13.9	3.51	11.4	2.6	9.2	1.7	17.8	5.29	13.1	7.68	0	5.29	10.4	6	7.3	5.88	10.1	16.52	7.3	5.88	17.2	4.66	10.1	16.52	7.3	5.88	17.2	4.66	14.4	1.11	13.9	6.58	13.1	7.68	17.2	4.66	10.1	16.52
17.2	4.66	17.2	4.66	16.7	8.38	13.9	6.58	10.1	16.52	9.2	1.7	13.9	3.51	10.9	2.58	11.4	2.6	17.8	5.29	10.1	16.52	0	5.29	10.4	6	7.3	5.88	10.1	16.52	7.3	5.88	17.2	4.66	10.1	16.52	7.3	5.88	17.2	4.66	13.9	6.58	13.9	6.58	13.1	7.68	13.1	7.68	10.1	16.52
17.2	4.66	17.2	4.66	16.7	8.38	13.9	6.58	10.1	16.52	9.2	1.7	13.9	3.51	10.9	2.58	11.4	2.6	17.8	5.29	10.1	16.52	0	5.29	10.4	6	7.3	5.88	10.1	16.52	16.7	8.38	0	5.29	10.1	16.52	7.3	5.88	17.2	4.66	10.1	16.52	13.9	6.58	13.1	7.68	13.1	7.68	10.1	16.52
17.2	4.66	17.2	4.66	16.7	8.38	13.9	6.58	10.1	16.52	13.1	7.68	10.2	2.33	10.9	2.58	11.4	2.6	17.8	5.29	10.1	16.52	0	5.29	10.1	16.52	16.1	8.78	10.1	16.52	17.2	4.66	14.4	1.11	16.7	8.38	13.1	7.68	10.1	16.52	13.1	7.68	13.9	6.58	13.1	7.68	10.1	16.52	10.1	16.52
17.2	4.66	17.2	4.66	16.7	8.38	16.1	8.78	10.1	16.52	9.2	1.7	13.9	3.51	11.1	1.54	9.2	1.7	17.8	5.29	10.1	16.52	0	5.29	10.9	2.58	7.3	5.88	10.1	16.52	7.3	5.88	0	5.29	13.9	6.58	7.3	5.88	10.1	16.52	14.4	1.11	13.9	6.58	13.1	7.68	17.2	4.66	10.1	16.52
17.2	4.66	17.2	4.66	17.2	4.66	16.1	8.78	13.9	6.58	9.2	1.7	13.9	3.51	11.1	1.54	9.2	1.7	17.8	5.29	10.1	16.52	0	5.29	10.9	2.58	7.3	5.88	10.1	16.52	7.3	5.88	0	5.29	13.9	6.58	7.3	5.88	10.1	16.52	14.4	1.11	13.9	6.58	13.1	7.68	17.2	4.66	10.1	16.52
13.2	2.89	11.4	2.6	9.2	1.7	13.9	6.58	10.1	16.52	13.1	7.68	13.9	3.51	13.1	7.68	9.2	1.7	17.2	4.66	16.1	8.78	13.1	7.68	17.2	4.66	17.2	4.66	10.1	16.52	17.2	4.66	13.1	7.68	17.2	4.66	7.3	5.88	17.2	4.66	13.9	6.58	10.1	16.52	13.9	3.51	10.1	16.52	10.4	6
13.9	3.51	10.1	16.52	11.4	2.6	13.9	3.51	10.1	16.52	7.3	5.88	13.2	2.89	9.2	1.7	8	4.38	17.8	5.29	11.4	2.6	7.3	5.88	16.1	8.78	7.3	5.88	14.4	1.11	10.4	6	17.2	4.66	10.1	16.52	7.3	5.88	0	5.29	10.1	16.52	0	5.29	16.1	8.78	10.1	16.52	7.3	5.88
0.00000	0.00000	7.3	5.88	10.1	16.52	8	4.38	17.8	5.29	0	5.29	17.2	4.66	10.6	2.3	17.8	5.29	14.4	1.11	14.4	1.11	13.9	3.51	17.2	4.66	14.4	1.11	17.2	4.66	11.1	1.54	14.4	1.11	13.1	7.68	11.4	2.6	0	5.29	11.4	2.6	16.1	8.78	13.1	7.68	8	4.38	10.6	2.3
0.00000	0.00000	7.3	5.88	17.8	5.29	10.9	2.58	17.8	5.29	0	5.29	7.3	5.88	10.6	2.3	13.1	7.68	14.4	1.11	14.4	1.11	13.9	3.51	10.1	16.52	14.4	1.11	17.2	4.66	17.8	5.29	14.4	1.11	13.1	7.68	11.4	2.6	0	5.29	11.4	2.6	16.1	8.78	13.1	7.68	8	4.38	16.7	8.38
0.00000	0.00000	14.4	1.11	13.9	3.51	8	4.38	14.4	1.11	17.2	4.66	10.1	16.52	14.4	1.11	13.1	7.68	11.4	2.6	0	5.29	11.4	2.6	16.1	8.78	13.1	7.68	8	4.38	16.7	8.38	16.7	8.38	9.2	1.7	13.1	7.68	11.4	2.6	13.1	7.68	14.4	1.11	16.1	8.78	10.6	2.3	14.4	1.11
0.00000	0.00000	0	5.29	7.3	5.88	10.6	2.3	17.8	5.29	14.4	1.11	14.4	1.11	13.9	3.51	0	5.29	14.4	1.11	10.1	16.52	17.8	5.29	14.4	1.11	13.1	7.68	11.4	2.6	0	5.29	11.4	2.6	16.1	8.78	13.1	7.68	8	4.38	11.1	1.54	16.7	8.38	17.2	4.66	0	5.29	11.1	1.54
0.00000	0.00000	10.1	16.52	7.3	5.88	17.2	4.66	9.2	1.7	16.1	8.78	10.4	6	13.1	7.68	10.6	2.3	16.1	8.78	17.8	5.29	11.1	1.54	13.1	7.68	10.6	2.3	14.4	1.11	13.1	7.68	9.2	1.7	8	4.38	14.4	1.11	10.1	16.52	17.8	5.29	0	5.29	13.9	6.58	11.1	1.54	10.9	2.58
0.00000	0.00000	17.8	5.29	0	5.29	13.9	6.58	11.1	1.54	11.1	1.54	7.3	5.88	10.6	2.3	11.1	1.54	17.8	5.29	11.1	1.54	7.3	5.88	10.6	2.3	13.1	7.68	14.4	1.11	14.4	1.11	13.9	3.51	9.2	1.7	14.4	1.11	17.2	4.66	17.8	5.29	14.4	1.11	13.1	7.68	11.4	2.6	0	5.29
0.00000	0.00000	13.1	7.68	11.4	2.6	0	5.29	11.4	2.6	16.1	8.78	13.1	7.68	8	4.38	16.1	8.78	16.7	8.38	9.2	1.7	13.1	7.68	17.2	4.66	13.1	7.68	14.4	1.11	16.7	8.38	10.6	2.3	14.4	1.11	17.8	5.29	9.2	1.7	10.4	6	11.4	2.6	13.2	2.89	17.8	5.29	8	4.38
0.00000	0.00000	17.2	4.66	9.2	1.7	13.9	6.58	10.1	16.52	13.1	7.68	13.9	3.51	16.7	8.38	10.2	2.33	16.1	8.78	10.1	16.52	13.1	7.68	7.3	5.88	13.9	6.58	13.9	6.58	13.1	7.68	7.3	5.88	16.7	8.38	13.1	7.68	17.2	4.66	10.1	16.52	13.9	6.58	13.9	6.58	10.1	16.52	7.3	5.88
0.00000	0.00000	17.2	4.66	9.2	1.7	13.9	6.58	10.1	16.52	13.1	7.68	13.9	3.51	16.7	8.38	10.2	2.33	16.1	8.78	10.1	16.52	13.1	7.68	7.3	5.88	13.9	6.58	13.9	6.58	13.1	7.68	7.3	5.88	16.7	8.38	13.1	7.68	17.2	4.66	10.1	16.52	13.9	6.58	13.9	6.58	10.1	16.52	16.7	8.38
7.3	5.88	13.9	6.58	16.7	8.38	13.9	6.58	10.1	16.52	16.7	8.38	13.9	6.58	11.4	2.6	11.4	2.6	17.8	5.29	10.1	16.52	0	5.29	10.4	6	16.7	8.38	10.1	16.52	17.2	4.66	13.9	6.58	10.1	16.52	7.3	5.88	10.1	16.52	13.1	7.68	13.9	6.58	13.1	7.68	10.1	16.52	10.1	16.52
7.3	5.88	16.1	8.78	9.2	1.7	13.9	6.58	10.1	16.52	13.1	7.68	13.9	3.51	10.9	2.58	9.2	1.7	10.1	16.52	10.1	16.52	0	5.29	17.2	4.66	7.3	5.88	10.1	16.52	16.7	8.38	16.7	8.38	16.7	8.38	7.3	5.88	10.1	16.52	17.2	4.66	10.1	16.52	13.1	7.68	13.9	6.58	14.4	1.11
7.3	5.88	16.1	8.78	11.4	2.6	13.9	6.58	10.1	16.52	13.1	7.68	13.9	6.58	16.7	8.38	11.4	2.6	16.1	8.78	10.4	6	0	5.29	16.1	8.78	17.2	4.66	10.1	16.52	17.2	4.66	14.4	1.11	13.9	6.58	13.1	7.68	10.1	16.52	13.9	6.58	0	5.29	17.2	4.66	0	5.29	10.1	16.52
7.3	5.88	16.1	8.78	8	4.38	13.9	6.58	10.1	16.52	13.1	7.68	13.9	3.51	16.7	8.38	9.2	1.7	16.7	8.38	10.4	6	0	5.29	7.3	5.88	13.1	7.68	10.1	16.52	16.7	8.38	7.3	5.88	16.1	8.78	7.3	5.88	13.9	6.58	16.1	8.78	10.1	16.52	13.9	6.58	16.1	8.78	16.7	8.38
7.3	5.88	10.4	6	16.1	8.78	13.9	6.58	10.1	16.52	13.1	7.68	13.9	3.51	11.4	2.6	11.4	2.6	17.8	5.29	10.1	16.52	0	5.29	10.4	6	17.2	4.66	10.1	16.52	17.2	4.66	13.1	7.68	10.1	16.52	7.3	5.88	10.1	16.52	14.4	1.11	13.9	6.58	13.1	7.68	10.1	16.52	10.1	16.52
7.3	5.88	16.7	8.38	8	4.38	13.9	3.51	10.1	16.52	13.1	7.68	13.9	3.51	16.1	8.78	9.2	1.7	16.7	8.38	10.1	16.52	0	5.29	7.3	5.88	13.1	7.68	10.1	16.52	16.7	8.38	7.3	5.88	16.1	8.78	7.3	5.88	13.9	6.58	16.1	8.78	13.9	6.58	13.9	6.58	16.1	8.78	16.7	8.38
7.3	5.88	16.7	8.38	16.7	8.38	17.2	4.66	10.1	16.52	8	4.38	13.2	2.89	11.1	1.54	9.2	1.7	17.8	5.29	17.2	4.66	13.1	7.68	16.1	8.78	17.2	4.66	16.1	8.78	10.1	16.52	13.1	7.68	13.9	6.58	16.1	8.78	10.1	16.52	10.1	16.52	13.1	7.68	10.1	16.52	10.1	16.52	10.1	16.52
7.3	5.88	17.2	4.66	9.2	1.7	13.9	6.58	10.1	16.52	13.1	7.68	13.9	3.51	0	5.29	8	4.38	14.4	1.11	10.1	16.52	0	5.29	10.4	6	17.2	4.66	10.1	16.52	7.3	5.88	16.7	8.38	7.3	5.88	7.3	5.88	10.1	16.52	10.1	16.52	13.9	6.58	13.1	7.68	17.2	4.66	14.4	1.11
7.3	5.88	17.2	4.66	11.4	2.6	13.9	6.58	10.1	16.52	13.1	7.68	13.9	6.58	10.9	2.58	11.4	2.6	10.1	16.52	10.4	6	0	5.29	16.1	8.78	17.2	4.66	10.1	16.52	17.2	4.66	13.9	6.58	13.9	6.58	13.1	7.68	10.1	16.52	10.1	16.52	0	5.29	7.3	5.88	0	5.29	10.1	16.52
7.3	5.88	17.2	4.66	11.4	2.6	13.9	6.58	10.1	16.52	13.1	7.68	13.9	6.58	13.1	7.68	11.4	2.6	17.2	4.66	10.4	6	0	5.29	16.1	8.78	17.2	4.66	10.1	16.52	17.2	4.66	16.1	8.78	13.9	6.58	13.1	7.68	10.1	16.52	13.9	6.58	0	5.29	7.3	5.88	0	5.29	10.1	16.52
7.3	5.88	17.2	4.66	11.4	2.6	13.9	6.58	10.1	16.52	13.1	7.68	13.9	6.58	16.7	8.38	9.2	1.7	13.9	6.58	10.4	6	0	5.29	16.1	8.78	17.2	4.66	10.1	16.52	17.2	4.66	13.9	6.58	13.9	6.58	13.1	7.68	10.1	16.52	13.9	6.58	0	5.29	17.2	4.66	0	5.29	10.1	16.52
7.3	5.88	17.2	4.66	11.4	2.6	13.9	6.58	10.1	16.52	13.1	7.68	13.9	6.58	16.7	8.38	11.4	2.6	16.1	8.78	10.4	6	0	5.29	16.1	8.78	16.1	8.78	10.1	16.52	17.2	4.66	13.9	6.58	13.9	6.58	13.1	7.68	10.1	16.52	13.9	6.58	0	5.29	17.2	4.66	17.2	4.66	10.1	16.52
7.3	5.88	17.2	4.66	11.4	2.6	13.9	6.58	10.1	16.52	13.1	7.68	13.9	6.58	16.7	8.38	11.4	2.6	16.1	8.78	10.4	6	0	5.29	16.1	8.78	17.2	4.66	10.1	16.52	17.2	4.66	13.9	6.58	13.9	6.58	13.1	7.68	10.1	16.52	13.9	6.58	0	5.29	17.2	4.66	0	5.29	10.1	16.52
7.3	5.88	17.2	4.66	11.4	2.6	13.9	6.58	10.1	16.52	13.1	7.68	13.9	6.58	16.7	8.38	11.4	2.6	16.1	8.78	10.4	6	0	5.29	17.2	4.66	17.2	4.66	10.1	16.52	17.2	4.66	13.9	6.58	13.9	6.58	13.1	7.68	10.1	16.52	13.9	6.58	0	5.29	17.2	4.66	0	5.29	10.1	16.52
7.3	5.88	17.2	4.66	11.4	2.6	13.9	6.58	10.1	16.52	13.1	7.68	13.9	6.58	16.7	8.38	11.4	2.6	17.2	4.66	10.4	6	0	5.29	16.1	8.78	16.1	8.78	10.1	16.52	17.2	4.66	13.9	6.58	13.9	6.58	13.1	7.68	10.1	16.52	13.9	6.58	0	5.29	7.3	5.88	0	5.29	10.1	16.52
7.3	5.88	17.2	4.66	11.4	2.6	13.9	6.58	10.1	16.52	13.1	7.68	13.9	6.58	16.7	8.38	11.4	2.6	17.2	4.66	10.4	6	0	5.29	17.2	4.66	10.1	16.52	10.1	16.52	10.1	16.52	13.9	6.58	17.2	4.66	13.1	7.68	10.1	16.52	13.9	6.58	0	5.29	17.2	4.66	0	5.29	10.1	16.52
7.3	5.88	17.2	4.66	17.2	4.66	13.9	6.58	10.1	16.52	13.1	7.68	10.2	2.33	13.2	2.89	11.4	2.6	17.8	5.29	10.1	16.52	0	5.29	10.4	6	17.2	4.66	10.1	16.52	7.3	5.88	13.1	7.68	10.1	16.52	7.3	5.88	10.1	16.52	14.4	1.11	13.9	6.58	13.1	7.68	10.2	2.33	10.1	16.52
7.3	5.88	17.2	4.66	17.2	4.66	13.9	6.58	10.1	16.52	13.1	7.68	13.9	3.51	10.6	2.3	11.4	2.6	17.8	5.29	10.1	16.52	0	5.29	16.1	8.78	17.2	4.66	10.1	16.52	17.2	4.66	17.8	5.29	10.1	16.52	7.3	5.88	10.1	16.52	13.9	6.58	13.9	6.58	13.1	7.68	10.1	16.52	17.2	4.66
9.2	1.7	16.1	8.78	8	4.38	13.9	3.51	10.1	16.52	13.1	7.68	13.9	3.51	9.2	1.7	9.2	1.7	10.2	2.33	10.1	16.52	0	5.29	13.9	3.51	16.7	8.38	13.9	6.58	13.9	3.51	13.1	7.68	16.1	8.78	13.1	7.68	17.2	4.66	16.1	8.78	10.1	16.52	13.1	7.68	16.1	8.78	16.7	8.38
9.2	1.7	16.1	8.78	8	4.38	13.9	3.51	10.1	16.52	13.1	7.68	13.9	3.51	0	5.29	9.2	1.7	10.6	2.3	10.1	16.52	0	5.29	7.3	5.88	16.7	8.38	10.1	16.52	13.1	7.68	13.1	7.68	16.1	8.78	13.1	7.68	17.2	4.66	16.1	8.78	10.1	16.52	13.1	7.68	17.2	4.66	16.7	8.38
9.2	1.7	17.2	4.66	11.4	2.6	13.9	6.58	10.1	16.52	13.1	7.68	13.9	6.58	16.7	8.38	11.4	2.6	16.1	8.78	10.4	6	0	5.29	16.1	8.78	17.2	4.66	10.1	16.52	17.2	4.66	16.1	8.78	13.9	6.58	13.1	7.68	10.1	16.52	13.9	6.58	0	5.29	7.3	5.88	17.2	4.66	10.1	16.52
11.4	2.6	11.4	2.6	13.9	6.58	10.1	16.52	13.1	7.68	13.9	6.58	16.7	8.38	9.2	1.7	0	5.29	7.3	5.88	16.1	8.78	13.1	7.68	7.3	5.88	13.1	7.68	10.1	16.52	10.1	16.52	13.1	7.68	16.1	8.78	16.7	8.38	17.2	4.66	10.1	16.52	13.9	6.58	13.1	7.68	10.1	16.52	16.1	8.78
11.4	2.6	16.7	8.38	11.4	2.6	13.9	6.58	10.1	16.52	13.1	7.68	13.9	6.58	11.4	2.6	11.4	2.6	16.1	8.78	10.4	6	0	5.29	16.1	8.78	10.1	16.52	10.1	16.52	16.7	8.38	16.7	8.38	16.1	8.78	13.1	7.68	16.1	8.78	17.2	4.66	0	5.29	7.3	5.88	13.9	6.58	17.2	4.66
11.4	2.6	16.7	8.38	11.4	2.6	13.9	6.58	10.1	16.52	13.1	7.68	13.9	3.51	11.4	2.6	11.4	2.6	16.1	8.78	10.4	6	0	5.29	16.1	8.78	10.1	16.52	10.1	16.52	16.7	8.38	16.7	8.38	16.1	8.78	13.1	7.68	10.1	16.52	17.2	4.66	0	5.29	7.3	5.88	13.9	6.58	16.1	8.78
11.4	2.6	17.2	4.66	11.4	2.6	13.9	6.58	10.1	16.52	13.1	7.68	13.9	3.51	11.4	2.6	9.2	1.7	17.8	5.29	10.1	16.52	0	5.29	16.1	8.78	13.1	7.68	10.1	16.52	16.7	8.38	16.7	8.38	7.3	5.88	14.4	1.11	10.1	16.52	10.1	16.52	0	5.29	16.7	8.38	14.4	1.11	13.9	6.58
11.4	2.6	17.2	4.66	11.4	2.6	13.9	6.58	10.1	16.52	13.1	7.68	13.9	3.51	11.4	2.6	9.2	1.7	17.8	5.29	10.1	16.52	0	5.29	16.1	8.78	13.1	7.68	10.1	16.52	16.7	8.38	16.7	8.38	7.3	5.88	13.1	7.68	10.1	16.52	10.1	16.52	0	5.29	13.1	7.68	14.4	1.11	13.9	6.58
11.4	2.6	17.2	4.66	11.4	2.6	13.9	6.58	10.1	16.52	13.1	7.68	13.9	3.51	11.4	2.6	9.2	1.7	17.8	5.29	10.1	16.52	0	5.29	16.1	8.78	13.1	7.68	10.1	16.52	16.7	8.38	16.7	8.38	7.3	5.88	13.1	7.68	10.1	16.52	10.1	16.52	0	5.29	16.7	8.38	14.4	1.11	13.9	6.58
11.4	2.6	17.2	4.66	11.4	2.6	13.9	6.58	10.1	16.52	13.1	7.68	13.9	3.51	11.4	2.6	9.2	1.7	17.8	5.29	10.1	16.52	0	5.29	16.1	8.78	13.1	7.68	10.1	16.52	16.7	8.38	16.7	8.38	7.3	5.88	13.1	7.68	10.1	16.52	10.1	16.52	0	5.29	16.7	8.38	14.4	1.11	13.9	6.58
11.4	2.6	17.2	4.66	11.4	2.6	13.9	6.58	10.1	16.52	13.1	7.68	13.9	3.51	11.4	2.6	9.2	1.7	17.8	5.29	10.1	16.52	0	5.29	16.1	8.78	13.1	7.68	10.1	16.52	16.7	8.38	16.7	8.38	7.3	5.88	13.1	7.68	10.1	16.52	10.1	16.52	0	5.29	16.7	8.38	14.4	1.11	13.9	6.58
11.4	2.6	17.2	4.66	11.4	2.6	13.9	6.58	10.1	16.52	13.1	7.68	13.9	3.51	11.4	2.6	9.2	1.7	17.8	5.29	10.1	16.52	0	5.29	16.1	8.78	13.1	7.68	10.1	16.52	16.7	8.38	16.7	8.38	7.3	5.88	13.1	7.68	10.1	16.52	10.1	16.52	0	5.29	16.7	8.38	14.4	1.11	13.9	6.58
11.4	2.6	17.2	4.66	11.4	2.6	13.9	3.51	10.1	16.52	8	4.38	13.2	2.89	8	4.38	9.2	1.7	13.1	7.68	10.1	16.52	7.3	5.88	16.1	8.78	10.1	16.52	10.1	16.52	10.1	16.52	16.1	8.78	10.1	16.52	13.1	7.68	10.1	16.52	10.1	16.52	0	5.29	16.1	8.78	16.1	8.78	13.9	6.58
16.1	8.78	11.4	2.6	13.9	6.58	10.1	16.52	8	4.38	13.9	6.58	8	4.38	11.4	2.6	10.1	16.52	10.4	6	0	5.29	16.1	8.78	17.8	5.29	7.3	5.88	9.2	1.7	0	5.29	16.1	8.78	10.1	16.52	13.9	6.58	17.2	4.66	13.2	2.89	13.2	2.89	10.4	6	13.1	7.68	13.9	3.51
16.1	8.78	10.6	2.3	9.2	1.7	13.9	3.51	10.1	16.52	13.1	7.68	13.2	2.89	10.6	2.3	11.4	2.6	16.7	8.38	13.1	7.68	0	5.29	16.1	8.78	17.2	4.66	7.3	5.88	17.2	4.66	14.4	1.11	13.1	7.68	7.3	5.88	16.1	8.78	10.1	16.52	0	5.29	16.7	8.38	10.1	16.52	10.1	16.52
16.1	8.78	17.2	4.66	11.4	2.6	13.9	6.58	10.1	16.52	13.1	7.68	13.9	6.58	16.7	8.38	11.4	2.6	10.1	16.52	10.4	6	0	5.29	16.1	8.78	17.2	4.66	10.1	16.52	17.2	4.66	16.1	8.78	13.9	6.58	13.1	7.68	10.1	16.52	13.9	6.58	0	5.29	17.2	4.66	16.7	8.38	10.1	16.52
10.9	2.58	10.1	16.52	11.4	2.6	13.9	6.58	10.1	16.52	13.1	7.68	13.9	6.58	10.6	2.3	11.4	2.6	17.8	5.29	10.1	16.52	0	5.29	16.1	8.78	16.1	8.78	10.1	16.52	13.2	2.89	17.2	4.66	13.9	6.58	13.1	7.68	7.3	5.88	13.9	6.58	0	5.29	7.3	5.88	14.4	1.11	7.3	5.88
10.9	2.58	17.2	4.66	11.4	2.6	13.9	6.58	10.1	16.52	13.1	7.68	13.9	3.51	11.4	2.6	9.2	1.7	17.8	5.29	10.1	16.52	0	5.29	16.1	8.78	13.1	7.68	10.1	16.52	16.7	8.38	16.7	8.38	7.3	5.88	13.1	7.68	10.1	16.52	10.1	16.52	0	5.29	16.1	8.78	14.4	1.11	13.9	6.58
10.9	2.58	17.2	4.66	16.1	8.78	11.4	2.6	13.9	6.58	10.1	16.52	13.1	7.68	10.2	2.33	9.2	1.7	7.3	5.88	10.4	6	0	5.29	10.4	6	16.7	8.38	10.1	16.52	16.7	8.38	17.2	4.66	16.1	8.78	7.3	5.88	17.2	4.66	16.1	8.78	0	5.29	7.3	5.88	13.9	6.58	10.1	16.52
10.1	16.52	16.1	8.78	16.7	8.38	13.9	6.58	10.1	16.52	13.1	7.68	13.1	7.68	9.2	1.7	9.2	1.7	17.8	5.29	10.1	16.52	0	5.29	16.1	8.78	16.7	8.38	10.1	16.52	16.1	8.78	14.4	1.11	13.1	7.68	7.3	5.88	10.1	16.52	13.9	6.58	13.9	6.58	13.1	7.68	10.1	16.52	16.1	8.78
8	4.38	16.1	8.78	9.2	1.7	13.9	3.51	10.1	16.52	13.1	7.68	13.9	3.51	11.4	2.6	9.2	1.7	10.6	2.3	10.1	16.52	0	5.29	13.1	7.68	16.7	8.38	10.1	16.52	13.1	7.68	13.1	7.68	16.1	8.78	13.1	7.68	17.2	4.66	16.7	8.38	13.9	6.58	13.1	7.68	16.1	8.78	16.7	8.38
17.8	5.29	17.2	4.66	11.4	2.6	13.9	6.58	10.1	16.52	13.1	7.68	13.2	2.89	9.2	1.7	9.2	1.7	16.1	8.78	10.1	16.52	0	5.29	16.1	8.78	16.1	8.78	10.1	16.52	7.3	5.88	7.3	5.88	13.9	6.58	13.1	7.68	17.2	4.66	7.3	5.88	0	5.29	13.1	7.68	10.1	16.52	17.2	4.66
17.8	5.29	17.2	4.66	11.4	2.6	13.9	6.58	10.1	16.52	13.1	7.68	13.9	3.51	17.2	4.66	11.4	2.6	17.8	5.29	10.1	16.52	0	5.29	16.1	8.78	16.7	8.38	10.1	16.52	7.3	5.88	7.3	5.88	16.7	8.38	13.1	7.68	17.2	4.66	13.9	6.58	13.1	7.68	13.1	7.68	10.1	16.52	17.2	4.66
10.6	2.3	14.4	1.11	13.1	7.68	7.3	5.88	16.1	8.78	14.4	1.11	10.1	16.52	17.8	5.29	0	5.29	13.9	3.51	11.1	1.54	10.9	2.58	16.1	8.78	13.1	7.68	0	5.29	10.9	2.58	13.1	7.68	10.1	16.52	7.3	5.88	17.8	5.29	14.4	1.11	14.4	1.11	13.9	3.51	9.2	1.7	14.4	1.11
10.6	2.3	16.1	8.78	11.4	2.6	13.9	6.58	10.1	16.52	13.1	7.68	13.9	3.51	7.3	5.88	9.2	1.7	9.2	1.7	17.8	5.29	10.1	16.52	16.7	8.38	10.1	16.52	16.1	8.78	13.1	7.68	16.1	8.78	16.1	8.78	13.1	7.68	13.1	7.68	17.2	4.66	16.1	8.78	10.1	16.52	13.9	6.58	16.1	8.78
10.6	2.3	16.1	8.78	11.4	2.6	13.9	6.58	10.1	16.52	13.1	7.68	13.9	3.51	7.3	5.88	0	5.29	9.2	1.7	17.8	5.29	10.1	16.52	16.7	8.38	10.1	16.52	16.1	8.78	13.1	7.68	16.1	8.78	16.1	8.78	13.1	7.68	13.1	7.68	17.2	4.66	16.1	8.78	10.1	16.52	13.9	6.58	16.1	8.78
10.6	2.3	16.1	8.78	11.4	2.6	13.9	6.58	10.1	16.52	13.1	7.68	13.9	3.51	7.3	5.88	0	5.29	9.2	1.7	17.8	5.29	10.1	16.52	16.7	8.38	10.1	16.52	16.1	8.78	13.1	7.68	16.1	8.78	16.1	8.78	13.1	7.68	13.1	7.68	17.2	4.66	16.1	8.78	10.1	16.52	13.9	6.58	16.1	8.78
10.6	2.3	16.1	8.78	11.4	2.6	13.9	6.58	10.1	16.52	13.1	7.68	13.9	3.51	7.3	5.88	0	5.29	9.2	1.7	17.8	5.29	10.1	16.52	16.7	8.38	10.1	16.52	16.1	8.78	13.1	7.68	16.1	8.78	16.1	8.78	13.1	7.68	13.1	7.68	17.2	4.66	16.1	8.78	10.1	16.52	13.9	6.58	16.1	8.78
10.6	2.3	16.1	8.78	11.4	2.6	13.9	6.58	10.1	16.52	13.1	7.68	13.9	3.51	7.3	5.88	0	5.29	9.2	1.7	17.8	5.29	10.1	16.52	16.7	8.38	10.1	16.52	16.1	8.78	13.1	7.68	16.1	8.78	16.1	8.78	13.1	7.68	13.1	7.68	17.2	4.66	16.1	8.78	10.1	16.52	13.9	6.58	16.1	8.78
10.6	2.3	16.1	8.78	11.4	2.6	13.9	6.58	10.1	16.52	13.1	7.68	13.9	3.51	7.3	5.88	0	5.29	9.2	1.7	17.8	5.29	10.1	16.52	16.7	8.38	10.1	16.52	16.1	8.78	13.1	7.68	16.1	8.78	16.1	8.78	13.1	7.68	13.1	7.68	17.2	4.66	16.1	8.78	10.1	16.52	13.9	6.58	16.1	8.78
10.6	2.3	10.1	16.52	10.6	2.3	13.9	6.58	10.1	16.52	13.1	7.68	13.9	6.58	11.4	2.6	9.2	1.7	14.4	1.11	10.1	16.52	16.7	8.38	10.1	16.52	16.1	8.78	13.9	6.58	16.1	8.78	17.2	4.66	10.1	16.52	13.1	7.68	10.1	16.52	17.2	4.66	13.9	6.58	13.9	6.58	16.1	8.78	16.1	8.78
10.6	2.3	8	4.38	11.4	2.6	13.9	6.58	10.1	16.52	13.1	7.68	13.9	3.51	11.1	1.54	9.2	1.7	9.2	1.7	13.1	7.68	10.1	16.52	16.7	8.38	17.2	4.66	7.3	5.88	13.9	6.58	16.1	8.78	10.1	16.52	10.1	16.52	13.1	7.68	10.1	16.52	17.2	4.66	13.9	6.58	10.1	16.52	16.1	8.78
10.6	2.3	16.7	8.38	9.2	1.7	13.9	6.58	10.1	16.52	13.1	7.68	13.9	3.51	9.2	1.7	0	5.29	13.1	7.68	10.1	16.52	16.7	8.38	10.1	16.52	13.1	7.68	13.9	6.58	7.3	5.88	10.1	16.52	16.1	8.78	13.1	7.68	17.2	4.66	16.1	8.78	14.4	1.11	13.9	6.58	10.1	16.52	10.4	6
10.6	2.3	17.2	4.66	11.4	2.6	13.9	6.58	10.1	16.52	13.1	7.68	13.9	3.51	11.4	2.6	9.2	1.7	17.8	5.29	10.1	16.52	0	5.29	16.1	8.78	13.1	7.68	10.1	16.52	16.7	8.38	16.7	8.38	7.3	5.88	13.1	7.68	10.1	16.52	10.1	16.52	0	5.29	16.1	8.78	14.4	1.11	13.9	6.58
13.1	7.68	10.1	16.52	11.4	2.6	13.9	3.51	10.1	16.52	7.3	5.88	13.9	3.51	11.4	2.6	9.2	1.7	17.8	5.29	10.1	16.52	0	5.29	0	5.29	16.7	8.38	10.1	16.52	7.3	5.88	13.1	7.68	10.1	16.52	13.1	7.68	17.2	4.66	17.2	4.66	0	5.29	13.1	7.68	10.1	16.52	16.1	8.78
13.1	7.68	17.2	4.66	11.4	2.6	13.9	6.58	10.1	16.52	13.1	7.68	13.9	6.58	16.7	8.38	11.4	2.6	17.2	4.66	10.4	6	0	5.29	17.2	4.66	17.2	4.66	10.1	16.52	17.2	4.66	13.9	6.58	13.9	6.58	13.1	7.68	10.1	16.52	13.9	6.58	0	5.29	17.2	4.66	0	5.29	10.1	16.52
13.1	7.68	17.2	4.66	13.1	7.68	13.9	6.58	10.1	16.52	7.3	5.88	13.9	3.51	11.4	2.6	11.4	2.6	17.8	5.29	10.1	16.52	0	5.29	10.4	6	7.3	5.88	10.1	16.52	16.7	8.38	16.1	8.78	16.1	8.78	7.3	5.88	10.1	16.52	14.4	1.11	13.9	6.58	16.7	8.38	10.1	16.52	10.1	16.52
13.1	7.68	17.2	4.66	13.1	7.68	13.9	6.58	10.1	16.52	7.3	5.88	13.9	3.51	11.4	2.6	11.4	2.6	17.8	5.29	10.1	16.52	0	5.29	10.4	6	7.3	5.88	10.1	16.52	16.7	8.38	16.1	8.78	16.7	8.38	13.1	7.68	10.1	16.52	14.4	1.11	13.9	6.58	13.1	7.68	10.1	16.52	10.1	16.52
13.1	7.68	17.2	4.66	16.7	8.38	13.9	6.58	10.1	16.52	7.3	5.88	13.9	3.51	9.2	1.7	11.4	2.6	17.8	5.29	10.1	16.52	0	5.29	10.9	2.58	7.3	5.88	13.9	6.58	13.1	7.68	13.9	6.58	10.4	6	13.1	7.68	10.1	16.52	13.1	7.68	13.9	6.58	13.1	7.68	13.1	7.68	10.1	16.52
16.7	8.38	16.1	8.78	9.2	1.7	13.9	6.58	10.1	16.52	13.1	7.68	13.9	3.51	16.7	8.38	9.2	1.7	13.1	7.68	10.1	16.52	0	5.29	13.1	7.68	16.7	8.38	10.1	16.52	16.7	8.38	7.3	5.88	17.2	4.66	16.7	8.38	17.2	4.66	16.7	8.38	10.1	16.52	13.1	7.68	10.1	16.52	16.7	8.38
16.7	8.38	16.1	8.78	11.4	2.6	13.9	6.58	10.1	16.52	13.1	7.68	13.9	3.51	16.7	8.38	11.4	2.6	16.7	8.38	10.4	6	0	5.29	16.1	8.78	16.1	8.78	10.1	16.52	16.7	8.38	7.3	5.88	10.1	16.52	13.1	7.68	10.1	16.52	13.9	6.58	0	5.29	7.3	5.88	13.1	7.68	10.1	16.52
16.7	8.38	10.1	16.52	9.2	1.7	13.9	6.58	10.1	16.52	13.1	7.68	13.9	3.51	0	5.29	8	4.38	14.4	1.11	10.1	16.52	0	5.29	10.4	6	17.2	4.66	10.1	16.52	7.3	5.88	16.7	8.38	7.3	5.88	7.3	5.88	10.1	16.52	10.1	16.52	13.9	6.58	13.1	7.68	17.2	4.66	14.4	1.11
16.7	8.38	10.1	16.52	11.4	2.6	13.9	6.58	10.1	16.52	13.1	7.68	13.9	6.58	10.6	2.3	11.4	2.6	17.8	5.29	10.1	16.52	0	5.29	16.1	8.78	16.1	8.78	10.1	16.52	13.2	2.89	17.2	4.66	13.9	6.58	13.1	7.68	7.3	5.88	13.9	6.58	0	5.29	7.3	5.88	14.4	1.11	7.3	5.88
16.7	8.38	10.1	16.52	11.4	2.6	13.9	6.58	10.1	16.52	13.1	7.68	13.9	6.58	10.6	2.3	11.4	2.6	17.8	5.29	10.1	16.52	0	5.29	16.1	8.78	16.1	8.78	10.1	16.52	13.2	2.89	17.2	4.66	13.9	6.58	13.1	7.68	7.3	5.88	13.9	6.58	0	5.29	7.3	5.88	14.4	1.11	7.3	5.88
16.7	8.38	10.1	16.52	11.4	2.6	13.9	6.58	10.1	16.52	13.1	7.68	13.9	6.58	10.6	2.3	11.4	2.6	17.8	5.29	10.1	16.52	0	5.29	16.1	8.78	16.1	8.78	10.1	16.52	13.2	2.89	17.2	4.66	13.9	6.58	13.1	7.68	7.3	5.88	10.1	16.52	0	5.29	7.3	5.88	14.4	1.11	7.3	5.88
16.7	8.38	10.1	16.52	11.4	2.6	13.9	6.58	10.1	16.52	13.1	7.68	13.1	7.68	11.4	2.6	0	5.29	7.3	5.88	10.1	16.52	0	5.29	0	5.29	16.7	8.38	10.1	16.52	7.3	5.88	7.3	5.88	10.1	16.52	13.1	7.68	16.1	8.78	10.4	6	0	5.29	13.1	7.68	10.1	16.52	10.1	16.52
16.7	8.38	17.2	4.66	13.1	7.68	13.9	6.58	10.1	16.52	7.3	5.88	13.9	3.51	11.4	2.6	9.2	1.7	17.8	5.29	10.1	16.52	0	5.29	10.4	6	7.3	5.88	10.1	16.52	0	5.29	14.4	1.11	10.4	6	7.3	5.88	10.1	16.52	13.1	7.68	13.9	6.58	13.1	7.68	7.3	5.88	16.1	8.78
16.7	8.38	17.2	4.66	13.1	7.68	13.9	6.58	10.1	16.52	7.3	5.88	13.9	3.51	11.4	2.6	9.2	1.7	17.8	5.29	10.1	16.52	0	5.29	10.4	6	7.3	5.88	10.1	16.52	0	5.29	13.1	7.68	10.4	6	7.3	5.88	10.1	16.52	13.9	6.58	13.9	6.58	13.1	7.68	7.3	5.88	16.1	8.78
17.2	4.66	13.9	6.58	11.4	2.6	13.9	3.51	13.9	6.58	9.2	1.7	13.2	2.89	8	4.38	13.1	7.68	0	5.29	13.9	6.58	7.3	5.88	16.1	8.78	17.2	4.66	10.1	16.52	10.1	16.52	16.1	8.78	10.1	16.52	7.3	5.88	7.3	5.88	10.1	16.52	0	5.29	17.2	4.66	10.1	16.52	10.1	16.52
17.2	4.66	16.1	8.78	16.1	8.78	13.9	3.51	10.1	16.52	13.1	7.68	13.9	3.51	11.4	2.6	11.4	2.6	17.8	5.29	10.1	16.52	0	5.29	16.7	8.38	13.1	7.68	10.1	16.52	7.3	5.88	13.9	6.58	10.1	16.52	13.1	7.68	16.1	8.78	16.1	8.78	13.9	6.58	13.9	6.58	10.1	16.52	10.1	16.52
17.2	4.66	16.1	8.78	16.7	8.38	13.9	6.58	10.1	16.52	13.1	7.68	13.9	3.51	9.2	1.7	11.4	2.6	17.8	5.29	10.1	16.52	0	5.29	13.9	6.58	17.2	4.66	10.1	16.52	7.3	5.88	14.4	1.11	13.1	7.68	7.3	5.88	10.1	16.52	14.4	1.11	13.9	6.58	13.9	6.58	10.1	16.52	16.1	8.78
17.2	4.66	16.1	8.78	16.7	8.38	13.9	6.58	10.1	16.52	13.1	7.68	13.9	3.51	11.4	2.6	11.4	2.6	17.8	5.29	10.1	16.52	0	5.29	16.1	8.78	13.1	7.68	10.1	16.52	17.2	4.66	10.1	16.52	16.1	8.78	13.1	7.68	16.1	8.78	10.1	16.52	13.9	6.58	13.9	6.58	16.1	8.78	13.9	6.58
17.2	4.66	17.2	4.66	11.4	2.6	13.9	6.58	10.1	16.52	13.1	7.68	13.9	3.51	8	4.38	9.2	1.7	16.7	8.38	10.4	6	0	5.29	16.1	8.78	16.7	8.38	10.1	16.52	10.1	16.52	13.1	7.68	17.2	4.66	7.3	5.88	10.1	16.52	10.1	16.52	0	5.29	13.1	7.68	14.4	1.11	13.9	6.58
17.2	4.66	17.2	4.66	11.4	2.6	13.9	6.58	10.1	16.52	13.9	3.51	13.9	3.51	16.7	8.38	11.4	2.6	16.1	8.78	10.4	6	0	5.29	17.2	4.66	7.3	5.88	13.9	6.58	14.4	1.11	16.1	8.78	13.9	6.58	13.1	7.68	13.9	6.58	16.7	8.38	0	5.29	17.2	4.66	10.1	16.52	10.1	16.52
0.00000	0.00000	11.4	2.6	16.1	8.78	13.1	7.68	8	4.38	7.3	5.88	16.7	8.38	9.2	1.7	9.2	1.7	13.1	7.68	10.1	16.52	16.7	8.38	17.2	4.66	7.3	5.88	13.9	6.58	16.1	8.78	10.1	16.52	10.1	16.52	13.1	7.68	10.1	16.52	10.4	6	13.9	6.58	13.9	6.58	10.1	16.52	16.1	8.78
0.00000	0.00000	0.00000	0.00000	0.00000	0.00000	0.00000	0.00000	0.00000	0.00000	0.00000	0.00000	0.00000	0.00000	0.00000	0.00000	0.00000	0.00000	0.00000	0.00000	0.00000	0.00000	0	5.29	7.3	5.88	10.1	16.52	10.1	16.52	16.7	8.38	7.3	5.88	7.3	5.88	13.1	7.68	10.1	16.52	10.1	16.52	0	5.29	16.7	8.38	14.4	1.11	10.1	16.52
0.00000	0.00000	0.00000	0.00000	0.00000	0.00000	0.00000	0.00000	0.00000	0.00000	0.00000	0.00000	0.00000	0.00000	0.00000	0.00000	0.00000	0.00000	0.00000	0.00000	0.00000	0.00000	0	5.29	7.3	5.88	10.1	16.52	10.1	16.52	16.7	8.38	17.2	4.66	7.3	5.88	13.1	7.68	10.1	16.52	10.1	16.52	0	5.29	16.7	8.38	14.4	1.11	10.1	16.52
0.00000	0.00000	0.00000	0.00000	0.00000	0.00000	0.00000	0.00000	0.00000	0.00000	0.00000	0.00000	0.00000	0.00000	0.00000	0.00000	0.00000	0.00000	0.00000	0.00000	0.00000	0.00000	0	5.29	16.1	8.78	14.4	1.11	10.1	16.52	16.7	8.38	7.3	5.88	7.3	5.88	13.1	7.68	10.1	16.52	10.1	16.52	0	5.29	16.7	8.38	17.2	4.66	16.1	8.78
0.00000	0.00000	0.00000	0.00000	0.00000	0.00000	0.00000	0.00000	0.00000	0.00000	0.00000	0.00000	0.00000	0.00000	0.00000	0.00000	0.00000	0.00000	0.00000	0.00000	0.00000	0.00000	0	5.29	16.1	8.78	14.4	1.11	10.1	16.52	16.7	8.38	7.3	5.88	7.3	5.88	13.1	7.68	10.1	16.52	10.1	16.52	0	5.29	16.7	8.38	17.2	4.66	16.1	8.78
0.00000	0.00000	0.00000	0.00000	0.00000	0.00000	0.00000	0.00000	0.00000	0.00000	0.00000	0.00000	0.00000	0.00000	0.00000	0.00000	0.00000	0.00000	0.00000	0.00000	0.00000	0.00000	0	5.29	16.1	8.78	14.4	1.11	10.1	16.52	16.7	8.38	7.3	5.88	7.3	5.88	13.1	7.68	10.1	16.52	10.1	16.52	0	5.29	16.7	8.38	17.2	4.66	16.1	8.78
0.00000	0.00000	0.00000	0.00000	0.00000	0.00000	0.00000	0.00000	0.00000	0.00000	0.00000	0.00000	0.00000	0.00000	0.00000	0.00000	0.00000	0.00000	0.00000	0.00000	0.00000	0.00000	0	5.29	16.1	8.78	14.4	1.11	10.1	16.52	16.7	8.38	7.3	5.88	7.3	5.88	13.1	7.68	10.1	16.52	10.1	16.52	0	5.29	16.7	8.38	17.2	4.66	16.1	8.78
0.00000	0.00000	0.00000	0.00000	0.00000	0.00000	0.00000	0.00000	0.00000	0.00000	0.00000	0.00000	0.00000	0.00000	0.00000	0.00000	0.00000	0.00000	0.00000	0.00000	0.00000	0.00000	0	5.29	16.1	8.78	16.1	8.78	10.1	16.52	7.3	5.88	17.2	4.66	13.9	6.58	13.1	7.68	17.2	4.66	0	5.29	0	5.29	7.3	5.88	14.4	1.11	10.1	16.52
0.00000	0.00000	0.00000	0.00000	0.00000	0.00000	0.00000	0.00000	0.00000	0.00000	0.00000	0.00000	0.00000	0.00000	0.00000	0.00000	0.00000	0.00000	0.00000	0.00000	0.00000	0.00000	0	5.29	16.7	8.38	10.1	16.52	10.1	16.52	17.2	4.66	10.1	16.52	13.9	6.58	13.1	7.68	10.1	16.52	10.1	16.52	0	5.29	17.2	4.66	13.9	6.58	10.1	16.52
0.00000	0.00000	0.00000	0.00000	0.00000	0.00000	0.00000	0.00000	0.00000	0.00000	0.00000	0.00000	0.00000	0.00000	0.00000	0.00000	0.00000	0.00000	0.00000	0.00000	0.00000	0.00000	0	5.29	17.2	4.66	7.3	5.88	10.1	16.52	16.7	8.38	7.3	5.88	17.2	4.66	7.3	5.88	17.2	4.66	13.1	7.68	0	5.29	7.3	5.88	17.2	4.66	17.2	4.66
7.3	5.88	11.4	2.6	10.1	16.52	13.9	3.51	10.1	16.52	13.1	7.68	13.2	2.89	0	5.29	7.3	5.88	17.8	5.29	10.1	16.52	16.7	8.38	16.7	8.38	7.3	5.88	10.1	16.52	16.1	8.78	16.1	8.78	13.9	3.51	10.1	16.52	7.3	5.88	17.2	4.66	16.7	8.38	10.1	16.52	13.9	6.58	17.2	4.66
7.3	5.88	11.4	2.6	10.1	16.52	13.9	3.51	10.1	16.52	13.1	7.68	13.2	2.89	0	5.29	7.3	5.88	17.8	5.29	10.1	16.52	16.7	8.38	16.7	8.38	7.3	5.88	10.1	16.52	16.1	8.78	16.1	8.78	13.9	3.51	10.1	16.52	7.3	5.88	17.2	4.66	16.7	8.38	10.1	16.52	13.9	6.58	17.2	4.66
7.3	5.88	11.4	2.6	10.1	16.52	13.9	3.51	10.1	16.52	13.1	7.68	13.2	2.89	0	5.29	7.3	5.88	17.8	5.29	10.1	16.52	16.7	8.38	16.7	8.38	7.3	5.88	10.1	16.52	16.1	8.78	16.1	8.78	13.9	3.51	10.1	16.52	7.3	5.88	17.2	4.66	16.7	8.38	10.1	16.52	13.9	6.58	17.2	4.66
7.3	5.88	17.8	5.29	13.1	7.68	13.9	6.58	9.2	1.7	17.2	4.66	10.1	16.52	11.4	2.6	13.2	2.89	0	5.29	7.3	5.88	17.8	5.29	17.2	4.66	13.1	7.68	10.1	16.52	13.9	3.51	10.1	16.52	16.1	8.78	17.2	4.66	7.3	5.88	0	5.29	17.2	4.66	16.1	8.78	10.1	16.52	10.1	16.52
7.3	5.88	17.2	4.66	17.2	4.66	17.2	4.66	10.1	16.52	16.7	8.38	13.2	2.89	11.1	1.54	11.4	2.6	17.8	5.29	16.1	8.78	0	5.29	13.2	2.89	17.2	4.66	10.1	16.52	10.1	16.52	16.7	8.38	7.3	5.88	8	4.38	16.7	8.38	10.1	16.52	10.1	16.52	10.1	16.52	10.1	16.52	10.1	16.52
7.3	5.88	17.2	4.66	17.2	4.66	13.9	3.51	10.1	16.52	11.4	2.6	13.9	6.58	16.7	8.38	11.4	2.6	16.1	8.78	16.7	8.38	13.1	7.68	16.1	8.78	7.3	5.88	17.2	4.66	10.4	6	16.1	8.78	13.1	7.68	17.2	4.66	10.1	16.52	13.9	6.58	10.1	16.52	16.1	8.78	16.1	8.78	10.1	16.52
7.3	5.88	17.2	4.66	17.2	4.66	13.9	3.51	10.1	16.52	11.4	2.6	13.9	6.58	16.7	8.38	11.4	2.6	16.1	8.78	16.7	8.38	13.1	7.68	16.1	8.78	7.3	5.88	17.2	4.66	10.4	6	16.1	8.78	13.1	7.68	17.2	4.66	10.1	16.52	13.9	6.58	10.1	16.52	16.1	8.78	16.1	8.78	10.1	16.52
7.3	5.88	17.2	4.66	17.2	4.66	13.9	3.51	10.1	16.52	11.4	2.6	13.9	6.58	16.7	8.38	11.4	2.6	16.1	8.78	16.7	8.38	13.1	7.68	16.1	8.78	7.3	5.88	17.2	4.66	10.4	6	16.1	8.78	13.1	7.68	17.2	4.66	13.1	7.68	13.9	6.58	10.1	16.52	16.1	8.78	16.1	8.78	10.1	16.52
0	5.29	11.4	2.6	11.1	1.54	13.9	6.58	10.1	16.52	13.9	6.58	13.2	2.89	9.2	1.7	11.4	2.6	17.8	5.29	10.1	16.52	7.3	5.88	17.2	4.66	7.3	5.88	10.1	16.52	10.1	16.52	13.1	7.68	10.1	16.52	7.3	5.88	7.3	5.88	10.1	16.52	7.3	5.88	7.3	5.88	7.3	5.88	10.1	16.52
16.1	8.78	13.9	3.51	9.2	1.7	13.9	3.51	10.1	16.52	13.1	7.68	13.2	2.89	9.2	1.7	16.7	8.38	17.8	5.29	11.4	2.6	7.3	5.88	10.1	16.52	10.1	16.52	10.1	16.52	16.7	8.38	10.1	16.52	7.3	5.88	16.1	8.78	17.2	4.66	10.1	16.52	17.2	4.66	17.2	4.66	10.1	16.52	13.9	6.58
16.1	8.78	13.9	3.51	16.7	8.38	13.9	3.51	10.1	16.52	9.2	1.7	13.2	2.89	16.7	8.38	8	4.38	13.9	3.51	11.4	2.6	13.1	7.68	16.1	8.78	0	5.29	17.2	4.66	16.1	8.78	10.1	16.52	0	5.29	0	5.29	16.1	8.78	17.2	4.66	17.2	4.66	10.1	16.52	7.3	5.88	13.1	7.68
16.1	8.78	13.9	3.51	16.7	8.38	13.9	3.51	10.1	16.52	9.2	1.7	13.2	2.89	16.7	8.38	8	4.38	13.9	3.51	11.4	2.6	13.1	7.68	16.1	8.78	0	5.29	17.2	4.66	16.1	8.78	10.1	16.52	0	5.29	0	5.29	16.1	8.78	17.2	4.66	17.2	4.66	10.1	16.52	7.3	5.88	13.1	7.68
10.9	2.58	17.8	5.29	10.4	6	13.9	6.58	10.1	16.52	7.3	5.88	13.2	2.89	0	5.29	11.4	2.6	17.8	5.29	7.3	5.88	17.2	4.66	10.1	16.52	10.1	16.52	10.1	16.52	10.1	16.52	7.3	5.88	10.1	16.52	10.1	16.52	7.3	5.88	10.1	16.52	7.3	5.88	10.1	16.52	0	5.29	10.1	16.52
10.1	16.52	10.1	16.52	11.4	2.6	13.9	3.51	16.1	8.78	17.8	5.29	13.9	6.58	16.7	8.38	9.2	1.7	16.7	8.38	7.3	5.88	7.3	5.88	17.2	4.66	17.2	4.66	16.1	8.78	10.4	6	17.2	4.66	0	5.29	7.3	5.88	10.1	16.52	17.2	4.66	10.1	16.52	17.2	4.66	7.3	5.88	10.1	16.52
10.6	2.3	10.1	16.52	7.3	5.88	13.9	6.58	10.1	16.52	11.4	2.6	13.2	2.89	10.2	2.33	11.4	2.6	7.3	5.88	17.8	5.29	16.7	8.38	16.1	8.78	7.3	5.88	17.2	4.66	7.3	5.88	10.1	16.52	10.1	16.52	7.3	5.88	7.3	5.88	10.1	16.52	0	5.29	13.9	6.58	10.1	16.52	13.1	7.68
10.6	2.3	10.1	16.52	11.4	2.6	13.9	3.51	16.1	8.78	10.6	2.3	10.1	16.52	16.7	8.38	9.2	1.7	16.7	8.38	17.2	4.66	7.3	5.88	16.1	8.78	7.3	5.88	16.1	8.78	10.4	6	17.2	4.66	16.7	8.38	16.7	8.38	13.2	2.89	17.2	4.66	16.1	8.78	17.2	4.66	0	5.29	10.1	16.52
10.6	2.3	10.1	16.52	11.4	2.6	13.9	3.51	16.1	8.78	10.6	2.3	10.1	16.52	16.7	8.38	9.2	1.7	16.7	8.38	17.2	4.66	7.3	5.88	16.1	8.78	7.3	5.88	16.1	8.78	10.4	6	17.2	4.66	16.7	8.38	16.7	8.38	13.2	2.89	17.2	4.66	16.1	8.78	17.2	4.66	0	5.29	10.1	16.52
10.6	2.3	10.1	16.52	16.7	8.38	13.9	6.58	10.1	16.52	10.6	2.3	13.2	2.89	10.2	2.33	11.4	2.6	7.3	5.88	13.1	7.68	16.7	8.38	16.1	8.78	16.1	8.78	17.2	4.66	16.7	8.38	10.4	6	10.1	16.52	7.3	5.88	7.3	5.88	10.1	16.52	0	5.29	13.9	3.51	10.1	16.52	14.4	1.11
10.6	2.3	10.1	16.52	17.2	4.66	13.9	6.58	10.1	16.52	11.4	2.6	13.2	2.89	10.2	2.33	11.4	2.6	7.3	5.88	17.8	5.29	16.7	8.38	16.1	8.78	7.3	5.88	17.2	4.66	7.3	5.88	10.1	16.52	10.1	16.52	7.3	5.88	7.3	5.88	10.1	16.52	0	5.29	13.9	6.58	10.1	16.52	13.1	7.68
11.1	1.54	10.1	16.52	7.3	5.88	13.9	6.58	10.1	16.52	11.4	2.6	13.2	2.89	10.2	2.33	11.4	2.6	7.3	5.88	17.8	5.29	16.7	8.38	16.1	8.78	16.1	8.78	17.2	4.66	7.3	5.88	10.1	16.52	10.1	16.52	13.1	7.68	16.1	8.78	10.1	16.52	0	5.29	13.9	6.58	10.1	16.52	13.1	7.68
11.1	1.54	10.1	16.52	7.3	5.88	13.9	6.58	10.1	16.52	11.4	2.6	13.2	2.89	10.2	2.33	11.4	2.6	7.3	5.88	17.8	5.29	16.7	8.38	16.1	8.78	17.2	4.66	17.2	4.66	7.3	5.88	10.1	16.52	10.1	16.52	7.3	5.88	7.3	5.88	10.1	16.52	0	5.29	13.9	6.58	10.1	16.52	13.1	7.68
11.1	1.54	10.1	16.52	7.3	5.88	13.9	6.58	10.1	16.52	11.4	2.6	13.2	2.89	10.2	2.33	11.4	2.6	7.3	5.88	17.8	5.29	16.7	8.38	17.2	4.66	7.3	5.88	17.2	4.66	7.3	5.88	7.3	5.88	10.1	16.52	13.1	7.68	17.2	4.66	10.1	16.52	0	5.29	13.9	6.58	10.1	16.52	13.1	7.68
11.1	1.54	10.1	16.52	7.3	5.88	13.9	6.58	10.1	16.52	11.4	2.6	13.2	2.89	10.2	2.33	11.4	2.6	7.3	5.88	13.1	7.68	16.7	8.38	16.1	8.78	13.9	6.58	17.2	4.66	7.3	5.88	10.4	6	10.1	16.52	13.1	7.68	7.3	5.88	10.1	16.52	0	5.29	13.9	6.58	13.9	6.58	13.1	7.68
11.1	1.54	10.1	16.52	7.3	5.88	13.9	6.58	10.1	16.52	11.4	2.6	13.2	2.89	10.2	2.33	11.4	2.6	7.3	5.88	13.1	7.68	16.7	8.38	16.1	8.78	16.1	8.78	17.2	4.66	7.3	5.88	10.4	6	10.1	16.52	13.1	7.68	13.9	6.58	10.1	16.52	0	5.29	13.9	6.58	10.1	16.52	13.1	7.68
11.1	1.54	10.1	16.52	7.3	5.88	13.9	6.58	10.1	16.52	11.4	2.6	13.2	2.89	10.2	2.33	11.4	2.6	17.8	5.29	13.1	7.68	16.7	8.38	16.1	8.78	13.9	6.58	17.2	4.66	17.2	4.66	10.4	6	10.1	16.52	16.7	8.38	16.1	8.78	10.1	16.52	0	5.29	13.9	6.58	10.1	16.52	13.1	7.68
11.1	1.54	10.1	16.52	7.3	5.88	13.9	6.58	10.1	16.52	11.4	2.6	13.2	2.89	10.2	2.33	11.4	2.6	17.8	5.29	13.1	7.68	16.7	8.38	16.1	8.78	16.1	8.78	17.2	4.66	7.3	5.88	10.4	6	10.1	16.52	13.1	7.68	17.2	4.66	10.1	16.52	0	5.29	13.9	6.58	10.1	16.52	13.1	7.68
11.1	1.54	10.1	16.52	7.3	5.88	13.9	6.58	10.1	16.52	11.4	2.6	13.2	2.89	10.2	2.33	11.4	2.6	17.2	4.66	17.8	5.29	16.7	8.38	16.1	8.78	17.2	4.66	17.2	4.66	16.7	8.38	16.1	8.78	10.1	16.52	7.3	5.88	7.3	5.88	10.1	16.52	0	5.29	13.9	6.58	16.1	8.78	13.1	7.68
11.1	1.54	10.1	16.52	7.3	5.88	13.9	6.58	10.1	16.52	11.4	2.6	13.2	2.89	10.2	2.33	10.9	2.58	7.3	5.88	17.8	5.29	16.7	8.38	16.1	8.78	16.1	8.78	17.2	4.66	7.3	5.88	10.1	16.52	10.1	16.52	13.1	7.68	17.2	4.66	10.1	16.52	0	5.29	13.9	6.58	10.1	16.52	13.1	7.68
11.1	1.54	10.1	16.52	16.1	8.78	13.9	6.58	10.1	16.52	10.6	2.3	13.2	2.89	10.2	2.33	8	4.38	7.3	5.88	10.1	16.52	16.7	8.38	16.1	8.78	13.9	6.58	17.2	4.66	17.2	4.66	10.1	16.52	10.1	16.52	7.3	5.88	7.3	5.88	10.1	16.52	0	5.29	13.9	6.58	10.1	16.52	0	5.29
11.1	1.54	10.1	16.52	10.1	16.52	11.4	2.6	13.9	3.51	17.2	4.66	13.1	7.68	10.1	16.52	16.7	8.38	9.2	1.7	16.1	8.78	0	5.29	7.3	5.88	17.2	4.66	10.1	16.52	16.7	8.38	10.4	6	17.2	4.66	10.1	16.52	11.4	2.6	0	5.29	10.1	16.52	10.1	16.52	10.1	16.52	0	5.29
11.1	1.54	10.1	16.52	13.1	7.68	13.9	6.58	10.1	16.52	11.4	2.6	13.2	2.89	10.2	2.33	11.4	2.6	7.3	5.88	7.3	5.88	16.7	8.38	16.1	8.78	7.3	5.88	17.2	4.66	7.3	5.88	10.1	16.52	10.1	16.52	7.3	5.88	7.3	5.88	10.1	16.52	0	5.29	13.9	6.58	10.1	16.52	13.1	7.68
11.1	1.54	10.1	16.52	13.1	7.68	13.9	6.58	10.1	16.52	11.4	2.6	13.2	2.89	10.2	2.33	11.4	2.6	7.3	5.88	17.8	5.29	16.7	8.38	16.1	8.78	7.3	5.88	17.2	4.66	7.3	5.88	10.1	16.52	10.1	16.52	7.3	5.88	7.3	5.88	10.1	16.52	0	5.29	13.9	6.58	10.1	16.52	13.1	7.68
11.1	1.54	10.1	16.52	16.7	8.38	13.9	6.58	10.1	16.52	7.3	5.88	13.2	2.89	0	5.29	10.6	2.3	17.8	5.29	7.3	5.88	17.2	4.66	10.1	16.52	17.2	4.66	10.1	16.52	10.1	16.52	16.1	8.78	10.1	16.52	10.1	16.52	7.3	5.88	10.1	16.52	7.3	5.88	10.1	16.52	0	5.29	10.1	16.52
11.1	1.54	17.8	5.29	10.9	2.58	13.9	6.58	10.1	16.52	7.3	5.88	13.2	2.89	0	5.29	11.4	2.6	17.8	5.29	7.3	5.88	17.2	4.66	10.1	16.52	7.3	5.88	10.1	16.52	10.1	16.52	17.2	4.66	10.1	16.52	10.1	16.52	0	5.29	10.1	16.52	7.3	5.88	10.1	16.52	13.1	7.68	10.1	16.52
11.1	1.54	17.8	5.29	10.9	2.58	13.9	6.58	10.1	16.52	7.3	5.88	13.2	2.89	0	5.29	11.4	2.6	17.8	5.29	7.3	5.88	17.2	4.66	10.1	16.52	13.1	7.68	10.1	16.52	10.1	16.52	10.1	16.52	10.1	16.52	10.1	16.52	14.4	1.11	10.1	16.52	17.2	4.66	10.1	16.52	0	5.29	10.1	16.52
11.1	1.54	17.8	5.29	10.9	2.58	13.9	6.58	10.1	16.52	7.3	5.88	13.2	2.89	0	5.29	11.4	2.6	17.8	5.29	17.2	4.66	17.2	4.66	10.1	16.52	13.1	7.68	10.1	16.52	10.1	16.52	10.1	16.52	10.1	16.52	10.1	16.52	14.4	1.11	10.1	16.52	17.2	4.66	10.1	16.52	0	5.29	10.1	16.52
11.1	1.54	17.8	5.29	11.1	1.54	13.9	6.58	10.1	16.52	7.3	5.88	13.2	2.89	0	5.29	11.4	2.6	17.8	5.29	7.3	5.88	17.2	4.66	10.1	16.52	17.2	4.66	10.1	16.52	10.1	16.52	17.2	4.66	10.1	16.52	10.1	16.52	0	5.29	10.1	16.52	7.3	5.88	10.1	16.52	0	5.29	10.1	16.52
11.1	1.54	17.8	5.29	16.7	8.38	13.9	6.58	10.1	16.52	7.3	5.88	13.2	2.89	10.6	2.3	11.4	2.6	17.8	5.29	7.3	5.88	17.2	4.66	10.1	16.52	17.2	4.66	10.1	16.52	10.1	16.52	16.1	8.78	10.1	16.52	10.1	16.52	0	5.29	10.1	16.52	7.3	5.88	10.1	16.52	0	5.29	10.1	16.52
11.1	1.54	17.8	5.29	16.7	8.38	13.9	6.58	10.1	16.52	11.4	2.6	13.2	2.89	10.2	2.33	11.4	2.6	17.2	4.66	17.8	5.29	16.7	8.38	16.1	8.78	17.2	4.66	17.2	4.66	7.3	5.88	16.1	8.78	10.1	16.52	7.3	5.88	7.3	5.88	10.1	16.52	0	5.29	13.9	6.58	13.9	6.58	13.1	7.68
11.1	1.54	13.1	7.68	11.1	1.54	13.9	6.58	10.1	16.52	7.3	5.88	13.2	2.89	0	5.29	11.4	2.6	17.8	5.29	7.3	5.88	17.2	4.66	10.1	16.52	10.1	16.52	10.1	16.52	10.1	16.52	10.1	16.52	10.1	16.52	10.1	16.52	13.1	7.68	10.1	16.52	7.3	5.88	10.1	16.52	0	5.29	10.1	16.52
11.1	1.54	13.1	7.68	11.1	1.54	13.9	6.58	10.1	16.52	7.3	5.88	13.2	2.89	0	5.29	11.4	2.6	17.8	5.29	7.3	5.88	17.2	4.66	10.1	16.52	10.1	16.52	10.1	16.52	10.1	16.52	10.1	16.52	10.1	16.52	10.1	16.52	13.1	7.68	10.1	16.52	7.3	5.88	10.1	16.52	0	5.29	10.1	16.52
11.1	1.54	13.1	7.68	11.1	1.54	13.9	6.58	10.1	16.52	7.3	5.88	13.2	2.89	0	5.29	11.4	2.6	17.8	5.29	7.3	5.88	17.2	4.66	10.1	16.52	10.1	16.52	10.1	16.52	10.1	16.52	10.1	16.52	10.1	16.52	10.1	16.52	13.1	7.68	10.1	16.52	7.3	5.88	10.1	16.52	0	5.29	10.1	16.52
11.1	1.54	13.1	7.68	11.1	1.54	13.9	6.58	10.1	16.52	7.3	5.88	13.2	2.89	0	5.29	11.4	2.6	17.8	5.29	7.3	5.88	17.2	4.66	10.1	16.52	10.1	16.52	10.1	16.52	10.1	16.52	10.1	16.52	10.1	16.52	10.1	16.52	13.1	7.68	10.1	16.52	7.3	5.88	10.1	16.52	0	5.29	10.1	16.52
11.1	1.54	13.1	7.68	11.1	1.54	13.9	6.58	10.1	16.52	7.3	5.88	13.2	2.89	0	5.29	11.4	2.6	17.8	5.29	7.3	5.88	17.2	4.66	10.1	16.52	10.1	16.52	10.1	16.52	10.1	16.52	10.1	16.52	10.1	16.52	10.1	16.52	13.1	7.68	10.1	16.52	7.3	5.88	10.1	16.52	0	5.29	10.1	16.52
11.1	1.54	13.1	7.68	11.1	1.54	13.9	6.58	10.1	16.52	7.3	5.88	13.2	2.89	0	5.29	11.4	2.6	17.8	5.29	7.3	5.88	17.2	4.66	10.1	16.52	10.1	16.52	10.1	16.52	10.1	16.52	10.1	16.52	10.1	16.52	10.1	16.52	13.1	7.68	10.1	16.52	7.3	5.88	10.1	16.52	0	5.29	10.1	16.52
13.1	7.68	11.4	2.6	11.1	1.54	13.9	3.51	10.1	16.52	11.1	1.54	13.2	2.89	8	4.38	11.4	2.6	17.8	5.29	10.1	16.52	16.7	8.38	7.3	5.88	0	5.29	10.1	16.52	10.1	16.52	16.1	8.78	13.1	7.68	10.4	6	13.1	7.68	16.1	8.78	16.1	8.78	16.1	8.78	13.1	7.68	10.1	16.52
13.1	7.68	17.2	4.66	7.3	5.88	13.9	3.51	10.1	16.52	10.6	2.3	10.1	16.52	16.7	8.38	11.4	2.6	7.3	5.88	13.1	7.68	13.1	7.68	16.1	8.78	16.7	8.38	17.2	4.66	10.1	16.52	13.9	6.58	13.1	7.68	7.3	5.88	16.7	8.38	14.4	1.11	10.1	16.52	10.4	6	16.7	8.38	17.2	4.66
16.7	8.38	17.8	5.29	10.1	16.52	10.1	16.52	10.1	16.52	11.4	2.6	13.2	2.89	9.2	1.7	10.2	2.33	10.2	2.33	10.1	16.52	13.1	7.68	16.1	8.78	7.3	5.88	10.1	16.52	10.1	16.52	13.9	6.58	13.9	6.58	10.1	16.52	7.3	5.88	14.4	1.11	14.4	1.11	10.1	16.52	10.1	16.52	10.4	6
16.7	8.38	17.8	5.29	10.1	16.52	10.1	16.52	10.1	16.52	11.4	2.6	13.2	2.89	9.2	1.7	10.2	2.33	17.8	5.29	10.1	16.52	13.1	7.68	16.1	8.78	7.3	5.88	10.1	16.52	10.1	16.52	13.9	6.58	13.9	6.58	10.1	16.52	7.3	5.88	14.4	1.11	14.4	1.11	10.1	16.52	10.1	16.52	10.4	6
16.7	8.38	11.1	1.54	10.1	16.52	10.1	16.52	10.1	16.52	11.4	2.6	13.2	2.89	9.2	1.7	10.2	2.33	17.8	5.29	10.4	6	13.1	7.68	17.2	4.66	7.3	5.88	10.1	16.52	10.1	16.52	13.9	6.58	13.9	6.58	10.1	16.52	17.2	4.66	14.4	1.11	14.4	1.11	10.1	16.52	10.1	16.52	10.4	6
16.7	8.38	16.7	8.38	11.4	2.6	13.9	6.58	10.1	16.52	7.3	5.88	13.2	2.89	9.2	1.7	10.2	2.33	17.8	5.29	17.2	4.66	13.1	7.68	10.1	16.52	17.2	4.66	10.1	16.52	10.1	16.52	0	5.29	7.3	5.88	8	4.38	16.7	8.38	10.1	16.52	10.1	16.52	10.1	16.52	10.1	16.52	10.1	16.52
16.7	8.38	17.2	4.66	11.4	2.6	13.2	2.89	17.2	4.66	17.8	5.29	13.9	6.58	16.7	8.38	9.2	1.7	17.8	5.29	7.3	5.88	7.3	5.88	17.2	4.66	17.2	4.66	16.1	8.78	10.1	16.52	7.3	5.88	0	5.29	7.3	5.88	14.4	1.11	10.1	16.52	10.1	16.52	17.2	4.66	7.3	5.88	10.1	16.52
16.7	8.38	17.2	4.66	11.4	2.6	13.9	3.51	17.2	4.66	7.3	5.88	13.9	6.58	16.7	8.38	9.2	1.7	16.7	8.38	7.3	5.88	7.3	5.88	17.2	4.66	17.2	4.66	16.1	8.78	10.1	16.52	17.2	4.66	0	5.29	7.3	5.88	0	5.29	10.1	16.52	10.1	16.52	10.1	16.52	7.3	5.88	10.1	16.52
16.7	8.38	17.2	4.66	11.4	2.6	13.9	3.51	17.2	4.66	7.3	5.88	13.9	6.58	16.7	8.38	9.2	1.7	16.7	8.38	17.2	4.66	7.3	5.88	17.2	4.66	17.2	4.66	16.1	8.78	10.1	16.52	17.2	4.66	0	5.29	7.3	5.88	0	5.29	10.1	16.52	10.1	16.52	10.1	16.52	7.3	5.88	10.1	16.52
16.7	8.38	17.2	4.66	10.1	16.52	10.1	16.52	10.1	16.52	7.3	5.88	13.2	2.89	9.2	1.7	8	4.38	17.8	5.29	10.1	16.52	13.1	7.68	16.1	8.78	7.3	5.88	10.1	16.52	10.1	16.52	13.9	6.58	13.9	6.58	10.1	16.52	7.3	5.88	16.7	8.38	14.4	1.11	10.1	16.52	10.1	16.52	10.1	16.52
16.7	8.38	17.2	4.66	17.2	4.66	13.9	6.58	10.1	16.52	7.3	5.88	13.2	2.89	10.2	2.33	11.4	2.6	17.8	5.29	17.2	4.66	13.1	7.68	13.2	2.89	17.2	4.66	10.1	16.52	10.1	16.52	7.3	5.88	7.3	5.88	8	4.38	16.7	8.38	10.1	16.52	10.1	16.52	10.1	16.52	10.1	16.52	17.2	4.66
16.7	8.38	17.2	4.66	17.2	4.66	13.9	6.58	10.1	16.52	16.7	8.38	13.2	2.89	10.2	2.33	11.4	2.6	17.8	5.29	16.1	8.78	13.1	7.68	13.2	2.89	17.2	4.66	10.1	16.52	10.1	16.52	7.3	5.88	7.3	5.88	8	4.38	16.7	8.38	10.1	16.52	10.1	16.52	10.1	16.52	10.1	16.52	10.1	16.52
16.7	8.38	17.2	4.66	17.2	4.66	13.9	6.58	10.1	16.52	16.7	8.38	13.2	2.89	10.2	2.33	11.4	2.6	17.8	5.29	17.2	4.66	13.1	7.68	10.1	16.52	17.2	4.66	10.1	16.52	10.1	16.52	7.3	5.88	7.3	5.88	8	4.38	16.7	8.38	10.1	16.52	10.1	16.52	10.1	16.52	10.1	16.52	10.1	16.52
16.7	8.38	13.9	3.51	9.2	1.7	13.9	3.51	10.1	16.52	13.1	7.68	13.2	2.89	9.2	1.7	16.7	8.38	17.8	5.29	11.4	2.6	7.3	5.88	10.1	16.52	10.1	16.52	10.1	16.52	16.7	8.38	10.1	16.52	7.3	5.88	16.1	8.78	17.2	4.66	10.1	16.52	17.2	4.66	17.2	4.66	10.1	16.52	10.1	16.52
16.7	8.38	13.9	3.51	9.2	1.7	13.9	3.51	10.1	16.52	13.1	7.68	13.2	2.89	9.2	1.7	16.7	8.38	17.8	5.29	11.4	2.6	7.3	5.88	10.1	16.52	10.1	16.52	10.1	16.52	16.7	8.38	10.1	16.52	7.3	5.88	16.1	8.78	17.2	4.66	10.1	16.52	17.2	4.66	17.2	4.66	10.1	16.52	10.1	16.52
[truncated: 468 more columns]
