# Supplementary material for: Representation Learning for Class C G Protein-Coupled Receptors Classification
Source: Molecules. 2018 Mar 19;23(3):690. doi: 10.3390/molecules23030690 (PMC6017523; doi:10.3390/molecules23030690)
Supplement: Supplementary file 1 [file molecules-23-00690-s001.zip › SupplementaryMaterial/AAindexCombinations/3-index/X-247-166-471.csv]

3.7	0.22	8.82	7.69	0.22	5.05	2.12	0.42	6.77	3.57	0.14	1.77	7.69	0.22	5.05	2.53	0.28	3.71	6.25	0.43	1.96	2.12	0.42	6.77	2.43	0.55	7.64	3.7	0.22	8.82	6.6	0.08	3.51	3.7	0.22	8.82	7.69	0.22	5.05	3.7	0.22	8.82	2.12	0.46	4.28	3.7	0.22	8.82	7.14	0.08
3.7	0.22	8.82	7.69	0.22	5.05	2.53	0.28	3.71	7.14	0.08	6.6	5.88	0.19	6.54	2.7	0.26	3.89	3.03	0.46	4.85	2.6	0.73	6.38	2.6	0.49	7.12	2.12	0.46	4.28	3.03	0.46	4.85	3.7	0.22	8.82	7.69	0.22	5.05	3.7	0.22	8.82	2.43	0.55	7.64	5.88	0.19	6.54	7.69	0.22
3.7	0.22	8.82	1.79	0.27	5.45	2.7	0.26	3.89	3.57	0.14	1.77	5.21	0.38	1.62	2.6	0.73	6.38	6.25	0.43	1.96	7.14	0.08	6.6	2.43	0.55	7.64	7.14	0.08	6.6	3.03	0.46	4.85	2.6	0.49	7.12	7.69	0.22	5.05	7.14	0.08	6.6	2.12	0.46	4.28	5.21	0.38	1.62	3.03	0.2
3.7	0.22	8.82	7.14	0.08	6.6	3.3	0.08	4.05	6.6	0.08	3.51	5.88	0.19	6.54	2.43	0.55	7.64	6.6	0.08	3.51	2.6	0.49	7.12	2.6	0.73	6.38	6.6	0.08	3.51	5.21	0.38	1.62	3.13	0.58	9.11	7.69	0.22	5.05	7.14	0.08	6.6	5.88	0.19	6.54	7.14	0.08	6.6	6.6	0.08
2.6	0.73	6.38	3.7	0.22	8.82	3.3	0.08	4.05	3.03	0.46	4.85	5.88	0.19	6.54	2.53	0.28	3.71	6.25	0.43	1.96	3.3	0.08	4.05	2.6	0.73	6.38	2.53	0.28	3.71	6.25	0.43	1.96	3.7	0.22	8.82	7.69	0.22	5.05	7.14	0.08	6.6	7.69	0.22	5.05	5.88	0.19	6.54	2.6	0.49
2.6	0.73	6.38	5.88	0.19	6.54	2.53	0.28	3.71	3.3	0.08	4.05	2.12	0.42	6.77	3.13	0.58	9.11	6.6	0.08	3.51	7.14	0.08	6.6	3.03	0.46	4.85	2.6	0.49	7.12	3.3	0.08	4.05	3.7	0.22	8.82	5.21	0.38	1.62	5.88	0.19	6.54	3.03	0.46	4.85	3.7	0.22	8.82	7.69	0.22
3.3	0.08	4.05	3.7	0.22	8.82	1.79	0.27	5.45	3.03	0.46	4.85	7.69	0.22	5.05	5.88	0.19	6.54	6.25	0.43	1.96	2.12	0.42	6.77	2.6	0.73	6.38	2.12	0.46	4.28	5.88	0.19	6.54	3.7	0.22	8.82	7.69	0.22	5.05	5.21	0.38	1.62	5.88	0.19	6.54	2.6	0.49	7.12	7.14	0.08
3.3	0.08	4.05	3.7	0.22	8.82	7.14	0.08	6.6	3.57	0.14	1.77	5.21	0.38	1.62	3.3	0.08	4.05	3.03	0.46	4.85	2.43	0.55	7.64	2.43	0.55	7.64	7.14	0.08	6.6	6.25	0.43	1.96	3.7	0.22	8.82	7.69	0.22	5.05	2.43	0.55	7.64	2.43	0.55	7.64	7.69	0.22	5.05	3.7	0.22
3.3	0.08	4.05	7.69	0.22	5.05	7.69	0.22	5.05	2.12	0.42	6.77	7.69	0.22	5.05	2.43	0.55	7.64	6.6	0.08	3.51	2.53	0.28	3.71	2.6	0.73	6.38	1.79	0.27	5.45	3.03	0.46	4.85	6.6	0.08	3.51	7.69	0.22	5.05	7.69	0.22	5.05	3.7	0.22	8.82	3.03	0.2	0.9	3.03	0.2
3.3	0.08	4.05	5.88	0.19	6.54	3.3	0.08	4.05	3.03	0.46	4.85	5.88	0.19	6.54	3.57	0.14	1.77	6.25	0.43	1.96	3.03	0.46	4.85	3.3	0.08	4.05	3.7	0.22	8.82	2.12	0.46	4.28	3.7	0.22	8.82	7.14	0.08	6.6	5.88	0.19	6.54	5.88	0.19	6.54	2.43	0.55	7.64	7.14	0.08
3.3	0.08	4.05	5.88	0.19	6.54	2.7	0.26	3.89	2.12	0.46	4.28	6.6	0.08	3.51	2.43	0.55	7.64	6.25	0.43	1.96	2.12	0.42	6.77	2.43	0.55	7.64	2.43	0.55	7.64	3.7	0.22	8.82	7.69	0.22	5.05	7.69	0.22	5.05	2.6	0.49	7.12	6.6	0.08	3.51	3.03	0.46	4.85	7.69	0.22
3.3	0.08	4.05	5.88	0.19	6.54	2.7	0.26	3.89	3.03	0.46	4.85	6.6	0.08	3.51	3.13	0.58	9.11	1.79	0.27	5.45	2.12	0.42	6.77	5.88	0.19	6.54	5.21	0.38	1.62	3.03	0.46	4.85	3.7	0.22	8.82	7.14	0.08	6.6	2.12	0.46	4.28	3.7	0.22	8.82	5.21	0.38	1.62	3.13	0.58
3.3	0.08	4.05	5.88	0.19	6.54	2.7	0.26	3.89	3.03	0.46	4.85	5.21	0.38	1.62	2.53	0.28	3.71	6.25	0.43	1.96	2.6	0.73	6.38	2.43	0.55	7.64	2.12	0.46	4.28	3.03	0.46	4.85	3.7	0.22	8.82	5.88	0.19	6.54	7.14	0.08	6.6	2.12	0.46	4.28	3.7	0.22	8.82	3.7	0.22
3.3	0.08	4.05	2.12	0.46	4.28	3.03	0.46	4.85	3.3	0.08	4.05	5.88	0.19	6.54	2.6	0.49	7.12	6.6	0.08	3.51	3.03	0.46	4.85	2.43	0.55	7.64	7.69	0.22	5.05	2.7	0.26	3.89	2.12	0.42	6.77	7.14	0.08	6.6	7.69	0.22	5.05	5.21	0.38	1.62	5.88	0.19	6.54	7.69	0.22
3.3	0.08	4.05	2.53	0.28	3.71	5.88	0.19	6.54	3.03	0.46	4.85	5.21	0.38	1.62	1.79	0.27	5.45	3.7	0.22	8.82	2.12	0.42	6.77	2.43	0.55	7.64	1.79	0.27	5.45	3.3	0.08	4.05	3.13	0.58	9.11	7.14	0.08	6.6	5.88	0.19	6.54	5.88	0.19	6.54	7.69	0.22	5.05	2.6	0.49
6.6	0.08	3.51	7.69	0.22	5.05	3.3	0.08	4.05	3.03	0.46	4.85	5.88	0.19	6.54	3.57	0.14	1.77	6.25	0.43	1.96	2.43	0.55	7.64	2.43	0.55	7.64	2.12	0.46	4.28	6.25	0.43	1.96	3.7	0.22	8.82	7.69	0.22	5.05	7.14	0.08	6.6	2.12	0.46	4.28	7.14	0.08	6.6	7.14	0.08
6.6	0.08	3.51	2.53	0.28	3.71	2.53	0.28	3.71	3.57	0.14	1.77	5.88	0.19	6.54	2.53	0.28	3.71	7.69	0.22	5.05	2.6	0.49	7.12	2.6	0.73	6.38	3.13	0.58	9.11	2.12	0.46	4.28	3.7	0.22	8.82	5.88	0.19	6.54	5.88	0.19	6.54	7.14	0.08	6.6	7.14	0.08	6.6	7.69	0.22
3.57	0.14	1.77	2.53	0.28	3.71	2.6	0.49	7.12	6.6	0.08	3.51	6.25	0.43	1.96	2.43	0.55	7.64	6.6	0.08	3.51	2.53	0.28	3.71	3.3	0.08	4.05	1.79	0.27	5.45	3.3	0.08	4.05	2.7	0.26	3.89	7.69	0.22	5.05	2.6	0.49	7.12	2.53	0.28	3.71	5.88	0.19	6.54	7.69	0.22
7.69	0.22	5.05	3.3	0.08	4.05	5.88	0.19	6.54	3.3	0.08	4.05	2.12	0.46	4.28	7.14	0.08	6.6	7.69	0.22	5.05	2.12	0.42	6.77	2.53	0.28	3.71	3.7	0.22	8.82	6.25	0.43	1.96	2.6	0.49	7.12	2.6	0.49	7.12	3.7	0.22	8.82	7.69	0.22	5.05	7.14	0.08	6.6	7.69	0.22
7.69	0.22	5.05	7.14	0.08	6.6	3.3	0.08	4.05	6.6	0.08	3.51	5.88	0.19	6.54	2.43	0.55	7.64	6.6	0.08	3.51	2.6	0.49	7.12	3.3	0.08	4.05	5.88	0.19	6.54	5.21	0.38	1.62	3.13	0.58	9.11	7.69	0.22	5.05	7.14	0.08	6.6	5.88	0.19	6.54	7.14	0.08	6.6	7.69	0.22
1.79	0.27	5.45	3.7	0.22	8.82	5.88	0.19	6.54	7.14	0.08	6.6	7.69	0.22	5.05	3.3	0.08	4.05	6.25	0.43	1.96	5.21	0.38	1.62	2.43	0.55	7.64	2.12	0.46	4.28	6.25	0.43	1.96	3.7	0.22	8.82	5.88	0.19	6.54	7.14	0.08	6.6	2.12	0.46	4.28	5.88	0.19	6.54	7.14	0.08
1.79	0.27	5.45	3.3	0.08	4.05	7.69	0.22	5.05	2.7	0.26	3.89	5.88	0.19	6.54	2.43	0.55	7.64	7.69	0.22	5.05	1.79	0.27	5.45	1.79	0.27	5.45	2.12	0.46	4.28	3.3	0.08	4.05	3.13	0.58	9.11	5.88	0.19	6.54	7.69	0.22	5.05	7.69	0.22	5.05	3.7	0.22	8.82	7.69	0.22
1.79	0.27	5.45	5.88	0.19	6.54	7.69	0.22	5.05	3.03	0.2	0.9	7.69	0.22	5.05	5.21	0.38	1.62	3.7	0.22	8.82	2.6	0.73	6.38	2.43	0.55	7.64	1.79	0.27	5.45	3.3	0.08	4.05	3.13	0.58	9.11	7.14	0.08	6.6	3.03	0.2	0.9	5.88	0.19	6.54	7.69	0.22	5.05	5.88	0.19
1.79	0.27	5.45	5.88	0.19	6.54	2.12	0.46	4.28	3.3	0.08	4.05	1.79	0.27	5.45	1.79	0.27	5.45	5.21	0.38	1.62	3.3	0.08	4.05	1.79	0.27	5.45	7.14	0.08	6.6	6.25	0.43	1.96	2.7	0.26	3.89	7.69	0.22	5.05	2.6	0.49	7.12	7.69	0.22	5.05	3.7	0.22	8.82	2.6	0.49
1.79	0.27	5.45	7.14	0.08	6.6	3.3	0.08	4.05	6.6	0.08	3.51	5.88	0.19	6.54	2.43	0.55	7.64	6.6	0.08	3.51	3.3	0.08	4.05	3.3	0.08	4.05	2.12	0.42	6.77	5.21	0.38	1.62	3.13	0.58	9.11	7.69	0.22	5.05	5.88	0.19	6.54	5.88	0.19	6.54	2.6	0.49	7.12	3.7	0.22
1.79	0.27	5.45	7.14	0.08	6.6	5.88	0.19	6.54	2.53	0.28	3.71	6.6	0.08	3.51	2.12	0.42	6.77	6.25	0.43	1.96	2.53	0.28	3.71	3.13	0.58	9.11	3.7	0.22	8.82	6.6	0.08	3.51	3.7	0.22	8.82	7.69	0.22	5.05	5.88	0.19	6.54	6.6	0.08	3.51	3.03	0.46	4.85	7.69	0.22
1.79	0.27	5.45	7.14	0.08	6.6	7.14	0.08	6.6	2.6	0.49	7.12	7.69	0.22	5.05	2.53	0.28	3.71	6.25	0.43	1.96	2.6	0.73	6.38	2.6	0.73	6.38	2.6	0.49	7.12	7.69	0.22	5.05	2.43	0.55	7.64	7.69	0.22	5.05	7.14	0.08	6.6	6.6	0.08	3.51	3.03	0.46	4.85	7.69	0.22
5.88	0.19	6.54	3.3	0.08	4.05	7.69	0.22	5.05	2.53	0.28	3.71	5.88	0.19	6.54	3.57	0.14	1.77	7.69	0.22	5.05	1.79	0.27	5.45	2.12	0.42	6.77	2.43	0.55	7.64	5.88	0.19	6.54	3.13	0.58	9.11	5.88	0.19	6.54	6.6	0.08	3.51	7.69	0.22	5.05	2.43	0.55	7.64	7.69	0.22
5.88	0.19	6.54	2.12	0.46	4.28	2.6	0.49	7.12	3.03	0.46	4.85	5.88	0.19	6.54	3.3	0.08	4.05	6.25	0.43	1.96	2.12	0.42	6.77	3.3	0.08	4.05	2.12	0.46	4.28	7.69	0.22	5.05	3.7	0.22	8.82	7.14	0.08	6.6	2.43	0.55	7.64	5.88	0.19	6.54	7.69	0.22	5.05	2.43	0.55
2.12	0.42	6.77	7.69	0.22	5.05	3.3	0.08	4.05	6.6	0.08	3.51	5.88	0.19	6.54	2.6	0.49	7.12	6.6	0.08	3.51	2.12	0.42	6.77	3.3	0.08	4.05	7.14	0.08	6.6	5.21	0.38	1.62	3.13	0.58	9.11	2.12	0.42	6.77	7.69	0.22	5.05	5.88	0.19	6.54	7.14	0.08	6.6	2.6	0.49
2.12	0.42	6.77	7.69	0.22	5.05	2.7	0.26	3.89	3.03	0.46	4.85	7.69	0.22	5.05	2.53	0.28	3.71	5.88	0.19	6.54	2.12	0.42	6.77	2.43	0.55	7.64	5.88	0.19	6.54	6.6	0.08	3.51	2.43	0.55	7.64	7.14	0.08	6.6	7.69	0.22	5.05	2.12	0.46	4.28	5.21	0.38	1.62	7.14	0.08
2.12	0.42	6.77	7.69	0.22	5.05	2.6	0.49	7.12	2.12	0.42	6.77	5.88	0.19	6.54	2.43	0.55	7.64	5.88	0.19	6.54	2.53	0.28	3.71	2.6	0.73	6.38	2.12	0.46	4.28	5.88	0.19	6.54	7.14	0.08	6.6	7.69	0.22	5.05	6.6	0.08	3.51	5.88	0.19	6.54	6.6	0.08	3.51	2.43	0.55
2.12	0.42	6.77	7.69	0.22	5.05	2.6	0.49	7.12	3.03	0.46	4.85	5.88	0.19	6.54	2.6	0.49	7.12	7.69	0.22	5.05	2.43	0.55	7.64	3.57	0.14	1.77	2.12	0.46	4.28	5.88	0.19	6.54	7.69	0.22	5.05	7.69	0.22	5.05	2.6	0.49	7.12	5.88	0.19	6.54	7.69	0.22	5.05	7.14	0.08
2.12	0.46	4.28	3.7	0.22	8.82	2.6	0.49	7.12	3.57	0.14	1.77	5.88	0.19	6.54	2.12	0.42	6.77	6.25	0.43	1.96	3.57	0.14	1.77	2.6	0.73	6.38	3.13	0.58	9.11	7.69	0.22	5.05	3.7	0.22	8.82	7.69	0.22	5.05	5.88	0.19	6.54	5.88	0.19	6.54	7.14	0.08	6.6	7.14	0.08
2.12	0.46	4.28	3.3	0.08	4.05	2.6	0.73	6.38	3.03	0.46	4.85	7.69	0.22	5.05	1.79	0.27	5.45	6.25	0.43	1.96	3.3	0.08	4.05	2.6	0.73	6.38	3.7	0.22	8.82	6.25	0.43	1.96	3.7	0.22	8.82	7.69	0.22	5.05	3.13	0.58	9.11	2.12	0.46	4.28	7.14	0.08	6.6	2.6	0.49
2.12	0.46	4.28	3.3	0.08	4.05	2.6	0.73	6.38	3.03	0.46	4.85	7.69	0.22	5.05	1.79	0.27	5.45	6.25	0.43	1.96	3.3	0.08	4.05	2.6	0.73	6.38	3.7	0.22	8.82	6.25	0.43	1.96	3.7	0.22	8.82	7.69	0.22	5.05	3.13	0.58	9.11	2.12	0.46	4.28	7.14	0.08	6.6	2.6	0.49
2.12	0.46	4.28	3.3	0.08	4.05	2.6	0.73	6.38	3.03	0.46	4.85	7.69	0.22	5.05	1.79	0.27	5.45	6.25	0.43	1.96	3.3	0.08	4.05	2.6	0.73	6.38	3.7	0.22	8.82	6.25	0.43	1.96	3.7	0.22	8.82	7.69	0.22	5.05	3.13	0.58	9.11	2.12	0.46	4.28	7.14	0.08	6.6	2.6	0.49
2.12	0.46	4.28	3.3	0.08	4.05	2.6	0.73	6.38	3.03	0.46	4.85	7.69	0.22	5.05	1.79	0.27	5.45	6.25	0.43	1.96	3.3	0.08	4.05	2.6	0.73	6.38	3.7	0.22	8.82	6.25	0.43	1.96	3.7	0.22	8.82	7.69	0.22	5.05	3.13	0.58	9.11	2.12	0.46	4.28	7.14	0.08	6.6	2.6	0.49
2.12	0.46	4.28	3.3	0.08	4.05	2.6	0.73	6.38	3.03	0.46	4.85	7.69	0.22	5.05	1.79	0.27	5.45	6.25	0.43	1.96	3.3	0.08	4.05	2.6	0.73	6.38	3.7	0.22	8.82	6.25	0.43	1.96	3.7	0.22	8.82	7.69	0.22	5.05	3.13	0.58	9.11	2.12	0.46	4.28	7.14	0.08	6.6	2.6	0.49
2.12	0.46	4.28	3.3	0.08	4.05	2.6	0.73	6.38	3.03	0.46	4.85	7.69	0.22	5.05	1.79	0.27	5.45	6.25	0.43	1.96	3.3	0.08	4.05	2.6	0.73	6.38	3.7	0.22	8.82	6.25	0.43	1.96	3.7	0.22	8.82	7.69	0.22	5.05	3.13	0.58	9.11	2.12	0.46	4.28	7.14	0.08	6.6	2.6	0.49
2.12	0.46	4.28	3.3	0.08	4.05	2.6	0.73	6.38	3.03	0.46	4.85	7.69	0.22	5.05	5.21	0.38	1.62	6.25	0.43	1.96	3.3	0.08	4.05	2.6	0.73	6.38	3.7	0.22	8.82	6.25	0.43	1.96	3.7	0.22	8.82	7.69	0.22	5.05	3.13	0.58	9.11	2.12	0.46	4.28	7.69	0.22	5.05	2.43	0.55
2.12	0.46	4.28	3.3	0.08	4.05	2.6	0.73	6.38	3.03	0.46	4.85	7.69	0.22	5.05	2.53	0.28	3.71	6.25	0.43	1.96	3.3	0.08	4.05	2.6	0.73	6.38	3.7	0.22	8.82	6.25	0.43	1.96	3.7	0.22	8.82	7.69	0.22	5.05	3.13	0.58	9.11	2.12	0.46	4.28	7.14	0.08	6.6	2.6	0.49
2.12	0.46	4.28	3.3	0.08	4.05	2.6	0.73	6.38	3.03	0.46	4.85	7.69	0.22	5.05	2.53	0.28	3.71	6.25	0.43	1.96	3.3	0.08	4.05	2.6	0.73	6.38	3.7	0.22	8.82	6.25	0.43	1.96	3.7	0.22	8.82	7.69	0.22	5.05	3.13	0.58	9.11	2.12	0.46	4.28	7.14	0.08	6.6	2.6	0.49
2.12	0.46	4.28	3.3	0.08	4.05	2.6	0.73	6.38	3.03	0.46	4.85	7.69	0.22	5.05	2.53	0.28	3.71	6.25	0.43	1.96	3.3	0.08	4.05	2.6	0.73	6.38	3.7	0.22	8.82	6.25	0.43	1.96	3.7	0.22	8.82	7.69	0.22	5.05	3.13	0.58	9.11	2.12	0.46	4.28	7.14	0.08	6.6	2.6	0.49
2.12	0.46	4.28	3.3	0.08	4.05	2.6	0.73	6.38	3.03	0.46	4.85	7.69	0.22	5.05	2.53	0.28	3.71	6.25	0.43	1.96	3.3	0.08	4.05	2.6	0.73	6.38	3.7	0.22	8.82	6.25	0.43	1.96	3.7	0.22	8.82	7.69	0.22	5.05	3.13	0.58	9.11	2.12	0.46	4.28	7.14	0.08	6.6	2.6	0.49
2.12	0.46	4.28	3.3	0.08	4.05	2.6	0.73	6.38	3.03	0.46	4.85	7.69	0.22	5.05	2.53	0.28	3.71	6.25	0.43	1.96	3.3	0.08	4.05	2.6	0.73	6.38	3.7	0.22	8.82	6.25	0.43	1.96	3.7	0.22	8.82	7.69	0.22	5.05	3.13	0.58	9.11	2.12	0.46	4.28	7.14	0.08	6.6	2.6	0.49
2.12	0.46	4.28	3.3	0.08	4.05	2.6	0.73	6.38	3.03	0.46	4.85	7.69	0.22	5.05	2.53	0.28	3.71	6.25	0.43	1.96	3.3	0.08	4.05	2.6	0.73	6.38	3.7	0.22	8.82	6.25	0.43	1.96	3.7	0.22	8.82	7.69	0.22	5.05	3.13	0.58	9.11	2.12	0.46	4.28	7.14	0.08	6.6	2.6	0.49
2.12	0.46	4.28	3.3	0.08	4.05	2.6	0.73	6.38	3.03	0.46	4.85	7.69	0.22	5.05	2.53	0.28	3.71	6.25	0.43	1.96	3.3	0.08	4.05	2.6	0.73	6.38	3.7	0.22	8.82	6.25	0.43	1.96	3.7	0.22	8.82	7.69	0.22	5.05	3.13	0.58	9.11	2.12	0.46	4.28	7.14	0.08	6.6	2.6	0.49
2.12	0.46	4.28	3.3	0.08	4.05	2.6	0.73	6.38	3.03	0.46	4.85	7.69	0.22	5.05	2.53	0.28	3.71	6.25	0.43	1.96	3.3	0.08	4.05	2.6	0.73	6.38	3.7	0.22	8.82	6.25	0.43	1.96	3.7	0.22	8.82	7.69	0.22	5.05	3.13	0.58	9.11	2.12	0.46	4.28	7.14	0.08	6.6	2.6	0.49
2.12	0.46	4.28	3.3	0.08	4.05	2.6	0.73	6.38	3.03	0.46	4.85	7.69	0.22	5.05	2.53	0.28	3.71	6.25	0.43	1.96	3.3	0.08	4.05	2.6	0.73	6.38	3.7	0.22	8.82	6.25	0.43	1.96	3.7	0.22	8.82	7.69	0.22	5.05	3.13	0.58	9.11	2.12	0.46	4.28	7.14	0.08	6.6	2.6	0.49
2.12	0.46	4.28	3.3	0.08	4.05	2.6	0.73	6.38	3.03	0.46	4.85	7.69	0.22	5.05	2.53	0.28	3.71	6.25	0.43	1.96	3.3	0.08	4.05	2.6	0.73	6.38	3.7	0.22	8.82	6.25	0.43	1.96	3.7	0.22	8.82	7.69	0.22	5.05	3.13	0.58	9.11	2.12	0.46	4.28	7.14	0.08	6.6	2.6	0.49
2.12	0.46	4.28	3.3	0.08	4.05	2.6	0.73	6.38	3.03	0.46	4.85	7.69	0.22	5.05	2.53	0.28	3.71	6.25	0.43	1.96	3.3	0.08	4.05	2.6	0.73	6.38	3.7	0.22	8.82	6.25	0.43	1.96	3.7	0.22	8.82	7.69	0.22	5.05	3.13	0.58	9.11	2.12	0.46	4.28	7.14	0.08	6.6	2.6	0.49
2.12	0.46	4.28	3.3	0.08	4.05	2.6	0.73	6.38	3.03	0.46	4.85	7.69	0.22	5.05	2.53	0.28	3.71	6.25	0.43	1.96	3.3	0.08	4.05	2.6	0.73	6.38	3.7	0.22	8.82	6.25	0.43	1.96	7.14	0.08	6.6	7.69	0.22	5.05	3.13	0.58	9.11	2.12	0.46	4.28	7.14	0.08	6.6	2.6	0.49
2.12	0.46	4.28	3.3	0.08	4.05	3.3	0.08	4.05	6.6	0.08	3.51	5.88	0.19	6.54	1.79	0.27	5.45	5.88	0.19	6.54	3.3	0.08	4.05	2.43	0.55	7.64	3.13	0.58	9.11	6.25	0.43	1.96	3.7	0.22	8.82	7.69	0.22	5.05	3.13	0.58	9.11	3.7	0.22	8.82	5.21	0.38	1.62	2.43	0.55
2.12	0.46	4.28	3.3	0.08	4.05	3.3	0.08	4.05	6.6	0.08	3.51	5.88	0.19	6.54	2.53	0.28	3.71	2.12	0.46	4.28	3.3	0.08	4.05	2.43	0.55	7.64	3.13	0.58	9.11	6.25	0.43	1.96	3.7	0.22	8.82	7.69	0.22	5.05	3.13	0.58	9.11	3.7	0.22	8.82	5.21	0.38	1.62	2.43	0.55
2.12	0.46	4.28	3.3	0.08	4.05	3.3	0.08	4.05	6.6	0.08	3.51	2.6	0.49	7.12	5.88	0.19	6.54	6.25	0.43	1.96	2.6	0.49	7.12	2.6	0.73	6.38	7.14	0.08	6.6	3.3	0.08	4.05	3.7	0.22	8.82	7.69	0.22	5.05	7.69	0.22	5.05	3.7	0.22	8.82	5.21	0.38	1.62	2.6	0.49
2.12	0.46	4.28	3.3	0.08	4.05	3.3	0.08	4.05	3.03	0.46	4.85	7.69	0.22	5.05	3.57	0.14	1.77	6.25	0.43	1.96	3.3	0.08	4.05	2.6	0.73	6.38	3.7	0.22	8.82	6.25	0.43	1.96	3.7	0.22	8.82	7.69	0.22	5.05	3.13	0.58	9.11	2.12	0.46	4.28	7.14	0.08	6.6	2.43	0.55
2.12	0.46	4.28	3.3	0.08	4.05	3.3	0.08	4.05	3.03	0.46	4.85	7.69	0.22	5.05	5.21	0.38	1.62	6.25	0.43	1.96	3.3	0.08	4.05	2.6	0.73	6.38	3.7	0.22	8.82	6.25	0.43	1.96	3.7	0.22	8.82	7.69	0.22	5.05	3.13	0.58	9.11	2.12	0.46	4.28	7.69	0.22	5.05	2.43	0.55
2.12	0.46	4.28	3.3	0.08	4.05	3.3	0.08	4.05	3.03	0.46	4.85	7.69	0.22	5.05	2.7	0.26	3.89	3.03	0.46	4.85	3.03	0.46	4.85	2.12	0.42	6.77	1.79	0.27	5.45	6.6	0.08	3.51	2.43	0.55	7.64	7.69	0.22	5.05	7.69	0.22	5.05	3.03	0.2	0.9	5.21	0.38	1.62	2.6	0.49
2.12	0.46	4.28	3.3	0.08	4.05	3.3	0.08	4.05	3.03	0.46	4.85	7.69	0.22	5.05	2.53	0.28	3.71	6.25	0.43	1.96	2.43	0.55	7.64	2.6	0.73	6.38	2.43	0.55	7.64	2.7	0.26	3.89	2.43	0.55	7.64	7.69	0.22	5.05	3.7	0.22	8.82	3.7	0.22	8.82	5.21	0.38	1.62	2.6	0.49
2.12	0.46	4.28	3.3	0.08	4.05	3.3	0.08	4.05	3.03	0.46	4.85	7.14	0.08	6.6	2.6	0.49	7.12	3.03	0.46	4.85	2.6	0.73	6.38	2.43	0.55	7.64	2.43	0.55	7.64	6.25	0.43	1.96	3.13	0.58	9.11	7.69	0.22	5.05	3.13	0.58	9.11	7.14	0.08	6.6	5.88	0.19	6.54	3.03	0.2
2.12	0.46	4.28	3.3	0.08	4.05	7.69	0.22	5.05	2.12	0.42	6.77	7.69	0.22	5.05	1.79	0.27	5.45	6.6	0.08	3.51	2.6	0.49	7.12	2.6	0.73	6.38	7.69	0.22	5.05	3.57	0.14	1.77	3.7	0.22	8.82	7.69	0.22	5.05	7.14	0.08	6.6	7.69	0.22	5.05	5.88	0.19	6.54	7.14	0.08
2.12	0.46	4.28	3.3	0.08	4.05	7.69	0.22	5.05	2.43	0.55	7.64	5.88	0.19	6.54	2.6	0.49	7.12	6.6	0.08	3.51	5.88	0.19	6.54	2.53	0.28	3.71	5.88	0.19	6.54	3.3	0.08	4.05	3.13	0.58	9.11	7.14	0.08	6.6	6.6	0.08	3.51	7.69	0.22	5.05	7.69	0.22	5.05	5.88	0.19
2.12	0.46	4.28	3.3	0.08	4.05	7.69	0.22	5.05	3.03	0.46	4.85	5.88	0.19	6.54	2.7	0.26	3.89	5.88	0.19	6.54	3.3	0.08	4.05	3.13	0.58	9.11	2.6	0.49	7.12	5.21	0.38	1.62	2.43	0.55	7.64	7.14	0.08	6.6	7.14	0.08	6.6	7.14	0.08	6.6	5.88	0.19	6.54	2.6	0.49
2.12	0.46	4.28	3.3	0.08	4.05	7.69	0.22	5.05	3.03	0.46	4.85	5.88	0.19	6.54	2.53	0.28	3.71	2.12	0.46	4.28	3.3	0.08	4.05	2.43	0.55	7.64	3.7	0.22	8.82	6.25	0.43	1.96	3.7	0.22	8.82	7.69	0.22	5.05	3.13	0.58	9.11	3.7	0.22	8.82	5.21	0.38	1.62	3.7	0.22
2.12	0.46	4.28	3.3	0.08	4.05	7.69	0.22	5.05	3.03	0.46	4.85	5.88	0.19	6.54	2.53	0.28	3.71	2.12	0.46	4.28	3.3	0.08	4.05	2.43	0.55	7.64	3.7	0.22	8.82	6.25	0.43	1.96	3.7	0.22	8.82	7.69	0.22	5.05	3.13	0.58	9.11	3.7	0.22	8.82	5.21	0.38	1.62	3.7	0.22
2.12	0.46	4.28	3.3	0.08	4.05	2.43	0.55	7.64	3.03	0.46	4.85	5.88	0.19	6.54	2.53	0.28	3.71	2.12	0.46	4.28	3.3	0.08	4.05	2.43	0.55	7.64	6.6	0.08	3.51	5.88	0.19	6.54	3.7	0.22	8.82	7.69	0.22	5.05	3.13	0.58	9.11	3.7	0.22	8.82	5.21	0.38	1.62	2.6	0.49
2.12	0.46	4.28	3.3	0.08	4.05	7.14	0.08	6.6	1.79	0.27	5.45	2.43	0.55	7.64	7.69	0.22	5.05	6.6	0.08	3.51	2.43	0.55	7.64	2.6	0.73	6.38	3.7	0.22	8.82	3.13	0.58	9.11	2.53	0.28	3.71	2.6	0.49	7.12	5.88	0.19	6.54	3.13	0.58	9.11	3.03	0.2	0.9	6.6	0.08
2.12	0.46	4.28	3.3	0.08	4.05	7.14	0.08	6.6	7.14	0.08	6.6	7.69	0.22	5.05	2.43	0.55	7.64	5.88	0.19	6.54	2.6	0.49	7.12	3.13	0.58	9.11	2.12	0.46	4.28	2.6	0.73	6.38	6.6	0.08	3.51	2.6	0.73	6.38	1.79	0.27	5.45	6.6	0.08	3.51	5.21	0.38	1.62	7.14	0.08
2.12	0.46	4.28	3.3	0.08	4.05	7.14	0.08	6.6	3.03	0.46	4.85	5.88	0.19	6.54	2.53	0.28	3.71	2.12	0.46	4.28	3.3	0.08	4.05	2.43	0.55	7.64	3.7	0.22	8.82	6.25	0.43	1.96	3.7	0.22	8.82	7.69	0.22	5.05	3.13	0.58	9.11	3.7	0.22	8.82	5.21	0.38	1.62	3.7	0.22
2.12	0.46	4.28	3.3	0.08	4.05	7.14	0.08	6.6	3.03	0.46	4.85	5.88	0.19	6.54	2.53	0.28	3.71	2.12	0.46	4.28	3.3	0.08	4.05	2.43	0.55	7.64	3.7	0.22	8.82	6.25	0.43	1.96	3.7	0.22	8.82	7.69	0.22	5.05	3.13	0.58	9.11	3.7	0.22	8.82	5.21	0.38	1.62	3.7	0.22
2.12	0.46	4.28	3.3	0.08	4.05	7.14	0.08	6.6	3.03	0.46	4.85	5.88	0.19	6.54	2.53	0.28	3.71	2.12	0.46	4.28	3.3	0.08	4.05	2.43	0.55	7.64	3.7	0.22	8.82	6.25	0.43	1.96	3.7	0.22	8.82	7.69	0.22	5.05	3.13	0.58	9.11	3.7	0.22	8.82	5.21	0.38	1.62	3.7	0.22
2.12	0.46	4.28	3.3	0.08	4.05	7.14	0.08	6.6	3.03	0.46	4.85	5.88	0.19	6.54	2.53	0.28	3.71	2.12	0.46	4.28	3.3	0.08	4.05	2.43	0.55	7.64	3.7	0.22	8.82	6.25	0.43	1.96	3.7	0.22	8.82	7.69	0.22	5.05	3.13	0.58	9.11	3.7	0.22	8.82	5.21	0.38	1.62	3.7	0.22
2.12	0.46	4.28	3.3	0.08	4.05	7.14	0.08	6.6	3.03	0.46	4.85	5.88	0.19	6.54	2.53	0.28	3.71	2.12	0.46	4.28	3.3	0.08	4.05	2.43	0.55	7.64	3.7	0.22	8.82	6.25	0.43	1.96	3.7	0.22	8.82	7.69	0.22	5.05	3.13	0.58	9.11	3.7	0.22	8.82	5.21	0.38	1.62	3.7	0.22
2.12	0.46	4.28	6.6	0.08	3.51	3.7	0.22	8.82	2.7	0.26	3.89	6.6	0.08	3.51	3.3	0.08	4.05	6.6	0.08	3.51	3.13	0.58	9.11	2.43	0.55	7.64	2.43	0.55	7.64	7.69	0.22	5.05	2.43	0.55	7.64	7.69	0.22	5.05	2.6	0.49	7.12	6.6	0.08	3.51	3.03	0.46	4.85	7.14	0.08
2.12	0.46	4.28	7.69	0.22	5.05	3.3	0.08	4.05	3.57	0.14	1.77	5.21	0.38	1.62	2.7	0.26	3.89	6.25	0.43	1.96	3.7	0.22	8.82	2.6	0.73	6.38	2.6	0.49	7.12	3.3	0.08	4.05	3.7	0.22	8.82	7.69	0.22	5.05	7.14	0.08	6.6	3.7	0.22	8.82	5.21	0.38	1.62	2.6	0.49
2.12	0.46	4.28	7.69	0.22	5.05	3.3	0.08	4.05	3.57	0.14	1.77	5.21	0.38	1.62	2.7	0.26	3.89	6.25	0.43	1.96	6.25	0.43	1.96	2.6	0.73	6.38	2.6	0.49	7.12	2.7	0.26	3.89	3.7	0.22	8.82	7.69	0.22	5.05	7.14	0.08	6.6	3.7	0.22	8.82	5.21	0.38	1.62	7.69	0.22
2.12	0.46	4.28	7.69	0.22	5.05	7.69	0.22	5.05	1.79	0.27	5.45	5.88	0.19	6.54	3.3	0.08	4.05	6.25	0.43	1.96	2.6	0.73	6.38	2.43	0.55	7.64	2.12	0.46	4.28	6.25	0.43	1.96	3.7	0.22	8.82	7.14	0.08	6.6	5.88	0.19	6.54	2.12	0.46	4.28	5.88	0.19	6.54	6.6	0.08
2.12	0.46	4.28	7.69	0.22	5.05	7.69	0.22	5.05	1.79	0.27	5.45	5.88	0.19	6.54	3.3	0.08	4.05	6.25	0.43	1.96	2.6	0.73	6.38	2.43	0.55	7.64	2.12	0.46	4.28	6.25	0.43	1.96	3.7	0.22	8.82	7.14	0.08	6.6	5.88	0.19	6.54	2.12	0.46	4.28	5.88	0.19	6.54	6.6	0.08
2.12	0.46	4.28	7.69	0.22	5.05	7.69	0.22	5.05	1.79	0.27	5.45	5.88	0.19	6.54	3.3	0.08	4.05	6.25	0.43	1.96	2.6	0.73	6.38	2.43	0.55	7.64	2.12	0.46	4.28	6.25	0.43	1.96	3.7	0.22	8.82	7.14	0.08	6.6	5.88	0.19	6.54	2.12	0.46	4.28	5.88	0.19	6.54	6.6	0.08
2.12	0.46	4.28	7.69	0.22	5.05	7.69	0.22	5.05	1.79	0.27	5.45	5.88	0.19	6.54	3.3	0.08	4.05	6.25	0.43	1.96	3.13	0.58	9.11	2.43	0.55	7.64	2.12	0.46	4.28	6.25	0.43	1.96	3.7	0.22	8.82	7.14	0.08	6.6	5.88	0.19	6.54	2.12	0.46	4.28	5.88	0.19	6.54	6.6	0.08
2.12	0.46	4.28	7.69	0.22	5.05	7.69	0.22	5.05	1.79	0.27	5.45	5.88	0.19	6.54	3.3	0.08	4.05	6.25	0.43	1.96	3.13	0.58	9.11	2.43	0.55	7.64	2.12	0.46	4.28	6.25	0.43	1.96	3.7	0.22	8.82	7.14	0.08	6.6	5.88	0.19	6.54	2.12	0.46	4.28	5.88	0.19	6.54	6.6	0.08
2.12	0.46	4.28	7.69	0.22	5.05	7.69	0.22	5.05	1.79	0.27	5.45	5.88	0.19	6.54	3.3	0.08	4.05	6.25	0.43	1.96	3.13	0.58	9.11	2.43	0.55	7.64	2.12	0.46	4.28	6.25	0.43	1.96	3.7	0.22	8.82	7.14	0.08	6.6	5.88	0.19	6.54	2.12	0.46	4.28	5.88	0.19	6.54	6.6	0.08
2.12	0.46	4.28	7.69	0.22	5.05	7.69	0.22	5.05	1.79	0.27	5.45	5.88	0.19	6.54	3.3	0.08	4.05	6.25	0.43	1.96	3.57	0.14	1.77	2.43	0.55	7.64	2.12	0.46	4.28	6.25	0.43	1.96	3.7	0.22	8.82	7.69	0.22	5.05	7.14	0.08	6.6	2.12	0.46	4.28	7.14	0.08	6.6	6.6	0.08
2.12	0.46	4.28	7.69	0.22	5.05	7.69	0.22	5.05	1.79	0.27	5.45	5.88	0.19	6.54	3.3	0.08	4.05	6.25	0.43	1.96	3.57	0.14	1.77	2.43	0.55	7.64	2.12	0.46	4.28	6.25	0.43	1.96	3.7	0.22	8.82	7.69	0.22	5.05	7.14	0.08	6.6	2.12	0.46	4.28	7.14	0.08	6.6	6.6	0.08
2.12	0.46	4.28	7.69	0.22	5.05	7.69	0.22	5.05	1.79	0.27	5.45	5.88	0.19	6.54	3.3	0.08	4.05	6.25	0.43	1.96	3.57	0.14	1.77	2.43	0.55	7.64	2.12	0.46	4.28	6.25	0.43	1.96	3.7	0.22	8.82	7.69	0.22	5.05	7.14	0.08	6.6	2.12	0.46	4.28	7.14	0.08	6.6	6.6	0.08
2.12	0.46	4.28	7.69	0.22	5.05	7.69	0.22	5.05	1.79	0.27	5.45	5.88	0.19	6.54	3.3	0.08	4.05	6.25	0.43	1.96	3.57	0.14	1.77	2.43	0.55	7.64	2.12	0.46	4.28	6.25	0.43	1.96	3.7	0.22	8.82	5.21	0.38	1.62	7.14	0.08	6.6	2.12	0.46	4.28	7.14	0.08	6.6	6.6	0.08
2.12	0.46	4.28	7.69	0.22	5.05	7.69	0.22	5.05	1.79	0.27	5.45	5.88	0.19	6.54	3.3	0.08	4.05	6.25	0.43	1.96	3.57	0.14	1.77	2.43	0.55	7.64	2.12	0.46	4.28	6.25	0.43	1.96	3.7	0.22	8.82	7.14	0.08	6.6	7.69	0.22	5.05	2.12	0.46	4.28	7.14	0.08	6.6	6.6	0.08
2.12	0.46	4.28	7.69	0.22	5.05	7.69	0.22	5.05	1.79	0.27	5.45	5.88	0.19	6.54	3.3	0.08	4.05	6.25	0.43	1.96	3.57	0.14	1.77	2.43	0.55	7.64	2.12	0.46	4.28	6.25	0.43	1.96	3.7	0.22	8.82	7.14	0.08	6.6	7.69	0.22	5.05	2.12	0.46	4.28	7.14	0.08	6.6	6.6	0.08
2.12	0.46	4.28	7.69	0.22	5.05	7.69	0.22	5.05	1.79	0.27	5.45	5.88	0.19	6.54	3.3	0.08	4.05	6.25	0.43	1.96	3.57	0.14	1.77	2.43	0.55	7.64	2.12	0.46	4.28	6.25	0.43	1.96	3.7	0.22	8.82	7.14	0.08	6.6	7.69	0.22	5.05	2.12	0.46	4.28	7.14	0.08	6.6	6.6	0.08
2.12	0.46	4.28	7.69	0.22	5.05	7.69	0.22	5.05	1.79	0.27	5.45	5.88	0.19	6.54	3.3	0.08	4.05	6.25	0.43	1.96	3.57	0.14	1.77	2.43	0.55	7.64	2.12	0.46	4.28	6.25	0.43	1.96	3.7	0.22	8.82	7.14	0.08	6.6	7.69	0.22	5.05	2.12	0.46	4.28	7.14	0.08	6.6	6.6	0.08
2.12	0.46	4.28	7.69	0.22	5.05	7.69	0.22	5.05	1.79	0.27	5.45	5.88	0.19	6.54	3.3	0.08	4.05	6.25	0.43	1.96	3.57	0.14	1.77	2.43	0.55	7.64	2.12	0.46	4.28	6.25	0.43	1.96	3.7	0.22	8.82	7.14	0.08	6.6	7.69	0.22	5.05	2.12	0.46	4.28	7.14	0.08	6.6	6.6	0.08
2.12	0.46	4.28	7.69	0.22	5.05	7.69	0.22	5.05	1.79	0.27	5.45	5.88	0.19	6.54	3.3	0.08	4.05	6.25	0.43	1.96	3.57	0.14	1.77	2.43	0.55	7.64	2.12	0.46	4.28	6.25	0.43	1.96	3.7	0.22	8.82	7.14	0.08	6.6	7.69	0.22	5.05	2.12	0.46	4.28	7.14	0.08	6.6	6.6	0.08
2.12	0.46	4.28	7.69	0.22	5.05	7.69	0.22	5.05	1.79	0.27	5.45	5.88	0.19	6.54	3.3	0.08	4.05	6.25	0.43	1.96	3.57	0.14	1.77	2.43	0.55	7.64	2.12	0.46	4.28	6.25	0.43	1.96	3.7	0.22	8.82	7.14	0.08	6.6	7.14	0.08	6.6	2.12	0.46	4.28	7.14	0.08	6.6	6.6	0.08
2.12	0.46	4.28	7.69	0.22	5.05	7.69	0.22	5.05	1.79	0.27	5.45	5.88	0.19	6.54	3.3	0.08	4.05	6.25	0.43	1.96	3.57	0.14	1.77	2.43	0.55	7.64	2.12	0.46	4.28	6.25	0.43	1.96	3.7	0.22	8.82	7.14	0.08	6.6	7.14	0.08	6.6	2.12	0.46	4.28	7.14	0.08	6.6	6.6	0.08
2.12	0.46	4.28	7.69	0.22	5.05	7.69	0.22	5.05	1.79	0.27	5.45	5.88	0.19	6.54	3.3	0.08	4.05	6.25	0.43	1.96	3.57	0.14	1.77	2.43	0.55	7.64	2.12	0.46	4.28	6.25	0.43	1.96	3.7	0.22	8.82	7.14	0.08	6.6	7.14	0.08	6.6	2.12	0.46	4.28	7.14	0.08	6.6	6.6	0.08
2.12	0.46	4.28	7.69	0.22	5.05	7.69	0.22	5.05	1.79	0.27	5.45	5.88	0.19	6.54	3.3	0.08	4.05	6.25	0.43	1.96	3.57	0.14	1.77	2.43	0.55	7.64	2.12	0.46	4.28	6.25	0.43	1.96	3.7	0.22	8.82	7.14	0.08	6.6	7.14	0.08	6.6	2.12	0.46	4.28	7.14	0.08	6.6	6.6	0.08
2.12	0.46	4.28	7.69	0.22	5.05	7.69	0.22	5.05	1.79	0.27	5.45	5.88	0.19	6.54	3.3	0.08	4.05	6.25	0.43	1.96	3.57	0.14	1.77	2.43	0.55	7.64	2.12	0.46	4.28	6.25	0.43	1.96	3.7	0.22	8.82	7.14	0.08	6.6	7.14	0.08	6.6	2.12	0.46	4.28	7.14	0.08	6.6	6.6	0.08
2.12	0.46	4.28	7.69	0.22	5.05	7.69	0.22	5.05	1.79	0.27	5.45	5.88	0.19	6.54	3.3	0.08	4.05	6.25	0.43	1.96	3.57	0.14	1.77	2.43	0.55	7.64	2.12	0.46	4.28	6.25	0.43	1.96	3.7	0.22	8.82	7.14	0.08	6.6	7.14	0.08	6.6	2.12	0.46	4.28	7.14	0.08	6.6	6.6	0.08
2.12	0.46	4.28	7.69	0.22	5.05	7.69	0.22	5.05	1.79	0.27	5.45	5.88	0.19	6.54	3.3	0.08	4.05	6.25	0.43	1.96	3.57	0.14	1.77	2.43	0.55	7.64	2.12	0.46	4.28	6.25	0.43	1.96	3.7	0.22	8.82	7.14	0.08	6.6	7.14	0.08	6.6	2.12	0.46	4.28	7.14	0.08	6.6	6.6	0.08
2.12	0.46	4.28	7.69	0.22	5.05	7.69	0.22	5.05	1.79	0.27	5.45	5.88	0.19	6.54	3.3	0.08	4.05	6.25	0.43	1.96	3.57	0.14	1.77	2.43	0.55	7.64	2.12	0.46	4.28	6.25	0.43	1.96	3.7	0.22	8.82	7.14	0.08	6.6	7.14	0.08	6.6	2.12	0.46	4.28	7.14	0.08	6.6	6.6	0.08
2.12	0.46	4.28	7.69	0.22	5.05	7.69	0.22	5.05	1.79	0.27	5.45	5.88	0.19	6.54	3.3	0.08	4.05	6.25	0.43	1.96	3.57	0.14	1.77	2.43	0.55	7.64	2.12	0.46	4.28	6.25	0.43	1.96	3.7	0.22	8.82	7.14	0.08	6.6	7.14	0.08	6.6	2.12	0.46	4.28	7.14	0.08	6.6	6.6	0.08
2.12	0.46	4.28	7.69	0.22	5.05	7.69	0.22	5.05	1.79	0.27	5.45	5.88	0.19	6.54	3.3	0.08	4.05	6.25	0.43	1.96	3.57	0.14	1.77	2.43	0.55	7.64	2.12	0.46	4.28	6.25	0.43	1.96	3.7	0.22	8.82	7.14	0.08	6.6	7.14	0.08	6.6	2.12	0.46	4.28	7.14	0.08	6.6	6.6	0.08
2.12	0.46	4.28	7.69	0.22	5.05	7.69	0.22	5.05	1.79	0.27	5.45	5.88	0.19	6.54	3.3	0.08	4.05	6.25	0.43	1.96	3.57	0.14	1.77	2.43	0.55	7.64	2.12	0.46	4.28	6.25	0.43	1.96	3.7	0.22	8.82	7.14	0.08	6.6	7.14	0.08	6.6	2.12	0.46	4.28	7.14	0.08	6.6	6.6	0.08
2.12	0.46	4.28	7.69	0.22	5.05	7.69	0.22	5.05	1.79	0.27	5.45	5.88	0.19	6.54	3.3	0.08	4.05	6.25	0.43	1.96	3.57	0.14	1.77	2.43	0.55	7.64	2.12	0.46	4.28	6.25	0.43	1.96	3.7	0.22	8.82	7.14	0.08	6.6	7.14	0.08	6.6	2.12	0.46	4.28	7.14	0.08	6.6	6.6	0.08
2.12	0.46	4.28	7.69	0.22	5.05	7.69	0.22	5.05	1.79	0.27	5.45	5.88	0.19	6.54	3.3	0.08	4.05	6.25	0.43	1.96	3.57	0.14	1.77	2.43	0.55	7.64	2.12	0.46	4.28	6.25	0.43	1.96	3.7	0.22	8.82	7.14	0.08	6.6	7.14	0.08	6.6	2.12	0.46	4.28	7.14	0.08	6.6	6.6	0.08
2.12	0.46	4.28	7.69	0.22	5.05	7.69	0.22	5.05	1.79	0.27	5.45	5.88	0.19	6.54	3.3	0.08	4.05	6.25	0.43	1.96	3.57	0.14	1.77	2.43	0.55	7.64	2.12	0.46	4.28	6.25	0.43	1.96	3.7	0.22	8.82	7.14	0.08	6.6	7.14	0.08	6.6	2.12	0.46	4.28	7.14	0.08	6.6	6.6	0.08
2.12	0.46	4.28	7.69	0.22	5.05	7.69	0.22	5.05	1.79	0.27	5.45	5.88	0.19	6.54	3.3	0.08	4.05	6.25	0.43	1.96	3.57	0.14	1.77	2.43	0.55	7.64	2.12	0.46	4.28	6.25	0.43	1.96	3.7	0.22	8.82	7.14	0.08	6.6	7.14	0.08	6.6	2.12	0.46	4.28	7.14	0.08	6.6	6.6	0.08
2.12	0.46	4.28	7.69	0.22	5.05	7.69	0.22	5.05	1.79	0.27	5.45	5.88	0.19	6.54	3.3	0.08	4.05	6.25	0.43	1.96	3.57	0.14	1.77	2.43	0.55	7.64	2.12	0.46	4.28	6.25	0.43	1.96	3.7	0.22	8.82	7.14	0.08	6.6	7.14	0.08	6.6	2.12	0.46	4.28	7.14	0.08	6.6	6.6	0.08
2.12	0.46	4.28	7.69	0.22	5.05	7.69	0.22	5.05	1.79	0.27	5.45	5.88	0.19	6.54	3.3	0.08	4.05	6.25	0.43	1.96	2.12	0.42	6.77	2.43	0.55	7.64	2.12	0.46	4.28	6.25	0.43	1.96	3.7	0.22	8.82	7.14	0.08	6.6	5.88	0.19	6.54	2.12	0.46	4.28	5.88	0.19	6.54	6.6	0.08
2.12	0.46	4.28	7.69	0.22	5.05	7.69	0.22	5.05	1.79	0.27	5.45	5.88	0.19	6.54	3.3	0.08	4.05	6.25	0.43	1.96	2.43	0.55	7.64	2.43	0.55	7.64	2.12	0.46	4.28	6.25	0.43	1.96	3.7	0.22	8.82	7.14	0.08	6.6	7.14	0.08	6.6	2.12	0.46	4.28	5.88	0.19	6.54	5.88	0.19
2.12	0.46	4.28	7.69	0.22	5.05	7.69	0.22	5.05	2.12	0.42	6.77	2.7	0.26	3.89	2.43	0.55	7.64	6.25	0.43	1.96	5.21	0.38	1.62	2.43	0.55	7.64	2.12	0.46	4.28	2.43	0.55	7.64	7.14	0.08	6.6	7.69	0.22	5.05	2.6	0.49	7.12	6.6	0.08	3.51	5.88	0.19	6.54	7.69	0.22
2.12	0.46	4.28	7.69	0.22	5.05	2.7	0.26	3.89	3.03	0.46	4.85	5.88	0.19	6.54	2.7	0.26	3.89	6.25	0.43	1.96	2.6	0.49	7.12	2.6	0.73	6.38	2.12	0.46	4.28	6.6	0.08	3.51	2.43	0.55	7.64	7.69	0.22	5.05	3.7	0.22	8.82	7.69	0.22	5.05	2.43	0.55	7.64	7.69	0.22
2.12	0.46	4.28	7.69	0.22	5.05	2.6	0.49	7.12	2.53	0.28	3.71	7.14	0.08	6.6	2.43	0.55	7.64	6.25	0.43	1.96	2.6	0.73	6.38	3.57	0.14	1.77	2.12	0.46	4.28	7.14	0.08	6.6	2.43	0.55	7.64	7.69	0.22	5.05	3.7	0.22	8.82	7.69	0.22	5.05	5.88	0.19	6.54	7.14	0.08
2.12	0.46	4.28	7.69	0.22	5.05	7.14	0.08	6.6	1.79	0.27	5.45	5.88	0.19	6.54	3.3	0.08	4.05	6.25	0.43	1.96	2.6	0.73	6.38	2.43	0.55	7.64	2.12	0.46	4.28	6.25	0.43	1.96	3.7	0.22	8.82	7.14	0.08	6.6	5.88	0.19	6.54	2.12	0.46	4.28	5.88	0.19	6.54	6.6	0.08
2.12	0.46	4.28	7.69	0.22	5.05	7.14	0.08	6.6	1.79	0.27	5.45	5.88	0.19	6.54	3.3	0.08	4.05	6.25	0.43	1.96	2.6	0.73	6.38	2.43	0.55	7.64	2.12	0.46	4.28	6.25	0.43	1.96	3.7	0.22	8.82	7.14	0.08	6.6	5.88	0.19	6.54	2.12	0.46	4.28	5.88	0.19	6.54	6.6	0.08
2.12	0.46	4.28	7.69	0.22	5.05	7.14	0.08	6.6	1.79	0.27	5.45	5.88	0.19	6.54	3.3	0.08	4.05	6.25	0.43	1.96	2.6	0.73	6.38	2.43	0.55	7.64	2.12	0.46	4.28	6.25	0.43	1.96	3.7	0.22	8.82	7.14	0.08	6.6	5.88	0.19	6.54	2.12	0.46	4.28	5.88	0.19	6.54	6.6	0.08
2.12	0.46	4.28	7.69	0.22	5.05	7.14	0.08	6.6	1.79	0.27	5.45	5.88	0.19	6.54	3.3	0.08	4.05	6.25	0.43	1.96	2.6	0.73	6.38	2.43	0.55	7.64	2.12	0.46	4.28	6.25	0.43	1.96	3.7	0.22	8.82	7.14	0.08	6.6	5.88	0.19	6.54	2.12	0.46	4.28	5.88	0.19	6.54	6.6	0.08
2.12	0.46	4.28	7.69	0.22	5.05	7.14	0.08	6.6	1.79	0.27	5.45	5.88	0.19	6.54	3.3	0.08	4.05	6.25	0.43	1.96	2.6	0.73	6.38	2.43	0.55	7.64	2.12	0.46	4.28	6.25	0.43	1.96	3.7	0.22	8.82	7.14	0.08	6.6	5.88	0.19	6.54	2.12	0.46	4.28	5.88	0.19	6.54	6.6	0.08
2.12	0.46	4.28	7.69	0.22	5.05	7.14	0.08	6.6	1.79	0.27	5.45	5.88	0.19	6.54	3.3	0.08	4.05	6.25	0.43	1.96	3.13	0.58	9.11	2.43	0.55	7.64	2.12	0.46	4.28	6.25	0.43	1.96	3.7	0.22	8.82	3.7	0.22	8.82	7.14	0.08	6.6	2.12	0.46	4.28	7.14	0.08	6.6	3.7	0.22
2.12	0.46	4.28	7.69	0.22	5.05	7.14	0.08	6.6	1.79	0.27	5.45	5.88	0.19	6.54	3.3	0.08	4.05	6.25	0.43	1.96	3.57	0.14	1.77	2.43	0.55	7.64	2.12	0.46	4.28	6.25	0.43	1.96	3.7	0.22	8.82	7.14	0.08	6.6	7.69	0.22	5.05	2.12	0.46	4.28	7.14	0.08	6.6	6.6	0.08
2.12	0.46	4.28	7.69	0.22	5.05	7.14	0.08	6.6	1.79	0.27	5.45	5.88	0.19	6.54	3.3	0.08	4.05	6.25	0.43	1.96	3.57	0.14	1.77	2.43	0.55	7.64	2.12	0.46	4.28	6.25	0.43	1.96	3.7	0.22	8.82	7.14	0.08	6.6	7.69	0.22	5.05	2.12	0.46	4.28	7.14	0.08	6.6	6.6	0.08
2.12	0.46	4.28	7.69	0.22	5.05	7.14	0.08	6.6	1.79	0.27	5.45	5.88	0.19	6.54	3.3	0.08	4.05	6.25	0.43	1.96	3.57	0.14	1.77	2.43	0.55	7.64	2.12	0.46	4.28	6.25	0.43	1.96	3.7	0.22	8.82	7.14	0.08	6.6	7.69	0.22	5.05	2.12	0.46	4.28	7.14	0.08	6.6	6.6	0.08
2.12	0.46	4.28	7.69	0.22	5.05	7.14	0.08	6.6	1.79	0.27	5.45	5.88	0.19	6.54	3.3	0.08	4.05	6.25	0.43	1.96	3.57	0.14	1.77	2.43	0.55	7.64	2.12	0.46	4.28	6.25	0.43	1.96	3.7	0.22	8.82	7.14	0.08	6.6	7.69	0.22	5.05	2.12	0.46	4.28	7.14	0.08	6.6	6.6	0.08
2.12	0.46	4.28	7.69	0.22	5.05	7.14	0.08	6.6	1.79	0.27	5.45	5.88	0.19	6.54	3.3	0.08	4.05	6.25	0.43	1.96	3.57	0.14	1.77	2.43	0.55	7.64	2.12	0.46	4.28	6.25	0.43	1.96	3.7	0.22	8.82	7.14	0.08	6.6	7.69	0.22	5.05	2.43	0.55	7.64	7.14	0.08	6.6	6.6	0.08
2.12	0.46	4.28	7.69	0.22	5.05	7.14	0.08	6.6	1.79	0.27	5.45	5.88	0.19	6.54	3.3	0.08	4.05	6.25	0.43	1.96	2.43	0.55	7.64	2.43	0.55	7.64	2.12	0.46	4.28	6.25	0.43	1.96	3.7	0.22	8.82	7.14	0.08	6.6	7.69	0.22	5.05	2.12	0.46	4.28	7.14	0.08	6.6	5.88	0.19
2.12	0.46	4.28	7.69	0.22	5.05	7.14	0.08	6.6	1.79	0.27	5.45	5.88	0.19	6.54	3.3	0.08	4.05	6.25	0.43	1.96	2.43	0.55	7.64	2.43	0.55	7.64	2.12	0.46	4.28	6.25	0.43	1.96	3.7	0.22	8.82	7.14	0.08	6.6	7.69	0.22	5.05	2.12	0.46	4.28	7.14	0.08	6.6	5.88	0.19
2.12	0.46	4.28	5.88	0.19	6.54	3.3	0.08	4.05	2.12	0.42	6.77	5.88	0.19	6.54	2.6	0.73	6.38	6.25	0.43	1.96	2.6	0.49	7.12	2.43	0.55	7.64	5.88	0.19	6.54	7.14	0.08	6.6	2.43	0.55	7.64	3.7	0.22	8.82	2.43	0.55	7.64	5.21	0.38	1.62	5.88	0.19	6.54	3.7	0.22
2.12	0.46	4.28	5.88	0.19	6.54	3.3	0.08	4.05	3.03	0.46	4.85	2.12	0.46	4.28	2.43	0.55	7.64	5.21	0.38	1.62	2.43	0.55	7.64	3.57	0.14	1.77	2.12	0.46	4.28	7.69	0.22	5.05	7.69	0.22	5.05	7.69	0.22	5.05	7.14	0.08	6.6	5.88	0.19	6.54	2.12	0.42	6.77	7.69	0.22
2.12	0.46	4.28	5.88	0.19	6.54	1.79	0.27	5.45	3.03	0.46	4.85	5.88	0.19	6.54	2.6	0.73	6.38	6.25	0.43	1.96	3.7	0.22	8.82	2.6	0.73	6.38	7.14	0.08	6.6	3.3	0.08	4.05	2.43	0.55	7.64	7.69	0.22	5.05	7.14	0.08	6.6	3.7	0.22	8.82	7.14	0.08	6.6	7.14	0.08
2.12	0.46	4.28	5.88	0.19	6.54	1.79	0.27	5.45	3.03	0.46	4.85	5.88	0.19	6.54	3.3	0.08	4.05	6.25	0.43	1.96	3.13	0.58	9.11	2.43	0.55	7.64	7.14	0.08	6.6	3.3	0.08	4.05	2.43	0.55	7.64	7.69	0.22	5.05	7.69	0.22	5.05	3.7	0.22	8.82	7.14	0.08	6.6	7.14	0.08
2.12	0.46	4.28	5.88	0.19	6.54	2.7	0.26	3.89	2.12	0.42	6.77	7.69	0.22	5.05	1.79	0.27	5.45	6.25	0.43	1.96	3.3	0.08	4.05	2.6	0.73	6.38	2.6	0.49	7.12	2.6	0.49	7.12	3.7	0.22	8.82	3.7	0.22	8.82	7.14	0.08	6.6	7.14	0.08	6.6	5.88	0.19	6.54	5.88	0.19
2.12	0.46	4.28	5.88	0.19	6.54	2.7	0.26	3.89	2.12	0.42	6.77	7.69	0.22	5.05	2.7	0.26	3.89	6.25	0.43	1.96	3.3	0.08	4.05	2.6	0.73	6.38	2.43	0.55	7.64	2.6	0.49	7.12	3.7	0.22	8.82	2.6	0.49	7.12	7.14	0.08	6.6	7.14	0.08	6.6	5.88	0.19	6.54	6.6	0.08
2.12	0.46	4.28	5.88	0.19	6.54	2.53	0.28	3.71	3.03	0.46	4.85	5.88	0.19	6.54	2.12	0.42	6.77	6.25	0.43	1.96	2.53	0.28	3.71	2.43	0.55	7.64	2.12	0.46	4.28	6.25	0.43	1.96	2.43	0.55	7.64	7.14	0.08	6.6	7.14	0.08	6.6	7.69	0.22	5.05	7.14	0.08	6.6	7.14	0.08
2.12	0.46	4.28	5.88	0.19	6.54	7.14	0.08	6.6	2.12	0.42	6.77	7.69	0.22	5.05	2.53	0.28	3.71	6.25	0.43	1.96	2.43	0.55	7.64	2.6	0.73	6.38	2.6	0.49	7.12	3.3	0.08	4.05	3.7	0.22	8.82	7.14	0.08	6.6	5.88	0.19	6.54	6.6	0.08	3.51	5.88	0.19	6.54	5.88	0.19
2.12	0.46	4.28	5.88	0.19	6.54	7.14	0.08	6.6	2.7	0.26	3.89	3.7	0.22	8.82	2.53	0.28	3.71	3.03	0.46	4.85	3.13	0.58	9.11	2.53	0.28	3.71	2.12	0.46	4.28	5.21	0.38	1.62	1.79	0.27	5.45	7.69	0.22	5.05	7.69	0.22	5.05	3.03	0.46	4.85	6.6	0.08	3.51	7.69	0.22
2.12	0.46	4.28	2.12	0.46	4.28	2.6	0.73	6.38	3.03	0.46	4.85	7.69	0.22	5.05	2.43	0.55	7.64	2.12	0.46	4.28	2.43	0.55	7.64	3.57	0.14	1.77	2.12	0.46	4.28	6.25	0.43	1.96	3.13	0.58	9.11	7.69	0.22	5.05	3.7	0.22	8.82	5.88	0.19	6.54	5.21	0.38	1.62	2.6	0.49
2.12	0.46	4.28	2.12	0.46	4.28	5.88	0.19	6.54	3.3	0.08	4.05	6.6	0.08	3.51	3.03	0.46	4.85	3.13	0.58	9.11	2.6	0.73	6.38	2.6	0.49	7.12	7.69	0.22	5.05	6.25	0.43	1.96	3.7	0.22	8.82	7.14	0.08	6.6	7.69	0.22	5.05	7.69	0.22	5.05	5.88	0.19	6.54	3.7	0.22
2.12	0.46	4.28	2.12	0.46	4.28	2.43	0.55	7.64	6.6	0.08	3.51	7.69	0.22	5.05	1.79	0.27	5.45	3.03	0.46	4.85	2.7	0.26	3.89	2.6	0.73	6.38	2.12	0.46	4.28	6.25	0.43	1.96	3.7	0.22	8.82	7.69	0.22	5.05	5.21	0.38	1.62	5.88	0.19	6.54	3.03	0.2	0.9	2.6	0.49
2.12	0.46	4.28	2.7	0.26	3.89	3.3	0.08	4.05	3.03	0.46	4.85	7.69	0.22	5.05	3.57	0.14	1.77	6.25	0.43	1.96	3.13	0.58	9.11	2.6	0.73	6.38	3.7	0.22	8.82	6.25	0.43	1.96	3.7	0.22	8.82	7.14	0.08	6.6	3.13	0.58	9.11	2.12	0.46	4.28	7.14	0.08	6.6	2.6	0.49
2.12	0.46	4.28	2.7	0.26	3.89	3.3	0.08	4.05	3.03	0.46	4.85	7.69	0.22	5.05	2.53	0.28	3.71	6.25	0.43	1.96	3.13	0.58	9.11	2.6	0.73	6.38	3.7	0.22	8.82	6.25	0.43	1.96	3.7	0.22	8.82	7.14	0.08	6.6	3.13	0.58	9.11	2.12	0.46	4.28	7.14	0.08	6.6	2.6	0.49
2.12	0.46	4.28	2.7	0.26	3.89	3.3	0.08	4.05	3.03	0.46	4.85	7.69	0.22	5.05	2.53	0.28	3.71	6.25	0.43	1.96	3.13	0.58	9.11	2.6	0.73	6.38	3.7	0.22	8.82	6.25	0.43	1.96	3.7	0.22	8.82	7.14	0.08	6.6	3.13	0.58	9.11	2.12	0.46	4.28	7.14	0.08	6.6	2.6	0.49
2.12	0.46	4.28	2.7	0.26	3.89	3.3	0.08	4.05	3.03	0.46	4.85	7.69	0.22	5.05	2.53	0.28	3.71	6.25	0.43	1.96	3.13	0.58	9.11	2.6	0.73	6.38	3.7	0.22	8.82	6.25	0.43	1.96	3.7	0.22	8.82	7.14	0.08	6.6	3.13	0.58	9.11	2.12	0.46	4.28	7.14	0.08	6.6	2.6	0.49
2.12	0.46	4.28	2.7	0.26	3.89	3.3	0.08	4.05	3.03	0.46	4.85	7.69	0.22	5.05	2.53	0.28	3.71	6.25	0.43	1.96	3.13	0.58	9.11	2.6	0.73	6.38	3.7	0.22	8.82	6.25	0.43	1.96	3.7	0.22	8.82	7.14	0.08	6.6	3.13	0.58	9.11	2.12	0.46	4.28	7.14	0.08	6.6	2.6	0.49
2.12	0.46	4.28	2.7	0.26	3.89	3.3	0.08	4.05	3.03	0.46	4.85	7.69	0.22	5.05	2.53	0.28	3.71	6.25	0.43	1.96	3.13	0.58	9.11	2.6	0.73	6.38	3.7	0.22	8.82	6.25	0.43	1.96	3.7	0.22	8.82	7.14	0.08	6.6	3.13	0.58	9.11	2.12	0.46	4.28	7.14	0.08	6.6	2.6	0.49
2.12	0.46	4.28	2.7	0.26	3.89	3.3	0.08	4.05	3.03	0.46	4.85	7.69	0.22	5.05	2.53	0.28	3.71	6.25	0.43	1.96	3.13	0.58	9.11	2.6	0.73	6.38	3.7	0.22	8.82	6.25	0.43	1.96	3.7	0.22	8.82	7.14	0.08	6.6	3.13	0.58	9.11	2.12	0.46	4.28	7.14	0.08	6.6	2.6	0.49
2.12	0.46	4.28	2.7	0.26	3.89	3.3	0.08	4.05	3.03	0.46	4.85	7.69	0.22	5.05	2.53	0.28	3.71	6.25	0.43	1.96	3.13	0.58	9.11	2.6	0.73	6.38	3.7	0.22	8.82	6.25	0.43	1.96	3.7	0.22	8.82	7.14	0.08	6.6	3.13	0.58	9.11	2.12	0.46	4.28	7.14	0.08	6.6	2.6	0.49
2.12	0.46	4.28	2.7	0.26	3.89	3.3	0.08	4.05	3.03	0.46	4.85	7.69	0.22	5.05	2.53	0.28	3.71	6.25	0.43	1.96	3.13	0.58	9.11	2.6	0.73	6.38	3.7	0.22	8.82	6.25	0.43	1.96	3.7	0.22	8.82	7.14	0.08	6.6	3.13	0.58	9.11	2.12	0.46	4.28	7.14	0.08	6.6	2.6	0.49
2.12	0.46	4.28	2.7	0.26	3.89	3.3	0.08	4.05	3.03	0.46	4.85	7.69	0.22	5.05	2.53	0.28	3.71	6.25	0.43	1.96	3.13	0.58	9.11	2.6	0.73	6.38	3.7	0.22	8.82	6.25	0.43	1.96	3.7	0.22	8.82	7.14	0.08	6.6	3.13	0.58	9.11	2.12	0.46	4.28	7.14	0.08	6.6	2.6	0.49
2.12	0.46	4.28	2.7	0.26	3.89	3.3	0.08	4.05	3.03	0.46	4.85	7.69	0.22	5.05	2.53	0.28	3.71	6.25	0.43	1.96	3.13	0.58	9.11	2.6	0.73	6.38	3.7	0.22	8.82	6.25	0.43	1.96	3.7	0.22	8.82	7.14	0.08	6.6	3.13	0.58	9.11	2.12	0.46	4.28	7.14	0.08	6.6	2.6	0.49
2.12	0.46	4.28	2.7	0.26	3.89	3.3	0.08	4.05	3.03	0.46	4.85	7.69	0.22	5.05	2.53	0.28	3.71	6.25	0.43	1.96	1.79	0.27	5.45	2.6	0.73	6.38	7.14	0.08	6.6	6.25	0.43	1.96	3.7	0.22	8.82	7.69	0.22	5.05	3.13	0.58	9.11	2.12	0.46	4.28	7.14	0.08	6.6	2.6	0.49
2.12	0.46	4.28	2.7	0.26	3.89	3.3	0.08	4.05	3.03	0.46	4.85	7.69	0.22	5.05	2.53	0.28	3.71	6.25	0.43	1.96	1.79	0.27	5.45	2.6	0.73	6.38	7.14	0.08	6.6	6.25	0.43	1.96	3.7	0.22	8.82	7.69	0.22	5.05	3.13	0.58	9.11	2.12	0.46	4.28	7.14	0.08	6.6	2.6	0.49
2.12	0.46	4.28	2.7	0.26	3.89	3.3	0.08	4.05	3.03	0.46	4.85	7.69	0.22	5.05	2.53	0.28	3.71	6.25	0.43	1.96	1.79	0.27	5.45	2.6	0.73	6.38	7.14	0.08	6.6	6.25	0.43	1.96	3.7	0.22	8.82	7.69	0.22	5.05	3.13	0.58	9.11	2.12	0.46	4.28	7.14	0.08	6.6	2.6	0.49
2.12	0.46	4.28	2.7	0.26	3.89	3.3	0.08	4.05	3.03	0.46	4.85	2.6	0.49	7.12	2.6	0.49	7.12	6.25	0.43	1.96	2.6	0.49	7.12	2.43	0.55	7.64	3.7	0.22	8.82	6.25	0.43	1.96	3.7	0.22	8.82	7.69	0.22	5.05	3.7	0.22	8.82	2.6	0.49	7.12	3.13	0.58	9.11	3.7	0.22
2.12	0.46	4.28	2.7	0.26	3.89	1.79	0.27	5.45	3.03	0.46	4.85	5.88	0.19	6.54	2.7	0.26	3.89	6.25	0.43	1.96	2.6	0.49	7.12	3.3	0.08	4.05	2.6	0.49	7.12	3.7	0.22	8.82	2.43	0.55	7.64	7.69	0.22	5.05	7.69	0.22	5.05	7.14	0.08	6.6	5.21	0.38	1.62	7.14	0.08
2.12	0.46	4.28	2.6	0.49	7.12	1.79	0.27	5.45	5.88	0.19	6.54	2.6	0.73	6.38	6.25	0.43	1.96	2.53	0.28	3.71	2.12	0.42	6.77	2.12	0.46	4.28	7.14	0.08	6.6	2.12	0.42	6.77	5.88	0.19	6.54	2.6	0.49	7.12	7.69	0.22	5.05	5.88	0.19	6.54	7.69	0.22	5.05	6.6	0.08
2.12	0.46	4.28	7.14	0.08	6.6	2.6	0.73	6.38	7.69	0.22	5.05	3.13	0.58	9.11	3.03	0.46	4.85	6.25	0.43	1.96	2.12	0.42	6.77	2.7	0.26	3.89	2.12	0.42	6.77	3.3	0.08	4.05	3.13	0.58	9.11	5.88	0.19	6.54	7.69	0.22	5.05	5.88	0.19	6.54	2.12	0.42	6.77	3.3	0.08
2.12	0.46	4.28	7.14	0.08	6.6	2.6	0.73	6.38	3.03	0.46	4.85	5.88	0.19	6.54	2.43	0.55	7.64	6.6	0.08	3.51	2.43	0.55	7.64	3.57	0.14	1.77	3.13	0.58	9.11	6.25	0.43	1.96	3.7	0.22	8.82	6.25	0.43	1.96	3.13	0.58	9.11	7.14	0.08	6.6	7.69	0.22	5.05	3.03	0.2
2.12	0.46	4.28	7.14	0.08	6.6	3.3	0.08	4.05	6.6	0.08	3.51	5.88	0.19	6.54	2.53	0.28	3.71	6.25	0.43	1.96	2.43	0.55	7.64	2.6	0.73	6.38	2.12	0.46	4.28	3.3	0.08	4.05	2.12	0.46	4.28	7.69	0.22	5.05	3.7	0.22	8.82	3.7	0.22	8.82	7.14	0.08	6.6	7.14	0.08
2.12	0.46	4.28	7.14	0.08	6.6	3.3	0.08	4.05	3.57	0.14	1.77	5.88	0.19	6.54	1.79	0.27	5.45	6.25	0.43	1.96	2.6	0.73	6.38	2.6	0.73	6.38	2.12	0.46	4.28	3.3	0.08	4.05	3.7	0.22	8.82	7.69	0.22	5.05	3.7	0.22	8.82	3.7	0.22	8.82	7.69	0.22	5.05	7.14	0.08
2.12	0.46	4.28	7.14	0.08	6.6	3.3	0.08	4.05	3.03	0.46	4.85	2.6	0.49	7.12	1.79	0.27	5.45	6.25	0.43	1.96	2.6	0.49	7.12	2.6	0.73	6.38	7.14	0.08	6.6	2.7	0.26	3.89	2.6	0.49	7.12	7.69	0.22	5.05	7.14	0.08	6.6	3.7	0.22	8.82	7.14	0.08	6.6	7.14	0.08
2.12	0.46	4.28	7.14	0.08	6.6	3.57	0.14	1.77	3.03	0.46	4.85	5.88	0.19	6.54	3.3	0.08	4.05	6.25	0.43	1.96	2.43	0.55	7.64	2.12	0.42	6.77	2.12	0.46	4.28	3.3	0.08	4.05	2.43	0.55	7.64	7.69	0.22	5.05	7.69	0.22	5.05	2.7	0.26	3.89	7.14	0.08	6.6	7.14	0.08
2.12	0.46	4.28	7.14	0.08	6.6	7.69	0.22	5.05	2.53	0.28	3.71	5.88	0.19	6.54	2.6	0.73	6.38	6.25	0.43	1.96	3.7	0.22	8.82	2.43	0.55	7.64	2.12	0.46	4.28	6.25	0.43	1.96	3.7	0.22	8.82	7.14	0.08	6.6	5.88	0.19	6.54	2.12	0.46	4.28	5.88	0.19	6.54	5.88	0.19
2.12	0.46	4.28	7.14	0.08	6.6	1.79	0.27	5.45	6.25	0.43	1.96	5.88	0.19	6.54	2.6	0.49	7.12	6.6	0.08	3.51	2.53	0.28	3.71	2.6	0.73	6.38	3.7	0.22	8.82	3.3	0.08	4.05	3.13	0.58	9.11	2.43	0.55	7.64	3.7	0.22	8.82	7.69	0.22	5.05	5.88	0.19	6.54	6.6	0.08
2.12	0.46	4.28	7.14	0.08	6.6	1.79	0.27	5.45	3.03	0.46	4.85	5.88	0.19	6.54	2.7	0.26	3.89	6.25	0.43	1.96	2.43	0.55	7.64	2.6	0.73	6.38	7.69	0.22	5.05	3.3	0.08	4.05	2.43	0.55	7.64	7.69	0.22	5.05	7.69	0.22	5.05	3.7	0.22	8.82	7.14	0.08	6.6	3.7	0.22
2.12	0.46	4.28	7.14	0.08	6.6	1.79	0.27	5.45	3.03	0.46	4.85	5.88	0.19	6.54	2.7	0.26	3.89	6.25	0.43	1.96	2.43	0.55	7.64	2.12	0.42	6.77	7.69	0.22	5.05	3.3	0.08	4.05	2.43	0.55	7.64	7.69	0.22	5.05	7.14	0.08	6.6	3.7	0.22	8.82	7.14	0.08	6.6	7.14	0.08
2.12	0.46	4.28	7.14	0.08	6.6	1.79	0.27	5.45	3.03	0.46	4.85	5.88	0.19	6.54	2.7	0.26	3.89	6.25	0.43	1.96	2.43	0.55	7.64	2.12	0.42	6.77	7.69	0.22	5.05	3.3	0.08	4.05	2.43	0.55	7.64	7.69	0.22	5.05	7.14	0.08	6.6	3.7	0.22	8.82	7.14	0.08	6.6	7.14	0.08
2.12	0.46	4.28	7.14	0.08	6.6	1.79	0.27	5.45	3.03	0.46	4.85	5.88	0.19	6.54	2.7	0.26	3.89	6.25	0.43	1.96	2.43	0.55	7.64	2.12	0.42	6.77	7.69	0.22	5.05	3.3	0.08	4.05	2.43	0.55	7.64	7.69	0.22	5.05	7.14	0.08	6.6	3.7	0.22	8.82	7.14	0.08	6.6	7.14	0.08
2.12	0.46	4.28	7.14	0.08	6.6	1.79	0.27	5.45	3.03	0.46	4.85	5.88	0.19	6.54	2.53	0.28	3.71	6.25	0.43	1.96	3.13	0.58	9.11	2.6	0.73	6.38	2.12	0.46	4.28	3.3	0.08	4.05	2.12	0.46	4.28	7.69	0.22	5.05	3.7	0.22	8.82	3.7	0.22	8.82	7.14	0.08	6.6	7.14	0.08
2.12	0.46	4.28	7.14	0.08	6.6	2.7	0.26	3.89	3.03	0.46	4.85	5.88	0.19	6.54	2.7	0.26	3.89	6.25	0.43	1.96	3.13	0.58	9.11	2.6	0.73	6.38	2.12	0.46	4.28	3.3	0.08	4.05	2.12	0.46	4.28	7.69	0.22	5.05	3.7	0.22	8.82	3.7	0.22	8.82	7.14	0.08	6.6	7.14	0.08
2.12	0.46	4.28	7.14	0.08	6.6	2.7	0.26	3.89	3.03	0.46	4.85	5.88	0.19	6.54	2.53	0.28	3.71	6.25	0.43	1.96	3.13	0.58	9.11	2.6	0.73	6.38	2.12	0.46	4.28	3.3	0.08	4.05	2.12	0.46	4.28	7.69	0.22	5.05	3.7	0.22	8.82	3.7	0.22	8.82	7.14	0.08	6.6	7.14	0.08
2.12	0.46	4.28	7.14	0.08	6.6	2.7	0.26	3.89	3.03	0.46	4.85	5.88	0.19	6.54	2.53	0.28	3.71	6.25	0.43	1.96	3.13	0.58	9.11	2.6	0.73	6.38	2.12	0.46	4.28	3.3	0.08	4.05	2.12	0.46	4.28	7.69	0.22	5.05	3.7	0.22	8.82	3.7	0.22	8.82	7.14	0.08	6.6	7.14	0.08
2.12	0.46	4.28	7.14	0.08	6.6	2.7	0.26	3.89	3.03	0.46	4.85	5.88	0.19	6.54	2.53	0.28	3.71	6.25	0.43	1.96	3.13	0.58	9.11	2.6	0.73	6.38	2.12	0.46	4.28	3.3	0.08	4.05	2.12	0.46	4.28	7.69	0.22	5.05	3.7	0.22	8.82	3.7	0.22	8.82	7.14	0.08	6.6	7.14	0.08
2.12	0.46	4.28	7.14	0.08	6.6	2.7	0.26	3.89	3.03	0.46	4.85	5.88	0.19	6.54	2.53	0.28	3.71	6.25	0.43	1.96	3.13	0.58	9.11	2.6	0.73	6.38	2.12	0.46	4.28	3.3	0.08	4.05	2.12	0.46	4.28	7.69	0.22	5.05	3.7	0.22	8.82	3.7	0.22	8.82	7.14	0.08	6.6	7.14	0.08
2.12	0.46	4.28	7.14	0.08	6.6	2.7	0.26	3.89	3.03	0.46	4.85	5.88	0.19	6.54	2.53	0.28	3.71	6.25	0.43	1.96	3.13	0.58	9.11	2.6	0.73	6.38	2.12	0.46	4.28	3.3	0.08	4.05	2.12	0.46	4.28	7.69	0.22	5.05	3.7	0.22	8.82	3.7	0.22	8.82	7.14	0.08	6.6	7.14	0.08
2.12	0.46	4.28	7.14	0.08	6.6	2.7	0.26	3.89	3.03	0.46	4.85	5.88	0.19	6.54	2.53	0.28	3.71	6.25	0.43	1.96	3.13	0.58	9.11	2.6	0.73	6.38	2.12	0.46	4.28	3.3	0.08	4.05	2.12	0.46	4.28	7.69	0.22	5.05	3.7	0.22	8.82	3.7	0.22	8.82	7.14	0.08	6.6	7.14	0.08
2.12	0.46	4.28	7.14	0.08	6.6	2.7	0.26	3.89	3.03	0.46	4.85	5.88	0.19	6.54	2.53	0.28	3.71	6.25	0.43	1.96	3.13	0.58	9.11	2.6	0.73	6.38	2.12	0.46	4.28	3.3	0.08	4.05	2.12	0.46	4.28	7.69	0.22	5.05	3.7	0.22	8.82	3.7	0.22	8.82	7.14	0.08	6.6	7.14	0.08
2.12	0.46	4.28	7.14	0.08	6.6	2.7	0.26	3.89	3.03	0.46	4.85	5.88	0.19	6.54	2.53	0.28	3.71	6.25	0.43	1.96	3.13	0.58	9.11	2.6	0.73	6.38	2.12	0.46	4.28	3.3	0.08	4.05	2.12	0.46	4.28	7.69	0.22	5.05	3.7	0.22	8.82	3.7	0.22	8.82	7.14	0.08	6.6	7.14	0.08
2.12	0.46	4.28	7.14	0.08	6.6	2.7	0.26	3.89	3.03	0.46	4.85	7.14	0.08	6.6	2.53	0.28	3.71	6.25	0.43	1.96	3.13	0.58	9.11	2.6	0.73	6.38	2.12	0.46	4.28	3.3	0.08	4.05	2.12	0.46	4.28	7.69	0.22	5.05	3.7	0.22	8.82	3.7	0.22	8.82	7.14	0.08	6.6	7.14	0.08
2.12	0.46	4.28	7.14	0.08	6.6	2.53	0.28	3.71	3.03	0.46	4.85	5.88	0.19	6.54	3.3	0.08	4.05	6.25	0.43	1.96	2.43	0.55	7.64	2.6	0.73	6.38	7.69	0.22	5.05	3.3	0.08	4.05	2.43	0.55	7.64	7.69	0.22	5.05	7.69	0.22	5.05	3.7	0.22	8.82	7.69	0.22	5.05	3.7	0.22
2.12	0.46	4.28	7.14	0.08	6.6	2.53	0.28	3.71	3.03	0.46	4.85	5.88	0.19	6.54	3.3	0.08	4.05	6.25	0.43	1.96	2.43	0.55	7.64	2.12	0.42	6.77	7.69	0.22	5.05	3.3	0.08	4.05	2.43	0.55	7.64	7.69	0.22	5.05	7.69	0.22	5.05	3.7	0.22	8.82	7.69	0.22	5.05	3.7	0.22
2.12	0.46	4.28	7.14	0.08	6.6	2.53	0.28	3.71	3.03	0.46	4.85	5.88	0.19	6.54	3.3	0.08	4.05	6.25	0.43	1.96	2.43	0.55	7.64	2.12	0.42	6.77	7.69	0.22	5.05	3.3	0.08	4.05	2.43	0.55	7.64	7.69	0.22	5.05	7.69	0.22	5.05	3.7	0.22	8.82	7.69	0.22	5.05	3.7	0.22
2.12	0.46	4.28	7.14	0.08	6.6	2.53	0.28	3.71	3.03	0.46	4.85	5.88	0.19	6.54	3.3	0.08	4.05	6.25	0.43	1.96	2.43	0.55	7.64	2.12	0.42	6.77	7.69	0.22	5.05	3.3	0.08	4.05	2.43	0.55	7.64	7.69	0.22	5.05	7.69	0.22	5.05	3.7	0.22	8.82	7.69	0.22	5.05	3.7	0.22
2.12	0.46	4.28	7.14	0.08	6.6	2.6	0.49	7.12	3.57	0.14	1.77	7.14	0.08	6.6	2.7	0.26	3.89	2.12	0.46	4.28	1.79	0.27	5.45	2.6	0.73	6.38	7.14	0.08	6.6	5.88	0.19	6.54	3.13	0.58	9.11	7.69	0.22	5.05	3.7	0.22	8.82	7.69	0.22	5.05	7.69	0.22	5.05	3.7	0.22
2.12	0.46	4.28	7.14	0.08	6.6	7.14	0.08	6.6	3.57	0.14	1.77	2.12	0.46	4.28	2.43	0.55	7.64	5.88	0.19	6.54	3.13	0.58	9.11	3.3	0.08	4.05	3.7	0.22	8.82	5.21	0.38	1.62	3.13	0.58	9.11	7.69	0.22	5.05	2.6	0.49	7.12	6.6	0.08	3.51	3.7	0.22	8.82	7.14	0.08
2.12	0.46	4.28	7.14	0.08	6.6	7.14	0.08	6.6	2.12	0.42	6.77	7.69	0.22	5.05	2.43	0.55	7.64	6.25	0.43	1.96	2.6	0.49	7.12	2.6	0.73	6.38	2.6	0.49	7.12	2.6	0.49	7.12	2.43	0.55	7.64	7.14	0.08	6.6	5.88	0.19	6.54	6.6	0.08	3.51	5.88	0.19	6.54	7.69	0.22
2.12	0.46	4.28	7.14	0.08	6.6	7.14	0.08	6.6	2.53	0.28	3.71	5.88	0.19	6.54	3.3	0.08	4.05	6.25	0.43	1.96	2.53	0.28	3.71	2.43	0.55	7.64	3.7	0.22	8.82	6.25	0.43	1.96	3.7	0.22	8.82	5.88	0.19	6.54	5.88	0.19	6.54	2.12	0.46	4.28	7.14	0.08	6.6	6.6	0.08
2.12	0.46	4.28	7.14	0.08	6.6	7.14	0.08	6.6	2.53	0.28	3.71	5.88	0.19	6.54	2.43	0.55	7.64	6.25	0.43	1.96	2.43	0.55	7.64	2.43	0.55	7.64	2.12	0.46	4.28	6.25	0.43	1.96	3.7	0.22	8.82	3.7	0.22	8.82	5.88	0.19	6.54	2.12	0.46	4.28	5.88	0.19	6.54	5.88	0.19
2.12	0.46	4.28	7.14	0.08	6.6	7.14	0.08	6.6	2.53	0.28	3.71	5.88	0.19	6.54	2.43	0.55	7.64	6.25	0.43	1.96	2.43	0.55	7.64	2.43	0.55	7.64	2.12	0.46	4.28	6.25	0.43	1.96	3.7	0.22	8.82	3.7	0.22	8.82	2.12	0.46	4.28	2.12	0.46	4.28	5.88	0.19	6.54	5.88	0.19
2.12	0.46	4.28	7.14	0.08	6.6	7.14	0.08	6.6	2.53	0.28	3.71	5.88	0.19	6.54	2.43	0.55	7.64	6.25	0.43	1.96	2.43	0.55	7.64	2.43	0.55	7.64	2.12	0.46	4.28	6.25	0.43	1.96	3.7	0.22	8.82	3.7	0.22	8.82	2.12	0.46	4.28	2.12	0.46	4.28	5.88	0.19	6.54	5.88	0.19
2.12	0.46	4.28	7.14	0.08	6.6	7.14	0.08	6.6	2.53	0.28	3.71	5.88	0.19	6.54	2.43	0.55	7.64	6.25	0.43	1.96	2.43	0.55	7.64	2.43	0.55	7.64	2.12	0.46	4.28	6.25	0.43	1.96	3.7	0.22	8.82	3.7	0.22	8.82	2.12	0.46	4.28	2.12	0.46	4.28	5.88	0.19	6.54	5.88	0.19
2.12	0.46	4.28	7.14	0.08	6.6	7.14	0.08	6.6	2.53	0.28	3.71	5.88	0.19	6.54	2.43	0.55	7.64	6.25	0.43	1.96	2.43	0.55	7.64	2.43	0.55	7.64	2.12	0.46	4.28	6.25	0.43	1.96	3.7	0.22	8.82	3.7	0.22	8.82	2.12	0.46	4.28	2.12	0.46	4.28	5.88	0.19	6.54	5.88	0.19
2.12	0.46	4.28	7.14	0.08	6.6	7.14	0.08	6.6	2.53	0.28	3.71	5.88	0.19	6.54	2.43	0.55	7.64	6.25	0.43	1.96	2.43	0.55	7.64	2.43	0.55	7.64	2.12	0.46	4.28	6.25	0.43	1.96	3.7	0.22	8.82	3.7	0.22	8.82	2.12	0.46	4.28	2.12	0.46	4.28	5.88	0.19	6.54	5.88	0.19
2.12	0.46	4.28	7.14	0.08	6.6	7.14	0.08	6.6	2.53	0.28	3.71	5.88	0.19	6.54	2.43	0.55	7.64	6.25	0.43	1.96	2.43	0.55	7.64	2.43	0.55	7.64	2.12	0.46	4.28	6.25	0.43	1.96	3.7	0.22	8.82	3.7	0.22	8.82	2.12	0.46	4.28	2.12	0.46	4.28	5.88	0.19	6.54	5.88	0.19
2.12	0.46	4.28	7.14	0.08	6.6	7.14	0.08	6.6	2.53	0.28	3.71	5.88	0.19	6.54	2.6	0.49	7.12	6.25	0.43	1.96	2.43	0.55	7.64	2.43	0.55	7.64	2.12	0.46	4.28	6.25	0.43	1.96	3.7	0.22	8.82	3.7	0.22	8.82	5.88	0.19	6.54	2.12	0.46	4.28	5.88	0.19	6.54	5.88	0.19
2.12	0.46	4.28	7.14	0.08	6.6	7.14	0.08	6.6	2.53	0.28	3.71	5.88	0.19	6.54	2.6	0.49	7.12	6.25	0.43	1.96	2.43	0.55	7.64	2.43	0.55	7.64	2.12	0.46	4.28	6.25	0.43	1.96	3.7	0.22	8.82	3.7	0.22	8.82	5.88	0.19	6.54	2.12	0.46	4.28	5.88	0.19	6.54	5.88	0.19
2.12	0.46	4.28	7.14	0.08	6.6	7.14	0.08	6.6	2.53	0.28	3.71	5.88	0.19	6.54	2.6	0.49	7.12	6.25	0.43	1.96	2.43	0.55	7.64	2.43	0.55	7.64	2.12	0.46	4.28	6.25	0.43	1.96	3.7	0.22	8.82	3.7	0.22	8.82	5.88	0.19	6.54	2.12	0.46	4.28	5.88	0.19	6.54	5.88	0.19
2.12	0.46	4.28	7.14	0.08	6.6	7.14	0.08	6.6	2.53	0.28	3.71	5.88	0.19	6.54	2.6	0.49	7.12	6.25	0.43	1.96	2.43	0.55	7.64	2.43	0.55	7.64	2.12	0.46	4.28	6.25	0.43	1.96	3.7	0.22	8.82	3.7	0.22	8.82	2.12	0.46	4.28	2.12	0.46	4.28	5.88	0.19	6.54	5.88	0.19
2.12	0.46	4.28	7.14	0.08	6.6	7.14	0.08	6.6	2.53	0.28	3.71	5.88	0.19	6.54	2.6	0.49	7.12	6.25	0.43	1.96	2.43	0.55	7.64	2.43	0.55	7.64	2.12	0.46	4.28	6.25	0.43	1.96	3.7	0.22	8.82	3.7	0.22	8.82	2.12	0.46	4.28	2.12	0.46	4.28	5.88	0.19	6.54	5.88	0.19
2.12	0.46	4.28	3.03	0.46	4.85	2.6	0.49	7.12	6.6	0.08	3.51	2.6	0.49	7.12	3.3	0.08	4.05	5.88	0.19	6.54	2.6	0.49	7.12	2.43	0.55	7.64	3.3	0.08	4.05	7.69	0.22	5.05	3.13	0.58	9.11	5.88	0.19	6.54	3.7	0.22	8.82	7.14	0.08	6.6	5.88	0.19	6.54	3.7	0.22
2.7	0.26	3.89	7.69	0.22	5.05	3.7	0.22	8.82	2.53	0.28	3.71	7.69	0.22	5.05	1.79	0.27	5.45	6.25	0.43	1.96	2.6	0.73	6.38	3.13	0.58	9.11	3.7	0.22	8.82	6.6	0.08	3.51	3.7	0.22	8.82	7.69	0.22	5.05	3.7	0.22	8.82	5.21	0.38	1.62	3.03	0.46	4.85	7.69	0.22
2.7	0.26	3.89	7.69	0.22	5.05	3.3	0.08	4.05	1.79	0.27	5.45	7.69	0.22	5.05	3.3	0.08	4.05	2.12	0.46	4.28	5.88	0.19	6.54	2.43	0.55	7.64	2.6	0.49	7.12	5.88	0.19	6.54	3.7	0.22	8.82	7.69	0.22	5.05	6.6	0.08	3.51	7.69	0.22	5.05	3.03	0.46	4.85	6.6	0.08
2.7	0.26	3.89	2.43	0.55	7.64	1.79	0.27	5.45	6.6	0.08	3.51	2.6	0.73	6.38	2.53	0.28	3.71	2.12	0.46	4.28	5.88	0.19	6.54	3.7	0.22	8.82	7.69	0.22	5.05	2.6	0.49	7.12	6.6	0.08	3.51	7.69	0.22	5.05	7.69	0.22	5.05	5.88	0.19	6.54	3.7	0.22	8.82	2.43	0.55
2.53	0.28	3.71	7.69	0.22	5.05	2.53	0.28	3.71	2.43	0.55	7.64	7.14	0.08	6.6	2.43	0.55	7.64	6.25	0.43	1.96	2.6	0.49	7.12	2.43	0.55	7.64	5.88	0.19	6.54	3.03	0.46	4.85	2.43	0.55	7.64	2.43	0.55	7.64	7.69	0.22	5.05	2.12	0.46	4.28	7.69	0.22	5.05	7.14	0.08
2.53	0.28	3.71	7.69	0.22	5.05	3.03	0.46	4.85	6.25	0.43	1.96	2.53	0.28	3.71	2.53	0.28	3.71	3.03	0.46	4.85	2.12	0.42	6.77	2.6	0.73	6.38	7.14	0.08	6.6	3.3	0.08	4.05	3.13	0.58	9.11	3.7	0.22	8.82	3.7	0.22	8.82	7.69	0.22	5.05	7.14	0.08	6.6	7.69	0.22
2.53	0.28	3.71	2.6	0.49	7.12	3.03	0.46	4.85	6.25	0.43	1.96	2.53	0.28	3.71	2.43	0.55	7.64	3.03	0.46	4.85	2.12	0.42	6.77	2.6	0.73	6.38	3.7	0.22	8.82	3.3	0.08	4.05	3.13	0.58	9.11	3.7	0.22	8.82	3.7	0.22	8.82	7.69	0.22	5.05	7.14	0.08	6.6	7.69	0.22
2.43	0.55	7.64	3.7	0.22	8.82	3.3	0.08	4.05	7.14	0.08	6.6	7.69	0.22	5.05	2.43	0.55	7.64	6.25	0.43	1.96	2.6	0.49	7.12	2.12	0.42	6.77	2.12	0.46	4.28	6.25	0.43	1.96	3.7	0.22	8.82	7.69	0.22	5.05	7.14	0.08	6.6	2.12	0.46	4.28	5.88	0.19	6.54	7.14	0.08
2.43	0.55	7.64	3.3	0.08	4.05	7.69	0.22	5.05	2.12	0.42	6.77	5.88	0.19	6.54	2.12	0.42	6.77	7.14	0.08	6.6	6.6	0.08	3.51	2.43	0.55	7.64	2.6	0.49	7.12	2.43	0.55	7.64	3.13	0.58	9.11	7.69	0.22	5.05	7.69	0.22	5.05	7.69	0.22	5.05	7.69	0.22	5.05	6.6	0.08
2.43	0.55	7.64	5.88	0.19	6.54	3.57	0.14	1.77	3.03	0.46	4.85	5.88	0.19	6.54	2.7	0.26	3.89	3.57	0.14	1.77	2.43	0.55	7.64	2.43	0.55	7.64	2.12	0.46	4.28	6.25	0.43	1.96	3.7	0.22	8.82	7.69	0.22	5.05	3.7	0.22	8.82	2.12	0.46	4.28	5.21	0.38	1.62	2.6	0.49
2.43	0.55	7.64	5.88	0.19	6.54	1.79	0.27	5.45	3.03	0.46	4.85	7.69	0.22	5.05	2.53	0.28	3.71	6.25	0.43	1.96	2.43	0.55	7.64	2.43	0.55	7.64	6.25	0.43	1.96	3.03	0.46	4.85	2.43	0.55	7.64	7.69	0.22	5.05	7.69	0.22	5.05	2.12	0.46	4.28	2.6	0.49	7.12	5.88	0.19
2.43	0.55	7.64	2.12	0.46	4.28	2.6	0.49	7.12	3.3	0.08	4.05	2.43	0.55	7.64	1.79	0.27	5.45	5.88	0.19	6.54	7.69	0.22	5.05	2.6	0.73	6.38	2.12	0.46	4.28	7.69	0.22	5.05	2.12	0.46	4.28	5.88	0.19	6.54	7.14	0.08	6.6	7.14	0.08	6.6	5.88	0.19	6.54	7.69	0.22
2.43	0.55	7.64	7.14	0.08	6.6	2.12	0.46	4.28	5.88	0.19	6.54	7.14	0.08	6.6	6.6	0.08	3.51	3.57	0.14	1.77	2.43	0.55	7.64	6.25	0.43	1.96	5.88	0.19	6.54	3.13	0.58	9.11	2.12	0.46	4.28	6.6	0.08	3.51	5.88	0.19	6.54	7.14	0.08	6.6	3.13	0.58	9.11	5.88	0.19
2.6	0.49	7.12	3.7	0.22	8.82	3.3	0.08	4.05	7.14	0.08	6.6	7.69	0.22	5.05	2.12	0.46	4.28	6.25	0.43	1.96	2.6	0.49	7.12	2.43	0.55	7.64	2.12	0.46	4.28	6.25	0.43	1.96	3.7	0.22	8.82	5.88	0.19	6.54	7.14	0.08	6.6	2.12	0.46	4.28	5.88	0.19	6.54	7.69	0.22
2.6	0.49	7.12	3.3	0.08	4.05	3.3	0.08	4.05	3.03	0.46	4.85	5.88	0.19	6.54	2.53	0.28	3.71	6.25	0.43	1.96	3.13	0.58	9.11	2.43	0.55	7.64	2.6	0.49	7.12	2.43	0.55	7.64	3.13	0.58	9.11	7.69	0.22	5.05	7.69	0.22	5.05	7.14	0.08	6.6	5.88	0.19	6.54	7.14	0.08
2.6	0.49	7.12	7.69	0.22	5.05	2.53	0.28	3.71	3.03	0.46	4.85	5.88	0.19	6.54	3.3	0.08	4.05	6.25	0.43	1.96	2.43	0.55	7.64	2.6	0.73	6.38	7.69	0.22	5.05	3.3	0.08	4.05	2.43	0.55	7.64	7.69	0.22	5.05	7.69	0.22	5.05	3.7	0.22	8.82	7.69	0.22	5.05	3.7	0.22
2.6	0.49	7.12	7.69	0.22	5.05	2.53	0.28	3.71	3.03	0.46	4.85	5.88	0.19	6.54	3.3	0.08	4.05	6.25	0.43	1.96	2.43	0.55	7.64	2.6	0.73	6.38	7.69	0.22	5.05	3.3	0.08	4.05	2.43	0.55	7.64	7.69	0.22	5.05	7.69	0.22	5.05	3.7	0.22	8.82	7.69	0.22	5.05	3.7	0.22
2.6	0.49	7.12	5.88	0.19	6.54	2.53	0.28	3.71	3.03	0.46	4.85	5.88	0.19	6.54	3.3	0.08	4.05	6.25	0.43	1.96	3.13	0.58	9.11	2.12	0.42	6.77	2.12	0.46	4.28	3.3	0.08	4.05	2.43	0.55	7.64	7.69	0.22	5.05	7.14	0.08	6.6	2.7	0.26	3.89	7.14	0.08	6.6	7.14	0.08
2.6	0.49	7.12	2.12	0.42	6.77	7.14	0.08	6.6	2.12	0.42	6.77	5.88	0.19	6.54	2.43	0.55	7.64	5.88	0.19	6.54	1.79	0.27	5.45	2.12	0.42	6.77	1.79	0.27	5.45	2.12	0.42	6.77	3.13	0.58	9.11	1.79	0.27	5.45	7.14	0.08	6.6	7.69	0.22	5.05	6.6	0.08	3.51	3.7	0.22
2.6	0.49	7.12	2.12	0.46	4.28	2.6	0.49	7.12	2.43	0.55	7.64	7.14	0.08	6.6	2.6	0.49	7.12	6.6	0.08	3.51	2.53	0.28	3.71	2.6	0.73	6.38	2.12	0.46	4.28	2.12	0.46	4.28	3.7	0.22	8.82	7.14	0.08	6.6	7.14	0.08	6.6	7.14	0.08	6.6	2.6	0.49	7.12	6.6	0.08
2.6	0.49	7.12	7.14	0.08	6.6	3.3	0.08	4.05	6.6	0.08	3.51	5.88	0.19	6.54	2.43	0.55	7.64	6.6	0.08	3.51	2.6	0.49	7.12	3.3	0.08	4.05	7.14	0.08	6.6	5.21	0.38	1.62	3.13	0.58	9.11	7.69	0.22	5.05	7.14	0.08	6.6	5.88	0.19	6.54	7.14	0.08	6.6	6.6	0.08
2.6	0.49	7.12	7.14	0.08	6.6	2.53	0.28	3.71	3.03	0.46	4.85	5.88	0.19	6.54	2.7	0.26	3.89	6.25	0.43	1.96	2.43	0.55	7.64	2.12	0.42	6.77	7.69	0.22	5.05	3.3	0.08	4.05	2.43	0.55	7.64	7.69	0.22	5.05	7.14	0.08	6.6	3.7	0.22	8.82	7.14	0.08	6.6	7.14	0.08
2.6	0.49	7.12	7.14	0.08	6.6	2.53	0.28	3.71	3.03	0.46	4.85	5.88	0.19	6.54	2.7	0.26	3.89	6.25	0.43	1.96	2.43	0.55	7.64	2.12	0.42	6.77	7.69	0.22	5.05	3.3	0.08	4.05	2.43	0.55	7.64	7.69	0.22	5.05	7.14	0.08	6.6	3.7	0.22	8.82	7.14	0.08	6.6	7.14	0.08
7.14	0.08	6.6	3.57	0.14	1.77	3.3	0.08	4.05	3.13	0.58	9.11	2.12	0.46	4.28	2.6	0.73	6.38	6.25	0.43	1.96	2.43	0.55	7.64	2.43	0.55	7.64	2.6	0.49	7.12	3.13	0.58	9.11	7.69	0.22	5.05	7.69	0.22	5.05	5.88	0.19	6.54	3.7	0.22	8.82	5.88	0.19	6.54	5.88	0.19
7.14	0.08	6.6	2.12	0.46	4.28	3.7	0.22	8.82	7.14	0.08	6.6	2.12	0.46	4.28	7.69	0.22	5.05	5.88	0.19	6.54	2.12	0.46	4.28	2.6	0.49	7.12	3.13	0.58	9.11	6.25	0.43	1.96	3.7	0.22	8.82	7.69	0.22	5.05	5.88	0.19	6.54	7.14	0.08	6.6	7.69	0.22	5.05	7.14	0.08
7.14	0.08	6.6	2.12	0.46	4.28	7.14	0.08	6.6	2.6	0.49	7.12	7.69	0.22	5.05	2.6	0.73	6.38	7.69	0.22	5.05	3.13	0.58	9.11	3.13	0.58	9.11	5.88	0.19	6.54	5.88	0.19	6.54	2.43	0.55	7.64	7.69	0.22	5.05	2.6	0.49	7.12	5.88	0.19	6.54	5.21	0.38	1.62	7.14	0.08
7.14	0.08	6.6	3.03	0.46	4.85	3.7	0.22	8.82	2.6	0.49	7.12	2.12	0.46	4.28	6.6	0.08	3.51	2.12	0.42	6.77	3.13	0.58	9.11	2.12	0.42	6.77	2.6	0.49	7.12	3.7	0.22	8.82	2.7	0.26	3.89	7.69	0.22	5.05	7.14	0.08	6.6	2.6	0.49	7.12	6.6	0.08	3.51	7.14	0.08
3.03	0.46	4.85	3.3	0.08	4.05	7.69	0.22	5.05	2.43	0.55	7.64	5.88	0.19	6.54	2.12	0.42	6.77	7.14	0.08	6.6	6.6	0.08	3.51	2.43	0.55	7.64	3.7	0.22	8.82	3.3	0.08	4.05	3.13	0.58	9.11	7.69	0.22	5.05	7.69	0.22	5.05	7.69	0.22	5.05	7.69	0.22	5.05	7.14	0.08
3.03	0.46	4.85	6.25	0.43	1.96	2.43	0.55	7.64	6.6	0.08	3.51	2.12	0.42	6.77	2.6	0.73	6.38	2.43	0.55	7.64	2.7	0.26	3.89	2.12	0.42	6.77	2.12	0.46	4.28	5.88	0.19	6.54	2.12	0.42	6.77	2.12	0.46	4.28	3.7	0.22	8.82	5.88	0.19	6.54	2.6	0.49	7.12	5.88	0.19
0.00000	0.00000	0.00000	2.43	0.55	7.64	3.03	0.2	0.9	2.6	0.49	7.12	2.12	0.46	4.28	7.69	0.22	5.05	2.12	0.46	4.28	7.69	0.22	5.05	7.69	0.22	5.05	1.79	0.27	5.45	5.88	0.19	6.54	3.3	0.08	4.05	6.25	0.43	1.96	2.43	0.55	7.64	2.43	0.55	7.64	2.12	0.46	4.28	7.14	0.08
0.00000	0.00000	0.00000	2.6	0.49	7.12	2.43	0.55	7.64	2.6	0.49	7.12	2.12	0.46	4.28	3.13	0.58	9.11	3.03	0.46	4.85	2.53	0.28	3.71	5.88	0.19	6.54	7.14	0.08	6.6	3.13	0.58	9.11	2.7	0.26	3.89	6.25	0.43	1.96	2.6	0.49	7.12	2.6	0.73	6.38	2.6	0.73	6.38	5.88	0.19
3.3	0.08	4.05	7.69	0.22	5.05	3.3	0.08	4.05	6.6	0.08	3.51	5.88	0.19	6.54	3.7	0.22	8.82	6.25	0.43	1.96	2.6	0.49	7.12	3.3	0.08	4.05	2.12	0.46	4.28	6.6	0.08	3.51	3.13	0.58	9.11	7.69	0.22	5.05	3.7	0.22	8.82	5.88	0.19	6.54	2.6	0.49	7.12	5.88	0.19
3.3	0.08	4.05	7.69	0.22	5.05	3.3	0.08	4.05	6.6	0.08	3.51	5.88	0.19	6.54	3.7	0.22	8.82	6.25	0.43	1.96	2.6	0.49	7.12	3.3	0.08	4.05	2.12	0.46	4.28	6.6	0.08	3.51	3.13	0.58	9.11	7.69	0.22	5.05	3.7	0.22	8.82	5.88	0.19	6.54	2.6	0.49	7.12	5.88	0.19
3.3	0.08	4.05	7.69	0.22	5.05	3.3	0.08	4.05	6.6	0.08	3.51	5.88	0.19	6.54	2.43	0.55	7.64	6.25	0.43	1.96	2.6	0.49	7.12	3.3	0.08	4.05	2.12	0.46	4.28	6.6	0.08	3.51	3.13	0.58	9.11	7.69	0.22	5.05	3.7	0.22	8.82	5.88	0.19	6.54	2.6	0.49	7.12	5.88	0.19
3.3	0.08	4.05	7.69	0.22	5.05	3.3	0.08	4.05	6.6	0.08	3.51	5.88	0.19	6.54	2.43	0.55	7.64	6.25	0.43	1.96	2.6	0.49	7.12	3.3	0.08	4.05	2.12	0.46	4.28	6.6	0.08	3.51	3.13	0.58	9.11	7.69	0.22	5.05	3.7	0.22	8.82	5.88	0.19	6.54	2.6	0.49	7.12	5.88	0.19
3.3	0.08	4.05	7.69	0.22	5.05	3.3	0.08	4.05	6.6	0.08	3.51	5.88	0.19	6.54	2.43	0.55	7.64	6.25	0.43	1.96	2.6	0.49	7.12	3.3	0.08	4.05	2.12	0.46	4.28	6.6	0.08	3.51	3.13	0.58	9.11	7.69	0.22	5.05	3.7	0.22	8.82	5.88	0.19	6.54	2.6	0.49	7.12	5.88	0.19
3.3	0.08	4.05	7.69	0.22	5.05	3.3	0.08	4.05	6.6	0.08	3.51	5.88	0.19	6.54	2.43	0.55	7.64	6.25	0.43	1.96	2.6	0.49	7.12	3.3	0.08	4.05	2.12	0.46	4.28	6.6	0.08	3.51	3.13	0.58	9.11	7.69	0.22	5.05	3.7	0.22	8.82	5.88	0.19	6.54	2.6	0.49	7.12	5.88	0.19
3.3	0.08	4.05	7.69	0.22	5.05	3.3	0.08	4.05	6.6	0.08	3.51	5.88	0.19	6.54	2.43	0.55	7.64	6.25	0.43	1.96	2.6	0.49	7.12	3.3	0.08	4.05	2.12	0.46	4.28	6.6	0.08	3.51	3.13	0.58	9.11	7.69	0.22	5.05	3.7	0.22	8.82	5.88	0.19	6.54	2.6	0.49	7.12	5.88	0.19
3.3	0.08	4.05	7.69	0.22	5.05	3.3	0.08	4.05	6.6	0.08	3.51	5.88	0.19	6.54	2.43	0.55	7.64	6.25	0.43	1.96	2.6	0.49	7.12	3.3	0.08	4.05	2.12	0.46	4.28	6.6	0.08	3.51	3.13	0.58	9.11	7.69	0.22	5.05	3.7	0.22	8.82	5.88	0.19	6.54	2.6	0.49	7.12	5.88	0.19
3.3	0.08	4.05	7.69	0.22	5.05	3.3	0.08	4.05	3.03	0.46	4.85	5.88	0.19	6.54	2.43	0.55	7.64	6.25	0.43	1.96	2.6	0.49	7.12	3.3	0.08	4.05	2.12	0.46	4.28	6.6	0.08	3.51	3.13	0.58	9.11	7.69	0.22	5.05	3.7	0.22	8.82	5.88	0.19	6.54	2.6	0.49	7.12	7.69	0.22
3.3	0.08	4.05	7.69	0.22	5.05	3.3	0.08	4.05	3.03	0.46	4.85	5.88	0.19	6.54	2.43	0.55	7.64	6.25	0.43	1.96	2.6	0.49	7.12	3.3	0.08	4.05	2.12	0.46	4.28	6.6	0.08	3.51	3.13	0.58	9.11	7.69	0.22	5.05	3.7	0.22	8.82	5.88	0.19	6.54	2.6	0.49	7.12	7.69	0.22
3.3	0.08	4.05	2.6	0.49	7.12	3.3	0.08	4.05	6.6	0.08	3.51	5.88	0.19	6.54	2.43	0.55	7.64	7.14	0.08	6.6	1.79	0.27	5.45	3.3	0.08	4.05	2.6	0.49	7.12	5.21	0.38	1.62	3.13	0.58	9.11	7.69	0.22	5.05	2.6	0.49	7.12	5.88	0.19	6.54	5.21	0.38	1.62	2.43	0.55
3.3	0.08	4.05	2.6	0.49	7.12	3.3	0.08	4.05	6.6	0.08	3.51	5.88	0.19	6.54	2.43	0.55	7.64	7.14	0.08	6.6	1.79	0.27	5.45	3.3	0.08	4.05	2.6	0.49	7.12	5.21	0.38	1.62	3.13	0.58	9.11	7.69	0.22	5.05	2.6	0.49	7.12	5.88	0.19	6.54	5.21	0.38	1.62	2.43	0.55
3.3	0.08	4.05	7.14	0.08	6.6	3.3	0.08	4.05	6.6	0.08	3.51	5.88	0.19	6.54	3.7	0.22	8.82	2.6	0.49	7.12	2.6	0.73	6.38	3.3	0.08	4.05	3.7	0.22	8.82	5.88	0.19	6.54	3.13	0.58	9.11	7.69	0.22	5.05	2.6	0.49	7.12	5.88	0.19	6.54	7.69	0.22	5.05	6.6	0.08
3.3	0.08	4.05	7.14	0.08	6.6	3.3	0.08	4.05	6.6	0.08	3.51	5.88	0.19	6.54	3.7	0.22	8.82	3.03	0.46	4.85	2.6	0.73	6.38	3.3	0.08	4.05	3.7	0.22	8.82	5.88	0.19	6.54	3.13	0.58	9.11	6.6	0.08	3.51	2.6	0.49	7.12	5.88	0.19	6.54	7.14	0.08	6.6	7.69	0.22
3.3	0.08	4.05	7.14	0.08	6.6	3.3	0.08	4.05	6.6	0.08	3.51	5.88	0.19	6.54	3.7	0.22	8.82	3.03	0.46	4.85	2.6	0.73	6.38	3.3	0.08	4.05	3.7	0.22	8.82	5.88	0.19	6.54	3.13	0.58	9.11	6.6	0.08	3.51	2.6	0.49	7.12	5.88	0.19	6.54	7.14	0.08	6.6	7.69	0.22
3.3	0.08	4.05	7.14	0.08	6.6	3.3	0.08	4.05	6.6	0.08	3.51	5.88	0.19	6.54	3.7	0.22	8.82	3.03	0.46	4.85	2.6	0.73	6.38	3.3	0.08	4.05	3.7	0.22	8.82	5.88	0.19	6.54	3.13	0.58	9.11	6.6	0.08	3.51	2.6	0.49	7.12	5.88	0.19	6.54	7.14	0.08	6.6	5.88	0.19
3.3	0.08	4.05	7.14	0.08	6.6	3.3	0.08	4.05	6.6	0.08	3.51	5.88	0.19	6.54	3.13	0.58	9.11	3.03	0.46	4.85	2.6	0.73	6.38	3.3	0.08	4.05	3.7	0.22	8.82	5.88	0.19	6.54	3.13	0.58	9.11	6.6	0.08	3.51	2.6	0.49	7.12	5.88	0.19	6.54	7.14	0.08	6.6	2.6	0.49
6.6	0.08	3.51	2.6	0.49	7.12	2.6	0.73	6.38	7.14	0.08	6.6	5.88	0.19	6.54	7.14	0.08	6.6	6.25	0.43	1.96	2.7	0.26	3.89	2.6	0.73	6.38	2.12	0.46	4.28	7.14	0.08	6.6	3.7	0.22	8.82	7.69	0.22	5.05	7.14	0.08	6.6	3.03	0.2	0.9	5.88	0.19	6.54	7.14	0.08
3.57	0.14	1.77	7.14	0.08	6.6	3.3	0.08	4.05	6.6	0.08	3.51	5.88	0.19	6.54	3.7	0.22	8.82	3.03	0.46	4.85	3.3	0.08	4.05	3.3	0.08	4.05	3.7	0.22	8.82	5.88	0.19	6.54	3.13	0.58	9.11	6.6	0.08	3.51	2.6	0.49	7.12	5.88	0.19	6.54	7.14	0.08	6.6	7.69	0.22
3.57	0.14	1.77	7.14	0.08	6.6	3.3	0.08	4.05	6.6	0.08	3.51	5.88	0.19	6.54	3.7	0.22	8.82	3.03	0.46	4.85	3.3	0.08	4.05	3.3	0.08	4.05	3.7	0.22	8.82	5.88	0.19	6.54	3.13	0.58	9.11	6.6	0.08	3.51	2.6	0.49	7.12	5.88	0.19	6.54	7.14	0.08	6.6	7.69	0.22
3.57	0.14	1.77	7.14	0.08	6.6	3.3	0.08	4.05	6.6	0.08	3.51	5.88	0.19	6.54	3.7	0.22	8.82	3.03	0.46	4.85	3.3	0.08	4.05	3.3	0.08	4.05	3.7	0.22	8.82	5.88	0.19	6.54	3.13	0.58	9.11	6.6	0.08	3.51	2.6	0.49	7.12	5.88	0.19	6.54	7.14	0.08	6.6	7.69	0.22
3.57	0.14	1.77	7.14	0.08	6.6	3.3	0.08	4.05	6.6	0.08	3.51	5.88	0.19	6.54	3.7	0.22	8.82	3.03	0.46	4.85	3.3	0.08	4.05	3.3	0.08	4.05	3.7	0.22	8.82	5.88	0.19	6.54	3.13	0.58	9.11	6.6	0.08	3.51	2.6	0.49	7.12	5.88	0.19	6.54	7.14	0.08	6.6	7.69	0.22
7.69	0.22	5.05	2.7	0.26	3.89	2.6	0.73	6.38	3.03	0.46	4.85	5.88	0.19	6.54	2.43	0.55	7.64	6.25	0.43	1.96	2.7	0.26	3.89	3.3	0.08	4.05	2.6	0.49	7.12	2.43	0.55	7.64	3.13	0.58	9.11	7.69	0.22	5.05	7.14	0.08	6.6	3.7	0.22	8.82	7.14	0.08	6.6	3.03	0.2
5.88	0.19	6.54	7.14	0.08	6.6	3.3	0.08	4.05	6.6	0.08	3.51	5.88	0.19	6.54	3.7	0.22	8.82	3.03	0.46	4.85	3.3	0.08	4.05	3.3	0.08	4.05	3.7	0.22	8.82	5.88	0.19	6.54	3.13	0.58	9.11	6.6	0.08	3.51	2.6	0.49	7.12	5.88	0.19	6.54	7.14	0.08	6.6	7.69	0.22
5.88	0.19	6.54	7.14	0.08	6.6	3.3	0.08	4.05	6.6	0.08	3.51	5.88	0.19	6.54	3.7	0.22	8.82	3.03	0.46	4.85	3.3	0.08	4.05	3.3	0.08	4.05	3.7	0.22	8.82	5.88	0.19	6.54	3.13	0.58	9.11	6.6	0.08	3.51	2.6	0.49	7.12	5.88	0.19	6.54	7.14	0.08	6.6	7.69	0.22
5.88	0.19	6.54	7.14	0.08	6.6	3.3	0.08	4.05	6.6	0.08	3.51	5.88	0.19	6.54	3.7	0.22	8.82	3.03	0.46	4.85	3.3	0.08	4.05	3.3	0.08	4.05	3.7	0.22	8.82	5.88	0.19	6.54	3.13	0.58	9.11	6.6	0.08	3.51	2.6	0.49	7.12	5.88	0.19	6.54	7.14	0.08	6.6	7.69	0.22
5.88	0.19	6.54	7.14	0.08	6.6	3.3	0.08	4.05	6.6	0.08	3.51	5.88	0.19	6.54	3.7	0.22	8.82	3.03	0.46	4.85	3.3	0.08	4.05	3.3	0.08	4.05	3.7	0.22	8.82	5.88	0.19	6.54	3.13	0.58	9.11	5.88	0.19	6.54	2.6	0.49	7.12	5.88	0.19	6.54	7.14	0.08	6.6	7.69	0.22
5.88	0.19	6.54	7.14	0.08	6.6	3.3	0.08	4.05	6.6	0.08	3.51	5.88	0.19	6.54	3.7	0.22	8.82	3.03	0.46	4.85	3.3	0.08	4.05	3.3	0.08	4.05	3.7	0.22	8.82	5.88	0.19	6.54	3.13	0.58	9.11	3.03	0.46	4.85	3.7	0.22	8.82	5.88	0.19	6.54	7.14	0.08	6.6	7.69	0.22
5.88	0.19	6.54	7.14	0.08	6.6	3.3	0.08	4.05	6.6	0.08	3.51	5.88	0.19	6.54	3.7	0.22	8.82	3.03	0.46	4.85	3.13	0.58	9.11	3.3	0.08	4.05	3.7	0.22	8.82	5.88	0.19	6.54	3.13	0.58	9.11	6.6	0.08	3.51	2.6	0.49	7.12	5.88	0.19	6.54	7.14	0.08	6.6	7.69	0.22
5.88	0.19	6.54	7.14	0.08	6.6	3.3	0.08	4.05	6.6	0.08	3.51	5.88	0.19	6.54	3.7	0.22	8.82	3.03	0.46	4.85	3.13	0.58	9.11	3.3	0.08	4.05	3.7	0.22	8.82	5.88	0.19	6.54	3.13	0.58	9.11	6.6	0.08	3.51	2.6	0.49	7.12	5.88	0.19	6.54	7.14	0.08	6.6	7.69	0.22
5.88	0.19	6.54	7.14	0.08	6.6	3.3	0.08	4.05	6.6	0.08	3.51	5.88	0.19	6.54	2.43	0.55	7.64	3.03	0.46	4.85	3.3	0.08	4.05	3.3	0.08	4.05	3.7	0.22	8.82	5.88	0.19	6.54	3.13	0.58	9.11	6.6	0.08	3.51	2.6	0.49	7.12	5.88	0.19	6.54	7.14	0.08	6.6	7.69	0.22
2.12	0.42	6.77	3.3	0.08	4.05	3.3	0.08	4.05	3.03	0.46	4.85	7.69	0.22	5.05	2.53	0.28	3.71	6.25	0.43	1.96	2.43	0.55	7.64	2.6	0.73	6.38	3.7	0.22	8.82	6.6	0.08	3.51	3.13	0.58	9.11	7.14	0.08	6.6	2.6	0.49	7.12	6.6	0.08	3.51	3.03	0.2	0.9	7.14	0.08
2.7	0.26	3.89	7.69	0.22	5.05	3.3	0.08	4.05	6.6	0.08	3.51	5.88	0.19	6.54	3.7	0.22	8.82	6.25	0.43	1.96	2.6	0.49	7.12	3.3	0.08	4.05	2.12	0.46	4.28	6.6	0.08	3.51	3.13	0.58	9.11	7.69	0.22	5.05	3.7	0.22	8.82	5.88	0.19	6.54	2.6	0.49	7.12	5.88	0.19
2.7	0.26	3.89	7.69	0.22	5.05	3.3	0.08	4.05	6.6	0.08	3.51	5.88	0.19	6.54	2.43	0.55	7.64	6.25	0.43	1.96	2.6	0.49	7.12	3.3	0.08	4.05	2.12	0.46	4.28	6.6	0.08	3.51	3.13	0.58	9.11	7.69	0.22	5.05	3.7	0.22	8.82	5.88	0.19	6.54	2.6	0.49	7.12	5.88	0.19
2.7	0.26	3.89	7.69	0.22	5.05	3.3	0.08	4.05	6.6	0.08	3.51	5.88	0.19	6.54	2.43	0.55	7.64	6.25	0.43	1.96	2.6	0.49	7.12	3.3	0.08	4.05	2.12	0.46	4.28	6.6	0.08	3.51	3.13	0.58	9.11	7.69	0.22	5.05	3.7	0.22	8.82	5.88	0.19	6.54	2.6	0.49	7.12	5.88	0.19
2.7	0.26	3.89	7.69	0.22	5.05	3.3	0.08	4.05	6.6	0.08	3.51	5.88	0.19	6.54	2.43	0.55	7.64	6.25	0.43	1.96	2.6	0.49	7.12	3.3	0.08	4.05	2.12	0.46	4.28	6.6	0.08	3.51	3.13	0.58	9.11	7.69	0.22	5.05	3.7	0.22	8.82	5.88	0.19	6.54	2.6	0.49	7.12	5.88	0.19
3.7	0.22	8.82	7.69	0.22	5.05	6.6	0.08	3.51	7.69	0.22	5.05	7.69	0.22	5.05	5.21	0.38	1.62	2.6	0.49	7.12	7.69	0.22	5.05	5.88	0.19	6.54	2.43	0.55	7.64	3.03	0.2	0.9	7.69	0.22	5.05	3.7	0.22	8.82	7.69	0.22	5.05	5.88	0.19	6.54	7.69	0.22	5.05	3.7	0.22
3.7	0.22	8.82	7.69	0.22	5.05	6.6	0.08	3.51	7.69	0.22	5.05	7.14	0.08	6.6	5.21	0.38	1.62	2.6	0.49	7.12	3.7	0.22	8.82	5.88	0.19	6.54	3.7	0.22	8.82	5.88	0.19	6.54	3.7	0.22	8.82	3.13	0.58	9.11	7.69	0.22	5.05	7.69	0.22	5.05	5.21	0.38	1.62	3.7	0.22
3.7	0.22	8.82	7.69	0.22	5.05	3.03	0.46	4.85	7.69	0.22	5.05	7.14	0.08	6.6	6.6	0.08	3.51	3.7	0.22	8.82	3.03	0.2	0.9	5.88	0.19	6.54	3.7	0.22	8.82	5.21	0.38	1.62	3.7	0.22	8.82	3.13	0.58	9.11	7.14	0.08	6.6	5.88	0.19	6.54	5.88	0.19	6.54	2.6	0.49
3.7	0.22	8.82	5.88	0.19	6.54	6.6	0.08	3.51	3.13	0.58	9.11	3.7	0.22	8.82	5.88	0.19	6.54	7.14	0.08	6.6	6.6	0.08	3.51	5.88	0.19	6.54	3.7	0.22	8.82	3.03	0.2	0.9	5.88	0.19	6.54	3.13	0.58	9.11	7.69	0.22	5.05	7.69	0.22	5.05	3.03	0.46	4.85	3.7	0.22
3.7	0.22	8.82	5.88	0.19	6.54	6.6	0.08	3.51	7.14	0.08	6.6	3.7	0.22	8.82	5.21	0.38	1.62	2.6	0.49	7.12	3.7	0.22	8.82	5.88	0.19	6.54	2.43	0.55	7.64	2.43	0.55	7.64	5.21	0.38	1.62	3.13	0.58	9.11	7.69	0.22	5.05	5.21	0.38	1.62	5.88	0.19	6.54	3.7	0.22
3.7	0.22	8.82	5.88	0.19	6.54	6.6	0.08	3.51	3.03	0.46	4.85	6.6	0.08	3.51	7.14	0.08	6.6	7.69	0.22	5.05	6.6	0.08	3.51	7.14	0.08	6.6	3.7	0.22	8.82	7.69	0.22	5.05	5.21	0.38	1.62	3.13	0.58	9.11	7.69	0.22	5.05	5.88	0.19	6.54	6.6	0.08	3.51	3.7	0.22
3.3	0.08	4.05	6.6	0.08	3.51	3.03	0.46	4.85	3.03	0.46	4.85	2.12	0.46	4.28	2.6	0.49	7.12	7.69	0.22	5.05	5.88	0.19	6.54	6.6	0.08	3.51	3.7	0.22	8.82	7.14	0.08	6.6	5.88	0.19	6.54	3.13	0.58	9.11	7.69	0.22	5.05	3.7	0.22	8.82	3.7	0.22	8.82	3.03	0.2
3.3	0.08	4.05	6.6	0.08	3.51	3.03	0.46	4.85	3.03	0.46	4.85	2.12	0.46	4.28	2.6	0.49	7.12	7.69	0.22	5.05	5.88	0.19	6.54	6.6	0.08	3.51	3.7	0.22	8.82	7.14	0.08	6.6	5.88	0.19	6.54	3.13	0.58	9.11	7.69	0.22	5.05	3.7	0.22	8.82	3.7	0.22	8.82	3.03	0.2
3.3	0.08	4.05	7.69	0.22	5.05	6.6	0.08	3.51	3.7	0.22	8.82	7.69	0.22	5.05	6.6	0.08	3.51	3.7	0.22	8.82	2.6	0.49	7.12	5.88	0.19	6.54	2.43	0.55	7.64	2.43	0.55	7.64	5.88	0.19	6.54	3.13	0.58	9.11	2.6	0.49	7.12	5.88	0.19	6.54	5.88	0.19	6.54	2.43	0.55
3.3	0.08	4.05	7.69	0.22	5.05	2.53	0.28	3.71	3.03	0.46	4.85	2.43	0.55	7.64	7.69	0.22	5.05	3.03	0.46	4.85	3.13	0.58	9.11	5.88	0.19	6.54	2.6	0.49	7.12	7.14	0.08	6.6	6.6	0.08	3.51	3.13	0.58	9.11	7.69	0.22	5.05	5.88	0.19	6.54	5.88	0.19	6.54	2.43	0.55
3.3	0.08	4.05	5.88	0.19	6.54	6.6	0.08	3.51	7.69	0.22	5.05	2.43	0.55	7.64	5.21	0.38	1.62	5.88	0.19	6.54	2.6	0.49	7.12	6.6	0.08	3.51	2.43	0.55	7.64	7.69	0.22	5.05	7.14	0.08	6.6	3.13	0.58	9.11	7.69	0.22	5.05	7.14	0.08	6.6	7.69	0.22	5.05	3.7	0.22
3.3	0.08	4.05	7.14	0.08	6.6	6.6	0.08	3.51	3.7	0.22	8.82	7.14	0.08	6.6	5.88	0.19	6.54	2.6	0.49	7.12	2.6	0.49	7.12	7.69	0.22	5.05	3.7	0.22	8.82	2.6	0.49	7.12	3.7	0.22	8.82	3.13	0.58	9.11	7.69	0.22	5.05	7.69	0.22	5.05	5.21	0.38	1.62	3.7	0.22
6.6	0.08	3.51	5.88	0.19	6.54	3.03	0.46	4.85	7.14	0.08	6.6	6.6	0.08	3.51	5.21	0.38	1.62	7.14	0.08	6.6	7.69	0.22	5.05	5.88	0.19	6.54	2.6	0.49	7.12	2.43	0.55	7.64	3.7	0.22	8.82	3.13	0.58	9.11	7.69	0.22	5.05	7.69	0.22	5.05	5.88	0.19	6.54	3.7	0.22
3.13	0.58	9.11	5.88	0.19	6.54	6.6	0.08	3.51	7.69	0.22	5.05	7.69	0.22	5.05	7.14	0.08	6.6	2.6	0.49	7.12	7.69	0.22	5.05	5.88	0.19	6.54	2.43	0.55	7.64	7.14	0.08	6.6	7.14	0.08	6.6	3.13	0.58	9.11	7.69	0.22	5.05	7.14	0.08	6.6	2.6	0.49	7.12	3.7	0.22
3.13	0.58	9.11	5.88	0.19	6.54	5.88	0.19	6.54	3.03	0.46	4.85	2.6	0.49	7.12	5.21	0.38	1.62	7.14	0.08	6.6	2.43	0.55	7.64	5.88	0.19	6.54	3.7	0.22	8.82	3.13	0.58	9.11	5.88	0.19	6.54	3.13	0.58	9.11	5.21	0.38	1.62	7.69	0.22	5.05	6.6	0.08	3.51	3.03	0.2
3.13	0.58	9.11	7.14	0.08	6.6	6.6	0.08	3.51	7.14	0.08	6.6	3.7	0.22	8.82	5.21	0.38	1.62	2.43	0.55	7.64	7.69	0.22	5.05	5.88	0.19	6.54	2.43	0.55	7.64	7.14	0.08	6.6	7.69	0.22	5.05	3.13	0.58	9.11	5.21	0.38	1.62	7.69	0.22	5.05	3.7	0.22	8.82	3.7	0.22
3.13	0.58	9.11	7.14	0.08	6.6	3.03	0.46	4.85	7.69	0.22	5.05	3.13	0.58	9.11	5.88	0.19	6.54	3.7	0.22	8.82	7.14	0.08	6.6	3.7	0.22	8.82	3.7	0.22	8.82	7.14	0.08	6.6	7.14	0.08	6.6	3.13	0.58	9.11	7.69	0.22	5.05	7.14	0.08	6.6	7.69	0.22	5.05	3.7	0.22
7.69	0.22	5.05	5.88	0.19	6.54	5.88	0.19	6.54	7.69	0.22	5.05	7.69	0.22	5.05	7.14	0.08	6.6	6.25	0.43	1.96	6.6	0.08	3.51	6.6	0.08	3.51	3.7	0.22	8.82	7.69	0.22	5.05	6.6	0.08	3.51	3.13	0.58	9.11	7.69	0.22	5.05	7.14	0.08	6.6	7.69	0.22	5.05	3.7	0.22
1.79	0.27	5.45	5.88	0.19	6.54	6.6	0.08	3.51	3.7	0.22	8.82	3.7	0.22	8.82	7.14	0.08	6.6	2.43	0.55	7.64	7.14	0.08	6.6	6.6	0.08	3.51	3.7	0.22	8.82	3.13	0.58	9.11	5.88	0.19	6.54	3.13	0.58	9.11	7.69	0.22	5.05	5.88	0.19	6.54	5.88	0.19	6.54	3.13	0.58
1.79	0.27	5.45	5.88	0.19	6.54	6.6	0.08	3.51	7.69	0.22	5.05	2.43	0.55	7.64	7.14	0.08	6.6	2.43	0.55	7.64	7.14	0.08	6.6	5.88	0.19	6.54	2.43	0.55	7.64	2.43	0.55	7.64	5.88	0.19	6.54	3.13	0.58	9.11	7.69	0.22	5.05	7.14	0.08	6.6	5.88	0.19	6.54	3.7	0.22
1.79	0.27	5.45	2.12	0.42	6.77	5.88	0.19	6.54	2.6	0.49	7.12	3.03	0.46	4.85	2.12	0.42	6.77	5.21	0.38	1.62	3.03	0.46	4.85	3.7	0.22	8.82	3.7	0.22	8.82	6.6	0.08	3.51	2.6	0.49	7.12	3.03	0.46	4.85	2.6	0.73	6.38	3.7	0.22	8.82	7.14	0.08	6.6	6.25	0.43
5.88	0.19	6.54	3.03	0.46	4.85	7.14	0.08	6.6	2.6	0.49	7.12	7.69	0.22	5.05	6.6	0.08	3.51	2.43	0.55	7.64	5.88	0.19	6.54	5.88	0.19	6.54	2.6	0.49	7.12	3.13	0.58	9.11	7.14	0.08	6.6	3.13	0.58	9.11	7.14	0.08	6.6	5.88	0.19	6.54	5.88	0.19	6.54	2.43	0.55
2.12	0.42	6.77	5.88	0.19	6.54	3.03	0.46	4.85	6.6	0.08	3.51	3.13	0.58	9.11	2.6	0.49	7.12	3.03	0.2	0.9	5.88	0.19	6.54	3.7	0.22	8.82	3.7	0.22	8.82	3.13	0.58	9.11	2.43	0.55	7.64	3.7	0.22	8.82	3.7	0.22	8.82	3.13	0.58	9.11	7.69	0.22	5.05	2.6	0.49
2.12	0.42	6.77	7.14	0.08	6.6	6.6	0.08	3.51	7.69	0.22	5.05	7.69	0.22	5.05	5.21	0.38	1.62	7.14	0.08	6.6	7.14	0.08	6.6	5.88	0.19	6.54	2.43	0.55	7.64	3.03	0.2	0.9	5.21	0.38	1.62	3.7	0.22	8.82	7.69	0.22	5.05	5.88	0.19	6.54	5.88	0.19	6.54	3.7	0.22
2.12	0.42	6.77	7.14	0.08	6.6	6.6	0.08	3.51	7.14	0.08	6.6	7.14	0.08	6.6	5.21	0.38	1.62	3.7	0.22	8.82	2.6	0.49	7.12	3.03	0.2	0.9	2.43	0.55	7.64	3.7	0.22	8.82	7.69	0.22	5.05	3.13	0.58	9.11	5.88	0.19	6.54	5.88	0.19	6.54	6.25	0.43	1.96	3.03	0.2
2.12	0.46	4.28	7.69	0.22	5.05	5.21	0.38	1.62	7.69	0.22	5.05	3.7	0.22	8.82	7.14	0.08	6.6	3.7	0.22	8.82	2.43	0.55	7.64	3.7	0.22	8.82	2.6	0.49	7.12	3.7	0.22	8.82	7.14	0.08	6.6	3.13	0.58	9.11	7.69	0.22	5.05	5.88	0.19	6.54	5.88	0.19	6.54	3.13	0.58
2.12	0.46	4.28	5.88	0.19	6.54	6.6	0.08	3.51	6.6	0.08	3.51	2.43	0.55	7.64	7.14	0.08	6.6	7.14	0.08	6.6	5.88	0.19	6.54	7.69	0.22	5.05	5.88	0.19	6.54	7.69	0.22	5.05	3.7	0.22	8.82	3.03	0.2	0.9	7.14	0.08	6.6	3.7	0.22	8.82	5.21	0.38	1.62	3.7	0.22
2.12	0.46	4.28	5.88	0.19	6.54	6.6	0.08	3.51	7.69	0.22	5.05	3.03	0.2	0.9	5.21	0.38	1.62	3.03	0.2	0.9	7.14	0.08	6.6	7.69	0.22	5.05	2.43	0.55	7.64	2.43	0.55	7.64	7.14	0.08	6.6	3.13	0.58	9.11	7.69	0.22	5.05	7.14	0.08	6.6	7.69	0.22	5.05	3.7	0.22
2.12	0.46	4.28	5.88	0.19	6.54	6.6	0.08	3.51	7.69	0.22	5.05	3.13	0.58	9.11	7.69	0.22	5.05	5.88	0.19	6.54	2.43	0.55	7.64	7.69	0.22	5.05	2.6	0.73	6.38	7.14	0.08	6.6	7.69	0.22	5.05	3.13	0.58	9.11	5.21	0.38	1.62	5.88	0.19	6.54	5.21	0.38	1.62	2.6	0.49
2.12	0.46	4.28	5.88	0.19	6.54	6.6	0.08	3.51	7.69	0.22	5.05	2.6	0.49	7.12	5.21	0.38	1.62	3.03	0.2	0.9	2.6	0.49	7.12	7.69	0.22	5.05	2.43	0.55	7.64	2.43	0.55	7.64	7.14	0.08	6.6	3.13	0.58	9.11	7.69	0.22	5.05	7.14	0.08	6.6	7.69	0.22	5.05	3.7	0.22
2.12	0.46	4.28	5.88	0.19	6.54	6.6	0.08	3.51	7.14	0.08	6.6	3.03	0.2	0.9	5.21	0.38	1.62	3.03	0.2	0.9	2.6	0.49	7.12	7.69	0.22	5.05	2.43	0.55	7.64	3.03	0.2	0.9	3.03	0.2	0.9	3.13	0.58	9.11	7.69	0.22	5.05	6.6	0.08	3.51	7.14	0.08	6.6	3.7	0.22
2.12	0.46	4.28	5.88	0.19	6.54	6.6	0.08	3.51	7.14	0.08	6.6	3.03	0.2	0.9	5.21	0.38	1.62	3.03	0.2	0.9	2.6	0.49	7.12	7.69	0.22	5.05	2.43	0.55	7.64	3.03	0.2	0.9	3.03	0.2	0.9	3.13	0.58	9.11	7.69	0.22	5.05	6.6	0.08	3.51	7.14	0.08	6.6	3.7	0.22
2.12	0.46	4.28	5.88	0.19	6.54	6.6	0.08	3.51	7.14	0.08	6.6	3.03	0.2	0.9	5.21	0.38	1.62	3.03	0.2	0.9	2.6	0.49	7.12	7.69	0.22	5.05	2.43	0.55	7.64	2.43	0.55	7.64	3.03	0.2	0.9	3.13	0.58	9.11	7.69	0.22	5.05	6.6	0.08	3.51	7.14	0.08	6.6	3.7	0.22
2.12	0.46	4.28	5.88	0.19	6.54	6.6	0.08	3.51	7.14	0.08	6.6	3.03	0.2	0.9	5.21	0.38	1.62	3.03	0.2	0.9	2.6	0.49	7.12	7.69	0.22	5.05	2.43	0.55	7.64	2.43	0.55	7.64	3.03	0.2	0.9	3.13	0.58	9.11	7.69	0.22	5.05	6.6	0.08	3.51	7.14	0.08	6.6	3.7	0.22
2.12	0.46	4.28	5.88	0.19	6.54	6.6	0.08	3.51	7.14	0.08	6.6	3.03	0.2	0.9	5.21	0.38	1.62	3.03	0.2	0.9	2.6	0.49	7.12	7.69	0.22	5.05	2.43	0.55	7.64	2.43	0.55	7.64	3.03	0.2	0.9	3.13	0.58	9.11	7.69	0.22	5.05	6.6	0.08	3.51	7.14	0.08	6.6	3.7	0.22
2.12	0.46	4.28	5.88	0.19	6.54	6.6	0.08	3.51	7.14	0.08	6.6	3.03	0.2	0.9	5.21	0.38	1.62	3.03	0.2	0.9	2.6	0.49	7.12	7.69	0.22	5.05	2.43	0.55	7.64	2.43	0.55	7.64	3.03	0.2	0.9	3.13	0.58	9.11	7.69	0.22	5.05	6.6	0.08	3.51	7.14	0.08	6.6	3.7	0.22
2.12	0.46	4.28	5.88	0.19	6.54	6.6	0.08	3.51	7.14	0.08	6.6	3.03	0.2	0.9	5.21	0.38	1.62	3.03	0.2	0.9	2.6	0.49	7.12	7.69	0.22	5.05	2.43	0.55	7.64	2.43	0.55	7.64	3.03	0.2	0.9	3.13	0.58	9.11	7.69	0.22	5.05	6.6	0.08	3.51	7.14	0.08	6.6	3.7	0.22
2.12	0.46	4.28	5.88	0.19	6.54	6.6	0.08	3.51	7.14	0.08	6.6	2.6	0.49	7.12	5.21	0.38	1.62	3.7	0.22	8.82	2.6	0.49	7.12	7.69	0.22	5.05	3.7	0.22	8.82	3.03	0.2	0.9	3.7	0.22	8.82	3.13	0.58	9.11	7.69	0.22	5.05	6.6	0.08	3.51	5.88	0.19	6.54	2.43	0.55
2.12	0.46	4.28	5.88	0.19	6.54	3.03	0.46	4.85	2.43	0.55	7.64	7.69	0.22	5.05	5.88	0.19	6.54	2.43	0.55	7.64	3.7	0.22	8.82	5.88	0.19	6.54	2.6	0.49	7.12	7.69	0.22	5.05	5.88	0.19	6.54	3.13	0.58	9.11	5.21	0.38	1.62	7.69	0.22	5.05	5.21	0.38	1.62	3.7	0.22
2.12	0.46	4.28	5.88	0.19	6.54	3.03	0.46	4.85	2.43	0.55	7.64	7.69	0.22	5.05	5.88	0.19	6.54	2.43	0.55	7.64	3.7	0.22	8.82	5.88	0.19	6.54	2.6	0.49	7.12	7.69	0.22	5.05	5.88	0.19	6.54	3.13	0.58	9.11	5.21	0.38	1.62	7.69	0.22	5.05	5.21	0.38	1.62	3.7	0.22
2.12	0.46	4.28	5.88	0.19	6.54	3.03	0.46	4.85	2.43	0.55	7.64	7.69	0.22	5.05	5.88	0.19	6.54	2.43	0.55	7.64	3.7	0.22	8.82	5.88	0.19	6.54	2.6	0.49	7.12	7.69	0.22	5.05	5.88	0.19	6.54	3.13	0.58	9.11	5.21	0.38	1.62	7.69	0.22	5.05	5.21	0.38	1.62	3.7	0.22
2.12	0.46	4.28	5.88	0.19	6.54	3.03	0.46	4.85	2.43	0.55	7.64	7.69	0.22	5.05	5.88	0.19	6.54	2.43	0.55	7.64	3.7	0.22	8.82	5.88	0.19	6.54	2.6	0.49	7.12	7.69	0.22	5.05	5.88	0.19	6.54	3.13	0.58	9.11	5.21	0.38	1.62	7.69	0.22	5.05	5.21	0.38	1.62	3.7	0.22
2.12	0.46	4.28	5.88	0.19	6.54	3.03	0.46	4.85	2.43	0.55	7.64	7.69	0.22	5.05	5.88	0.19	6.54	2.43	0.55	7.64	3.7	0.22	8.82	5.88	0.19	6.54	2.6	0.49	7.12	7.69	0.22	5.05	5.88	0.19	6.54	3.13	0.58	9.11	5.21	0.38	1.62	7.69	0.22	5.05	5.21	0.38	1.62	3.7	0.22
2.12	0.46	4.28	5.88	0.19	6.54	3.03	0.46	4.85	2.43	0.55	7.64	7.69	0.22	5.05	5.88	0.19	6.54	2.43	0.55	7.64	3.7	0.22	8.82	5.88	0.19	6.54	2.6	0.49	7.12	7.69	0.22	5.05	5.88	0.19	6.54	3.13	0.58	9.11	5.21	0.38	1.62	7.14	0.08	6.6	5.21	0.38	1.62	3.7	0.22
2.12	0.46	4.28	5.88	0.19	6.54	3.03	0.46	4.85	2.43	0.55	7.64	7.69	0.22	5.05	5.88	0.19	6.54	2.43	0.55	7.64	2.6	0.49	7.12	7.69	0.22	5.05	2.6	0.49	7.12	7.69	0.22	5.05	5.88	0.19	6.54	3.13	0.58	9.11	5.21	0.38	1.62	6.6	0.08	3.51	5.21	0.38	1.62	3.7	0.22
2.12	0.46	4.28	5.88	0.19	6.54	3.03	0.46	4.85	2.43	0.55	7.64	7.69	0.22	5.05	5.88	0.19	6.54	2.43	0.55	7.64	2.6	0.49	7.12	7.69	0.22	5.05	2.6	0.49	7.12	7.69	0.22	5.05	5.88	0.19	6.54	3.13	0.58	9.11	5.21	0.38	1.62	5.88	0.19	6.54	5.21	0.38	1.62	3.13	0.58
2.12	0.46	4.28	7.14	0.08	6.6	6.6	0.08	3.51	2.6	0.49	7.12	5.88	0.19	6.54	6.6	0.08	3.51	3.7	0.22	8.82	3.03	0.2	0.9	5.88	0.19	6.54	3.7	0.22	8.82	3.13	0.58	9.11	7.69	0.22	5.05	3.13	0.58	9.11	7.69	0.22	5.05	3.7	0.22	8.82	5.88	0.19	6.54	3.03	0.2
2.43	0.55	7.64	3.7	0.22	8.82	6.6	0.08	3.51	7.14	0.08	6.6	3.7	0.22	8.82	3.13	0.58	9.11	3.13	0.58	9.11	3.7	0.22	8.82	5.21	0.38	1.62	3.7	0.22	8.82	3.7	0.22	8.82	5.21	0.38	1.62	3.03	0.2	0.9	3.13	0.58	9.11	6.6	0.08	3.51	6.6	0.08	3.51	3.03	0.2
2.43	0.55	7.64	5.88	0.19	6.54	6.6	0.08	3.51	7.69	0.22	5.05	7.14	0.08	6.6	7.69	0.22	5.05	2.6	0.49	7.12	5.88	0.19	6.54	6.6	0.08	3.51	3.03	0.2	0.9	2.43	0.55	7.64	7.69	0.22	5.05	3.13	0.58	9.11	7.69	0.22	5.05	5.88	0.19	6.54	5.88	0.19	6.54	3.7	0.22
2.6	0.49	7.12	7.69	0.22	5.05	3.03	0.46	4.85	3.7	0.22	8.82	7.14	0.08	6.6	5.88	0.19	6.54	2.6	0.49	7.12	2.43	0.55	7.64	3.7	0.22	8.82	3.7	0.22	8.82	2.43	0.55	7.64	7.14	0.08	6.6	3.13	0.58	9.11	7.69	0.22	5.05	2.6	0.49	7.12	5.21	0.38	1.62	3.7	0.22
2.6	0.49	7.12	7.69	0.22	5.05	3.03	0.46	4.85	7.69	0.22	5.05	7.14	0.08	6.6	2.43	0.55	7.64	3.7	0.22	8.82	2.43	0.55	7.64	3.7	0.22	8.82	2.43	0.55	7.64	7.14	0.08	6.6	7.69	0.22	5.05	3.13	0.58	9.11	7.14	0.08	6.6	7.69	0.22	5.05	7.69	0.22	5.05	3.7	0.22
2.6	0.49	7.12	7.69	0.22	5.05	3.03	0.46	4.85	7.69	0.22	5.05	7.14	0.08	6.6	2.43	0.55	7.64	3.7	0.22	8.82	2.43	0.55	7.64	3.7	0.22	8.82	2.43	0.55	7.64	7.14	0.08	6.6	7.69	0.22	5.05	3.13	0.58	9.11	7.14	0.08	6.6	7.69	0.22	5.05	7.69	0.22	5.05	3.7	0.22
2.6	0.49	7.12	7.69	0.22	5.05	3.03	0.46	4.85	7.69	0.22	5.05	7.14	0.08	6.6	2.43	0.55	7.64	3.7	0.22	8.82	2.43	0.55	7.64	3.7	0.22	8.82	2.43	0.55	7.64	7.14	0.08	6.6	7.69	0.22	5.05	3.13	0.58	9.11	7.14	0.08	6.6	7.69	0.22	5.05	7.69	0.22	5.05	3.7	0.22
2.6	0.49	7.12	7.69	0.22	5.05	3.03	0.46	4.85	7.69	0.22	5.05	7.14	0.08	6.6	2.43	0.55	7.64	3.7	0.22	8.82	2.43	0.55	7.64	3.7	0.22	8.82	2.43	0.55	7.64	7.14	0.08	6.6	7.69	0.22	5.05	3.13	0.58	9.11	7.14	0.08	6.6	7.69	0.22	5.05	7.69	0.22	5.05	3.7	0.22
2.6	0.49	7.12	7.69	0.22	5.05	3.03	0.46	4.85	7.69	0.22	5.05	7.14	0.08	6.6	2.43	0.55	7.64	3.7	0.22	8.82	2.43	0.55	7.64	3.7	0.22	8.82	2.43	0.55	7.64	7.14	0.08	6.6	7.69	0.22	5.05	3.13	0.58	9.11	7.14	0.08	6.6	7.69	0.22	5.05	7.69	0.22	5.05	3.7	0.22
2.6	0.49	7.12	7.69	0.22	5.05	3.03	0.46	4.85	7.69	0.22	5.05	7.14	0.08	6.6	2.43	0.55	7.64	3.7	0.22	8.82	2.43	0.55	7.64	3.7	0.22	8.82	2.43	0.55	7.64	7.14	0.08	6.6	7.69	0.22	5.05	3.13	0.58	9.11	7.14	0.08	6.6	7.69	0.22	5.05	7.69	0.22	5.05	3.7	0.22
2.6	0.49	7.12	7.69	0.22	5.05	3.03	0.46	4.85	7.69	0.22	5.05	7.14	0.08	6.6	2.43	0.55	7.64	3.7	0.22	8.82	2.43	0.55	7.64	3.7	0.22	8.82	2.43	0.55	7.64	7.14	0.08	6.6	7.69	0.22	5.05	3.13	0.58	9.11	7.14	0.08	6.6	7.69	0.22	5.05	7.69	0.22	5.05	3.7	0.22
2.6	0.49	7.12	7.69	0.22	5.05	3.03	0.46	4.85	7.14	0.08	6.6	7.14	0.08	6.6	5.88	0.19	6.54	3.7	0.22	8.82	2.43	0.55	7.64	5.88	0.19	6.54	2.43	0.55	7.64	3.03	0.2	0.9	7.14	0.08	6.6	3.13	0.58	9.11	7.69	0.22	5.05	7.14	0.08	6.6	5.21	0.38	1.62	3.7	0.22
2.6	0.49	7.12	7.14	0.08	6.6	2.7	0.26	3.89	7.69	0.22	5.05	7.69	0.22	5.05	6.6	0.08	3.51	3.03	0.46	4.85	2.43	0.55	7.64	5.88	0.19	6.54	2.43	0.55	7.64	3.13	0.58	9.11	7.14	0.08	6.6	3.13	0.58	9.11	7.69	0.22	5.05	7.14	0.08	6.6	5.88	0.19	6.54	2.43	0.55
2.6	0.49	7.12	7.14	0.08	6.6	2.53	0.28	3.71	7.69	0.22	5.05	7.69	0.22	5.05	6.6	0.08	3.51	3.03	0.46	4.85	2.43	0.55	7.64	5.88	0.19	6.54	2.43	0.55	7.64	3.13	0.58	9.11	7.14	0.08	6.6	3.13	0.58	9.11	7.69	0.22	5.05	7.14	0.08	6.6	5.88	0.19	6.54	2.43	0.55
2.6	0.49	7.12	7.14	0.08	6.6	3.03	0.46	4.85	3.7	0.22	8.82	3.7	0.22	8.82	7.69	0.22	5.05	2.43	0.55	7.64	7.14	0.08	6.6	5.88	0.19	6.54	2.43	0.55	7.64	3.03	0.46	4.85	5.88	0.19	6.54	3.13	0.58	9.11	7.69	0.22	5.05	7.69	0.22	5.05	5.88	0.19	6.54	3.7	0.22
2.6	0.49	7.12	7.14	0.08	6.6	3.03	0.46	4.85	3.7	0.22	8.82	7.69	0.22	5.05	5.88	0.19	6.54	3.7	0.22	8.82	2.6	0.49	7.12	5.88	0.19	6.54	3.7	0.22	8.82	7.14	0.08	6.6	3.03	0.2	0.9	3.13	0.58	9.11	7.69	0.22	5.05	7.69	0.22	5.05	5.21	0.38	1.62	3.7	0.22
2.6	0.49	7.12	7.14	0.08	6.6	3.03	0.46	4.85	7.69	0.22	5.05	5.88	0.19	6.54	5.88	0.19	6.54	3.7	0.22	8.82	3.03	0.2	0.9	2.6	0.49	7.12	3.7	0.22	8.82	2.43	0.55	7.64	5.88	0.19	6.54	3.13	0.58	9.11	7.69	0.22	5.05	7.69	0.22	5.05	5.21	0.38	1.62	2.6	0.49
7.14	0.08	6.6	3.13	0.58	9.11	6.6	0.08	3.51	7.69	0.22	5.05	5.88	0.19	6.54	7.14	0.08	6.6	3.03	0.2	0.9	3.7	0.22	8.82	6.6	0.08	3.51	3.7	0.22	8.82	2.43	0.55	7.64	3.03	0.2	0.9	3.13	0.58	9.11	7.69	0.22	5.05	5.88	0.19	6.54	5.21	0.38	1.62	2.43	0.55
7.14	0.08	6.6	3.13	0.58	9.11	5.88	0.19	6.54	2.6	0.49	7.12	3.03	0.46	4.85	2.12	0.46	4.28	2.6	0.73	6.38	3.7	0.22	8.82	2.6	0.73	6.38	2.53	0.28	3.71	5.88	0.19	6.54	3.3	0.08	4.05	6.6	0.08	3.51	6.6	0.08	3.51	2.53	0.28	3.71	3.57	0.14	1.77	5.88	0.19
7.14	0.08	6.6	3.57	0.14	1.77	2.12	0.46	4.28	3.57	0.14	1.77	7.14	0.08	6.6	2.6	0.49	7.12	3.03	0.46	4.85	5.88	0.19	6.54	7.14	0.08	6.6	2.7	0.26	3.89	3.57	0.14	1.77	2.7	0.26	3.89	3.13	0.58	9.11	1.79	0.27	5.45	7.14	0.08	6.6	1.79	0.27	5.45	2.53	0.28
7.14	0.08	6.6	2.43	0.55	7.64	7.69	0.22	5.05	3.3	0.08	4.05	2.6	0.49	7.12	3.3	0.08	4.05	2.6	0.49	7.12	7.69	0.22	5.05	2.43	0.55	7.64	7.69	0.22	5.05	2.43	0.55	7.64	7.69	0.22	5.05	2.12	0.46	4.28	3.7	0.22	8.82	5.88	0.19	6.54	7.69	0.22	5.05	3.7	0.22
6.25	0.43	1.96	5.88	0.19	6.54	3.03	0.46	4.85	7.69	0.22	5.05	6.6	0.08	3.51	7.14	0.08	6.6	3.03	0.2	0.9	5.88	0.19	6.54	5.21	0.38	1.62	3.13	0.58	9.11	2.43	0.55	7.64	5.88	0.19	6.54	3.13	0.58	9.11	7.69	0.22	5.05	7.14	0.08	6.6	5.88	0.19	6.54	3.13	0.58
0.00000	0.00000	0.00000	3.7	0.22	8.82	3.7	0.22	8.82	6.6	0.08	3.51	5.88	0.19	6.54	3.7	0.22	8.82	7.14	0.08	6.6	2.6	0.49	7.12	3.03	0.2	0.9	5.88	0.19	6.54	3.7	0.22	8.82	2.43	0.55	7.64	7.69	0.22	5.05	3.13	0.58	9.11	7.14	0.08	6.6	2.6	0.49	7.12	5.88	0.19
0.00000	0.00000	0.00000	3.7	0.22	8.82	3.13	0.58	9.11	3.7	0.22	8.82	3.13	0.58	9.11	2.12	0.46	4.28	2.12	0.46	4.28	7.14	0.08	6.6	2.6	0.73	6.38	2.53	0.28	3.71	7.69	0.22	5.05	1.79	0.27	5.45	5.88	0.19	6.54	1.79	0.27	5.45	2.7	0.26	3.89	7.14	0.08	6.6	2.6	0.73
0.00000	0.00000	0.00000	3.7	0.22	8.82	5.88	0.19	6.54	5.88	0.19	6.54	7.69	0.22	5.05	2.43	0.55	7.64	5.21	0.38	1.62	3.03	0.46	4.85	7.69	0.22	5.05	5.88	0.19	6.54	3.7	0.22	8.82	2.6	0.49	7.12	3.03	0.2	0.9	3.13	0.58	9.11	7.69	0.22	5.05	5.88	0.19	6.54	5.88	0.19
0.00000	0.00000	0.00000	3.7	0.22	8.82	5.88	0.19	6.54	3.03	0.46	4.85	7.69	0.22	5.05	5.21	0.38	1.62	7.69	0.22	5.05	2.43	0.55	7.64	7.14	0.08	6.6	5.21	0.38	1.62	3.7	0.22	8.82	5.21	0.38	1.62	5.88	0.19	6.54	3.13	0.58	9.11	7.69	0.22	5.05	6.6	0.08	3.51	5.21	0.38
0.00000	0.00000	0.00000	3.7	0.22	8.82	2.6	0.49	7.12	6.6	0.08	3.51	5.88	0.19	6.54	3.7	0.22	8.82	5.21	0.38	1.62	2.6	0.49	7.12	7.14	0.08	6.6	5.88	0.19	6.54	3.7	0.22	8.82	7.14	0.08	6.6	5.88	0.19	6.54	3.7	0.22	8.82	7.69	0.22	5.05	7.69	0.22	5.05	3.03	0.2
0.00000	0.00000	0.00000	2.6	0.73	6.38	5.88	0.19	6.54	6.6	0.08	3.51	7.69	0.22	5.05	3.13	0.58	9.11	3.7	0.22	8.82	3.03	0.2	0.9	3.7	0.22	8.82	2.6	0.49	7.12	3.7	0.22	8.82	3.7	0.22	8.82	5.88	0.19	6.54	3.13	0.58	9.11	7.69	0.22	5.05	7.14	0.08	6.6	5.88	0.19
0.00000	0.00000	0.00000	3.3	0.08	4.05	6.6	0.08	3.51	3.03	0.2	0.9	2.12	0.46	4.28	2.12	0.46	4.28	1.79	0.27	5.45	3.3	0.08	4.05	3.3	0.08	4.05	5.88	0.19	6.54	2.43	0.55	7.64	5.88	0.19	6.54	7.69	0.22	5.05	3.7	0.22	8.82	7.69	0.22	5.05	7.69	0.22	5.05	3.13	0.58
0.00000	0.00000	0.00000	3.3	0.08	4.05	5.88	0.19	6.54	6.6	0.08	3.51	7.69	0.22	5.05	2.12	0.46	4.28	6.6	0.08	3.51	3.7	0.22	8.82	7.69	0.22	5.05	7.14	0.08	6.6	2.43	0.55	7.64	3.03	0.2	0.9	5.88	0.19	6.54	3.13	0.58	9.11	7.69	0.22	5.05	5.88	0.19	6.54	6.6	0.08
0.00000	0.00000	0.00000	3.3	0.08	4.05	5.88	0.19	6.54	3.03	0.46	4.85	7.14	0.08	6.6	3.13	0.58	9.11	5.21	0.38	1.62	3.03	0.2	0.9	2.43	0.55	7.64	2.43	0.55	7.64	3.7	0.22	8.82	5.88	0.19	6.54	7.14	0.08	6.6	3.7	0.22	8.82	5.21	0.38	1.62	5.88	0.19	6.54	3.7	0.22
0.00000	0.00000	0.00000	3.3	0.08	4.05	5.88	0.19	6.54	3.03	0.46	4.85	3.03	0.46	4.85	3.7	0.22	8.82	7.69	0.22	5.05	3.7	0.22	8.82	5.88	0.19	6.54	5.88	0.19	6.54	3.7	0.22	8.82	7.14	0.08	6.6	7.69	0.22	5.05	3.13	0.58	9.11	7.69	0.22	5.05	6.6	0.08	3.51	7.14	0.08
0.00000	0.00000	0.00000	6.6	0.08	3.51	3.7	0.22	8.82	6.6	0.08	3.51	3.03	0.46	4.85	2.6	0.49	7.12	7.14	0.08	6.6	7.14	0.08	6.6	7.69	0.22	5.05	5.88	0.19	6.54	2.43	0.55	7.64	5.88	0.19	6.54	7.69	0.22	5.05	3.13	0.58	9.11	7.69	0.22	5.05	3.13	0.58	9.11	7.69	0.22
0.00000	0.00000	0.00000	6.6	0.08	3.51	5.88	0.19	6.54	2.7	0.26	3.89	7.69	0.22	5.05	6.6	0.08	3.51	5.88	0.19	6.54	3.03	0.2	0.9	2.43	0.55	7.64	5.88	0.19	6.54	2.43	0.55	7.64	3.7	0.22	8.82	6.6	0.08	3.51	3.13	0.58	9.11	7.69	0.22	5.05	5.88	0.19	6.54	5.88	0.19
0.00000	0.00000	0.00000	6.6	0.08	3.51	5.88	0.19	6.54	3.03	0.46	4.85	7.69	0.22	5.05	2.6	0.49	7.12	5.21	0.38	1.62	7.14	0.08	6.6	7.14	0.08	6.6	5.88	0.19	6.54	2.43	0.55	7.64	3.13	0.58	9.11	6.6	0.08	3.51	3.13	0.58	9.11	7.69	0.22	5.05	3.7	0.22	8.82	5.88	0.19
0.00000	0.00000	0.00000	6.6	0.08	3.51	2.43	0.55	7.64	7.69	0.22	5.05	7.14	0.08	6.6	3.03	0.46	4.85	2.43	0.55	7.64	2.43	0.55	7.64	7.69	0.22	5.05	6.6	0.08	3.51	3.7	0.22	8.82	2.53	0.28	3.71	5.88	0.19	6.54	6.25	0.43	1.96	3.7	0.22	8.82	3.03	0.46	4.85	2.53	0.28
0.00000	0.00000	0.00000	3.13	0.58	9.11	5.88	0.19	6.54	2.6	0.49	7.12	7.69	0.22	5.05	7.69	0.22	5.05	3.03	0.46	4.85	5.88	0.19	6.54	3.7	0.22	8.82	5.88	0.19	6.54	2.43	0.55	7.64	7.69	0.22	5.05	5.88	0.19	6.54	3.13	0.58	9.11	7.69	0.22	5.05	5.88	0.19	6.54	2.6	0.49
0.00000	0.00000	0.00000	3.13	0.58	9.11	7.14	0.08	6.6	6.6	0.08	3.51	7.69	0.22	5.05	7.14	0.08	6.6	6.6	0.08	3.51	3.7	0.22	8.82	7.14	0.08	6.6	5.88	0.19	6.54	2.43	0.55	7.64	3.13	0.58	9.11	7.69	0.22	5.05	3.13	0.58	9.11	7.69	0.22	5.05	5.88	0.19	6.54	6.6	0.08
0.00000	0.00000	0.00000	3.57	0.14	1.77	7.14	0.08	6.6	6.6	0.08	3.51	7.69	0.22	5.05	2.6	0.49	7.12	7.14	0.08	6.6	2.12	0.42	6.77	7.14	0.08	6.6	5.88	0.19	6.54	3.7	0.22	8.82	7.69	0.22	5.05	3.7	0.22	8.82	3.7	0.22	8.82	7.69	0.22	5.05	7.69	0.22	5.05	5.88	0.19
0.00000	0.00000	0.00000	7.69	0.22	5.05	3.13	0.58	9.11	3.7	0.22	8.82	7.14	0.08	6.6	2.53	0.28	3.71	7.14	0.08	6.6	3.13	0.58	9.11	2.53	0.28	3.71	7.69	0.22	5.05	2.7	0.26	3.89	3.13	0.58	9.11	2.43	0.55	7.64	2.6	0.73	6.38	5.88	0.19	6.54	2.7	0.26	3.89	2.12	0.42
0.00000	0.00000	0.00000	7.69	0.22	5.05	7.69	0.22	5.05	5.88	0.19	6.54	3.03	0.46	4.85	7.69	0.22	5.05	5.21	0.38	1.62	7.69	0.22	5.05	6.6	0.08	3.51	5.88	0.19	6.54	3.03	0.2	0.9	2.43	0.55	7.64	5.88	0.19	6.54	3.13	0.58	9.11	3.03	0.46	4.85	3.7	0.22	8.82	7.69	0.22
0.00000	0.00000	0.00000	7.69	0.22	5.05	5.88	0.19	6.54	7.69	0.22	5.05	7.14	0.08	6.6	2.12	0.42	6.77	3.03	0.46	4.85	1.79	0.27	5.45	2.7	0.26	3.89	7.69	0.22	5.05	2.12	0.46	4.28	2.43	0.55	7.64	2.6	0.49	7.12	2.43	0.55	7.64	2.6	0.49	7.12	7.69	0.22	5.05	3.7	0.22
0.00000	0.00000	0.00000	7.69	0.22	5.05	5.88	0.19	6.54	3.03	0.46	4.85	7.14	0.08	6.6	7.69	0.22	5.05	5.21	0.38	1.62	3.03	0.2	0.9	3.03	0.2	0.9	5.88	0.19	6.54	2.6	0.49	7.12	3.03	0.46	4.85	7.69	0.22	5.05	3.13	0.58	9.11	7.69	0.22	5.05	5.21	0.38	1.62	7.69	0.22
0.00000	0.00000	0.00000	7.69	0.22	5.05	2.12	0.42	6.77	3.03	0.46	4.85	7.69	0.22	5.05	6.25	0.43	1.96	3.13	0.58	9.11	2.6	0.49	7.12	2.12	0.46	4.28	3.7	0.22	8.82	2.43	0.55	7.64	3.13	0.58	9.11	6.6	0.08	3.51	3.13	0.58	9.11	7.69	0.22	5.05	7.14	0.08	6.6	5.88	0.19
0.00000	0.00000	0.00000	7.69	0.22	5.05	2.7	0.26	3.89	6.6	0.08	3.51	3.03	0.46	4.85	6.6	0.08	3.51	5.21	0.38	1.62	2.6	0.49	7.12	7.14	0.08	6.6	5.88	0.19	6.54	3.7	0.22	8.82	7.14	0.08	6.6	2.6	0.49	7.12	3.13	0.58	9.11	7.69	0.22	5.05	5.88	0.19	6.54	5.88	0.19
0.00000	0.00000	0.00000	1.79	0.27	5.45	5.88	0.19	6.54	6.6	0.08	3.51	7.69	0.22	5.05	2.43	0.55	7.64	7.14	0.08	6.6	2.43	0.55	7.64	7.14	0.08	6.6	5.88	0.19	6.54	3.7	0.22	8.82	3.13	0.58	9.11	5.88	0.19	6.54	3.13	0.58	9.11	7.69	0.22	5.05	5.88	0.19	6.54	5.88	0.19
0.00000	0.00000	0.00000	1.79	0.27	5.45	5.88	0.19	6.54	6.6	0.08	3.51	7.69	0.22	5.05	2.43	0.55	7.64	7.14	0.08	6.6	2.43	0.55	7.64	7.14	0.08	6.6	5.88	0.19	6.54	3.7	0.22	8.82	3.13	0.58	9.11	5.88	0.19	6.54	3.13	0.58	9.11	7.69	0.22	5.05	5.88	0.19	6.54	5.88	0.19
0.00000	0.00000	0.00000	1.79	0.27	5.45	5.88	0.19	6.54	6.6	0.08	3.51	7.69	0.22	5.05	2.43	0.55	7.64	7.14	0.08	6.6	2.43	0.55	7.64	7.14	0.08	6.6	5.88	0.19	6.54	2.43	0.55	7.64	2.43	0.55	7.64	5.88	0.19	6.54	3.13	0.58	9.11	7.69	0.22	5.05	7.14	0.08	6.6	5.88	0.19
0.00000	0.00000	0.00000	1.79	0.27	5.45	5.88	0.19	6.54	6.6	0.08	3.51	7.69	0.22	5.05	2.43	0.55	7.64	7.14	0.08	6.6	2.43	0.55	7.64	7.14	0.08	6.6	5.88	0.19	6.54	2.43	0.55	7.64	2.43	0.55	7.64	5.88	0.19	6.54	3.13	0.58	9.11	7.69	0.22	5.05	7.14	0.08	6.6	5.88	0.19
0.00000	0.00000	0.00000	1.79	0.27	5.45	5.88	0.19	6.54	6.6	0.08	3.51	7.69	0.22	5.05	2.43	0.55	7.64	7.14	0.08	6.6	2.43	0.55	7.64	7.14	0.08	6.6	5.88	0.19	6.54	2.43	0.55	7.64	2.43	0.55	7.64	5.88	0.19	6.54	3.13	0.58	9.11	7.69	0.22	5.05	7.14	0.08	6.6	5.88	0.19
0.00000	0.00000	0.00000	1.79	0.27	5.45	5.88	0.19	6.54	6.6	0.08	3.51	7.69	0.22	5.05	2.43	0.55	7.64	7.14	0.08	6.6	2.43	0.55	7.64	7.14	0.08	6.6	5.88	0.19	6.54	2.43	0.55	7.64	2.43	0.55	7.64	5.88	0.19	6.54	3.13	0.58	9.11	7.69	0.22	5.05	7.14	0.08	6.6	5.88	0.19
0.00000	0.00000	0.00000	1.79	0.27	5.45	5.88	0.19	6.54	6.6	0.08	3.51	7.69	0.22	5.05	2.43	0.55	7.64	7.14	0.08	6.6	2.43	0.55	7.64	7.14	0.08	6.6	5.88	0.19	6.54	2.43	0.55	7.64	2.43	0.55	7.64	5.88	0.19	6.54	3.13	0.58	9.11	7.69	0.22	5.05	7.14	0.08	6.6	5.88	0.19
0.00000	0.00000	0.00000	1.79	0.27	5.45	5.88	0.19	6.54	6.6	0.08	3.51	7.69	0.22	5.05	2.43	0.55	7.64	7.14	0.08	6.6	2.43	0.55	7.64	7.14	0.08	6.6	5.88	0.19	6.54	2.43	0.55	7.64	2.43	0.55	7.64	5.88	0.19	6.54	3.13	0.58	9.11	7.69	0.22	5.05	7.14	0.08	6.6	5.88	0.19
0.00000	0.00000	0.00000	1.79	0.27	5.45	5.88	0.19	6.54	6.6	0.08	3.51	7.69	0.22	5.05	2.43	0.55	7.64	7.14	0.08	6.6	2.43	0.55	7.64	7.14	0.08	6.6	5.88	0.19	6.54	2.43	0.55	7.64	2.43	0.55	7.64	5.88	0.19	6.54	3.13	0.58	9.11	7.69	0.22	5.05	7.14	0.08	6.6	5.88	0.19
0.00000	0.00000	0.00000	1.79	0.27	5.45	5.88	0.19	6.54	6.6	0.08	3.51	7.69	0.22	5.05	2.43	0.55	7.64	7.14	0.08	6.6	2.43	0.55	7.64	7.14	0.08	6.6	5.88	0.19	6.54	2.43	0.55	7.64	2.43	0.55	7.64	5.88	0.19	6.54	3.13	0.58	9.11	7.69	0.22	5.05	7.14	0.08	6.6	5.88	0.19
0.00000	0.00000	0.00000	1.79	0.27	5.45	5.88	0.19	6.54	6.6	0.08	3.51	7.69	0.22	5.05	2.43	0.55	7.64	7.14	0.08	6.6	2.43	0.55	7.64	7.14	0.08	6.6	5.88	0.19	6.54	2.43	0.55	7.64	2.43	0.55	7.64	5.88	0.19	6.54	3.13	0.58	9.11	7.69	0.22	5.05	7.14	0.08	6.6	5.88	0.19
0.00000	0.00000	0.00000	1.79	0.27	5.45	5.88	0.19	6.54	6.6	0.08	3.51	7.14	0.08	6.6	2.43	0.55	7.64	7.14	0.08	6.6	2.43	0.55	7.64	7.14	0.08	6.6	6.6	0.08	3.51	3.7	0.22	8.82	3.13	0.58	9.11	5.88	0.19	6.54	3.13	0.58	9.11	7.69	0.22	5.05	5.88	0.19	6.54	5.88	0.19
0.00000	0.00000	0.00000	1.79	0.27	5.45	5.88	0.19	6.54	6.6	0.08	3.51	7.14	0.08	6.6	2.43	0.55	7.64	7.14	0.08	6.6	2.43	0.55	7.64	7.14	0.08	6.6	6.6	0.08	3.51	3.7	0.22	8.82	3.13	0.58	9.11	5.88	0.19	6.54	3.13	0.58	9.11	7.69	0.22	5.05	5.88	0.19	6.54	5.21	0.38
0.00000	0.00000	0.00000	1.79	0.27	5.45	5.88	0.19	6.54	6.6	0.08	3.51	7.14	0.08	6.6	2.43	0.55	7.64	7.14	0.08	6.6	2.43	0.55	7.64	7.14	0.08	6.6	5.88	0.19	6.54	2.43	0.55	7.64	2.43	0.55	7.64	5.88	0.19	6.54	3.13	0.58	9.11	7.69	0.22	5.05	7.14	0.08	6.6	5.88	0.19
0.00000	0.00000	0.00000	5.88	0.19	6.54	3.7	0.22	8.82	6.6	0.08	3.51	3.03	0.46	4.85	2.6	0.49	7.12	7.69	0.22	5.05	3.7	0.22	8.82	2.6	0.49	7.12	5.88	0.19	6.54	2.43	0.55	7.64	2.43	0.55	7.64	7.14	0.08	6.6	3.13	0.58	9.11	7.69	0.22	5.05	3.7	0.22	8.82	5.88	0.19
0.00000	0.00000	0.00000	5.88	0.19	6.54	3.7	0.22	8.82	6.6	0.08	3.51	3.03	0.46	4.85	2.6	0.49	7.12	7.69	0.22	5.05	3.7	0.22	8.82	2.6	0.49	7.12	5.88	0.19	6.54	2.43	0.55	7.64	2.43	0.55	7.64	7.14	0.08	6.6	3.13	0.58	9.11	7.69	0.22	5.05	3.7	0.22	8.82	5.88	0.19
0.00000	0.00000	0.00000	5.88	0.19	6.54	3.7	0.22	8.82	6.6	0.08	3.51	3.03	0.46	4.85	2.6	0.49	7.12	7.69	0.22	5.05	3.7	0.22	8.82	2.6	0.49	7.12	5.88	0.19	6.54	2.43	0.55	7.64	2.43	0.55	7.64	7.14	0.08	6.6	3.13	0.58	9.11	7.69	0.22	5.05	3.7	0.22	8.82	5.88	0.19
0.00000	0.00000	0.00000	5.88	0.19	6.54	3.7	0.22	8.82	6.6	0.08	3.51	3.03	0.46	4.85	2.6	0.49	7.12	7.69	0.22	5.05	3.7	0.22	8.82	2.6	0.49	7.12	5.88	0.19	6.54	2.43	0.55	7.64	2.43	0.55	7.64	7.14	0.08	6.6	3.13	0.58	9.11	7.69	0.22	5.05	3.7	0.22	8.82	5.88	0.19
0.00000	0.00000	0.00000	5.88	0.19	6.54	3.7	0.22	8.82	6.6	0.08	3.51	3.03	0.46	4.85	2.6	0.49	7.12	7.69	0.22	5.05	3.7	0.22	8.82	2.6	0.49	7.12	5.88	0.19	6.54	2.43	0.55	7.64	2.43	0.55	7.64	7.14	0.08	6.6	3.13	0.58	9.11	7.69	0.22	5.05	3.7	0.22	8.82	5.88	0.19
0.00000	0.00000	0.00000	5.88	0.19	6.54	3.7	0.22	8.82	6.6	0.08	3.51	3.03	0.46	4.85	2.6	0.49	7.12	7.69	0.22	5.05	3.7	0.22	8.82	2.6	0.49	7.12	5.88	0.19	6.54	2.43	0.55	7.64	2.43	0.55	7.64	7.14	0.08	6.6	3.13	0.58	9.11	7.69	0.22	5.05	3.7	0.22	8.82	5.88	0.19
0.00000	0.00000	0.00000	5.88	0.19	6.54	3.7	0.22	8.82	6.6	0.08	3.51	3.03	0.46	4.85	2.6	0.49	7.12	7.69	0.22	5.05	3.7	0.22	8.82	2.6	0.49	7.12	5.88	0.19	6.54	2.43	0.55	7.64	2.43	0.55	7.64	7.14	0.08	6.6	3.13	0.58	9.11	7.69	0.22	5.05	3.7	0.22	8.82	5.88	0.19
0.00000	0.00000	0.00000	5.88	0.19	6.54	3.7	0.22	8.82	6.6	0.08	3.51	3.03	0.46	4.85	2.6	0.49	7.12	7.69	0.22	5.05	3.7	0.22	8.82	2.6	0.49	7.12	5.88	0.19	6.54	2.43	0.55	7.64	2.43	0.55	7.64	7.14	0.08	6.6	3.13	0.58	9.11	7.69	0.22	5.05	3.7	0.22	8.82	5.88	0.19
0.00000	0.00000	0.00000	5.88	0.19	6.54	3.7	0.22	8.82	6.6	0.08	3.51	3.03	0.46	4.85	2.6	0.49	7.12	7.14	0.08	6.6	3.7	0.22	8.82	2.6	0.49	7.12	5.88	0.19	6.54	2.43	0.55	7.64	2.43	0.55	7.64	7.14	0.08	6.6	3.13	0.58	9.11	7.69	0.22	5.05	3.7	0.22	8.82	5.88	0.19
0.00000	0.00000	0.00000	5.21	0.38	1.62	3.7	0.22	8.82	6.6	0.08	3.51	3.03	0.46	4.85	2.6	0.49	7.12	7.14	0.08	6.6	7.14	0.08	6.6	7.69	0.22	5.05	5.88	0.19	6.54	2.43	0.55	7.64	7.69	0.22	5.05	7.14	0.08	6.6	3.13	0.58	9.11	7.69	0.22	5.05	3.13	0.58	9.11	7.69	0.22
0.00000	0.00000	0.00000	5.21	0.38	1.62	7.14	0.08	6.6	3.03	0.46	4.85	5.21	0.38	1.62	7.69	0.22	5.05	7.14	0.08	6.6	5.21	0.38	1.62	7.69	0.22	5.05	3.57	0.14	1.77	7.14	0.08	6.6	3.13	0.58	9.11	5.88	0.19	6.54	7.14	0.08	6.6	6.6	0.08	3.51	3.7	0.22	8.82	2.6	0.49
0.00000	0.00000	0.00000	2.12	0.42	6.77	3.7	0.22	8.82	5.88	0.19	6.54	3.03	0.46	4.85	7.69	0.22	5.05	7.14	0.08	6.6	3.13	0.58	9.11	7.14	0.08	6.6	7.69	0.22	5.05	2.43	0.55	7.64	7.69	0.22	5.05	2.6	0.49	7.12	3.7	0.22	8.82	7.14	0.08	6.6	7.14	0.08	6.6	5.21	0.38
0.00000	0.00000	0.00000	2.12	0.42	6.77	5.88	0.19	6.54	3.03	0.46	4.85	3.7	0.22	8.82	3.7	0.22	8.82	5.21	0.38	1.62	3.03	0.2	0.9	3.7	0.22	8.82	5.88	0.19	6.54	3.7	0.22	8.82	2.43	0.55	7.64	5.88	0.19	6.54	3.7	0.22	8.82	7.69	0.22	5.05	7.69	0.22	5.05	3.7	0.22
0.00000	0.00000	0.00000	2.12	0.42	6.77	5.88	0.19	6.54	3.03	0.46	4.85	6.6	0.08	3.51	2.43	0.55	7.64	5.21	0.38	1.62	3.03	0.2	0.9	3.13	0.58	9.11	5.88	0.19	6.54	3.7	0.22	8.82	3.13	0.58	9.11	7.14	0.08	6.6	3.13	0.58	9.11	7.69	0.22	5.05	5.88	0.19	6.54	3.7	0.22
0.00000	0.00000	0.00000	2.12	0.46	4.28	7.69	0.22	5.05	6.6	0.08	3.51	7.69	0.22	5.05	3.7	0.22	8.82	6.6	0.08	3.51	2.6	0.49	7.12	7.69	0.22	5.05	5.88	0.19	6.54	2.43	0.55	7.64	7.69	0.22	5.05	5.88	0.19	6.54	3.13	0.58	9.11	7.69	0.22	5.05	7.69	0.22	5.05	5.88	0.19
0.00000	0.00000	0.00000	2.12	0.46	4.28	7.69	0.22	5.05	3.03	0.46	4.85	7.69	0.22	5.05	7.14	0.08	6.6	5.21	0.38	1.62	3.03	0.2	0.9	7.14	0.08	6.6	5.88	0.19	6.54	2.6	0.49	7.12	2.43	0.55	7.64	6.6	0.08	3.51	3.13	0.58	9.11	7.69	0.22	5.05	7.14	0.08	6.6	7.14	0.08
0.00000	0.00000	0.00000	2.12	0.46	4.28	5.88	0.19	6.54	6.6	0.08	3.51	7.69	0.22	5.05	3.03	0.2	0.9	5.21	0.38	1.62	3.13	0.58	9.11	2.6	0.49	7.12	7.69	0.22	5.05	2.43	0.55	7.64	2.43	0.55	7.64	5.88	0.19	6.54	3.13	0.58	9.11	7.69	0.22	5.05	7.69	0.22	5.05	7.69	0.22
0.00000	0.00000	0.00000	2.12	0.46	4.28	5.88	0.19	6.54	6.6	0.08	3.51	7.69	0.22	5.05	3.03	0.2	0.9	5.21	0.38	1.62	2.43	0.55	7.64	2.6	0.49	7.12	7.69	0.22	5.05	2.43	0.55	7.64	2.43	0.55	7.64	6.6	0.08	3.51	3.13	0.58	9.11	7.69	0.22	5.05	5.88	0.19	6.54	7.14	0.08
0.00000	0.00000	0.00000	2.12	0.46	4.28	5.88	0.19	6.54	6.6	0.08	3.51	7.69	0.22	5.05	3.03	0.2	0.9	5.21	0.38	1.62	6.25	0.43	1.96	2.6	0.49	7.12	7.69	0.22	5.05	2.43	0.55	7.64	2.43	0.55	7.64	7.69	0.22	5.05	3.13	0.58	9.11	7.69	0.22	5.05	5.88	0.19	6.54	7.14	0.08
0.00000	0.00000	0.00000	2.12	0.46	4.28	5.88	0.19	6.54	7.69	0.22	5.05	7.14	0.08	6.6	7.14	0.08	6.6	2.6	0.49	7.12	6.25	0.43	1.96	5.88	0.19	6.54	5.88	0.19	6.54	3.7	0.22	8.82	3.13	0.58	9.11	7.69	0.22	5.05	3.13	0.58	9.11	3.7	0.22	8.82	5.88	0.19	6.54	5.88	0.19
0.00000	0.00000	0.00000	2.12	0.46	4.28	5.88	0.19	6.54	5.88	0.19	6.54	7.69	0.22	5.05	3.03	0.2	0.9	5.21	0.38	1.62	6.25	0.43	1.96	7.14	0.08	6.6	7.69	0.22	5.05	2.6	0.49	7.12	2.6	0.49	7.12	7.69	0.22	5.05	3.13	0.58	9.11	7.69	0.22	5.05	5.88	0.19	6.54	3.13	0.58
0.00000	0.00000	0.00000	2.12	0.46	4.28	5.88	0.19	6.54	3.03	0.46	4.85	2.43	0.55	7.64	7.69	0.22	5.05	5.88	0.19	6.54	2.43	0.55	7.64	2.6	0.49	7.12	7.69	0.22	5.05	2.6	0.49	7.12	7.69	0.22	5.05	7.69	0.22	5.05	3.13	0.58	9.11	5.21	0.38	1.62	7.69	0.22	5.05	5.21	0.38
0.00000	0.00000	0.00000	2.12	0.46	4.28	5.88	0.19	6.54	3.03	0.46	4.85	2.43	0.55	7.64	7.69	0.22	5.05	5.88	0.19	6.54	2.43	0.55	7.64	2.6	0.49	7.12	5.88	0.19	6.54	2.6	0.49	7.12	7.69	0.22	5.05	7.69	0.22	5.05	3.13	0.58	9.11	5.21	0.38	1.62	7.69	0.22	5.05	5.21	0.38
0.00000	0.00000	0.00000	2.12	0.46	4.28	7.14	0.08	6.6	6.6	0.08	3.51	7.69	0.22	5.05	7.14	0.08	6.6	6.6	0.08	3.51	2.6	0.49	7.12	2.6	0.49	7.12	5.88	0.19	6.54	2.43	0.55	7.64	6.6	0.08	3.51	7.69	0.22	5.05	3.13	0.58	9.11	7.69	0.22	5.05	5.88	0.19	6.54	2.43	0.55
0.00000	0.00000	0.00000	2.7	0.26	3.89	5.88	0.19	6.54	6.6	0.08	3.51	7.69	0.22	5.05	5.88	0.19	6.54	7.14	0.08	6.6	2.43	0.55	7.64	7.14	0.08	6.6	5.88	0.19	6.54	3.7	0.22	8.82	3.13	0.58	9.11	7.14	0.08	6.6	7.69	0.22	5.05	7.69	0.22	5.05	3.03	0.2	0.9	6.6	0.08
0.00000	0.00000	0.00000	2.7	0.26	3.89	2.6	0.49	7.12	6.6	0.08	3.51	5.88	0.19	6.54	7.69	0.22	5.05	6.6	0.08	3.51	5.88	0.19	6.54	7.69	0.22	5.05	5.88	0.19	6.54	2.43	0.55	7.64	7.14	0.08	6.6	7.69	0.22	5.05	3.13	0.58	9.11	7.69	0.22	5.05	3.7	0.22	8.82	7.14	0.08
0.00000	0.00000	0.00000	2.43	0.55	7.64	7.69	0.22	5.05	3.03	0.46	4.85	7.69	0.22	5.05	2.43	0.55	7.64	5.21	0.38	1.62	2.43	0.55	7.64	3.7	0.22	8.82	5.88	0.19	6.54	3.7	0.22	8.82	3.03	0.2	0.9	3.03	0.2	0.9	3.13	0.58	9.11	7.69	0.22	5.05	7.69	0.22	5.05	5.21	0.38
0.00000	0.00000	0.00000	2.43	0.55	7.64	5.88	0.19	6.54	3.03	0.2	0.9	5.21	0.38	1.62	7.14	0.08	6.6	5.21	0.38	1.62	7.14	0.08	6.6	3.7	0.22	8.82	5.88	0.19	6.54	2.43	0.55	7.64	3.7	0.22	8.82	7.69	0.22	5.05	3.13	0.58	9.11	7.69	0.22	5.05	3.13	0.58	9.11	7.69	0.22
0.00000	0.00000	0.00000	2.43	0.55	7.64	5.88	0.19	6.54	6.6	0.08	3.51	3.7	0.22	8.82	3.13	0.58	9.11	5.21	0.38	1.62	3.03	0.2	0.9	3.7	0.22	8.82	7.14	0.08	6.6	3.7	0.22	8.82	6.6	0.08	3.51	7.69	0.22	5.05	3.13	0.58	9.11	7.14	0.08	6.6	7.14	0.08	6.6	6.25	0.43
0.00000	0.00000	0.00000	2.43	0.55	7.64	5.88	0.19	6.54	5.88	0.19	6.54	6.25	0.43	1.96	7.14	0.08	6.6	2.6	0.49	7.12	7.69	0.22	5.05	7.14	0.08	6.6	5.88	0.19	6.54	3.13	0.58	9.11	5.21	0.38	1.62	7.69	0.22	5.05	3.13	0.58	9.11	7.69	0.22	5.05	5.88	0.19	6.54	5.88	0.19
0.00000	0.00000	0.00000	2.43	0.55	7.64	7.14	0.08	6.6	6.6	0.08	3.51	7.14	0.08	6.6	2.43	0.55	7.64	7.14	0.08	6.6	2.43	0.55	7.64	7.14	0.08	6.6	5.88	0.19	6.54	3.7	0.22	8.82	7.14	0.08	6.6	6.6	0.08	3.51	3.13	0.58	9.11	5.21	0.38	1.62	7.14	0.08	6.6	5.88	0.19
0.00000	0.00000	0.00000	2.6	0.49	7.12	3.7	0.22	8.82	3.7	0.22	8.82	5.88	0.19	6.54	7.69	0.22	5.05	7.69	0.22	5.05	3.7	0.22	8.82	2.6	0.49	7.12	5.88	0.19	6.54	2.43	0.55	7.64	5.88	0.19	6.54	5.88	0.19	6.54	3.13	0.58	9.11	7.14	0.08	6.6	2.12	0.46	4.28	6.6	0.08
0.00000	0.00000	0.00000	2.6	0.49	7.12	3.7	0.22	8.82	3.13	0.58	9.11	6.6	0.08	3.51	7.69	0.22	5.05	6.6	0.08	3.51	3.7	0.22	8.82	3.03	0.2	0.9	5.88	0.19	6.54	3.7	0.22	8.82	2.6	0.49	7.12	3.03	0.2	0.9	3.13	0.58	9.11	7.69	0.22	5.05	7.69	0.22	5.05	2.6	0.49
0.00000	0.00000	0.00000	7.14	0.08	6.6	5.88	0.19	6.54	3.03	0.46	4.85	7.14	0.08	6.6	7.69	0.22	5.05	5.21	0.38	1.62	3.03	0.2	0.9	3.03	0.2	0.9	5.88	0.19	6.54	2.6	0.49	7.12	3.03	0.46	4.85	7.69	0.22	5.05	3.13	0.58	9.11	7.69	0.22	5.05	5.88	0.19	6.54	5.88	0.19
3.7	0.22	8.82	7.69	0.22	5.05	2.6	0.73	6.38	6.6	0.08	3.51	5.88	0.19	6.54	2.43	0.55	7.64	3.03	0.46	4.85	1.79	0.27	5.45	2.6	0.73	6.38	5.88	0.19	6.54	5.88	0.19	6.54	3.13	0.58	9.11	7.14	0.08	6.6	3.7	0.22	8.82	5.88	0.19	6.54	2.6	0.49	7.12	2.6	0.49
3.7	0.22	8.82	7.69	0.22	5.05	2.12	0.42	6.77	6.6	0.08	3.51	5.88	0.19	6.54	2.43	0.55	7.64	3.03	0.46	4.85	2.6	0.49	7.12	2.6	0.73	6.38	2.6	0.49	7.12	5.21	0.38	1.62	3.13	0.58	9.11	3.7	0.22	8.82	2.43	0.55	7.64	5.88	0.19	6.54	2.6	0.49	7.12	3.7	0.22
3.7	0.22	8.82	7.69	0.22	5.05	2.12	0.42	6.77	6.6	0.08	3.51	5.88	0.19	6.54	2.43	0.55	7.64	3.03	0.46	4.85	2.6	0.49	7.12	2.6	0.73	6.38	2.6	0.49	7.12	5.21	0.38	1.62	3.13	0.58	9.11	3.7	0.22	8.82	2.43	0.55	7.64	5.88	0.19	6.54	2.6	0.49	7.12	3.7	0.22
3.7	0.22	8.82	7.69	0.22	5.05	2.12	0.42	6.77	6.6	0.08	3.51	5.88	0.19	6.54	2.43	0.55	7.64	3.03	0.46	4.85	2.6	0.49	7.12	2.6	0.73	6.38	2.6	0.49	7.12	5.21	0.38	1.62	3.13	0.58	9.11	3.7	0.22	8.82	2.43	0.55	7.64	5.88	0.19	6.54	2.6	0.49	7.12	7.14	0.08
3.7	0.22	8.82	7.69	0.22	5.05	2.12	0.42	6.77	3.03	0.46	4.85	5.88	0.19	6.54	2.43	0.55	7.64	3.03	0.46	4.85	5.21	0.38	1.62	2.6	0.73	6.38	2.6	0.49	7.12	5.88	0.19	6.54	3.13	0.58	9.11	3.7	0.22	8.82	2.43	0.55	7.64	5.88	0.19	6.54	3.7	0.22	8.82	2.43	0.55
3.7	0.22	8.82	7.69	0.22	5.05	2.12	0.42	6.77	3.03	0.46	4.85	5.88	0.19	6.54	2.43	0.55	7.64	3.03	0.46	4.85	5.21	0.38	1.62	2.6	0.73	6.38	2.6	0.49	7.12	5.88	0.19	6.54	3.13	0.58	9.11	3.7	0.22	8.82	2.43	0.55	7.64	5.88	0.19	6.54	3.7	0.22	8.82	2.43	0.55
3.7	0.22	8.82	7.69	0.22	5.05	2.12	0.42	6.77	3.03	0.46	4.85	5.88	0.19	6.54	2.43	0.55	7.64	3.03	0.46	4.85	5.21	0.38	1.62	2.6	0.73	6.38	2.6	0.49	7.12	5.88	0.19	6.54	3.13	0.58	9.11	3.7	0.22	8.82	2.43	0.55	7.64	5.88	0.19	6.54	3.7	0.22	8.82	2.43	0.55
3.7	0.22	8.82	7.69	0.22	5.05	2.6	0.49	7.12	6.6	0.08	3.51	5.88	0.19	6.54	2.6	0.73	6.38	7.69	0.22	5.05	1.79	0.27	5.45	3.3	0.08	4.05	2.12	0.46	4.28	5.88	0.19	6.54	3.13	0.58	9.11	5.21	0.38	1.62	3.7	0.22	8.82	5.88	0.19	6.54	3.7	0.22	8.82	3.03	0.2
3.7	0.22	8.82	7.69	0.22	5.05	2.6	0.49	7.12	6.6	0.08	3.51	5.88	0.19	6.54	2.6	0.73	6.38	7.69	0.22	5.05	1.79	0.27	5.45	3.3	0.08	4.05	2.12	0.46	4.28	5.88	0.19	6.54	3.13	0.58	9.11	5.21	0.38	1.62	2.43	0.55	7.64	5.88	0.19	6.54	3.7	0.22	8.82	2.43	0.55
3.7	0.22	8.82	7.69	0.22	5.05	2.6	0.49	7.12	6.6	0.08	3.51	5.88	0.19	6.54	2.6	0.73	6.38	7.69	0.22	5.05	1.79	0.27	5.45	3.3	0.08	4.05	2.12	0.46	4.28	5.88	0.19	6.54	3.13	0.58	9.11	5.21	0.38	1.62	2.6	0.49	7.12	5.88	0.19	6.54	3.7	0.22	8.82	3.03	0.2
3.7	0.22	8.82	7.69	0.22	5.05	2.6	0.49	7.12	6.6	0.08	3.51	5.88	0.19	6.54	2.6	0.73	6.38	7.69	0.22	5.05	2.6	0.49	7.12	3.3	0.08	4.05	2.12	0.46	4.28	5.88	0.19	6.54	3.13	0.58	9.11	5.21	0.38	1.62	3.7	0.22	8.82	5.88	0.19	6.54	3.7	0.22	8.82	3.03	0.2
3.7	0.22	8.82	5.88	0.19	6.54	2.6	0.73	6.38	6.6	0.08	3.51	5.88	0.19	6.54	2.43	0.55	7.64	6.6	0.08	3.51	3.3	0.08	4.05	2.6	0.73	6.38	2.12	0.46	4.28	5.88	0.19	6.54	3.13	0.58	9.11	5.21	0.38	1.62	6.6	0.08	3.51	5.88	0.19	6.54	3.7	0.22	8.82	6.6	0.08
3.7	0.22	8.82	5.88	0.19	6.54	2.12	0.42	6.77	3.03	0.46	4.85	5.88	0.19	6.54	2.43	0.55	7.64	3.03	0.46	4.85	7.69	0.22	5.05	2.6	0.73	6.38	2.6	0.49	7.12	5.88	0.19	6.54	3.13	0.58	9.11	3.7	0.22	8.82	2.43	0.55	7.64	5.88	0.19	6.54	3.7	0.22	8.82	2.43	0.55
3.7	0.22	8.82	5.88	0.19	6.54	2.12	0.42	6.77	3.03	0.46	4.85	5.88	0.19	6.54	2.43	0.55	7.64	3.03	0.46	4.85	5.21	0.38	1.62	2.6	0.73	6.38	2.6	0.49	7.12	5.88	0.19	6.54	3.13	0.58	9.11	3.7	0.22	8.82	2.43	0.55	7.64	5.88	0.19	6.54	3.7	0.22	8.82	2.43	0.55
3.7	0.22	8.82	5.88	0.19	6.54	2.12	0.42	6.77	3.03	0.46	4.85	5.88	0.19	6.54	2.43	0.55	7.64	3.03	0.46	4.85	5.21	0.38	1.62	2.6	0.73	6.38	2.6	0.49	7.12	5.88	0.19	6.54	3.13	0.58	9.11	3.7	0.22	8.82	2.43	0.55	7.64	5.88	0.19	6.54	3.7	0.22	8.82	2.43	0.55
3.7	0.22	8.82	5.88	0.19	6.54	2.12	0.42	6.77	3.03	0.46	4.85	5.88	0.19	6.54	2.43	0.55	7.64	3.03	0.46	4.85	5.21	0.38	1.62	2.6	0.73	6.38	2.6	0.49	7.12	5.88	0.19	6.54	3.13	0.58	9.11	3.7	0.22	8.82	2.43	0.55	7.64	5.88	0.19	6.54	3.7	0.22	8.82	2.43	0.55
3.7	0.22	8.82	5.88	0.19	6.54	2.12	0.42	6.77	3.03	0.46	4.85	5.88	0.19	6.54	2.43	0.55	7.64	3.03	0.46	4.85	5.21	0.38	1.62	2.6	0.73	6.38	2.6	0.49	7.12	5.88	0.19	6.54	3.13	0.58	9.11	3.7	0.22	8.82	2.43	0.55	7.64	5.88	0.19	6.54	3.7	0.22	8.82	2.43	0.55
3.7	0.22	8.82	5.88	0.19	6.54	2.12	0.42	6.77	3.03	0.46	4.85	5.88	0.19	6.54	2.43	0.55	7.64	3.03	0.46	4.85	5.21	0.38	1.62	2.6	0.73	6.38	2.6	0.49	7.12	5.88	0.19	6.54	3.13	0.58	9.11	3.7	0.22	8.82	2.43	0.55	7.64	5.88	0.19	6.54	3.7	0.22	8.82	2.43	0.55
3.7	0.22	8.82	5.88	0.19	6.54	2.12	0.42	6.77	3.03	0.46	4.85	5.88	0.19	6.54	2.43	0.55	7.64	3.03	0.46	4.85	5.21	0.38	1.62	2.6	0.73	6.38	2.6	0.49	7.12	5.88	0.19	6.54	3.13	0.58	9.11	3.7	0.22	8.82	2.43	0.55	7.64	5.88	0.19	6.54	3.7	0.22	8.82	2.43	0.55
3.7	0.22	8.82	5.88	0.19	6.54	2.12	0.42	6.77	3.03	0.46	4.85	5.88	0.19	6.54	2.43	0.55	7.64	3.03	0.46	4.85	5.21	0.38	1.62	2.6	0.73	6.38	2.6	0.49	7.12	5.88	0.19	6.54	3.13	0.58	9.11	3.7	0.22	8.82	2.43	0.55	7.64	5.88	0.19	6.54	3.7	0.22	8.82	2.43	0.55
3.7	0.22	8.82	5.88	0.19	6.54	2.12	0.42	6.77	3.03	0.46	4.85	5.88	0.19	6.54	2.43	0.55	7.64	3.03	0.46	4.85	5.21	0.38	1.62	2.6	0.73	6.38	2.6	0.49	7.12	5.88	0.19	6.54	3.13	0.58	9.11	3.7	0.22	8.82	2.43	0.55	7.64	5.88	0.19	6.54	3.7	0.22	8.82	2.43	0.55
3.7	0.22	8.82	5.88	0.19	6.54	2.12	0.42	6.77	3.03	0.46	4.85	5.88	0.19	6.54	2.43	0.55	7.64	3.03	0.46	4.85	5.21	0.38	1.62	2.6	0.73	6.38	2.6	0.49	7.12	5.88	0.19	6.54	3.13	0.58	9.11	3.7	0.22	8.82	2.43	0.55	7.64	5.88	0.19	6.54	3.7	0.22	8.82	2.43	0.55
3.7	0.22	8.82	5.88	0.19	6.54	2.12	0.42	6.77	3.03	0.46	4.85	5.88	0.19	6.54	2.43	0.55	7.64	3.03	0.46	4.85	5.21	0.38	1.62	2.6	0.73	6.38	2.6	0.49	7.12	5.88	0.19	6.54	3.13	0.58	9.11	3.7	0.22	8.82	2.43	0.55	7.64	5.88	0.19	6.54	3.7	0.22	8.82	2.43	0.55
3.7	0.22	8.82	2.6	0.49	7.12	2.6	0.73	6.38	6.6	0.08	3.51	5.88	0.19	6.54	2.43	0.55	7.64	3.03	0.46	4.85	3.3	0.08	4.05	2.6	0.73	6.38	2.12	0.46	4.28	5.88	0.19	6.54	3.13	0.58	9.11	7.14	0.08	6.6	2.6	0.49	7.12	5.88	0.19	6.54	2.6	0.49	7.12	3.7	0.22
3.7	0.22	8.82	7.14	0.08	6.6	2.6	0.73	6.38	6.6	0.08	3.51	5.88	0.19	6.54	2.43	0.55	7.64	3.03	0.46	4.85	3.13	0.58	9.11	2.12	0.42	6.77	3.03	0.2	0.9	5.88	0.19	6.54	3.13	0.58	9.11	5.21	0.38	1.62	7.14	0.08	6.6	5.88	0.19	6.54	3.7	0.22	8.82	2.6	0.49
3.7	0.22	8.82	7.14	0.08	6.6	2.6	0.73	6.38	6.6	0.08	3.51	5.88	0.19	6.54	2.43	0.55	7.64	3.03	0.46	4.85	3.13	0.58	9.11	2.12	0.42	6.77	3.03	0.2	0.9	5.88	0.19	6.54	3.13	0.58	9.11	5.21	0.38	1.62	7.14	0.08	6.6	5.88	0.19	6.54	3.7	0.22	8.82	2.6	0.49
3.7	0.22	8.82	7.14	0.08	6.6	2.6	0.73	6.38	6.6	0.08	3.51	5.88	0.19	6.54	2.43	0.55	7.64	3.03	0.46	4.85	3.13	0.58	9.11	2.12	0.42	6.77	3.03	0.2	0.9	5.88	0.19	6.54	3.13	0.58	9.11	5.21	0.38	1.62	7.14	0.08	6.6	5.88	0.19	6.54	3.7	0.22	8.82	2.6	0.49
3.7	0.22	8.82	7.14	0.08	6.6	7.69	0.22	5.05	6.6	0.08	3.51	5.88	0.19	6.54	2.53	0.28	3.71	3.03	0.46	4.85	3.3	0.08	4.05	2.6	0.73	6.38	2.12	0.46	4.28	5.88	0.19	6.54	3.13	0.58	9.11	5.21	0.38	1.62	3.7	0.22	8.82	5.88	0.19	6.54	3.7	0.22	8.82	5.88	0.19
3.7	0.22	8.82	7.14	0.08	6.6	7.69	0.22	5.05	6.6	0.08	3.51	5.88	0.19	6.54	2.6	0.49	7.12	3.03	0.46	4.85	1.79	0.27	5.45	2.12	0.42	6.77	2.43	0.55	7.64	5.88	0.19	6.54	3.13	0.58	9.11	5.21	0.38	1.62	2.6	0.49	7.12	6.6	0.08	3.51	2.43	0.55	7.64	3.13	0.58
3.7	0.22	8.82	7.14	0.08	6.6	2.43	0.55	7.64	6.6	0.08	3.51	5.88	0.19	6.54	3.7	0.22	8.82	3.03	0.46	4.85	3.3	0.08	4.05	2.6	0.73	6.38	2.12	0.46	4.28	5.88	0.19	6.54	3.13	0.58	9.11	5.21	0.38	1.62	3.7	0.22	8.82	5.88	0.19	6.54	3.13	0.58	9.11	3.03	0.2
3.7	0.22	8.82	7.14	0.08	6.6	2.43	0.55	7.64	6.6	0.08	3.51	5.88	0.19	6.54	3.7	0.22	8.82	3.03	0.46	4.85	3.3	0.08	4.05	2.6	0.73	6.38	2.12	0.46	4.28	5.88	0.19	6.54	3.13	0.58	9.11	5.21	0.38	1.62	3.7	0.22	8.82	5.88	0.19	6.54	3.13	0.58	9.11	3.03	0.2
3.7	0.22	8.82	7.14	0.08	6.6	2.6	0.49	7.12	6.6	0.08	3.51	5.88	0.19	6.54	3.7	0.22	8.82	3.03	0.46	4.85	3.3	0.08	4.05	2.6	0.73	6.38	2.12	0.46	4.28	5.88	0.19	6.54	3.13	0.58	9.11	5.21	0.38	1.62	3.7	0.22	8.82	5.88	0.19	6.54	3.7	0.22	8.82	3.03	0.2
3.7	0.22	8.82	7.14	0.08	6.6	2.6	0.49	7.12	6.6	0.08	3.51	5.88	0.19	6.54	3.7	0.22	8.82	3.03	0.46	4.85	3.3	0.08	4.05	2.6	0.73	6.38	2.12	0.46	4.28	5.88	0.19	6.54	3.13	0.58	9.11	5.21	0.38	1.62	3.7	0.22	8.82	5.88	0.19	6.54	3.13	0.58	9.11	3.03	0.2
3.7	0.22	8.82	7.14	0.08	6.6	2.6	0.49	7.12	6.6	0.08	3.51	5.88	0.19	6.54	3.7	0.22	8.82	3.03	0.46	4.85	3.3	0.08	4.05	2.6	0.73	6.38	2.12	0.46	4.28	5.88	0.19	6.54	3.13	0.58	9.11	5.21	0.38	1.62	3.7	0.22	8.82	5.88	0.19	6.54	3.13	0.58	9.11	3.03	0.2
3.7	0.22	8.82	7.14	0.08	6.6	2.6	0.49	7.12	6.6	0.08	3.51	5.88	0.19	6.54	2.43	0.55	7.64	3.57	0.14	1.77	1.79	0.27	5.45	1.79	0.27	5.45	2.12	0.46	4.28	5.88	0.19	6.54	3.13	0.58	9.11	5.88	0.19	6.54	7.69	0.22	5.05	5.88	0.19	6.54	7.14	0.08	6.6	3.03	0.2
3.7	0.22	8.82	7.14	0.08	6.6	2.6	0.49	7.12	6.6	0.08	3.51	5.88	0.19	6.54	2.43	0.55	7.64	7.14	0.08	6.6	3.3	0.08	4.05	3.3	0.08	4.05	2.12	0.46	4.28	5.88	0.19	6.54	3.13	0.58	9.11	6.25	0.43	1.96	2.6	0.49	7.12	5.88	0.19	6.54	2.6	0.49	7.12	3.03	0.2
3.7	0.22	8.82	7.14	0.08	6.6	2.6	0.49	7.12	6.6	0.08	3.51	5.88	0.19	6.54	2.43	0.55	7.64	7.14	0.08	6.6	1.79	0.27	5.45	3.3	0.08	4.05	2.12	0.46	4.28	5.88	0.19	6.54	3.13	0.58	9.11	5.21	0.38	1.62	2.6	0.49	7.12	5.88	0.19	6.54	3.7	0.22	8.82	6.6	0.08
3.7	0.22	8.82	7.14	0.08	6.6	2.6	0.49	7.12	6.6	0.08	3.51	5.88	0.19	6.54	2.6	0.49	7.12	7.14	0.08	6.6	1.79	0.27	5.45	3.3	0.08	4.05	2.12	0.46	4.28	5.88	0.19	6.54	3.13	0.58	9.11	5.21	0.38	1.62	2.6	0.49	7.12	5.88	0.19	6.54	2.6	0.49	7.12	3.03	0.2
2.6	0.73	6.38	7.69	0.22	5.05	2.6	0.73	6.38	3.03	0.2	0.9	5.88	0.19	6.54	2.43	0.55	7.64	3.03	0.46	4.85	3.3	0.08	4.05	2.6	0.73	6.38	3.57	0.14	1.77	5.88	0.19	6.54	3.13	0.58	9.11	2.43	0.55	7.64	2.6	0.49	7.12	5.88	0.19	6.54	2.43	0.55	7.64	2.43	0.55
2.6	0.73	6.38	7.69	0.22	5.05	2.6	0.73	6.38	3.03	0.46	4.85	5.88	0.19	6.54	2.43	0.55	7.64	3.03	0.46	4.85	2.6	0.73	6.38	2.6	0.73	6.38	3.57	0.14	1.77	5.88	0.19	6.54	3.13	0.58	9.11	6.6	0.08	3.51	2.6	0.49	7.12	5.88	0.19	6.54	2.43	0.55	7.64	2.43	0.55
2.6	0.73	6.38	7.69	0.22	5.05	2.6	0.73	6.38	3.03	0.46	4.85	5.88	0.19	6.54	2.43	0.55	7.64	3.03	0.46	4.85	3.3	0.08	4.05	2.6	0.73	6.38	3.57	0.14	1.77	5.88	0.19	6.54	3.13	0.58	9.11	3.03	0.2	0.9	2.6	0.49	7.12	5.88	0.19	6.54	2.43	0.55	7.64	2.43	0.55
2.6	0.73	6.38	7.69	0.22	5.05	2.12	0.42	6.77	3.03	0.2	0.9	5.88	0.19	6.54	2.43	0.55	7.64	3.03	0.46	4.85	3.13	0.58	9.11	2.6	0.73	6.38	2.7	0.26	3.89	5.88	0.19	6.54	3.13	0.58	9.11	2.43	0.55	7.64	2.6	0.49	7.12	6.6	0.08	3.51	2.43	0.55	7.64	2.43	0.55
2.6	0.73	6.38	7.69	0.22	5.05	2.12	0.42	6.77	3.03	0.46	4.85	5.88	0.19	6.54	2.43	0.55	7.64	3.03	0.46	4.85	2.6	0.73	6.38	2.6	0.73	6.38	3.57	0.14	1.77	5.88	0.19	6.54	3.13	0.58	9.11	2.43	0.55	7.64	2.6	0.49	7.12	6.6	0.08	3.51	2.43	0.55	7.64	2.43	0.55
2.6	0.73	6.38	7.69	0.22	5.05	2.12	0.42	6.77	3.03	0.46	4.85	5.88	0.19	6.54	2.43	0.55	7.64	3.03	0.46	4.85	2.6	0.73	6.38	2.6	0.73	6.38	3.57	0.14	1.77	5.88	0.19	6.54	3.13	0.58	9.11	2.43	0.55	7.64	2.6	0.49	7.12	6.6	0.08	3.51	2.43	0.55	7.64	2.43	0.55
2.6	0.73	6.38	7.69	0.22	5.05	2.12	0.42	6.77	3.03	0.46	4.85	5.88	0.19	6.54	2.43	0.55	7.64	3.03	0.46	4.85	2.6	0.73	6.38	2.6	0.73	6.38	3.57	0.14	1.77	5.88	0.19	6.54	3.13	0.58	9.11	2.43	0.55	7.64	2.6	0.49	7.12	6.6	0.08	3.51	2.43	0.55	7.64	2.43	0.55
2.6	0.73	6.38	7.69	0.22	5.05	2.12	0.42	6.77	3.03	0.46	4.85	5.88	0.19	6.54	2.43	0.55	7.64	3.03	0.46	4.85	2.6	0.73	6.38	2.6	0.73	6.38	3.57	0.14	1.77	5.88	0.19	6.54	3.13	0.58	9.11	2.43	0.55	7.64	2.6	0.49	7.12	5.88	0.19	6.54	2.43	0.55	7.64	2.43	0.55
2.6	0.73	6.38	7.69	0.22	5.05	2.12	0.42	6.77	3.03	0.46	4.85	5.88	0.19	6.54	2.43	0.55	7.64	3.03	0.46	4.85	2.6	0.73	6.38	3.3	0.08	4.05	3.57	0.14	1.77	5.88	0.19	6.54	3.13	0.58	9.11	2.43	0.55	7.64	2.6	0.49	7.12	5.88	0.19	6.54	2.43	0.55	7.64	2.43	0.55
2.6	0.73	6.38	7.69	0.22	5.05	2.12	0.42	6.77	3.03	0.46	4.85	5.88	0.19	6.54	2.43	0.55	7.64	3.03	0.46	4.85	3.3	0.08	4.05	2.6	0.73	6.38	3.57	0.14	1.77	5.88	0.19	6.54	3.13	0.58	9.11	6.6	0.08	3.51	2.6	0.49	7.12	5.88	0.19	6.54	2.43	0.55	7.64	2.43	0.55
2.6	0.73	6.38	7.69	0.22	5.05	2.12	0.42	6.77	3.03	0.46	4.85	5.88	0.19	6.54	2.43	0.55	7.64	3.03	0.46	4.85	3.3	0.08	4.05	2.6	0.73	6.38	2.7	0.26	3.89	5.88	0.19	6.54	3.13	0.58	9.11	2.43	0.55	7.64	7.69	0.22	5.05	5.88	0.19	6.54	3.7	0.22	8.82	2.43	0.55
2.6	0.73	6.38	7.69	0.22	5.05	2.12	0.42	6.77	3.03	0.46	4.85	5.88	0.19	6.54	2.43	0.55	7.64	3.03	0.46	4.85	3.3	0.08	4.05	2.6	0.73	6.38	2.7	0.26	3.89	5.88	0.19	6.54	3.13	0.58	9.11	2.43	0.55	7.64	2.6	0.49	7.12	5.88	0.19	6.54	2.43	0.55	7.64	2.43	0.55
2.6	0.73	6.38	7.69	0.22	5.05	2.12	0.42	6.77	3.03	0.46	4.85	5.88	0.19	6.54	2.43	0.55	7.64	3.03	0.46	4.85	3.13	0.58	9.11	2.6	0.73	6.38	2.7	0.26	3.89	5.88	0.19	6.54	3.13	0.58	9.11	3.7	0.22	8.82	2.6	0.49	7.12	5.88	0.19	6.54	2.43	0.55	7.64	2.43	0.55
2.6	0.73	6.38	7.69	0.22	5.05	2.12	0.42	6.77	3.03	0.46	4.85	5.88	0.19	6.54	2.43	0.55	7.64	3.03	0.46	4.85	3.13	0.58	9.11	2.6	0.73	6.38	2.7	0.26	3.89	5.88	0.19	6.54	3.13	0.58	9.11	2.6	0.49	7.12	2.6	0.49	7.12	5.88	0.19	6.54	2.43	0.55	7.64	2.43	0.55
2.6	0.73	6.38	7.69	0.22	5.05	2.6	0.49	7.12	6.6	0.08	3.51	5.88	0.19	6.54	2.43	0.55	7.64	3.03	0.46	4.85	2.43	0.55	7.64	2.6	0.73	6.38	2.12	0.46	4.28	7.69	0.22	5.05	3.13	0.58	9.11	7.69	0.22	5.05	2.6	0.49	7.12	5.88	0.19	6.54	2.6	0.49	7.12	7.14	0.08
2.6	0.73	6.38	7.14	0.08	6.6	7.69	0.22	5.05	6.6	0.08	3.51	5.88	0.19	6.54	2.43	0.55	7.64	3.03	0.46	4.85	3.3	0.08	4.05	2.6	0.73	6.38	5.88	0.19	6.54	5.88	0.19	6.54	3.13	0.58	9.11	5.21	0.38	1.62	3.7	0.22	8.82	5.88	0.19	6.54	3.7	0.22	8.82	5.88	0.19
3.3	0.08	4.05	3.3	0.08	4.05	3.3	0.08	4.05	3.03	0.46	4.85	5.88	0.19	6.54	2.43	0.55	7.64	6.6	0.08	3.51	3.57	0.14	1.77	2.6	0.73	6.38	3.03	0.46	4.85	7.69	0.22	5.05	3.13	0.58	9.11	7.69	0.22	5.05	6.6	0.08	3.51	6.25	0.43	1.96	5.21	0.38	1.62	3.7	0.22
3.3	0.08	4.05	7.69	0.22	5.05	3.3	0.08	4.05	6.6	0.08	3.51	5.88	0.19	6.54	2.43	0.55	7.64	3.03	0.46	4.85	5.88	0.19	6.54	3.3	0.08	4.05	3.7	0.22	8.82	6.6	0.08	3.51	3.13	0.58	9.11	5.21	0.38	1.62	7.14	0.08	6.6	5.88	0.19	6.54	3.7	0.22	8.82	3.7	0.22
3.3	0.08	4.05	7.69	0.22	5.05	7.69	0.22	5.05	3.03	0.46	4.85	5.88	0.19	6.54	2.43	0.55	7.64	3.03	0.46	4.85	3.13	0.58	9.11	3.3	0.08	4.05	2.12	0.46	4.28	5.88	0.19	6.54	3.13	0.58	9.11	5.21	0.38	1.62	2.43	0.55	7.64	5.88	0.19	6.54	3.7	0.22	8.82	5.88	0.19
3.3	0.08	4.05	7.69	0.22	5.05	2.12	0.42	6.77	3.03	0.46	4.85	5.88	0.19	6.54	2.43	0.55	7.64	3.03	0.46	4.85	2.6	0.49	7.12	2.6	0.73	6.38	2.6	0.49	7.12	5.88	0.19	6.54	3.13	0.58	9.11	3.7	0.22	8.82	2.43	0.55	7.64	5.88	0.19	6.54	2.6	0.49	7.12	2.43	0.55
3.3	0.08	4.05	5.21	0.38	1.62	2.12	0.42	6.77	3.03	0.46	4.85	7.69	0.22	5.05	2.43	0.55	7.64	3.03	0.46	4.85	2.6	0.73	6.38	2.6	0.73	6.38	3.57	0.14	1.77	5.88	0.19	6.54	3.13	0.58	9.11	2.43	0.55	7.64	2.6	0.49	7.12	6.6	0.08	3.51	2.43	0.55	7.64	2.43	0.55
3.3	0.08	4.05	5.21	0.38	1.62	2.12	0.42	6.77	3.03	0.46	4.85	7.69	0.22	5.05	2.43	0.55	7.64	3.03	0.46	4.85	2.6	0.73	6.38	2.6	0.73	6.38	3.57	0.14	1.77	5.88	0.19	6.54	3.13	0.58	9.11	2.43	0.55	7.64	2.6	0.49	7.12	6.6	0.08	3.51	2.43	0.55	7.64	2.43	0.55
3.3	0.08	4.05	2.7	0.26	3.89	2.6	0.73	6.38	5.88	0.19	6.54	2.6	0.73	6.38	3.57	0.14	1.77	2.12	0.46	4.28	3.13	0.58	9.11	5.88	0.19	6.54	2.7	0.26	3.89	3.3	0.08	4.05	2.6	0.49	7.12	2.43	0.55	7.64	5.88	0.19	6.54	3.57	0.14	1.77	2.6	0.49	7.12	3.03	0.46
3.3	0.08	4.05	2.6	0.49	7.12	3.3	0.08	4.05	3.03	0.46	4.85	5.88	0.19	6.54	2.43	0.55	7.64	6.6	0.08	3.51	3.57	0.14	1.77	2.6	0.73	6.38	3.03	0.46	4.85	5.88	0.19	6.54	3.13	0.58	9.11	7.69	0.22	5.05	3.03	0.2	0.9	5.88	0.19	6.54	2.6	0.49	7.12	3.7	0.22
3.3	0.08	4.05	2.6	0.49	7.12	3.3	0.08	4.05	3.03	0.46	4.85	5.88	0.19	6.54	2.43	0.55	7.64	6.6	0.08	3.51	3.57	0.14	1.77	2.6	0.73	6.38	3.03	0.46	4.85	5.88	0.19	6.54	3.13	0.58	9.11	7.69	0.22	5.05	6.6	0.08	3.51	5.88	0.19	6.54	2.6	0.49	7.12	3.7	0.22
3.3	0.08	4.05	2.6	0.49	7.12	3.3	0.08	4.05	3.03	0.46	4.85	5.88	0.19	6.54	2.43	0.55	7.64	6.6	0.08	3.51	3.57	0.14	1.77	2.6	0.73	6.38	3.03	0.46	4.85	5.88	0.19	6.54	3.13	0.58	9.11	7.69	0.22	5.05	6.6	0.08	3.51	5.88	0.19	6.54	2.6	0.49	7.12	3.7	0.22
3.3	0.08	4.05	2.6	0.49	7.12	3.3	0.08	4.05	3.03	0.46	4.85	5.88	0.19	6.54	2.43	0.55	7.64	6.6	0.08	3.51	3.57	0.14	1.77	2.6	0.73	6.38	3.03	0.46	4.85	5.88	0.19	6.54	3.13	0.58	9.11	2.43	0.55	7.64	7.69	0.22	5.05	5.88	0.19	6.54	5.21	0.38	1.62	3.13	0.58
3.3	0.08	4.05	2.6	0.49	7.12	3.3	0.08	4.05	3.03	0.46	4.85	5.88	0.19	6.54	2.43	0.55	7.64	6.6	0.08	3.51	3.57	0.14	1.77	2.6	0.73	6.38	3.03	0.46	4.85	5.88	0.19	6.54	3.13	0.58	9.11	2.43	0.55	7.64	7.69	0.22	5.05	5.88	0.19	6.54	5.21	0.38	1.62	3.13	0.58
3.3	0.08	4.05	2.6	0.49	7.12	3.3	0.08	4.05	3.03	0.46	4.85	5.88	0.19	6.54	2.43	0.55	7.64	6.6	0.08	3.51	3.57	0.14	1.77	2.6	0.73	6.38	3.03	0.46	4.85	5.88	0.19	6.54	3.13	0.58	9.11	2.43	0.55	7.64	7.69	0.22	5.05	5.88	0.19	6.54	5.21	0.38	1.62	3.13	0.58
3.3	0.08	4.05	2.6	0.49	7.12	3.3	0.08	4.05	3.03	0.46	4.85	5.88	0.19	6.54	2.43	0.55	7.64	6.6	0.08	3.51	3.57	0.14	1.77	2.6	0.73	6.38	3.03	0.46	4.85	5.88	0.19	6.54	3.13	0.58	9.11	2.43	0.55	7.64	7.69	0.22	5.05	5.88	0.19	6.54	5.21	0.38	1.62	3.13	0.58
3.3	0.08	4.05	2.6	0.49	7.12	3.3	0.08	4.05	3.03	0.46	4.85	5.88	0.19	6.54	2.43	0.55	7.64	6.6	0.08	3.51	3.57	0.14	1.77	2.6	0.73	6.38	3.03	0.46	4.85	5.88	0.19	6.54	3.13	0.58	9.11	7.14	0.08	6.6	6.6	0.08	3.51	5.88	0.19	6.54	2.6	0.49	7.12	3.7	0.22
3.3	0.08	4.05	7.14	0.08	6.6	3.3	0.08	4.05	3.03	0.46	4.85	5.88	0.19	6.54	3.7	0.22	8.82	3.03	0.46	4.85	2.6	0.73	6.38	3.3	0.08	4.05	3.7	0.22	8.82	5.88	0.19	6.54	3.13	0.58	9.11	6.6	0.08	3.51	2.6	0.49	7.12	5.88	0.19	6.54	7.14	0.08	6.6	7.69	0.22
6.6	0.08	3.51	7.69	0.22	5.05	2.12	0.42	6.77	3.03	0.46	4.85	5.88	0.19	6.54	2.43	0.55	7.64	3.03	0.46	4.85	3.3	0.08	4.05	2.6	0.73	6.38	2.6	0.49	7.12	5.88	0.19	6.54	3.13	0.58	9.11	3.7	0.22	8.82	2.43	0.55	7.64	5.88	0.19	6.54	3.7	0.22	8.82	2.43	0.55
3.13	0.58	9.11	7.14	0.08	6.6	7.69	0.22	5.05	6.6	0.08	3.51	5.88	0.19	6.54	2.43	0.55	7.64	3.03	0.46	4.85	3.3	0.08	4.05	2.6	0.73	6.38	2.12	0.46	4.28	5.88	0.19	6.54	3.13	0.58	9.11	5.21	0.38	1.62	3.7	0.22	8.82	5.88	0.19	6.54	3.7	0.22	8.82	5.88	0.19
3.13	0.58	9.11	7.14	0.08	6.6	5.88	0.19	6.54	6.6	0.08	3.51	5.88	0.19	6.54	2.43	0.55	7.64	3.03	0.46	4.85	3.3	0.08	4.05	2.6	0.73	6.38	2.12	0.46	4.28	5.88	0.19	6.54	3.13	0.58	9.11	5.21	0.38	1.62	3.7	0.22	8.82	5.88	0.19	6.54	3.7	0.22	8.82	5.88	0.19
3.13	0.58	9.11	7.14	0.08	6.6	2.12	0.42	6.77	6.6	0.08	3.51	5.88	0.19	6.54	3.7	0.22	8.82	3.03	0.46	4.85	1.79	0.27	5.45	3.3	0.08	4.05	2.6	0.49	7.12	5.88	0.19	6.54	3.13	0.58	9.11	7.69	0.22	5.05	3.7	0.22	8.82	5.88	0.19	6.54	3.7	0.22	8.82	2.43	0.55
3.13	0.58	9.11	7.14	0.08	6.6	2.6	0.49	7.12	6.6	0.08	3.51	5.88	0.19	6.54	3.7	0.22	8.82	3.03	0.46	4.85	3.3	0.08	4.05	2.6	0.73	6.38	2.12	0.46	4.28	5.88	0.19	6.54	3.13	0.58	9.11	5.21	0.38	1.62	2.6	0.49	7.12	5.88	0.19	6.54	2.6	0.49	7.12	2.43	0.55
3.13	0.58	9.11	7.14	0.08	6.6	2.6	0.49	7.12	6.6	0.08	3.51	5.88	0.19	6.54	2.43	0.55	7.64	3.03	0.46	4.85	3.3	0.08	4.05	2.6	0.73	6.38	2.12	0.46	4.28	5.88	0.19	6.54	3.13	0.58	9.11	5.21	0.38	1.62	3.7	0.22	8.82	5.88	0.19	6.54	3.7	0.22	8.82	5.88	0.19
3.13	0.58	9.11	7.14	0.08	6.6	2.6	0.49	7.12	6.6	0.08	3.51	5.88	0.19	6.54	2.43	0.55	7.64	3.03	0.46	4.85	3.3	0.08	4.05	2.6	0.73	6.38	2.12	0.46	4.28	5.88	0.19	6.54	3.13	0.58	9.11	5.21	0.38	1.62	3.7	0.22	8.82	5.88	0.19	6.54	3.7	0.22	8.82	5.88	0.19
3.13	0.58	9.11	7.14	0.08	6.6	2.6	0.49	7.12	6.6	0.08	3.51	5.88	0.19	6.54	2.43	0.55	7.64	3.03	0.46	4.85	3.3	0.08	4.05	2.6	0.73	6.38	2.12	0.46	4.28	5.88	0.19	6.54	3.13	0.58	9.11	5.21	0.38	1.62	3.7	0.22	8.82	5.88	0.19	6.54	3.7	0.22	8.82	5.88	0.19
3.13	0.58	9.11	7.14	0.08	6.6	2.6	0.49	7.12	6.6	0.08	3.51	5.88	0.19	6.54	2.43	0.55	7.64	3.03	0.46	4.85	3.3	0.08	4.05	2.6	0.73	6.38	2.12	0.46	4.28	5.88	0.19	6.54	3.13	0.58	9.11	5.21	0.38	1.62	3.7	0.22	8.82	5.88	0.19	6.54	3.7	0.22	8.82	5.88	0.19
3.13	0.58	9.11	7.14	0.08	6.6	2.6	0.49	7.12	6.6	0.08	3.51	5.88	0.19	6.54	2.43	0.55	7.64	3.03	0.46	4.85	3.3	0.08	4.05	2.6	0.73	6.38	2.12	0.46	4.28	5.88	0.19	6.54	3.13	0.58	9.11	5.21	0.38	1.62	3.7	0.22	8.82	5.88	0.19	6.54	3.7	0.22	8.82	5.88	0.19
3.13	0.58	9.11	7.14	0.08	6.6	2.6	0.49	7.12	6.6	0.08	3.51	5.88	0.19	6.54	2.43	0.55	7.64	3.03	0.46	4.85	3.3	0.08	4.05	2.6	0.73	6.38	2.12	0.46	4.28	5.88	0.19	6.54	3.13	0.58	9.11	5.21	0.38	1.62	3.7	0.22	8.82	5.88	0.19	6.54	3.7	0.22	8.82	5.88	0.19
3.13	0.58	9.11	7.14	0.08	6.6	2.6	0.49	7.12	6.6	0.08	3.51	5.88	0.19	6.54	2.43	0.55	7.64	3.03	0.46	4.85	3.3	0.08	4.05	2.6	0.73	6.38	2.12	0.46	4.28	5.88	0.19	6.54	3.13	0.58	9.11	5.21	0.38	1.62	3.7	0.22	8.82	5.88	0.19	6.54	3.7	0.22	8.82	5.88	0.19
3.13	0.58	9.11	7.14	0.08	6.6	2.6	0.49	7.12	6.6	0.08	3.51	5.88	0.19	6.54	2.43	0.55	7.64	3.03	0.46	4.85	3.3	0.08	4.05	2.6	0.73	6.38	2.12	0.46	4.28	5.88	0.19	6.54	3.13	0.58	9.11	5.21	0.38	1.62	3.7	0.22	8.82	5.88	0.19	6.54	3.7	0.22	8.82	5.88	0.19
3.13	0.58	9.11	7.14	0.08	6.6	2.6	0.49	7.12	6.6	0.08	3.51	5.88	0.19	6.54	2.43	0.55	7.64	3.03	0.46	4.85	3.3	0.08	4.05	2.6	0.73	6.38	2.12	0.46	4.28	5.88	0.19	6.54	3.13	0.58	9.11	5.21	0.38	1.62	3.7	0.22	8.82	5.88	0.19	6.54	3.7	0.22	8.82	5.88	0.19
3.13	0.58	9.11	7.14	0.08	6.6	2.6	0.49	7.12	6.6	0.08	3.51	5.88	0.19	6.54	2.43	0.55	7.64	3.03	0.46	4.85	3.3	0.08	4.05	2.6	0.73	6.38	2.12	0.46	4.28	5.88	0.19	6.54	3.13	0.58	9.11	5.21	0.38	1.62	7.14	0.08	6.6	5.88	0.19	6.54	3.7	0.22	8.82	5.88	0.19
3.13	0.58	9.11	7.14	0.08	6.6	2.6	0.49	7.12	6.6	0.08	3.51	5.88	0.19	6.54	2.43	0.55	7.64	3.03	0.46	4.85	3.3	0.08	4.05	2.6	0.73	6.38	2.12	0.46	4.28	5.88	0.19	6.54	3.13	0.58	9.11	5.21	0.38	1.62	7.14	0.08	6.6	5.88	0.19	6.54	3.7	0.22	8.82	5.88	0.19
3.13	0.58	9.11	7.14	0.08	6.6	2.6	0.49	7.12	6.6	0.08	3.51	5.88	0.19	6.54	2.43	0.55	7.64	3.03	0.46	4.85	3.3	0.08	4.05	2.6	0.73	6.38	2.12	0.46	4.28	5.88	0.19	6.54	3.13	0.58	9.11	5.21	0.38	1.62	7.14	0.08	6.6	5.88	0.19	6.54	3.7	0.22	8.82	5.88	0.19
3.57	0.14	1.77	7.14	0.08	6.6	2.43	0.55	7.64	6.6	0.08	3.51	5.88	0.19	6.54	3.7	0.22	8.82	3.03	0.46	4.85	3.3	0.08	4.05	3.3	0.08	4.05	2.12	0.46	4.28	5.88	0.19	6.54	3.13	0.58	9.11	5.88	0.19	6.54	2.6	0.49	7.12	5.88	0.19	6.54	3.13	0.58	9.11	3.03	0.2
7.69	0.22	5.05	3.3	0.08	4.05	6.6	0.08	3.51	5.88	0.19	6.54	2.43	0.55	7.64	3.03	0.46	4.85	3.7	0.22	8.82	3.13	0.58	9.11	2.6	0.73	6.38	2.12	0.46	4.28	5.88	0.19	6.54	2.6	0.49	7.12	5.88	0.19	6.54	7.69	0.22	5.05	6.6	0.08	3.51	7.69	0.22	5.05	7.69	0.22
7.69	0.22	5.05	7.69	0.22	5.05	2.6	0.73	6.38	6.6	0.08	3.51	5.88	0.19	6.54	2.43	0.55	7.64	3.03	0.46	4.85	2.7	0.26	3.89	2.6	0.73	6.38	7.69	0.22	5.05	5.88	0.19	6.54	3.13	0.58	9.11	3.57	0.14	1.77	7.69	0.22	5.05	5.88	0.19	6.54	2.43	0.55	7.64	3.13	0.58
7.69	0.22	5.05	1.79	0.27	5.45	7.69	0.22	5.05	6.6	0.08	3.51	5.88	0.19	6.54	2.43	0.55	7.64	3.57	0.14	1.77	3.3	0.08	4.05	2.6	0.73	6.38	2.6	0.49	7.12	5.88	0.19	6.54	3.13	0.58	9.11	3.7	0.22	8.82	7.14	0.08	6.6	5.88	0.19	6.54	7.14	0.08	6.6	2.43	0.55
7.69	0.22	5.05	1.79	0.27	5.45	7.69	0.22	5.05	6.6	0.08	3.51	5.88	0.19	6.54	2.43	0.55	7.64	3.57	0.14	1.77	3.3	0.08	4.05	2.6	0.73	6.38	2.6	0.49	7.12	5.88	0.19	6.54	3.13	0.58	9.11	3.7	0.22	8.82	7.14	0.08	6.6	5.88	0.19	6.54	7.14	0.08	6.6	2.43	0.55
7.69	0.22	5.05	5.21	0.38	1.62	3.7	0.22	8.82	6.6	0.08	3.51	5.88	0.19	6.54	2.43	0.55	7.64	3.57	0.14	1.77	3.3	0.08	4.05	2.6	0.73	6.38	2.6	0.49	7.12	5.88	0.19	6.54	3.13	0.58	9.11	3.7	0.22	8.82	5.88	0.19	6.54	5.88	0.19	6.54	7.14	0.08	6.6	3.03	0.2
7.69	0.22	5.05	5.21	0.38	1.62	7.14	0.08	6.6	6.6	0.08	3.51	5.88	0.19	6.54	3.7	0.22	8.82	3.57	0.14	1.77	3.3	0.08	4.05	2.6	0.73	6.38	2.12	0.46	4.28	5.88	0.19	6.54	3.13	0.58	9.11	2.6	0.49	7.12	7.14	0.08	6.6	5.88	0.19	6.54	7.14	0.08	6.6	2.43	0.55
7.69	0.22	5.05	5.21	0.38	1.62	7.14	0.08	6.6	6.6	0.08	3.51	5.88	0.19	6.54	3.7	0.22	8.82	3.57	0.14	1.77	3.3	0.08	4.05	2.6	0.73	6.38	2.12	0.46	4.28	5.88	0.19	6.54	3.13	0.58	9.11	2.6	0.49	7.12	7.14	0.08	6.6	5.88	0.19	6.54	7.14	0.08	6.6	2.43	0.55
7.69	0.22	5.05	5.21	0.38	1.62	7.14	0.08	6.6	6.6	0.08	3.51	5.88	0.19	6.54	2.43	0.55	7.64	3.57	0.14	1.77	3.3	0.08	4.05	2.6	0.73	6.38	2.6	0.49	7.12	5.88	0.19	6.54	3.13	0.58	9.11	3.7	0.22	8.82	7.14	0.08	6.6	5.88	0.19	6.54	7.14	0.08	6.6	2.43	0.55
7.69	0.22	5.05	2.53	0.28	3.71	2.6	0.73	6.38	6.6	0.08	3.51	5.88	0.19	6.54	2.43	0.55	7.64	3.03	0.46	4.85	3.3	0.08	4.05	2.6	0.73	6.38	2.12	0.46	4.28	5.88	0.19	6.54	2.43	0.55	7.64	3.7	0.22	8.82	3.7	0.22	8.82	5.88	0.19	6.54	7.14	0.08	6.6	3.03	0.2
7.69	0.22	5.05	2.6	0.49	7.12	3.7	0.22	8.82	6.6	0.08	3.51	5.88	0.19	6.54	2.43	0.55	7.64	3.03	0.2	0.9	3.3	0.08	4.05	2.6	0.73	6.38	2.12	0.46	4.28	5.88	0.19	6.54	3.13	0.58	9.11	3.7	0.22	8.82	7.14	0.08	6.6	5.88	0.19	6.54	7.14	0.08	6.6	2.43	0.55
7.69	0.22	5.05	2.6	0.49	7.12	3.7	0.22	8.82	6.6	0.08	3.51	5.88	0.19	6.54	2.43	0.55	7.64	3.57	0.14	1.77	3.3	0.08	4.05	2.6	0.73	6.38	2.6	0.49	7.12	5.88	0.19	6.54	3.13	0.58	9.11	3.7	0.22	8.82	7.14	0.08	6.6	6.6	0.08	3.51	7.69	0.22	5.05	2.43	0.55
7.69	0.22	5.05	2.6	0.49	7.12	3.7	0.22	8.82	6.6	0.08	3.51	5.88	0.19	6.54	2.43	0.55	7.64	3.57	0.14	1.77	3.3	0.08	4.05	2.6	0.73	6.38	2.6	0.49	7.12	5.88	0.19	6.54	3.13	0.58	9.11	3.7	0.22	8.82	7.14	0.08	6.6	5.88	0.19	6.54	3.13	0.58	9.11	2.43	0.55
7.69	0.22	5.05	2.6	0.49	7.12	3.7	0.22	8.82	6.6	0.08	3.51	5.88	0.19	6.54	2.43	0.55	7.64	3.57	0.14	1.77	3.3	0.08	4.05	2.6	0.73	6.38	2.6	0.49	7.12	5.88	0.19	6.54	3.13	0.58	9.11	3.7	0.22	8.82	7.14	0.08	6.6	5.88	0.19	6.54	7.14	0.08	6.6	2.43	0.55
7.69	0.22	5.05	2.6	0.49	7.12	2.6	0.73	6.38	6.6	0.08	3.51	5.88	0.19	6.54	6.6	0.08	3.51	3.57	0.14	1.77	3.3	0.08	4.05	2.6	0.73	6.38	2.6	0.49	7.12	5.88	0.19	6.54	3.13	0.58	9.11	3.7	0.22	8.82	7.14	0.08	6.6	5.88	0.19	6.54	7.14	0.08	6.6	6.6	0.08
7.69	0.22	5.05	2.6	0.49	7.12	2.6	0.73	6.38	6.6	0.08	3.51	5.88	0.19	6.54	2.43	0.55	7.64	3.57	0.14	1.77	3.3	0.08	4.05	2.6	0.73	6.38	2.6	0.49	7.12	5.88	0.19	6.54	3.13	0.58	9.11	3.7	0.22	8.82	7.14	0.08	6.6	5.88	0.19	6.54	7.14	0.08	6.6	6.6	0.08
7.69	0.22	5.05	2.6	0.49	7.12	3.3	0.08	4.05	6.6	0.08	3.51	5.88	0.19	6.54	2.43	0.55	7.64	6.6	0.08	3.51	3.3	0.08	4.05	2.6	0.73	6.38	2.12	0.46	4.28	5.88	0.19	6.54	3.13	0.58	9.11	2.43	0.55	7.64	3.7	0.22	8.82	5.88	0.19	6.54	2.43	0.55	7.64	3.03	0.2
7.69	0.22	5.05	2.6	0.49	7.12	3.3	0.08	4.05	6.6	0.08	3.51	5.88	0.19	6.54	2.43	0.55	7.64	3.03	0.46	4.85	3.3	0.08	4.05	2.6	0.73	6.38	2.12	0.46	4.28	5.88	0.19	6.54	3.13	0.58	9.11	2.7	0.26	3.89	2.43	0.55	7.64	5.88	0.19	6.54	3.7	0.22	8.82	3.7	0.22
7.69	0.22	5.05	2.6	0.49	7.12	3.3	0.08	4.05	6.6	0.08	3.51	5.88	0.19	6.54	2.43	0.55	7.64	3.03	0.46	4.85	3.3	0.08	4.05	2.6	0.73	6.38	2.12	0.46	4.28	5.88	0.19	6.54	3.13	0.58	9.11	2.7	0.26	3.89	2.43	0.55	7.64	5.88	0.19	6.54	3.7	0.22	8.82	3.7	0.22
7.69	0.22	5.05	2.6	0.49	7.12	3.3	0.08	4.05	6.6	0.08	3.51	5.88	0.19	6.54	2.43	0.55	7.64	3.03	0.46	4.85	3.3	0.08	4.05	2.6	0.73	6.38	2.12	0.46	4.28	5.88	0.19	6.54	3.13	0.58	9.11	2.7	0.26	3.89	2.43	0.55	7.64	5.88	0.19	6.54	3.7	0.22	8.82	3.7	0.22
7.69	0.22	5.05	2.6	0.49	7.12	3.3	0.08	4.05	6.6	0.08	3.51	5.88	0.19	6.54	2.43	0.55	7.64	3.03	0.46	4.85	3.3	0.08	4.05	2.6	0.73	6.38	2.12	0.46	4.28	5.88	0.19	6.54	3.13	0.58	9.11	2.7	0.26	3.89	2.43	0.55	7.64	5.88	0.19	6.54	3.7	0.22	8.82	3.7	0.22
7.69	0.22	5.05	2.6	0.49	7.12	3.3	0.08	4.05	6.6	0.08	3.51	5.88	0.19	6.54	2.43	0.55	7.64	3.03	0.46	4.85	3.3	0.08	4.05	2.6	0.73	6.38	2.12	0.46	4.28	5.88	0.19	6.54	3.13	0.58	9.11	2.7	0.26	3.89	2.43	0.55	7.64	5.88	0.19	6.54	3.7	0.22	8.82	3.7	0.22
7.69	0.22	5.05	2.6	0.49	7.12	2.6	0.49	7.12	3.03	0.46	4.85	5.88	0.19	6.54	2.43	0.55	7.64	3.57	0.14	1.77	3.13	0.58	9.11	2.6	0.73	6.38	2.6	0.49	7.12	5.88	0.19	6.54	3.13	0.58	9.11	3.7	0.22	8.82	7.14	0.08	6.6	5.88	0.19	6.54	3.13	0.58	9.11	2.43	0.55
7.69	0.22	5.05	7.14	0.08	6.6	2.6	0.49	7.12	6.6	0.08	3.51	5.88	0.19	6.54	2.12	0.42	6.77	5.21	0.38	1.62	1.79	0.27	5.45	3.3	0.08	4.05	2.43	0.55	7.64	5.88	0.19	6.54	3.13	0.58	9.11	5.21	0.38	1.62	5.21	0.38	1.62	5.88	0.19	6.54	2.6	0.49	7.12	5.88	0.19
7.69	0.22	5.05	7.14	0.08	6.6	2.6	0.49	7.12	6.6	0.08	3.51	5.88	0.19	6.54	2.12	0.42	6.77	2.6	0.49	7.12	3.3	0.08	4.05	3.3	0.08	4.05	2.12	0.46	4.28	5.88	0.19	6.54	3.13	0.58	9.11	5.88	0.19	6.54	7.69	0.22	5.05	5.88	0.19	6.54	2.6	0.49	7.12	3.03	0.2
7.69	0.22	5.05	7.14	0.08	6.6	2.6	0.49	7.12	6.6	0.08	3.51	5.88	0.19	6.54	2.12	0.42	6.77	7.14	0.08	6.6	1.79	0.27	5.45	3.3	0.08	4.05	2.12	0.46	4.28	5.88	0.19	6.54	3.13	0.58	9.11	5.21	0.38	1.62	2.6	0.49	7.12	5.88	0.19	6.54	2.6	0.49	7.12	3.03	0.2
7.69	0.22	5.05	7.14	0.08	6.6	2.6	0.49	7.12	3.03	0.46	4.85	5.88	0.19	6.54	3.7	0.22	8.82	3.03	0.46	4.85	3.3	0.08	4.05	3.3	0.08	4.05	2.6	0.49	7.12	5.88	0.19	6.54	3.13	0.58	9.11	5.21	0.38	1.62	7.69	0.22	5.05	5.88	0.19	6.54	3.7	0.22	8.82	2.43	0.55
7.69	0.22	5.05	7.14	0.08	6.6	2.6	0.49	7.12	3.03	0.46	4.85	5.88	0.19	6.54	3.7	0.22	8.82	3.03	0.46	4.85	3.3	0.08	4.05	3.3	0.08	4.05	2.6	0.49	7.12	5.88	0.19	6.54	3.13	0.58	9.11	5.21	0.38	1.62	7.69	0.22	5.05	5.88	0.19	6.54	3.7	0.22	8.82	2.43	0.55
1.79	0.27	5.45	6.6	0.08	3.51	6.25	0.43	1.96	1.79	0.27	5.45	3.3	0.08	4.05	3.13	0.58	9.11	5.21	0.38	1.62	3.7	0.22	8.82	3.7	0.22	8.82	3.03	0.2	0.9	3.03	0.2	0.9	6.6	0.08	3.51	7.14	0.08	6.6	3.03	0.2	0.9	2.43	0.55	7.64	2.12	0.46	4.28	3.03	0.2
1.79	0.27	5.45	7.69	0.22	5.05	2.6	0.73	6.38	6.6	0.08	3.51	5.21	0.38	1.62	2.43	0.55	7.64	2.43	0.55	7.64	2.7	0.26	3.89	2.6	0.73	6.38	7.14	0.08	6.6	5.88	0.19	6.54	3.13	0.58	9.11	3.7	0.22	8.82	2.6	0.49	7.12	5.88	0.19	6.54	3.3	0.08	4.05	3.7	0.22
1.79	0.27	5.45	2.53	0.28	3.71	3.7	0.22	8.82	2.7	0.26	3.89	2.7	0.26	3.89	3.13	0.58	9.11	3.3	0.08	4.05	3.7	0.22	8.82	6.6	0.08	3.51	3.03	0.2	0.9	3.03	0.2	0.9	3.03	0.46	4.85	6.6	0.08	3.51	3.03	0.2	0.9	7.14	0.08	6.6	2.7	0.26	3.89	3.03	0.2
1.79	0.27	5.45	2.43	0.55	7.64	6.25	0.43	1.96	1.79	0.27	5.45	3.3	0.08	4.05	3.13	0.58	9.11	5.21	0.38	1.62	3.7	0.22	8.82	2.12	0.46	4.28	3.03	0.2	0.9	3.03	0.2	0.9	6.6	0.08	3.51	7.69	0.22	5.05	3.03	0.2	0.9	2.43	0.55	7.64	5.88	0.19	6.54	3.03	0.2
5.88	0.19	6.54	3.7	0.22	8.82	7.69	0.22	5.05	6.6	0.08	3.51	5.88	0.19	6.54	2.6	0.73	6.38	3.03	0.46	4.85	3.3	0.08	4.05	3.3	0.08	4.05	2.12	0.46	4.28	5.21	0.38	1.62	3.13	0.58	9.11	1.79	0.27	5.45	2.6	0.49	7.12	5.88	0.19	6.54	3.7	0.22	8.82	2.43	0.55
5.88	0.19	6.54	3.7	0.22	8.82	7.69	0.22	5.05	6.6	0.08	3.51	5.88	0.19	6.54	2.6	0.73	6.38	3.03	0.46	4.85	3.3	0.08	4.05	3.3	0.08	4.05	2.12	0.46	4.28	5.21	0.38	1.62	3.13	0.58	9.11	1.79	0.27	5.45	2.6	0.49	7.12	5.88	0.19	6.54	3.7	0.22	8.82	2.43	0.55
5.88	0.19	6.54	7.69	0.22	5.05	2.7	0.26	3.89	6.6	0.08	3.51	5.88	0.19	6.54	2.43	0.55	7.64	3.03	0.46	4.85	3.3	0.08	4.05	3.3	0.08	4.05	2.6	0.49	7.12	5.88	0.19	6.54	3.13	0.58	9.11	2.43	0.55	7.64	3.7	0.22	8.82	5.88	0.19	6.54	3.7	0.22	8.82	3.03	0.2
5.88	0.19	6.54	5.88	0.19	6.54	3.3	0.08	4.05	6.6	0.08	3.51	5.88	0.19	6.54	2.43	0.55	7.64	3.03	0.46	4.85	2.7	0.26	3.89	2.6	0.73	6.38	2.12	0.46	4.28	5.88	0.19	6.54	3.13	0.58	9.11	3.7	0.22	8.82	3.13	0.58	9.11	5.88	0.19	6.54	3.13	0.58	9.11	3.13	0.58
5.88	0.19	6.54	7.14	0.08	6.6	3.3	0.08	4.05	6.6	0.08	3.51	5.88	0.19	6.54	3.7	0.22	8.82	3.03	0.46	4.85	3.3	0.08	4.05	3.3	0.08	4.05	3.7	0.22	8.82	5.88	0.19	6.54	3.13	0.58	9.11	6.6	0.08	3.51	2.6	0.49	7.12	5.88	0.19	6.54	7.14	0.08	6.6	7.69	0.22
5.88	0.19	6.54	7.14	0.08	6.6	3.3	0.08	4.05	6.6	0.08	3.51	5.88	0.19	6.54	2.43	0.55	7.64	3.03	0.46	4.85	1.79	0.27	5.45	3.3	0.08	4.05	2.12	0.46	4.28	5.88	0.19	6.54	3.13	0.58	9.11	7.14	0.08	6.6	3.7	0.22	8.82	5.88	0.19	6.54	2.6	0.49	7.12	2.6	0.49
5.88	0.19	6.54	7.14	0.08	6.6	3.3	0.08	4.05	6.6	0.08	3.51	5.88	0.19	6.54	2.43	0.55	7.64	3.03	0.46	4.85	1.79	0.27	5.45	3.3	0.08	4.05	2.12	0.46	4.28	5.88	0.19	6.54	3.13	0.58	9.11	7.14	0.08	6.6	3.7	0.22	8.82	5.88	0.19	6.54	2.6	0.49	7.12	2.6	0.49
5.88	0.19	6.54	7.14	0.08	6.6	3.3	0.08	4.05	6.6	0.08	3.51	5.88	0.19	6.54	2.43	0.55	7.64	3.03	0.46	4.85	1.79	0.27	5.45	3.3	0.08	4.05	2.12	0.46	4.28	5.88	0.19	6.54	3.13	0.58	9.11	7.14	0.08	6.6	3.7	0.22	8.82	5.88	0.19	6.54	2.6	0.49	7.12	2.6	0.49
5.88	0.19	6.54	7.14	0.08	6.6	3.3	0.08	4.05	6.6	0.08	3.51	5.88	0.19	6.54	2.43	0.55	7.64	3.03	0.46	4.85	2.7	0.26	3.89	2.6	0.73	6.38	2.12	0.46	4.28	5.88	0.19	6.54	3.13	0.58	9.11	3.7	0.22	8.82	3.13	0.58	9.11	5.88	0.19	6.54	3.13	0.58	9.11	3.13	0.58
5.88	0.19	6.54	7.14	0.08	6.6	3.3	0.08	4.05	6.6	0.08	3.51	5.88	0.19	6.54	2.43	0.55	7.64	3.03	0.46	4.85	2.7	0.26	3.89	2.6	0.73	6.38	2.12	0.46	4.28	5.88	0.19	6.54	3.13	0.58	9.11	3.7	0.22	8.82	3.13	0.58	9.11	5.88	0.19	6.54	3.13	0.58	9.11	3.13	0.58
5.88	0.19	6.54	7.14	0.08	6.6	3.3	0.08	4.05	6.6	0.08	3.51	5.88	0.19	6.54	2.43	0.55	7.64	3.03	0.46	4.85	2.7	0.26	3.89	2.6	0.73	6.38	2.12	0.46	4.28	5.88	0.19	6.54	3.13	0.58	9.11	3.7	0.22	8.82	3.13	0.58	9.11	5.88	0.19	6.54	3.13	0.58	9.11	3.13	0.58
5.88	0.19	6.54	7.14	0.08	6.6	7.69	0.22	5.05	6.6	0.08	3.51	5.88	0.19	6.54	2.6	0.73	6.38	3.03	0.46	4.85	3.3	0.08	4.05	3.3	0.08	4.05	2.12	0.46	4.28	5.21	0.38	1.62	3.13	0.58	9.11	1.79	0.27	5.45	2.6	0.49	7.12	5.88	0.19	6.54	3.7	0.22	8.82	2.43	0.55
5.88	0.19	6.54	7.14	0.08	6.6	2.6	0.49	7.12	6.6	0.08	3.51	5.88	0.19	6.54	3.7	0.22	8.82	6.6	0.08	3.51	3.3	0.08	4.05	3.3	0.08	4.05	6.6	0.08	3.51	5.88	0.19	6.54	3.13	0.58	9.11	5.21	0.38	1.62	3.7	0.22	8.82	5.88	0.19	6.54	3.7	0.22	8.82	3.03	0.2
5.88	0.19	6.54	7.14	0.08	6.6	2.6	0.49	7.12	6.6	0.08	3.51	5.88	0.19	6.54	3.7	0.22	8.82	6.6	0.08	3.51	3.3	0.08	4.05	3.3	0.08	4.05	6.6	0.08	3.51	5.88	0.19	6.54	3.13	0.58	9.11	5.21	0.38	1.62	3.7	0.22	8.82	5.88	0.19	6.54	3.7	0.22	8.82	3.03	0.2
5.88	0.19	6.54	7.14	0.08	6.6	2.6	0.49	7.12	6.6	0.08	3.51	5.88	0.19	6.54	3.7	0.22	8.82	6.6	0.08	3.51	3.3	0.08	4.05	3.3	0.08	4.05	6.6	0.08	3.51	5.88	0.19	6.54	3.13	0.58	9.11	5.21	0.38	1.62	3.7	0.22	8.82	5.88	0.19	6.54	3.7	0.22	8.82	3.03	0.2
5.88	0.19	6.54	7.14	0.08	6.6	2.6	0.49	7.12	6.6	0.08	3.51	5.88	0.19	6.54	3.7	0.22	8.82	6.6	0.08	3.51	3.3	0.08	4.05	3.3	0.08	4.05	6.6	0.08	3.51	5.88	0.19	6.54	2.53	0.28	3.71	5.21	0.38	1.62	3.7	0.22	8.82	5.88	0.19	6.54	3.7	0.22	8.82	3.03	0.2
5.88	0.19	6.54	7.14	0.08	6.6	2.6	0.49	7.12	6.6	0.08	3.51	5.88	0.19	6.54	3.13	0.58	9.11	6.6	0.08	3.51	3.3	0.08	4.05	3.3	0.08	4.05	6.6	0.08	3.51	5.88	0.19	6.54	3.13	0.58	9.11	5.21	0.38	1.62	3.7	0.22	8.82	5.88	0.19	6.54	2.6	0.49	7.12	3.03	0.2
5.21	0.38	1.62	7.69	0.22	5.05	2.12	0.42	6.77	3.03	0.46	4.85	5.88	0.19	6.54	2.43	0.55	7.64	3.03	0.46	4.85	3.3	0.08	4.05	3.3	0.08	4.05	2.6	0.49	7.12	5.88	0.19	6.54	3.13	0.58	9.11	3.7	0.22	8.82	2.43	0.55	7.64	5.88	0.19	6.54	3.7	0.22	8.82	2.43	0.55
5.21	0.38	1.62	7.69	0.22	5.05	2.12	0.42	6.77	3.03	0.46	4.85	5.88	0.19	6.54	2.43	0.55	7.64	3.03	0.46	4.85	3.3	0.08	4.05	3.3	0.08	4.05	2.6	0.49	7.12	5.88	0.19	6.54	3.13	0.58	9.11	3.7	0.22	8.82	2.43	0.55	7.64	5.88	0.19	6.54	3.7	0.22	8.82	2.43	0.55
5.21	0.38	1.62	7.69	0.22	5.05	2.12	0.42	6.77	3.03	0.46	4.85	5.88	0.19	6.54	2.43	0.55	7.64	3.03	0.46	4.85	3.3	0.08	4.05	3.3	0.08	4.05	2.6	0.49	7.12	5.88	0.19	6.54	3.13	0.58	9.11	3.7	0.22	8.82	2.43	0.55	7.64	5.88	0.19	6.54	3.7	0.22	8.82	2.43	0.55
5.21	0.38	1.62	1.79	0.27	5.45	2.12	0.42	6.77	3.03	0.46	4.85	5.88	0.19	6.54	2.43	0.55	7.64	3.03	0.46	4.85	3.13	0.58	9.11	3.3	0.08	4.05	2.6	0.49	7.12	5.88	0.19	6.54	3.13	0.58	9.11	3.7	0.22	8.82	2.43	0.55	7.64	5.88	0.19	6.54	3.7	0.22	8.82	2.43	0.55
5.21	0.38	1.62	7.14	0.08	6.6	2.6	0.49	7.12	6.6	0.08	3.51	5.88	0.19	6.54	3.7	0.22	8.82	3.03	0.46	4.85	3.3	0.08	4.05	2.6	0.73	6.38	2.12	0.46	4.28	5.21	0.38	1.62	3.13	0.58	9.11	5.21	0.38	1.62	2.6	0.49	7.12	5.88	0.19	6.54	3.7	0.22	8.82	3.03	0.2
5.21	0.38	1.62	7.14	0.08	6.6	2.6	0.49	7.12	6.6	0.08	3.51	5.88	0.19	6.54	3.7	0.22	8.82	3.03	0.46	4.85	3.3	0.08	4.05	2.12	0.42	6.77	2.12	0.46	4.28	5.21	0.38	1.62	3.13	0.58	9.11	5.21	0.38	1.62	2.6	0.49	7.12	5.88	0.19	6.54	3.7	0.22	8.82	3.03	0.2
5.21	0.38	1.62	7.14	0.08	6.6	2.6	0.49	7.12	6.6	0.08	3.51	5.88	0.19	6.54	2.12	0.42	6.77	7.69	0.22	5.05	1.79	0.27	5.45	3.3	0.08	4.05	2.12	0.46	4.28	5.88	0.19	6.54	3.13	0.58	9.11	5.21	0.38	1.62	2.6	0.49	7.12	5.88	0.19	6.54	3.7	0.22	8.82	6.6	0.08
2.12	0.42	6.77	7.69	0.22	5.05	2.6	0.73	6.38	6.6	0.08	3.51	5.88	0.19	6.54	2.43	0.55	7.64	3.57	0.14	1.77	1.79	0.27	5.45	2.6	0.73	6.38	2.6	0.49	7.12	5.88	0.19	6.54	3.13	0.58	9.11	7.14	0.08	6.6	2.6	0.49	7.12	5.88	0.19	6.54	2.6	0.49	7.12	2.43	0.55
2.12	0.42	6.77	7.69	0.22	5.05	2.6	0.73	6.38	6.6	0.08	3.51	5.88	0.19	6.54	2.43	0.55	7.64	2.43	0.55	7.64	2.7	0.26	3.89	2.6	0.73	6.38	3.7	0.22	8.82	5.88	0.19	6.54	3.13	0.58	9.11	3.7	0.22	8.82	2.6	0.49	7.12	5.88	0.19	6.54	7.14	0.08	6.6	3.7	0.22
2.12	0.42	6.77	7.69	0.22	5.05	2.6	0.73	6.38	6.6	0.08	3.51	5.88	0.19	6.54	2.43	0.55	7.64	2.43	0.55	7.64	2.7	0.26	3.89	2.6	0.73	6.38	7.14	0.08	6.6	5.88	0.19	6.54	3.13	0.58	9.11	3.7	0.22	8.82	2.6	0.49	7.12	5.88	0.19	6.54	3.3	0.08	4.05	3.7	0.22
2.12	0.42	6.77	7.69	0.22	5.05	2.6	0.73	6.38	6.6	0.08	3.51	5.88	0.19	6.54	2.43	0.55	7.64	2.43	0.55	7.64	2.7	0.26	3.89	2.6	0.73	6.38	7.14	0.08	6.6	5.88	0.19	6.54	3.13	0.58	9.11	3.7	0.22	8.82	2.6	0.49	7.12	5.88	0.19	6.54	3.3	0.08	4.05	3.7	0.22
2.12	0.42	6.77	7.69	0.22	5.05	2.12	0.42	6.77	6.6	0.08	3.51	5.88	0.19	6.54	2.43	0.55	7.64	3.03	0.46	4.85	3.3	0.08	4.05	2.6	0.73	6.38	5.21	0.38	1.62	5.88	0.19	6.54	3.13	0.58	9.11	3.7	0.22	8.82	2.6	0.49	7.12	5.88	0.19	6.54	2.43	0.55	7.64	6.6	0.08
2.12	0.42	6.77	7.69	0.22	5.05	2.12	0.42	6.77	6.6	0.08	3.51	5.88	0.19	6.54	2.43	0.55	7.64	3.03	0.46	4.85	3.3	0.08	4.05	2.6	0.73	6.38	2.6	0.49	7.12	5.88	0.19	6.54	3.13	0.58	9.11	3.7	0.22	8.82	2.6	0.49	7.12	5.88	0.19	6.54	2.43	0.55	7.64	6.6	0.08
2.12	0.42	6.77	7.69	0.22	5.05	2.12	0.42	6.77	6.6	0.08	3.51	5.88	0.19	6.54	2.43	0.55	7.64	3.03	0.46	4.85	3.3	0.08	4.05	2.6	0.73	6.38	2.6	0.49	7.12	5.88	0.19	6.54	3.13	0.58	9.11	3.7	0.22	8.82	2.6	0.49	7.12	5.88	0.19	6.54	2.43	0.55	7.64	6.6	0.08
2.12	0.42	6.77	7.69	0.22	5.05	2.12	0.42	6.77	6.6	0.08	3.51	5.88	0.19	6.54	2.43	0.55	7.64	3.03	0.46	4.85	3.3	0.08	4.05	2.6	0.73	6.38	2.6	0.49	7.12	5.88	0.19	6.54	3.13	0.58	9.11	3.7	0.22	8.82	2.6	0.49	7.12	5.88	0.19	6.54	2.43	0.55	7.64	6.6	0.08
2.12	0.42	6.77	7.69	0.22	5.05	2.12	0.42	6.77	6.6	0.08	3.51	5.88	0.19	6.54	2.43	0.55	7.64	3.03	0.46	4.85	1.79	0.27	5.45	2.6	0.73	6.38	7.69	0.22	5.05	5.88	0.19	6.54	3.13	0.58	9.11	3.7	0.22	8.82	2.6	0.49	7.12	5.88	0.19	6.54	2.43	0.55	7.64	2.43	0.55
2.12	0.42	6.77	7.69	0.22	5.05	2.12	0.42	6.77	6.6	0.08	3.51	5.88	0.19	6.54	2.43	0.55	7.64	3.03	0.46	4.85	2.43	0.55	7.64	2.6	0.73	6.38	2.12	0.46	4.28	5.88	0.19	6.54	3.13	0.58	9.11	3.7	0.22	8.82	2.6	0.49	7.12	5.88	0.19	6.54	2.43	0.55	7.64	2.43	0.55
2.12	0.42	6.77	7.69	0.22	5.05	2.12	0.42	6.77	3.03	0.46	4.85	5.88	0.19	6.54	2.43	0.55	7.64	3.03	0.46	4.85	3.3	0.08	4.05	2.6	0.73	6.38	2.7	0.26	3.89	5.88	0.19	6.54	3.13	0.58	9.11	2.43	0.55	7.64	2.6	0.49	7.12	6.6	0.08	3.51	2.43	0.55	7.64	2.43	0.55
2.12	0.42	6.77	7.69	0.22	5.05	2.12	0.42	6.77	3.03	0.46	4.85	5.88	0.19	6.54	2.43	0.55	7.64	3.03	0.46	4.85	3.3	0.08	4.05	2.6	0.73	6.38	2.7	0.26	3.89	5.88	0.19	6.54	3.13	0.58	9.11	2.43	0.55	7.64	2.6	0.49	7.12	6.6	0.08	3.51	2.43	0.55	7.64	2.43	0.55
2.12	0.42	6.77	7.69	0.22	5.05	2.12	0.42	6.77	3.03	0.46	4.85	5.88	0.19	6.54	2.43	0.55	7.64	3.03	0.46	4.85	3.13	0.58	9.11	2.6	0.73	6.38	2.7	0.26	3.89	5.88	0.19	6.54	3.13	0.58	9.11	2.43	0.55	7.64	2.6	0.49	7.12	5.88	0.19	6.54	2.43	0.55	7.64	2.43	0.55
2.12	0.42	6.77	7.69	0.22	5.05	2.12	0.42	6.77	3.03	0.46	4.85	5.88	0.19	6.54	2.43	0.55	7.64	3.03	0.46	4.85	3.13	0.58	9.11	2.6	0.73	6.38	2.7	0.26	3.89	5.88	0.19	6.54	3.13	0.58	9.11	2.43	0.55	7.64	2.6	0.49	7.12	5.88	0.19	6.54	2.43	0.55	7.64	2.43	0.55
2.12	0.42	6.77	7.69	0.22	5.05	2.12	0.42	6.77	3.03	0.46	4.85	5.88	0.19	6.54	2.43	0.55	7.64	3.03	0.46	4.85	3.13	0.58	9.11	2.6	0.73	6.38	2.7	0.26	3.89	5.88	0.19	6.54	3.13	0.58	9.11	2.43	0.55	7.64	2.6	0.49	7.12	5.88	0.19	6.54	2.43	0.55	7.64	2.43	0.55
2.12	0.42	6.77	7.69	0.22	5.05	2.12	0.42	6.77	3.03	0.46	4.85	5.88	0.19	6.54	2.43	0.55	7.64	3.03	0.46	4.85	3.13	0.58	9.11	2.6	0.73	6.38	2.7	0.26	3.89	5.88	0.19	6.54	3.13	0.58	9.11	2.6	0.49	7.12	2.6	0.49	7.12	5.88	0.19	6.54	2.43	0.55	7.64	2.43	0.55
2.12	0.46	4.28	2.6	0.73	6.38	7.14	0.08	6.6	6.6	0.08	3.51	5.88	0.19	6.54	2.7	0.26	3.89	6.6	0.08	3.51	3.13	0.58	9.11	2.6	0.73	6.38	2.12	0.46	4.28	5.88	0.19	6.54	3.13	0.58	9.11	3.7	0.22	8.82	7.14	0.08	6.6	5.88	0.19	6.54	3.7	0.22	8.82	2.43	0.55
2.12	0.46	4.28	2.7	0.26	3.89	2.43	0.55	7.64	5.88	0.19	6.54	3.03	0.2	0.9	2.12	0.42	6.77	3.3	0.08	4.05	2.12	0.46	4.28	3.03	0.2	0.9	2.12	0.42	6.77	2.12	0.46	4.28	3.13	0.58	9.11	3.03	0.46	4.85	2.53	0.28	3.71	1.79	0.27	5.45	2.43	0.55	7.64	1.79	0.27
2.12	0.46	4.28	7.14	0.08	6.6	2.6	0.49	7.12	6.6	0.08	3.51	5.88	0.19	6.54	2.12	0.42	6.77	7.14	0.08	6.6	1.79	0.27	5.45	3.3	0.08	4.05	2.12	0.46	4.28	5.88	0.19	6.54	3.13	0.58	9.11	5.21	0.38	1.62	2.6	0.49	7.12	5.88	0.19	6.54	5.21	0.38	1.62	3.03	0.2
2.7	0.26	3.89	3.7	0.22	8.82	2.43	0.55	7.64	3.57	0.14	1.77	5.88	0.19	6.54	3.57	0.14	1.77	7.69	0.22	5.05	2.43	0.55	7.64	7.14	0.08	6.6	2.12	0.46	4.28	2.6	0.73	6.38	5.88	0.19	6.54	3.7	0.22	8.82	5.21	0.38	1.62	2.12	0.42	6.77	2.53	0.28	3.71	3.57	0.14
2.7	0.26	3.89	2.6	0.49	7.12	2.6	0.73	6.38	6.6	0.08	3.51	5.88	0.19	6.54	2.43	0.55	7.64	3.03	0.46	4.85	2.6	0.73	6.38	3.13	0.58	9.11	2.43	0.55	7.64	5.88	0.19	6.54	2.6	0.49	7.12	5.88	0.19	6.54	2.43	0.55	7.64	6.6	0.08	3.51	3.7	0.22	8.82	6.6	0.08
2.7	0.26	3.89	2.6	0.49	7.12	3.3	0.08	4.05	6.6	0.08	3.51	5.88	0.19	6.54	2.43	0.55	7.64	3.03	0.46	4.85	3.13	0.58	9.11	2.6	0.73	6.38	2.6	0.73	6.38	2.43	0.55	7.64	5.88	0.19	6.54	2.6	0.49	7.12	5.88	0.19	6.54	7.14	0.08	6.6	6.6	0.08	3.51	7.69	0.22
2.7	0.26	3.89	7.14	0.08	6.6	7.69	0.22	5.05	6.6	0.08	3.51	5.88	0.19	6.54	2.6	0.73	6.38	3.03	0.46	4.85	3.3	0.08	4.05	3.3	0.08	4.05	2.12	0.46	4.28	5.21	0.38	1.62	3.13	0.58	9.11	1.79	0.27	5.45	2.6	0.49	7.12	5.88	0.19	6.54	3.7	0.22	8.82	2.43	0.55
2.53	0.28	3.71	5.88	0.19	6.54	6.25	0.43	1.96	1.79	0.27	5.45	3.3	0.08	4.05	3.13	0.58	9.11	5.21	0.38	1.62	3.7	0.22	8.82	3.7	0.22	8.82	3.03	0.2	0.9	3.03	0.2	0.9	6.6	0.08	3.51	7.14	0.08	6.6	3.03	0.2	0.9	2.43	0.55	7.64	2.12	0.46	4.28	3.03	0.2
2.53	0.28	3.71	5.88	0.19	6.54	6.25	0.43	1.96	1.79	0.27	5.45	3.3	0.08	4.05	3.13	0.58	9.11	5.21	0.38	1.62	3.7	0.22	8.82	3.7	0.22	8.82	3.03	0.2	0.9	3.03	0.2	0.9	6.6	0.08	3.51	7.14	0.08	6.6	3.03	0.2	0.9	2.43	0.55	7.64	2.12	0.46	4.28	3.03	0.2
2.53	0.28	3.71	5.88	0.19	6.54	6.25	0.43	1.96	1.79	0.27	5.45	3.3	0.08	4.05	3.13	0.58	9.11	5.21	0.38	1.62	3.7	0.22	8.82	3.7	0.22	8.82	3.03	0.2	0.9	3.03	0.2	0.9	6.6	0.08	3.51	7.14	0.08	6.6	3.03	0.2	0.9	2.43	0.55	7.64	2.12	0.46	4.28	3.03	0.2
2.53	0.28	3.71	5.88	0.19	6.54	6.25	0.43	1.96	1.79	0.27	5.45	3.3	0.08	4.05	3.13	0.58	9.11	5.21	0.38	1.62	3.7	0.22	8.82	3.7	0.22	8.82	3.03	0.2	0.9	3.03	0.2	0.9	6.6	0.08	3.51	7.14	0.08	6.6	3.03	0.2	0.9	2.43	0.55	7.64	2.12	0.46	4.28	3.03	0.2
2.53	0.28	3.71	5.88	0.19	6.54	6.25	0.43	1.96	1.79	0.27	5.45	3.3	0.08	4.05	3.13	0.58	9.11	5.21	0.38	1.62	3.7	0.22	8.82	3.7	0.22	8.82	3.03	0.2	0.9	3.03	0.2	0.9	6.6	0.08	3.51	7.14	0.08	6.6	3.03	0.2	0.9	2.43	0.55	7.64	2.12	0.46	4.28	3.03	0.2
2.53	0.28	3.71	5.88	0.19	6.54	6.25	0.43	1.96	1.79	0.27	5.45	3.3	0.08	4.05	3.13	0.58	9.11	5.21	0.38	1.62	3.7	0.22	8.82	3.7	0.22	8.82	3.03	0.2	0.9	3.03	0.2	0.9	6.6	0.08	3.51	7.14	0.08	6.6	3.03	0.2	0.9	2.43	0.55	7.64	2.12	0.46	4.28	3.03	0.2
2.53	0.28	3.71	5.88	0.19	6.54	6.25	0.43	1.96	1.79	0.27	5.45	3.3	0.08	4.05	3.13	0.58	9.11	5.21	0.38	1.62	3.7	0.22	8.82	3.7	0.22	8.82	3.03	0.2	0.9	3.03	0.2	0.9	6.6	0.08	3.51	7.14	0.08	6.6	3.03	0.2	0.9	2.43	0.55	7.64	2.12	0.46	4.28	3.03	0.2
2.53	0.28	3.71	5.88	0.19	6.54	6.25	0.43	1.96	1.79	0.27	5.45	3.3	0.08	4.05	3.13	0.58	9.11	5.21	0.38	1.62	3.7	0.22	8.82	3.7	0.22	8.82	3.03	0.2	0.9	3.03	0.2	0.9	6.6	0.08	3.51	7.14	0.08	6.6	3.03	0.2	0.9	2.43	0.55	7.64	2.12	0.46	4.28	3.03	0.2
2.53	0.28	3.71	5.88	0.19	6.54	6.25	0.43	1.96	1.79	0.27	5.45	3.3	0.08	4.05	3.13	0.58	9.11	5.21	0.38	1.62	3.7	0.22	8.82	3.7	0.22	8.82	3.03	0.2	0.9	3.03	0.2	0.9	6.6	0.08	3.51	7.14	0.08	6.6	3.03	0.2	0.9	2.43	0.55	7.64	2.12	0.46	4.28	3.03	0.2
2.53	0.28	3.71	5.88	0.19	6.54	6.25	0.43	1.96	1.79	0.27	5.45	3.3	0.08	4.05	3.13	0.58	9.11	5.21	0.38	1.62	3.7	0.22	8.82	3.7	0.22	8.82	3.03	0.2	0.9	3.03	0.2	0.9	6.6	0.08	3.51	7.14	0.08	6.6	3.03	0.2	0.9	2.43	0.55	7.64	2.12	0.46	4.28	3.03	0.2
2.53	0.28	3.71	5.88	0.19	6.54	6.25	0.43	1.96	1.79	0.27	5.45	3.3	0.08	4.05	3.13	0.58	9.11	5.21	0.38	1.62	3.7	0.22	8.82	3.7	0.22	8.82	3.03	0.2	0.9	3.03	0.2	0.9	6.6	0.08	3.51	7.14	0.08	6.6	3.03	0.2	0.9	2.43	0.55	7.64	2.12	0.46	4.28	3.03	0.2
2.53	0.28	3.71	7.14	0.08	6.6	3.7	0.22	8.82	6.6	0.08	3.51	5.88	0.19	6.54	3.7	0.22	8.82	3.03	0.46	4.85	3.3	0.08	4.05	3.3	0.08	4.05	2.12	0.42	6.77	5.88	0.19	6.54	3.13	0.58	9.11	2.6	0.49	7.12	3.7	0.22	8.82	5.88	0.19	6.54	3.7	0.22	8.82	2.43	0.55
2.53	0.28	3.71	7.14	0.08	6.6	3.7	0.22	8.82	6.6	0.08	3.51	5.88	0.19	6.54	3.7	0.22	8.82	3.03	0.46	4.85	3.3	0.08	4.05	3.3	0.08	4.05	2.6	0.49	7.12	5.88	0.19	6.54	3.13	0.58	9.11	5.21	0.38	1.62	3.7	0.22	8.82	5.88	0.19	6.54	3.7	0.22	8.82	2.43	0.55
2.53	0.28	3.71	7.14	0.08	6.6	2.6	0.49	7.12	6.6	0.08	3.51	5.88	0.19	6.54	3.7	0.22	8.82	3.03	0.46	4.85	3.3	0.08	4.05	3.3	0.08	4.05	2.12	0.42	6.77	5.88	0.19	6.54	3.13	0.58	9.11	5.21	0.38	1.62	3.7	0.22	8.82	5.88	0.19	6.54	3.7	0.22	8.82	2.43	0.55
2.53	0.28	3.71	7.14	0.08	6.6	2.6	0.49	7.12	6.6	0.08	3.51	5.88	0.19	6.54	3.7	0.22	8.82	3.03	0.46	4.85	3.3	0.08	4.05	3.3	0.08	4.05	2.12	0.42	6.77	5.88	0.19	6.54	3.13	0.58	9.11	5.21	0.38	1.62	3.7	0.22	8.82	5.88	0.19	6.54	3.7	0.22	8.82	2.43	0.55
2.53	0.28	3.71	7.14	0.08	6.6	2.6	0.49	7.12	6.6	0.08	3.51	5.88	0.19	6.54	3.7	0.22	8.82	3.03	0.46	4.85	3.3	0.08	4.05	3.3	0.08	4.05	2.12	0.42	6.77	5.88	0.19	6.54	3.13	0.58	9.11	5.21	0.38	1.62	3.7	0.22	8.82	5.88	0.19	6.54	3.7	0.22	8.82	2.43	0.55
2.53	0.28	3.71	7.14	0.08	6.6	2.6	0.49	7.12	6.6	0.08	3.51	5.88	0.19	6.54	3.7	0.22	8.82	3.03	0.46	4.85	3.3	0.08	4.05	3.3	0.08	4.05	2.6	0.49	7.12	5.88	0.19	6.54	3.13	0.58	9.11	5.21	0.38	1.62	3.7	0.22	8.82	5.88	0.19	6.54	3.7	0.22	8.82	2.43	0.55
2.53	0.28	3.71	7.14	0.08	6.6	2.6	0.49	7.12	6.6	0.08	3.51	5.88	0.19	6.54	3.7	0.22	8.82	3.03	0.46	4.85	3.3	0.08	4.05	3.3	0.08	4.05	2.6	0.49	7.12	5.88	0.19	6.54	3.13	0.58	9.11	5.21	0.38	1.62	3.7	0.22	8.82	5.88	0.19	6.54	3.7	0.22	8.82	2.43	0.55
2.53	0.28	3.71	7.14	0.08	6.6	2.6	0.49	7.12	6.6	0.08	3.51	5.88	0.19	6.54	3.7	0.22	8.82	3.03	0.46	4.85	3.3	0.08	4.05	3.3	0.08	4.05	2.6	0.49	7.12	5.88	0.19	6.54	3.13	0.58	9.11	5.21	0.38	1.62	3.7	0.22	8.82	5.88	0.19	6.54	3.7	0.22	8.82	2.43	0.55
2.53	0.28	3.71	7.14	0.08	6.6	2.6	0.49	7.12	6.6	0.08	3.51	5.88	0.19	6.54	3.7	0.22	8.82	3.03	0.46	4.85	3.3	0.08	4.05	3.3	0.08	4.05	2.6	0.49	7.12	5.88	0.19	6.54	3.13	0.58	9.11	5.21	0.38	1.62	3.7	0.22	8.82	5.88	0.19	6.54	3.7	0.22	8.82	2.43	0.55
2.53	0.28	3.71	7.14	0.08	6.6	2.6	0.49	7.12	6.6	0.08	3.51	5.88	0.19	6.54	3.7	0.22	8.82	3.03	0.46	4.85	3.3	0.08	4.05	3.3	0.08	4.05	2.6	0.49	7.12	5.88	0.19	6.54	3.13	0.58	9.11	5.21	0.38	1.62	3.7	0.22	8.82	5.88	0.19	6.54	3.7	0.22	8.82	2.43	0.55
2.53	0.28	3.71	7.14	0.08	6.6	2.6	0.49	7.12	6.6	0.08	3.51	5.88	0.19	6.54	3.7	0.22	8.82	3.03	0.46	4.85	3.3	0.08	4.05	3.3	0.08	4.05	2.6	0.49	7.12	5.88	0.19	6.54	3.13	0.58	9.11	5.21	0.38	1.62	3.7	0.22	8.82	5.88	0.19	6.54	3.7	0.22	8.82	2.43	0.55
2.43	0.55	7.64	7.69	0.22	5.05	2.6	0.49	7.12	6.6	0.08	3.51	5.88	0.19	6.54	2.6	0.73	6.38	3.03	0.46	4.85	3.3	0.08	4.05	2.6	0.73	6.38	2.12	0.46	4.28	5.21	0.38	1.62	3.13	0.58	9.11	7.69	0.22	5.05	3.13	0.58	9.11	5.88	0.19	6.54	2.43	0.55	7.64	3.03	0.2
2.43	0.55	7.64	5.21	0.38	1.62	2.6	0.49	7.12	6.6	0.08	3.51	5.88	0.19	6.54	2.6	0.73	6.38	3.03	0.46	4.85	3.3	0.08	4.05	2.6	0.73	6.38	2.12	0.46	4.28	5.21	0.38	1.62	3.13	0.58	9.11	7.69	0.22	5.05	2.43	0.55	7.64	5.88	0.19	6.54	2.43	0.55	7.64	3.03	0.2
2.43	0.55	7.64	7.14	0.08	6.6	2.43	0.55	7.64	6.6	0.08	3.51	5.88	0.19	6.54	3.7	0.22	8.82	3.03	0.46	4.85	3.3	0.08	4.05	3.3	0.08	4.05	2.12	0.46	4.28	5.88	0.19	6.54	3.13	0.58	9.11	7.69	0.22	5.05	3.7	0.22	8.82	5.88	0.19	6.54	2.6	0.49	7.12	7.69	0.22
2.43	0.55	7.64	7.14	0.08	6.6	2.43	0.55	7.64	6.6	0.08	3.51	5.88	0.19	6.54	3.7	0.22	8.82	3.03	0.46	4.85	3.3	0.08	4.05	3.3	0.08	4.05	2.12	0.46	4.28	5.88	0.19	6.54	3.13	0.58	9.11	5.21	0.38	1.62	3.7	0.22	8.82	5.88	0.19	6.54	2.6	0.49	7.12	7.69	0.22
2.43	0.55	7.64	7.14	0.08	6.6	2.43	0.55	7.64	6.6	0.08	3.51	5.88	0.19	6.54	3.7	0.22	8.82	3.03	0.46	4.85	3.3	0.08	4.05	3.3	0.08	4.05	2.12	0.46	4.28	5.88	0.19	6.54	3.13	0.58	9.11	5.21	0.38	1.62	3.7	0.22	8.82	5.88	0.19	6.54	2.6	0.49	7.12	7.69	0.22
2.43	0.55	7.64	7.14	0.08	6.6	2.43	0.55	7.64	6.6	0.08	3.51	5.88	0.19	6.54	3.7	0.22	8.82	3.03	0.46	4.85	3.3	0.08	4.05	3.3	0.08	4.05	2.12	0.46	4.28	5.88	0.19	6.54	3.13	0.58	9.11	5.21	0.38	1.62	3.7	0.22	8.82	5.88	0.19	6.54	2.6	0.49	7.12	7.69	0.22
2.43	0.55	7.64	7.14	0.08	6.6	2.43	0.55	7.64	6.6	0.08	3.51	5.88	0.19	6.54	3.7	0.22	8.82	3.03	0.46	4.85	3.3	0.08	4.05	3.3	0.08	4.05	2.12	0.46	4.28	5.88	0.19	6.54	3.13	0.58	9.11	5.21	0.38	1.62	3.7	0.22	8.82	5.88	0.19	6.54	2.6	0.49	7.12	7.69	0.22
2.43	0.55	7.64	7.14	0.08	6.6	2.43	0.55	7.64	6.6	0.08	3.51	5.88	0.19	6.54	3.7	0.22	8.82	3.03	0.46	4.85	3.3	0.08	4.05	3.3	0.08	4.05	2.12	0.46	4.28	5.88	0.19	6.54	3.13	0.58	9.11	5.21	0.38	1.62	3.13	0.58	9.11	5.88	0.19	6.54	2.6	0.49	7.12	7.69	0.22
2.43	0.55	7.64	7.14	0.08	6.6	2.43	0.55	7.64	6.6	0.08	3.51	5.88	0.19	6.54	3.7	0.22	8.82	3.03	0.46	4.85	3.3	0.08	4.05	3.3	0.08	4.05	2.12	0.46	4.28	5.88	0.19	6.54	3.13	0.58	9.11	5.21	0.38	1.62	3.13	0.58	9.11	5.88	0.19	6.54	2.6	0.49	7.12	7.69	0.22
2.43	0.55	7.64	7.14	0.08	6.6	2.43	0.55	7.64	3.03	0.46	4.85	5.88	0.19	6.54	2.43	0.55	7.64	6.6	0.08	3.51	3.3	0.08	4.05	2.6	0.73	6.38	2.6	0.49	7.12	5.88	0.19	6.54	3.13	0.58	9.11	3.7	0.22	8.82	3.03	0.2	0.9	5.88	0.19	6.54	3.7	0.22	8.82	2.43	0.55
2.6	0.49	7.12	2.6	0.73	6.38	6.6	0.08	3.51	5.88	0.19	6.54	2.43	0.55	7.64	3.03	0.46	4.85	2.6	0.73	6.38	2.53	0.28	3.71	2.6	0.73	6.38	2.43	0.55	7.64	5.88	0.19	6.54	2.6	0.49	7.12	5.88	0.19	6.54	7.14	0.08	6.6	6.6	0.08	3.51	2.12	0.42	6.77	7.14	0.08
2.6	0.49	7.12	2.6	0.73	6.38	6.6	0.08	3.51	5.88	0.19	6.54	2.43	0.55	7.64	3.03	0.46	4.85	2.6	0.73	6.38	2.53	0.28	3.71	2.6	0.73	6.38	2.43	0.55	7.64	5.88	0.19	6.54	2.6	0.49	7.12	5.88	0.19	6.54	7.14	0.08	6.6	6.6	0.08	3.51	2.12	0.42	6.77	7.14	0.08
2.6	0.49	7.12	3.3	0.08	4.05	6.6	0.08	3.51	5.88	0.19	6.54	2.43	0.55	7.64	3.03	0.46	4.85	3.13	0.58	9.11	2.6	0.73	6.38	2.6	0.73	6.38	2.43	0.55	7.64	5.88	0.19	6.54	2.6	0.49	7.12	5.88	0.19	6.54	7.14	0.08	6.6	6.6	0.08	3.51	7.69	0.22	5.05	7.14	0.08
2.6	0.49	7.12	3.3	0.08	4.05	6.6	0.08	3.51	5.88	0.19	6.54	2.43	0.55	7.64	3.03	0.46	4.85	3.13	0.58	9.11	3.3	0.08	4.05	2.6	0.73	6.38	3.03	0.2	0.9	5.88	0.19	6.54	2.43	0.55	7.64	5.88	0.19	6.54	3.7	0.22	8.82	6.6	0.08	3.51	7.69	0.22	5.05	7.14	0.08
2.6	0.49	7.12	3.3	0.08	4.05	7.69	0.22	5.05	6.6	0.08	3.51	5.88	0.19	6.54	3.7	0.22	8.82	6.6	0.08	3.51	3.3	0.08	4.05	3.3	0.08	4.05	2.12	0.46	4.28	5.88	0.19	6.54	3.13	0.58	9.11	6.6	0.08	3.51	7.69	0.22	5.05	5.88	0.19	6.54	3.7	0.22	8.82	5.88	0.19
2.6	0.49	7.12	3.3	0.08	4.05	7.69	0.22	5.05	6.6	0.08	3.51	5.88	0.19	6.54	3.7	0.22	8.82	6.6	0.08	3.51	3.3	0.08	4.05	3.3	0.08	4.05	2.12	0.46	4.28	5.88	0.19	6.54	3.13	0.58	9.11	6.6	0.08	3.51	7.69	0.22	5.05	5.88	0.19	6.54	3.7	0.22	8.82	5.88	0.19
2.6	0.49	7.12	3.3	0.08	4.05	7.69	0.22	5.05	6.6	0.08	3.51	5.88	0.19	6.54	3.7	0.22	8.82	6.6	0.08	3.51	3.3	0.08	4.05	3.3	0.08	4.05	2.12	0.46	4.28	5.88	0.19	6.54	3.13	0.58	9.11	6.6	0.08	3.51	7.69	0.22	5.05	5.88	0.19	6.54	3.7	0.22	8.82	5.88	0.19
2.6	0.49	7.12	3.3	0.08	4.05	7.69	0.22	5.05	6.6	0.08	3.51	5.88	0.19	6.54	3.7	0.22	8.82	6.6	0.08	3.51	3.3	0.08	4.05	3.3	0.08	4.05	2.12	0.46	4.28	5.88	0.19	6.54	3.13	0.58	9.11	6.6	0.08	3.51	7.69	0.22	5.05	5.88	0.19	6.54	3.7	0.22	8.82	5.88	0.19
2.6	0.49	7.12	3.3	0.08	4.05	7.69	0.22	5.05	6.6	0.08	3.51	5.88	0.19	6.54	3.7	0.22	8.82	6.6	0.08	3.51	3.3	0.08	4.05	3.3	0.08	4.05	2.12	0.46	4.28	5.88	0.19	6.54	3.13	0.58	9.11	6.6	0.08	3.51	7.14	0.08	6.6	5.88	0.19	6.54	3.7	0.22	8.82	5.88	0.19
2.6	0.49	7.12	3.3	0.08	4.05	2.6	0.49	7.12	6.6	0.08	3.51	5.88	0.19	6.54	3.7	0.22	8.82	6.6	0.08	3.51	2.6	0.73	6.38	3.3	0.08	4.05	2.12	0.46	4.28	5.88	0.19	6.54	3.13	0.58	9.11	5.88	0.19	6.54	2.6	0.49	7.12	5.88	0.19	6.54	3.7	0.22	8.82	2.43	0.55
2.6	0.49	7.12	3.3	0.08	4.05	7.14	0.08	6.6	6.6	0.08	3.51	5.88	0.19	6.54	3.13	0.58	9.11	3.03	0.46	4.85	3.3	0.08	4.05	3.3	0.08	4.05	2.12	0.46	4.28	7.69	0.22	5.05	3.13	0.58	9.11	5.21	0.38	1.62	3.7	0.22	8.82	5.88	0.19	6.54	2.6	0.49	7.12	3.03	0.2
2.6	0.49	7.12	7.69	0.22	5.05	2.6	0.73	6.38	6.6	0.08	3.51	5.88	0.19	6.54	2.43	0.55	7.64	6.6	0.08	3.51	2.43	0.55	7.64	2.6	0.73	6.38	7.14	0.08	6.6	5.88	0.19	6.54	3.13	0.58	9.11	7.69	0.22	5.05	2.6	0.49	7.12	5.88	0.19	6.54	3.7	0.22	8.82	6.6	0.08
2.6	0.49	7.12	7.69	0.22	5.05	2.6	0.73	6.38	6.6	0.08	3.51	5.88	0.19	6.54	2.43	0.55	7.64	6.25	0.43	1.96	2.6	0.73	6.38	2.6	0.73	6.38	5.88	0.19	6.54	5.88	0.19	6.54	3.13	0.58	9.11	3.03	0.46	4.85	7.69	0.22	5.05	5.88	0.19	6.54	2.43	0.55	7.64	3.13	0.58
2.6	0.49	7.12	7.69	0.22	5.05	2.6	0.73	6.38	6.6	0.08	3.51	5.88	0.19	6.54	2.43	0.55	7.64	3.03	0.46	4.85	3.7	0.22	8.82	3.3	0.08	4.05	2.12	0.46	4.28	5.88	0.19	6.54	3.13	0.58	9.11	5.88	0.19	6.54	2.43	0.55	7.64	5.88	0.19	6.54	3.7	0.22	8.82	7.69	0.22
2.6	0.49	7.12	7.69	0.22	5.05	2.6	0.73	6.38	6.6	0.08	3.51	5.88	0.19	6.54	2.43	0.55	7.64	3.03	0.46	4.85	3.7	0.22	8.82	3.3	0.08	4.05	2.12	0.46	4.28	5.88	0.19	6.54	3.13	0.58	9.11	5.88	0.19	6.54	2.43	0.55	7.64	5.88	0.19	6.54	3.7	0.22	8.82	7.69	0.22
2.6	0.49	7.12	7.69	0.22	5.05	2.6	0.73	6.38	6.6	0.08	3.51	5.88	0.19	6.54	2.43	0.55	7.64	3.03	0.46	4.85	3.7	0.22	8.82	3.3	0.08	4.05	2.12	0.46	4.28	5.88	0.19	6.54	3.13	0.58	9.11	5.88	0.19	6.54	2.43	0.55	7.64	5.88	0.19	6.54	3.7	0.22	8.82	5.21	0.38
2.6	0.49	7.12	7.69	0.22	5.05	2.6	0.73	6.38	6.6	0.08	3.51	5.88	0.19	6.54	2.43	0.55	7.64	3.03	0.46	4.85	3.3	0.08	4.05	2.6	0.73	6.38	3.7	0.22	8.82	5.88	0.19	6.54	3.13	0.58	9.11	7.69	0.22	5.05	3.7	0.22	8.82	5.88	0.19	6.54	2.43	0.55	7.64	7.14	0.08
2.6	0.49	7.12	7.69	0.22	5.05	2.6	0.73	6.38	6.6	0.08	3.51	5.88	0.19	6.54	2.43	0.55	7.64	3.03	0.46	4.85	1.79	0.27	5.45	2.6	0.73	6.38	5.88	0.19	6.54	6.6	0.08	3.51	3.13	0.58	9.11	5.21	0.38	1.62	3.7	0.22	8.82	5.88	0.19	6.54	2.6	0.49	7.12	2.6	0.49
2.6	0.49	7.12	7.69	0.22	5.05	2.6	0.73	6.38	6.6	0.08	3.51	5.88	0.19	6.54	2.43	0.55	7.64	3.03	0.46	4.85	1.79	0.27	5.45	2.6	0.73	6.38	2.43	0.55	7.64	5.88	0.19	6.54	3.13	0.58	9.11	7.14	0.08	6.6	3.7	0.22	8.82	5.88	0.19	6.54	2.6	0.49	7.12	2.6	0.49
2.6	0.49	7.12	7.69	0.22	5.05	2.6	0.73	6.38	6.6	0.08	3.51	5.88	0.19	6.54	2.43	0.55	7.64	3.03	0.46	4.85	1.79	0.27	5.45	3.3	0.08	4.05	2.12	0.46	4.28	5.88	0.19	6.54	3.13	0.58	9.11	7.14	0.08	6.6	3.7	0.22	8.82	5.88	0.19	6.54	2.6	0.49	7.12	2.6	0.49
2.6	0.49	7.12	7.69	0.22	5.05	2.6	0.73	6.38	3.03	0.46	4.85	5.88	0.19	6.54	2.43	0.55	7.64	3.03	0.46	4.85	3.3	0.08	4.05	2.6	0.73	6.38	5.88	0.19	6.54	5.88	0.19	6.54	3.13	0.58	9.11	3.03	0.46	4.85	7.69	0.22	5.05	5.88	0.19	6.54	2.43	0.55	7.64	2.43	0.55
2.6	0.49	7.12	7.69	0.22	5.05	2.12	0.42	6.77	3.03	0.46	4.85	7.69	0.22	5.05	2.43	0.55	7.64	3.03	0.46	4.85	5.21	0.38	1.62	2.6	0.73	6.38	2.43	0.55	7.64	5.21	0.38	1.62	3.13	0.58	9.11	6.6	0.08	3.51	3.13	0.58	9.11	5.88	0.19	6.54	2.6	0.49	7.12	2.6	0.49
2.6	0.49	7.12	7.69	0.22	5.05	2.6	0.49	7.12	6.6	0.08	3.51	5.88	0.19	6.54	2.12	0.42	6.77	3.7	0.22	8.82	1.79	0.27	5.45	2.6	0.73	6.38	2.12	0.46	4.28	5.88	0.19	6.54	3.13	0.58	9.11	5.21	0.38	1.62	2.6	0.49	7.12	5.88	0.19	6.54	3.7	0.22	8.82	5.88	0.19
2.6	0.49	7.12	7.69	0.22	5.05	2.6	0.49	7.12	6.6	0.08	3.51	5.88	0.19	6.54	2.43	0.55	7.64	3.03	0.46	4.85	3.7	0.22	8.82	3.3	0.08	4.05	2.12	0.46	4.28	5.88	0.19	6.54	3.13	0.58	9.11	5.88	0.19	6.54	7.69	0.22	5.05	5.88	0.19	6.54	3.7	0.22	8.82	2.12	0.42
2.6	0.49	7.12	7.69	0.22	5.05	2.6	0.49	7.12	3.03	0.46	4.85	7.69	0.22	5.05	2.43	0.55	7.64	3.03	0.46	4.85	5.21	0.38	1.62	2.6	0.73	6.38	2.43	0.55	7.64	5.21	0.38	1.62	3.13	0.58	9.11	6.6	0.08	3.51	3.13	0.58	9.11	5.88	0.19	6.54	2.6	0.49	7.12	2.6	0.49
2.6	0.49	7.12	7.69	0.22	5.05	2.6	0.49	7.12	3.03	0.46	4.85	5.88	0.19	6.54	3.7	0.22	8.82	3.03	0.46	4.85	3.3	0.08	4.05	3.3	0.08	4.05	2.12	0.46	4.28	5.88	0.19	6.54	3.13	0.58	9.11	5.21	0.38	1.62	3.7	0.22	8.82	5.88	0.19	6.54	3.7	0.22	8.82	2.43	0.55
2.6	0.49	7.12	7.69	0.22	5.05	2.6	0.49	7.12	3.03	0.46	4.85	5.88	0.19	6.54	3.7	0.22	8.82	3.03	0.46	4.85	3.3	0.08	4.05	3.3	0.08	4.05	2.12	0.46	4.28	5.88	0.19	6.54	3.13	0.58	9.11	5.21	0.38	1.62	3.7	0.22	8.82	5.88	0.19	6.54	3.7	0.22	8.82	2.43	0.55
2.6	0.49	7.12	7.69	0.22	5.05	2.6	0.49	7.12	3.03	0.46	4.85	5.88	0.19	6.54	3.7	0.22	8.82	3.03	0.46	4.85	3.3	0.08	4.05	3.3	0.08	4.05	2.12	0.46	4.28	5.88	0.19	6.54	3.13	0.58	9.11	5.21	0.38	1.62	3.7	0.22	8.82	5.88	0.19	6.54	3.7	0.22	8.82	2.43	0.55
2.6	0.49	7.12	7.69	0.22	5.05	2.6	0.49	7.12	3.03	0.46	4.85	5.88	0.19	6.54	3.7	0.22	8.82	3.03	0.46	4.85	3.3	0.08	4.05	3.3	0.08	4.05	2.12	0.46	4.28	5.88	0.19	6.54	3.13	0.58	9.11	5.21	0.38	1.62	7.14	0.08	6.6	5.88	0.19	6.54	3.7	0.22	8.82	2.43	0.55
2.6	0.49	7.12	7.69	0.22	5.05	2.6	0.49	7.12	3.03	0.46	4.85	5.88	0.19	6.54	3.7	0.22	8.82	3.03	0.46	4.85	3.3	0.08	4.05	3.3	0.08	4.05	2.12	0.46	4.28	5.88	0.19	6.54	3.13	0.58	9.11	5.21	0.38	1.62	7.14	0.08	6.6	5.88	0.19	6.54	3.7	0.22	8.82	2.43	0.55
2.6	0.49	7.12	7.69	0.22	5.05	2.6	0.49	7.12	3.03	0.46	4.85	5.88	0.19	6.54	3.7	0.22	8.82	3.03	0.46	4.85	3.3	0.08	4.05	3.3	0.08	4.05	2.6	0.49	7.12	5.88	0.19	6.54	3.13	0.58	9.11	5.21	0.38	1.62	7.69	0.22	5.05	5.88	0.19	6.54	3.7	0.22	8.82	2.43	0.55
2.6	0.49	7.12	1.79	0.27	5.45	2.6	0.73	6.38	6.6	0.08	3.51	5.88	0.19	6.54	2.43	0.55	7.64	3.03	0.46	4.85	3.13	0.58	9.11	2.6	0.73	6.38	7.69	0.22	5.05	5.88	0.19	6.54	3.13	0.58	9.11	7.14	0.08	6.6	2.6	0.49	7.12	2.43	0.55	7.64	2.43	0.55	7.64	3.03	0.2
2.6	0.49	7.12	1.79	0.27	5.45	2.6	0.73	6.38	6.6	0.08	3.51	5.88	0.19	6.54	2.43	0.55	7.64	3.03	0.46	4.85	2.53	0.28	3.71	3.03	0.2	0.9	7.69	0.22	5.05	5.88	0.19	6.54	3.13	0.58	9.11	3.7	0.22	8.82	2.6	0.49	7.12	5.88	0.19	6.54	3.7	0.22	8.82	2.43	0.55
2.6	0.49	7.12	5.88	0.19	6.54	2.6	0.73	6.38	6.6	0.08	3.51	5.88	0.19	6.54	2.43	0.55	7.64	6.6	0.08	3.51	3.3	0.08	4.05	2.6	0.73	6.38	2.12	0.46	4.28	5.88	0.19	6.54	3.13	0.58	9.11	5.88	0.19	6.54	2.43	0.55	7.64	5.88	0.19	6.54	3.7	0.22	8.82	6.6	0.08
2.6	0.49	7.12	5.88	0.19	6.54	2.6	0.73	6.38	6.6	0.08	3.51	5.88	0.19	6.54	2.43	0.55	7.64	6.6	0.08	3.51	3.3	0.08	4.05	2.6	0.73	6.38	2.12	0.46	4.28	5.88	0.19	6.54	3.13	0.58	9.11	5.88	0.19	6.54	2.43	0.55	7.64	5.88	0.19	6.54	3.7	0.22	8.82	6.6	0.08
2.6	0.49	7.12	5.88	0.19	6.54	2.6	0.73	6.38	6.6	0.08	3.51	5.88	0.19	6.54	2.43	0.55	7.64	6.6	0.08	3.51	3.3	0.08	4.05	2.6	0.73	6.38	2.12	0.46	4.28	5.88	0.19	6.54	3.13	0.58	9.11	5.88	0.19	6.54	2.43	0.55	7.64	5.88	0.19	6.54	2.43	0.55	7.64	6.6	0.08
2.6	0.49	7.12	5.88	0.19	6.54	3.3	0.08	4.05	6.6	0.08	3.51	5.88	0.19	6.54	2.43	0.55	7.64	6.6	0.08	3.51	3.3	0.08	4.05	3.3	0.08	4.05	7.69	0.22	5.05	5.88	0.19	6.54	3.13	0.58	9.11	3.13	0.58	9.11	2.6	0.49	7.12	5.88	0.19	6.54	3.7	0.22	8.82	3.7	0.22
2.6	0.49	7.12	5.21	0.38	1.62	2.6	0.49	7.12	6.6	0.08	3.51	5.88	0.19	6.54	2.6	0.73	6.38	3.03	0.46	4.85	2.12	0.42	6.77	2.6	0.73	6.38	2.43	0.55	7.64	5.88	0.19	6.54	3.13	0.58	9.11	2.6	0.49	7.12	3.13	0.58	9.11	5.88	0.19	6.54	2.6	0.49	7.12	5.88	0.19
2.6	0.49	7.12	5.21	0.38	1.62	2.6	0.49	7.12	3.03	0.46	4.85	5.88	0.19	6.54	2.6	0.49	7.12	3.03	0.46	4.85	3.3	0.08	4.05	3.3	0.08	4.05	2.6	0.49	7.12	5.88	0.19	6.54	3.13	0.58	9.11	5.21	0.38	1.62	6.6	0.08	3.51	5.88	0.19	6.54	3.7	0.22	8.82	6.6	0.08
2.6	0.49	7.12	7.14	0.08	6.6	7.69	0.22	5.05	6.6	0.08	3.51	5.88	0.19	6.54	2.43	0.55	7.64	5.21	0.38	1.62	1.79	0.27	5.45	3.3	0.08	4.05	2.12	0.46	4.28	5.88	0.19	6.54	3.13	0.58	9.11	5.21	0.38	1.62	2.6	0.49	7.12	5.88	0.19	6.54	3.13	0.58	9.11	5.88	0.19
2.6	0.49	7.12	7.14	0.08	6.6	2.12	0.42	6.77	6.6	0.08	3.51	5.88	0.19	6.54	2.43	0.55	7.64	3.03	0.46	4.85	1.79	0.27	5.45	2.6	0.73	6.38	2.6	0.49	7.12	5.88	0.19	6.54	3.13	0.58	9.11	3.7	0.22	8.82	2.43	0.55	7.64	5.88	0.19	6.54	3.7	0.22	8.82	2.43	0.55
2.6	0.49	7.12	7.14	0.08	6.6	2.12	0.42	6.77	3.03	0.46	4.85	5.88	0.19	6.54	3.7	0.22	8.82	3.03	0.46	4.85	3.3	0.08	4.05	3.3	0.08	4.05	2.6	0.49	7.12	5.88	0.19	6.54	3.13	0.58	9.11	5.21	0.38	1.62	7.69	0.22	5.05	5.88	0.19	6.54	3.7	0.22	8.82	6.6	0.08
2.6	0.49	7.12	7.14	0.08	6.6	2.43	0.55	7.64	6.6	0.08	3.51	5.88	0.19	6.54	3.7	0.22	8.82	3.03	0.46	4.85	2.6	0.73	6.38	2.6	0.73	6.38	2.12	0.46	4.28	5.88	0.19	6.54	3.13	0.58	9.11	7.69	0.22	5.05	3.7	0.22	8.82	5.88	0.19	6.54	3.13	0.58	9.11	3.03	0.2
2.6	0.49	7.12	7.14	0.08	6.6	2.43	0.55	7.64	6.6	0.08	3.51	5.88	0.19	6.54	3.7	0.22	8.82	3.03	0.46	4.85	3.3	0.08	4.05	2.6	0.73	6.38	2.12	0.46	4.28	5.88	0.19	6.54	3.13	0.58	9.11	5.21	0.38	1.62	3.7	0.22	8.82	5.88	0.19	6.54	3.13	0.58	9.11	3.03	0.2
2.6	0.49	7.12	7.14	0.08	6.6	2.43	0.55	7.64	6.6	0.08	3.51	5.88	0.19	6.54	3.7	0.22	8.82	3.03	0.46	4.85	3.3	0.08	4.05	2.6	0.73	6.38	2.12	0.46	4.28	5.88	0.19	6.54	3.13	0.58	9.11	5.21	0.38	1.62	3.7	0.22	8.82	5.88	0.19	6.54	3.13	0.58	9.11	3.03	0.2
2.6	0.49	7.12	7.14	0.08	6.6	2.43	0.55	7.64	6.6	0.08	3.51	5.88	0.19	6.54	3.7	0.22	8.82	3.03	0.46	4.85	3.3	0.08	4.05	2.6	0.73	6.38	2.12	0.46	4.28	5.88	0.19	6.54	3.13	0.58	9.11	5.21	0.38	1.62	3.7	0.22	8.82	5.88	0.19	6.54	3.13	0.58	9.11	3.03	0.2
2.6	0.49	7.12	7.14	0.08	6.6	2.6	0.49	7.12	6.6	0.08	3.51	5.88	0.19	6.54	3.7	0.22	8.82	3.03	0.46	4.85	2.6	0.73	6.38	2.6	0.73	6.38	2.12	0.46	4.28	5.88	0.19	6.54	3.13	0.58	9.11	1.79	0.27	5.45	3.13	0.58	9.11	5.88	0.19	6.54	2.6	0.49	7.12	6.6	0.08
2.6	0.49	7.12	7.14	0.08	6.6	2.6	0.49	7.12	6.6	0.08	3.51	5.88	0.19	6.54	2.6	0.73	6.38	7.69	0.22	5.05	1.79	0.27	5.45	3.3	0.08	4.05	2.12	0.46	4.28	5.88	0.19	6.54	3.13	0.58	9.11	5.21	0.38	1.62	3.7	0.22	8.82	5.88	0.19	6.54	2.6	0.49	7.12	3.03	0.2
2.6	0.49	7.12	7.14	0.08	6.6	2.6	0.49	7.12	6.6	0.08	3.51	5.88	0.19	6.54	2.6	0.73	6.38	3.03	0.46	4.85	2.12	0.42	6.77	2.6	0.73	6.38	2.12	0.46	4.28	6.25	0.43	1.96	3.13	0.58	9.11	1.79	0.27	5.45	3.13	0.58	9.11	5.88	0.19	6.54	2.6	0.49	7.12	5.88	0.19
2.6	0.49	7.12	7.14	0.08	6.6	2.6	0.49	7.12	6.6	0.08	3.51	5.88	0.19	6.54	2.43	0.55	7.64	6.6	0.08	3.51	1.79	0.27	5.45	3.3	0.08	4.05	2.12	0.46	4.28	5.88	0.19	6.54	3.13	0.58	9.11	5.88	0.19	6.54	2.6	0.49	7.12	5.88	0.19	6.54	2.6	0.49	7.12	3.03	0.2
2.6	0.49	7.12	7.14	0.08	6.6	2.6	0.49	7.12	3.03	0.46	4.85	5.88	0.19	6.54	3.7	0.22	8.82	3.03	0.46	4.85	3.3	0.08	4.05	3.3	0.08	4.05	2.12	0.46	4.28	5.88	0.19	6.54	3.13	0.58	9.11	5.21	0.38	1.62	2.6	0.49	7.12	5.88	0.19	6.54	2.6	0.49	7.12	7.14	0.08
2.6	0.49	7.12	7.14	0.08	6.6	2.6	0.49	7.12	3.03	0.46	4.85	5.88	0.19	6.54	3.7	0.22	8.82	3.03	0.46	4.85	3.3	0.08	4.05	3.3	0.08	4.05	2.6	0.49	7.12	5.88	0.19	6.54	3.13	0.58	9.11	1.79	0.27	5.45	6.6	0.08	3.51	5.88	0.19	6.54	3.7	0.22	8.82	2.43	0.55
2.6	0.49	7.12	7.14	0.08	6.6	2.6	0.49	7.12	3.03	0.46	4.85	5.88	0.19	6.54	3.7	0.22	8.82	3.03	0.46	4.85	3.3	0.08	4.05	3.3	0.08	4.05	2.6	0.49	7.12	5.88	0.19	6.54	3.13	0.58	9.11	5.21	0.38	1.62	3.7	0.22	8.82	5.88	0.19	6.54	3.7	0.22	8.82	3.7	0.22
2.6	0.49	7.12	7.14	0.08	6.6	2.6	0.49	7.12	3.03	0.46	4.85	5.88	0.19	6.54	3.7	0.22	8.82	3.03	0.46	4.85	3.3	0.08	4.05	3.3	0.08	4.05	2.6	0.49	7.12	5.88	0.19	6.54	3.13	0.58	9.11	5.21	0.38	1.62	7.69	0.22	5.05	5.88	0.19	6.54	3.7	0.22	8.82	6.6	0.08
2.6	0.49	7.12	7.14	0.08	6.6	2.6	0.49	7.12	3.03	0.46	4.85	5.88	0.19	6.54	3.7	0.22	8.82	3.03	0.46	4.85	3.3	0.08	4.05	3.3	0.08	4.05	2.6	0.49	7.12	5.88	0.19	6.54	3.13	0.58	9.11	5.21	0.38	1.62	7.69	0.22	5.05	5.88	0.19	6.54	3.7	0.22	8.82	6.6	0.08
2.6	0.49	7.12	7.14	0.08	6.6	2.6	0.49	7.12	3.03	0.46	4.85	5.88	0.19	6.54	3.7	0.22	8.82	3.03	0.46	4.85	3.3	0.08	4.05	3.3	0.08	4.05	2.6	0.49	7.12	5.88	0.19	6.54	3.13	0.58	9.11	5.21	0.38	1.62	7.69	0.22	5.05	5.88	0.19	6.54	3.7	0.22	8.82	2.43	0.55
2.6	0.49	7.12	7.14	0.08	6.6	2.6	0.49	7.12	3.03	0.46	4.85	5.88	0.19	6.54	3.7	0.22	8.82	3.03	0.46	4.85	3.3	0.08	4.05	3.3	0.08	4.05	2.6	0.49	7.12	5.88	0.19	6.54	3.13	0.58	9.11	5.21	0.38	1.62	7.69	0.22	5.05	5.88	0.19	6.54	3.7	0.22	8.82	2.43	0.55
2.6	0.49	7.12	7.14	0.08	6.6	2.6	0.49	7.12	3.03	0.46	4.85	5.88	0.19	6.54	3.7	0.22	8.82	3.03	0.46	4.85	3.3	0.08	4.05	3.3	0.08	4.05	2.6	0.49	7.12	5.88	0.19	6.54	3.13	0.58	9.11	5.21	0.38	1.62	7.69	0.22	5.05	5.88	0.19	6.54	3.7	0.22	8.82	2.43	0.55
2.6	0.49	7.12	7.14	0.08	6.6	2.6	0.49	7.12	3.03	0.46	4.85	5.88	0.19	6.54	3.7	0.22	8.82	3.03	0.46	4.85	3.3	0.08	4.05	3.3	0.08	4.05	2.6	0.49	7.12	5.88	0.19	6.54	3.13	0.58	9.11	5.21	0.38	1.62	7.69	0.22	5.05	5.88	0.19	6.54	3.7	0.22	8.82	2.43	0.55
2.6	0.49	7.12	7.14	0.08	6.6	2.6	0.49	7.12	3.03	0.46	4.85	5.88	0.19	6.54	3.7	0.22	8.82	3.03	0.46	4.85	3.3	0.08	4.05	3.3	0.08	4.05	2.6	0.49	7.12	5.88	0.19	6.54	3.13	0.58	9.11	5.21	0.38	1.62	7.69	0.22	5.05	5.88	0.19	6.54	3.7	0.22	8.82	2.43	0.55
2.6	0.49	7.12	7.14	0.08	6.6	2.6	0.49	7.12	3.03	0.46	4.85	5.88	0.19	6.54	3.7	0.22	8.82	3.03	0.46	4.85	3.3	0.08	4.05	3.3	0.08	4.05	2.6	0.49	7.12	5.88	0.19	6.54	3.13	0.58	9.11	5.21	0.38	1.62	7.69	0.22	5.05	5.88	0.19	6.54	3.7	0.22	8.82	2.43	0.55
2.6	0.49	7.12	7.14	0.08	6.6	2.6	0.49	7.12	3.03	0.46	4.85	5.88	0.19	6.54	3.7	0.22	8.82	3.03	0.46	4.85	3.3	0.08	4.05	3.3	0.08	4.05	2.6	0.49	7.12	5.88	0.19	6.54	3.13	0.58	9.11	5.21	0.38	1.62	7.69	0.22	5.05	5.88	0.19	6.54	2.6	0.49	7.12	2.43	0.55
2.6	0.49	7.12	7.14	0.08	6.6	2.6	0.49	7.12	3.03	0.46	4.85	5.88	0.19	6.54	3.7	0.22	8.82	3.03	0.46	4.85	3.3	0.08	4.05	3.3	0.08	4.05	2.6	0.49	7.12	5.88	0.19	6.54	3.13	0.58	9.11	5.21	0.38	1.62	7.69	0.22	5.05	5.88	0.19	6.54	2.6	0.49	7.12	2.43	0.55
7.14	0.08	6.6	3.3	0.08	4.05	6.6	0.08	3.51	7.69	0.22	5.05	2.43	0.55	7.64	6.6	0.08	3.51	2.6	0.73	6.38	2.6	0.49	7.12	2.6	0.73	6.38	3.03	0.46	4.85	6.6	0.08	3.51	3.7	0.22	8.82	7.69	0.22	5.05	6.6	0.08	3.51	6.6	0.08	3.51	2.6	0.49	7.12	7.69	0.22
7.14	0.08	6.6	7.69	0.22	5.05	2.6	0.73	6.38	6.6	0.08	3.51	5.88	0.19	6.54	2.43	0.55	7.64	3.03	0.46	4.85	3.3	0.08	4.05	2.6	0.73	6.38	5.88	0.19	6.54	5.88	0.19	6.54	3.13	0.58	9.11	3.03	0.46	4.85	7.69	0.22	5.05	5.88	0.19	6.54	2.43	0.55	7.64	3.13	0.58
7.14	0.08	6.6	7.69	0.22	5.05	2.6	0.73	6.38	6.6	0.08	3.51	5.88	0.19	6.54	2.43	0.55	7.64	3.03	0.46	4.85	3.13	0.58	9.11	2.6	0.73	6.38	5.88	0.19	6.54	5.88	0.19	6.54	3.13	0.58	9.11	3.03	0.46	4.85	7.69	0.22	5.05	5.88	0.19	6.54	2.43	0.55	7.64	3.13	0.58
7.14	0.08	6.6	7.69	0.22	5.05	2.6	0.73	6.38	6.6	0.08	3.51	5.88	0.19	6.54	2.43	0.55	7.64	3.03	0.46	4.85	3.13	0.58	9.11	2.6	0.73	6.38	5.88	0.19	6.54	5.88	0.19	6.54	3.13	0.58	9.11	3.03	0.46	4.85	7.69	0.22	5.05	5.88	0.19	6.54	2.43	0.55	7.64	3.13	0.58
7.14	0.08	6.6	7.69	0.22	5.05	3.3	0.08	4.05	6.6	0.08	3.51	5.88	0.19	6.54	2.43	0.55	7.64	3.03	0.46	4.85	2.6	0.49	7.12	3.3	0.08	4.05	7.69	0.22	5.05	5.21	0.38	1.62	3.13	0.58	9.11	7.14	0.08	6.6	3.13	0.58	9.11	5.88	0.19	6.54	3.03	0.2	0.9	7.69	0.22
7.14	0.08	6.6	7.69	0.22	5.05	3.3	0.08	4.05	3.03	0.46	4.85	5.88	0.19	6.54	2.43	0.55	7.64	3.03	0.46	4.85	3.3	0.08	4.05	2.6	0.73	6.38	5.88	0.19	6.54	5.88	0.19	6.54	3.13	0.58	9.11	3.03	0.46	4.85	7.69	0.22	5.05	5.88	0.19	6.54	2.43	0.55	7.64	3.13	0.58
7.14	0.08	6.6	7.69	0.22	5.05	7.69	0.22	5.05	3.57	0.14	1.77	5.88	0.19	6.54	2.43	0.55	7.64	6.6	0.08	3.51	3.57	0.14	1.77	2.7	0.26	3.89	2.12	0.46	4.28	5.88	0.19	6.54	3.13	0.58	9.11	3.7	0.22	8.82	2.43	0.55	7.64	5.88	0.19	6.54	3.7	0.22	8.82	5.88	0.19
7.14	0.08	6.6	7.69	0.22	5.05	7.69	0.22	5.05	3.03	0.46	4.85	5.88	0.19	6.54	2.43	0.55	7.64	6.6	0.08	3.51	3.7	0.22	8.82	2.6	0.73	6.38	3.3	0.08	4.05	5.88	0.19	6.54	3.13	0.58	9.11	2.6	0.49	7.12	2.43	0.55	7.64	7.69	0.22	5.05	3.7	0.22	8.82	6.6	0.08
7.14	0.08	6.6	7.69	0.22	5.05	7.69	0.22	5.05	3.03	0.46	4.85	5.88	0.19	6.54	2.43	0.55	7.64	3.03	0.46	4.85	3.3	0.08	4.05	3.3	0.08	4.05	2.12	0.46	4.28	5.88	0.19	6.54	3.13	0.58	9.11	2.6	0.49	7.12	2.43	0.55	7.64	5.88	0.19	6.54	3.7	0.22	8.82	6.6	0.08
7.14	0.08	6.6	7.69	0.22	5.05	7.69	0.22	5.05	3.03	0.46	4.85	5.88	0.19	6.54	2.43	0.55	7.64	3.03	0.46	4.85	3.57	0.14	1.77	3.3	0.08	4.05	2.12	0.46	4.28	5.88	0.19	6.54	3.13	0.58	9.11	3.7	0.22	8.82	2.43	0.55	7.64	5.88	0.19	6.54	3.7	0.22	8.82	5.88	0.19
7.14	0.08	6.6	7.69	0.22	5.05	7.69	0.22	5.05	3.03	0.46	4.85	5.88	0.19	6.54	2.43	0.55	7.64	3.03	0.46	4.85	3.57	0.14	1.77	3.3	0.08	4.05	2.12	0.46	4.28	5.88	0.19	6.54	3.13	0.58	9.11	3.7	0.22	8.82	2.43	0.55	7.64	5.88	0.19	6.54	3.7	0.22	8.82	5.88	0.19
7.14	0.08	6.6	7.69	0.22	5.05	7.69	0.22	5.05	3.03	0.46	4.85	5.88	0.19	6.54	2.43	0.55	7.64	3.03	0.46	4.85	3.57	0.14	1.77	3.3	0.08	4.05	2.12	0.46	4.28	5.88	0.19	6.54	3.13	0.58	9.11	3.7	0.22	8.82	2.43	0.55	7.64	5.88	0.19	6.54	3.7	0.22	8.82	5.88	0.19
7.14	0.08	6.6	7.69	0.22	5.05	2.43	0.55	7.64	6.6	0.08	3.51	5.88	0.19	6.54	2.6	0.73	6.38	7.69	0.22	5.05	1.79	0.27	5.45	3.3	0.08	4.05	2.12	0.46	4.28	5.88	0.19	6.54	3.13	0.58	9.11	5.21	0.38	1.62	3.7	0.22	8.82	5.88	0.19	6.54	3.7	0.22	8.82	3.03	0.2
7.14	0.08	6.6	7.69	0.22	5.05	2.43	0.55	7.64	6.6	0.08	3.51	5.88	0.19	6.54	2.6	0.73	6.38	7.69	0.22	5.05	1.79	0.27	5.45	3.3	0.08	4.05	2.12	0.46	4.28	5.88	0.19	6.54	3.13	0.58	9.11	5.21	0.38	1.62	3.7	0.22	8.82	5.88	0.19	6.54	3.7	0.22	8.82	3.03	0.2
7.14	0.08	6.6	7.69	0.22	5.05	2.6	0.49	7.12	6.6	0.08	3.51	5.88	0.19	6.54	2.6	0.73	6.38	7.69	0.22	5.05	1.79	0.27	5.45	3.3	0.08	4.05	2.12	0.46	4.28	5.88	0.19	6.54	3.13	0.58	9.11	5.21	0.38	1.62	7.69	0.22	5.05	5.88	0.19	6.54	3.7	0.22	8.82	3.03	0.2
7.14	0.08	6.6	5.88	0.19	6.54	2.6	0.73	6.38	6.6	0.08	3.51	5.88	0.19	6.54	2.43	0.55	7.64	3.03	0.46	4.85	2.12	0.42	6.77	3.3	0.08	4.05	2.12	0.46	4.28	5.88	0.19	6.54	3.13	0.58	9.11	5.21	0.38	1.62	3.7	0.22	8.82	5.88	0.19	6.54	3.7	0.22	8.82	7.69	0.22
7.14	0.08	6.6	5.88	0.19	6.54	2.6	0.49	7.12	6.6	0.08	3.51	5.88	0.19	6.54	2.43	0.55	7.64	5.21	0.38	1.62	1.79	0.27	5.45	3.3	0.08	4.05	2.12	0.46	4.28	5.88	0.19	6.54	3.13	0.58	9.11	5.21	0.38	1.62	2.6	0.49	7.12	5.88	0.19	6.54	3.7	0.22	8.82	6.6	0.08
7.14	0.08	6.6	7.14	0.08	6.6	3.3	0.08	4.05	6.6	0.08	3.51	5.88	0.19	6.54	2.43	0.55	7.64	3.03	0.46	4.85	3.7	0.22	8.82	3.3	0.08	4.05	7.69	0.22	5.05	5.21	0.38	1.62	3.13	0.58	9.11	7.69	0.22	5.05	7.69	0.22	5.05	5.88	0.19	6.54	3.03	0.2	0.9	7.69	0.22
7.14	0.08	6.6	7.14	0.08	6.6	7.69	0.22	5.05	6.6	0.08	3.51	5.88	0.19	6.54	2.12	0.42	6.77	7.14	0.08	6.6	2.43	0.55	7.64	3.3	0.08	4.05	2.12	0.46	4.28	5.88	0.19	6.54	3.13	0.58	9.11	7.14	0.08	6.6	2.6	0.49	7.12	5.88	0.19	6.54	7.69	0.22	5.05	3.03	0.2
7.14	0.08	6.6	7.14	0.08	6.6	7.69	0.22	5.05	6.6	0.08	3.51	5.88	0.19	6.54	2.12	0.42	6.77	7.14	0.08	6.6	2.43	0.55	7.64	3.3	0.08	4.05	2.12	0.46	4.28	5.88	0.19	6.54	3.13	0.58	9.11	7.14	0.08	6.6	2.6	0.49	7.12	5.88	0.19	6.54	7.69	0.22	5.05	3.03	0.2
7.14	0.08	6.6	7.14	0.08	6.6	2.6	0.49	7.12	6.6	0.08	3.51	5.88	0.19	6.54	3.7	0.22	8.82	3.03	0.46	4.85	3.3	0.08	4.05	2.6	0.73	6.38	2.12	0.46	4.28	5.88	0.19	6.54	3.13	0.58	9.11	5.21	0.38	1.62	3.7	0.22	8.82	5.88	0.19	6.54	3.13	0.58	9.11	3.03	0.2
7.14	0.08	6.6	7.14	0.08	6.6	2.6	0.49	7.12	6.6	0.08	3.51	5.88	0.19	6.54	3.7	0.22	8.82	3.03	0.46	4.85	3.3	0.08	4.05	2.6	0.73	6.38	2.12	0.46	4.28	5.88	0.19	6.54	3.13	0.58	9.11	5.21	0.38	1.62	2.6	0.49	7.12	5.88	0.19	6.54	2.6	0.49	7.12	3.03	0.2
7.14	0.08	6.6	7.14	0.08	6.6	2.6	0.49	7.12	6.6	0.08	3.51	5.88	0.19	6.54	3.7	0.22	8.82	3.03	0.46	4.85	3.3	0.08	4.05	2.6	0.73	6.38	2.12	0.46	4.28	7.14	0.08	6.6	3.13	0.58	9.11	5.21	0.38	1.62	7.14	0.08	6.6	5.88	0.19	6.54	3.7	0.22	8.82	3.03	0.2
7.14	0.08	6.6	7.14	0.08	6.6	2.6	0.49	7.12	6.6	0.08	3.51	5.88	0.19	6.54	2.6	0.73	6.38	6.6	0.08	3.51	2.6	0.49	7.12	3.13	0.58	9.11	2.43	0.55	7.64	5.88	0.19	6.54	3.13	0.58	9.11	2.6	0.49	7.12	3.7	0.22	8.82	5.88	0.19	6.54	2.6	0.49	7.12	6.6	0.08
7.14	0.08	6.6	7.14	0.08	6.6	2.6	0.49	7.12	6.6	0.08	3.51	5.88	0.19	6.54	2.6	0.73	6.38	7.14	0.08	6.6	1.79	0.27	5.45	3.3	0.08	4.05	2.12	0.46	4.28	5.88	0.19	6.54	3.13	0.58	9.11	5.21	0.38	1.62	2.6	0.49	7.12	5.88	0.19	6.54	7.69	0.22	5.05	6.6	0.08
7.14	0.08	6.6	7.14	0.08	6.6	2.6	0.49	7.12	6.6	0.08	3.51	5.88	0.19	6.54	2.6	0.73	6.38	7.14	0.08	6.6	2.43	0.55	7.64	2.6	0.73	6.38	2.43	0.55	7.64	5.88	0.19	6.54	3.13	0.58	9.11	7.14	0.08	6.6	7.69	0.22	5.05	5.88	0.19	6.54	7.69	0.22	5.05	2.43	0.55
7.14	0.08	6.6	7.14	0.08	6.6	2.6	0.49	7.12	6.6	0.08	3.51	5.88	0.19	6.54	2.12	0.42	6.77	3.13	0.58	9.11	1.79	0.27	5.45	3.3	0.08	4.05	2.6	0.49	7.12	5.88	0.19	6.54	3.13	0.58	9.11	5.21	0.38	1.62	2.6	0.49	7.12	5.88	0.19	6.54	3.13	0.58	9.11	5.88	0.19
7.14	0.08	6.6	7.14	0.08	6.6	2.6	0.49	7.12	6.6	0.08	3.51	5.88	0.19	6.54	2.12	0.42	6.77	5.21	0.38	1.62	1.79	0.27	5.45	3.3	0.08	4.05	2.12	0.46	4.28	5.88	0.19	6.54	3.13	0.58	9.11	1.79	0.27	5.45	5.21	0.38	1.62	5.88	0.19	6.54	3.7	0.22	8.82	5.88	0.19
7.14	0.08	6.6	7.14	0.08	6.6	2.6	0.49	7.12	6.6	0.08	3.51	5.88	0.19	6.54	2.12	0.42	6.77	5.21	0.38	1.62	1.79	0.27	5.45	3.3	0.08	4.05	2.12	0.46	4.28	5.88	0.19	6.54	3.13	0.58	9.11	5.21	0.38	1.62	7.69	0.22	5.05	5.88	0.19	6.54	2.6	0.49	7.12	5.88	0.19
7.14	0.08	6.6	7.14	0.08	6.6	2.6	0.49	7.12	6.6	0.08	3.51	5.88	0.19	6.54	2.12	0.42	6.77	5.21	0.38	1.62	1.79	0.27	5.45	3.3	0.08	4.05	2.12	0.46	4.28	5.88	0.19	6.54	3.13	0.58	9.11	5.21	0.38	1.62	2.6	0.49	7.12	5.88	0.19	6.54	3.7	0.22	8.82	6.6	0.08
7.14	0.08	6.6	7.14	0.08	6.6	2.6	0.49	7.12	6.6	0.08	3.51	5.88	0.19	6.54	2.12	0.42	6.77	2.6	0.49	7.12	3.3	0.08	4.05	3.3	0.08	4.05	2.12	0.46	4.28	5.88	0.19	6.54	3.13	0.58	9.11	6.25	0.43	1.96	7.69	0.22	5.05	5.88	0.19	6.54	2.6	0.49	7.12	3.03	0.2
7.14	0.08	6.6	7.14	0.08	6.6	2.6	0.49	7.12	6.6	0.08	3.51	5.88	0.19	6.54	2.12	0.42	6.77	7.14	0.08	6.6	2.7	0.26	3.89	3.3	0.08	4.05	2.12	0.46	4.28	5.88	0.19	6.54	3.13	0.58	9.11	5.21	0.38	1.62	2.6	0.49	7.12	5.88	0.19	6.54	3.7	0.22	8.82	6.6	0.08
7.14	0.08	6.6	7.14	0.08	6.6	2.6	0.49	7.12	6.6	0.08	3.51	5.88	0.19	6.54	2.12	0.42	6.77	7.14	0.08	6.6	2.7	0.26	3.89	3.3	0.08	4.05	2.12	0.46	4.28	5.88	0.19	6.54	3.13	0.58	9.11	5.21	0.38	1.62	2.6	0.49	7.12	5.88	0.19	6.54	3.7	0.22	8.82	5.88	0.19
7.14	0.08	6.6	7.14	0.08	6.6	2.6	0.49	7.12	6.6	0.08	3.51	5.88	0.19	6.54	2.43	0.55	7.64	3.03	0.46	4.85	3.3	0.08	4.05	2.6	0.73	6.38	2.12	0.46	4.28	5.88	0.19	6.54	3.13	0.58	9.11	5.21	0.38	1.62	3.7	0.22	8.82	5.88	0.19	6.54	3.7	0.22	8.82	5.88	0.19
3.03	0.46	4.85	7.69	0.22	5.05	7.69	0.22	5.05	3.03	0.46	4.85	5.88	0.19	6.54	2.43	0.55	7.64	3.03	0.46	4.85	3.13	0.58	9.11	3.3	0.08	4.05	3.7	0.22	8.82	5.88	0.19	6.54	3.13	0.58	9.11	2.6	0.49	7.12	2.43	0.55	7.64	5.21	0.38	1.62	2.6	0.49	7.12	2.43	0.55
3.7	0.22	8.82	3.3	0.08	4.05	3.7	0.22	8.82	6.6	0.08	3.51	5.88	0.19	6.54	2.43	0.55	7.64	3.03	0.46	4.85	7.69	0.22	5.05	2.6	0.73	6.38	7.14	0.08	6.6	7.69	0.22	5.05	2.43	0.55	7.64	5.21	0.38	1.62	6.6	0.08	3.51	6.6	0.08	3.51	2.43	0.55	7.64	3.7	0.22
3.7	0.22	8.82	3.3	0.08	4.05	3.7	0.22	8.82	6.6	0.08	3.51	5.88	0.19	6.54	2.43	0.55	7.64	3.03	0.46	4.85	2.53	0.28	3.71	2.6	0.73	6.38	7.14	0.08	6.6	7.69	0.22	5.05	2.43	0.55	7.64	5.21	0.38	1.62	6.6	0.08	3.51	6.6	0.08	3.51	2.43	0.55	7.64	3.7	0.22
3.7	0.22	8.82	3.3	0.08	4.05	6.6	0.08	3.51	5.88	0.19	6.54	2.43	0.55	7.64	3.03	0.46	4.85	2.6	0.49	7.12	2.12	0.42	6.77	2.6	0.73	6.38	7.14	0.08	6.6	7.69	0.22	5.05	2.43	0.55	7.64	7.14	0.08	6.6	6.6	0.08	3.51	6.6	0.08	3.51	2.43	0.55	7.64	2.43	0.55
3.7	0.22	8.82	6.6	0.08	3.51	2.6	0.49	7.12	6.6	0.08	3.51	5.88	0.19	6.54	2.6	0.49	7.12	6.6	0.08	3.51	3.3	0.08	4.05	3.3	0.08	4.05	2.12	0.46	4.28	5.88	0.19	6.54	3.13	0.58	9.11	5.21	0.38	1.62	2.6	0.49	7.12	5.88	0.19	6.54	7.14	0.08	6.6	6.6	0.08
3.7	0.22	8.82	7.69	0.22	5.05	3.3	0.08	4.05	6.6	0.08	3.51	5.88	0.19	6.54	2.43	0.55	7.64	2.43	0.55	7.64	3.3	0.08	4.05	3.3	0.08	4.05	2.12	0.46	4.28	5.88	0.19	6.54	3.13	0.58	9.11	3.7	0.22	8.82	2.6	0.49	7.12	5.88	0.19	6.54	2.6	0.49	7.12	7.69	0.22
3.7	0.22	8.82	7.69	0.22	5.05	3.3	0.08	4.05	5.88	0.19	6.54	5.88	0.19	6.54	2.43	0.55	7.64	5.88	0.19	6.54	2.43	0.55	7.64	3.3	0.08	4.05	2.12	0.46	4.28	6.6	0.08	3.51	3.13	0.58	9.11	5.88	0.19	6.54	2.43	0.55	7.64	5.88	0.19	6.54	3.13	0.58	9.11	2.6	0.49
3.7	0.22	8.82	5.88	0.19	6.54	7.69	0.22	5.05	6.6	0.08	3.51	5.88	0.19	6.54	2.6	0.49	7.12	3.03	0.46	4.85	1.79	0.27	5.45	2.6	0.73	6.38	2.12	0.46	4.28	5.88	0.19	6.54	3.13	0.58	9.11	5.21	0.38	1.62	3.7	0.22	8.82	5.88	0.19	6.54	2.43	0.55	7.64	5.88	0.19
3.7	0.22	8.82	5.88	0.19	6.54	2.43	0.55	7.64	6.6	0.08	3.51	5.88	0.19	6.54	2.43	0.55	7.64	3.03	0.46	4.85	1.79	0.27	5.45	2.6	0.73	6.38	2.12	0.46	4.28	5.88	0.19	6.54	3.13	0.58	9.11	7.14	0.08	6.6	2.6	0.49	7.12	5.88	0.19	6.54	3.7	0.22	8.82	2.12	0.42
3.7	0.22	8.82	2.7	0.26	3.89	2.43	0.55	7.64	6.6	0.08	3.51	5.88	0.19	6.54	3.7	0.22	8.82	3.03	0.46	4.85	3.3	0.08	4.05	2.6	0.73	6.38	2.12	0.46	4.28	5.88	0.19	6.54	3.13	0.58	9.11	5.21	0.38	1.62	3.7	0.22	8.82	5.88	0.19	6.54	2.6	0.49	7.12	2.43	0.55
3.7	0.22	8.82	2.53	0.28	3.71	7.69	0.22	5.05	6.6	0.08	3.51	5.88	0.19	6.54	2.43	0.55	7.64	3.03	0.46	4.85	2.6	0.73	6.38	3.3	0.08	4.05	2.12	0.46	4.28	5.88	0.19	6.54	3.13	0.58	9.11	5.21	0.38	1.62	3.7	0.22	8.82	5.88	0.19	6.54	2.43	0.55	7.64	5.88	0.19
3.7	0.22	8.82	2.53	0.28	3.71	7.69	0.22	5.05	6.6	0.08	3.51	5.88	0.19	6.54	2.43	0.55	7.64	3.03	0.46	4.85	2.6	0.73	6.38	3.3	0.08	4.05	2.12	0.46	4.28	5.88	0.19	6.54	3.13	0.58	9.11	5.21	0.38	1.62	7.14	0.08	6.6	5.88	0.19	6.54	2.43	0.55	7.64	5.88	0.19
3.7	0.22	8.82	2.6	0.49	7.12	2.6	0.73	6.38	6.6	0.08	3.51	5.88	0.19	6.54	2.43	0.55	7.64	6.6	0.08	3.51	3.3	0.08	4.05	3.3	0.08	4.05	2.12	0.46	4.28	5.88	0.19	6.54	3.13	0.58	9.11	2.6	0.49	7.12	2.6	0.49	7.12	5.88	0.19	6.54	2.6	0.49	7.12	3.7	0.22
3.7	0.22	8.82	7.14	0.08	6.6	2.6	0.73	6.38	6.6	0.08	3.51	5.88	0.19	6.54	3.7	0.22	8.82	3.03	0.46	4.85	2.6	0.73	6.38	2.6	0.73	6.38	2.12	0.46	4.28	5.88	0.19	6.54	3.13	0.58	9.11	5.21	0.38	1.62	2.6	0.49	7.12	5.88	0.19	6.54	7.14	0.08	6.6	3.03	0.2
3.7	0.22	8.82	7.14	0.08	6.6	2.6	0.73	6.38	6.6	0.08	3.51	5.88	0.19	6.54	3.7	0.22	8.82	3.03	0.46	4.85	2.6	0.73	6.38	2.6	0.73	6.38	2.12	0.46	4.28	5.88	0.19	6.54	3.13	0.58	9.11	5.21	0.38	1.62	2.6	0.49	7.12	5.88	0.19	6.54	7.14	0.08	6.6	3.03	0.2
3.7	0.22	8.82	7.14	0.08	6.6	2.43	0.55	7.64	6.6	0.08	3.51	5.88	0.19	6.54	3.7	0.22	8.82	3.03	0.46	4.85	3.3	0.08	4.05	2.6	0.73	6.38	5.88	0.19	6.54	5.88	0.19	6.54	3.13	0.58	9.11	5.21	0.38	1.62	7.69	0.22	5.05	5.88	0.19	6.54	3.7	0.22	8.82	2.43	0.55
3.7	0.22	8.82	7.14	0.08	6.6	2.43	0.55	7.64	6.6	0.08	3.51	5.88	0.19	6.54	3.7	0.22	8.82	3.03	0.46	4.85	2.7	0.26	3.89	2.6	0.73	6.38	2.12	0.46	4.28	5.88	0.19	6.54	3.13	0.58	9.11	5.21	0.38	1.62	2.43	0.55	7.64	5.88	0.19	6.54	3.7	0.22	8.82	2.43	0.55
3.7	0.22	8.82	7.14	0.08	6.6	2.6	0.49	7.12	6.6	0.08	3.51	5.88	0.19	6.54	2.43	0.55	7.64	3.57	0.14	1.77	1.79	0.27	5.45	3.3	0.08	4.05	2.12	0.46	4.28	5.88	0.19	6.54	3.13	0.58	9.11	5.88	0.19	6.54	7.69	0.22	5.05	5.88	0.19	6.54	7.14	0.08	6.6	3.03	0.2
3.7	0.22	8.82	7.14	0.08	6.6	7.14	0.08	6.6	6.6	0.08	3.51	5.88	0.19	6.54	2.12	0.42	6.77	3.03	0.46	4.85	3.3	0.08	4.05	3.3	0.08	4.05	2.12	0.46	4.28	5.88	0.19	6.54	3.13	0.58	9.11	5.21	0.38	1.62	3.7	0.22	8.82	5.88	0.19	6.54	2.43	0.55	7.64	5.88	0.19
3.7	0.22	8.82	7.14	0.08	6.6	7.14	0.08	6.6	6.6	0.08	3.51	5.88	0.19	6.54	2.43	0.55	7.64	3.03	0.46	4.85	3.3	0.08	4.05	3.3	0.08	4.05	2.12	0.46	4.28	5.88	0.19	6.54	3.13	0.58	9.11	5.21	0.38	1.62	3.7	0.22	8.82	7.69	0.22	5.05	2.43	0.55	7.64	5.88	0.19
3.7	0.22	8.82	7.14	0.08	6.6	7.14	0.08	6.6	6.6	0.08	3.51	5.88	0.19	6.54	2.43	0.55	7.64	3.03	0.46	4.85	3.3	0.08	4.05	3.3	0.08	4.05	2.12	0.46	4.28	5.88	0.19	6.54	3.13	0.58	9.11	5.21	0.38	1.62	3.7	0.22	8.82	5.88	0.19	6.54	2.43	0.55	7.64	5.88	0.19
3.7	0.22	8.82	7.14	0.08	6.6	7.14	0.08	6.6	6.6	0.08	3.51	5.88	0.19	6.54	2.43	0.55	7.64	3.03	0.46	4.85	3.3	0.08	4.05	3.3	0.08	4.05	2.12	0.46	4.28	5.88	0.19	6.54	3.13	0.58	9.11	5.21	0.38	1.62	3.7	0.22	8.82	5.88	0.19	6.54	2.43	0.55	7.64	5.88	0.19
3.7	0.22	8.82	7.14	0.08	6.6	7.14	0.08	6.6	6.6	0.08	3.51	5.88	0.19	6.54	2.43	0.55	7.64	3.03	0.46	4.85	3.3	0.08	4.05	3.3	0.08	4.05	2.12	0.46	4.28	5.88	0.19	6.54	3.13	0.58	9.11	7.14	0.08	6.6	3.7	0.22	8.82	5.88	0.19	6.54	2.43	0.55	7.64	5.88	0.19
2.6	0.73	6.38	2.6	0.73	6.38	6.6	0.08	3.51	5.88	0.19	6.54	2.43	0.55	7.64	3.03	0.46	4.85	2.6	0.49	7.12	2.12	0.42	6.77	2.6	0.73	6.38	2.6	0.49	7.12	7.14	0.08	6.6	2.43	0.55	7.64	7.14	0.08	6.6	5.88	0.19	6.54	3.03	0.2	0.9	2.43	0.55	7.64	2.43	0.55
2.6	0.73	6.38	5.21	0.38	1.62	2.6	0.73	6.38	6.6	0.08	3.51	5.88	0.19	6.54	2.43	0.55	7.64	6.6	0.08	3.51	3.3	0.08	4.05	3.3	0.08	4.05	2.12	0.46	4.28	5.88	0.19	6.54	3.13	0.58	9.11	7.69	0.22	5.05	2.6	0.49	7.12	6.6	0.08	3.51	2.43	0.55	7.64	7.14	0.08
2.6	0.73	6.38	7.14	0.08	6.6	3.3	0.08	4.05	6.6	0.08	3.51	5.88	0.19	6.54	2.6	0.49	7.12	3.03	0.46	4.85	3.13	0.58	9.11	2.6	0.73	6.38	2.12	0.46	4.28	5.88	0.19	6.54	3.13	0.58	9.11	7.69	0.22	5.05	2.43	0.55	7.64	5.88	0.19	6.54	2.6	0.49	7.12	2.6	0.49
3.3	0.08	4.05	3.7	0.22	8.82	6.6	0.08	3.51	5.88	0.19	6.54	2.43	0.55	7.64	3.03	0.46	4.85	2.6	0.49	7.12	2.12	0.42	6.77	2.6	0.73	6.38	7.14	0.08	6.6	7.69	0.22	5.05	2.43	0.55	7.64	5.21	0.38	1.62	6.6	0.08	3.51	6.6	0.08	3.51	2.43	0.55	7.64	3.7	0.22
3.3	0.08	4.05	3.7	0.22	8.82	6.6	0.08	3.51	5.88	0.19	6.54	2.43	0.55	7.64	3.03	0.46	4.85	2.6	0.49	7.12	2.12	0.42	6.77	2.6	0.73	6.38	7.14	0.08	6.6	7.69	0.22	5.05	2.43	0.55	7.64	7.14	0.08	6.6	7.69	0.22	5.05	6.6	0.08	3.51	2.43	0.55	7.64	2.43	0.55
3.3	0.08	4.05	2.6	0.73	6.38	6.6	0.08	3.51	5.88	0.19	6.54	5.88	0.19	6.54	3.57	0.14	1.77	2.6	0.73	6.38	2.6	0.49	7.12	2.6	0.73	6.38	3.7	0.22	8.82	7.69	0.22	5.05	3.7	0.22	8.82	7.14	0.08	6.6	7.14	0.08	6.6	5.88	0.19	6.54	2.43	0.55	7.64	2.43	0.55
3.3	0.08	4.05	2.6	0.73	6.38	6.6	0.08	3.51	5.88	0.19	6.54	5.88	0.19	6.54	3.57	0.14	1.77	2.6	0.73	6.38	2.6	0.49	7.12	2.6	0.73	6.38	3.7	0.22	8.82	7.69	0.22	5.05	3.7	0.22	8.82	7.14	0.08	6.6	7.14	0.08	6.6	5.88	0.19	6.54	2.43	0.55	7.64	2.43	0.55
3.3	0.08	4.05	2.6	0.73	6.38	6.6	0.08	3.51	5.88	0.19	6.54	5.88	0.19	6.54	3.03	0.46	4.85	2.12	0.42	6.77	2.6	0.49	7.12	2.6	0.73	6.38	3.7	0.22	8.82	7.69	0.22	5.05	3.7	0.22	8.82	7.14	0.08	6.6	7.14	0.08	6.6	5.88	0.19	6.54	2.43	0.55	7.64	2.43	0.55
3.3	0.08	4.05	2.6	0.73	6.38	6.6	0.08	3.51	5.88	0.19	6.54	2.43	0.55	7.64	6.6	0.08	3.51	2.6	0.49	7.12	2.12	0.42	6.77	2.6	0.73	6.38	2.6	0.49	7.12	7.69	0.22	5.05	2.43	0.55	7.64	7.14	0.08	6.6	5.88	0.19	6.54	3.03	0.2	0.9	2.43	0.55	7.64	2.43	0.55
3.3	0.08	4.05	2.6	0.73	6.38	6.6	0.08	3.51	5.88	0.19	6.54	2.43	0.55	7.64	5.88	0.19	6.54	2.6	0.49	7.12	2.12	0.42	6.77	2.6	0.73	6.38	7.14	0.08	6.6	7.69	0.22	5.05	2.43	0.55	7.64	7.14	0.08	6.6	6.6	0.08	3.51	6.6	0.08	3.51	2.43	0.55	7.64	2.43	0.55
3.3	0.08	4.05	2.6	0.73	6.38	6.6	0.08	3.51	5.88	0.19	6.54	2.43	0.55	7.64	3.03	0.46	4.85	3.7	0.22	8.82	2.43	0.55	7.64	2.6	0.73	6.38	1.79	0.27	5.45	7.69	0.22	5.05	2.43	0.55	7.64	7.14	0.08	6.6	3.03	0.2	0.9	5.88	0.19	6.54	2.43	0.55	7.64	7.14	0.08
3.3	0.08	4.05	2.6	0.73	6.38	6.6	0.08	3.51	5.88	0.19	6.54	2.43	0.55	7.64	3.03	0.46	4.85	2.12	0.42	6.77	2.12	0.42	6.77	2.6	0.73	6.38	3.7	0.22	8.82	7.69	0.22	5.05	2.6	0.49	7.12	7.14	0.08	6.6	7.14	0.08	6.6	5.88	0.19	6.54	2.43	0.55	7.64	2.43	0.55
3.3	0.08	4.05	2.6	0.73	6.38	6.6	0.08	3.51	5.88	0.19	6.54	2.43	0.55	7.64	3.03	0.46	4.85	2.43	0.55	7.64	2.12	0.42	6.77	3.57	0.14	1.77	3.3	0.08	4.05	7.69	0.22	5.05	2.43	0.55	7.64	5.21	0.38	1.62	5.88	0.19	6.54	6.6	0.08	3.51	3.13	0.58	9.11	2.43	0.55
3.3	0.08	4.05	2.6	0.73	6.38	6.6	0.08	3.51	5.88	0.19	6.54	2.43	0.55	7.64	3.03	0.46	4.85	2.6	0.49	7.12	2.6	0.73	6.38	2.6	0.73	6.38	7.14	0.08	6.6	7.69	0.22	5.05	2.43	0.55	7.64	7.14	0.08	6.6	6.6	0.08	3.51	6.6	0.08	3.51	2.43	0.55	7.64	2.43	0.55
3.3	0.08	4.05	2.6	0.73	6.38	6.6	0.08	3.51	5.88	0.19	6.54	2.43	0.55	7.64	3.03	0.46	4.85	2.6	0.49	7.12	2.12	0.42	6.77	2.6	0.73	6.38	7.69	0.22	5.05	7.69	0.22	5.05	2.43	0.55	7.64	5.21	0.38	1.62	6.6	0.08	3.51	6.6	0.08	3.51	2.43	0.55	7.64	2.43	0.55
3.3	0.08	4.05	2.6	0.73	6.38	6.6	0.08	3.51	5.88	0.19	6.54	2.43	0.55	7.64	3.03	0.46	4.85	2.6	0.49	7.12	2.12	0.42	6.77	2.6	0.73	6.38	7.14	0.08	6.6	7.69	0.22	5.05	2.43	0.55	7.64	3.7	0.22	8.82	7.14	0.08	6.6	6.6	0.08	3.51	7.69	0.22	5.05	2.43	0.55
3.3	0.08	4.05	2.6	0.73	6.38	6.6	0.08	3.51	5.88	0.19	6.54	2.43	0.55	7.64	3.03	0.46	4.85	2.6	0.49	7.12	2.12	0.42	6.77	2.6	0.73	6.38	7.14	0.08	6.6	5.21	0.38	1.62	2.6	0.49	7.12	7.14	0.08	6.6	7.69	0.22	5.05	6.6	0.08	3.51	2.43	0.55	7.64	2.43	0.55
3.3	0.08	4.05	2.6	0.73	6.38	6.6	0.08	3.51	5.88	0.19	6.54	2.43	0.55	7.64	3.03	0.46	4.85	2.6	0.49	7.12	2.43	0.55	7.64	2.6	0.73	6.38	3.13	0.58	9.11	7.69	0.22	5.05	2.43	0.55	7.64	7.14	0.08	6.6	6.6	0.08	3.51	6.6	0.08	3.51	3.03	0.46	4.85	2.43	0.55
3.3	0.08	4.05	2.6	0.73	6.38	6.6	0.08	3.51	5.88	0.19	6.54	2.43	0.55	7.64	3.03	0.46	4.85	2.6	0.49	7.12	2.43	0.55	7.64	2.6	0.73	6.38	3.13	0.58	9.11	7.69	0.22	5.05	2.43	0.55	7.64	7.14	0.08	6.6	5.88	0.19	6.54	6.6	0.08	3.51	3.03	0.46	4.85	2.43	0.55
3.3	0.08	4.05	2.6	0.73	6.38	6.6	0.08	3.51	5.88	0.19	6.54	2.43	0.55	7.64	3.03	0.46	4.85	2.6	0.49	7.12	2.6	0.49	7.12	2.6	0.73	6.38	7.14	0.08	6.6	7.69	0.22	5.05	2.43	0.55	7.64	7.69	0.22	5.05	7.14	0.08	6.6	5.88	0.19	6.54	2.43	0.55	7.64	2.43	0.55
3.3	0.08	4.05	2.6	0.73	6.38	6.6	0.08	3.51	5.88	0.19	6.54	2.43	0.55	7.64	3.03	0.46	4.85	2.6	0.49	7.12	2.6	0.49	7.12	2.6	0.73	6.38	7.14	0.08	6.6	7.69	0.22	5.05	2.43	0.55	7.64	7.69	0.22	5.05	7.14	0.08	6.6	5.88	0.19	6.54	2.43	0.55	7.64	2.43	0.55
3.3	0.08	4.05	2.6	0.73	6.38	6.6	0.08	3.51	5.88	0.19	6.54	2.43	0.55	7.64	3.03	0.46	4.85	2.6	0.49	7.12	2.6	0.49	7.12	2.6	0.73	6.38	7.14	0.08	6.6	7.69	0.22	5.05	2.43	0.55	7.64	7.69	0.22	5.05	7.14	0.08	6.6	5.88	0.19	6.54	2.43	0.55	7.64	2.43	0.55
3.3	0.08	4.05	2.6	0.73	6.38	6.6	0.08	3.51	5.88	0.19	6.54	2.43	0.55	7.64	3.03	0.46	4.85	2.6	0.49	7.12	2.6	0.49	7.12	2.6	0.73	6.38	7.14	0.08	6.6	7.69	0.22	5.05	2.43	0.55	7.64	7.69	0.22	5.05	7.14	0.08	6.6	5.88	0.19	6.54	2.43	0.55	7.64	2.43	0.55
3.3	0.08	4.05	2.6	0.73	6.38	3.03	0.46	4.85	5.88	0.19	6.54	2.43	0.55	7.64	3.03	0.46	4.85	2.6	0.49	7.12	1.79	0.27	5.45	3.3	0.08	4.05	5.88	0.19	6.54	7.69	0.22	5.05	2.43	0.55	7.64	7.14	0.08	6.6	5.88	0.19	6.54	6.6	0.08	3.51	2.43	0.55	7.64	5.88	0.19
3.3	0.08	4.05	3.3	0.08	4.05	2.6	0.73	6.38	6.6	0.08	3.51	5.88	0.19	6.54	2.43	0.55	7.64	6.6	0.08	3.51	3.3	0.08	4.05	2.6	0.73	6.38	2.12	0.46	4.28	5.88	0.19	6.54	3.13	0.58	9.11	7.69	0.22	5.05	2.43	0.55	7.64	5.88	0.19	6.54	2.6	0.49	7.12	2.6	0.49
3.3	0.08	4.05	3.3	0.08	4.05	6.6	0.08	3.51	5.88	0.19	6.54	5.88	0.19	6.54	6.6	0.08	3.51	2.6	0.49	7.12	2.6	0.73	6.38	3.13	0.58	9.11	2.6	0.49	7.12	7.69	0.22	5.05	2.43	0.55	7.64	7.14	0.08	6.6	2.43	0.55	7.64	5.88	0.19	6.54	5.88	0.19	6.54	2.43	0.55
3.3	0.08	4.05	3.3	0.08	4.05	6.6	0.08	3.51	5.88	0.19	6.54	2.12	0.46	4.28	3.03	0.46	4.85	2.43	0.55	7.64	3.57	0.14	1.77	2.6	0.73	6.38	3.13	0.58	9.11	7.69	0.22	5.05	2.43	0.55	7.64	7.14	0.08	6.6	6.6	0.08	3.51	6.6	0.08	3.51	2.43	0.55	7.64	3.7	0.22
3.3	0.08	4.05	3.3	0.08	4.05	6.6	0.08	3.51	5.88	0.19	6.54	2.43	0.55	7.64	6.6	0.08	3.51	2.43	0.55	7.64	3.7	0.22	8.82	2.6	0.73	6.38	7.14	0.08	6.6	7.69	0.22	5.05	2.43	0.55	7.64	7.14	0.08	6.6	6.6	0.08	3.51	6.6	0.08	3.51	2.43	0.55	7.64	6.6	0.08
3.3	0.08	4.05	3.3	0.08	4.05	6.6	0.08	3.51	5.88	0.19	6.54	2.43	0.55	7.64	6.6	0.08	3.51	2.6	0.49	7.12	2.6	0.73	6.38	3.03	0.2	0.9	2.6	0.49	7.12	7.69	0.22	5.05	3.7	0.22	8.82	3.7	0.22	8.82	6.6	0.08	3.51	5.88	0.19	6.54	2.43	0.55	7.64	2.12	0.46
3.3	0.08	4.05	3.3	0.08	4.05	6.6	0.08	3.51	5.88	0.19	6.54	2.43	0.55	7.64	6.6	0.08	3.51	2.6	0.49	7.12	2.6	0.73	6.38	3.03	0.2	0.9	2.6	0.49	7.12	7.69	0.22	5.05	3.7	0.22	8.82	3.7	0.22	8.82	6.6	0.08	3.51	5.88	0.19	6.54	2.43	0.55	7.64	2.43	0.55
3.3	0.08	4.05	3.3	0.08	4.05	6.6	0.08	3.51	5.88	0.19	6.54	2.43	0.55	7.64	6.6	0.08	3.51	2.6	0.49	7.12	2.6	0.73	6.38	3.03	0.2	0.9	2.6	0.49	7.12	7.69	0.22	5.05	3.7	0.22	8.82	3.3	0.08	4.05	6.6	0.08	3.51	5.88	0.19	6.54	2.43	0.55	7.64	2.43	0.55
3.3	0.08	4.05	3.3	0.08	4.05	6.6	0.08	3.51	5.88	0.19	6.54	2.43	0.55	7.64	6.6	0.08	3.51	2.6	0.49	7.12	2.6	0.73	6.38	3.13	0.58	9.11	3.7	0.22	8.82	7.69	0.22	5.05	2.43	0.55	7.64	7.14	0.08	6.6	2.43	0.55	7.64	5.88	0.19	6.54	5.88	0.19	6.54	2.43	0.55
3.3	0.08	4.05	3.3	0.08	4.05	6.6	0.08	3.51	5.88	0.19	6.54	2.43	0.55	7.64	6.6	0.08	3.51	2.6	0.49	7.12	2.6	0.73	6.38	3.13	0.58	9.11	2.6	0.49	7.12	7.69	0.22	5.05	2.43	0.55	7.64	2.6	0.49	7.12	2.43	0.55	7.64	5.88	0.19	6.54	5.88	0.19	6.54	2.43	0.55
3.3	0.08	4.05	3.3	0.08	4.05	6.6	0.08	3.51	5.88	0.19	6.54	2.43	0.55	7.64	6.6	0.08	3.51	2.6	0.49	7.12	2.12	0.42	6.77	3.13	0.58	9.11	2.6	0.49	7.12	7.69	0.22	5.05	2.43	0.55	7.64	7.14	0.08	6.6	2.43	0.55	7.64	5.88	0.19	6.54	5.88	0.19	6.54	2.43	0.55
3.3	0.08	4.05	3.3	0.08	4.05	6.6	0.08	3.51	5.88	0.19	6.54	2.43	0.55	7.64	6.6	0.08	3.51	3.03	0.46	4.85	2.12	0.42	6.77	2.6	0.73	6.38	2.6	0.49	7.12	7.69	0.22	5.05	2.43	0.55	7.64	7.14	0.08	6.6	6.6	0.08	3.51	5.88	0.19	6.54	5.88	0.19	6.54	2.43	0.55
3.3	0.08	4.05	3.3	0.08	4.05	6.6	0.08	3.51	5.88	0.19	6.54	2.43	0.55	7.64	6.6	0.08	3.51	3.03	0.46	4.85	2.12	0.42	6.77	2.6	0.73	6.38	2.6	0.49	7.12	7.69	0.22	5.05	2.43	0.55	7.64	7.14	0.08	6.6	6.6	0.08	3.51	5.88	0.19	6.54	5.88	0.19	6.54	2.43	0.55
3.3	0.08	4.05	3.3	0.08	4.05	6.6	0.08	3.51	5.88	0.19	6.54	2.43	0.55	7.64	3.03	0.46	4.85	3.7	0.22	8.82	1.79	0.27	5.45	2.6	0.73	6.38	5.88	0.19	6.54	7.69	0.22	5.05	2.43	0.55	7.64	3.7	0.22	8.82	6.6	0.08	3.51	7.69	0.22	5.05	2.43	0.55	7.64	5.88	0.19
3.3	0.08	4.05	3.3	0.08	4.05	6.6	0.08	3.51	5.88	0.19	6.54	2.43	0.55	7.64	3.03	0.46	4.85	2.12	0.42	6.77	2.6	0.73	6.38	2.6	0.73	6.38	7.14	0.08	6.6	7.69	0.22	5.05	2.43	0.55	7.64	7.69	0.22	5.05	3.03	0.2	0.9	5.88	0.19	6.54	5.88	0.19	6.54	2.43	0.55
3.3	0.08	4.05	3.3	0.08	4.05	6.6	0.08	3.51	5.88	0.19	6.54	2.43	0.55	7.64	3.03	0.46	4.85	2.12	0.42	6.77	2.6	0.73	6.38	2.6	0.73	6.38	7.14	0.08	6.6	7.69	0.22	5.05	2.43	0.55	7.64	7.69	0.22	5.05	3.03	0.2	0.9	5.88	0.19	6.54	5.88	0.19	6.54	2.43	0.55
3.3	0.08	4.05	3.3	0.08	4.05	6.6	0.08	3.51	5.88	0.19	6.54	2.43	0.55	7.64	3.03	0.46	4.85	2.12	0.42	6.77	2.12	0.42	6.77	2.6	0.73	6.38	5.21	0.38	1.62	7.69	0.22	5.05	2.43	0.55	7.64	7.14	0.08	6.6	6.6	0.08	3.51	6.6	0.08	3.51	2.43	0.55	7.64	2.43	0.55
3.3	0.08	4.05	3.3	0.08	4.05	6.6	0.08	3.51	5.88	0.19	6.54	2.43	0.55	7.64	3.03	0.46	4.85	2.12	0.42	6.77	2.12	0.42	6.77	2.6	0.73	6.38	7.14	0.08	6.6	7.69	0.22	5.05	2.43	0.55	7.64	7.14	0.08	6.6	7.14	0.08	6.6	5.88	0.19	6.54	2.43	0.55	7.64	2.43	0.55
3.3	0.08	4.05	3.3	0.08	4.05	6.6	0.08	3.51	5.88	0.19	6.54	2.43	0.55	7.64	3.03	0.46	4.85	2.12	0.46	4.28	2.12	0.42	6.77	2.6	0.73	6.38	7.14	0.08	6.6	7.69	0.22	5.05	2.43	0.55	7.64	5.88	0.19	6.54	6.6	0.08	3.51	7.14	0.08	6.6	2.43	0.55	7.64	2.6	0.49
3.3	0.08	4.05	3.3	0.08	4.05	6.6	0.08	3.51	5.88	0.19	6.54	2.43	0.55	7.64	3.03	0.46	4.85	2.53	0.28	3.71	2.6	0.73	6.38	3.13	0.58	9.11	7.69	0.22	5.05	7.69	0.22	5.05	2.43	0.55	7.64	7.14	0.08	6.6	7.69	0.22	5.05	6.6	0.08	3.51	5.88	0.19	6.54	6.6	0.08
3.3	0.08	4.05	3.3	0.08	4.05	6.6	0.08	3.51	5.88	0.19	6.54	2.43	0.55	7.64	3.03	0.46	4.85	2.53	0.28	3.71	2.6	0.73	6.38	2.43	0.55	7.64	3.13	0.58	9.11	7.69	0.22	5.05	2.12	0.46	4.28	7.14	0.08	6.6	6.6	0.08	3.51	7.69	0.22	5.05	2.43	0.55	7.64	3.7	0.22
3.3	0.08	4.05	3.3	0.08	4.05	6.6	0.08	3.51	5.88	0.19	6.54	2.43	0.55	7.64	3.03	0.46	4.85	2.43	0.55	7.64	2.6	0.73	6.38	2.6	0.73	6.38	7.14	0.08	6.6	7.69	0.22	5.05	2.43	0.55	7.64	7.69	0.22	5.05	7.69	0.22	5.05	6.6	0.08	3.51	2.43	0.55	7.64	6.6	0.08
3.3	0.08	4.05	3.3	0.08	4.05	6.6	0.08	3.51	5.88	0.19	6.54	2.43	0.55	7.64	3.03	0.46	4.85	2.43	0.55	7.64	2.6	0.73	6.38	2.6	0.73	6.38	7.14	0.08	6.6	7.69	0.22	5.05	2.43	0.55	7.64	7.14	0.08	6.6	7.69	0.22	5.05	3.03	0.2	0.9	5.88	0.19	6.54	6.6	0.08
3.3	0.08	4.05	3.3	0.08	4.05	6.6	0.08	3.51	5.88	0.19	6.54	2.43	0.55	7.64	3.03	0.46	4.85	2.43	0.55	7.64	2.6	0.73	6.38	2.12	0.42	6.77	7.14	0.08	6.6	7.69	0.22	5.05	2.12	0.46	4.28	7.14	0.08	6.6	6.6	0.08	3.51	6.6	0.08	3.51	2.43	0.55	7.64	7.14	0.08
3.3	0.08	4.05	3.3	0.08	4.05	6.6	0.08	3.51	5.88	0.19	6.54	2.43	0.55	7.64	3.03	0.46	4.85	2.43	0.55	7.64	2.6	0.73	6.38	2.12	0.42	6.77	7.14	0.08	6.6	7.69	0.22	5.05	2.43	0.55	7.64	7.14	0.08	6.6	6.6	0.08	3.51	6.6	0.08	3.51	2.43	0.55	7.64	7.14	0.08
3.3	0.08	4.05	3.3	0.08	4.05	6.6	0.08	3.51	5.88	0.19	6.54	2.43	0.55	7.64	3.03	0.46	4.85	2.43	0.55	7.64	2.6	0.73	6.38	2.12	0.42	6.77	7.14	0.08	6.6	7.14	0.08	6.6	2.43	0.55	7.64	3.7	0.22	8.82	7.69	0.22	5.05	6.6	0.08	3.51	2.43	0.55	7.64	6.6	0.08
3.3	0.08	4.05	3.3	0.08	4.05	6.6	0.08	3.51	5.88	0.19	6.54	2.43	0.55	7.64	3.03	0.46	4.85	2.43	0.55	7.64	2.12	0.42	6.77	2.6	0.73	6.38	7.14	0.08	6.6	7.69	0.22	5.05	2.43	0.55	7.64	7.14	0.08	6.6	6.6	0.08	3.51	6.6	0.08	3.51	2.43	0.55	7.64	2.43	0.55
3.3	0.08	4.05	3.3	0.08	4.05	6.6	0.08	3.51	5.88	0.19	6.54	2.43	0.55	7.64	3.03	0.46	4.85	2.43	0.55	7.64	2.6	0.49	7.12	2.6	0.73	6.38	7.14	0.08	6.6	7.69	0.22	5.05	2.43	0.55	7.64	7.14	0.08	6.6	6.6	0.08	3.51	6.6	0.08	3.51	2.43	0.55	7.64	2.43	0.55
3.3	0.08	4.05	3.3	0.08	4.05	6.6	0.08	3.51	5.88	0.19	6.54	2.43	0.55	7.64	3.03	0.46	4.85	2.43	0.55	7.64	7.14	0.08	6.6	2.6	0.73	6.38	6.6	0.08	3.51	7.69	0.22	5.05	2.43	0.55	7.64	5.88	0.19	6.54	6.6	0.08	3.51	6.6	0.08	3.51	2.43	0.55	7.64	6.6	0.08
3.3	0.08	4.05	3.3	0.08	4.05	6.6	0.08	3.51	5.88	0.19	6.54	2.43	0.55	7.64	3.03	0.46	4.85	2.43	0.55	7.64	7.14	0.08	6.6	2.6	0.73	6.38	7.14	0.08	6.6	7.69	0.22	5.05	2.43	0.55	7.64	7.14	0.08	6.6	6.6	0.08	3.51	6.6	0.08	3.51	2.43	0.55	7.64	6.6	0.08
3.3	0.08	4.05	3.3	0.08	4.05	6.6	0.08	3.51	5.88	0.19	6.54	2.43	0.55	7.64	3.03	0.46	4.85	2.6	0.49	7.12	3.3	0.08	4.05	2.6	0.73	6.38	5.88	0.19	6.54	7.69	0.22	5.05	2.43	0.55	7.64	7.14	0.08	6.6	6.6	0.08	3.51	7.69	0.22	5.05	2.43	0.55	7.64	5.88	0.19
3.3	0.08	4.05	3.3	0.08	4.05	6.6	0.08	3.51	5.88	0.19	6.54	2.43	0.55	7.64	3.03	0.46	4.85	2.6	0.49	7.12	3.3	0.08	4.05	2.6	0.73	6.38	5.88	0.19	6.54	7.69	0.22	5.05	2.43	0.55	7.64	7.14	0.08	6.6	6.6	0.08	3.51	7.69	0.22	5.05	2.43	0.55	7.64	5.88	0.19
3.3	0.08	4.05	3.3	0.08	4.05	6.6	0.08	3.51	5.88	0.19	6.54	2.43	0.55	7.64	3.03	0.46	4.85	2.6	0.49	7.12	1.79	0.27	5.45	2.6	0.73	6.38	5.88	0.19	6.54	7.69	0.22	5.05	2.43	0.55	7.64	3.7	0.22	8.82	6.6	0.08	3.51	7.69	0.22	5.05	2.43	0.55	7.64	5.88	0.19
3.3	0.08	4.05	3.3	0.08	4.05	6.6	0.08	3.51	5.88	0.19	6.54	2.43	0.55	7.64	3.03	0.46	4.85	2.6	0.49	7.12	1.79	0.27	5.45	2.6	0.73	6.38	5.88	0.19	6.54	7.69	0.22	5.05	2.43	0.55	7.64	7.69	0.22	5.05	3.03	0.2	0.9	7.69	0.22	5.05	2.43	0.55	7.64	5.21	0.38
3.3	0.08	4.05	3.3	0.08	4.05	6.6	0.08	3.51	5.88	0.19	6.54	2.43	0.55	7.64	3.03	0.46	4.85	2.6	0.49	7.12	1.79	0.27	5.45	2.6	0.73	6.38	5.88	0.19	6.54	7.69	0.22	5.05	2.43	0.55	7.64	7.14	0.08	6.6	6.6	0.08	3.51	7.69	0.22	5.05	2.43	0.55	7.64	5.88	0.19
3.3	0.08	4.05	3.3	0.08	4.05	6.6	0.08	3.51	5.88	0.19	6.54	2.43	0.55	7.64	3.03	0.46	4.85	2.6	0.49	7.12	2.12	0.42	6.77	2.6	0.73	6.38	7.69	0.22	5.05	7.69	0.22	5.05	2.43	0.55	7.64	7.69	0.22	5.05	7.69	0.22	5.05	6.6	0.08	3.51	2.43	0.55	7.64	3.7	0.22
3.3	0.08	4.05	3.3	0.08	4.05	6.6	0.08	3.51	5.88	0.19	6.54	2.43	0.55	7.64	3.03	0.46	4.85	2.6	0.49	7.12	2.12	0.42	6.77	2.6	0.73	6.38	7.69	0.22	5.05	7.69	0.22	5.05	2.43	0.55	7.64	7.69	0.22	5.05	2.6	0.49	7.12	6.6	0.08	3.51	2.43	0.55	7.64	3.7	0.22
3.3	0.08	4.05	3.3	0.08	4.05	6.6	0.08	3.51	5.88	0.19	6.54	2.43	0.55	7.64	3.03	0.46	4.85	2.6	0.49	7.12	2.12	0.42	6.77	2.6	0.73	6.38	5.88	0.19	6.54	7.69	0.22	5.05	2.43	0.55	7.64	7.14	0.08	6.6	6.6	0.08	3.51	7.69	0.22	5.05	2.43	0.55	7.64	2.43	0.55
3.3	0.08	4.05	3.3	0.08	4.05	6.6	0.08	3.51	5.88	0.19	6.54	2.43	0.55	7.64	3.03	0.46	4.85	2.6	0.49	7.12	2.12	0.42	6.77	2.6	0.73	6.38	5.88	0.19	6.54	7.69	0.22	5.05	2.43	0.55	7.64	7.14	0.08	6.6	7.69	0.22	5.05	6.6	0.08	3.51	2.43	0.55	7.64	2.43	0.55
3.3	0.08	4.05	3.3	0.08	4.05	6.6	0.08	3.51	5.88	0.19	6.54	2.43	0.55	7.64	3.03	0.46	4.85	2.6	0.49	7.12	2.12	0.42	6.77	2.6	0.73	6.38	7.14	0.08	6.6	7.69	0.22	5.05	2.43	0.55	7.64	7.69	0.22	5.05	6.6	0.08	3.51	5.88	0.19	6.54	2.12	0.46	4.28	2.43	0.55
3.3	0.08	4.05	3.3	0.08	4.05	6.6	0.08	3.51	5.88	0.19	6.54	2.43	0.55	7.64	3.03	0.46	4.85	2.6	0.49	7.12	2.12	0.42	6.77	2.6	0.73	6.38	7.14	0.08	6.6	7.69	0.22	5.05	2.43	0.55	7.64	7.69	0.22	5.05	7.69	0.22	5.05	5.88	0.19	6.54	2.43	0.55	7.64	5.88	0.19
3.3	0.08	4.05	3.3	0.08	4.05	6.6	0.08	3.51	5.88	0.19	6.54	2.43	0.55	7.64	3.03	0.46	4.85	2.6	0.49	7.12	2.12	0.42	6.77	2.6	0.73	6.38	7.14	0.08	6.6	7.69	0.22	5.05	2.43	0.55	7.64	7.69	0.22	5.05	7.69	0.22	5.05	5.88	0.19	6.54	2.43	0.55	7.64	5.88	0.19
3.3	0.08	4.05	3.3	0.08	4.05	6.6	0.08	3.51	5.88	0.19	6.54	2.43	0.55	7.64	3.03	0.46	4.85	2.6	0.49	7.12	2.12	0.42	6.77	2.6	0.73	6.38	7.14	0.08	6.6	7.69	0.22	5.05	2.43	0.55	7.64	7.69	0.22	5.05	2.43	0.55	7.64	6.6	0.08	3.51	2.43	0.55	7.64	3.7	0.22
3.3	0.08	4.05	3.3	0.08	4.05	6.6	0.08	3.51	5.88	0.19	6.54	2.43	0.55	7.64	3.03	0.46	4.85	2.6	0.49	7.12	2.12	0.42	6.77	2.6	0.73	6.38	7.14	0.08	6.6	7.69	0.22	5.05	2.43	0.55	7.64	7.14	0.08	6.6	6.6	0.08	3.51	5.88	0.19	6.54	2.43	0.55	7.64	2.43	0.55
3.3	0.08	4.05	3.3	0.08	4.05	6.6	0.08	3.51	5.88	0.19	6.54	2.43	0.55	7.64	3.03	0.46	4.85	2.6	0.49	7.12	2.12	0.42	6.77	2.6	0.73	6.38	7.14	0.08	6.6	7.69	0.22	5.05	2.43	0.55	7.64	7.14	0.08	6.6	7.14	0.08	6.6	5.88	0.19	6.54	2.43	0.55	7.64	2.43	0.55
3.3	0.08	4.05	3.3	0.08	4.05	6.6	0.08	3.51	5.88	0.19	6.54	2.43	0.55	7.64	3.03	0.46	4.85	2.6	0.49	7.12	2.12	0.42	6.77	2.12	0.42	6.77	3.7	0.22	8.82	7.69	0.22	5.05	2.12	0.46	4.28	7.14	0.08	6.6	6.6	0.08	3.51	6.6	0.08	3.51	2.43	0.55	7.64	7.14	0.08
3.3	0.08	4.05	3.3	0.08	4.05	6.6	0.08	3.51	5.88	0.19	6.54	2.6	0.49	7.12	6.6	0.08	3.51	3.7	0.22	8.82	2.12	0.42	6.77	2.6	0.73	6.38	5.21	0.38	1.62	5.21	0.38	1.62	2.43	0.55	7.64	7.14	0.08	6.6	6.6	0.08	3.51	6.6	0.08	3.51	2.43	0.55	7.64	2.6	0.49
3.3	0.08	4.05	3.3	0.08	4.05	6.6	0.08	3.51	5.88	0.19	6.54	2.6	0.49	7.12	6.6	0.08	3.51	2.6	0.73	6.38	2.12	0.42	6.77	0.00000	0.00000	0.00000	2.12	0.42	6.77	5.21	0.38	1.62	2.43	0.55	7.64	5.88	0.19	6.54	7.69	0.22	5.05	6.6	0.08	3.51	5.88	0.19	6.54	2.43	0.55
3.3	0.08	4.05	3.3	0.08	4.05	3.03	0.46	4.85	5.88	0.19	6.54	2.43	0.55	7.64	6.6	0.08	3.51	2.6	0.49	7.12	2.12	0.42	6.77	2.6	0.73	6.38	7.69	0.22	5.05	7.69	0.22	5.05	2.43	0.55	7.64	3.7	0.22	8.82	6.6	0.08	3.51	5.88	0.19	6.54	2.43	0.55	7.64	2.43	0.55
3.3	0.08	4.05	3.3	0.08	4.05	3.03	0.46	4.85	5.88	0.19	6.54	2.43	0.55	7.64	3.03	0.46	4.85	2.6	0.49	7.12	2.6	0.73	6.38	2.12	0.42	6.77	3.7	0.22	8.82	7.69	0.22	5.05	2.12	0.46	4.28	7.14	0.08	6.6	6.6	0.08	3.51	6.6	0.08	3.51	2.43	0.55	7.64	7.14	0.08
3.3	0.08	4.05	7.69	0.22	5.05	2.6	0.73	6.38	6.6	0.08	3.51	5.88	0.19	6.54	2.43	0.55	7.64	3.03	0.46	4.85	3.3	0.08	4.05	2.6	0.73	6.38	2.12	0.46	4.28	5.88	0.19	6.54	3.13	0.58	9.11	7.69	0.22	5.05	2.43	0.55	7.64	5.88	0.19	6.54	2.6	0.49	7.12	2.6	0.49
3.3	0.08	4.05	7.69	0.22	5.05	2.6	0.73	6.38	6.6	0.08	3.51	5.88	0.19	6.54	2.43	0.55	7.64	3.03	0.46	4.85	3.3	0.08	4.05	2.6	0.73	6.38	2.12	0.46	4.28	5.88	0.19	6.54	3.13	0.58	9.11	7.69	0.22	5.05	2.43	0.55	7.64	5.88	0.19	6.54	2.6	0.49	7.12	2.6	0.49
3.3	0.08	4.05	7.69	0.22	5.05	3.3	0.08	4.05	6.6	0.08	3.51	5.88	0.19	6.54	2.43	0.55	7.64	3.03	0.46	4.85	3.3	0.08	4.05	2.6	0.73	6.38	2.12	0.46	4.28	5.88	0.19	6.54	3.13	0.58	9.11	7.69	0.22	5.05	2.43	0.55	7.64	5.88	0.19	6.54	2.6	0.49	7.12	2.6	0.49
3.3	0.08	4.05	7.69	0.22	5.05	3.3	0.08	4.05	6.6	0.08	3.51	5.88	0.19	6.54	2.43	0.55	7.64	3.03	0.46	4.85	3.3	0.08	4.05	2.6	0.73	6.38	2.12	0.46	4.28	5.88	0.19	6.54	3.13	0.58	9.11	7.69	0.22	5.05	2.43	0.55	7.64	5.88	0.19	6.54	2.6	0.49	7.12	2.6	0.49
3.3	0.08	4.05	7.69	0.22	5.05	3.3	0.08	4.05	6.6	0.08	3.51	5.88	0.19	6.54	2.43	0.55	7.64	3.03	0.46	4.85	3.3	0.08	4.05	2.6	0.73	6.38	2.12	0.46	4.28	5.88	0.19	6.54	3.13	0.58	9.11	7.69	0.22	5.05	2.43	0.55	7.64	5.88	0.19	6.54	2.6	0.49	7.12	2.6	0.49
3.3	0.08	4.05	7.69	0.22	5.05	6.6	0.08	3.51	2.43	0.55	7.64	6.6	0.08	3.51	2.6	0.73	6.38	1.79	0.27	5.45	2.12	0.42	6.77	3.13	0.58	9.11	3.3	0.08	4.05	3.03	0.46	4.85	5.21	0.38	1.62	2.6	0.49	7.12	1.79	0.27	5.45	3.03	0.46	4.85	2.7	0.26	3.89	7.69	0.22
3.3	0.08	4.05	7.69	0.22	5.05	7.14	0.08	6.6	3.03	0.46	4.85	5.21	0.38	1.62	2.43	0.55	7.64	6.6	0.08	3.51	3.13	0.58	9.11	2.43	0.55	7.64	3.7	0.22	8.82	3.7	0.22	8.82	3.13	0.58	9.11	7.14	0.08	6.6	5.88	0.19	6.54	7.69	0.22	5.05	6.6	0.08	3.51	2.6	0.49
3.3	0.08	4.05	5.21	0.38	1.62	3.3	0.08	4.05	6.6	0.08	3.51	5.88	0.19	6.54	2.43	0.55	7.64	3.03	0.46	4.85	2.6	0.73	6.38	2.6	0.73	6.38	2.12	0.46	4.28	5.88	0.19	6.54	3.13	0.58	9.11	7.69	0.22	5.05	2.43	0.55	7.64	5.88	0.19	6.54	2.6	0.49	7.12	2.6	0.49
3.3	0.08	4.05	2.7	0.26	3.89	6.6	0.08	3.51	5.88	0.19	6.54	2.43	0.55	7.64	3.03	0.46	4.85	2.6	0.49	7.12	2.12	0.42	6.77	2.6	0.73	6.38	5.21	0.38	1.62	7.69	0.22	5.05	2.43	0.55	7.64	7.14	0.08	6.6	7.69	0.22	5.05	6.6	0.08	3.51	2.43	0.55	7.64	2.43	0.55
3.3	0.08	4.05	2.7	0.26	3.89	6.6	0.08	3.51	5.88	0.19	6.54	2.43	0.55	7.64	3.03	0.46	4.85	2.6	0.49	7.12	2.12	0.42	6.77	2.6	0.73	6.38	7.14	0.08	6.6	7.69	0.22	5.05	2.43	0.55	7.64	2.6	0.73	6.38	3.7	0.22	8.82	6.6	0.08	3.51	7.69	0.22	5.05	2.43	0.55
3.3	0.08	4.05	7.14	0.08	6.6	3.3	0.08	4.05	6.6	0.08	3.51	5.88	0.19	6.54	2.43	0.55	7.64	3.03	0.46	4.85	3.3	0.08	4.05	2.6	0.73	6.38	2.12	0.46	4.28	5.88	0.19	6.54	3.13	0.58	9.11	7.69	0.22	5.05	2.43	0.55	7.64	5.88	0.19	6.54	2.6	0.49	7.12	2.6	0.49
3.3	0.08	4.05	7.14	0.08	6.6	3.3	0.08	4.05	6.6	0.08	3.51	5.88	0.19	6.54	2.43	0.55	7.64	3.03	0.46	4.85	3.3	0.08	4.05	2.6	0.73	6.38	2.12	0.46	4.28	5.88	0.19	6.54	3.13	0.58	9.11	7.69	0.22	5.05	2.43	0.55	7.64	5.88	0.19	6.54	2.6	0.49	7.12	2.6	0.49
3.3	0.08	4.05	7.14	0.08	6.6	3.3	0.08	4.05	6.6	0.08	3.51	5.88	0.19	6.54	2.43	0.55	7.64	3.03	0.46	4.85	3.3	0.08	4.05	2.6	0.73	6.38	2.12	0.46	4.28	5.88	0.19	6.54	3.13	0.58	9.11	7.69	0.22	5.05	2.43	0.55	7.64	5.88	0.19	6.54	2.6	0.49	7.12	2.6	0.49
3.3	0.08	4.05	7.14	0.08	6.6	3.3	0.08	4.05	6.6	0.08	3.51	5.88	0.19	6.54	2.43	0.55	7.64	3.03	0.46	4.85	3.3	0.08	4.05	2.6	0.73	6.38	2.12	0.46	4.28	5.88	0.19	6.54	3.13	0.58	9.11	7.69	0.22	5.05	2.43	0.55	7.64	5.88	0.19	6.54	2.6	0.49	7.12	2.6	0.49
3.3	0.08	4.05	7.14	0.08	6.6	3.3	0.08	4.05	6.6	0.08	3.51	5.88	0.19	6.54	2.43	0.55	7.64	3.03	0.46	4.85	2.12	0.42	6.77	2.6	0.73	6.38	2.12	0.46	4.28	5.88	0.19	6.54	3.13	0.58	9.11	7.69	0.22	5.05	2.43	0.55	7.64	5.88	0.19	6.54	2.6	0.49	7.12	2.6	0.49
3.3	0.08	4.05	7.14	0.08	6.6	3.3	0.08	4.05	6.6	0.08	3.51	5.88	0.19	6.54	2.43	0.55	7.64	3.03	0.46	4.85	3.03	0.46	4.85	2.6	0.73	6.38	2.12	0.46	4.28	5.88	0.19	6.54	3.13	0.58	9.11	7.69	0.22	5.05	2.43	0.55	7.64	5.88	0.19	6.54	2.6	0.49	7.12	2.6	0.49
3.3	0.08	4.05	7.14	0.08	6.6	6.6	0.08	3.51	5.88	0.19	6.54	2.43	0.55	7.64	6.6	0.08	3.51	2.6	0.49	7.12	2.12	0.42	6.77	2.6	0.73	6.38	7.14	0.08	6.6	7.69	0.22	5.05	2.43	0.55	7.64	5.88	0.19	6.54	6.6	0.08	3.51	6.6	0.08	3.51	2.43	0.55	7.64	2.43	0.55
3.3	0.08	4.05	7.14	0.08	6.6	6.6	0.08	3.51	5.88	0.19	6.54	2.43	0.55	7.64	3.03	0.46	4.85	2.6	0.49	7.12	2.12	0.42	6.77	2.6	0.73	6.38	7.14	0.08	6.6	7.69	0.22	5.05	2.43	0.55	7.64	7.69	0.22	5.05	6.6	0.08	3.51	6.6	0.08	3.51	2.43	0.55	7.64	3.7	0.22
3.13	0.58	9.11	7.69	0.22	5.05	3.3	0.08	4.05	3.03	0.46	4.85	5.88	0.19	6.54	2.43	0.55	7.64	3.03	0.46	4.85	3.3	0.08	4.05	2.6	0.73	6.38	2.12	0.46	4.28	5.88	0.19	6.54	3.13	0.58	9.11	3.7	0.22	8.82	2.6	0.49	7.12	5.88	0.19	6.54	3.7	0.22	8.82	3.7	0.22
3.57	0.14	1.77	2.12	0.46	4.28	2.53	0.28	3.71	3.03	0.46	4.85	3.7	0.22	8.82	2.43	0.55	7.64	3.7	0.22	8.82	2.12	0.46	4.28	3.13	0.58	9.11	2.6	0.49	7.12	2.12	0.46	4.28	5.88	0.19	6.54	3.13	0.58	9.11	2.53	0.28	3.71	3.03	0.46	4.85	0.00000	0.00000	0.00000	0.00000	0.00000
7.69	0.22	5.05	3.3	0.08	4.05	3.3	0.08	4.05	6.6	0.08	3.51	5.88	0.19	6.54	2.43	0.55	7.64	3.03	0.46	4.85	3.57	0.14	1.77	2.6	0.73	6.38	7.14	0.08	6.6	5.21	0.38	1.62	3.13	0.58	9.11	7.69	0.22	5.05	7.69	0.22	5.05	5.88	0.19	6.54	7.69	0.22	5.05	2.43	0.55
7.69	0.22	5.05	3.3	0.08	4.05	3.3	0.08	4.05	6.6	0.08	3.51	5.88	0.19	6.54	2.43	0.55	7.64	3.03	0.46	4.85	3.57	0.14	1.77	2.6	0.73	6.38	7.14	0.08	6.6	5.21	0.38	1.62	3.13	0.58	9.11	7.69	0.22	5.05	7.69	0.22	5.05	5.88	0.19	6.54	7.69	0.22	5.05	2.43	0.55
7.69	0.22	5.05	3.3	0.08	4.05	6.6	0.08	3.51	5.88	0.19	6.54	2.43	0.55	7.64	3.03	0.46	4.85	3.7	0.22	8.82	3.13	0.58	9.11	2.6	0.73	6.38	2.12	0.46	4.28	5.88	0.19	6.54	2.6	0.49	7.12	5.88	0.19	6.54	7.69	0.22	5.05	6.6	0.08	3.51	7.69	0.22	5.05	7.69	0.22
7.69	0.22	5.05	3.3	0.08	4.05	6.6	0.08	3.51	5.88	0.19	6.54	2.43	0.55	7.64	3.03	0.46	4.85	3.7	0.22	8.82	3.13	0.58	9.11	2.6	0.73	6.38	2.12	0.46	4.28	5.88	0.19	6.54	2.6	0.49	7.12	5.88	0.19	6.54	7.69	0.22	5.05	6.6	0.08	3.51	7.69	0.22	5.05	7.69	0.22
7.69	0.22	5.05	3.3	0.08	4.05	6.6	0.08	3.51	5.88	0.19	6.54	2.43	0.55	7.64	3.03	0.46	4.85	2.43	0.55	7.64	2.6	0.73	6.38	2.6	0.73	6.38	2.12	0.46	4.28	5.88	0.19	6.54	2.6	0.49	7.12	5.88	0.19	6.54	7.69	0.22	5.05	6.6	0.08	3.51	7.69	0.22	5.05	7.69	0.22
7.69	0.22	5.05	3.3	0.08	4.05	6.6	0.08	3.51	5.88	0.19	6.54	2.43	0.55	7.64	3.03	0.46	4.85	2.43	0.55	7.64	1.79	0.27	5.45	2.6	0.73	6.38	7.14	0.08	6.6	7.69	0.22	5.05	2.43	0.55	7.64	7.14	0.08	6.6	5.88	0.19	6.54	3.03	0.46	4.85	3.7	0.22	8.82	5.21	0.38
7.69	0.22	5.05	6.6	0.08	3.51	3.13	0.58	9.11	2.12	0.46	4.28	1.79	0.27	5.45	7.14	0.08	6.6	3.03	0.46	4.85	7.14	0.08	6.6	7.69	0.22	5.05	5.88	0.19	6.54	5.88	0.19	6.54	2.53	0.28	3.71	2.12	0.46	4.28	2.6	0.73	6.38	2.53	0.28	3.71	2.12	0.42	6.77	2.6	0.49
7.69	0.22	5.05	7.69	0.22	5.05	3.3	0.08	4.05	6.6	0.08	3.51	5.88	0.19	6.54	3.7	0.22	8.82	6.6	0.08	3.51	3.13	0.58	9.11	3.3	0.08	4.05	2.12	0.46	4.28	5.88	0.19	6.54	3.13	0.58	9.11	7.69	0.22	5.05	2.6	0.49	7.12	5.88	0.19	6.54	7.69	0.22	5.05	7.14	0.08
7.69	0.22	5.05	7.69	0.22	5.05	7.69	0.22	5.05	7.69	0.22	5.05	2.43	0.55	7.64	7.69	0.22	5.05	3.03	0.2	0.9	5.88	0.19	6.54	3.03	0.46	4.85	2.12	0.42	6.77	1.79	0.27	5.45	2.53	0.28	3.71	3.03	0.2	0.9	6.6	0.08	3.51	2.43	0.55	7.64	2.43	0.55	7.64	2.43	0.55
7.69	0.22	5.05	7.69	0.22	5.05	2.7	0.26	3.89	6.6	0.08	3.51	5.88	0.19	6.54	2.43	0.55	7.64	3.03	0.46	4.85	2.6	0.73	6.38	3.3	0.08	4.05	2.12	0.46	4.28	5.88	0.19	6.54	3.13	0.58	9.11	2.43	0.55	7.64	2.43	0.55	7.64	5.88	0.19	6.54	3.7	0.22	8.82	3.03	0.2
7.69	0.22	5.05	7.69	0.22	5.05	2.7	0.26	3.89	6.6	0.08	3.51	5.88	0.19	6.54	2.43	0.55	7.64	3.03	0.46	4.85	2.6	0.73	6.38	3.3	0.08	4.05	2.12	0.46	4.28	5.88	0.19	6.54	3.13	0.58	9.11	2.43	0.55	7.64	2.43	0.55	7.64	5.88	0.19	6.54	3.7	0.22	8.82	3.03	0.2
7.69	0.22	5.05	2.6	0.49	7.12	2.6	0.73	6.38	3.03	0.46	4.85	3.3	0.08	4.05	7.69	0.22	5.05	3.03	0.46	4.85	2.12	0.42	6.77	3.03	0.2	0.9	7.14	0.08	6.6	5.21	0.38	1.62	3.3	0.08	4.05	2.6	0.49	7.12	2.53	0.28	3.71	1.79	0.27	5.45	2.43	0.55	7.64	2.12	0.46
7.69	0.22	5.05	7.14	0.08	6.6	3.7	0.22	8.82	7.69	0.22	5.05	5.88	0.19	6.54	2.6	0.73	6.38	3.03	0.46	4.85	2.53	0.28	3.71	2.6	0.73	6.38	2.12	0.46	4.28	5.88	0.19	6.54	3.13	0.58	9.11	1.79	0.27	5.45	3.7	0.22	8.82	5.88	0.19	6.54	3.7	0.22	8.82	3.13	0.58
7.69	0.22	5.05	7.14	0.08	6.6	3.3	0.08	4.05	6.6	0.08	3.51	5.88	0.19	6.54	2.43	0.55	7.64	5.88	0.19	6.54	2.7	0.26	3.89	2.6	0.73	6.38	2.6	0.49	7.12	5.21	0.38	1.62	3.13	0.58	9.11	7.69	0.22	5.05	7.14	0.08	6.6	5.88	0.19	6.54	2.6	0.49	7.12	7.14	0.08
7.69	0.22	5.05	7.14	0.08	6.6	2.6	0.49	7.12	6.6	0.08	3.51	5.88	0.19	6.54	2.43	0.55	7.64	3.03	0.46	4.85	3.3	0.08	4.05	2.6	0.73	6.38	2.12	0.46	4.28	5.21	0.38	1.62	3.13	0.58	9.11	7.14	0.08	6.6	7.14	0.08	6.6	5.88	0.19	6.54	3.7	0.22	8.82	3.03	0.2
7.69	0.22	5.05	7.14	0.08	6.6	7.14	0.08	6.6	6.6	0.08	3.51	5.88	0.19	6.54	2.43	0.55	7.64	3.03	0.46	4.85	3.3	0.08	4.05	3.3	0.08	4.05	2.12	0.46	4.28	5.88	0.19	6.54	3.13	0.58	9.11	7.14	0.08	6.6	3.7	0.22	8.82	5.88	0.19	6.54	2.43	0.55	7.64	5.88	0.19
1.79	0.27	5.45	3.7	0.22	8.82	2.6	0.49	7.12	2.53	0.28	3.71	3.3	0.08	4.05	2.43	0.55	7.64	2.6	0.49	7.12	3.7	0.22	8.82	7.14	0.08	6.6	3.03	0.2	0.9	3.03	0.2	0.9	3.03	0.46	4.85	2.6	0.73	6.38	3.03	0.2	0.9	3.7	0.22	8.82	2.12	0.46	4.28	3.03	0.2
1.79	0.27	5.45	3.7	0.22	8.82	7.14	0.08	6.6	7.14	0.08	6.6	6.6	0.08	3.51	5.88	0.19	6.54	2.43	0.55	7.64	2.12	0.42	6.77	2.7	0.26	3.89	3.3	0.08	4.05	2.12	0.46	4.28	5.88	0.19	6.54	3.13	0.58	9.11	7.69	0.22	5.05	7.14	0.08	6.6	5.88	0.19	6.54	7.14	0.08
1.79	0.27	5.45	3.7	0.22	8.82	7.14	0.08	6.6	7.14	0.08	6.6	6.6	0.08	3.51	5.88	0.19	6.54	2.43	0.55	7.64	3.03	0.46	4.85	2.7	0.26	3.89	3.3	0.08	4.05	2.12	0.46	4.28	5.88	0.19	6.54	3.13	0.58	9.11	7.69	0.22	5.05	7.14	0.08	6.6	5.88	0.19	6.54	7.14	0.08
1.79	0.27	5.45	3.7	0.22	8.82	7.14	0.08	6.6	7.14	0.08	6.6	6.6	0.08	3.51	5.88	0.19	6.54	2.43	0.55	7.64	3.03	0.46	4.85	2.7	0.26	3.89	3.3	0.08	4.05	2.12	0.46	4.28	5.88	0.19	6.54	3.13	0.58	9.11	7.69	0.22	5.05	7.14	0.08	6.6	5.88	0.19	6.54	7.14	0.08
1.79	0.27	5.45	2.6	0.73	6.38	6.6	0.08	3.51	5.88	0.19	6.54	2.43	0.55	7.64	3.03	0.46	4.85	2.6	0.49	7.12	2.12	0.42	6.77	2.6	0.73	6.38	7.14	0.08	6.6	7.69	0.22	5.05	2.43	0.55	7.64	7.14	0.08	6.6	7.14	0.08	6.6	6.6	0.08	3.51	7.14	0.08	6.6	2.43	0.55
1.79	0.27	5.45	5.88	0.19	6.54	2.6	0.49	7.12	6.6	0.08	3.51	5.88	0.19	6.54	2.43	0.55	7.64	6.6	0.08	3.51	3.3	0.08	4.05	3.3	0.08	4.05	2.12	0.46	4.28	5.88	0.19	6.54	3.13	0.58	9.11	5.21	0.38	1.62	7.69	0.22	5.05	5.88	0.19	6.54	7.14	0.08	6.6	3.03	0.2
1.79	0.27	5.45	5.88	0.19	6.54	2.6	0.49	7.12	6.6	0.08	3.51	5.88	0.19	6.54	2.43	0.55	7.64	6.6	0.08	3.51	3.3	0.08	4.05	3.3	0.08	4.05	2.12	0.46	4.28	5.88	0.19	6.54	3.13	0.58	9.11	5.21	0.38	1.62	7.69	0.22	5.05	5.88	0.19	6.54	7.14	0.08	6.6	3.03	0.2
1.79	0.27	5.45	5.88	0.19	6.54	2.6	0.49	7.12	6.6	0.08	3.51	5.88	0.19	6.54	2.43	0.55	7.64	6.6	0.08	3.51	3.3	0.08	4.05	3.3	0.08	4.05	2.12	0.46	4.28	5.88	0.19	6.54	3.13	0.58	9.11	5.21	0.38	1.62	2.6	0.49	7.12	5.88	0.19	6.54	7.14	0.08	6.6	3.03	0.2
1.79	0.27	5.45	2.12	0.46	4.28	6.6	0.08	3.51	3.3	0.08	4.05	5.88	0.19	6.54	2.6	0.49	7.12	3.03	0.46	4.85	2.43	0.55	7.64	2.43	0.55	7.64	5.21	0.38	1.62	2.7	0.26	3.89	2.12	0.42	6.77	7.14	0.08	6.6	7.69	0.22	5.05	5.21	0.38	1.62	5.88	0.19	6.54	7.69	0.22
1.79	0.27	5.45	2.43	0.55	7.64	2.12	0.46	4.28	2.7	0.26	3.89	3.3	0.08	4.05	3.13	0.58	9.11	1.79	0.27	5.45	3.7	0.22	8.82	7.14	0.08	6.6	3.03	0.2	0.9	3.03	0.2	0.9	6.6	0.08	3.51	2.6	0.73	6.38	3.03	0.2	0.9	2.12	0.42	6.77	2.12	0.46	4.28	3.03	0.2
1.79	0.27	5.45	2.6	0.49	7.12	3.3	0.08	4.05	6.6	0.08	3.51	5.88	0.19	6.54	2.43	0.55	7.64	3.03	0.46	4.85	3.57	0.14	1.77	2.6	0.73	6.38	2.12	0.46	4.28	5.88	0.19	6.54	3.13	0.58	9.11	7.69	0.22	5.05	3.03	0.2	0.9	5.88	0.19	6.54	2.6	0.49	7.12	7.14	0.08
1.79	0.27	5.45	2.6	0.49	7.12	3.3	0.08	4.05	6.6	0.08	3.51	5.88	0.19	6.54	2.43	0.55	7.64	3.03	0.46	4.85	3.57	0.14	1.77	2.6	0.73	6.38	2.12	0.46	4.28	5.88	0.19	6.54	3.13	0.58	9.11	7.69	0.22	5.05	3.03	0.2	0.9	5.88	0.19	6.54	2.6	0.49	7.12	7.14	0.08
1.79	0.27	5.45	2.6	0.49	7.12	3.3	0.08	4.05	6.6	0.08	3.51	5.88	0.19	6.54	2.43	0.55	7.64	3.03	0.46	4.85	3.57	0.14	1.77	3.3	0.08	4.05	2.12	0.46	4.28	5.88	0.19	6.54	3.13	0.58	9.11	7.69	0.22	5.05	3.03	0.2	0.9	5.88	0.19	6.54	2.6	0.49	7.12	3.7	0.22
1.79	0.27	5.45	7.14	0.08	6.6	2.6	0.49	7.12	6.6	0.08	3.51	5.88	0.19	6.54	2.43	0.55	7.64	6.6	0.08	3.51	3.3	0.08	4.05	2.6	0.73	6.38	2.12	0.46	4.28	5.88	0.19	6.54	3.13	0.58	9.11	5.21	0.38	1.62	2.6	0.49	7.12	5.88	0.19	6.54	7.14	0.08	6.6	3.03	0.2
1.79	0.27	5.45	7.14	0.08	6.6	2.6	0.49	7.12	6.6	0.08	3.51	5.88	0.19	6.54	2.43	0.55	7.64	6.6	0.08	3.51	3.3	0.08	4.05	2.6	0.73	6.38	2.12	0.46	4.28	5.88	0.19	6.54	3.13	0.58	9.11	5.21	0.38	1.62	2.6	0.49	7.12	5.88	0.19	6.54	7.14	0.08	6.6	3.03	0.2
5.88	0.19	6.54	7.69	0.22	5.05	3.7	0.22	8.82	6.6	0.08	3.51	5.88	0.19	6.54	3.13	0.58	9.11	3.03	0.46	4.85	3.3	0.08	4.05	2.6	0.73	6.38	2.12	0.46	4.28	5.88	0.19	6.54	3.13	0.58	9.11	5.21	0.38	1.62	2.43	0.55	7.64	5.88	0.19	6.54	2.6	0.49	7.12	7.69	0.22
5.88	0.19	6.54	7.69	0.22	5.05	3.3	0.08	4.05	6.6	0.08	3.51	5.88	0.19	6.54	2.43	0.55	7.64	3.03	0.46	4.85	3.3	0.08	4.05	2.6	0.73	6.38	2.12	0.46	4.28	5.88	0.19	6.54	3.13	0.58	9.11	7.69	0.22	5.05	2.6	0.49	7.12	5.88	0.19	6.54	3.7	0.22	8.82	2.43	0.55
5.88	0.19	6.54	7.69	0.22	5.05	2.7	0.26	3.89	6.6	0.08	3.51	5.88	0.19	6.54	2.43	0.55	7.64	3.03	0.46	4.85	3.3	0.08	4.05	3.3	0.08	4.05	3.7	0.22	8.82	5.88	0.19	6.54	3.13	0.58	9.11	2.43	0.55	7.64	3.7	0.22	8.82	5.88	0.19	6.54	3.7	0.22	8.82	3.03	0.2
5.88	0.19	6.54	7.69	0.22	5.05	2.7	0.26	3.89	6.6	0.08	3.51	5.88	0.19	6.54	2.43	0.55	7.64	3.03	0.46	4.85	3.3	0.08	4.05	3.3	0.08	4.05	2.6	0.49	7.12	5.88	0.19	6.54	3.13	0.58	9.11	2.43	0.55	7.64	3.7	0.22	8.82	5.88	0.19	6.54	3.7	0.22	8.82	3.03	0.2
5.88	0.19	6.54	7.69	0.22	5.05	2.7	0.26	3.89	6.6	0.08	3.51	5.88	0.19	6.54	2.43	0.55	7.64	3.03	0.46	4.85	3.3	0.08	4.05	3.3	0.08	4.05	2.6	0.49	7.12	5.88	0.19	6.54	3.13	0.58	9.11	2.43	0.55	7.64	3.7	0.22	8.82	5.88	0.19	6.54	3.7	0.22	8.82	3.03	0.2
5.88	0.19	6.54	7.69	0.22	5.05	2.7	0.26	3.89	6.6	0.08	3.51	5.88	0.19	6.54	2.43	0.55	7.64	3.03	0.46	4.85	3.3	0.08	4.05	3.3	0.08	4.05	2.6	0.49	7.12	5.88	0.19	6.54	3.13	0.58	9.11	2.43	0.55	7.64	3.7	0.22	8.82	5.88	0.19	6.54	3.7	0.22	8.82	3.03	0.2
5.88	0.19	6.54	7.69	0.22	5.05	2.7	0.26	3.89	6.6	0.08	3.51	5.88	0.19	6.54	2.43	0.55	7.64	3.03	0.46	4.85	3.3	0.08	4.05	3.3	0.08	4.05	2.6	0.49	7.12	5.88	0.19	6.54	3.13	0.58	9.11	2.43	0.55	7.64	3.7	0.22	8.82	5.88	0.19	6.54	3.7	0.22	8.82	3.03	0.2
5.88	0.19	6.54	7.69	0.22	5.05	2.7	0.26	3.89	6.6	0.08	3.51	5.88	0.19	6.54	2.43	0.55	7.64	3.03	0.46	4.85	3.3	0.08	4.05	3.3	0.08	4.05	2.6	0.49	7.12	5.88	0.19	6.54	3.13	0.58	9.11	2.43	0.55	7.64	3.7	0.22	8.82	5.88	0.19	6.54	3.7	0.22	8.82	3.03	0.2
5.88	0.19	6.54	7.69	0.22	5.05	2.7	0.26	3.89	6.6	0.08	3.51	5.88	0.19	6.54	2.43	0.55	7.64	3.03	0.46	4.85	3.3	0.08	4.05	3.3	0.08	4.05	2.6	0.49	7.12	5.88	0.19	6.54	3.13	0.58	9.11	2.43	0.55	7.64	3.7	0.22	8.82	5.88	0.19	6.54	3.7	0.22	8.82	3.03	0.2
5.88	0.19	6.54	7.69	0.22	5.05	2.7	0.26	3.89	6.6	0.08	3.51	5.88	0.19	6.54	2.43	0.55	7.64	3.03	0.46	4.85	3.3	0.08	4.05	3.3	0.08	4.05	2.6	0.49	7.12	5.88	0.19	6.54	3.13	0.58	9.11	2.43	0.55	7.64	3.7	0.22	8.82	5.88	0.19	6.54	3.7	0.22	8.82	3.03	0.2
5.88	0.19	6.54	7.69	0.22	5.05	2.7	0.26	3.89	6.6	0.08	3.51	5.88	0.19	6.54	2.43	0.55	7.64	3.03	0.46	4.85	3.3	0.08	4.05	3.3	0.08	4.05	2.6	0.49	7.12	5.88	0.19	6.54	3.13	0.58	9.11	2.43	0.55	7.64	2.6	0.49	7.12	5.88	0.19	6.54	3.7	0.22	8.82	3.03	0.2
5.88	0.19	6.54	7.69	0.22	5.05	2.7	0.26	3.89	6.6	0.08	3.51	5.88	0.19	6.54	2.43	0.55	7.64	3.03	0.46	4.85	3.3	0.08	4.05	3.3	0.08	4.05	2.6	0.49	7.12	5.88	0.19	6.54	3.13	0.58	9.11	2.43	0.55	7.64	7.14	0.08	6.6	5.88	0.19	6.54	3.7	0.22	8.82	3.03	0.2
5.88	0.19	6.54	7.69	0.22	5.05	2.7	0.26	3.89	6.6	0.08	3.51	5.88	0.19	6.54	2.43	0.55	7.64	3.03	0.46	4.85	3.3	0.08	4.05	3.3	0.08	4.05	2.6	0.49	7.12	5.88	0.19	6.54	3.13	0.58	9.11	2.43	0.55	7.64	7.14	0.08	6.6	5.88	0.19	6.54	3.7	0.22	8.82	3.03	0.2
5.88	0.19	6.54	7.69	0.22	5.05	2.7	0.26	3.89	6.6	0.08	3.51	5.88	0.19	6.54	2.43	0.55	7.64	3.03	0.46	4.85	1.79	0.27	5.45	3.3	0.08	4.05	2.6	0.49	7.12	5.88	0.19	6.54	3.13	0.58	9.11	2.43	0.55	7.64	3.7	0.22	8.82	5.88	0.19	6.54	3.7	0.22	8.82	3.03	0.2
5.88	0.19	6.54	7.69	0.22	5.05	2.6	0.49	7.12	6.6	0.08	3.51	5.88	0.19	6.54	2.43	0.55	7.64	2.43	0.55	7.64	2.6	0.73	6.38	2.6	0.73	6.38	2.12	0.46	4.28	5.88	0.19	6.54	3.13	0.58	9.11	7.69	0.22	5.05	2.6	0.49	7.12	5.88	0.19	6.54	7.69	0.22	5.05	3.03	0.2
5.88	0.19	6.54	2.6	0.49	7.12	3.3	0.08	4.05	6.6	0.08	3.51	5.88	0.19	6.54	2.43	0.55	7.64	3.03	0.46	4.85	3.3	0.08	4.05	2.6	0.73	6.38	2.12	0.46	4.28	5.88	0.19	6.54	3.13	0.58	9.11	5.88	0.19	6.54	7.69	0.22	5.05	5.88	0.19	6.54	3.7	0.22	8.82	3.7	0.22
5.88	0.19	6.54	7.14	0.08	6.6	2.6	0.49	7.12	6.6	0.08	3.51	5.88	0.19	6.54	3.7	0.22	8.82	6.6	0.08	3.51	3.3	0.08	4.05	3.3	0.08	4.05	2.43	0.55	7.64	5.88	0.19	6.54	3.13	0.58	9.11	5.21	0.38	1.62	3.7	0.22	8.82	5.88	0.19	6.54	3.7	0.22	8.82	3.03	0.2
5.21	0.38	1.62	3.7	0.22	8.82	3.3	0.08	4.05	6.6	0.08	3.51	5.88	0.19	6.54	2.43	0.55	7.64	3.03	0.46	4.85	3.3	0.08	4.05	2.6	0.49	7.12	2.12	0.46	4.28	5.88	0.19	6.54	3.13	0.58	9.11	6.6	0.08	3.51	2.43	0.55	7.64	5.88	0.19	6.54	3.7	0.22	8.82	3.7	0.22
5.21	0.38	1.62	3.3	0.08	4.05	2.6	0.73	6.38	5.88	0.19	6.54	5.88	0.19	6.54	7.14	0.08	6.6	3.03	0.46	4.85	3.7	0.22	8.82	2.12	0.42	6.77	7.14	0.08	6.6	7.69	0.22	5.05	2.43	0.55	7.64	7.14	0.08	6.6	6.6	0.08	3.51	6.6	0.08	3.51	2.43	0.55	7.64	3.7	0.22
5.21	0.38	1.62	3.3	0.08	4.05	2.6	0.73	6.38	7.14	0.08	6.6	5.88	0.19	6.54	7.14	0.08	6.6	3.03	0.46	4.85	3.7	0.22	8.82	2.12	0.42	6.77	7.14	0.08	6.6	7.69	0.22	5.05	2.43	0.55	7.64	7.14	0.08	6.6	6.6	0.08	3.51	6.6	0.08	3.51	2.43	0.55	7.64	3.7	0.22
5.21	0.38	1.62	3.3	0.08	4.05	2.6	0.73	6.38	7.14	0.08	6.6	5.88	0.19	6.54	7.14	0.08	6.6	3.03	0.46	4.85	2.6	0.49	7.12	2.12	0.42	6.77	7.14	0.08	6.6	7.69	0.22	5.05	2.43	0.55	7.64	7.14	0.08	6.6	6.6	0.08	3.51	6.6	0.08	3.51	2.43	0.55	7.64	3.7	0.22
5.21	0.38	1.62	3.3	0.08	4.05	6.6	0.08	3.51	5.88	0.19	6.54	2.43	0.55	7.64	3.03	0.46	4.85	2.6	0.49	7.12	2.6	0.73	6.38	2.6	0.73	6.38	2.43	0.55	7.64	5.88	0.19	6.54	2.6	0.49	7.12	7.14	0.08	6.6	3.7	0.22	8.82	6.6	0.08	3.51	7.69	0.22	5.05	5.88	0.19
5.21	0.38	1.62	3.3	0.08	4.05	6.6	0.08	3.51	5.88	0.19	6.54	2.43	0.55	7.64	3.03	0.46	4.85	2.6	0.49	7.12	2.6	0.73	6.38	2.6	0.73	6.38	2.43	0.55	7.64	5.88	0.19	6.54	2.6	0.49	7.12	7.14	0.08	6.6	3.7	0.22	8.82	6.6	0.08	3.51	7.69	0.22	5.05	5.88	0.19
5.21	0.38	1.62	2.6	0.49	7.12	3.3	0.08	4.05	6.6	0.08	3.51	5.88	0.19	6.54	2.43	0.55	7.64	3.03	0.46	4.85	3.3	0.08	4.05	2.43	0.55	7.64	2.12	0.46	4.28	5.88	0.19	6.54	3.13	0.58	9.11	2.6	0.49	7.12	2.43	0.55	7.64	5.88	0.19	6.54	3.7	0.22	8.82	3.7	0.22
5.21	0.38	1.62	7.14	0.08	6.6	2.6	0.49	7.12	6.6	0.08	3.51	5.88	0.19	6.54	2.6	0.73	6.38	7.69	0.22	5.05	1.79	0.27	5.45	3.3	0.08	4.05	2.12	0.46	4.28	5.88	0.19	6.54	3.13	0.58	9.11	7.69	0.22	5.05	5.21	0.38	1.62	5.88	0.19	6.54	3.7	0.22	8.82	6.6	0.08
2.12	0.42	6.77	3.3	0.08	4.05	6.6	0.08	3.51	5.88	0.19	6.54	2.43	0.55	7.64	3.03	0.46	4.85	2.53	0.28	3.71	2.6	0.73	6.38	2.6	0.73	6.38	2.43	0.55	7.64	5.88	0.19	6.54	2.6	0.49	7.12	7.14	0.08	6.6	3.7	0.22	8.82	6.6	0.08	3.51	7.69	0.22	5.05	5.88	0.19
2.12	0.42	6.77	7.69	0.22	5.05	3.3	0.08	4.05	6.6	0.08	3.51	5.88	0.19	6.54	2.43	0.55	7.64	3.03	0.46	4.85	3.3	0.08	4.05	2.6	0.73	6.38	2.12	0.46	4.28	5.88	0.19	6.54	3.13	0.58	9.11	3.7	0.22	8.82	3.13	0.58	9.11	5.88	0.19	6.54	3.7	0.22	8.82	3.7	0.22
2.12	0.42	6.77	7.69	0.22	5.05	3.3	0.08	4.05	3.03	0.46	4.85	5.88	0.19	6.54	2.43	0.55	7.64	3.03	0.46	4.85	2.6	0.73	6.38	2.6	0.73	6.38	2.12	0.46	4.28	5.88	0.19	6.54	3.13	0.58	9.11	3.7	0.22	8.82	3.7	0.22	8.82	5.88	0.19	6.54	2.6	0.49	7.12	2.6	0.49
2.12	0.42	6.77	7.69	0.22	5.05	3.3	0.08	4.05	3.03	0.46	4.85	5.88	0.19	6.54	2.43	0.55	7.64	3.03	0.46	4.85	3.3	0.08	4.05	2.6	0.73	6.38	2.12	0.46	4.28	5.88	0.19	6.54	3.13	0.58	9.11	3.7	0.22	8.82	3.13	0.58	9.11	5.88	0.19	6.54	3.7	0.22	8.82	3.7	0.22
2.12	0.42	6.77	7.69	0.22	5.05	3.3	0.08	4.05	3.03	0.46	4.85	5.88	0.19	6.54	2.43	0.55	7.64	3.03	0.46	4.85	3.3	0.08	4.05	2.6	0.73	6.38	2.12	0.46	4.28	5.88	0.19	6.54	3.13	0.58	9.11	3.7	0.22	8.82	2.43	0.55	7.64	5.88	0.19	6.54	3.7	0.22	8.82	7.14	0.08
2.12	0.42	6.77	5.88	0.19	6.54	2.6	0.73	6.38	6.6	0.08	3.51	5.88	0.19	6.54	2.43	0.55	7.64	3.03	0.46	4.85	1.79	0.27	5.45	3.3	0.08	4.05	2.12	0.46	4.28	5.88	0.19	6.54	3.13	0.58	9.11	5.21	0.38	1.62	3.7	0.22	8.82	5.88	0.19	6.54	3.7	0.22	8.82	2.6	0.49
2.12	0.42	6.77	2.12	0.42	6.77	6.6	0.08	3.51	5.88	0.19	6.54	5.88	0.19	6.54	3.57	0.14	1.77	3.7	0.22	8.82	1.79	0.27	5.45	3.3	0.08	4.05	2.12	0.42	6.77	2.53	0.28	3.71	2.43	0.55	7.64	5.88	0.19	6.54	7.69	0.22	5.05	3.3	0.08	4.05	1.79	0.27	5.45	3.57	0.14
2.12	0.46	4.28	3.7	0.22	8.82	3.3	0.08	4.05	6.6	0.08	3.51	5.88	0.19	6.54	2.43	0.55	7.64	3.03	0.46	4.85	3.13	0.58	9.11	2.6	0.73	6.38	2.12	0.46	4.28	5.88	0.19	6.54	3.13	0.58	9.11	3.03	0.46	4.85	2.43	0.55	7.64	5.88	0.19	6.54	3.7	0.22	8.82	3.7	0.22
2.12	0.46	4.28	3.7	0.22	8.82	2.12	0.46	4.28	2.53	0.28	3.71	2.6	0.73	6.38	2.6	0.49	7.12	5.88	0.19	6.54	2.7	0.26	3.89	2.6	0.49	7.12	1.79	0.27	5.45	3.3	0.08	4.05	5.88	0.19	6.54	1.79	0.27	5.45	1.79	0.27	5.45	3.13	0.58	9.11	1.79	0.27	5.45	2.6	0.49
2.12	0.46	4.28	7.69	0.22	5.05	3.3	0.08	4.05	6.6	0.08	3.51	5.88	0.19	6.54	2.12	0.42	6.77	6.25	0.43	1.96	2.12	0.42	6.77	2.12	0.42	6.77	3.7	0.22	8.82	7.14	0.08	6.6	3.7	0.22	8.82	7.69	0.22	5.05	2.6	0.49	7.12	7.69	0.22	5.05	7.69	0.22	5.05	2.6	0.49
2.12	0.46	4.28	7.69	0.22	5.05	3.3	0.08	4.05	6.6	0.08	3.51	5.88	0.19	6.54	2.43	0.55	7.64	3.03	0.46	4.85	2.6	0.73	6.38	2.6	0.73	6.38	2.43	0.55	7.64	5.88	0.19	6.54	3.13	0.58	9.11	7.69	0.22	5.05	2.6	0.49	7.12	5.88	0.19	6.54	3.7	0.22	8.82	3.7	0.22
2.12	0.46	4.28	7.69	0.22	5.05	3.3	0.08	4.05	6.6	0.08	3.51	5.88	0.19	6.54	2.43	0.55	7.64	3.03	0.46	4.85	3.3	0.08	4.05	2.6	0.73	6.38	2.12	0.46	4.28	5.88	0.19	6.54	3.13	0.58	9.11	7.69	0.22	5.05	7.69	0.22	5.05	5.88	0.19	6.54	3.7	0.22	8.82	2.6	0.49
2.12	0.46	4.28	7.69	0.22	5.05	3.3	0.08	4.05	6.6	0.08	3.51	5.88	0.19	6.54	2.43	0.55	7.64	3.03	0.46	4.85	3.3	0.08	4.05	2.6	0.73	6.38	3.03	0.46	4.85	5.88	0.19	6.54	3.13	0.58	9.11	7.69	0.22	5.05	2.6	0.49	7.12	5.88	0.19	6.54	3.7	0.22	8.82	2.6	0.49
2.12	0.46	4.28	7.69	0.22	5.05	3.3	0.08	4.05	6.6	0.08	3.51	5.88	0.19	6.54	2.43	0.55	7.64	3.03	0.46	4.85	3.3	0.08	4.05	2.6	0.73	6.38	3.03	0.46	4.85	5.88	0.19	6.54	3.13	0.58	9.11	7.69	0.22	5.05	2.6	0.49	7.12	5.88	0.19	6.54	3.7	0.22	8.82	2.6	0.49
2.12	0.46	4.28	7.69	0.22	5.05	3.3	0.08	4.05	6.6	0.08	3.51	5.88	0.19	6.54	2.43	0.55	7.64	3.03	0.46	4.85	3.3	0.08	4.05	2.6	0.73	6.38	3.03	0.46	4.85	5.88	0.19	6.54	3.13	0.58	9.11	7.69	0.22	5.05	2.6	0.49	7.12	5.88	0.19	6.54	3.7	0.22	8.82	2.6	0.49
2.12	0.46	4.28	7.69	0.22	5.05	3.3	0.08	4.05	6.6	0.08	3.51	5.88	0.19	6.54	2.43	0.55	7.64	3.03	0.46	4.85	3.3	0.08	4.05	3.3	0.08	4.05	2.12	0.46	4.28	5.88	0.19	6.54	3.7	0.22	8.82	7.69	0.22	5.05	7.69	0.22	5.05	5.88	0.19	6.54	3.7	0.22	8.82	2.43	0.55
2.12	0.46	4.28	7.69	0.22	5.05	3.3	0.08	4.05	6.6	0.08	3.51	5.88	0.19	6.54	2.43	0.55	7.64	3.03	0.46	4.85	3.13	0.58	9.11	2.6	0.73	6.38	2.12	0.46	4.28	5.88	0.19	6.54	3.13	0.58	9.11	3.03	0.46	4.85	2.43	0.55	7.64	5.88	0.19	6.54	3.7	0.22	8.82	7.14	0.08
2.12	0.46	4.28	7.69	0.22	5.05	7.69	0.22	5.05	1.79	0.27	5.45	5.88	0.19	6.54	2.6	0.73	6.38	6.25	0.43	1.96	3.57	0.14	1.77	2.43	0.55	7.64	2.12	0.46	4.28	6.25	0.43	1.96	3.7	0.22	8.82	7.14	0.08	6.6	7.14	0.08	6.6	2.12	0.46	4.28	5.21	0.38	1.62	6.6	0.08
2.12	0.46	4.28	7.69	0.22	5.05	7.69	0.22	5.05	1.79	0.27	5.45	5.88	0.19	6.54	3.3	0.08	4.05	6.25	0.43	1.96	3.57	0.14	1.77	2.43	0.55	7.64	2.12	0.46	4.28	6.25	0.43	1.96	3.7	0.22	8.82	7.14	0.08	6.6	7.69	0.22	5.05	2.12	0.46	4.28	5.88	0.19	6.54	6.6	0.08
2.12	0.46	4.28	7.69	0.22	5.05	1.79	0.27	5.45	6.6	0.08	3.51	5.88	0.19	6.54	2.43	0.55	7.64	3.03	0.46	4.85	3.3	0.08	4.05	3.3	0.08	4.05	3.7	0.22	8.82	5.88	0.19	6.54	3.13	0.58	9.11	2.43	0.55	7.64	3.7	0.22	8.82	5.88	0.19	6.54	3.7	0.22	8.82	3.03	0.2
2.12	0.46	4.28	7.69	0.22	5.05	1.79	0.27	5.45	6.6	0.08	3.51	5.88	0.19	6.54	2.43	0.55	7.64	3.03	0.46	4.85	3.3	0.08	4.05	3.3	0.08	4.05	2.6	0.49	7.12	5.88	0.19	6.54	3.13	0.58	9.11	2.43	0.55	7.64	2.6	0.49	7.12	5.88	0.19	6.54	3.7	0.22	8.82	3.03	0.2
2.12	0.46	4.28	7.69	0.22	5.05	1.79	0.27	5.45	6.6	0.08	3.51	5.88	0.19	6.54	2.43	0.55	7.64	3.03	0.46	4.85	3.3	0.08	4.05	3.3	0.08	4.05	2.6	0.49	7.12	5.88	0.19	6.54	3.13	0.58	9.11	2.43	0.55	7.64	2.6	0.49	7.12	5.88	0.19	6.54	3.7	0.22	8.82	3.03	0.2
2.12	0.46	4.28	7.69	0.22	5.05	2.7	0.26	3.89	6.6	0.08	3.51	5.88	0.19	6.54	2.43	0.55	7.64	6.6	0.08	3.51	2.6	0.73	6.38	3.3	0.08	4.05	5.21	0.38	1.62	5.88	0.19	6.54	3.13	0.58	9.11	2.6	0.49	7.12	2.43	0.55	7.64	5.88	0.19	6.54	3.7	0.22	8.82	3.03	0.2
2.12	0.46	4.28	7.69	0.22	5.05	2.7	0.26	3.89	6.6	0.08	3.51	5.88	0.19	6.54	2.43	0.55	7.64	3.03	0.46	4.85	2.6	0.73	6.38	3.3	0.08	4.05	7.69	0.22	5.05	5.88	0.19	6.54	3.13	0.58	9.11	2.43	0.55	7.64	2.43	0.55	7.64	5.88	0.19	6.54	3.7	0.22	8.82	3.03	0.2
2.12	0.46	4.28	7.69	0.22	5.05	2.7	0.26	3.89	6.6	0.08	3.51	5.88	0.19	6.54	2.43	0.55	7.64	3.03	0.46	4.85	2.6	0.73	6.38	3.3	0.08	4.05	2.12	0.46	4.28	5.88	0.19	6.54	3.13	0.58	9.11	2.43	0.55	7.64	2.43	0.55	7.64	5.88	0.19	6.54	3.7	0.22	8.82	3.03	0.2
2.12	0.46	4.28	7.69	0.22	5.05	2.7	0.26	3.89	6.6	0.08	3.51	5.88	0.19	6.54	2.43	0.55	7.64	3.03	0.46	4.85	3.3	0.08	4.05	3.3	0.08	4.05	2.6	0.49	7.12	5.88	0.19	6.54	3.13	0.58	9.11	2.43	0.55	7.64	7.69	0.22	5.05	5.88	0.19	6.54	3.7	0.22	8.82	3.03	0.2
2.12	0.46	4.28	5.88	0.19	6.54	7.69	0.22	5.05	6.6	0.08	3.51	5.88	0.19	6.54	2.6	0.49	7.12	3.03	0.46	4.85	3.3	0.08	4.05	3.3	0.08	4.05	2.12	0.46	4.28	5.88	0.19	6.54	3.13	0.58	9.11	7.69	0.22	5.05	2.6	0.49	7.12	7.69	0.22	5.05	2.43	0.55	7.64	5.88	0.19
2.12	0.46	4.28	2.53	0.28	3.71	3.3	0.08	4.05	6.6	0.08	3.51	5.88	0.19	6.54	2.43	0.55	7.64	3.03	0.46	4.85	3.3	0.08	4.05	2.6	0.73	6.38	2.43	0.55	7.64	5.88	0.19	6.54	3.13	0.58	9.11	3.3	0.08	4.05	2.6	0.49	7.12	5.88	0.19	6.54	3.7	0.22	8.82	2.6	0.49
2.12	0.46	4.28	2.53	0.28	3.71	3.3	0.08	4.05	6.6	0.08	3.51	5.88	0.19	6.54	2.43	0.55	7.64	3.03	0.46	4.85	3.3	0.08	4.05	2.6	0.73	6.38	2.43	0.55	7.64	5.88	0.19	6.54	3.13	0.58	9.11	3.3	0.08	4.05	2.6	0.49	7.12	5.88	0.19	6.54	3.7	0.22	8.82	2.6	0.49
2.12	0.46	4.28	2.43	0.55	7.64	2.6	0.73	6.38	2.7	0.26	3.89	2.7	0.26	3.89	5.88	0.19	6.54	3.3	0.08	4.05	7.69	0.22	5.05	3.03	0.46	4.85	2.53	0.28	3.71	2.6	0.73	6.38	5.88	0.19	6.54	7.69	0.22	5.05	2.6	0.49	7.12	6.25	0.43	1.96	2.53	0.28	3.71	2.43	0.55
2.12	0.46	4.28	2.6	0.49	7.12	3.3	0.08	4.05	6.6	0.08	3.51	5.88	0.19	6.54	3.7	0.22	8.82	3.03	0.46	4.85	3.3	0.08	4.05	3.3	0.08	4.05	2.12	0.46	4.28	5.88	0.19	6.54	3.13	0.58	9.11	3.03	0.46	4.85	2.43	0.55	7.64	5.88	0.19	6.54	3.7	0.22	8.82	3.7	0.22
2.12	0.46	4.28	2.6	0.49	7.12	3.3	0.08	4.05	6.6	0.08	3.51	5.88	0.19	6.54	2.43	0.55	7.64	6.6	0.08	3.51	3.13	0.58	9.11	2.6	0.73	6.38	2.12	0.46	4.28	5.88	0.19	6.54	3.13	0.58	9.11	6.6	0.08	3.51	2.43	0.55	7.64	5.88	0.19	6.54	2.6	0.49	7.12	3.13	0.58
2.12	0.46	4.28	2.6	0.49	7.12	3.3	0.08	4.05	6.6	0.08	3.51	5.88	0.19	6.54	2.43	0.55	7.64	6.6	0.08	3.51	2.7	0.26	3.89	3.3	0.08	4.05	2.12	0.46	4.28	5.88	0.19	6.54	3.13	0.58	9.11	3.03	0.46	4.85	2.43	0.55	7.64	5.88	0.19	6.54	3.7	0.22	8.82	7.14	0.08
2.12	0.46	4.28	2.6	0.49	7.12	3.3	0.08	4.05	6.6	0.08	3.51	5.88	0.19	6.54	2.43	0.55	7.64	3.03	0.46	4.85	3.3	0.08	4.05	2.6	0.73	6.38	2.12	0.46	4.28	5.88	0.19	6.54	3.13	0.58	9.11	7.69	0.22	5.05	7.69	0.22	5.05	5.88	0.19	6.54	3.7	0.22	8.82	3.7	0.22
2.12	0.46	4.28	2.6	0.49	7.12	3.3	0.08	4.05	6.6	0.08	3.51	5.88	0.19	6.54	2.43	0.55	7.64	3.03	0.46	4.85	3.3	0.08	4.05	3.3	0.08	4.05	2.12	0.46	4.28	5.88	0.19	6.54	3.13	0.58	9.11	3.03	0.46	4.85	2.43	0.55	7.64	5.88	0.19	6.54	3.7	0.22	8.82	3.7	0.22
2.12	0.46	4.28	2.6	0.49	7.12	3.3	0.08	4.05	6.6	0.08	3.51	5.88	0.19	6.54	2.43	0.55	7.64	3.03	0.46	4.85	3.3	0.08	4.05	3.3	0.08	4.05	2.12	0.46	4.28	5.88	0.19	6.54	3.13	0.58	9.11	3.03	0.46	4.85	2.43	0.55	7.64	5.88	0.19	6.54	7.14	0.08	6.6	7.14	0.08
2.12	0.46	4.28	2.6	0.49	7.12	3.3	0.08	4.05	6.6	0.08	3.51	5.88	0.19	6.54	2.43	0.55	7.64	3.03	0.46	4.85	3.3	0.08	4.05	1.79	0.27	5.45	2.12	0.46	4.28	5.88	0.19	6.54	3.13	0.58	9.11	3.03	0.46	4.85	2.43	0.55	7.64	5.88	0.19	6.54	3.7	0.22	8.82	3.7	0.22
2.12	0.46	4.28	2.6	0.49	7.12	3.3	0.08	4.05	6.6	0.08	3.51	5.88	0.19	6.54	2.43	0.55	7.64	3.03	0.46	4.85	3.3	0.08	4.05	2.12	0.42	6.77	2.12	0.46	4.28	5.88	0.19	6.54	3.13	0.58	9.11	3.03	0.46	4.85	2.43	0.55	7.64	5.88	0.19	6.54	3.7	0.22	8.82	3.7	0.22
2.12	0.46	4.28	2.6	0.49	7.12	3.3	0.08	4.05	6.6	0.08	3.51	5.88	0.19	6.54	2.43	0.55	7.64	3.03	0.46	4.85	3.3	0.08	4.05	2.7	0.26	3.89	2.12	0.46	4.28	5.88	0.19	6.54	3.13	0.58	9.11	3.03	0.46	4.85	2.43	0.55	7.64	5.88	0.19	6.54	3.7	0.22	8.82	2.6	0.49
2.12	0.46	4.28	2.6	0.49	7.12	3.3	0.08	4.05	6.6	0.08	3.51	5.88	0.19	6.54	2.43	0.55	7.64	3.03	0.46	4.85	3.13	0.58	9.11	2.6	0.73	6.38	2.12	0.46	4.28	5.88	0.19	6.54	3.13	0.58	9.11	6.6	0.08	3.51	2.43	0.55	7.64	5.88	0.19	6.54	3.7	0.22	8.82	3.03	0.2
2.12	0.46	4.28	2.6	0.49	7.12	3.3	0.08	4.05	6.6	0.08	3.51	5.88	0.19	6.54	2.43	0.55	7.64	3.03	0.46	4.85	3.13	0.58	9.11	2.6	0.73	6.38	2.12	0.46	4.28	5.88	0.19	6.54	3.13	0.58	9.11	3.03	0.46	4.85	2.43	0.55	7.64	5.88	0.19	6.54	3.7	0.22	8.82	3.7	0.22
2.12	0.46	4.28	2.6	0.49	7.12	3.3	0.08	4.05	6.6	0.08	3.51	5.88	0.19	6.54	2.43	0.55	7.64	3.03	0.46	4.85	3.13	0.58	9.11	2.6	0.73	6.38	2.12	0.46	4.28	5.88	0.19	6.54	3.13	0.58	9.11	3.03	0.46	4.85	2.43	0.55	7.64	5.88	0.19	6.54	3.7	0.22	8.82	3.7	0.22
2.12	0.46	4.28	2.6	0.49	7.12	3.3	0.08	4.05	6.6	0.08	3.51	5.88	0.19	6.54	2.43	0.55	7.64	3.03	0.46	4.85	3.13	0.58	9.11	2.6	0.73	6.38	2.12	0.46	4.28	5.88	0.19	6.54	3.13	0.58	9.11	3.03	0.46	4.85	2.43	0.55	7.64	5.88	0.19	6.54	3.7	0.22	8.82	3.7	0.22
2.12	0.46	4.28	2.6	0.49	7.12	3.3	0.08	4.05	6.6	0.08	3.51	5.88	0.19	6.54	2.43	0.55	7.64	3.03	0.46	4.85	3.13	0.58	9.11	2.6	0.73	6.38	2.12	0.46	4.28	5.88	0.19	6.54	3.13	0.58	9.11	3.03	0.46	4.85	2.43	0.55	7.64	5.88	0.19	6.54	3.7	0.22	8.82	3.7	0.22
2.12	0.46	4.28	2.6	0.49	7.12	3.3	0.08	4.05	6.6	0.08	3.51	5.88	0.19	6.54	2.43	0.55	7.64	3.03	0.46	4.85	3.13	0.58	9.11	2.6	0.73	6.38	2.12	0.46	4.28	5.88	0.19	6.54	3.13	0.58	9.11	3.03	0.46	4.85	2.43	0.55	7.64	5.88	0.19	6.54	3.7	0.22	8.82	3.7	0.22
2.12	0.46	4.28	2.6	0.49	7.12	3.3	0.08	4.05	6.6	0.08	3.51	5.88	0.19	6.54	2.43	0.55	7.64	3.03	0.46	4.85	3.13	0.58	9.11	2.6	0.73	6.38	2.12	0.46	4.28	5.88	0.19	6.54	3.13	0.58	9.11	3.03	0.46	4.85	2.43	0.55	7.64	5.88	0.19	6.54	3.7	0.22	8.82	3.7	0.22
2.12	0.46	4.28	2.6	0.49	7.12	3.3	0.08	4.05	6.6	0.08	3.51	5.88	0.19	6.54	2.43	0.55	7.64	3.03	0.46	4.85	3.13	0.58	9.11	2.6	0.73	6.38	2.12	0.46	4.28	5.88	0.19	6.54	3.13	0.58	9.11	3.03	0.46	4.85	2.43	0.55	7.64	5.88	0.19	6.54	3.7	0.22	8.82	3.7	0.22
2.12	0.46	4.28	2.6	0.49	7.12	3.3	0.08	4.05	6.6	0.08	3.51	5.88	0.19	6.54	2.43	0.55	7.64	3.03	0.46	4.85	3.13	0.58	9.11	2.6	0.73	6.38	2.12	0.46	4.28	5.88	0.19	6.54	3.13	0.58	9.11	3.03	0.46	4.85	2.43	0.55	7.64	5.88	0.19	6.54	3.7	0.22	8.82	3.7	0.22
2.12	0.46	4.28	2.6	0.49	7.12	3.3	0.08	4.05	6.6	0.08	3.51	5.88	0.19	6.54	2.43	0.55	7.64	3.03	0.46	4.85	3.13	0.58	9.11	2.6	0.73	6.38	2.12	0.46	4.28	5.88	0.19	6.54	3.13	0.58	9.11	3.03	0.46	4.85	2.43	0.55	7.64	5.88	0.19	6.54	3.7	0.22	8.82	3.7	0.22
2.12	0.46	4.28	2.6	0.49	7.12	3.3	0.08	4.05	6.6	0.08	3.51	5.88	0.19	6.54	2.43	0.55	7.64	3.03	0.46	4.85	3.13	0.58	9.11	2.6	0.73	6.38	2.12	0.46	4.28	5.88	0.19	6.54	3.13	0.58	9.11	3.03	0.46	4.85	2.43	0.55	7.64	5.88	0.19	6.54	3.7	0.22	8.82	3.7	0.22
2.12	0.46	4.28	2.6	0.49	7.12	3.3	0.08	4.05	6.6	0.08	3.51	5.88	0.19	6.54	2.43	0.55	7.64	3.03	0.46	4.85	3.13	0.58	9.11	2.6	0.73	6.38	2.12	0.46	4.28	5.88	0.19	6.54	3.13	0.58	9.11	3.03	0.46	4.85	2.43	0.55	7.64	5.88	0.19	6.54	3.7	0.22	8.82	7.14	0.08
2.12	0.46	4.28	2.6	0.49	7.12	3.3	0.08	4.05	6.6	0.08	3.51	5.88	0.19	6.54	2.43	0.55	7.64	3.03	0.46	4.85	3.13	0.58	9.11	2.6	0.73	6.38	2.12	0.46	4.28	5.88	0.19	6.54	3.13	0.58	9.11	3.03	0.46	4.85	2.43	0.55	7.64	5.88	0.19	6.54	3.7	0.22	8.82	7.14	0.08
2.12	0.46	4.28	2.6	0.49	7.12	3.3	0.08	4.05	6.6	0.08	3.51	5.88	0.19	6.54	2.43	0.55	7.64	3.03	0.46	4.85	3.13	0.58	9.11	2.6	0.73	6.38	2.12	0.46	4.28	5.88	0.19	6.54	3.13	0.58	9.11	3.03	0.46	4.85	2.6	0.49	7.12	5.88	0.19	6.54	3.7	0.22	8.82	3.7	0.22
2.12	0.46	4.28	2.6	0.49	7.12	3.3	0.08	4.05	6.6	0.08	3.51	5.88	0.19	6.54	2.43	0.55	7.64	3.03	0.46	4.85	2.53	0.28	3.71	2.6	0.73	6.38	2.12	0.46	4.28	5.88	0.19	6.54	3.13	0.58	9.11	3.03	0.46	4.85	2.43	0.55	7.64	5.88	0.19	6.54	3.7	0.22	8.82	3.7	0.22
2.12	0.46	4.28	2.6	0.49	7.12	3.3	0.08	4.05	6.6	0.08	3.51	5.88	0.19	6.54	2.6	0.49	7.12	3.03	0.46	4.85	2.6	0.49	7.12	3.3	0.08	4.05	2.12	0.46	4.28	5.88	0.19	6.54	3.13	0.58	9.11	3.03	0.46	4.85	2.43	0.55	7.64	5.88	0.19	6.54	3.7	0.22	8.82	3.7	0.22
2.12	0.46	4.28	7.14	0.08	6.6	2.6	0.73	6.38	6.6	0.08	3.51	5.88	0.19	6.54	2.43	0.55	7.64	6.6	0.08	3.51	3.3	0.08	4.05	3.3	0.08	4.05	2.12	0.46	4.28	5.88	0.19	6.54	3.13	0.58	9.11	7.69	0.22	5.05	2.6	0.49	7.12	7.69	0.22	5.05	2.6	0.49	7.12	3.03	0.2
2.12	0.46	4.28	7.14	0.08	6.6	2.6	0.73	6.38	6.6	0.08	3.51	5.88	0.19	6.54	2.43	0.55	7.64	6.6	0.08	3.51	3.3	0.08	4.05	3.3	0.08	4.05	2.12	0.46	4.28	5.88	0.19	6.54	3.13	0.58	9.11	7.69	0.22	5.05	2.6	0.49	7.12	7.69	0.22	5.05	2.6	0.49	7.12	3.03	0.2
2.12	0.46	4.28	7.14	0.08	6.6	3.3	0.08	4.05	6.6	0.08	3.51	5.88	0.19	6.54	2.43	0.55	7.64	3.03	0.2	0.9	2.6	0.73	6.38	2.6	0.73	6.38	2.12	0.46	4.28	7.14	0.08	6.6	3.13	0.58	9.11	7.14	0.08	6.6	2.6	0.49	7.12	5.88	0.19	6.54	7.69	0.22	5.05	2.6	0.49
2.12	0.46	4.28	7.14	0.08	6.6	3.3	0.08	4.05	6.6	0.08	3.51	5.88	0.19	6.54	2.43	0.55	7.64	6.6	0.08	3.51	2.12	0.42	6.77	3.3	0.08	4.05	7.14	0.08	6.6	5.88	0.19	6.54	3.13	0.58	9.11	7.69	0.22	5.05	7.69	0.22	5.05	5.88	0.19	6.54	3.7	0.22	8.82	7.14	0.08
2.12	0.46	4.28	7.14	0.08	6.6	3.3	0.08	4.05	6.6	0.08	3.51	5.88	0.19	6.54	2.43	0.55	7.64	6.6	0.08	3.51	2.43	0.55	7.64	3.3	0.08	4.05	7.14	0.08	6.6	5.88	0.19	6.54	3.13	0.58	9.11	5.21	0.38	1.62	7.69	0.22	5.05	5.88	0.19	6.54	3.7	0.22	8.82	7.14	0.08
2.12	0.46	4.28	7.14	0.08	6.6	3.3	0.08	4.05	6.6	0.08	3.51	5.88	0.19	6.54	2.43	0.55	7.64	6.25	0.43	1.96	2.6	0.73	6.38	3.3	0.08	4.05	7.69	0.22	5.05	5.88	0.19	6.54	3.13	0.58	9.11	7.69	0.22	5.05	7.69	0.22	5.05	5.88	0.19	6.54	3.7	0.22	8.82	3.7	0.22
2.12	0.46	4.28	7.14	0.08	6.6	3.3	0.08	4.05	6.6	0.08	3.51	5.88	0.19	6.54	2.43	0.55	7.64	6.25	0.43	1.96	2.6	0.73	6.38	3.3	0.08	4.05	7.69	0.22	5.05	5.88	0.19	6.54	3.13	0.58	9.11	7.69	0.22	5.05	7.69	0.22	5.05	5.88	0.19	6.54	3.7	0.22	8.82	7.14	0.08
2.12	0.46	4.28	7.14	0.08	6.6	3.3	0.08	4.05	6.6	0.08	3.51	5.88	0.19	6.54	2.43	0.55	7.64	6.25	0.43	1.96	2.6	0.73	6.38	3.3	0.08	4.05	7.69	0.22	5.05	5.88	0.19	6.54	3.13	0.58	9.11	2.12	0.42	6.77	2.6	0.49	7.12	5.88	0.19	6.54	3.7	0.22	8.82	3.7	0.22
2.12	0.46	4.28	7.14	0.08	6.6	3.3	0.08	4.05	6.6	0.08	3.51	5.88	0.19	6.54	2.43	0.55	7.64	3.03	0.46	4.85	7.14	0.08	6.6	3.3	0.08	4.05	2.12	0.46	4.28	5.88	0.19	6.54	3.13	0.58	9.11	7.69	0.22	5.05	2.6	0.49	7.12	5.88	0.19	6.54	3.7	0.22	8.82	3.7	0.22
2.12	0.46	4.28	7.14	0.08	6.6	7.14	0.08	6.6	3.7	0.22	8.82	5.88	0.19	6.54	1.79	0.27	5.45	5.88	0.19	6.54	2.53	0.28	3.71	2.6	0.73	6.38	3.7	0.22	8.82	2.6	0.49	7.12	2.6	0.49	7.12	7.69	0.22	5.05	6.6	0.08	3.51	6.6	0.08	3.51	7.14	0.08	6.6	7.69	0.22
2.12	0.46	4.28	6.25	0.43	1.96	3.7	0.22	8.82	2.12	0.46	4.28	7.14	0.08	6.6	3.57	0.14	1.77	5.88	0.19	6.54	2.12	0.42	6.77	5.88	0.19	6.54	2.12	0.42	6.77	7.69	0.22	5.05	2.6	0.49	7.12	2.12	0.46	4.28	3.13	0.58	9.11	3.3	0.08	4.05	7.69	0.22	5.05	2.7	0.26
2.7	0.26	3.89	7.69	0.22	5.05	2.7	0.26	3.89	6.6	0.08	3.51	5.88	0.19	6.54	2.43	0.55	7.64	3.03	0.46	4.85	2.6	0.73	6.38	2.6	0.73	6.38	2.43	0.55	7.64	5.88	0.19	6.54	2.6	0.49	7.12	5.88	0.19	6.54	7.14	0.08	6.6	6.6	0.08	3.51	7.69	0.22	5.05	7.14	0.08
2.7	0.26	3.89	7.69	0.22	5.05	2.7	0.26	3.89	6.6	0.08	3.51	5.88	0.19	6.54	2.43	0.55	7.64	3.03	0.46	4.85	2.6	0.73	6.38	2.6	0.73	6.38	2.43	0.55	7.64	5.88	0.19	6.54	2.6	0.49	7.12	5.88	0.19	6.54	7.14	0.08	6.6	6.6	0.08	3.51	7.69	0.22	5.05	7.14	0.08
2.7	0.26	3.89	7.69	0.22	5.05	2.7	0.26	3.89	6.6	0.08	3.51	5.88	0.19	6.54	2.43	0.55	7.64	3.03	0.46	4.85	2.6	0.73	6.38	2.6	0.73	6.38	2.43	0.55	7.64	5.88	0.19	6.54	2.6	0.49	7.12	5.88	0.19	6.54	7.14	0.08	6.6	6.6	0.08	3.51	7.69	0.22	5.05	7.14	0.08
2.7	0.26	3.89	5.88	0.19	6.54	2.6	0.73	6.38	6.6	0.08	3.51	5.88	0.19	6.54	2.43	0.55	7.64	6.6	0.08	3.51	2.12	0.42	6.77	3.3	0.08	4.05	2.6	0.49	7.12	5.88	0.19	6.54	3.13	0.58	9.11	7.14	0.08	6.6	3.7	0.22	8.82	5.88	0.19	6.54	2.6	0.49	7.12	3.7	0.22
2.7	0.26	3.89	5.88	0.19	6.54	2.7	0.26	3.89	6.6	0.08	3.51	5.88	0.19	6.54	2.43	0.55	7.64	6.6	0.08	3.51	2.6	0.73	6.38	2.6	0.73	6.38	3.03	0.2	0.9	5.88	0.19	6.54	2.6	0.49	7.12	5.88	0.19	6.54	7.69	0.22	5.05	6.6	0.08	3.51	7.69	0.22	5.05	7.69	0.22
2.7	0.26	3.89	5.88	0.19	6.54	2.7	0.26	3.89	6.6	0.08	3.51	5.88	0.19	6.54	2.43	0.55	7.64	6.6	0.08	3.51	2.6	0.73	6.38	2.6	0.73	6.38	2.12	0.46	4.28	5.88	0.19	6.54	2.6	0.49	7.12	5.88	0.19	6.54	7.69	0.22	5.05	6.6	0.08	3.51	7.69	0.22	5.05	7.69	0.22
2.7	0.26	3.89	5.88	0.19	6.54	2.7	0.26	3.89	6.6	0.08	3.51	5.88	0.19	6.54	2.43	0.55	7.64	3.03	0.46	4.85	2.6	0.73	6.38	2.6	0.73	6.38	2.43	0.55	7.64	5.88	0.19	6.54	2.6	0.49	7.12	5.88	0.19	6.54	7.14	0.08	6.6	6.6	0.08	3.51	7.69	0.22	5.05	7.14	0.08
2.7	0.26	3.89	2.6	0.49	7.12	2.6	0.73	6.38	6.6	0.08	3.51	5.88	0.19	6.54	2.43	0.55	7.64	3.03	0.46	4.85	2.6	0.73	6.38	3.13	0.58	9.11	2.43	0.55	7.64	5.88	0.19	6.54	2.6	0.49	7.12	5.88	0.19	6.54	2.43	0.55	7.64	6.6	0.08	3.51	3.7	0.22	8.82	6.6	0.08
2.7	0.26	3.89	2.6	0.49	7.12	2.6	0.73	6.38	6.6	0.08	3.51	5.88	0.19	6.54	2.43	0.55	7.64	3.03	0.46	4.85	2.6	0.73	6.38	3.13	0.58	9.11	2.43	0.55	7.64	5.88	0.19	6.54	2.6	0.49	7.12	5.88	0.19	6.54	2.43	0.55	7.64	6.6	0.08	3.51	3.7	0.22	8.82	6.6	0.08
2.7	0.26	3.89	7.14	0.08	6.6	3.3	0.08	4.05	6.6	0.08	3.51	5.88	0.19	6.54	2.43	0.55	7.64	6.6	0.08	3.51	3.13	0.58	9.11	2.6	0.73	6.38	2.6	0.49	7.12	7.69	0.22	5.05	3.13	0.58	9.11	7.69	0.22	5.05	3.7	0.22	8.82	5.88	0.19	6.54	5.88	0.19	6.54	7.14	0.08
2.7	0.26	3.89	7.14	0.08	6.6	3.3	0.08	4.05	6.6	0.08	3.51	5.88	0.19	6.54	2.43	0.55	7.64	6.6	0.08	3.51	2.43	0.55	7.64	2.6	0.73	6.38	7.69	0.22	5.05	7.69	0.22	5.05	3.13	0.58	9.11	7.69	0.22	5.05	7.14	0.08	6.6	5.88	0.19	6.54	5.88	0.19	6.54	7.14	0.08
2.7	0.26	3.89	7.14	0.08	6.6	5.88	0.19	6.54	2.12	0.42	6.77	7.69	0.22	5.05	2.7	0.26	3.89	6.25	0.43	1.96	2.6	0.49	7.12	2.12	0.42	6.77	6.6	0.08	3.51	2.43	0.55	7.64	3.7	0.22	8.82	7.14	0.08	6.6	3.7	0.22	8.82	5.88	0.19	6.54	2.7	0.26	3.89	7.14	0.08
2.53	0.28	3.71	3.03	0.2	0.9	7.14	0.08	6.6	2.12	0.46	4.28	3.13	0.58	9.11	3.57	0.14	1.77	2.53	0.28	3.71	2.53	0.28	3.71	3.7	0.22	8.82	5.88	0.19	6.54	7.14	0.08	6.6	2.12	0.46	4.28	3.13	0.58	9.11	6.6	0.08	3.51	3.57	0.14	1.77	2.43	0.55	7.64	3.03	0.2
2.53	0.28	3.71	3.3	0.08	4.05	2.6	0.73	6.38	6.6	0.08	3.51	5.88	0.19	6.54	2.43	0.55	7.64	6.6	0.08	3.51	2.6	0.49	7.12	2.12	0.42	6.77	3.3	0.08	4.05	5.21	0.38	1.62	2.43	0.55	7.64	7.69	0.22	5.05	6.6	0.08	3.51	6.6	0.08	3.51	2.43	0.55	7.64	3.7	0.22
2.53	0.28	3.71	7.69	0.22	5.05	6.25	0.43	1.96	1.79	0.27	5.45	3.3	0.08	4.05	3.3	0.08	4.05	5.21	0.38	1.62	3.7	0.22	8.82	3.7	0.22	8.82	3.03	0.2	0.9	3.03	0.2	0.9	6.6	0.08	3.51	7.14	0.08	6.6	3.03	0.2	0.9	2.12	0.42	6.77	2.12	0.46	4.28	3.03	0.2
2.53	0.28	3.71	7.69	0.22	5.05	6.25	0.43	1.96	1.79	0.27	5.45	3.3	0.08	4.05	3.3	0.08	4.05	5.21	0.38	1.62	3.7	0.22	8.82	3.7	0.22	8.82	3.03	0.2	0.9	3.03	0.2	0.9	6.6	0.08	3.51	7.14	0.08	6.6	3.03	0.2	0.9	2.12	0.42	6.77	2.12	0.46	4.28	3.03	0.2
2.53	0.28	3.71	7.69	0.22	5.05	6.25	0.43	1.96	1.79	0.27	5.45	3.3	0.08	4.05	3.3	0.08	4.05	5.21	0.38	1.62	3.7	0.22	8.82	7.14	0.08	6.6	3.03	0.2	0.9	3.03	0.2	0.9	6.6	0.08	3.51	7.14	0.08	6.6	3.03	0.2	0.9	2.12	0.42	6.77	2.12	0.46	4.28	3.03	0.2
2.53	0.28	3.71	2.6	0.49	7.12	2.12	0.42	6.77	2.43	0.55	7.64	2.6	0.73	6.38	3.03	0.46	4.85	3.13	0.58	9.11	2.12	0.42	6.77	3.13	0.58	9.11	3.13	0.58	9.11	5.21	0.38	1.62	2.6	0.49	7.12	3.7	0.22	8.82	6.6	0.08	3.51	5.88	0.19	6.54	3.3	0.08	4.05	3.7	0.22
2.53	0.28	3.71	7.14	0.08	6.6	7.69	0.22	5.05	6.6	0.08	3.51	5.88	0.19	6.54	2.6	0.49	7.12	3.03	0.46	4.85	3.3	0.08	4.05	3.3	0.08	4.05	2.6	0.49	7.12	5.88	0.19	6.54	3.13	0.58	9.11	5.21	0.38	1.62	3.7	0.22	8.82	5.88	0.19	6.54	3.7	0.22	8.82	2.43	0.55
2.53	0.28	3.71	7.14	0.08	6.6	2.6	0.49	7.12	6.6	0.08	3.51	5.88	0.19	6.54	3.7	0.22	8.82	3.03	0.46	4.85	3.3	0.08	4.05	3.3	0.08	4.05	2.6	0.49	7.12	5.88	0.19	6.54	3.13	0.58	9.11	5.21	0.38	1.62	3.7	0.22	8.82	5.88	0.19	6.54	3.7	0.22	8.82	2.43	0.55
2.53	0.28	3.71	7.14	0.08	6.6	2.6	0.49	7.12	6.6	0.08	3.51	5.88	0.19	6.54	3.7	0.22	8.82	3.03	0.46	4.85	3.3	0.08	4.05	3.3	0.08	4.05	2.6	0.49	7.12	5.88	0.19	6.54	3.13	0.58	9.11	5.21	0.38	1.62	3.7	0.22	8.82	5.88	0.19	6.54	3.7	0.22	8.82	2.43	0.55
2.53	0.28	3.71	7.14	0.08	6.6	2.6	0.49	7.12	6.6	0.08	3.51	5.88	0.19	6.54	3.7	0.22	8.82	3.03	0.46	4.85	3.3	0.08	4.05	3.3	0.08	4.05	2.6	0.49	7.12	5.88	0.19	6.54	3.13	0.58	9.11	5.21	0.38	1.62	3.7	0.22	8.82	5.88	0.19	6.54	3.7	0.22	8.82	2.43	0.55
2.53	0.28	3.71	7.14	0.08	6.6	2.6	0.49	7.12	6.6	0.08	3.51	5.88	0.19	6.54	2.43	0.55	7.64	3.03	0.46	4.85	2.6	0.73	6.38	2.6	0.73	6.38	2.12	0.46	4.28	5.88	0.19	6.54	3.13	0.58	9.11	1.79	0.27	5.45	3.13	0.58	9.11	7.69	0.22	5.05	2.6	0.49	7.12	5.88	0.19
2.43	0.55	7.64	3.7	0.22	8.82	2.6	0.49	7.12	6.6	0.08	3.51	5.88	0.19	6.54	2.43	0.55	7.64	6.6	0.08	3.51	3.3	0.08	4.05	2.6	0.73	6.38	2.12	0.46	4.28	5.88	0.19	6.54	3.13	0.58	9.11	5.21	0.38	1.62	2.43	0.55	7.64	5.88	0.19	6.54	3.7	0.22	8.82	3.03	0.2
2.43	0.55	7.64	3.3	0.08	4.05	5.88	0.19	6.54	7.69	0.22	5.05	2.53	0.28	3.71	6.25	0.43	1.96	1.79	0.27	5.45	2.6	0.49	7.12	5.88	0.19	6.54	2.6	0.73	6.38	2.12	0.42	6.77	1.79	0.27	5.45	7.69	0.22	5.05	2.12	0.46	4.28	2.53	0.28	3.71	2.43	0.55	7.64	2.7	0.26
2.43	0.55	7.64	7.69	0.22	5.05	2.7	0.26	3.89	6.6	0.08	3.51	5.88	0.19	6.54	2.43	0.55	7.64	3.03	0.46	4.85	3.3	0.08	4.05	3.3	0.08	4.05	2.6	0.49	7.12	5.88	0.19	6.54	3.13	0.58	9.11	2.43	0.55	7.64	2.6	0.49	7.12	5.88	0.19	6.54	3.7	0.22	8.82	3.03	0.2
2.43	0.55	7.64	7.69	0.22	5.05	2.7	0.26	3.89	3.03	0.46	4.85	5.88	0.19	6.54	2.43	0.55	7.64	3.03	0.46	4.85	3.3	0.08	4.05	3.3	0.08	4.05	2.6	0.49	7.12	5.88	0.19	6.54	3.13	0.58	9.11	2.43	0.55	7.64	7.14	0.08	6.6	5.88	0.19	6.54	3.7	0.22	8.82	3.03	0.2
2.43	0.55	7.64	5.88	0.19	6.54	3.3	0.08	4.05	6.6	0.08	3.51	5.88	0.19	6.54	2.43	0.55	7.64	6.6	0.08	3.51	2.53	0.28	3.71	3.3	0.08	4.05	2.6	0.49	7.12	5.88	0.19	6.54	3.13	0.58	9.11	3.13	0.58	9.11	2.6	0.49	7.12	5.88	0.19	6.54	2.6	0.49	7.12	2.6	0.49
2.43	0.55	7.64	5.21	0.38	1.62	2.43	0.55	7.64	6.6	0.08	3.51	5.88	0.19	6.54	3.3	0.08	4.05	3.03	0.46	4.85	2.12	0.42	6.77	2.6	0.73	6.38	2.12	0.42	6.77	5.88	0.19	6.54	3.13	0.58	9.11	5.21	0.38	1.62	7.14	0.08	6.6	5.88	0.19	6.54	7.69	0.22	5.05	2.6	0.49
2.43	0.55	7.64	5.21	0.38	1.62	2.6	0.49	7.12	6.6	0.08	3.51	5.88	0.19	6.54	3.7	0.22	8.82	3.03	0.46	4.85	3.3	0.08	4.05	2.6	0.73	6.38	2.12	0.46	4.28	5.88	0.19	6.54	3.13	0.58	9.11	5.21	0.38	1.62	3.7	0.22	8.82	5.88	0.19	6.54	3.7	0.22	8.82	2.43	0.55
2.43	0.55	7.64	2.43	0.55	7.64	3.3	0.08	4.05	6.6	0.08	3.51	5.88	0.19	6.54	2.43	0.55	7.64	3.03	0.46	4.85	2.7	0.26	3.89	2.43	0.55	7.64	2.6	0.73	6.38	6.25	0.43	1.96	1.79	0.27	5.45	2.6	0.49	7.12	5.88	0.19	6.54	5.88	0.19	6.54	6.6	0.08	3.51	2.43	0.55
2.43	0.55	7.64	7.14	0.08	6.6	7.69	0.22	5.05	6.6	0.08	3.51	5.88	0.19	6.54	3.7	0.22	8.82	3.03	0.46	4.85	3.3	0.08	4.05	2.6	0.73	6.38	2.12	0.46	4.28	5.88	0.19	6.54	3.13	0.58	9.11	5.21	0.38	1.62	3.7	0.22	8.82	5.88	0.19	6.54	3.7	0.22	8.82	2.43	0.55
2.43	0.55	7.64	7.14	0.08	6.6	7.69	0.22	5.05	6.6	0.08	3.51	5.88	0.19	6.54	3.7	0.22	8.82	3.03	0.46	4.85	3.3	0.08	4.05	2.6	0.73	6.38	2.12	0.46	4.28	5.88	0.19	6.54	3.13	0.58	9.11	5.21	0.38	1.62	2.6	0.49	7.12	5.88	0.19	6.54	3.7	0.22	8.82	2.43	0.55
2.43	0.55	7.64	7.14	0.08	6.6	2.43	0.55	7.64	6.6	0.08	3.51	5.88	0.19	6.54	3.7	0.22	8.82	3.03	0.46	4.85	2.6	0.73	6.38	3.3	0.08	4.05	2.12	0.46	4.28	5.88	0.19	6.54	3.13	0.58	9.11	5.21	0.38	1.62	3.7	0.22	8.82	5.88	0.19	6.54	3.7	0.22	8.82	2.43	0.55
2.43	0.55	7.64	7.14	0.08	6.6	2.43	0.55	7.64	6.6	0.08	3.51	5.88	0.19	6.54	3.7	0.22	8.82	3.03	0.46	4.85	2.6	0.73	6.38	3.3	0.08	4.05	2.12	0.46	4.28	5.88	0.19	6.54	3.13	0.58	9.11	5.21	0.38	1.62	3.7	0.22	8.82	5.88	0.19	6.54	7.69	0.22	5.05	7.69	0.22
2.43	0.55	7.64	7.14	0.08	6.6	2.43	0.55	7.64	6.6	0.08	3.51	5.88	0.19	6.54	3.7	0.22	8.82	3.03	0.46	4.85	3.3	0.08	4.05	2.6	0.73	6.38	2.12	0.46	4.28	5.88	0.19	6.54	3.13	0.58	9.11	5.21	0.38	1.62	3.7	0.22	8.82	5.88	0.19	6.54	3.7	0.22	8.82	2.43	0.55
2.43	0.55	7.64	7.14	0.08	6.6	2.43	0.55	7.64	6.6	0.08	3.51	5.88	0.19	6.54	3.7	0.22	8.82	3.03	0.46	4.85	3.3	0.08	4.05	2.6	0.73	6.38	2.12	0.46	4.28	5.88	0.19	6.54	3.13	0.58	9.11	5.21	0.38	1.62	3.7	0.22	8.82	5.88	0.19	6.54	3.7	0.22	8.82	2.43	0.55
2.43	0.55	7.64	7.14	0.08	6.6	2.43	0.55	7.64	6.6	0.08	3.51	5.88	0.19	6.54	3.7	0.22	8.82	3.03	0.46	4.85	3.3	0.08	4.05	2.6	0.73	6.38	2.12	0.46	4.28	5.88	0.19	6.54	3.13	0.58	9.11	5.21	0.38	1.62	3.7	0.22	8.82	5.88	0.19	6.54	3.7	0.22	8.82	2.43	0.55
2.43	0.55	7.64	7.14	0.08	6.6	2.43	0.55	7.64	6.6	0.08	3.51	5.88	0.19	6.54	3.7	0.22	8.82	3.03	0.46	4.85	3.3	0.08	4.05	2.6	0.73	6.38	2.12	0.46	4.28	5.88	0.19	6.54	3.13	0.58	9.11	5.21	0.38	1.62	3.7	0.22	8.82	5.88	0.19	6.54	3.7	0.22	8.82	2.43	0.55
2.43	0.55	7.64	7.14	0.08	6.6	2.43	0.55	7.64	6.6	0.08	3.51	5.88	0.19	6.54	3.7	0.22	8.82	3.03	0.46	4.85	3.3	0.08	4.05	2.6	0.73	6.38	2.12	0.46	4.28	5.88	0.19	6.54	3.13	0.58	9.11	5.21	0.38	1.62	3.7	0.22	8.82	5.88	0.19	6.54	3.7	0.22	8.82	2.43	0.55
2.43	0.55	7.64	7.14	0.08	6.6	2.43	0.55	7.64	6.6	0.08	3.51	5.88	0.19	6.54	3.7	0.22	8.82	3.03	0.46	4.85	3.3	0.08	4.05	2.6	0.73	6.38	2.12	0.46	4.28	5.88	0.19	6.54	3.13	0.58	9.11	5.21	0.38	1.62	3.7	0.22	8.82	5.88	0.19	6.54	3.7	0.22	8.82	2.43	0.55
2.43	0.55	7.64	7.14	0.08	6.6	2.43	0.55	7.64	6.6	0.08	3.51	5.88	0.19	6.54	3.7	0.22	8.82	3.03	0.46	4.85	3.3	0.08	4.05	2.6	0.73	6.38	2.12	0.46	4.28	5.88	0.19	6.54	3.13	0.58	9.11	5.21	0.38	1.62	3.7	0.22	8.82	5.88	0.19	6.54	3.13	0.58	9.11	2.43	0.55
2.43	0.55	7.64	7.14	0.08	6.6	2.43	0.55	7.64	6.6	0.08	3.51	5.88	0.19	6.54	3.7	0.22	8.82	3.03	0.46	4.85	3.3	0.08	4.05	2.6	0.73	6.38	2.12	0.46	4.28	5.88	0.19	6.54	3.13	0.58	9.11	5.21	0.38	1.62	3.7	0.22	8.82	7.14	0.08	6.6	3.7	0.22	8.82	2.43	0.55
2.43	0.55	7.64	7.14	0.08	6.6	2.43	0.55	7.64	6.6	0.08	3.51	5.88	0.19	6.54	3.7	0.22	8.82	3.03	0.46	4.85	3.3	0.08	4.05	2.6	0.73	6.38	2.12	0.46	4.28	5.88	0.19	6.54	3.13	0.58	9.11	5.21	0.38	1.62	7.14	0.08	6.6	5.88	0.19	6.54	3.7	0.22	8.82	2.43	0.55
2.43	0.55	7.64	7.14	0.08	6.6	2.43	0.55	7.64	6.6	0.08	3.51	5.88	0.19	6.54	3.7	0.22	8.82	3.03	0.46	4.85	3.3	0.08	4.05	2.6	0.73	6.38	2.12	0.46	4.28	5.88	0.19	6.54	3.13	0.58	9.11	5.21	0.38	1.62	7.14	0.08	6.6	5.88	0.19	6.54	7.14	0.08	6.6	2.43	0.55
2.43	0.55	7.64	7.14	0.08	6.6	2.43	0.55	7.64	6.6	0.08	3.51	5.88	0.19	6.54	3.7	0.22	8.82	3.03	0.46	4.85	3.3	0.08	4.05	2.6	0.73	6.38	2.43	0.55	7.64	5.88	0.19	6.54	3.13	0.58	9.11	7.69	0.22	5.05	3.7	0.22	8.82	5.88	0.19	6.54	2.6	0.49	7.12	2.6	0.49
2.43	0.55	7.64	7.14	0.08	6.6	2.43	0.55	7.64	6.6	0.08	3.51	5.88	0.19	6.54	3.7	0.22	8.82	3.03	0.46	4.85	3.3	0.08	4.05	2.6	0.73	6.38	2.6	0.49	7.12	5.88	0.19	6.54	3.13	0.58	9.11	5.21	0.38	1.62	3.7	0.22	8.82	5.88	0.19	6.54	3.7	0.22	8.82	2.43	0.55
2.43	0.55	7.64	7.14	0.08	6.6	2.43	0.55	7.64	6.6	0.08	3.51	5.88	0.19	6.54	3.7	0.22	8.82	3.03	0.46	4.85	3.3	0.08	4.05	3.3	0.08	4.05	2.12	0.46	4.28	5.88	0.19	6.54	3.13	0.58	9.11	5.21	0.38	1.62	3.7	0.22	8.82	5.88	0.19	6.54	2.6	0.49	7.12	7.69	0.22
2.43	0.55	7.64	7.14	0.08	6.6	2.43	0.55	7.64	6.6	0.08	3.51	5.88	0.19	6.54	3.13	0.58	9.11	3.03	0.46	4.85	3.3	0.08	4.05	2.6	0.73	6.38	2.12	0.46	4.28	5.88	0.19	6.54	3.13	0.58	9.11	5.21	0.38	1.62	3.7	0.22	8.82	5.88	0.19	6.54	3.7	0.22	8.82	2.43	0.55
2.43	0.55	7.64	7.14	0.08	6.6	2.43	0.55	7.64	6.6	0.08	3.51	5.88	0.19	6.54	3.13	0.58	9.11	3.03	0.46	4.85	3.3	0.08	4.05	2.6	0.73	6.38	2.12	0.46	4.28	5.88	0.19	6.54	3.13	0.58	9.11	5.21	0.38	1.62	3.7	0.22	8.82	5.88	0.19	6.54	3.7	0.22	8.82	2.43	0.55
2.43	0.55	7.64	7.14	0.08	6.6	2.6	0.49	7.12	6.6	0.08	3.51	5.88	0.19	6.54	3.7	0.22	8.82	3.03	0.46	4.85	2.6	0.73	6.38	3.3	0.08	4.05	2.12	0.46	4.28	5.88	0.19	6.54	3.13	0.58	9.11	1.79	0.27	5.45	3.7	0.22	8.82	6.6	0.08	3.51	2.43	0.55	7.64	6.6	0.08
2.43	0.55	7.64	7.14	0.08	6.6	2.6	0.49	7.12	6.6	0.08	3.51	5.88	0.19	6.54	3.7	0.22	8.82	3.03	0.46	4.85	3.3	0.08	4.05	3.3	0.08	4.05	2.12	0.42	6.77	5.88	0.19	6.54	3.13	0.58	9.11	7.69	0.22	5.05	3.7	0.22	8.82	5.88	0.19	6.54	3.7	0.22	8.82	2.43	0.55
2.43	0.55	7.64	7.14	0.08	6.6	2.6	0.49	7.12	6.6	0.08	3.51	5.88	0.19	6.54	3.7	0.22	8.82	3.03	0.46	4.85	3.3	0.08	4.05	3.3	0.08	4.05	2.6	0.49	7.12	5.88	0.19	6.54	3.13	0.58	9.11	5.21	0.38	1.62	3.7	0.22	8.82	5.88	0.19	6.54	3.7	0.22	8.82	2.43	0.55
2.6	0.49	7.12	3.3	0.08	4.05	3.3	0.08	4.05	6.6	0.08	3.51	5.88	0.19	6.54	2.43	0.55	7.64	3.03	0.46	4.85	2.6	0.49	7.12	1.79	0.27	5.45	7.69	0.22	5.05	7.69	0.22	5.05	2.43	0.55	7.64	7.14	0.08	6.6	7.69	0.22	5.05	6.6	0.08	3.51	2.43	0.55	7.64	2.43	0.55
2.6	0.49	7.12	3.3	0.08	4.05	6.6	0.08	3.51	5.88	0.19	6.54	2.43	0.55	7.64	3.03	0.46	4.85	3.7	0.22	8.82	3.13	0.58	9.11	2.6	0.73	6.38	2.12	0.46	4.28	5.88	0.19	6.54	2.6	0.49	7.12	5.88	0.19	6.54	7.69	0.22	5.05	2.43	0.55	7.64	7.69	0.22	5.05	7.69	0.22
2.6	0.49	7.12	3.3	0.08	4.05	6.6	0.08	3.51	5.88	0.19	6.54	2.43	0.55	7.64	3.03	0.46	4.85	3.7	0.22	8.82	3.13	0.58	9.11	2.6	0.73	6.38	2.12	0.46	4.28	5.88	0.19	6.54	2.6	0.49	7.12	5.88	0.19	6.54	7.14	0.08	6.6	7.69	0.22	5.05	7.69	0.22	5.05	7.69	0.22
2.6	0.49	7.12	3.3	0.08	4.05	6.6	0.08	3.51	5.88	0.19	6.54	2.43	0.55	7.64	3.03	0.46	4.85	2.7	0.26	3.89	2.6	0.73	6.38	2.6	0.73	6.38	2.12	0.46	4.28	5.88	0.19	6.54	2.6	0.49	7.12	5.88	0.19	6.54	3.7	0.22	8.82	6.6	0.08	3.51	7.69	0.22	5.05	7.14	0.08
2.6	0.49	7.12	3.3	0.08	4.05	6.6	0.08	3.51	5.88	0.19	6.54	2.43	0.55	7.64	3.03	0.46	4.85	2.53	0.28	3.71	2.12	0.42	6.77	2.6	0.73	6.38	2.43	0.55	7.64	5.88	0.19	6.54	2.6	0.49	7.12	5.88	0.19	6.54	7.14	0.08	6.6	6.6	0.08	3.51	7.69	0.22	5.05	7.14	0.08
2.6	0.49	7.12	7.69	0.22	5.05	2.6	0.73	6.38	6.6	0.08	3.51	5.88	0.19	6.54	2.43	0.55	7.64	3.03	0.46	4.85	3.3	0.08	4.05	2.6	0.73	6.38	5.88	0.19	6.54	5.88	0.19	6.54	3.13	0.58	9.11	7.69	0.22	5.05	7.14	0.08	6.6	5.88	0.19	6.54	2.6	0.49	7.12	2.6	0.49
2.6	0.49	7.12	7.69	0.22	5.05	3.3	0.08	4.05	6.6	0.08	3.51	5.88	0.19	6.54	2.6	0.73	6.38	6.6	0.08	3.51	2.43	0.55	7.64	3.3	0.08	4.05	2.12	0.46	4.28	5.88	0.19	6.54	3.13	0.58	9.11	7.69	0.22	5.05	2.6	0.49	7.12	5.88	0.19	6.54	7.69	0.22	5.05	3.7	0.22
2.6	0.49	7.12	7.69	0.22	5.05	3.3	0.08	4.05	6.6	0.08	3.51	5.88	0.19	6.54	2.43	0.55	7.64	3.03	0.46	4.85	3.3	0.08	4.05	3.3	0.08	4.05	2.12	0.46	4.28	5.88	0.19	6.54	3.13	0.58	9.11	3.03	0.46	4.85	2.43	0.55	7.64	5.88	0.19	6.54	3.7	0.22	8.82	3.7	0.22
2.6	0.49	7.12	7.69	0.22	5.05	3.3	0.08	4.05	3.03	0.46	4.85	5.88	0.19	6.54	2.43	0.55	7.64	3.03	0.46	4.85	3.3	0.08	4.05	2.6	0.73	6.38	2.12	0.46	4.28	5.88	0.19	6.54	3.13	0.58	9.11	3.7	0.22	8.82	3.7	0.22	8.82	5.88	0.19	6.54	3.7	0.22	8.82	3.03	0.46
2.6	0.49	7.12	7.69	0.22	5.05	2.7	0.26	3.89	6.6	0.08	3.51	5.88	0.19	6.54	2.43	0.55	7.64	3.03	0.46	4.85	2.6	0.73	6.38	3.3	0.08	4.05	2.12	0.46	4.28	5.88	0.19	6.54	3.13	0.58	9.11	2.43	0.55	7.64	2.43	0.55	7.64	5.88	0.19	6.54	3.7	0.22	8.82	3.03	0.2
2.6	0.49	7.12	7.69	0.22	5.05	2.7	0.26	3.89	6.6	0.08	3.51	5.88	0.19	6.54	2.43	0.55	7.64	3.03	0.46	4.85	2.6	0.73	6.38	3.3	0.08	4.05	2.12	0.46	4.28	5.88	0.19	6.54	3.13	0.58	9.11	2.43	0.55	7.64	2.43	0.55	7.64	5.88	0.19	6.54	3.7	0.22	8.82	3.03	0.2
2.6	0.49	7.12	7.69	0.22	5.05	2.6	0.49	7.12	6.6	0.08	3.51	5.88	0.19	6.54	2.43	0.55	7.64	3.03	0.46	4.85	2.12	0.42	6.77	2.6	0.73	6.38	2.12	0.46	4.28	5.88	0.19	6.54	3.13	0.58	9.11	1.79	0.27	5.45	3.13	0.58	9.11	7.69	0.22	5.05	2.6	0.49	7.12	5.88	0.19
2.6	0.49	7.12	5.88	0.19	6.54	2.6	0.73	6.38	3.03	0.46	4.85	5.21	0.38	1.62	3.7	0.22	8.82	6.25	0.43	1.96	3.13	0.58	9.11	2.6	0.73	6.38	3.7	0.22	8.82	3.13	0.58	9.11	3.13	0.58	9.11	7.69	0.22	5.05	3.7	0.22	8.82	7.14	0.08	6.6	7.14	0.08	6.6	2.6	0.49
2.6	0.49	7.12	5.88	0.19	6.54	3.3	0.08	4.05	6.6	0.08	3.51	5.88	0.19	6.54	2.43	0.55	7.64	6.6	0.08	3.51	3.3	0.08	4.05	3.3	0.08	4.05	7.69	0.22	5.05	5.88	0.19	6.54	3.13	0.58	9.11	3.13	0.58	9.11	2.6	0.49	7.12	5.88	0.19	6.54	3.7	0.22	8.82	3.7	0.22
2.6	0.49	7.12	2.53	0.28	3.71	3.3	0.08	4.05	6.6	0.08	3.51	5.88	0.19	6.54	2.43	0.55	7.64	3.03	0.46	4.85	3.3	0.08	4.05	3.3	0.08	4.05	2.12	0.46	4.28	5.88	0.19	6.54	3.13	0.58	9.11	3.03	0.46	4.85	2.43	0.55	7.64	5.88	0.19	6.54	3.7	0.22	8.82	3.7	0.22
2.6	0.49	7.12	2.43	0.55	7.64	2.43	0.55	7.64	6.6	0.08	3.51	5.88	0.19	6.54	3.7	0.22	8.82	6.6	0.08	3.51	3.3	0.08	4.05	3.3	0.08	4.05	2.12	0.46	4.28	5.88	0.19	6.54	3.13	0.58	9.11	5.21	0.38	1.62	3.7	0.22	8.82	5.88	0.19	6.54	3.7	0.22	8.82	2.43	0.55
2.6	0.49	7.12	2.6	0.49	7.12	3.3	0.08	4.05	6.6	0.08	3.51	5.88	0.19	6.54	2.43	0.55	7.64	3.03	0.46	4.85	3.3	0.08	4.05	2.6	0.73	6.38	2.6	0.73	6.38	5.88	0.19	6.54	3.13	0.58	9.11	5.88	0.19	6.54	7.69	0.22	5.05	5.88	0.19	6.54	3.7	0.22	8.82	3.7	0.22
2.6	0.49	7.12	2.6	0.49	7.12	3.3	0.08	4.05	6.6	0.08	3.51	5.88	0.19	6.54	2.43	0.55	7.64	3.03	0.46	4.85	3.3	0.08	4.05	3.13	0.58	9.11	2.12	0.46	4.28	5.88	0.19	6.54	3.13	0.58	9.11	3.03	0.46	4.85	3.13	0.58	9.11	5.88	0.19	6.54	2.6	0.49	7.12	2.43	0.55
2.6	0.49	7.12	2.6	0.49	7.12	3.3	0.08	4.05	6.6	0.08	3.51	5.88	0.19	6.54	2.43	0.55	7.64	3.03	0.46	4.85	1.79	0.27	5.45	3.3	0.08	4.05	2.12	0.46	4.28	5.88	0.19	6.54	3.13	0.58	9.11	3.03	0.46	4.85	3.13	0.58	9.11	5.88	0.19	6.54	2.43	0.55	7.64	3.7	0.22
2.6	0.49	7.12	7.14	0.08	6.6	3.3	0.08	4.05	6.6	0.08	3.51	5.88	0.19	6.54	2.6	0.49	7.12	3.03	0.46	4.85	2.6	0.49	7.12	3.3	0.08	4.05	2.12	0.46	4.28	5.88	0.19	6.54	3.13	0.58	9.11	3.03	0.46	4.85	2.43	0.55	7.64	5.88	0.19	6.54	3.7	0.22	8.82	3.7	0.22
2.6	0.49	7.12	7.14	0.08	6.6	7.69	0.22	5.05	6.6	0.08	3.51	5.88	0.19	6.54	3.7	0.22	8.82	3.03	0.46	4.85	3.3	0.08	4.05	2.6	0.73	6.38	2.12	0.46	4.28	5.88	0.19	6.54	3.13	0.58	9.11	5.21	0.38	1.62	2.6	0.49	7.12	5.88	0.19	6.54	3.7	0.22	8.82	3.03	0.2
2.6	0.49	7.12	7.14	0.08	6.6	7.69	0.22	5.05	6.6	0.08	3.51	5.88	0.19	6.54	3.7	0.22	8.82	3.03	0.46	4.85	3.3	0.08	4.05	2.6	0.73	6.38	2.12	0.46	4.28	5.88	0.19	6.54	3.13	0.58	9.11	5.21	0.38	1.62	2.6	0.49	7.12	5.88	0.19	6.54	3.7	0.22	8.82	3.03	0.2
2.6	0.49	7.12	7.14	0.08	6.6	2.43	0.55	7.64	6.6	0.08	3.51	5.88	0.19	6.54	3.7	0.22	8.82	3.03	0.46	4.85	3.3	0.08	4.05	2.6	0.73	6.38	2.12	0.46	4.28	5.88	0.19	6.54	3.13	0.58	9.11	5.21	0.38	1.62	2.6	0.49	7.12	5.88	0.19	6.54	2.6	0.49	7.12	2.43	0.55
2.6	0.49	7.12	7.14	0.08	6.6	2.43	0.55	7.64	6.6	0.08	3.51	5.88	0.19	6.54	3.7	0.22	8.82	3.03	0.46	4.85	3.3	0.08	4.05	3.3	0.08	4.05	2.12	0.46	4.28	5.88	0.19	6.54	3.13	0.58	9.11	7.69	0.22	5.05	2.6	0.49	7.12	5.88	0.19	6.54	3.7	0.22	8.82	2.43	0.55
2.6	0.49	7.12	7.14	0.08	6.6	2.6	0.49	7.12	6.6	0.08	3.51	5.88	0.19	6.54	2.43	0.55	7.64	3.03	0.46	4.85	2.6	0.73	6.38	2.6	0.73	6.38	2.12	0.46	4.28	5.88	0.19	6.54	3.13	0.58	9.11	5.21	0.38	1.62	3.13	0.58	9.11	5.88	0.19	6.54	2.6	0.49	7.12	7.69	0.22
2.6	0.49	7.12	7.14	0.08	6.6	2.6	0.49	7.12	6.6	0.08	3.51	5.88	0.19	6.54	3.03	0.46	4.85	3.03	0.46	4.85	2.12	0.42	6.77	2.6	0.73	6.38	2.12	0.46	4.28	5.88	0.19	6.54	3.13	0.58	9.11	1.79	0.27	5.45	3.13	0.58	9.11	7.69	0.22	5.05	2.6	0.49	7.12	5.88	0.19
2.6	0.49	7.12	7.14	0.08	6.6	7.14	0.08	6.6	6.6	0.08	3.51	5.88	0.19	6.54	2.43	0.55	7.64	3.03	0.46	4.85	3.3	0.08	4.05	3.3	0.08	4.05	2.12	0.46	4.28	5.88	0.19	6.54	3.13	0.58	9.11	5.21	0.38	1.62	3.7	0.22	8.82	5.88	0.19	6.54	2.43	0.55	7.64	5.88	0.19
2.6	0.49	7.12	7.14	0.08	6.6	7.14	0.08	6.6	6.6	0.08	3.51	5.88	0.19	6.54	2.43	0.55	7.64	3.03	0.46	4.85	3.3	0.08	4.05	3.3	0.08	4.05	2.12	0.46	4.28	5.88	0.19	6.54	3.13	0.58	9.11	7.14	0.08	6.6	3.7	0.22	8.82	5.88	0.19	6.54	2.43	0.55	7.64	5.88	0.19
7.14	0.08	6.6	2.6	0.73	6.38	6.6	0.08	3.51	5.88	0.19	6.54	2.43	0.55	7.64	3.03	0.46	4.85	2.6	0.73	6.38	2.6	0.49	7.12	2.6	0.73	6.38	3.7	0.22	8.82	7.69	0.22	5.05	2.43	0.55	7.64	7.14	0.08	6.6	7.14	0.08	6.6	5.88	0.19	6.54	2.43	0.55	7.64	2.43	0.55
7.14	0.08	6.6	7.69	0.22	5.05	2.6	0.73	6.38	6.6	0.08	3.51	5.88	0.19	6.54	3.7	0.22	8.82	3.03	0.46	4.85	3.3	0.08	4.05	2.6	0.73	6.38	5.88	0.19	6.54	5.88	0.19	6.54	3.13	0.58	9.11	5.88	0.19	6.54	2.43	0.55	7.64	5.21	0.38	1.62	3.7	0.22	8.82	2.6	0.49
7.14	0.08	6.6	7.69	0.22	5.05	3.3	0.08	4.05	6.6	0.08	3.51	5.88	0.19	6.54	2.43	0.55	7.64	6.6	0.08	3.51	3.3	0.08	4.05	3.3	0.08	4.05	2.6	0.49	7.12	5.21	0.38	1.62	3.13	0.58	9.11	3.7	0.22	8.82	5.88	0.19	6.54	5.88	0.19	6.54	3.7	0.22	8.82	3.7	0.22
7.14	0.08	6.6	7.69	0.22	5.05	3.3	0.08	4.05	6.6	0.08	3.51	5.88	0.19	6.54	2.43	0.55	7.64	3.03	0.46	4.85	3.3	0.08	4.05	3.3	0.08	4.05	2.43	0.55	7.64	5.88	0.19	6.54	3.13	0.58	9.11	5.21	0.38	1.62	3.7	0.22	8.82	5.88	0.19	6.54	2.43	0.55	7.64	2.43	0.55
7.14	0.08	6.6	7.69	0.22	5.05	3.3	0.08	4.05	6.6	0.08	3.51	5.88	0.19	6.54	2.43	0.55	7.64	3.03	0.46	4.85	2.7	0.26	3.89	3.3	0.08	4.05	2.12	0.46	4.28	5.88	0.19	6.54	3.13	0.58	9.11	7.69	0.22	5.05	6.6	0.08	3.51	5.88	0.19	6.54	3.7	0.22	8.82	7.69	0.22
7.14	0.08	6.6	7.69	0.22	5.05	3.3	0.08	4.05	6.6	0.08	3.51	5.88	0.19	6.54	2.43	0.55	7.64	3.03	0.46	4.85	2.7	0.26	3.89	3.3	0.08	4.05	2.12	0.46	4.28	5.88	0.19	6.54	3.13	0.58	9.11	7.69	0.22	5.05	6.6	0.08	3.51	5.88	0.19	6.54	3.7	0.22	8.82	7.14	0.08
7.14	0.08	6.6	7.69	0.22	5.05	3.3	0.08	4.05	6.6	0.08	3.51	5.88	0.19	6.54	2.43	0.55	7.64	3.03	0.46	4.85	2.6	0.49	7.12	3.3	0.08	4.05	7.69	0.22	5.05	5.21	0.38	1.62	3.13	0.58	9.11	5.21	0.38	1.62	7.14	0.08	6.6	5.88	0.19	6.54	3.03	0.2	0.9	7.69	0.22
7.14	0.08	6.6	7.69	0.22	5.05	3.3	0.08	4.05	3.03	0.46	4.85	5.88	0.19	6.54	2.43	0.55	7.64	3.03	0.46	4.85	2.7	0.26	3.89	3.3	0.08	4.05	2.12	0.46	4.28	5.88	0.19	6.54	3.13	0.58	9.11	5.88	0.19	6.54	7.14	0.08	6.6	5.88	0.19	6.54	3.7	0.22	8.82	5.88	0.19
7.14	0.08	6.6	7.69	0.22	5.05	2.7	0.26	3.89	6.6	0.08	3.51	5.88	0.19	6.54	2.43	0.55	7.64	3.03	0.46	4.85	3.3	0.08	4.05	3.3	0.08	4.05	5.21	0.38	1.62	5.88	0.19	6.54	3.13	0.58	9.11	2.6	0.49	7.12	2.43	0.55	7.64	5.88	0.19	6.54	3.7	0.22	8.82	3.03	0.2
7.14	0.08	6.6	7.69	0.22	5.05	2.6	0.49	7.12	6.6	0.08	3.51	5.88	0.19	6.54	2.43	0.55	7.64	3.03	0.46	4.85	2.6	0.73	6.38	3.3	0.08	4.05	2.12	0.46	4.28	5.88	0.19	6.54	3.13	0.58	9.11	6.6	0.08	3.51	7.14	0.08	6.6	5.88	0.19	6.54	3.7	0.22	8.82	3.03	0.2
7.14	0.08	6.6	7.69	0.22	5.05	2.6	0.49	7.12	6.6	0.08	3.51	5.88	0.19	6.54	2.43	0.55	7.64	3.03	0.46	4.85	2.6	0.73	6.38	3.3	0.08	4.05	2.12	0.46	4.28	5.88	0.19	6.54	3.13	0.58	9.11	6.6	0.08	3.51	7.14	0.08	6.6	5.88	0.19	6.54	2.6	0.49	7.12	3.03	0.2
7.14	0.08	6.6	7.69	0.22	5.05	7.14	0.08	6.6	6.6	0.08	3.51	5.88	0.19	6.54	3.13	0.58	9.11	3.03	0.46	4.85	3.3	0.08	4.05	2.6	0.73	6.38	2.12	0.46	4.28	5.88	0.19	6.54	3.13	0.58	9.11	5.21	0.38	1.62	2.43	0.55	7.64	5.88	0.19	6.54	3.7	0.22	8.82	7.69	0.22
7.14	0.08	6.6	5.21	0.38	1.62	2.43	0.55	7.64	6.6	0.08	3.51	5.88	0.19	6.54	2.6	0.49	7.12	3.03	0.46	4.85	2.6	0.73	6.38	3.3	0.08	4.05	2.12	0.46	4.28	5.88	0.19	6.54	3.13	0.58	9.11	7.69	0.22	5.05	7.14	0.08	6.6	5.88	0.19	6.54	7.14	0.08	6.6	2.43	0.55
7.14	0.08	6.6	2.6	0.49	7.12	7.69	0.22	5.05	6.6	0.08	3.51	5.88	0.19	6.54	2.43	0.55	7.64	6.6	0.08	3.51	2.6	0.73	6.38	3.3	0.08	4.05	5.88	0.19	6.54	5.88	0.19	6.54	3.13	0.58	9.11	2.6	0.49	7.12	7.14	0.08	6.6	5.88	0.19	6.54	7.14	0.08	6.6	2.43	0.55
7.14	0.08	6.6	7.14	0.08	6.6	3.7	0.22	8.82	7.69	0.22	5.05	5.88	0.19	6.54	2.6	0.73	6.38	3.03	0.46	4.85	1.79	0.27	5.45	2.6	0.73	6.38	2.12	0.46	4.28	5.88	0.19	6.54	3.13	0.58	9.11	1.79	0.27	5.45	3.7	0.22	8.82	5.88	0.19	6.54	3.7	0.22	8.82	3.13	0.58
7.14	0.08	6.6	7.14	0.08	6.6	3.7	0.22	8.82	7.69	0.22	5.05	5.88	0.19	6.54	2.6	0.73	6.38	3.03	0.46	4.85	2.53	0.28	3.71	2.6	0.73	6.38	2.12	0.46	4.28	5.88	0.19	6.54	3.13	0.58	9.11	1.79	0.27	5.45	3.7	0.22	8.82	5.88	0.19	6.54	3.7	0.22	8.82	3.13	0.58
7.14	0.08	6.6	7.14	0.08	6.6	2.6	0.73	6.38	7.14	0.08	6.6	5.88	0.19	6.54	2.6	0.73	6.38	3.03	0.46	4.85	2.53	0.28	3.71	2.6	0.73	6.38	2.12	0.46	4.28	5.88	0.19	6.54	3.13	0.58	9.11	1.79	0.27	5.45	2.43	0.55	7.64	5.88	0.19	6.54	3.7	0.22	8.82	3.13	0.58
7.14	0.08	6.6	7.14	0.08	6.6	3.3	0.08	4.05	6.6	0.08	3.51	5.88	0.19	6.54	2.43	0.55	7.64	5.88	0.19	6.54	2.7	0.26	3.89	2.6	0.73	6.38	2.6	0.49	7.12	5.21	0.38	1.62	3.13	0.58	9.11	7.69	0.22	5.05	7.14	0.08	6.6	5.88	0.19	6.54	2.6	0.49	7.12	7.14	0.08
7.14	0.08	6.6	7.14	0.08	6.6	2.43	0.55	7.64	7.69	0.22	5.05	5.88	0.19	6.54	2.6	0.73	6.38	3.03	0.46	4.85	2.53	0.28	3.71	2.6	0.73	6.38	2.12	0.46	4.28	5.88	0.19	6.54	3.13	0.58	9.11	1.79	0.27	5.45	3.7	0.22	8.82	5.88	0.19	6.54	3.7	0.22	8.82	3.13	0.58
7.14	0.08	6.6	7.14	0.08	6.6	2.43	0.55	7.64	7.69	0.22	5.05	5.88	0.19	6.54	2.6	0.73	6.38	3.03	0.46	4.85	2.53	0.28	3.71	2.6	0.73	6.38	2.12	0.46	4.28	5.88	0.19	6.54	3.13	0.58	9.11	1.79	0.27	5.45	3.7	0.22	8.82	5.88	0.19	6.54	3.7	0.22	8.82	3.13	0.58
7.14	0.08	6.6	7.14	0.08	6.6	2.43	0.55	7.64	7.69	0.22	5.05	5.88	0.19	6.54	2.6	0.73	6.38	3.03	0.46	4.85	2.53	0.28	3.71	3.3	0.08	4.05	2.12	0.46	4.28	5.88	0.19	6.54	3.13	0.58	9.11	1.79	0.27	5.45	3.7	0.22	8.82	5.88	0.19	6.54	3.7	0.22	8.82	3.13	0.58
7.14	0.08	6.6	7.14	0.08	6.6	2.6	0.49	7.12	6.6	0.08	3.51	5.88	0.19	6.54	3.7	0.22	8.82	3.03	0.46	4.85	3.3	0.08	4.05	2.6	0.73	6.38	2.12	0.46	4.28	2.43	0.55	7.64	3.13	0.58	9.11	5.21	0.38	1.62	3.7	0.22	8.82	5.88	0.19	6.54	3.7	0.22	8.82	7.14	0.08
7.14	0.08	6.6	7.14	0.08	6.6	2.6	0.49	7.12	6.6	0.08	3.51	5.88	0.19	6.54	2.6	0.73	6.38	3.03	0.46	4.85	1.79	0.27	5.45	3.3	0.08	4.05	2.12	0.46	4.28	5.88	0.19	6.54	3.13	0.58	9.11	5.21	0.38	1.62	3.7	0.22	8.82	5.88	0.19	6.54	3.7	0.22	8.82	7.14	0.08
7.14	0.08	6.6	7.14	0.08	6.6	2.6	0.49	7.12	6.6	0.08	3.51	5.88	0.19	6.54	2.6	0.73	6.38	3.03	0.46	4.85	1.79	0.27	5.45	3.3	0.08	4.05	2.12	0.46	4.28	5.88	0.19	6.54	3.13	0.58	9.11	5.21	0.38	1.62	3.7	0.22	8.82	5.88	0.19	6.54	2.6	0.49	7.12	3.13	0.58
7.14	0.08	6.6	7.14	0.08	6.6	2.6	0.49	7.12	6.6	0.08	3.51	5.88	0.19	6.54	2.43	0.55	7.64	3.57	0.14	1.77	1.79	0.27	5.45	3.3	0.08	4.05	2.12	0.46	4.28	5.88	0.19	6.54	3.13	0.58	9.11	5.88	0.19	6.54	7.69	0.22	5.05	5.88	0.19	6.54	7.14	0.08	6.6	3.03	0.2
7.14	0.08	6.6	7.14	0.08	6.6	2.6	0.49	7.12	7.69	0.22	5.05	5.88	0.19	6.54	2.6	0.73	6.38	3.03	0.46	4.85	2.53	0.28	3.71	2.6	0.73	6.38	2.12	0.46	4.28	5.88	0.19	6.54	3.13	0.58	9.11	1.79	0.27	5.45	3.7	0.22	8.82	5.88	0.19	6.54	3.7	0.22	8.82	3.13	0.58
7.14	0.08	6.6	7.14	0.08	6.6	7.14	0.08	6.6	7.69	0.22	5.05	6.6	0.08	3.51	2.6	0.73	6.38	3.03	0.46	4.85	2.53	0.28	3.71	2.6	0.73	6.38	2.12	0.46	4.28	5.88	0.19	6.54	3.13	0.58	9.11	1.79	0.27	5.45	3.7	0.22	8.82	5.88	0.19	6.54	3.7	0.22	8.82	3.13	0.58
6.25	0.43	1.96	3.3	0.08	4.05	2.6	0.73	6.38	6.6	0.08	3.51	5.88	0.19	6.54	2.43	0.55	7.64	3.03	0.46	4.85	2.43	0.55	7.64	2.6	0.73	6.38	7.14	0.08	6.6	7.69	0.22	5.05	2.43	0.55	7.64	7.14	0.08	6.6	7.14	0.08	6.6	5.88	0.19	6.54	7.14	0.08	6.6	2.43	0.55
3.03	0.46	4.85	5.88	0.19	6.54	3.3	0.08	4.05	3.03	0.46	4.85	5.88	0.19	6.54	3.7	0.22	8.82	6.25	0.43	1.96	2.6	0.73	6.38	2.12	0.42	6.77	2.12	0.46	4.28	3.3	0.08	4.05	3.7	0.22	8.82	7.69	0.22	5.05	3.7	0.22	8.82	3.03	0.2	0.9	5.21	0.38	1.62	7.14	0.08
0.00000	0.00000	0.00000	3.7	0.22	8.82	5.88	0.19	6.54	2.12	0.42	6.77	2.12	0.46	4.28	3.13	0.58	9.11	7.14	0.08	6.6	2.7	0.26	3.89	2.12	0.46	4.28	3.03	0.2	0.9	3.03	0.2	0.9	3.03	0.46	4.85	7.14	0.08	6.6	3.03	0.2	0.9	7.14	0.08	6.6	2.53	0.28	3.71	3.03	0.2
0.00000	0.00000	0.00000	3.7	0.22	8.82	2.12	0.46	4.28	1.79	0.27	5.45	2.12	0.46	4.28	3.13	0.58	9.11	3.7	0.22	8.82	2.7	0.26	3.89	2.43	0.55	7.64	3.03	0.2	0.9	3.03	0.2	0.9	3.03	0.46	4.85	5.88	0.19	6.54	3.03	0.2	0.9	7.14	0.08	6.6	2.12	0.46	4.28	3.03	0.2
0.00000	0.00000	0.00000	3.03	0.2	0.9	3.03	0.46	4.85	2.12	0.42	6.77	3.03	0.2	0.9	7.14	0.08	6.6	5.88	0.19	6.54	3.03	0.2	0.9	2.43	0.55	7.64	3.3	0.08	4.05	3.13	0.58	9.11	3.3	0.08	4.05	7.69	0.22	5.05	2.43	0.55	7.64	2.12	0.42	6.77	2.6	0.49	7.12	2.6	0.49
0.00000	0.00000	0.00000	3.13	0.58	9.11	3.7	0.22	8.82	2.7	0.26	3.89	2.12	0.46	4.28	3.03	0.2	0.9	3.03	0.2	0.9	3.03	0.46	4.85	3.13	0.58	9.11	3.03	0.2	0.9	5.88	0.19	6.54	2.12	0.46	4.28	3.03	0.2	0.9	2.43	0.55	7.64	3.3	0.08	4.05	3.13	0.58	9.11	3.3	0.08
0.00000	0.00000	0.00000	5.88	0.19	6.54	3.7	0.22	8.82	7.14	0.08	6.6	2.6	0.73	6.38	7.69	0.22	5.05	5.21	0.38	1.62	2.43	0.55	7.64	2.7	0.26	3.89	7.69	0.22	5.05	2.12	0.46	4.28	2.53	0.28	3.71	2.43	0.55	7.64	2.7	0.26	3.89	3.03	0.2	0.9	2.43	0.55	7.64	2.6	0.73
0.00000	0.00000	0.00000	2.12	0.46	4.28	3.13	0.58	9.11	6.6	0.08	3.51	2.53	0.28	3.71	2.53	0.28	3.71	3.7	0.22	8.82	2.7	0.26	3.89	2.53	0.28	3.71	2.12	0.46	4.28	2.53	0.28	3.71	3.7	0.22	8.82	2.7	0.26	3.89	2.43	0.55	7.64	3.03	0.2	0.9	3.03	0.2	0.9	3.03	0.46
0.00000	0.00000	0.00000	2.43	0.55	7.64	3.3	0.08	4.05	3.13	0.58	9.11	3.3	0.08	4.05	7.69	0.22	5.05	2.43	0.55	7.64	2.12	0.42	6.77	7.69	0.22	5.05	2.6	0.49	7.12	2.6	0.73	6.38	2.43	0.55	7.64	7.14	0.08	6.6	2.43	0.55	7.64	3.03	0.2	0.9	2.6	0.49	7.12	2.7	0.26
0.00000	0.00000	0.00000	7.14	0.08	6.6	2.6	0.73	6.38	6.6	0.08	3.51	5.88	0.19	6.54	2.43	0.55	7.64	3.03	0.46	4.85	2.6	0.49	7.12	3.57	0.14	1.77	7.69	0.22	5.05	5.88	0.19	6.54	2.43	0.55	7.64	3.7	0.22	8.82	6.6	0.08	3.51	6.6	0.08	3.51	2.43	0.55	7.64	3.7	0.22
0.00000	0.00000	0.00000	7.14	0.08	6.6	2.6	0.73	6.38	6.6	0.08	3.51	5.88	0.19	6.54	2.43	0.55	7.64	3.03	0.46	4.85	2.6	0.49	7.12	3.57	0.14	1.77	7.69	0.22	5.05	5.88	0.19	6.54	2.43	0.55	7.64	3.7	0.22	8.82	6.6	0.08	3.51	6.6	0.08	3.51	2.43	0.55	7.64	3.7	0.22
3.7	0.22	8.82	6.6	0.08	3.51	2.6	0.49	7.12	6.6	0.08	3.51	5.88	0.19	6.54	2.6	0.49	7.12	6.6	0.08	3.51	3.3	0.08	4.05	3.3	0.08	4.05	2.12	0.46	4.28	5.88	0.19	6.54	3.13	0.58	9.11	5.21	0.38	1.62	2.6	0.49	7.12	5.88	0.19	6.54	7.14	0.08	6.6	6.6	0.08
3.7	0.22	8.82	7.69	0.22	5.05	2.6	0.73	6.38	6.6	0.08	3.51	5.88	0.19	6.54	2.43	0.55	7.64	3.03	0.46	4.85	1.79	0.27	5.45	2.6	0.73	6.38	5.88	0.19	6.54	5.88	0.19	6.54	3.13	0.58	9.11	7.14	0.08	6.6	3.7	0.22	8.82	5.88	0.19	6.54	2.6	0.49	7.12	2.6	0.49
3.7	0.22	8.82	7.69	0.22	5.05	3.3	0.08	4.05	6.6	0.08	3.51	5.88	0.19	6.54	2.43	0.55	7.64	6.6	0.08	3.51	2.6	0.49	7.12	3.3	0.08	4.05	7.69	0.22	5.05	5.21	0.38	1.62	3.13	0.58	9.11	7.69	0.22	5.05	7.14	0.08	6.6	5.88	0.19	6.54	7.14	0.08	6.6	3.03	0.2
3.7	0.22	8.82	7.69	0.22	5.05	2.12	0.42	6.77	6.6	0.08	3.51	5.88	0.19	6.54	2.43	0.55	7.64	3.03	0.46	4.85	2.6	0.49	7.12	2.6	0.73	6.38	2.6	0.49	7.12	5.21	0.38	1.62	3.13	0.58	9.11	3.7	0.22	8.82	2.43	0.55	7.64	5.88	0.19	6.54	2.6	0.49	7.12	3.7	0.22
3.7	0.22	8.82	5.21	0.38	1.62	7.69	0.22	5.05	6.6	0.08	3.51	5.88	0.19	6.54	2.43	0.55	7.64	3.03	0.46	4.85	3.3	0.08	4.05	3.3	0.08	4.05	2.12	0.46	4.28	5.88	0.19	6.54	3.13	0.58	9.11	5.21	0.38	1.62	7.14	0.08	6.6	5.88	0.19	6.54	7.14	0.08	6.6	2.43	0.55
3.7	0.22	8.82	2.6	0.49	7.12	2.12	0.42	6.77	3.03	0.46	4.85	5.88	0.19	6.54	2.43	0.55	7.64	3.03	0.46	4.85	7.69	0.22	5.05	2.6	0.73	6.38	2.6	0.49	7.12	5.88	0.19	6.54	3.13	0.58	9.11	3.7	0.22	8.82	2.43	0.55	7.64	5.88	0.19	6.54	2.6	0.49	7.12	3.7	0.22
3.7	0.22	8.82	2.6	0.49	7.12	2.6	0.49	7.12	7.14	0.08	6.6	5.88	0.19	6.54	2.12	0.42	6.77	6.25	0.43	1.96	2.53	0.28	3.71	2.6	0.73	6.38	2.12	0.46	4.28	7.14	0.08	6.6	2.43	0.55	7.64	7.69	0.22	5.05	7.14	0.08	6.6	7.69	0.22	5.05	5.88	0.19	6.54	2.43	0.55
3.7	0.22	8.82	7.14	0.08	6.6	2.6	0.73	6.38	6.6	0.08	3.51	5.88	0.19	6.54	2.43	0.55	7.64	3.03	0.46	4.85	3.13	0.58	9.11	2.12	0.42	6.77	3.03	0.2	0.9	5.88	0.19	6.54	3.13	0.58	9.11	5.21	0.38	1.62	7.14	0.08	6.6	5.88	0.19	6.54	3.7	0.22	8.82	2.6	0.49
3.7	0.22	8.82	7.14	0.08	6.6	3.3	0.08	4.05	6.6	0.08	3.51	5.88	0.19	6.54	2.43	0.55	7.64	6.6	0.08	3.51	1.79	0.27	5.45	3.3	0.08	4.05	5.88	0.19	6.54	5.21	0.38	1.62	3.13	0.58	9.11	7.69	0.22	5.05	7.14	0.08	6.6	5.88	0.19	6.54	7.14	0.08	6.6	6.6	0.08
3.7	0.22	8.82	7.14	0.08	6.6	3.3	0.08	4.05	6.6	0.08	3.51	5.88	0.19	6.54	2.43	0.55	7.64	6.6	0.08	3.51	2.43	0.55	7.64	3.3	0.08	4.05	7.14	0.08	6.6	5.21	0.38	1.62	3.13	0.58	9.11	7.69	0.22	5.05	7.14	0.08	6.6	5.88	0.19	6.54	7.14	0.08	6.6	7.69	0.22
3.7	0.22	8.82	7.14	0.08	6.6	3.3	0.08	4.05	6.6	0.08	3.51	5.88	0.19	6.54	2.43	0.55	7.64	6.6	0.08	3.51	2.6	0.49	7.12	2.6	0.73	6.38	6.6	0.08	3.51	5.21	0.38	1.62	3.13	0.58	9.11	7.69	0.22	5.05	7.14	0.08	6.6	5.88	0.19	6.54	7.14	0.08	6.6	6.6	0.08
3.7	0.22	8.82	7.14	0.08	6.6	3.3	0.08	4.05	6.6	0.08	3.51	5.88	0.19	6.54	2.43	0.55	7.64	6.6	0.08	3.51	2.6	0.49	7.12	3.3	0.08	4.05	7.69	0.22	5.05	5.21	0.38	1.62	3.13	0.58	9.11	7.69	0.22	5.05	7.69	0.22	5.05	5.88	0.19	6.54	7.14	0.08	6.6	6.6	0.08
3.7	0.22	8.82	7.14	0.08	6.6	3.3	0.08	4.05	6.6	0.08	3.51	5.88	0.19	6.54	2.43	0.55	7.64	6.6	0.08	3.51	2.6	0.49	7.12	3.3	0.08	4.05	7.69	0.22	5.05	5.21	0.38	1.62	3.13	0.58	9.11	7.69	0.22	5.05	7.14	0.08	6.6	5.88	0.19	6.54	7.14	0.08	6.6	6.6	0.08
3.7	0.22	8.82	7.14	0.08	6.6	3.3	0.08	4.05	6.6	0.08	3.51	5.88	0.19	6.54	2.43	0.55	7.64	6.6	0.08	3.51	2.6	0.49	7.12	3.3	0.08	4.05	7.69	0.22	5.05	5.21	0.38	1.62	3.13	0.58	9.11	7.14	0.08	6.6	7.14	0.08	6.6	5.88	0.19	6.54	7.14	0.08	6.6	6.6	0.08
3.7	0.22	8.82	7.14	0.08	6.6	3.3	0.08	4.05	6.6	0.08	3.51	5.88	0.19	6.54	2.43	0.55	7.64	6.6	0.08	3.51	2.6	0.49	7.12	3.3	0.08	4.05	7.14	0.08	6.6	5.21	0.38	1.62	3.13	0.58	9.11	7.69	0.22	5.05	7.69	0.22	5.05	5.88	0.19	6.54	7.14	0.08	6.6	6.6	0.08
3.7	0.22	8.82	7.14	0.08	6.6	3.3	0.08	4.05	6.6	0.08	3.51	5.88	0.19	6.54	2.43	0.55	7.64	6.6	0.08	3.51	2.6	0.49	7.12	3.3	0.08	4.05	7.14	0.08	6.6	5.21	0.38	1.62	3.13	0.58	9.11	7.14	0.08	6.6	5.88	0.19	6.54	5.88	0.19	6.54	5.88	0.19	6.54	6.6	0.08
3.7	0.22	8.82	7.14	0.08	6.6	7.14	0.08	6.6	6.6	0.08	3.51	5.88	0.19	6.54	2.43	0.55	7.64	3.57	0.14	1.77	6.25	0.43	1.96	3.3	0.08	4.05	2.12	0.46	4.28	5.88	0.19	6.54	3.13	0.58	9.11	5.21	0.38	1.62	7.14	0.08	6.6	5.88	0.19	6.54	3.7	0.22	8.82	2.43	0.55
3.7	0.22	8.82	7.14	0.08	6.6	7.14	0.08	6.6	6.6	0.08	3.51	5.88	0.19	6.54	2.43	0.55	7.64	3.03	0.46	4.85	2.7	0.26	3.89	3.3	0.08	4.05	2.12	0.46	4.28	5.88	0.19	6.54	3.13	0.58	9.11	7.69	0.22	5.05	7.14	0.08	6.6	5.88	0.19	6.54	7.14	0.08	6.6	2.12	0.46
2.6	0.73	6.38	7.69	0.22	5.05	2.12	0.42	6.77	3.03	0.46	4.85	5.88	0.19	6.54	2.43	0.55	7.64	3.03	0.46	4.85	2.6	0.73	6.38	2.6	0.73	6.38	3.57	0.14	1.77	5.88	0.19	6.54	3.13	0.58	9.11	3.03	0.46	4.85	2.6	0.49	7.12	6.6	0.08	3.51	3.03	0.46	4.85	2.43	0.55
2.6	0.73	6.38	7.69	0.22	5.05	2.12	0.42	6.77	3.03	0.46	4.85	5.88	0.19	6.54	2.43	0.55	7.64	3.03	0.46	4.85	3.13	0.58	9.11	2.6	0.73	6.38	2.7	0.26	3.89	5.88	0.19	6.54	3.13	0.58	9.11	3.7	0.22	8.82	2.6	0.49	7.12	5.88	0.19	6.54	2.43	0.55	7.64	2.43	0.55
2.6	0.73	6.38	7.14	0.08	6.6	3.3	0.08	4.05	6.6	0.08	3.51	5.88	0.19	6.54	2.43	0.55	7.64	6.6	0.08	3.51	2.6	0.49	7.12	3.3	0.08	4.05	7.69	0.22	5.05	5.21	0.38	1.62	3.13	0.58	9.11	7.69	0.22	5.05	7.14	0.08	6.6	5.88	0.19	6.54	7.14	0.08	6.6	7.69	0.22
3.3	0.08	4.05	3.3	0.08	4.05	6.6	0.08	3.51	5.88	0.19	6.54	2.43	0.55	7.64	6.6	0.08	3.51	2.6	0.49	7.12	2.6	0.73	6.38	3.13	0.58	9.11	3.7	0.22	8.82	7.69	0.22	5.05	2.43	0.55	7.64	3.7	0.22	8.82	2.43	0.55	7.64	5.88	0.19	6.54	5.88	0.19	6.54	2.43	0.55
3.3	0.08	4.05	2.6	0.49	7.12	3.3	0.08	4.05	6.6	0.08	3.51	5.88	0.19	6.54	2.43	0.55	7.64	6.6	0.08	3.51	3.3	0.08	4.05	3.3	0.08	4.05	7.69	0.22	5.05	5.21	0.38	1.62	3.13	0.58	9.11	7.69	0.22	5.05	5.88	0.19	6.54	5.88	0.19	6.54	2.6	0.49	7.12	2.6	0.49
3.3	0.08	4.05	2.6	0.49	7.12	3.3	0.08	4.05	6.6	0.08	3.51	5.88	0.19	6.54	2.43	0.55	7.64	3.03	0.46	4.85	3.3	0.08	4.05	3.3	0.08	4.05	7.69	0.22	5.05	5.21	0.38	1.62	3.13	0.58	9.11	7.69	0.22	5.05	5.88	0.19	6.54	5.88	0.19	6.54	2.6	0.49	7.12	2.6	0.49
3.3	0.08	4.05	7.14	0.08	6.6	3.3	0.08	4.05	6.6	0.08	3.51	5.88	0.19	6.54	2.43	0.55	7.64	3.03	0.46	4.85	3.3	0.08	4.05	2.6	0.73	6.38	2.12	0.46	4.28	5.88	0.19	6.54	3.13	0.58	9.11	7.69	0.22	5.05	2.43	0.55	7.64	5.88	0.19	6.54	2.6	0.49	7.12	2.6	0.49
3.3	0.08	4.05	7.14	0.08	6.6	3.3	0.08	4.05	6.6	0.08	3.51	5.88	0.19	6.54	2.43	0.55	7.64	3.03	0.46	4.85	3.3	0.08	4.05	2.6	0.73	6.38	2.12	0.46	4.28	5.88	0.19	6.54	3.13	0.58	9.11	7.69	0.22	5.05	2.43	0.55	7.64	5.88	0.19	6.54	2.6	0.49	7.12	2.6	0.49
3.3	0.08	4.05	7.14	0.08	6.6	3.3	0.08	4.05	6.6	0.08	3.51	5.88	0.19	6.54	2.43	0.55	7.64	3.03	0.46	4.85	3.3	0.08	4.05	2.6	0.73	6.38	2.12	0.46	4.28	5.88	0.19	6.54	3.13	0.58	9.11	7.69	0.22	5.05	2.43	0.55	7.64	5.88	0.19	6.54	2.6	0.49	7.12	2.6	0.49
3.3	0.08	4.05	7.14	0.08	6.6	3.3	0.08	4.05	6.6	0.08	3.51	5.88	0.19	6.54	2.43	0.55	7.64	3.03	0.46	4.85	3.3	0.08	4.05	2.6	0.73	6.38	2.12	0.46	4.28	5.88	0.19	6.54	3.13	0.58	9.11	7.69	0.22	5.05	2.43	0.55	7.64	5.88	0.19	6.54	2.6	0.49	7.12	2.6	0.49
3.3	0.08	4.05	7.14	0.08	6.6	3.3	0.08	4.05	6.6	0.08	3.51	5.88	0.19	6.54	2.43	0.55	7.64	3.03	0.46	4.85	3.3	0.08	4.05	2.6	0.73	6.38	2.12	0.46	4.28	5.88	0.19	6.54	3.13	0.58	9.11	7.69	0.22	5.05	2.43	0.55	7.64	5.88	0.19	6.54	2.6	0.49	7.12	2.6	0.49
3.3	0.08	4.05	7.14	0.08	6.6	3.3	0.08	4.05	6.6	0.08	3.51	5.88	0.19	6.54	2.43	0.55	7.64	3.03	0.46	4.85	3.3	0.08	4.05	2.6	0.73	6.38	2.12	0.46	4.28	5.88	0.19	6.54	3.13	0.58	9.11	7.69	0.22	5.05	2.43	0.55	7.64	5.88	0.19	6.54	2.6	0.49	7.12	2.6	0.49
3.3	0.08	4.05	7.14	0.08	6.6	3.3	0.08	4.05	3.03	0.46	4.85	5.88	0.19	6.54	2.12	0.42	6.77	6.25	0.43	1.96	2.12	0.42	6.77	2.6	0.73	6.38	2.43	0.55	7.64	5.88	0.19	6.54	3.7	0.22	8.82	7.69	0.22	5.05	5.88	0.19	6.54	5.88	0.19	6.54	5.88	0.19	6.54	7.69	0.22
7.69	0.22	5.05	3.3	0.08	4.05	6.6	0.08	3.51	5.88	0.19	6.54	2.12	0.42	6.77	6.6	0.08	3.51	2.12	0.42	6.77	3.3	0.08	4.05	5.88	0.19	6.54	5.21	0.38	1.62	3.13	0.58	9.11	7.69	0.22	5.05	2.12	0.46	4.28	3.7	0.22	8.82	2.6	0.73	6.38	3.13	0.58	9.11	7.69	0.22
7.69	0.22	5.05	2.7	0.26	3.89	2.6	0.73	6.38	3.03	0.46	4.85	5.88	0.19	6.54	2.43	0.55	7.64	6.25	0.43	1.96	2.7	0.26	3.89	3.3	0.08	4.05	2.6	0.49	7.12	2.43	0.55	7.64	3.13	0.58	9.11	7.69	0.22	5.05	7.14	0.08	6.6	3.7	0.22	8.82	7.14	0.08	6.6	3.03	0.2
7.69	0.22	5.05	7.14	0.08	6.6	3.3	0.08	4.05	6.6	0.08	3.51	5.88	0.19	6.54	2.43	0.55	7.64	6.6	0.08	3.51	2.6	0.49	7.12	3.3	0.08	4.05	5.88	0.19	6.54	5.21	0.38	1.62	3.13	0.58	9.11	7.69	0.22	5.05	7.14	0.08	6.6	5.88	0.19	6.54	7.14	0.08	6.6	7.69	0.22
1.79	0.27	5.45	5.88	0.19	6.54	3.3	0.08	4.05	6.6	0.08	3.51	5.88	0.19	6.54	2.43	0.55	7.64	6.6	0.08	3.51	2.7	0.26	3.89	3.3	0.08	4.05	2.12	0.46	4.28	5.88	0.19	6.54	3.13	0.58	9.11	7.69	0.22	5.05	7.69	0.22	5.05	5.88	0.19	6.54	6.25	0.43	1.96	7.14	0.08
1.79	0.27	5.45	7.14	0.08	6.6	3.3	0.08	4.05	6.6	0.08	3.51	5.88	0.19	6.54	2.43	0.55	7.64	3.03	0.46	4.85	3.3	0.08	4.05	2.6	0.73	6.38	2.12	0.46	4.28	5.88	0.19	6.54	3.13	0.58	9.11	7.69	0.22	5.05	2.43	0.55	7.64	5.88	0.19	6.54	2.6	0.49	7.12	2.6	0.49
1.79	0.27	5.45	7.14	0.08	6.6	7.69	0.22	5.05	3.3	0.08	4.05	6.6	0.08	3.51	5.88	0.19	6.54	2.43	0.55	7.64	3.57	0.14	1.77	2.6	0.73	6.38	3.7	0.22	8.82	5.21	0.38	1.62	3.13	0.58	9.11	5.21	0.38	1.62	2.6	0.49	7.12	5.88	0.19	6.54	2.6	0.49	7.12	7.14	0.08
5.88	0.19	6.54	7.69	0.22	5.05	2.6	0.49	7.12	6.6	0.08	3.51	5.88	0.19	6.54	2.43	0.55	7.64	2.43	0.55	7.64	2.6	0.73	6.38	2.6	0.73	6.38	2.12	0.46	4.28	5.88	0.19	6.54	3.13	0.58	9.11	7.69	0.22	5.05	2.6	0.49	7.12	5.88	0.19	6.54	7.69	0.22	5.05	3.03	0.2
2.12	0.42	6.77	7.69	0.22	5.05	2.6	0.73	6.38	3.03	0.46	4.85	5.88	0.19	6.54	2.43	0.55	7.64	3.03	0.46	4.85	3.3	0.08	4.05	2.6	0.73	6.38	2.7	0.26	3.89	5.88	0.19	6.54	3.13	0.58	9.11	2.43	0.55	7.64	2.6	0.49	7.12	5.88	0.19	6.54	2.43	0.55	7.64	2.43	0.55
2.12	0.46	4.28	7.14	0.08	6.6	3.3	0.08	4.05	6.6	0.08	3.51	5.88	0.19	6.54	2.43	0.55	7.64	6.25	0.43	1.96	2.6	0.73	6.38	2.6	0.73	6.38	7.69	0.22	5.05	5.88	0.19	6.54	3.13	0.58	9.11	7.69	0.22	5.05	7.69	0.22	5.05	5.88	0.19	6.54	3.7	0.22	8.82	3.7	0.22
2.12	0.46	4.28	7.14	0.08	6.6	3.3	0.08	4.05	6.6	0.08	3.51	5.88	0.19	6.54	2.43	0.55	7.64	3.03	0.46	4.85	7.14	0.08	6.6	3.3	0.08	4.05	2.12	0.46	4.28	5.88	0.19	6.54	3.13	0.58	9.11	7.69	0.22	5.05	2.6	0.49	7.12	5.88	0.19	6.54	3.7	0.22	8.82	3.7	0.22
2.7	0.26	3.89	3.03	0.2	0.9	2.43	0.55	7.64	3.7	0.22	8.82	7.69	0.22	5.05	3.03	0.2	0.9	5.88	0.19	6.54	2.12	0.46	4.28	3.13	0.58	9.11	3.03	0.46	4.85	2.53	0.28	3.71	1.79	0.27	5.45	7.69	0.22	5.05	2.43	0.55	7.64	3.13	0.58	9.11	1.79	0.27	5.45	2.43	0.55
2.7	0.26	3.89	7.69	0.22	5.05	3.3	0.08	4.05	6.6	0.08	3.51	5.88	0.19	6.54	2.43	0.55	7.64	3.03	0.46	4.85	3.7	0.22	8.82	2.6	0.73	6.38	2.6	0.73	6.38	2.12	0.46	4.28	5.88	0.19	6.54	2.6	0.49	7.12	5.88	0.19	6.54	7.69	0.22	5.05	2.43	0.55	7.64	7.69	0.22
2.7	0.26	3.89	7.69	0.22	5.05	3.3	0.08	4.05	6.6	0.08	3.51	5.88	0.19	6.54	2.43	0.55	7.64	3.03	0.46	4.85	3.7	0.22	8.82	3.13	0.58	9.11	2.6	0.73	6.38	2.12	0.46	4.28	5.88	0.19	6.54	2.6	0.49	7.12	5.88	0.19	6.54	7.69	0.22	5.05	2.43	0.55	7.64	7.69	0.22
2.7	0.26	3.89	7.69	0.22	5.05	3.3	0.08	4.05	6.6	0.08	3.51	5.88	0.19	6.54	2.43	0.55	7.64	3.03	0.46	4.85	3.7	0.22	8.82	3.13	0.58	9.11	2.6	0.73	6.38	2.12	0.46	4.28	5.88	0.19	6.54	2.6	0.49	7.12	5.88	0.19	6.54	7.69	0.22	5.05	2.43	0.55	7.64	7.69	0.22
2.7	0.26	3.89	7.69	0.22	5.05	3.3	0.08	4.05	6.6	0.08	3.51	5.88	0.19	6.54	2.43	0.55	7.64	3.03	0.46	4.85	3.7	0.22	8.82	3.13	0.58	9.11	2.6	0.73	6.38	2.12	0.46	4.28	5.88	0.19	6.54	2.6	0.49	7.12	5.88	0.19	6.54	7.69	0.22	5.05	2.43	0.55	7.64	7.69	0.22
2.7	0.26	3.89	7.69	0.22	5.05	3.3	0.08	4.05	6.6	0.08	3.51	5.88	0.19	6.54	2.43	0.55	7.64	3.03	0.46	4.85	3.7	0.22	8.82	3.13	0.58	9.11	2.6	0.73	6.38	2.12	0.46	4.28	5.88	0.19	6.54	2.6	0.49	7.12	5.88	0.19	6.54	7.69	0.22	5.05	2.43	0.55	7.64	7.69	0.22
2.7	0.26	3.89	7.69	0.22	5.05	3.3	0.08	4.05	6.6	0.08	3.51	5.88	0.19	6.54	2.43	0.55	7.64	3.03	0.46	4.85	3.7	0.22	8.82	3.13	0.58	9.11	2.6	0.73	6.38	2.12	0.46	4.28	5.88	0.19	6.54	2.6	0.49	7.12	5.88	0.19	6.54	7.69	0.22	5.05	2.43	0.55	7.64	7.69	0.22
2.7	0.26	3.89	5.88	0.19	6.54	2.7	0.26	3.89	6.6	0.08	3.51	5.88	0.19	6.54	2.43	0.55	7.64	6.6	0.08	3.51	3.3	0.08	4.05	2.6	0.73	6.38	3.03	0.2	0.9	5.88	0.19	6.54	2.6	0.49	7.12	5.88	0.19	6.54	7.69	0.22	5.05	6.6	0.08	3.51	7.69	0.22	5.05	7.14	0.08
2.7	0.26	3.89	2.12	0.42	6.77	3.3	0.08	4.05	6.6	0.08	3.51	5.88	0.19	6.54	2.43	0.55	7.64	3.03	0.46	4.85	2.53	0.28	3.71	2.6	0.73	6.38	2.6	0.73	6.38	2.43	0.55	7.64	5.88	0.19	6.54	2.6	0.49	7.12	7.14	0.08	6.6	3.7	0.22	8.82	6.6	0.08	3.51	7.69	0.22
2.7	0.26	3.89	2.6	0.49	7.12	2.6	0.73	6.38	6.6	0.08	3.51	5.88	0.19	6.54	2.43	0.55	7.64	3.03	0.46	4.85	2.6	0.73	6.38	3.13	0.58	9.11	2.43	0.55	7.64	5.88	0.19	6.54	2.6	0.49	7.12	5.88	0.19	6.54	2.43	0.55	7.64	6.6	0.08	3.51	3.7	0.22	8.82	5.88	0.19
2.7	0.26	3.89	7.14	0.08	6.6	3.3	0.08	4.05	6.6	0.08	3.51	5.88	0.19	6.54	2.43	0.55	7.64	3.03	0.46	4.85	3.3	0.08	4.05	2.6	0.73	6.38	2.12	0.46	4.28	5.88	0.19	6.54	3.13	0.58	9.11	7.69	0.22	5.05	2.43	0.55	7.64	5.88	0.19	6.54	2.6	0.49	7.12	2.6	0.49
2.43	0.55	7.64	5.88	0.19	6.54	3.3	0.08	4.05	3.03	0.46	4.85	5.88	0.19	6.54	3.7	0.22	8.82	3.03	0.46	4.85	3.3	0.08	4.05	2.6	0.73	6.38	2.12	0.46	4.28	5.88	0.19	6.54	3.13	0.58	9.11	3.13	0.58	9.11	2.6	0.49	7.12	5.88	0.19	6.54	3.7	0.22	8.82	2.43	0.55
2.43	0.55	7.64	7.14	0.08	6.6	3.3	0.08	4.05	6.6	0.08	3.51	5.88	0.19	6.54	2.43	0.55	7.64	6.6	0.08	3.51	2.6	0.49	7.12	3.3	0.08	4.05	7.14	0.08	6.6	5.21	0.38	1.62	3.13	0.58	9.11	7.14	0.08	6.6	7.14	0.08	6.6	5.88	0.19	6.54	7.14	0.08	6.6	6.6	0.08
2.43	0.55	7.64	7.14	0.08	6.6	2.43	0.55	7.64	6.6	0.08	3.51	5.88	0.19	6.54	3.7	0.22	8.82	3.03	0.46	4.85	3.3	0.08	4.05	3.3	0.08	4.05	2.12	0.46	4.28	5.88	0.19	6.54	3.13	0.58	9.11	5.21	0.38	1.62	3.7	0.22	8.82	5.88	0.19	6.54	2.6	0.49	7.12	7.69	0.22
2.43	0.55	7.64	7.14	0.08	6.6	2.43	0.55	7.64	6.6	0.08	3.51	5.88	0.19	6.54	3.7	0.22	8.82	3.03	0.46	4.85	3.3	0.08	4.05	3.3	0.08	4.05	2.12	0.46	4.28	5.88	0.19	6.54	3.13	0.58	9.11	5.21	0.38	1.62	3.7	0.22	8.82	5.88	0.19	6.54	2.6	0.49	7.12	7.69	0.22
2.43	0.55	7.64	7.14	0.08	6.6	2.6	0.49	7.12	6.6	0.08	3.51	5.88	0.19	6.54	3.7	0.22	8.82	3.03	0.46	4.85	2.6	0.73	6.38	3.3	0.08	4.05	2.12	0.46	4.28	5.88	0.19	6.54	3.13	0.58	9.11	1.79	0.27	5.45	3.7	0.22	8.82	6.6	0.08	3.51	2.43	0.55	7.64	6.6	0.08
2.6	0.49	7.12	7.69	0.22	5.05	2.6	0.73	6.38	6.6	0.08	3.51	5.88	0.19	6.54	2.43	0.55	7.64	3.03	0.46	4.85	2.6	0.49	7.12	2.6	0.73	6.38	2.43	0.55	7.64	5.88	0.19	6.54	3.13	0.58	9.11	2.43	0.55	7.64	2.6	0.49	7.12	5.88	0.19	6.54	2.6	0.49	7.12	3.7	0.22
2.6	0.49	7.12	7.69	0.22	5.05	3.3	0.08	4.05	6.6	0.08	3.51	5.88	0.19	6.54	2.43	0.55	7.64	3.03	0.46	4.85	2.6	0.49	7.12	3.3	0.08	4.05	2.6	0.49	7.12	5.21	0.38	1.62	3.13	0.58	9.11	7.69	0.22	5.05	7.69	0.22	5.05	5.88	0.19	6.54	2.6	0.49	7.12	3.7	0.22
2.6	0.49	7.12	5.88	0.19	6.54	2.6	0.73	6.38	6.6	0.08	3.51	5.88	0.19	6.54	2.43	0.55	7.64	3.03	0.46	4.85	3.13	0.58	9.11	2.12	0.42	6.77	3.03	0.2	0.9	5.88	0.19	6.54	3.13	0.58	9.11	5.21	0.38	1.62	7.14	0.08	6.6	5.88	0.19	6.54	3.7	0.22	8.82	2.6	0.49
2.6	0.49	7.12	5.88	0.19	6.54	3.3	0.08	4.05	6.6	0.08	3.51	5.88	0.19	6.54	2.43	0.55	7.64	6.6	0.08	3.51	2.7	0.26	3.89	3.3	0.08	4.05	2.12	0.46	4.28	5.88	0.19	6.54	3.13	0.58	9.11	7.69	0.22	5.05	7.69	0.22	5.05	5.88	0.19	6.54	6.25	0.43	1.96	7.14	0.08
2.6	0.49	7.12	5.88	0.19	6.54	3.3	0.08	4.05	6.6	0.08	3.51	5.88	0.19	6.54	2.43	0.55	7.64	6.6	0.08	3.51	2.7	0.26	3.89	3.3	0.08	4.05	2.12	0.46	4.28	5.88	0.19	6.54	3.13	0.58	9.11	7.69	0.22	5.05	7.69	0.22	5.05	5.88	0.19	6.54	6.25	0.43	1.96	7.14	0.08
2.6	0.49	7.12	5.88	0.19	6.54	3.3	0.08	4.05	6.6	0.08	3.51	5.88	0.19	6.54	2.43	0.55	7.64	6.6	0.08	3.51	2.7	0.26	3.89	3.3	0.08	4.05	2.12	0.46	4.28	5.88	0.19	6.54	3.13	0.58	9.11	7.69	0.22	5.05	7.69	0.22	5.05	5.88	0.19	6.54	6.25	0.43	1.96	7.14	0.08
2.6	0.49	7.12	5.88	0.19	6.54	3.3	0.08	4.05	6.6	0.08	3.51	5.88	0.19	6.54	2.43	0.55	7.64	2.43	0.55	7.64	3.3	0.08	4.05	3.13	0.58	9.11	3.7	0.22	8.82	5.88	0.19	6.54	3.13	0.58	9.11	3.13	0.58	9.11	2.6	0.49	7.12	5.88	0.19	6.54	3.7	0.22	8.82	3.7	0.22
2.6	0.49	7.12	7.14	0.08	6.6	2.43	0.55	7.64	6.6	0.08	3.51	5.88	0.19	6.54	3.7	0.22	8.82	3.03	0.46	4.85	3.3	0.08	4.05	2.6	0.73	6.38	2.12	0.46	4.28	5.88	0.19	6.54	3.13	0.58	9.11	5.21	0.38	1.62	3.7	0.22	8.82	5.88	0.19	6.54	3.13	0.58	9.11	3.03	0.2
2.6	0.49	7.12	7.14	0.08	6.6	2.43	0.55	7.64	6.6	0.08	3.51	5.88	0.19	6.54	3.7	0.22	8.82	3.03	0.46	4.85	3.3	0.08	4.05	2.6	0.73	6.38	2.12	0.46	4.28	5.88	0.19	6.54	3.13	0.58	9.11	5.21	0.38	1.62	3.7	0.22	8.82	5.88	0.19	6.54	3.13	0.58	9.11	2.43	0.55
7.14	0.08	6.6	6.6	0.08	3.51	3.3	0.08	4.05	3.03	0.46	4.85	6.6	0.08	3.51	2.6	0.73	6.38	6.25	0.43	1.96	2.12	0.42	6.77	2.43	0.55	7.64	3.13	0.58	9.11	6.6	0.08	3.51	3.7	0.22	8.82	7.69	0.22	5.05	7.14	0.08	6.6	5.88	0.19	6.54	5.88	0.19	6.54	7.69	0.22
7.14	0.08	6.6	7.69	0.22	5.05	7.69	0.22	5.05	3.03	0.46	4.85	5.88	0.19	6.54	2.43	0.55	7.64	3.03	0.46	4.85	3.3	0.08	4.05	3.3	0.08	4.05	2.12	0.46	4.28	5.88	0.19	6.54	3.13	0.58	9.11	2.6	0.49	7.12	2.43	0.55	7.64	5.88	0.19	6.54	3.7	0.22	8.82	6.6	0.08
7.14	0.08	6.6	7.69	0.22	5.05	2.6	0.49	7.12	6.6	0.08	3.51	5.88	0.19	6.54	2.43	0.55	7.64	3.03	0.46	4.85	2.6	0.73	6.38	3.3	0.08	4.05	2.12	0.46	4.28	5.88	0.19	6.54	3.13	0.58	9.11	6.6	0.08	3.51	7.14	0.08	6.6	5.88	0.19	6.54	3.7	0.22	8.82	3.03	0.2
7.14	0.08	6.6	7.69	0.22	5.05	2.6	0.49	7.12	6.6	0.08	3.51	5.88	0.19	6.54	2.43	0.55	7.64	3.03	0.46	4.85	3.3	0.08	4.05	3.3	0.08	4.05	2.12	0.46	4.28	5.88	0.19	6.54	3.13	0.58	9.11	7.69	0.22	5.05	2.43	0.55	7.64	5.88	0.19	6.54	7.14	0.08	6.6	5.88	0.19
7.14	0.08	6.6	7.14	0.08	6.6	3.3	0.08	4.05	6.6	0.08	3.51	5.88	0.19	6.54	2.43	0.55	7.64	3.03	0.46	4.85	2.12	0.42	6.77	2.6	0.73	6.38	2.6	0.49	7.12	5.21	0.38	1.62	3.13	0.58	9.11	7.69	0.22	5.05	2.6	0.49	7.12	5.88	0.19	6.54	5.88	0.19	6.54	2.43	0.55
7.14	0.08	6.6	7.14	0.08	6.6	3.3	0.08	4.05	6.6	0.08	3.51	5.88	0.19	6.54	3.03	0.46	4.85	3.03	0.46	4.85	2.6	0.49	7.12	3.3	0.08	4.05	7.69	0.22	5.05	5.21	0.38	1.62	3.13	0.58	9.11	7.14	0.08	6.6	3.7	0.22	8.82	6.6	0.08	3.51	3.03	0.2	0.9	7.69	0.22
0.00000	0.00000	0.00000	3.3	0.08	4.05	7.69	0.22	5.05	2.43	0.55	7.64	2.12	0.42	6.77	3.7	0.22	8.82	2.6	0.49	7.12	2.6	0.73	6.38	2.6	0.73	6.38	2.43	0.55	7.64	5.88	0.19	6.54	2.6	0.49	7.12	7.14	0.08	6.6	3.7	0.22	8.82	6.6	0.08	3.51	7.69	0.22	5.05	5.88	0.19
0.00000	0.00000	0.00000	0.00000	0.00000	0.00000	0.00000	0.00000	0.00000	0.00000	0.00000	0.00000	0.00000	0.00000	0.00000	0.00000	0.00000	0.00000	0.00000	0.00000	0.00000	0.00000	0.00000	0.00000	0.00000	0.00000	0.00000	0.00000	0.00000	0.00000	0.00000	0.00000	0.00000	3.13	0.58	9.11	3.7	0.22	8.82	5.88	0.19	6.54	5.88	0.19	6.54	2.6	0.49	7.12	3.7	0.22
0.00000	0.00000	0.00000	0.00000	0.00000	0.00000	0.00000	0.00000	0.00000	0.00000	0.00000	0.00000	0.00000	0.00000	0.00000	0.00000	0.00000	0.00000	0.00000	0.00000	0.00000	0.00000	0.00000	0.00000	0.00000	0.00000	0.00000	0.00000	0.00000	0.00000	0.00000	0.00000	0.00000	3.13	0.58	9.11	3.7	0.22	8.82	5.88	0.19	6.54	5.88	0.19	6.54	2.6	0.49	7.12	7.14	0.08
0.00000	0.00000	0.00000	0.00000	0.00000	0.00000	0.00000	0.00000	0.00000	0.00000	0.00000	0.00000	0.00000	0.00000	0.00000	0.00000	0.00000	0.00000	0.00000	0.00000	0.00000	0.00000	0.00000	0.00000	0.00000	0.00000	0.00000	0.00000	0.00000	0.00000	0.00000	0.00000	0.00000	3.13	0.58	9.11	7.69	0.22	5.05	3.03	0.2	0.9	5.88	0.19	6.54	2.6	0.49	7.12	3.7	0.22
0.00000	0.00000	0.00000	0.00000	0.00000	0.00000	0.00000	0.00000	0.00000	0.00000	0.00000	0.00000	0.00000	0.00000	0.00000	0.00000	0.00000	0.00000	0.00000	0.00000	0.00000	0.00000	0.00000	0.00000	0.00000	0.00000	0.00000	0.00000	0.00000	0.00000	0.00000	0.00000	0.00000	3.13	0.58	9.11	7.69	0.22	5.05	3.03	0.2	0.9	5.88	0.19	6.54	2.6	0.49	7.12	3.7	0.22
0.00000	0.00000	0.00000	0.00000	0.00000	0.00000	0.00000	0.00000	0.00000	0.00000	0.00000	0.00000	0.00000	0.00000	0.00000	0.00000	0.00000	0.00000	0.00000	0.00000	0.00000	0.00000	0.00000	0.00000	0.00000	0.00000	0.00000	0.00000	0.00000	0.00000	0.00000	0.00000	0.00000	3.13	0.58	9.11	7.69	0.22	5.05	3.03	0.2	0.9	5.88	0.19	6.54	2.6	0.49	7.12	3.7	0.22
0.00000	0.00000	0.00000	0.00000	0.00000	0.00000	0.00000	0.00000	0.00000	0.00000	0.00000	0.00000	0.00000	0.00000	0.00000	0.00000	0.00000	0.00000	0.00000	0.00000	0.00000	0.00000	0.00000	0.00000	0.00000	0.00000	0.00000	0.00000	0.00000	0.00000	0.00000	0.00000	0.00000	3.13	0.58	9.11	7.69	0.22	5.05	3.03	0.2	0.9	5.88	0.19	6.54	2.6	0.49	7.12	3.7	0.22
0.00000	0.00000	0.00000	0.00000	0.00000	0.00000	0.00000	0.00000	0.00000	0.00000	0.00000	0.00000	0.00000	0.00000	0.00000	0.00000	0.00000	0.00000	0.00000	0.00000	0.00000	0.00000	0.00000	0.00000	0.00000	0.00000	0.00000	0.00000	0.00000	0.00000	0.00000	0.00000	0.00000	3.13	0.58	9.11	7.69	0.22	5.05	7.69	0.22	5.05	5.88	0.19	6.54	3.7	0.22	8.82	7.14	0.08
0.00000	0.00000	0.00000	0.00000	0.00000	0.00000	0.00000	0.00000	0.00000	0.00000	0.00000	0.00000	0.00000	0.00000	0.00000	0.00000	0.00000	0.00000	0.00000	0.00000	0.00000	0.00000	0.00000	0.00000	0.00000	0.00000	0.00000	0.00000	0.00000	0.00000	0.00000	0.00000	0.00000	3.13	0.58	9.11	2.6	0.49	7.12	5.88	0.19	6.54	5.88	0.19	6.54	7.14	0.08	6.6	5.88	0.19
0.00000	0.00000	0.00000	0.00000	0.00000	0.00000	0.00000	0.00000	0.00000	0.00000	0.00000	0.00000	0.00000	0.00000	0.00000	0.00000	0.00000	0.00000	0.00000	0.00000	0.00000	0.00000	0.00000	0.00000	0.00000	0.00000	0.00000	0.00000	0.00000	0.00000	0.00000	0.00000	0.00000	3.13	0.58	9.11	7.14	0.08	6.6	3.7	0.22	8.82	5.88	0.19	6.54	2.6	0.49	7.12	3.7	0.22
3.7	0.22	8.82	3.3	0.08	4.05	5.88	0.19	6.54	3.03	0.46	4.85	5.88	0.19	6.54	2.43	0.55	7.64	6.25	0.43	1.96	3.13	0.58	9.11	3.7	0.22	8.82	2.12	0.46	4.28	5.88	0.19	6.54	2.6	0.49	7.12	2.6	0.49	7.12	3.7	0.22	8.82	5.88	0.19	6.54	7.69	0.22	5.05	7.69	0.22
3.7	0.22	8.82	3.3	0.08	4.05	5.88	0.19	6.54	3.03	0.46	4.85	5.88	0.19	6.54	2.43	0.55	7.64	6.25	0.43	1.96	3.13	0.58	9.11	3.7	0.22	8.82	2.12	0.46	4.28	5.88	0.19	6.54	2.6	0.49	7.12	2.6	0.49	7.12	3.7	0.22	8.82	5.88	0.19	6.54	7.69	0.22	5.05	7.69	0.22
3.7	0.22	8.82	3.3	0.08	4.05	5.88	0.19	6.54	3.03	0.46	4.85	5.88	0.19	6.54	2.43	0.55	7.64	6.25	0.43	1.96	3.13	0.58	9.11	3.7	0.22	8.82	2.12	0.46	4.28	5.88	0.19	6.54	2.6	0.49	7.12	2.6	0.49	7.12	3.7	0.22	8.82	5.88	0.19	6.54	7.69	0.22	5.05	7.69	0.22
3.7	0.22	8.82	2.12	0.46	4.28	2.43	0.55	7.64	6.6	0.08	3.51	2.6	0.73	6.38	7.14	0.08	6.6	5.88	0.19	6.54	3.3	0.08	4.05	6.25	0.43	1.96	3.13	0.58	9.11	3.7	0.22	8.82	2.12	0.46	4.28	7.14	0.08	6.6	2.43	0.55	7.64	5.88	0.19	6.54	3.03	0.46	4.85	5.88	0.19
3.7	0.22	8.82	7.14	0.08	6.6	7.14	0.08	6.6	7.14	0.08	6.6	5.88	0.19	6.54	2.6	0.49	7.12	6.25	0.43	1.96	2.53	0.28	3.71	3.3	0.08	4.05	2.12	0.46	4.28	7.69	0.22	5.05	3.13	0.58	9.11	6.25	0.43	1.96	7.14	0.08	6.6	5.88	0.19	6.54	5.88	0.19	6.54	2.6	0.49
3.7	0.22	8.82	7.14	0.08	6.6	7.14	0.08	6.6	3.03	0.46	4.85	5.88	0.19	6.54	3.3	0.08	4.05	6.6	0.08	3.51	2.6	0.49	7.12	3.3	0.08	4.05	7.69	0.22	5.05	2.6	0.49	7.12	2.43	0.55	7.64	7.69	0.22	5.05	3.7	0.22	8.82	7.14	0.08	6.6	5.21	0.38	1.62	7.69	0.22
3.7	0.22	8.82	7.14	0.08	6.6	7.14	0.08	6.6	3.03	0.46	4.85	5.88	0.19	6.54	3.3	0.08	4.05	6.6	0.08	3.51	2.6	0.49	7.12	3.3	0.08	4.05	7.69	0.22	5.05	2.6	0.49	7.12	2.43	0.55	7.64	7.69	0.22	5.05	3.7	0.22	8.82	7.14	0.08	6.6	5.21	0.38	1.62	7.69	0.22
3.7	0.22	8.82	7.14	0.08	6.6	7.14	0.08	6.6	3.03	0.46	4.85	5.88	0.19	6.54	3.3	0.08	4.05	6.6	0.08	3.51	2.6	0.49	7.12	3.3	0.08	4.05	7.69	0.22	5.05	2.6	0.49	7.12	2.43	0.55	7.64	7.69	0.22	5.05	3.7	0.22	8.82	7.14	0.08	6.6	5.21	0.38	1.62	7.69	0.22
3.13	0.58	9.11	3.3	0.08	4.05	2.53	0.28	3.71	6.6	0.08	3.51	5.88	0.19	6.54	6.6	0.08	3.51	6.25	0.43	1.96	2.6	0.73	6.38	3.3	0.08	4.05	2.12	0.46	4.28	5.88	0.19	6.54	3.7	0.22	8.82	7.14	0.08	6.6	3.7	0.22	8.82	5.88	0.19	6.54	5.88	0.19	6.54	2.43	0.55
7.69	0.22	5.05	3.03	0.46	4.85	2.6	0.73	6.38	3.03	0.46	4.85	5.88	0.19	6.54	2.43	0.55	7.64	6.25	0.43	1.96	2.6	0.73	6.38	2.6	0.49	7.12	2.12	0.46	4.28	3.3	0.08	4.05	3.7	0.22	8.82	5.88	0.19	6.54	5.88	0.19	6.54	5.88	0.19	6.54	2.6	0.49	7.12	5.88	0.19
7.69	0.22	5.05	3.03	0.46	4.85	2.6	0.49	7.12	3.03	0.46	4.85	5.88	0.19	6.54	2.6	0.73	6.38	6.25	0.43	1.96	2.6	0.49	7.12	2.12	0.42	6.77	3.03	0.46	4.85	3.3	0.08	4.05	2.43	0.55	7.64	7.69	0.22	5.05	3.13	0.58	9.11	7.14	0.08	6.6	7.69	0.22	5.05	5.88	0.19
7.69	0.22	5.05	3.03	0.46	4.85	2.6	0.49	7.12	3.03	0.46	4.85	5.88	0.19	6.54	2.6	0.73	6.38	6.25	0.43	1.96	2.6	0.49	7.12	2.12	0.42	6.77	3.03	0.46	4.85	3.3	0.08	4.05	2.43	0.55	7.64	7.69	0.22	5.05	3.13	0.58	9.11	7.14	0.08	6.6	7.69	0.22	5.05	5.88	0.19
1.79	0.27	5.45	2.12	0.46	4.28	5.21	0.38	1.62	6.6	0.08	3.51	5.88	0.19	6.54	3.7	0.22	8.82	6.25	0.43	1.96	3.13	0.58	9.11	3.3	0.08	4.05	2.12	0.46	4.28	3.7	0.22	8.82	7.14	0.08	6.6	5.88	0.19	6.54	5.88	0.19	6.54	5.88	0.19	6.54	5.88	0.19	6.54	3.7	0.22
5.88	0.19	6.54	5.88	0.19	6.54	3.3	0.08	4.05	3.03	0.46	4.85	7.69	0.22	5.05	2.12	0.46	4.28	6.6	0.08	3.51	2.6	0.49	7.12	2.6	0.73	6.38	2.6	0.49	7.12	3.7	0.22	8.82	3.7	0.22	8.82	7.14	0.08	6.6	7.14	0.08	6.6	7.69	0.22	5.05	5.21	0.38	1.62	7.14	0.08
2.7	0.26	3.89	5.88	0.19	6.54	3.7	0.22	8.82	6.6	0.08	3.51	5.88	0.19	6.54	3.3	0.08	4.05	6.25	0.43	1.96	3.57	0.14	1.77	3.3	0.08	4.05	3.7	0.22	8.82	2.12	0.46	4.28	2.6	0.49	7.12	7.69	0.22	5.05	3.7	0.22	8.82	7.14	0.08	6.6	3.7	0.22	8.82	5.88	0.19
2.7	0.26	3.89	5.88	0.19	6.54	3.3	0.08	4.05	3.03	0.46	4.85	7.69	0.22	5.05	2.7	0.26	3.89	5.88	0.19	6.54	2.6	0.49	7.12	2.6	0.73	6.38	2.6	0.49	7.12	7.14	0.08	6.6	3.7	0.22	8.82	7.69	0.22	5.05	3.7	0.22	8.82	7.69	0.22	5.05	5.21	0.38	1.62	7.14	0.08
2.7	0.26	3.89	5.88	0.19	6.54	3.3	0.08	4.05	3.03	0.46	4.85	7.69	0.22	5.05	2.7	0.26	3.89	5.88	0.19	6.54	2.6	0.49	7.12	2.6	0.73	6.38	2.6	0.49	7.12	7.14	0.08	6.6	3.7	0.22	8.82	7.69	0.22	5.05	3.7	0.22	8.82	7.69	0.22	5.05	5.21	0.38	1.62	7.14	0.08
2.7	0.26	3.89	5.88	0.19	6.54	2.6	0.49	7.12	6.6	0.08	3.51	5.88	0.19	6.54	2.7	0.26	3.89	6.25	0.43	1.96	3.57	0.14	1.77	3.3	0.08	4.05	3.7	0.22	8.82	2.43	0.55	7.64	2.6	0.49	7.12	7.69	0.22	5.05	7.69	0.22	5.05	7.14	0.08	6.6	2.6	0.49	7.12	5.21	0.38
2.7	0.26	3.89	5.88	0.19	6.54	7.14	0.08	6.6	6.6	0.08	3.51	5.88	0.19	6.54	3.3	0.08	4.05	6.25	0.43	1.96	3.57	0.14	1.77	3.3	0.08	4.05	3.7	0.22	8.82	2.12	0.46	4.28	2.6	0.49	7.12	7.69	0.22	5.05	3.7	0.22	8.82	7.14	0.08	6.6	3.7	0.22	8.82	5.88	0.19
2.53	0.28	3.71	5.88	0.19	6.54	3.7	0.22	8.82	6.6	0.08	3.51	5.88	0.19	6.54	3.3	0.08	4.05	6.25	0.43	1.96	3.57	0.14	1.77	3.3	0.08	4.05	3.7	0.22	8.82	2.12	0.46	4.28	2.6	0.49	7.12	7.69	0.22	5.05	7.69	0.22	5.05	7.14	0.08	6.6	3.7	0.22	8.82	5.88	0.19
2.53	0.28	3.71	5.88	0.19	6.54	3.7	0.22	8.82	6.6	0.08	3.51	5.88	0.19	6.54	3.3	0.08	4.05	6.25	0.43	1.96	3.57	0.14	1.77	3.3	0.08	4.05	3.7	0.22	8.82	2.12	0.46	4.28	2.6	0.49	7.12	7.69	0.22	5.05	7.14	0.08	6.6	7.14	0.08	6.6	3.7	0.22	8.82	5.88	0.19
2.53	0.28	3.71	5.88	0.19	6.54	3.7	0.22	8.82	6.6	0.08	3.51	5.88	0.19	6.54	3.3	0.08	4.05	6.25	0.43	1.96	3.57	0.14	1.77	3.3	0.08	4.05	3.7	0.22	8.82	2.12	0.46	4.28	2.6	0.49	7.12	7.14	0.08	6.6	3.7	0.22	8.82	7.14	0.08	6.6	3.7	0.22	8.82	3.7	0.22
2.53	0.28	3.71	5.88	0.19	6.54	3.7	0.22	8.82	6.6	0.08	3.51	5.88	0.19	6.54	3.3	0.08	4.05	6.25	0.43	1.96	3.57	0.14	1.77	3.3	0.08	4.05	3.7	0.22	8.82	2.43	0.55	7.64	2.6	0.49	7.12	7.69	0.22	5.05	6.6	0.08	3.51	7.14	0.08	6.6	3.7	0.22	8.82	5.21	0.38
2.53	0.28	3.71	5.88	0.19	6.54	3.7	0.22	8.82	6.6	0.08	3.51	5.88	0.19	6.54	3.3	0.08	4.05	6.25	0.43	1.96	3.57	0.14	1.77	3.3	0.08	4.05	3.7	0.22	8.82	2.43	0.55	7.64	2.6	0.49	7.12	7.69	0.22	5.05	7.69	0.22	5.05	7.14	0.08	6.6	3.7	0.22	8.82	5.21	0.38
2.53	0.28	3.71	5.88	0.19	6.54	3.7	0.22	8.82	6.6	0.08	3.51	5.88	0.19	6.54	3.3	0.08	4.05	6.25	0.43	1.96	3.57	0.14	1.77	3.3	0.08	4.05	2.12	0.46	4.28	2.43	0.55	7.64	2.6	0.49	7.12	7.69	0.22	5.05	6.6	0.08	3.51	7.14	0.08	6.6	7.14	0.08	6.6	5.21	0.38
2.53	0.28	3.71	5.88	0.19	6.54	3.7	0.22	8.82	6.6	0.08	3.51	5.88	0.19	6.54	3.3	0.08	4.05	6.25	0.43	1.96	3.57	0.14	1.77	3.3	0.08	4.05	2.12	0.46	4.28	2.43	0.55	7.64	2.6	0.49	7.12	7.69	0.22	5.05	7.69	0.22	5.05	7.14	0.08	6.6	3.7	0.22	8.82	5.21	0.38
2.53	0.28	3.71	5.88	0.19	6.54	3.7	0.22	8.82	6.6	0.08	3.51	5.88	0.19	6.54	3.3	0.08	4.05	6.25	0.43	1.96	3.57	0.14	1.77	3.3	0.08	4.05	7.14	0.08	6.6	2.12	0.46	4.28	2.6	0.49	7.12	7.69	0.22	5.05	7.14	0.08	6.6	7.14	0.08	6.6	2.6	0.49	7.12	7.69	0.22
2.53	0.28	3.71	5.88	0.19	6.54	3.7	0.22	8.82	6.6	0.08	3.51	5.88	0.19	6.54	3.3	0.08	4.05	6.25	0.43	1.96	3.57	0.14	1.77	1.79	0.27	5.45	3.7	0.22	8.82	2.12	0.46	4.28	2.6	0.49	7.12	7.69	0.22	5.05	7.69	0.22	5.05	7.14	0.08	6.6	3.7	0.22	8.82	5.88	0.19
2.53	0.28	3.71	5.88	0.19	6.54	7.69	0.22	5.05	6.6	0.08	3.51	5.88	0.19	6.54	2.7	0.26	3.89	6.25	0.43	1.96	3.57	0.14	1.77	2.12	0.42	6.77	3.7	0.22	8.82	5.88	0.19	6.54	2.6	0.49	7.12	7.69	0.22	5.05	6.6	0.08	3.51	7.14	0.08	6.6	7.14	0.08	6.6	5.88	0.19
2.53	0.28	3.71	5.88	0.19	6.54	5.88	0.19	6.54	3.3	0.08	4.05	3.03	0.46	4.85	7.14	0.08	6.6	2.43	0.55	7.64	5.88	0.19	6.54	2.6	0.49	7.12	2.6	0.73	6.38	7.69	0.22	5.05	3.13	0.58	9.11	3.7	0.22	8.82	7.14	0.08	6.6	5.88	0.19	6.54	2.6	0.49	7.12	5.21	0.38
2.53	0.28	3.71	5.88	0.19	6.54	2.43	0.55	7.64	6.6	0.08	3.51	5.88	0.19	6.54	3.3	0.08	4.05	6.25	0.43	1.96	3.57	0.14	1.77	3.3	0.08	4.05	3.7	0.22	8.82	3.7	0.22	8.82	2.6	0.49	7.12	7.69	0.22	5.05	3.7	0.22	8.82	7.14	0.08	6.6	3.7	0.22	8.82	5.88	0.19
2.53	0.28	3.71	5.88	0.19	6.54	2.43	0.55	7.64	6.6	0.08	3.51	5.88	0.19	6.54	3.3	0.08	4.05	6.25	0.43	1.96	3.57	0.14	1.77	3.3	0.08	4.05	3.7	0.22	8.82	2.12	0.46	4.28	2.6	0.49	7.12	7.69	0.22	5.05	3.7	0.22	8.82	7.14	0.08	6.6	3.7	0.22	8.82	5.88	0.19
2.53	0.28	3.71	5.88	0.19	6.54	2.6	0.49	7.12	6.6	0.08	3.51	5.88	0.19	6.54	3.7	0.22	8.82	6.25	0.43	1.96	3.13	0.58	9.11	2.7	0.26	3.89	2.12	0.46	4.28	3.7	0.22	8.82	7.14	0.08	6.6	5.88	0.19	6.54	7.14	0.08	6.6	5.88	0.19	6.54	5.88	0.19	6.54	7.69	0.22
2.53	0.28	3.71	2.12	0.46	4.28	1.79	0.27	5.45	6.6	0.08	3.51	5.88	0.19	6.54	3.7	0.22	8.82	6.25	0.43	1.96	3.13	0.58	9.11	3.3	0.08	4.05	2.12	0.46	4.28	3.7	0.22	8.82	7.14	0.08	6.6	5.88	0.19	6.54	3.7	0.22	8.82	5.88	0.19	6.54	5.88	0.19	6.54	7.14	0.08
2.53	0.28	3.71	2.12	0.46	4.28	1.79	0.27	5.45	6.6	0.08	3.51	5.88	0.19	6.54	3.7	0.22	8.82	6.25	0.43	1.96	3.13	0.58	9.11	3.3	0.08	4.05	2.12	0.46	4.28	3.7	0.22	8.82	7.14	0.08	6.6	5.88	0.19	6.54	2.43	0.55	7.64	5.88	0.19	6.54	5.88	0.19	6.54	5.88	0.19
2.53	0.28	3.71	2.12	0.46	4.28	1.79	0.27	5.45	6.6	0.08	3.51	5.88	0.19	6.54	3.7	0.22	8.82	6.25	0.43	1.96	3.13	0.58	9.11	3.3	0.08	4.05	2.12	0.46	4.28	7.14	0.08	6.6	7.14	0.08	6.6	5.88	0.19	6.54	2.43	0.55	7.64	5.88	0.19	6.54	5.88	0.19	6.54	5.88	0.19
2.53	0.28	3.71	2.12	0.46	4.28	2.53	0.28	3.71	6.6	0.08	3.51	5.88	0.19	6.54	3.7	0.22	8.82	6.25	0.43	1.96	3.13	0.58	9.11	3.3	0.08	4.05	2.12	0.46	4.28	3.7	0.22	8.82	7.14	0.08	6.6	5.88	0.19	6.54	7.14	0.08	6.6	5.88	0.19	6.54	5.88	0.19	6.54	7.14	0.08
2.53	0.28	3.71	2.12	0.46	4.28	2.6	0.49	7.12	6.6	0.08	3.51	5.88	0.19	6.54	3.7	0.22	8.82	6.25	0.43	1.96	2.7	0.26	3.89	3.3	0.08	4.05	2.12	0.46	4.28	3.7	0.22	8.82	7.14	0.08	6.6	5.88	0.19	6.54	7.14	0.08	6.6	5.88	0.19	6.54	5.88	0.19	6.54	7.69	0.22
2.53	0.28	3.71	2.12	0.46	4.28	2.6	0.49	7.12	6.6	0.08	3.51	5.88	0.19	6.54	3.3	0.08	4.05	6.25	0.43	1.96	3.57	0.14	1.77	3.3	0.08	4.05	7.14	0.08	6.6	2.12	0.46	4.28	2.6	0.49	7.12	7.69	0.22	5.05	7.14	0.08	6.6	7.14	0.08	6.6	3.7	0.22	8.82	7.69	0.22
2.53	0.28	3.71	2.43	0.55	7.64	2.53	0.28	3.71	6.6	0.08	3.51	5.88	0.19	6.54	3.7	0.22	8.82	6.25	0.43	1.96	3.13	0.58	9.11	3.3	0.08	4.05	2.12	0.46	4.28	3.7	0.22	8.82	7.14	0.08	6.6	5.88	0.19	6.54	5.88	0.19	6.54	5.88	0.19	6.54	5.88	0.19	6.54	5.88	0.19
2.53	0.28	3.71	2.43	0.55	7.64	2.53	0.28	3.71	6.6	0.08	3.51	5.88	0.19	6.54	3.7	0.22	8.82	6.25	0.43	1.96	3.13	0.58	9.11	3.3	0.08	4.05	2.12	0.46	4.28	3.7	0.22	8.82	7.14	0.08	6.6	5.88	0.19	6.54	5.88	0.19	6.54	5.88	0.19	6.54	5.88	0.19	6.54	5.88	0.19
2.53	0.28	3.71	2.43	0.55	7.64	2.53	0.28	3.71	6.6	0.08	3.51	5.88	0.19	6.54	3.7	0.22	8.82	6.25	0.43	1.96	3.13	0.58	9.11	3.3	0.08	4.05	2.12	0.46	4.28	3.7	0.22	8.82	7.14	0.08	6.6	5.88	0.19	6.54	5.88	0.19	6.54	5.88	0.19	6.54	5.88	0.19	6.54	5.88	0.19
2.53	0.28	3.71	2.43	0.55	7.64	2.53	0.28	3.71	6.6	0.08	3.51	5.88	0.19	6.54	3.7	0.22	8.82	6.25	0.43	1.96	3.13	0.58	9.11	3.3	0.08	4.05	2.12	0.46	4.28	3.7	0.22	8.82	7.14	0.08	6.6	5.88	0.19	6.54	5.88	0.19	6.54	5.88	0.19	6.54	5.88	0.19	6.54	5.88	0.19
2.53	0.28	3.71	2.43	0.55	7.64	2.53	0.28	3.71	6.6	0.08	3.51	5.88	0.19	6.54	3.7	0.22	8.82	6.25	0.43	1.96	3.13	0.58	9.11	3.3	0.08	4.05	2.12	0.46	4.28	3.7	0.22	8.82	7.14	0.08	6.6	5.88	0.19	6.54	5.88	0.19	6.54	5.88	0.19	6.54	5.88	0.19	6.54	5.88	0.19
2.53	0.28	3.71	2.43	0.55	7.64	2.53	0.28	3.71	6.6	0.08	3.51	5.88	0.19	6.54	3.7	0.22	8.82	6.25	0.43	1.96	3.13	0.58	9.11	3.3	0.08	4.05	2.12	0.46	4.28	3.7	0.22	8.82	7.14	0.08	6.6	5.88	0.19	6.54	5.88	0.19	6.54	5.88	0.19	6.54	5.88	0.19	6.54	5.88	0.19
2.43	0.55	7.64	3.3	0.08	4.05	2.53	0.28	3.71	3.03	0.46	4.85	5.88	0.19	6.54	2.53	0.28	3.71	6.25	0.43	1.96	2.12	0.42	6.77	3.3	0.08	4.05	2.12	0.46	4.28	5.88	0.19	6.54	2.6	0.49	7.12	3.7	0.22	8.82	3.13	0.58	9.11	5.88	0.19	6.54	5.88	0.19	6.54	7.69	0.22
2.43	0.55	7.64	7.14	0.08	6.6	3.7	0.22	8.82	3.03	0.46	4.85	5.88	0.19	6.54	2.7	0.26	3.89	5.88	0.19	6.54	2.6	0.49	7.12	3.3	0.08	4.05	3.7	0.22	8.82	2.43	0.55	7.64	2.43	0.55	7.64	7.69	0.22	5.05	2.6	0.49	7.12	7.14	0.08	6.6	5.88	0.19	6.54	6.6	0.08
2.6	0.49	7.12	2.12	0.46	4.28	5.88	0.19	6.54	5.88	0.19	6.54	5.88	0.19	6.54	3.3	0.08	4.05	6.25	0.43	1.96	2.6	0.73	6.38	3.57	0.14	1.77	3.57	0.14	1.77	5.88	0.19	6.54	2.43	0.55	7.64	7.69	0.22	5.05	3.7	0.22	8.82	5.88	0.19	6.54	5.88	0.19	6.54	6.6	0.08
2.6	0.49	7.12	2.12	0.46	4.28	5.88	0.19	6.54	5.88	0.19	6.54	5.88	0.19	6.54	3.3	0.08	4.05	6.25	0.43	1.96	2.6	0.73	6.38	3.57	0.14	1.77	2.12	0.46	4.28	5.88	0.19	6.54	2.43	0.55	7.64	7.69	0.22	5.05	3.7	0.22	8.82	5.88	0.19	6.54	5.88	0.19	6.54	6.6	0.08
2.6	0.49	7.12	2.53	0.28	3.71	5.88	0.19	6.54	5.88	0.19	6.54	5.88	0.19	6.54	3.3	0.08	4.05	6.25	0.43	1.96	2.6	0.73	6.38	3.57	0.14	1.77	2.12	0.46	4.28	5.21	0.38	1.62	2.43	0.55	7.64	7.14	0.08	6.6	3.7	0.22	8.82	5.88	0.19	6.54	5.88	0.19	6.54	6.6	0.08
2.6	0.49	7.12	2.6	0.49	7.12	3.3	0.08	4.05	6.6	0.08	3.51	5.88	0.19	6.54	3.7	0.22	8.82	6.25	0.43	1.96	2.6	0.73	6.38	3.57	0.14	1.77	2.12	0.46	4.28	7.14	0.08	6.6	2.43	0.55	7.64	5.88	0.19	6.54	7.14	0.08	6.6	5.88	0.19	6.54	5.88	0.19	6.54	3.13	0.58
2.6	0.49	7.12	7.14	0.08	6.6	3.3	0.08	4.05	6.25	0.43	1.96	7.14	0.08	6.6	2.12	0.46	4.28	6.6	0.08	3.51	2.6	0.49	7.12	2.6	0.73	6.38	2.12	0.46	4.28	3.7	0.22	8.82	3.7	0.22	8.82	7.14	0.08	6.6	7.14	0.08	6.6	7.69	0.22	5.05	5.88	0.19	6.54	3.7	0.22
2.6	0.49	7.12	7.14	0.08	6.6	3.3	0.08	4.05	3.03	0.46	4.85	7.14	0.08	6.6	3.7	0.22	8.82	6.6	0.08	3.51	2.6	0.49	7.12	2.6	0.73	6.38	2.6	0.49	7.12	3.7	0.22	8.82	3.7	0.22	8.82	7.14	0.08	6.6	7.14	0.08	6.6	7.69	0.22	5.05	5.88	0.19	6.54	7.14	0.08
2.6	0.49	7.12	7.14	0.08	6.6	3.3	0.08	4.05	3.03	0.46	4.85	7.14	0.08	6.6	3.7	0.22	8.82	6.6	0.08	3.51	2.6	0.49	7.12	2.6	0.73	6.38	2.6	0.49	7.12	7.14	0.08	6.6	3.7	0.22	8.82	7.14	0.08	6.6	7.14	0.08	6.6	7.69	0.22	5.05	5.88	0.19	6.54	7.14	0.08
2.6	0.49	7.12	7.14	0.08	6.6	5.88	0.19	6.54	5.88	0.19	6.54	5.88	0.19	6.54	3.7	0.22	8.82	6.25	0.43	1.96	2.6	0.73	6.38	2.12	0.42	6.77	2.12	0.46	4.28	5.88	0.19	6.54	2.43	0.55	7.64	7.69	0.22	5.05	3.7	0.22	8.82	5.88	0.19	6.54	5.88	0.19	6.54	6.6	0.08
2.6	0.49	7.12	7.14	0.08	6.6	7.14	0.08	6.6	6.6	0.08	3.51	5.88	0.19	6.54	3.7	0.22	8.82	6.25	0.43	1.96	3.57	0.14	1.77	3.3	0.08	4.05	2.12	0.46	4.28	7.14	0.08	6.6	2.43	0.55	7.64	6.25	0.43	1.96	7.14	0.08	6.6	5.88	0.19	6.54	5.88	0.19	6.54	3.7	0.22
2.6	0.49	7.12	7.14	0.08	6.6	7.14	0.08	6.6	6.6	0.08	3.51	5.88	0.19	6.54	2.6	0.49	7.12	6.25	0.43	1.96	3.57	0.14	1.77	3.3	0.08	4.05	2.12	0.46	4.28	7.69	0.22	5.05	2.43	0.55	7.64	6.25	0.43	1.96	7.14	0.08	6.6	5.88	0.19	6.54	5.88	0.19	6.54	3.7	0.22
2.6	0.49	7.12	7.14	0.08	6.6	7.14	0.08	6.6	6.6	0.08	3.51	5.88	0.19	6.54	2.6	0.49	7.12	6.25	0.43	1.96	3.57	0.14	1.77	3.3	0.08	4.05	2.12	0.46	4.28	7.14	0.08	6.6	2.43	0.55	7.64	5.88	0.19	6.54	7.14	0.08	6.6	5.88	0.19	6.54	5.88	0.19	6.54	3.7	0.22
2.6	0.49	7.12	3.03	0.46	4.85	2.6	0.73	6.38	3.03	0.46	4.85	5.88	0.19	6.54	2.43	0.55	7.64	6.25	0.43	1.96	2.6	0.73	6.38	2.6	0.49	7.12	2.12	0.46	4.28	3.3	0.08	4.05	3.7	0.22	8.82	5.88	0.19	6.54	5.88	0.19	6.54	5.88	0.19	6.54	2.6	0.49	7.12	5.88	0.19
2.6	0.49	7.12	3.03	0.46	4.85	2.6	0.73	6.38	3.03	0.46	4.85	5.88	0.19	6.54	2.43	0.55	7.64	6.25	0.43	1.96	2.6	0.73	6.38	2.6	0.49	7.12	2.12	0.46	4.28	3.3	0.08	4.05	3.7	0.22	8.82	5.88	0.19	6.54	5.88	0.19	6.54	5.88	0.19	6.54	2.6	0.49	7.12	5.88	0.19
[truncated: 727 more columns]
