# Supplementary material for: Representation Learning for Class C G Protein-Coupled Receptors Classification
Source: Molecules. 2018 Mar 19;23(3):690. doi: 10.3390/molecules23030690 (PMC6017523; doi:10.3390/molecules23030690)
Supplement: Supplementary file 1 [file molecules-23-00690-s001.zip › SupplementaryMaterial/AAindexCombinations/3-index/X-247-80-166.csv]

3.7	1	0.22	7.69	4	0.22	2.12	2.95	0.42	3.57	4.66	0.14	7.69	4	0.22	2.53	6.13	0.28	6.25	8.08	0.43	2.12	2.95	0.42	2.43	1.6	0.55	3.7	1	0.22	6.6	5.89	0.08	3.7	1	0.22	7.69	4	0.22	3.7	1	0.22	2.12	2.72	0.46	3.7	1	0.22	7.14	3
3.7	1	0.22	7.69	4	0.22	2.53	6.13	0.28	7.14	3	0.08	5.88	4	0.19	2.7	3.95	0.26	3.03	6.47	0.46	2.6	2.78	0.73	2.6	2.6	0.49	2.12	2.72	0.46	3.03	6.47	0.46	3.7	1	0.22	7.69	4	0.22	3.7	1	0.22	2.43	1.6	0.55	5.88	4	0.19	7.69	4
3.7	1	0.22	1.79	4.77	0.27	2.7	3.95	0.26	3.57	4.66	0.14	5.21	4.43	0.38	2.6	2.78	0.73	6.25	8.08	0.43	7.14	3	0.08	2.43	1.6	0.55	7.14	3	0.08	3.03	6.47	0.46	2.6	2.6	0.49	7.69	4	0.22	7.14	3	0.08	2.12	2.72	0.46	5.21	4.43	0.38	3.03	2.43
3.7	1	0.22	7.14	3	0.08	3.3	3.78	0.08	6.6	5.89	0.08	5.88	4	0.19	2.43	1.6	0.55	6.6	5.89	0.08	2.6	2.6	0.49	2.6	2.78	0.73	6.6	5.89	0.08	5.21	4.43	0.38	3.13	0	0.58	7.69	4	0.22	7.14	3	0.08	5.88	4	0.19	7.14	3	0.08	6.6	5.89
2.6	2.78	0.73	3.7	1	0.22	3.3	3.78	0.08	3.03	6.47	0.46	5.88	4	0.19	2.53	6.13	0.28	6.25	8.08	0.43	3.3	3.78	0.08	2.6	2.78	0.73	2.53	6.13	0.28	6.25	8.08	0.43	3.7	1	0.22	7.69	4	0.22	7.14	3	0.08	7.69	4	0.22	5.88	4	0.19	2.6	2.6
2.6	2.78	0.73	5.88	4	0.19	2.53	6.13	0.28	3.3	3.78	0.08	2.12	2.95	0.42	3.13	0	0.58	6.6	5.89	0.08	7.14	3	0.08	3.03	6.47	0.46	2.6	2.6	0.49	3.3	3.78	0.08	3.7	1	0.22	5.21	4.43	0.38	5.88	4	0.19	3.03	6.47	0.46	3.7	1	0.22	7.69	4
3.3	3.78	0.08	3.7	1	0.22	1.79	4.77	0.27	3.03	6.47	0.46	7.69	4	0.22	5.88	4	0.19	6.25	8.08	0.43	2.12	2.95	0.42	2.6	2.78	0.73	2.12	2.72	0.46	5.88	4	0.19	3.7	1	0.22	7.69	4	0.22	5.21	4.43	0.38	5.88	4	0.19	2.6	2.6	0.49	7.14	3
3.3	3.78	0.08	3.7	1	0.22	7.14	3	0.08	3.57	4.66	0.14	5.21	4.43	0.38	3.3	3.78	0.08	3.03	6.47	0.46	2.43	1.6	0.55	2.43	1.6	0.55	7.14	3	0.08	6.25	8.08	0.43	3.7	1	0.22	7.69	4	0.22	2.43	1.6	0.55	2.43	1.6	0.55	7.69	4	0.22	3.7	1
3.3	3.78	0.08	7.69	4	0.22	7.69	4	0.22	2.12	2.95	0.42	7.69	4	0.22	2.43	1.6	0.55	6.6	5.89	0.08	2.53	6.13	0.28	2.6	2.78	0.73	1.79	4.77	0.27	3.03	6.47	0.46	6.6	5.89	0.08	7.69	4	0.22	7.69	4	0.22	3.7	1	0.22	3.03	2.43	0.2	3.03	2.43
3.3	3.78	0.08	5.88	4	0.19	3.3	3.78	0.08	3.03	6.47	0.46	5.88	4	0.19	3.57	4.66	0.14	6.25	8.08	0.43	3.03	6.47	0.46	3.3	3.78	0.08	3.7	1	0.22	2.12	2.72	0.46	3.7	1	0.22	7.14	3	0.08	5.88	4	0.19	5.88	4	0.19	2.43	1.6	0.55	7.14	3
3.3	3.78	0.08	5.88	4	0.19	2.7	3.95	0.26	2.12	2.72	0.46	6.6	5.89	0.08	2.43	1.6	0.55	6.25	8.08	0.43	2.12	2.95	0.42	2.43	1.6	0.55	2.43	1.6	0.55	3.7	1	0.22	7.69	4	0.22	7.69	4	0.22	2.6	2.6	0.49	6.6	5.89	0.08	3.03	6.47	0.46	7.69	4
3.3	3.78	0.08	5.88	4	0.19	2.7	3.95	0.26	3.03	6.47	0.46	6.6	5.89	0.08	3.13	0	0.58	1.79	4.77	0.27	2.12	2.95	0.42	5.88	4	0.19	5.21	4.43	0.38	3.03	6.47	0.46	3.7	1	0.22	7.14	3	0.08	2.12	2.72	0.46	3.7	1	0.22	5.21	4.43	0.38	3.13	0
3.3	3.78	0.08	5.88	4	0.19	2.7	3.95	0.26	3.03	6.47	0.46	5.21	4.43	0.38	2.53	6.13	0.28	6.25	8.08	0.43	2.6	2.78	0.73	2.43	1.6	0.55	2.12	2.72	0.46	3.03	6.47	0.46	3.7	1	0.22	5.88	4	0.19	7.14	3	0.08	2.12	2.72	0.46	3.7	1	0.22	3.7	1
3.3	3.78	0.08	2.12	2.72	0.46	3.03	6.47	0.46	3.3	3.78	0.08	5.88	4	0.19	2.6	2.6	0.49	6.6	5.89	0.08	3.03	6.47	0.46	2.43	1.6	0.55	7.69	4	0.22	2.7	3.95	0.26	2.12	2.95	0.42	7.14	3	0.08	7.69	4	0.22	5.21	4.43	0.38	5.88	4	0.19	7.69	4
3.3	3.78	0.08	2.53	6.13	0.28	5.88	4	0.19	3.03	6.47	0.46	5.21	4.43	0.38	1.79	4.77	0.27	3.7	1	0.22	2.12	2.95	0.42	2.43	1.6	0.55	1.79	4.77	0.27	3.3	3.78	0.08	3.13	0	0.58	7.14	3	0.08	5.88	4	0.19	5.88	4	0.19	7.69	4	0.22	2.6	2.6
6.6	5.89	0.08	7.69	4	0.22	3.3	3.78	0.08	3.03	6.47	0.46	5.88	4	0.19	3.57	4.66	0.14	6.25	8.08	0.43	2.43	1.6	0.55	2.43	1.6	0.55	2.12	2.72	0.46	6.25	8.08	0.43	3.7	1	0.22	7.69	4	0.22	7.14	3	0.08	2.12	2.72	0.46	7.14	3	0.08	7.14	3
6.6	5.89	0.08	2.53	6.13	0.28	2.53	6.13	0.28	3.57	4.66	0.14	5.88	4	0.19	2.53	6.13	0.28	7.69	4	0.22	2.6	2.6	0.49	2.6	2.78	0.73	3.13	0	0.58	2.12	2.72	0.46	3.7	1	0.22	5.88	4	0.19	5.88	4	0.19	7.14	3	0.08	7.14	3	0.08	7.69	4
3.57	4.66	0.14	2.53	6.13	0.28	2.6	2.6	0.49	6.6	5.89	0.08	6.25	8.08	0.43	2.43	1.6	0.55	6.6	5.89	0.08	2.53	6.13	0.28	3.3	3.78	0.08	1.79	4.77	0.27	3.3	3.78	0.08	2.7	3.95	0.26	7.69	4	0.22	2.6	2.6	0.49	2.53	6.13	0.28	5.88	4	0.19	7.69	4
7.69	4	0.22	3.3	3.78	0.08	5.88	4	0.19	3.3	3.78	0.08	2.12	2.72	0.46	7.14	3	0.08	7.69	4	0.22	2.12	2.95	0.42	2.53	6.13	0.28	3.7	1	0.22	6.25	8.08	0.43	2.6	2.6	0.49	2.6	2.6	0.49	3.7	1	0.22	7.69	4	0.22	7.14	3	0.08	7.69	4
7.69	4	0.22	7.14	3	0.08	3.3	3.78	0.08	6.6	5.89	0.08	5.88	4	0.19	2.43	1.6	0.55	6.6	5.89	0.08	2.6	2.6	0.49	3.3	3.78	0.08	5.88	4	0.19	5.21	4.43	0.38	3.13	0	0.58	7.69	4	0.22	7.14	3	0.08	5.88	4	0.19	7.14	3	0.08	7.69	4
1.79	4.77	0.27	3.7	1	0.22	5.88	4	0.19	7.14	3	0.08	7.69	4	0.22	3.3	3.78	0.08	6.25	8.08	0.43	5.21	4.43	0.38	2.43	1.6	0.55	2.12	2.72	0.46	6.25	8.08	0.43	3.7	1	0.22	5.88	4	0.19	7.14	3	0.08	2.12	2.72	0.46	5.88	4	0.19	7.14	3
1.79	4.77	0.27	3.3	3.78	0.08	7.69	4	0.22	2.7	3.95	0.26	5.88	4	0.19	2.43	1.6	0.55	7.69	4	0.22	1.79	4.77	0.27	1.79	4.77	0.27	2.12	2.72	0.46	3.3	3.78	0.08	3.13	0	0.58	5.88	4	0.19	7.69	4	0.22	7.69	4	0.22	3.7	1	0.22	7.69	4
1.79	4.77	0.27	5.88	4	0.19	7.69	4	0.22	3.03	2.43	0.2	7.69	4	0.22	5.21	4.43	0.38	3.7	1	0.22	2.6	2.78	0.73	2.43	1.6	0.55	1.79	4.77	0.27	3.3	3.78	0.08	3.13	0	0.58	7.14	3	0.08	3.03	2.43	0.2	5.88	4	0.19	7.69	4	0.22	5.88	4
1.79	4.77	0.27	5.88	4	0.19	2.12	2.72	0.46	3.3	3.78	0.08	1.79	4.77	0.27	1.79	4.77	0.27	5.21	4.43	0.38	3.3	3.78	0.08	1.79	4.77	0.27	7.14	3	0.08	6.25	8.08	0.43	2.7	3.95	0.26	7.69	4	0.22	2.6	2.6	0.49	7.69	4	0.22	3.7	1	0.22	2.6	2.6
1.79	4.77	0.27	7.14	3	0.08	3.3	3.78	0.08	6.6	5.89	0.08	5.88	4	0.19	2.43	1.6	0.55	6.6	5.89	0.08	3.3	3.78	0.08	3.3	3.78	0.08	2.12	2.95	0.42	5.21	4.43	0.38	3.13	0	0.58	7.69	4	0.22	5.88	4	0.19	5.88	4	0.19	2.6	2.6	0.49	3.7	1
1.79	4.77	0.27	7.14	3	0.08	5.88	4	0.19	2.53	6.13	0.28	6.6	5.89	0.08	2.12	2.95	0.42	6.25	8.08	0.43	2.53	6.13	0.28	3.13	0	0.58	3.7	1	0.22	6.6	5.89	0.08	3.7	1	0.22	7.69	4	0.22	5.88	4	0.19	6.6	5.89	0.08	3.03	6.47	0.46	7.69	4
1.79	4.77	0.27	7.14	3	0.08	7.14	3	0.08	2.6	2.6	0.49	7.69	4	0.22	2.53	6.13	0.28	6.25	8.08	0.43	2.6	2.78	0.73	2.6	2.78	0.73	2.6	2.6	0.49	7.69	4	0.22	2.43	1.6	0.55	7.69	4	0.22	7.14	3	0.08	6.6	5.89	0.08	3.03	6.47	0.46	7.69	4
5.88	4	0.19	3.3	3.78	0.08	7.69	4	0.22	2.53	6.13	0.28	5.88	4	0.19	3.57	4.66	0.14	7.69	4	0.22	1.79	4.77	0.27	2.12	2.95	0.42	2.43	1.6	0.55	5.88	4	0.19	3.13	0	0.58	5.88	4	0.19	6.6	5.89	0.08	7.69	4	0.22	2.43	1.6	0.55	7.69	4
5.88	4	0.19	2.12	2.72	0.46	2.6	2.6	0.49	3.03	6.47	0.46	5.88	4	0.19	3.3	3.78	0.08	6.25	8.08	0.43	2.12	2.95	0.42	3.3	3.78	0.08	2.12	2.72	0.46	7.69	4	0.22	3.7	1	0.22	7.14	3	0.08	2.43	1.6	0.55	5.88	4	0.19	7.69	4	0.22	2.43	1.6
2.12	2.95	0.42	7.69	4	0.22	3.3	3.78	0.08	6.6	5.89	0.08	5.88	4	0.19	2.6	2.6	0.49	6.6	5.89	0.08	2.12	2.95	0.42	3.3	3.78	0.08	7.14	3	0.08	5.21	4.43	0.38	3.13	0	0.58	2.12	2.95	0.42	7.69	4	0.22	5.88	4	0.19	7.14	3	0.08	2.6	2.6
2.12	2.95	0.42	7.69	4	0.22	2.7	3.95	0.26	3.03	6.47	0.46	7.69	4	0.22	2.53	6.13	0.28	5.88	4	0.19	2.12	2.95	0.42	2.43	1.6	0.55	5.88	4	0.19	6.6	5.89	0.08	2.43	1.6	0.55	7.14	3	0.08	7.69	4	0.22	2.12	2.72	0.46	5.21	4.43	0.38	7.14	3
2.12	2.95	0.42	7.69	4	0.22	2.6	2.6	0.49	2.12	2.95	0.42	5.88	4	0.19	2.43	1.6	0.55	5.88	4	0.19	2.53	6.13	0.28	2.6	2.78	0.73	2.12	2.72	0.46	5.88	4	0.19	7.14	3	0.08	7.69	4	0.22	6.6	5.89	0.08	5.88	4	0.19	6.6	5.89	0.08	2.43	1.6
2.12	2.95	0.42	7.69	4	0.22	2.6	2.6	0.49	3.03	6.47	0.46	5.88	4	0.19	2.6	2.6	0.49	7.69	4	0.22	2.43	1.6	0.55	3.57	4.66	0.14	2.12	2.72	0.46	5.88	4	0.19	7.69	4	0.22	7.69	4	0.22	2.6	2.6	0.49	5.88	4	0.19	7.69	4	0.22	7.14	3
2.12	2.72	0.46	3.7	1	0.22	2.6	2.6	0.49	3.57	4.66	0.14	5.88	4	0.19	2.12	2.95	0.42	6.25	8.08	0.43	3.57	4.66	0.14	2.6	2.78	0.73	3.13	0	0.58	7.69	4	0.22	3.7	1	0.22	7.69	4	0.22	5.88	4	0.19	5.88	4	0.19	7.14	3	0.08	7.14	3
2.12	2.72	0.46	3.3	3.78	0.08	2.6	2.78	0.73	3.03	6.47	0.46	7.69	4	0.22	1.79	4.77	0.27	6.25	8.08	0.43	3.3	3.78	0.08	2.6	2.78	0.73	3.7	1	0.22	6.25	8.08	0.43	3.7	1	0.22	7.69	4	0.22	3.13	0	0.58	2.12	2.72	0.46	7.14	3	0.08	2.6	2.6
2.12	2.72	0.46	3.3	3.78	0.08	2.6	2.78	0.73	3.03	6.47	0.46	7.69	4	0.22	1.79	4.77	0.27	6.25	8.08	0.43	3.3	3.78	0.08	2.6	2.78	0.73	3.7	1	0.22	6.25	8.08	0.43	3.7	1	0.22	7.69	4	0.22	3.13	0	0.58	2.12	2.72	0.46	7.14	3	0.08	2.6	2.6
2.12	2.72	0.46	3.3	3.78	0.08	2.6	2.78	0.73	3.03	6.47	0.46	7.69	4	0.22	1.79	4.77	0.27	6.25	8.08	0.43	3.3	3.78	0.08	2.6	2.78	0.73	3.7	1	0.22	6.25	8.08	0.43	3.7	1	0.22	7.69	4	0.22	3.13	0	0.58	2.12	2.72	0.46	7.14	3	0.08	2.6	2.6
2.12	2.72	0.46	3.3	3.78	0.08	2.6	2.78	0.73	3.03	6.47	0.46	7.69	4	0.22	1.79	4.77	0.27	6.25	8.08	0.43	3.3	3.78	0.08	2.6	2.78	0.73	3.7	1	0.22	6.25	8.08	0.43	3.7	1	0.22	7.69	4	0.22	3.13	0	0.58	2.12	2.72	0.46	7.14	3	0.08	2.6	2.6
2.12	2.72	0.46	3.3	3.78	0.08	2.6	2.78	0.73	3.03	6.47	0.46	7.69	4	0.22	1.79	4.77	0.27	6.25	8.08	0.43	3.3	3.78	0.08	2.6	2.78	0.73	3.7	1	0.22	6.25	8.08	0.43	3.7	1	0.22	7.69	4	0.22	3.13	0	0.58	2.12	2.72	0.46	7.14	3	0.08	2.6	2.6
2.12	2.72	0.46	3.3	3.78	0.08	2.6	2.78	0.73	3.03	6.47	0.46	7.69	4	0.22	1.79	4.77	0.27	6.25	8.08	0.43	3.3	3.78	0.08	2.6	2.78	0.73	3.7	1	0.22	6.25	8.08	0.43	3.7	1	0.22	7.69	4	0.22	3.13	0	0.58	2.12	2.72	0.46	7.14	3	0.08	2.6	2.6
2.12	2.72	0.46	3.3	3.78	0.08	2.6	2.78	0.73	3.03	6.47	0.46	7.69	4	0.22	5.21	4.43	0.38	6.25	8.08	0.43	3.3	3.78	0.08	2.6	2.78	0.73	3.7	1	0.22	6.25	8.08	0.43	3.7	1	0.22	7.69	4	0.22	3.13	0	0.58	2.12	2.72	0.46	7.69	4	0.22	2.43	1.6
2.12	2.72	0.46	3.3	3.78	0.08	2.6	2.78	0.73	3.03	6.47	0.46	7.69	4	0.22	2.53	6.13	0.28	6.25	8.08	0.43	3.3	3.78	0.08	2.6	2.78	0.73	3.7	1	0.22	6.25	8.08	0.43	3.7	1	0.22	7.69	4	0.22	3.13	0	0.58	2.12	2.72	0.46	7.14	3	0.08	2.6	2.6
2.12	2.72	0.46	3.3	3.78	0.08	2.6	2.78	0.73	3.03	6.47	0.46	7.69	4	0.22	2.53	6.13	0.28	6.25	8.08	0.43	3.3	3.78	0.08	2.6	2.78	0.73	3.7	1	0.22	6.25	8.08	0.43	3.7	1	0.22	7.69	4	0.22	3.13	0	0.58	2.12	2.72	0.46	7.14	3	0.08	2.6	2.6
2.12	2.72	0.46	3.3	3.78	0.08	2.6	2.78	0.73	3.03	6.47	0.46	7.69	4	0.22	2.53	6.13	0.28	6.25	8.08	0.43	3.3	3.78	0.08	2.6	2.78	0.73	3.7	1	0.22	6.25	8.08	0.43	3.7	1	0.22	7.69	4	0.22	3.13	0	0.58	2.12	2.72	0.46	7.14	3	0.08	2.6	2.6
2.12	2.72	0.46	3.3	3.78	0.08	2.6	2.78	0.73	3.03	6.47	0.46	7.69	4	0.22	2.53	6.13	0.28	6.25	8.08	0.43	3.3	3.78	0.08	2.6	2.78	0.73	3.7	1	0.22	6.25	8.08	0.43	3.7	1	0.22	7.69	4	0.22	3.13	0	0.58	2.12	2.72	0.46	7.14	3	0.08	2.6	2.6
2.12	2.72	0.46	3.3	3.78	0.08	2.6	2.78	0.73	3.03	6.47	0.46	7.69	4	0.22	2.53	6.13	0.28	6.25	8.08	0.43	3.3	3.78	0.08	2.6	2.78	0.73	3.7	1	0.22	6.25	8.08	0.43	3.7	1	0.22	7.69	4	0.22	3.13	0	0.58	2.12	2.72	0.46	7.14	3	0.08	2.6	2.6
2.12	2.72	0.46	3.3	3.78	0.08	2.6	2.78	0.73	3.03	6.47	0.46	7.69	4	0.22	2.53	6.13	0.28	6.25	8.08	0.43	3.3	3.78	0.08	2.6	2.78	0.73	3.7	1	0.22	6.25	8.08	0.43	3.7	1	0.22	7.69	4	0.22	3.13	0	0.58	2.12	2.72	0.46	7.14	3	0.08	2.6	2.6
2.12	2.72	0.46	3.3	3.78	0.08	2.6	2.78	0.73	3.03	6.47	0.46	7.69	4	0.22	2.53	6.13	0.28	6.25	8.08	0.43	3.3	3.78	0.08	2.6	2.78	0.73	3.7	1	0.22	6.25	8.08	0.43	3.7	1	0.22	7.69	4	0.22	3.13	0	0.58	2.12	2.72	0.46	7.14	3	0.08	2.6	2.6
2.12	2.72	0.46	3.3	3.78	0.08	2.6	2.78	0.73	3.03	6.47	0.46	7.69	4	0.22	2.53	6.13	0.28	6.25	8.08	0.43	3.3	3.78	0.08	2.6	2.78	0.73	3.7	1	0.22	6.25	8.08	0.43	3.7	1	0.22	7.69	4	0.22	3.13	0	0.58	2.12	2.72	0.46	7.14	3	0.08	2.6	2.6
2.12	2.72	0.46	3.3	3.78	0.08	2.6	2.78	0.73	3.03	6.47	0.46	7.69	4	0.22	2.53	6.13	0.28	6.25	8.08	0.43	3.3	3.78	0.08	2.6	2.78	0.73	3.7	1	0.22	6.25	8.08	0.43	3.7	1	0.22	7.69	4	0.22	3.13	0	0.58	2.12	2.72	0.46	7.14	3	0.08	2.6	2.6
2.12	2.72	0.46	3.3	3.78	0.08	2.6	2.78	0.73	3.03	6.47	0.46	7.69	4	0.22	2.53	6.13	0.28	6.25	8.08	0.43	3.3	3.78	0.08	2.6	2.78	0.73	3.7	1	0.22	6.25	8.08	0.43	3.7	1	0.22	7.69	4	0.22	3.13	0	0.58	2.12	2.72	0.46	7.14	3	0.08	2.6	2.6
2.12	2.72	0.46	3.3	3.78	0.08	2.6	2.78	0.73	3.03	6.47	0.46	7.69	4	0.22	2.53	6.13	0.28	6.25	8.08	0.43	3.3	3.78	0.08	2.6	2.78	0.73	3.7	1	0.22	6.25	8.08	0.43	3.7	1	0.22	7.69	4	0.22	3.13	0	0.58	2.12	2.72	0.46	7.14	3	0.08	2.6	2.6
2.12	2.72	0.46	3.3	3.78	0.08	2.6	2.78	0.73	3.03	6.47	0.46	7.69	4	0.22	2.53	6.13	0.28	6.25	8.08	0.43	3.3	3.78	0.08	2.6	2.78	0.73	3.7	1	0.22	6.25	8.08	0.43	7.14	3	0.08	7.69	4	0.22	3.13	0	0.58	2.12	2.72	0.46	7.14	3	0.08	2.6	2.6
2.12	2.72	0.46	3.3	3.78	0.08	3.3	3.78	0.08	6.6	5.89	0.08	5.88	4	0.19	1.79	4.77	0.27	5.88	4	0.19	3.3	3.78	0.08	2.43	1.6	0.55	3.13	0	0.58	6.25	8.08	0.43	3.7	1	0.22	7.69	4	0.22	3.13	0	0.58	3.7	1	0.22	5.21	4.43	0.38	2.43	1.6
2.12	2.72	0.46	3.3	3.78	0.08	3.3	3.78	0.08	6.6	5.89	0.08	5.88	4	0.19	2.53	6.13	0.28	2.12	2.72	0.46	3.3	3.78	0.08	2.43	1.6	0.55	3.13	0	0.58	6.25	8.08	0.43	3.7	1	0.22	7.69	4	0.22	3.13	0	0.58	3.7	1	0.22	5.21	4.43	0.38	2.43	1.6
2.12	2.72	0.46	3.3	3.78	0.08	3.3	3.78	0.08	6.6	5.89	0.08	2.6	2.6	0.49	5.88	4	0.19	6.25	8.08	0.43	2.6	2.6	0.49	2.6	2.78	0.73	7.14	3	0.08	3.3	3.78	0.08	3.7	1	0.22	7.69	4	0.22	7.69	4	0.22	3.7	1	0.22	5.21	4.43	0.38	2.6	2.6
2.12	2.72	0.46	3.3	3.78	0.08	3.3	3.78	0.08	3.03	6.47	0.46	7.69	4	0.22	3.57	4.66	0.14	6.25	8.08	0.43	3.3	3.78	0.08	2.6	2.78	0.73	3.7	1	0.22	6.25	8.08	0.43	3.7	1	0.22	7.69	4	0.22	3.13	0	0.58	2.12	2.72	0.46	7.14	3	0.08	2.43	1.6
2.12	2.72	0.46	3.3	3.78	0.08	3.3	3.78	0.08	3.03	6.47	0.46	7.69	4	0.22	5.21	4.43	0.38	6.25	8.08	0.43	3.3	3.78	0.08	2.6	2.78	0.73	3.7	1	0.22	6.25	8.08	0.43	3.7	1	0.22	7.69	4	0.22	3.13	0	0.58	2.12	2.72	0.46	7.69	4	0.22	2.43	1.6
2.12	2.72	0.46	3.3	3.78	0.08	3.3	3.78	0.08	3.03	6.47	0.46	7.69	4	0.22	2.7	3.95	0.26	3.03	6.47	0.46	3.03	6.47	0.46	2.12	2.95	0.42	1.79	4.77	0.27	6.6	5.89	0.08	2.43	1.6	0.55	7.69	4	0.22	7.69	4	0.22	3.03	2.43	0.2	5.21	4.43	0.38	2.6	2.6
2.12	2.72	0.46	3.3	3.78	0.08	3.3	3.78	0.08	3.03	6.47	0.46	7.69	4	0.22	2.53	6.13	0.28	6.25	8.08	0.43	2.43	1.6	0.55	2.6	2.78	0.73	2.43	1.6	0.55	2.7	3.95	0.26	2.43	1.6	0.55	7.69	4	0.22	3.7	1	0.22	3.7	1	0.22	5.21	4.43	0.38	2.6	2.6
2.12	2.72	0.46	3.3	3.78	0.08	3.3	3.78	0.08	3.03	6.47	0.46	7.14	3	0.08	2.6	2.6	0.49	3.03	6.47	0.46	2.6	2.78	0.73	2.43	1.6	0.55	2.43	1.6	0.55	6.25	8.08	0.43	3.13	0	0.58	7.69	4	0.22	3.13	0	0.58	7.14	3	0.08	5.88	4	0.19	3.03	2.43
2.12	2.72	0.46	3.3	3.78	0.08	7.69	4	0.22	2.12	2.95	0.42	7.69	4	0.22	1.79	4.77	0.27	6.6	5.89	0.08	2.6	2.6	0.49	2.6	2.78	0.73	7.69	4	0.22	3.57	4.66	0.14	3.7	1	0.22	7.69	4	0.22	7.14	3	0.08	7.69	4	0.22	5.88	4	0.19	7.14	3
2.12	2.72	0.46	3.3	3.78	0.08	7.69	4	0.22	2.43	1.6	0.55	5.88	4	0.19	2.6	2.6	0.49	6.6	5.89	0.08	5.88	4	0.19	2.53	6.13	0.28	5.88	4	0.19	3.3	3.78	0.08	3.13	0	0.58	7.14	3	0.08	6.6	5.89	0.08	7.69	4	0.22	7.69	4	0.22	5.88	4
2.12	2.72	0.46	3.3	3.78	0.08	7.69	4	0.22	3.03	6.47	0.46	5.88	4	0.19	2.7	3.95	0.26	5.88	4	0.19	3.3	3.78	0.08	3.13	0	0.58	2.6	2.6	0.49	5.21	4.43	0.38	2.43	1.6	0.55	7.14	3	0.08	7.14	3	0.08	7.14	3	0.08	5.88	4	0.19	2.6	2.6
2.12	2.72	0.46	3.3	3.78	0.08	7.69	4	0.22	3.03	6.47	0.46	5.88	4	0.19	2.53	6.13	0.28	2.12	2.72	0.46	3.3	3.78	0.08	2.43	1.6	0.55	3.7	1	0.22	6.25	8.08	0.43	3.7	1	0.22	7.69	4	0.22	3.13	0	0.58	3.7	1	0.22	5.21	4.43	0.38	3.7	1
2.12	2.72	0.46	3.3	3.78	0.08	7.69	4	0.22	3.03	6.47	0.46	5.88	4	0.19	2.53	6.13	0.28	2.12	2.72	0.46	3.3	3.78	0.08	2.43	1.6	0.55	3.7	1	0.22	6.25	8.08	0.43	3.7	1	0.22	7.69	4	0.22	3.13	0	0.58	3.7	1	0.22	5.21	4.43	0.38	3.7	1
2.12	2.72	0.46	3.3	3.78	0.08	2.43	1.6	0.55	3.03	6.47	0.46	5.88	4	0.19	2.53	6.13	0.28	2.12	2.72	0.46	3.3	3.78	0.08	2.43	1.6	0.55	6.6	5.89	0.08	5.88	4	0.19	3.7	1	0.22	7.69	4	0.22	3.13	0	0.58	3.7	1	0.22	5.21	4.43	0.38	2.6	2.6
2.12	2.72	0.46	3.3	3.78	0.08	7.14	3	0.08	1.79	4.77	0.27	2.43	1.6	0.55	7.69	4	0.22	6.6	5.89	0.08	2.43	1.6	0.55	2.6	2.78	0.73	3.7	1	0.22	3.13	0	0.58	2.53	6.13	0.28	2.6	2.6	0.49	5.88	4	0.19	3.13	0	0.58	3.03	2.43	0.2	6.6	5.89
2.12	2.72	0.46	3.3	3.78	0.08	7.14	3	0.08	7.14	3	0.08	7.69	4	0.22	2.43	1.6	0.55	5.88	4	0.19	2.6	2.6	0.49	3.13	0	0.58	2.12	2.72	0.46	2.6	2.78	0.73	6.6	5.89	0.08	2.6	2.78	0.73	1.79	4.77	0.27	6.6	5.89	0.08	5.21	4.43	0.38	7.14	3
2.12	2.72	0.46	3.3	3.78	0.08	7.14	3	0.08	3.03	6.47	0.46	5.88	4	0.19	2.53	6.13	0.28	2.12	2.72	0.46	3.3	3.78	0.08	2.43	1.6	0.55	3.7	1	0.22	6.25	8.08	0.43	3.7	1	0.22	7.69	4	0.22	3.13	0	0.58	3.7	1	0.22	5.21	4.43	0.38	3.7	1
2.12	2.72	0.46	3.3	3.78	0.08	7.14	3	0.08	3.03	6.47	0.46	5.88	4	0.19	2.53	6.13	0.28	2.12	2.72	0.46	3.3	3.78	0.08	2.43	1.6	0.55	3.7	1	0.22	6.25	8.08	0.43	3.7	1	0.22	7.69	4	0.22	3.13	0	0.58	3.7	1	0.22	5.21	4.43	0.38	3.7	1
2.12	2.72	0.46	3.3	3.78	0.08	7.14	3	0.08	3.03	6.47	0.46	5.88	4	0.19	2.53	6.13	0.28	2.12	2.72	0.46	3.3	3.78	0.08	2.43	1.6	0.55	3.7	1	0.22	6.25	8.08	0.43	3.7	1	0.22	7.69	4	0.22	3.13	0	0.58	3.7	1	0.22	5.21	4.43	0.38	3.7	1
2.12	2.72	0.46	3.3	3.78	0.08	7.14	3	0.08	3.03	6.47	0.46	5.88	4	0.19	2.53	6.13	0.28	2.12	2.72	0.46	3.3	3.78	0.08	2.43	1.6	0.55	3.7	1	0.22	6.25	8.08	0.43	3.7	1	0.22	7.69	4	0.22	3.13	0	0.58	3.7	1	0.22	5.21	4.43	0.38	3.7	1
2.12	2.72	0.46	3.3	3.78	0.08	7.14	3	0.08	3.03	6.47	0.46	5.88	4	0.19	2.53	6.13	0.28	2.12	2.72	0.46	3.3	3.78	0.08	2.43	1.6	0.55	3.7	1	0.22	6.25	8.08	0.43	3.7	1	0.22	7.69	4	0.22	3.13	0	0.58	3.7	1	0.22	5.21	4.43	0.38	3.7	1
2.12	2.72	0.46	6.6	5.89	0.08	3.7	1	0.22	2.7	3.95	0.26	6.6	5.89	0.08	3.3	3.78	0.08	6.6	5.89	0.08	3.13	0	0.58	2.43	1.6	0.55	2.43	1.6	0.55	7.69	4	0.22	2.43	1.6	0.55	7.69	4	0.22	2.6	2.6	0.49	6.6	5.89	0.08	3.03	6.47	0.46	7.14	3
2.12	2.72	0.46	7.69	4	0.22	3.3	3.78	0.08	3.57	4.66	0.14	5.21	4.43	0.38	2.7	3.95	0.26	6.25	8.08	0.43	3.7	1	0.22	2.6	2.78	0.73	2.6	2.6	0.49	3.3	3.78	0.08	3.7	1	0.22	7.69	4	0.22	7.14	3	0.08	3.7	1	0.22	5.21	4.43	0.38	2.6	2.6
2.12	2.72	0.46	7.69	4	0.22	3.3	3.78	0.08	3.57	4.66	0.14	5.21	4.43	0.38	2.7	3.95	0.26	6.25	8.08	0.43	6.25	8.08	0.43	2.6	2.78	0.73	2.6	2.6	0.49	2.7	3.95	0.26	3.7	1	0.22	7.69	4	0.22	7.14	3	0.08	3.7	1	0.22	5.21	4.43	0.38	7.69	4
2.12	2.72	0.46	7.69	4	0.22	7.69	4	0.22	1.79	4.77	0.27	5.88	4	0.19	3.3	3.78	0.08	6.25	8.08	0.43	2.6	2.78	0.73	2.43	1.6	0.55	2.12	2.72	0.46	6.25	8.08	0.43	3.7	1	0.22	7.14	3	0.08	5.88	4	0.19	2.12	2.72	0.46	5.88	4	0.19	6.6	5.89
2.12	2.72	0.46	7.69	4	0.22	7.69	4	0.22	1.79	4.77	0.27	5.88	4	0.19	3.3	3.78	0.08	6.25	8.08	0.43	2.6	2.78	0.73	2.43	1.6	0.55	2.12	2.72	0.46	6.25	8.08	0.43	3.7	1	0.22	7.14	3	0.08	5.88	4	0.19	2.12	2.72	0.46	5.88	4	0.19	6.6	5.89
2.12	2.72	0.46	7.69	4	0.22	7.69	4	0.22	1.79	4.77	0.27	5.88	4	0.19	3.3	3.78	0.08	6.25	8.08	0.43	2.6	2.78	0.73	2.43	1.6	0.55	2.12	2.72	0.46	6.25	8.08	0.43	3.7	1	0.22	7.14	3	0.08	5.88	4	0.19	2.12	2.72	0.46	5.88	4	0.19	6.6	5.89
2.12	2.72	0.46	7.69	4	0.22	7.69	4	0.22	1.79	4.77	0.27	5.88	4	0.19	3.3	3.78	0.08	6.25	8.08	0.43	3.13	0	0.58	2.43	1.6	0.55	2.12	2.72	0.46	6.25	8.08	0.43	3.7	1	0.22	7.14	3	0.08	5.88	4	0.19	2.12	2.72	0.46	5.88	4	0.19	6.6	5.89
2.12	2.72	0.46	7.69	4	0.22	7.69	4	0.22	1.79	4.77	0.27	5.88	4	0.19	3.3	3.78	0.08	6.25	8.08	0.43	3.13	0	0.58	2.43	1.6	0.55	2.12	2.72	0.46	6.25	8.08	0.43	3.7	1	0.22	7.14	3	0.08	5.88	4	0.19	2.12	2.72	0.46	5.88	4	0.19	6.6	5.89
2.12	2.72	0.46	7.69	4	0.22	7.69	4	0.22	1.79	4.77	0.27	5.88	4	0.19	3.3	3.78	0.08	6.25	8.08	0.43	3.13	0	0.58	2.43	1.6	0.55	2.12	2.72	0.46	6.25	8.08	0.43	3.7	1	0.22	7.14	3	0.08	5.88	4	0.19	2.12	2.72	0.46	5.88	4	0.19	6.6	5.89
2.12	2.72	0.46	7.69	4	0.22	7.69	4	0.22	1.79	4.77	0.27	5.88	4	0.19	3.3	3.78	0.08	6.25	8.08	0.43	3.57	4.66	0.14	2.43	1.6	0.55	2.12	2.72	0.46	6.25	8.08	0.43	3.7	1	0.22	7.69	4	0.22	7.14	3	0.08	2.12	2.72	0.46	7.14	3	0.08	6.6	5.89
2.12	2.72	0.46	7.69	4	0.22	7.69	4	0.22	1.79	4.77	0.27	5.88	4	0.19	3.3	3.78	0.08	6.25	8.08	0.43	3.57	4.66	0.14	2.43	1.6	0.55	2.12	2.72	0.46	6.25	8.08	0.43	3.7	1	0.22	7.69	4	0.22	7.14	3	0.08	2.12	2.72	0.46	7.14	3	0.08	6.6	5.89
2.12	2.72	0.46	7.69	4	0.22	7.69	4	0.22	1.79	4.77	0.27	5.88	4	0.19	3.3	3.78	0.08	6.25	8.08	0.43	3.57	4.66	0.14	2.43	1.6	0.55	2.12	2.72	0.46	6.25	8.08	0.43	3.7	1	0.22	7.69	4	0.22	7.14	3	0.08	2.12	2.72	0.46	7.14	3	0.08	6.6	5.89
2.12	2.72	0.46	7.69	4	0.22	7.69	4	0.22	1.79	4.77	0.27	5.88	4	0.19	3.3	3.78	0.08	6.25	8.08	0.43	3.57	4.66	0.14	2.43	1.6	0.55	2.12	2.72	0.46	6.25	8.08	0.43	3.7	1	0.22	5.21	4.43	0.38	7.14	3	0.08	2.12	2.72	0.46	7.14	3	0.08	6.6	5.89
2.12	2.72	0.46	7.69	4	0.22	7.69	4	0.22	1.79	4.77	0.27	5.88	4	0.19	3.3	3.78	0.08	6.25	8.08	0.43	3.57	4.66	0.14	2.43	1.6	0.55	2.12	2.72	0.46	6.25	8.08	0.43	3.7	1	0.22	7.14	3	0.08	7.69	4	0.22	2.12	2.72	0.46	7.14	3	0.08	6.6	5.89
2.12	2.72	0.46	7.69	4	0.22	7.69	4	0.22	1.79	4.77	0.27	5.88	4	0.19	3.3	3.78	0.08	6.25	8.08	0.43	3.57	4.66	0.14	2.43	1.6	0.55	2.12	2.72	0.46	6.25	8.08	0.43	3.7	1	0.22	7.14	3	0.08	7.69	4	0.22	2.12	2.72	0.46	7.14	3	0.08	6.6	5.89
2.12	2.72	0.46	7.69	4	0.22	7.69	4	0.22	1.79	4.77	0.27	5.88	4	0.19	3.3	3.78	0.08	6.25	8.08	0.43	3.57	4.66	0.14	2.43	1.6	0.55	2.12	2.72	0.46	6.25	8.08	0.43	3.7	1	0.22	7.14	3	0.08	7.69	4	0.22	2.12	2.72	0.46	7.14	3	0.08	6.6	5.89
2.12	2.72	0.46	7.69	4	0.22	7.69	4	0.22	1.79	4.77	0.27	5.88	4	0.19	3.3	3.78	0.08	6.25	8.08	0.43	3.57	4.66	0.14	2.43	1.6	0.55	2.12	2.72	0.46	6.25	8.08	0.43	3.7	1	0.22	7.14	3	0.08	7.69	4	0.22	2.12	2.72	0.46	7.14	3	0.08	6.6	5.89
2.12	2.72	0.46	7.69	4	0.22	7.69	4	0.22	1.79	4.77	0.27	5.88	4	0.19	3.3	3.78	0.08	6.25	8.08	0.43	3.57	4.66	0.14	2.43	1.6	0.55	2.12	2.72	0.46	6.25	8.08	0.43	3.7	1	0.22	7.14	3	0.08	7.69	4	0.22	2.12	2.72	0.46	7.14	3	0.08	6.6	5.89
2.12	2.72	0.46	7.69	4	0.22	7.69	4	0.22	1.79	4.77	0.27	5.88	4	0.19	3.3	3.78	0.08	6.25	8.08	0.43	3.57	4.66	0.14	2.43	1.6	0.55	2.12	2.72	0.46	6.25	8.08	0.43	3.7	1	0.22	7.14	3	0.08	7.69	4	0.22	2.12	2.72	0.46	7.14	3	0.08	6.6	5.89
2.12	2.72	0.46	7.69	4	0.22	7.69	4	0.22	1.79	4.77	0.27	5.88	4	0.19	3.3	3.78	0.08	6.25	8.08	0.43	3.57	4.66	0.14	2.43	1.6	0.55	2.12	2.72	0.46	6.25	8.08	0.43	3.7	1	0.22	7.14	3	0.08	7.14	3	0.08	2.12	2.72	0.46	7.14	3	0.08	6.6	5.89
2.12	2.72	0.46	7.69	4	0.22	7.69	4	0.22	1.79	4.77	0.27	5.88	4	0.19	3.3	3.78	0.08	6.25	8.08	0.43	3.57	4.66	0.14	2.43	1.6	0.55	2.12	2.72	0.46	6.25	8.08	0.43	3.7	1	0.22	7.14	3	0.08	7.14	3	0.08	2.12	2.72	0.46	7.14	3	0.08	6.6	5.89
2.12	2.72	0.46	7.69	4	0.22	7.69	4	0.22	1.79	4.77	0.27	5.88	4	0.19	3.3	3.78	0.08	6.25	8.08	0.43	3.57	4.66	0.14	2.43	1.6	0.55	2.12	2.72	0.46	6.25	8.08	0.43	3.7	1	0.22	7.14	3	0.08	7.14	3	0.08	2.12	2.72	0.46	7.14	3	0.08	6.6	5.89
2.12	2.72	0.46	7.69	4	0.22	7.69	4	0.22	1.79	4.77	0.27	5.88	4	0.19	3.3	3.78	0.08	6.25	8.08	0.43	3.57	4.66	0.14	2.43	1.6	0.55	2.12	2.72	0.46	6.25	8.08	0.43	3.7	1	0.22	7.14	3	0.08	7.14	3	0.08	2.12	2.72	0.46	7.14	3	0.08	6.6	5.89
2.12	2.72	0.46	7.69	4	0.22	7.69	4	0.22	1.79	4.77	0.27	5.88	4	0.19	3.3	3.78	0.08	6.25	8.08	0.43	3.57	4.66	0.14	2.43	1.6	0.55	2.12	2.72	0.46	6.25	8.08	0.43	3.7	1	0.22	7.14	3	0.08	7.14	3	0.08	2.12	2.72	0.46	7.14	3	0.08	6.6	5.89
2.12	2.72	0.46	7.69	4	0.22	7.69	4	0.22	1.79	4.77	0.27	5.88	4	0.19	3.3	3.78	0.08	6.25	8.08	0.43	3.57	4.66	0.14	2.43	1.6	0.55	2.12	2.72	0.46	6.25	8.08	0.43	3.7	1	0.22	7.14	3	0.08	7.14	3	0.08	2.12	2.72	0.46	7.14	3	0.08	6.6	5.89
2.12	2.72	0.46	7.69	4	0.22	7.69	4	0.22	1.79	4.77	0.27	5.88	4	0.19	3.3	3.78	0.08	6.25	8.08	0.43	3.57	4.66	0.14	2.43	1.6	0.55	2.12	2.72	0.46	6.25	8.08	0.43	3.7	1	0.22	7.14	3	0.08	7.14	3	0.08	2.12	2.72	0.46	7.14	3	0.08	6.6	5.89
2.12	2.72	0.46	7.69	4	0.22	7.69	4	0.22	1.79	4.77	0.27	5.88	4	0.19	3.3	3.78	0.08	6.25	8.08	0.43	3.57	4.66	0.14	2.43	1.6	0.55	2.12	2.72	0.46	6.25	8.08	0.43	3.7	1	0.22	7.14	3	0.08	7.14	3	0.08	2.12	2.72	0.46	7.14	3	0.08	6.6	5.89
2.12	2.72	0.46	7.69	4	0.22	7.69	4	0.22	1.79	4.77	0.27	5.88	4	0.19	3.3	3.78	0.08	6.25	8.08	0.43	3.57	4.66	0.14	2.43	1.6	0.55	2.12	2.72	0.46	6.25	8.08	0.43	3.7	1	0.22	7.14	3	0.08	7.14	3	0.08	2.12	2.72	0.46	7.14	3	0.08	6.6	5.89
2.12	2.72	0.46	7.69	4	0.22	7.69	4	0.22	1.79	4.77	0.27	5.88	4	0.19	3.3	3.78	0.08	6.25	8.08	0.43	3.57	4.66	0.14	2.43	1.6	0.55	2.12	2.72	0.46	6.25	8.08	0.43	3.7	1	0.22	7.14	3	0.08	7.14	3	0.08	2.12	2.72	0.46	7.14	3	0.08	6.6	5.89
2.12	2.72	0.46	7.69	4	0.22	7.69	4	0.22	1.79	4.77	0.27	5.88	4	0.19	3.3	3.78	0.08	6.25	8.08	0.43	3.57	4.66	0.14	2.43	1.6	0.55	2.12	2.72	0.46	6.25	8.08	0.43	3.7	1	0.22	7.14	3	0.08	7.14	3	0.08	2.12	2.72	0.46	7.14	3	0.08	6.6	5.89
2.12	2.72	0.46	7.69	4	0.22	7.69	4	0.22	1.79	4.77	0.27	5.88	4	0.19	3.3	3.78	0.08	6.25	8.08	0.43	3.57	4.66	0.14	2.43	1.6	0.55	2.12	2.72	0.46	6.25	8.08	0.43	3.7	1	0.22	7.14	3	0.08	7.14	3	0.08	2.12	2.72	0.46	7.14	3	0.08	6.6	5.89
2.12	2.72	0.46	7.69	4	0.22	7.69	4	0.22	1.79	4.77	0.27	5.88	4	0.19	3.3	3.78	0.08	6.25	8.08	0.43	3.57	4.66	0.14	2.43	1.6	0.55	2.12	2.72	0.46	6.25	8.08	0.43	3.7	1	0.22	7.14	3	0.08	7.14	3	0.08	2.12	2.72	0.46	7.14	3	0.08	6.6	5.89
2.12	2.72	0.46	7.69	4	0.22	7.69	4	0.22	1.79	4.77	0.27	5.88	4	0.19	3.3	3.78	0.08	6.25	8.08	0.43	3.57	4.66	0.14	2.43	1.6	0.55	2.12	2.72	0.46	6.25	8.08	0.43	3.7	1	0.22	7.14	3	0.08	7.14	3	0.08	2.12	2.72	0.46	7.14	3	0.08	6.6	5.89
2.12	2.72	0.46	7.69	4	0.22	7.69	4	0.22	1.79	4.77	0.27	5.88	4	0.19	3.3	3.78	0.08	6.25	8.08	0.43	3.57	4.66	0.14	2.43	1.6	0.55	2.12	2.72	0.46	6.25	8.08	0.43	3.7	1	0.22	7.14	3	0.08	7.14	3	0.08	2.12	2.72	0.46	7.14	3	0.08	6.6	5.89
2.12	2.72	0.46	7.69	4	0.22	7.69	4	0.22	1.79	4.77	0.27	5.88	4	0.19	3.3	3.78	0.08	6.25	8.08	0.43	3.57	4.66	0.14	2.43	1.6	0.55	2.12	2.72	0.46	6.25	8.08	0.43	3.7	1	0.22	7.14	3	0.08	7.14	3	0.08	2.12	2.72	0.46	7.14	3	0.08	6.6	5.89
2.12	2.72	0.46	7.69	4	0.22	7.69	4	0.22	1.79	4.77	0.27	5.88	4	0.19	3.3	3.78	0.08	6.25	8.08	0.43	2.12	2.95	0.42	2.43	1.6	0.55	2.12	2.72	0.46	6.25	8.08	0.43	3.7	1	0.22	7.14	3	0.08	5.88	4	0.19	2.12	2.72	0.46	5.88	4	0.19	6.6	5.89
2.12	2.72	0.46	7.69	4	0.22	7.69	4	0.22	1.79	4.77	0.27	5.88	4	0.19	3.3	3.78	0.08	6.25	8.08	0.43	2.43	1.6	0.55	2.43	1.6	0.55	2.12	2.72	0.46	6.25	8.08	0.43	3.7	1	0.22	7.14	3	0.08	7.14	3	0.08	2.12	2.72	0.46	5.88	4	0.19	5.88	4
2.12	2.72	0.46	7.69	4	0.22	7.69	4	0.22	2.12	2.95	0.42	2.7	3.95	0.26	2.43	1.6	0.55	6.25	8.08	0.43	5.21	4.43	0.38	2.43	1.6	0.55	2.12	2.72	0.46	2.43	1.6	0.55	7.14	3	0.08	7.69	4	0.22	2.6	2.6	0.49	6.6	5.89	0.08	5.88	4	0.19	7.69	4
2.12	2.72	0.46	7.69	4	0.22	2.7	3.95	0.26	3.03	6.47	0.46	5.88	4	0.19	2.7	3.95	0.26	6.25	8.08	0.43	2.6	2.6	0.49	2.6	2.78	0.73	2.12	2.72	0.46	6.6	5.89	0.08	2.43	1.6	0.55	7.69	4	0.22	3.7	1	0.22	7.69	4	0.22	2.43	1.6	0.55	7.69	4
2.12	2.72	0.46	7.69	4	0.22	2.6	2.6	0.49	2.53	6.13	0.28	7.14	3	0.08	2.43	1.6	0.55	6.25	8.08	0.43	2.6	2.78	0.73	3.57	4.66	0.14	2.12	2.72	0.46	7.14	3	0.08	2.43	1.6	0.55	7.69	4	0.22	3.7	1	0.22	7.69	4	0.22	5.88	4	0.19	7.14	3
2.12	2.72	0.46	7.69	4	0.22	7.14	3	0.08	1.79	4.77	0.27	5.88	4	0.19	3.3	3.78	0.08	6.25	8.08	0.43	2.6	2.78	0.73	2.43	1.6	0.55	2.12	2.72	0.46	6.25	8.08	0.43	3.7	1	0.22	7.14	3	0.08	5.88	4	0.19	2.12	2.72	0.46	5.88	4	0.19	6.6	5.89
2.12	2.72	0.46	7.69	4	0.22	7.14	3	0.08	1.79	4.77	0.27	5.88	4	0.19	3.3	3.78	0.08	6.25	8.08	0.43	2.6	2.78	0.73	2.43	1.6	0.55	2.12	2.72	0.46	6.25	8.08	0.43	3.7	1	0.22	7.14	3	0.08	5.88	4	0.19	2.12	2.72	0.46	5.88	4	0.19	6.6	5.89
2.12	2.72	0.46	7.69	4	0.22	7.14	3	0.08	1.79	4.77	0.27	5.88	4	0.19	3.3	3.78	0.08	6.25	8.08	0.43	2.6	2.78	0.73	2.43	1.6	0.55	2.12	2.72	0.46	6.25	8.08	0.43	3.7	1	0.22	7.14	3	0.08	5.88	4	0.19	2.12	2.72	0.46	5.88	4	0.19	6.6	5.89
2.12	2.72	0.46	7.69	4	0.22	7.14	3	0.08	1.79	4.77	0.27	5.88	4	0.19	3.3	3.78	0.08	6.25	8.08	0.43	2.6	2.78	0.73	2.43	1.6	0.55	2.12	2.72	0.46	6.25	8.08	0.43	3.7	1	0.22	7.14	3	0.08	5.88	4	0.19	2.12	2.72	0.46	5.88	4	0.19	6.6	5.89
2.12	2.72	0.46	7.69	4	0.22	7.14	3	0.08	1.79	4.77	0.27	5.88	4	0.19	3.3	3.78	0.08	6.25	8.08	0.43	2.6	2.78	0.73	2.43	1.6	0.55	2.12	2.72	0.46	6.25	8.08	0.43	3.7	1	0.22	7.14	3	0.08	5.88	4	0.19	2.12	2.72	0.46	5.88	4	0.19	6.6	5.89
2.12	2.72	0.46	7.69	4	0.22	7.14	3	0.08	1.79	4.77	0.27	5.88	4	0.19	3.3	3.78	0.08	6.25	8.08	0.43	3.13	0	0.58	2.43	1.6	0.55	2.12	2.72	0.46	6.25	8.08	0.43	3.7	1	0.22	3.7	1	0.22	7.14	3	0.08	2.12	2.72	0.46	7.14	3	0.08	3.7	1
2.12	2.72	0.46	7.69	4	0.22	7.14	3	0.08	1.79	4.77	0.27	5.88	4	0.19	3.3	3.78	0.08	6.25	8.08	0.43	3.57	4.66	0.14	2.43	1.6	0.55	2.12	2.72	0.46	6.25	8.08	0.43	3.7	1	0.22	7.14	3	0.08	7.69	4	0.22	2.12	2.72	0.46	7.14	3	0.08	6.6	5.89
2.12	2.72	0.46	7.69	4	0.22	7.14	3	0.08	1.79	4.77	0.27	5.88	4	0.19	3.3	3.78	0.08	6.25	8.08	0.43	3.57	4.66	0.14	2.43	1.6	0.55	2.12	2.72	0.46	6.25	8.08	0.43	3.7	1	0.22	7.14	3	0.08	7.69	4	0.22	2.12	2.72	0.46	7.14	3	0.08	6.6	5.89
2.12	2.72	0.46	7.69	4	0.22	7.14	3	0.08	1.79	4.77	0.27	5.88	4	0.19	3.3	3.78	0.08	6.25	8.08	0.43	3.57	4.66	0.14	2.43	1.6	0.55	2.12	2.72	0.46	6.25	8.08	0.43	3.7	1	0.22	7.14	3	0.08	7.69	4	0.22	2.12	2.72	0.46	7.14	3	0.08	6.6	5.89
2.12	2.72	0.46	7.69	4	0.22	7.14	3	0.08	1.79	4.77	0.27	5.88	4	0.19	3.3	3.78	0.08	6.25	8.08	0.43	3.57	4.66	0.14	2.43	1.6	0.55	2.12	2.72	0.46	6.25	8.08	0.43	3.7	1	0.22	7.14	3	0.08	7.69	4	0.22	2.12	2.72	0.46	7.14	3	0.08	6.6	5.89
2.12	2.72	0.46	7.69	4	0.22	7.14	3	0.08	1.79	4.77	0.27	5.88	4	0.19	3.3	3.78	0.08	6.25	8.08	0.43	3.57	4.66	0.14	2.43	1.6	0.55	2.12	2.72	0.46	6.25	8.08	0.43	3.7	1	0.22	7.14	3	0.08	7.69	4	0.22	2.43	1.6	0.55	7.14	3	0.08	6.6	5.89
2.12	2.72	0.46	7.69	4	0.22	7.14	3	0.08	1.79	4.77	0.27	5.88	4	0.19	3.3	3.78	0.08	6.25	8.08	0.43	2.43	1.6	0.55	2.43	1.6	0.55	2.12	2.72	0.46	6.25	8.08	0.43	3.7	1	0.22	7.14	3	0.08	7.69	4	0.22	2.12	2.72	0.46	7.14	3	0.08	5.88	4
2.12	2.72	0.46	7.69	4	0.22	7.14	3	0.08	1.79	4.77	0.27	5.88	4	0.19	3.3	3.78	0.08	6.25	8.08	0.43	2.43	1.6	0.55	2.43	1.6	0.55	2.12	2.72	0.46	6.25	8.08	0.43	3.7	1	0.22	7.14	3	0.08	7.69	4	0.22	2.12	2.72	0.46	7.14	3	0.08	5.88	4
2.12	2.72	0.46	5.88	4	0.19	3.3	3.78	0.08	2.12	2.95	0.42	5.88	4	0.19	2.6	2.78	0.73	6.25	8.08	0.43	2.6	2.6	0.49	2.43	1.6	0.55	5.88	4	0.19	7.14	3	0.08	2.43	1.6	0.55	3.7	1	0.22	2.43	1.6	0.55	5.21	4.43	0.38	5.88	4	0.19	3.7	1
2.12	2.72	0.46	5.88	4	0.19	3.3	3.78	0.08	3.03	6.47	0.46	2.12	2.72	0.46	2.43	1.6	0.55	5.21	4.43	0.38	2.43	1.6	0.55	3.57	4.66	0.14	2.12	2.72	0.46	7.69	4	0.22	7.69	4	0.22	7.69	4	0.22	7.14	3	0.08	5.88	4	0.19	2.12	2.95	0.42	7.69	4
2.12	2.72	0.46	5.88	4	0.19	1.79	4.77	0.27	3.03	6.47	0.46	5.88	4	0.19	2.6	2.78	0.73	6.25	8.08	0.43	3.7	1	0.22	2.6	2.78	0.73	7.14	3	0.08	3.3	3.78	0.08	2.43	1.6	0.55	7.69	4	0.22	7.14	3	0.08	3.7	1	0.22	7.14	3	0.08	7.14	3
2.12	2.72	0.46	5.88	4	0.19	1.79	4.77	0.27	3.03	6.47	0.46	5.88	4	0.19	3.3	3.78	0.08	6.25	8.08	0.43	3.13	0	0.58	2.43	1.6	0.55	7.14	3	0.08	3.3	3.78	0.08	2.43	1.6	0.55	7.69	4	0.22	7.69	4	0.22	3.7	1	0.22	7.14	3	0.08	7.14	3
2.12	2.72	0.46	5.88	4	0.19	2.7	3.95	0.26	2.12	2.95	0.42	7.69	4	0.22	1.79	4.77	0.27	6.25	8.08	0.43	3.3	3.78	0.08	2.6	2.78	0.73	2.6	2.6	0.49	2.6	2.6	0.49	3.7	1	0.22	3.7	1	0.22	7.14	3	0.08	7.14	3	0.08	5.88	4	0.19	5.88	4
2.12	2.72	0.46	5.88	4	0.19	2.7	3.95	0.26	2.12	2.95	0.42	7.69	4	0.22	2.7	3.95	0.26	6.25	8.08	0.43	3.3	3.78	0.08	2.6	2.78	0.73	2.43	1.6	0.55	2.6	2.6	0.49	3.7	1	0.22	2.6	2.6	0.49	7.14	3	0.08	7.14	3	0.08	5.88	4	0.19	6.6	5.89
2.12	2.72	0.46	5.88	4	0.19	2.53	6.13	0.28	3.03	6.47	0.46	5.88	4	0.19	2.12	2.95	0.42	6.25	8.08	0.43	2.53	6.13	0.28	2.43	1.6	0.55	2.12	2.72	0.46	6.25	8.08	0.43	2.43	1.6	0.55	7.14	3	0.08	7.14	3	0.08	7.69	4	0.22	7.14	3	0.08	7.14	3
2.12	2.72	0.46	5.88	4	0.19	7.14	3	0.08	2.12	2.95	0.42	7.69	4	0.22	2.53	6.13	0.28	6.25	8.08	0.43	2.43	1.6	0.55	2.6	2.78	0.73	2.6	2.6	0.49	3.3	3.78	0.08	3.7	1	0.22	7.14	3	0.08	5.88	4	0.19	6.6	5.89	0.08	5.88	4	0.19	5.88	4
2.12	2.72	0.46	5.88	4	0.19	7.14	3	0.08	2.7	3.95	0.26	3.7	1	0.22	2.53	6.13	0.28	3.03	6.47	0.46	3.13	0	0.58	2.53	6.13	0.28	2.12	2.72	0.46	5.21	4.43	0.38	1.79	4.77	0.27	7.69	4	0.22	7.69	4	0.22	3.03	6.47	0.46	6.6	5.89	0.08	7.69	4
2.12	2.72	0.46	2.12	2.72	0.46	2.6	2.78	0.73	3.03	6.47	0.46	7.69	4	0.22	2.43	1.6	0.55	2.12	2.72	0.46	2.43	1.6	0.55	3.57	4.66	0.14	2.12	2.72	0.46	6.25	8.08	0.43	3.13	0	0.58	7.69	4	0.22	3.7	1	0.22	5.88	4	0.19	5.21	4.43	0.38	2.6	2.6
2.12	2.72	0.46	2.12	2.72	0.46	5.88	4	0.19	3.3	3.78	0.08	6.6	5.89	0.08	3.03	6.47	0.46	3.13	0	0.58	2.6	2.78	0.73	2.6	2.6	0.49	7.69	4	0.22	6.25	8.08	0.43	3.7	1	0.22	7.14	3	0.08	7.69	4	0.22	7.69	4	0.22	5.88	4	0.19	3.7	1
2.12	2.72	0.46	2.12	2.72	0.46	2.43	1.6	0.55	6.6	5.89	0.08	7.69	4	0.22	1.79	4.77	0.27	3.03	6.47	0.46	2.7	3.95	0.26	2.6	2.78	0.73	2.12	2.72	0.46	6.25	8.08	0.43	3.7	1	0.22	7.69	4	0.22	5.21	4.43	0.38	5.88	4	0.19	3.03	2.43	0.2	2.6	2.6
2.12	2.72	0.46	2.7	3.95	0.26	3.3	3.78	0.08	3.03	6.47	0.46	7.69	4	0.22	3.57	4.66	0.14	6.25	8.08	0.43	3.13	0	0.58	2.6	2.78	0.73	3.7	1	0.22	6.25	8.08	0.43	3.7	1	0.22	7.14	3	0.08	3.13	0	0.58	2.12	2.72	0.46	7.14	3	0.08	2.6	2.6
2.12	2.72	0.46	2.7	3.95	0.26	3.3	3.78	0.08	3.03	6.47	0.46	7.69	4	0.22	2.53	6.13	0.28	6.25	8.08	0.43	3.13	0	0.58	2.6	2.78	0.73	3.7	1	0.22	6.25	8.08	0.43	3.7	1	0.22	7.14	3	0.08	3.13	0	0.58	2.12	2.72	0.46	7.14	3	0.08	2.6	2.6
2.12	2.72	0.46	2.7	3.95	0.26	3.3	3.78	0.08	3.03	6.47	0.46	7.69	4	0.22	2.53	6.13	0.28	6.25	8.08	0.43	3.13	0	0.58	2.6	2.78	0.73	3.7	1	0.22	6.25	8.08	0.43	3.7	1	0.22	7.14	3	0.08	3.13	0	0.58	2.12	2.72	0.46	7.14	3	0.08	2.6	2.6
2.12	2.72	0.46	2.7	3.95	0.26	3.3	3.78	0.08	3.03	6.47	0.46	7.69	4	0.22	2.53	6.13	0.28	6.25	8.08	0.43	3.13	0	0.58	2.6	2.78	0.73	3.7	1	0.22	6.25	8.08	0.43	3.7	1	0.22	7.14	3	0.08	3.13	0	0.58	2.12	2.72	0.46	7.14	3	0.08	2.6	2.6
2.12	2.72	0.46	2.7	3.95	0.26	3.3	3.78	0.08	3.03	6.47	0.46	7.69	4	0.22	2.53	6.13	0.28	6.25	8.08	0.43	3.13	0	0.58	2.6	2.78	0.73	3.7	1	0.22	6.25	8.08	0.43	3.7	1	0.22	7.14	3	0.08	3.13	0	0.58	2.12	2.72	0.46	7.14	3	0.08	2.6	2.6
2.12	2.72	0.46	2.7	3.95	0.26	3.3	3.78	0.08	3.03	6.47	0.46	7.69	4	0.22	2.53	6.13	0.28	6.25	8.08	0.43	3.13	0	0.58	2.6	2.78	0.73	3.7	1	0.22	6.25	8.08	0.43	3.7	1	0.22	7.14	3	0.08	3.13	0	0.58	2.12	2.72	0.46	7.14	3	0.08	2.6	2.6
2.12	2.72	0.46	2.7	3.95	0.26	3.3	3.78	0.08	3.03	6.47	0.46	7.69	4	0.22	2.53	6.13	0.28	6.25	8.08	0.43	3.13	0	0.58	2.6	2.78	0.73	3.7	1	0.22	6.25	8.08	0.43	3.7	1	0.22	7.14	3	0.08	3.13	0	0.58	2.12	2.72	0.46	7.14	3	0.08	2.6	2.6
2.12	2.72	0.46	2.7	3.95	0.26	3.3	3.78	0.08	3.03	6.47	0.46	7.69	4	0.22	2.53	6.13	0.28	6.25	8.08	0.43	3.13	0	0.58	2.6	2.78	0.73	3.7	1	0.22	6.25	8.08	0.43	3.7	1	0.22	7.14	3	0.08	3.13	0	0.58	2.12	2.72	0.46	7.14	3	0.08	2.6	2.6
2.12	2.72	0.46	2.7	3.95	0.26	3.3	3.78	0.08	3.03	6.47	0.46	7.69	4	0.22	2.53	6.13	0.28	6.25	8.08	0.43	3.13	0	0.58	2.6	2.78	0.73	3.7	1	0.22	6.25	8.08	0.43	3.7	1	0.22	7.14	3	0.08	3.13	0	0.58	2.12	2.72	0.46	7.14	3	0.08	2.6	2.6
2.12	2.72	0.46	2.7	3.95	0.26	3.3	3.78	0.08	3.03	6.47	0.46	7.69	4	0.22	2.53	6.13	0.28	6.25	8.08	0.43	3.13	0	0.58	2.6	2.78	0.73	3.7	1	0.22	6.25	8.08	0.43	3.7	1	0.22	7.14	3	0.08	3.13	0	0.58	2.12	2.72	0.46	7.14	3	0.08	2.6	2.6
2.12	2.72	0.46	2.7	3.95	0.26	3.3	3.78	0.08	3.03	6.47	0.46	7.69	4	0.22	2.53	6.13	0.28	6.25	8.08	0.43	3.13	0	0.58	2.6	2.78	0.73	3.7	1	0.22	6.25	8.08	0.43	3.7	1	0.22	7.14	3	0.08	3.13	0	0.58	2.12	2.72	0.46	7.14	3	0.08	2.6	2.6
2.12	2.72	0.46	2.7	3.95	0.26	3.3	3.78	0.08	3.03	6.47	0.46	7.69	4	0.22	2.53	6.13	0.28	6.25	8.08	0.43	1.79	4.77	0.27	2.6	2.78	0.73	7.14	3	0.08	6.25	8.08	0.43	3.7	1	0.22	7.69	4	0.22	3.13	0	0.58	2.12	2.72	0.46	7.14	3	0.08	2.6	2.6
2.12	2.72	0.46	2.7	3.95	0.26	3.3	3.78	0.08	3.03	6.47	0.46	7.69	4	0.22	2.53	6.13	0.28	6.25	8.08	0.43	1.79	4.77	0.27	2.6	2.78	0.73	7.14	3	0.08	6.25	8.08	0.43	3.7	1	0.22	7.69	4	0.22	3.13	0	0.58	2.12	2.72	0.46	7.14	3	0.08	2.6	2.6
2.12	2.72	0.46	2.7	3.95	0.26	3.3	3.78	0.08	3.03	6.47	0.46	7.69	4	0.22	2.53	6.13	0.28	6.25	8.08	0.43	1.79	4.77	0.27	2.6	2.78	0.73	7.14	3	0.08	6.25	8.08	0.43	3.7	1	0.22	7.69	4	0.22	3.13	0	0.58	2.12	2.72	0.46	7.14	3	0.08	2.6	2.6
2.12	2.72	0.46	2.7	3.95	0.26	3.3	3.78	0.08	3.03	6.47	0.46	2.6	2.6	0.49	2.6	2.6	0.49	6.25	8.08	0.43	2.6	2.6	0.49	2.43	1.6	0.55	3.7	1	0.22	6.25	8.08	0.43	3.7	1	0.22	7.69	4	0.22	3.7	1	0.22	2.6	2.6	0.49	3.13	0	0.58	3.7	1
2.12	2.72	0.46	2.7	3.95	0.26	1.79	4.77	0.27	3.03	6.47	0.46	5.88	4	0.19	2.7	3.95	0.26	6.25	8.08	0.43	2.6	2.6	0.49	3.3	3.78	0.08	2.6	2.6	0.49	3.7	1	0.22	2.43	1.6	0.55	7.69	4	0.22	7.69	4	0.22	7.14	3	0.08	5.21	4.43	0.38	7.14	3
2.12	2.72	0.46	2.6	2.6	0.49	1.79	4.77	0.27	5.88	4	0.19	2.6	2.78	0.73	6.25	8.08	0.43	2.53	6.13	0.28	2.12	2.95	0.42	2.12	2.72	0.46	7.14	3	0.08	2.12	2.95	0.42	5.88	4	0.19	2.6	2.6	0.49	7.69	4	0.22	5.88	4	0.19	7.69	4	0.22	6.6	5.89
2.12	2.72	0.46	7.14	3	0.08	2.6	2.78	0.73	7.69	4	0.22	3.13	0	0.58	3.03	6.47	0.46	6.25	8.08	0.43	2.12	2.95	0.42	2.7	3.95	0.26	2.12	2.95	0.42	3.3	3.78	0.08	3.13	0	0.58	5.88	4	0.19	7.69	4	0.22	5.88	4	0.19	2.12	2.95	0.42	3.3	3.78
2.12	2.72	0.46	7.14	3	0.08	2.6	2.78	0.73	3.03	6.47	0.46	5.88	4	0.19	2.43	1.6	0.55	6.6	5.89	0.08	2.43	1.6	0.55	3.57	4.66	0.14	3.13	0	0.58	6.25	8.08	0.43	3.7	1	0.22	6.25	8.08	0.43	3.13	0	0.58	7.14	3	0.08	7.69	4	0.22	3.03	2.43
2.12	2.72	0.46	7.14	3	0.08	3.3	3.78	0.08	6.6	5.89	0.08	5.88	4	0.19	2.53	6.13	0.28	6.25	8.08	0.43	2.43	1.6	0.55	2.6	2.78	0.73	2.12	2.72	0.46	3.3	3.78	0.08	2.12	2.72	0.46	7.69	4	0.22	3.7	1	0.22	3.7	1	0.22	7.14	3	0.08	7.14	3
2.12	2.72	0.46	7.14	3	0.08	3.3	3.78	0.08	3.57	4.66	0.14	5.88	4	0.19	1.79	4.77	0.27	6.25	8.08	0.43	2.6	2.78	0.73	2.6	2.78	0.73	2.12	2.72	0.46	3.3	3.78	0.08	3.7	1	0.22	7.69	4	0.22	3.7	1	0.22	3.7	1	0.22	7.69	4	0.22	7.14	3
2.12	2.72	0.46	7.14	3	0.08	3.3	3.78	0.08	3.03	6.47	0.46	2.6	2.6	0.49	1.79	4.77	0.27	6.25	8.08	0.43	2.6	2.6	0.49	2.6	2.78	0.73	7.14	3	0.08	2.7	3.95	0.26	2.6	2.6	0.49	7.69	4	0.22	7.14	3	0.08	3.7	1	0.22	7.14	3	0.08	7.14	3
2.12	2.72	0.46	7.14	3	0.08	3.57	4.66	0.14	3.03	6.47	0.46	5.88	4	0.19	3.3	3.78	0.08	6.25	8.08	0.43	2.43	1.6	0.55	2.12	2.95	0.42	2.12	2.72	0.46	3.3	3.78	0.08	2.43	1.6	0.55	7.69	4	0.22	7.69	4	0.22	2.7	3.95	0.26	7.14	3	0.08	7.14	3
2.12	2.72	0.46	7.14	3	0.08	7.69	4	0.22	2.53	6.13	0.28	5.88	4	0.19	2.6	2.78	0.73	6.25	8.08	0.43	3.7	1	0.22	2.43	1.6	0.55	2.12	2.72	0.46	6.25	8.08	0.43	3.7	1	0.22	7.14	3	0.08	5.88	4	0.19	2.12	2.72	0.46	5.88	4	0.19	5.88	4
2.12	2.72	0.46	7.14	3	0.08	1.79	4.77	0.27	6.25	8.08	0.43	5.88	4	0.19	2.6	2.6	0.49	6.6	5.89	0.08	2.53	6.13	0.28	2.6	2.78	0.73	3.7	1	0.22	3.3	3.78	0.08	3.13	0	0.58	2.43	1.6	0.55	3.7	1	0.22	7.69	4	0.22	5.88	4	0.19	6.6	5.89
2.12	2.72	0.46	7.14	3	0.08	1.79	4.77	0.27	3.03	6.47	0.46	5.88	4	0.19	2.7	3.95	0.26	6.25	8.08	0.43	2.43	1.6	0.55	2.6	2.78	0.73	7.69	4	0.22	3.3	3.78	0.08	2.43	1.6	0.55	7.69	4	0.22	7.69	4	0.22	3.7	1	0.22	7.14	3	0.08	3.7	1
2.12	2.72	0.46	7.14	3	0.08	1.79	4.77	0.27	3.03	6.47	0.46	5.88	4	0.19	2.7	3.95	0.26	6.25	8.08	0.43	2.43	1.6	0.55	2.12	2.95	0.42	7.69	4	0.22	3.3	3.78	0.08	2.43	1.6	0.55	7.69	4	0.22	7.14	3	0.08	3.7	1	0.22	7.14	3	0.08	7.14	3
2.12	2.72	0.46	7.14	3	0.08	1.79	4.77	0.27	3.03	6.47	0.46	5.88	4	0.19	2.7	3.95	0.26	6.25	8.08	0.43	2.43	1.6	0.55	2.12	2.95	0.42	7.69	4	0.22	3.3	3.78	0.08	2.43	1.6	0.55	7.69	4	0.22	7.14	3	0.08	3.7	1	0.22	7.14	3	0.08	7.14	3
2.12	2.72	0.46	7.14	3	0.08	1.79	4.77	0.27	3.03	6.47	0.46	5.88	4	0.19	2.7	3.95	0.26	6.25	8.08	0.43	2.43	1.6	0.55	2.12	2.95	0.42	7.69	4	0.22	3.3	3.78	0.08	2.43	1.6	0.55	7.69	4	0.22	7.14	3	0.08	3.7	1	0.22	7.14	3	0.08	7.14	3
2.12	2.72	0.46	7.14	3	0.08	1.79	4.77	0.27	3.03	6.47	0.46	5.88	4	0.19	2.53	6.13	0.28	6.25	8.08	0.43	3.13	0	0.58	2.6	2.78	0.73	2.12	2.72	0.46	3.3	3.78	0.08	2.12	2.72	0.46	7.69	4	0.22	3.7	1	0.22	3.7	1	0.22	7.14	3	0.08	7.14	3
2.12	2.72	0.46	7.14	3	0.08	2.7	3.95	0.26	3.03	6.47	0.46	5.88	4	0.19	2.7	3.95	0.26	6.25	8.08	0.43	3.13	0	0.58	2.6	2.78	0.73	2.12	2.72	0.46	3.3	3.78	0.08	2.12	2.72	0.46	7.69	4	0.22	3.7	1	0.22	3.7	1	0.22	7.14	3	0.08	7.14	3
2.12	2.72	0.46	7.14	3	0.08	2.7	3.95	0.26	3.03	6.47	0.46	5.88	4	0.19	2.53	6.13	0.28	6.25	8.08	0.43	3.13	0	0.58	2.6	2.78	0.73	2.12	2.72	0.46	3.3	3.78	0.08	2.12	2.72	0.46	7.69	4	0.22	3.7	1	0.22	3.7	1	0.22	7.14	3	0.08	7.14	3
2.12	2.72	0.46	7.14	3	0.08	2.7	3.95	0.26	3.03	6.47	0.46	5.88	4	0.19	2.53	6.13	0.28	6.25	8.08	0.43	3.13	0	0.58	2.6	2.78	0.73	2.12	2.72	0.46	3.3	3.78	0.08	2.12	2.72	0.46	7.69	4	0.22	3.7	1	0.22	3.7	1	0.22	7.14	3	0.08	7.14	3
2.12	2.72	0.46	7.14	3	0.08	2.7	3.95	0.26	3.03	6.47	0.46	5.88	4	0.19	2.53	6.13	0.28	6.25	8.08	0.43	3.13	0	0.58	2.6	2.78	0.73	2.12	2.72	0.46	3.3	3.78	0.08	2.12	2.72	0.46	7.69	4	0.22	3.7	1	0.22	3.7	1	0.22	7.14	3	0.08	7.14	3
2.12	2.72	0.46	7.14	3	0.08	2.7	3.95	0.26	3.03	6.47	0.46	5.88	4	0.19	2.53	6.13	0.28	6.25	8.08	0.43	3.13	0	0.58	2.6	2.78	0.73	2.12	2.72	0.46	3.3	3.78	0.08	2.12	2.72	0.46	7.69	4	0.22	3.7	1	0.22	3.7	1	0.22	7.14	3	0.08	7.14	3
2.12	2.72	0.46	7.14	3	0.08	2.7	3.95	0.26	3.03	6.47	0.46	5.88	4	0.19	2.53	6.13	0.28	6.25	8.08	0.43	3.13	0	0.58	2.6	2.78	0.73	2.12	2.72	0.46	3.3	3.78	0.08	2.12	2.72	0.46	7.69	4	0.22	3.7	1	0.22	3.7	1	0.22	7.14	3	0.08	7.14	3
2.12	2.72	0.46	7.14	3	0.08	2.7	3.95	0.26	3.03	6.47	0.46	5.88	4	0.19	2.53	6.13	0.28	6.25	8.08	0.43	3.13	0	0.58	2.6	2.78	0.73	2.12	2.72	0.46	3.3	3.78	0.08	2.12	2.72	0.46	7.69	4	0.22	3.7	1	0.22	3.7	1	0.22	7.14	3	0.08	7.14	3
2.12	2.72	0.46	7.14	3	0.08	2.7	3.95	0.26	3.03	6.47	0.46	5.88	4	0.19	2.53	6.13	0.28	6.25	8.08	0.43	3.13	0	0.58	2.6	2.78	0.73	2.12	2.72	0.46	3.3	3.78	0.08	2.12	2.72	0.46	7.69	4	0.22	3.7	1	0.22	3.7	1	0.22	7.14	3	0.08	7.14	3
2.12	2.72	0.46	7.14	3	0.08	2.7	3.95	0.26	3.03	6.47	0.46	5.88	4	0.19	2.53	6.13	0.28	6.25	8.08	0.43	3.13	0	0.58	2.6	2.78	0.73	2.12	2.72	0.46	3.3	3.78	0.08	2.12	2.72	0.46	7.69	4	0.22	3.7	1	0.22	3.7	1	0.22	7.14	3	0.08	7.14	3
2.12	2.72	0.46	7.14	3	0.08	2.7	3.95	0.26	3.03	6.47	0.46	7.14	3	0.08	2.53	6.13	0.28	6.25	8.08	0.43	3.13	0	0.58	2.6	2.78	0.73	2.12	2.72	0.46	3.3	3.78	0.08	2.12	2.72	0.46	7.69	4	0.22	3.7	1	0.22	3.7	1	0.22	7.14	3	0.08	7.14	3
2.12	2.72	0.46	7.14	3	0.08	2.53	6.13	0.28	3.03	6.47	0.46	5.88	4	0.19	3.3	3.78	0.08	6.25	8.08	0.43	2.43	1.6	0.55	2.6	2.78	0.73	7.69	4	0.22	3.3	3.78	0.08	2.43	1.6	0.55	7.69	4	0.22	7.69	4	0.22	3.7	1	0.22	7.69	4	0.22	3.7	1
2.12	2.72	0.46	7.14	3	0.08	2.53	6.13	0.28	3.03	6.47	0.46	5.88	4	0.19	3.3	3.78	0.08	6.25	8.08	0.43	2.43	1.6	0.55	2.12	2.95	0.42	7.69	4	0.22	3.3	3.78	0.08	2.43	1.6	0.55	7.69	4	0.22	7.69	4	0.22	3.7	1	0.22	7.69	4	0.22	3.7	1
2.12	2.72	0.46	7.14	3	0.08	2.53	6.13	0.28	3.03	6.47	0.46	5.88	4	0.19	3.3	3.78	0.08	6.25	8.08	0.43	2.43	1.6	0.55	2.12	2.95	0.42	7.69	4	0.22	3.3	3.78	0.08	2.43	1.6	0.55	7.69	4	0.22	7.69	4	0.22	3.7	1	0.22	7.69	4	0.22	3.7	1
2.12	2.72	0.46	7.14	3	0.08	2.53	6.13	0.28	3.03	6.47	0.46	5.88	4	0.19	3.3	3.78	0.08	6.25	8.08	0.43	2.43	1.6	0.55	2.12	2.95	0.42	7.69	4	0.22	3.3	3.78	0.08	2.43	1.6	0.55	7.69	4	0.22	7.69	4	0.22	3.7	1	0.22	7.69	4	0.22	3.7	1
2.12	2.72	0.46	7.14	3	0.08	2.6	2.6	0.49	3.57	4.66	0.14	7.14	3	0.08	2.7	3.95	0.26	2.12	2.72	0.46	1.79	4.77	0.27	2.6	2.78	0.73	7.14	3	0.08	5.88	4	0.19	3.13	0	0.58	7.69	4	0.22	3.7	1	0.22	7.69	4	0.22	7.69	4	0.22	3.7	1
2.12	2.72	0.46	7.14	3	0.08	7.14	3	0.08	3.57	4.66	0.14	2.12	2.72	0.46	2.43	1.6	0.55	5.88	4	0.19	3.13	0	0.58	3.3	3.78	0.08	3.7	1	0.22	5.21	4.43	0.38	3.13	0	0.58	7.69	4	0.22	2.6	2.6	0.49	6.6	5.89	0.08	3.7	1	0.22	7.14	3
2.12	2.72	0.46	7.14	3	0.08	7.14	3	0.08	2.12	2.95	0.42	7.69	4	0.22	2.43	1.6	0.55	6.25	8.08	0.43	2.6	2.6	0.49	2.6	2.78	0.73	2.6	2.6	0.49	2.6	2.6	0.49	2.43	1.6	0.55	7.14	3	0.08	5.88	4	0.19	6.6	5.89	0.08	5.88	4	0.19	7.69	4
2.12	2.72	0.46	7.14	3	0.08	7.14	3	0.08	2.53	6.13	0.28	5.88	4	0.19	3.3	3.78	0.08	6.25	8.08	0.43	2.53	6.13	0.28	2.43	1.6	0.55	3.7	1	0.22	6.25	8.08	0.43	3.7	1	0.22	5.88	4	0.19	5.88	4	0.19	2.12	2.72	0.46	7.14	3	0.08	6.6	5.89
2.12	2.72	0.46	7.14	3	0.08	7.14	3	0.08	2.53	6.13	0.28	5.88	4	0.19	2.43	1.6	0.55	6.25	8.08	0.43	2.43	1.6	0.55	2.43	1.6	0.55	2.12	2.72	0.46	6.25	8.08	0.43	3.7	1	0.22	3.7	1	0.22	5.88	4	0.19	2.12	2.72	0.46	5.88	4	0.19	5.88	4
2.12	2.72	0.46	7.14	3	0.08	7.14	3	0.08	2.53	6.13	0.28	5.88	4	0.19	2.43	1.6	0.55	6.25	8.08	0.43	2.43	1.6	0.55	2.43	1.6	0.55	2.12	2.72	0.46	6.25	8.08	0.43	3.7	1	0.22	3.7	1	0.22	2.12	2.72	0.46	2.12	2.72	0.46	5.88	4	0.19	5.88	4
2.12	2.72	0.46	7.14	3	0.08	7.14	3	0.08	2.53	6.13	0.28	5.88	4	0.19	2.43	1.6	0.55	6.25	8.08	0.43	2.43	1.6	0.55	2.43	1.6	0.55	2.12	2.72	0.46	6.25	8.08	0.43	3.7	1	0.22	3.7	1	0.22	2.12	2.72	0.46	2.12	2.72	0.46	5.88	4	0.19	5.88	4
2.12	2.72	0.46	7.14	3	0.08	7.14	3	0.08	2.53	6.13	0.28	5.88	4	0.19	2.43	1.6	0.55	6.25	8.08	0.43	2.43	1.6	0.55	2.43	1.6	0.55	2.12	2.72	0.46	6.25	8.08	0.43	3.7	1	0.22	3.7	1	0.22	2.12	2.72	0.46	2.12	2.72	0.46	5.88	4	0.19	5.88	4
2.12	2.72	0.46	7.14	3	0.08	7.14	3	0.08	2.53	6.13	0.28	5.88	4	0.19	2.43	1.6	0.55	6.25	8.08	0.43	2.43	1.6	0.55	2.43	1.6	0.55	2.12	2.72	0.46	6.25	8.08	0.43	3.7	1	0.22	3.7	1	0.22	2.12	2.72	0.46	2.12	2.72	0.46	5.88	4	0.19	5.88	4
2.12	2.72	0.46	7.14	3	0.08	7.14	3	0.08	2.53	6.13	0.28	5.88	4	0.19	2.43	1.6	0.55	6.25	8.08	0.43	2.43	1.6	0.55	2.43	1.6	0.55	2.12	2.72	0.46	6.25	8.08	0.43	3.7	1	0.22	3.7	1	0.22	2.12	2.72	0.46	2.12	2.72	0.46	5.88	4	0.19	5.88	4
2.12	2.72	0.46	7.14	3	0.08	7.14	3	0.08	2.53	6.13	0.28	5.88	4	0.19	2.43	1.6	0.55	6.25	8.08	0.43	2.43	1.6	0.55	2.43	1.6	0.55	2.12	2.72	0.46	6.25	8.08	0.43	3.7	1	0.22	3.7	1	0.22	2.12	2.72	0.46	2.12	2.72	0.46	5.88	4	0.19	5.88	4
2.12	2.72	0.46	7.14	3	0.08	7.14	3	0.08	2.53	6.13	0.28	5.88	4	0.19	2.6	2.6	0.49	6.25	8.08	0.43	2.43	1.6	0.55	2.43	1.6	0.55	2.12	2.72	0.46	6.25	8.08	0.43	3.7	1	0.22	3.7	1	0.22	5.88	4	0.19	2.12	2.72	0.46	5.88	4	0.19	5.88	4
2.12	2.72	0.46	7.14	3	0.08	7.14	3	0.08	2.53	6.13	0.28	5.88	4	0.19	2.6	2.6	0.49	6.25	8.08	0.43	2.43	1.6	0.55	2.43	1.6	0.55	2.12	2.72	0.46	6.25	8.08	0.43	3.7	1	0.22	3.7	1	0.22	5.88	4	0.19	2.12	2.72	0.46	5.88	4	0.19	5.88	4
2.12	2.72	0.46	7.14	3	0.08	7.14	3	0.08	2.53	6.13	0.28	5.88	4	0.19	2.6	2.6	0.49	6.25	8.08	0.43	2.43	1.6	0.55	2.43	1.6	0.55	2.12	2.72	0.46	6.25	8.08	0.43	3.7	1	0.22	3.7	1	0.22	5.88	4	0.19	2.12	2.72	0.46	5.88	4	0.19	5.88	4
2.12	2.72	0.46	7.14	3	0.08	7.14	3	0.08	2.53	6.13	0.28	5.88	4	0.19	2.6	2.6	0.49	6.25	8.08	0.43	2.43	1.6	0.55	2.43	1.6	0.55	2.12	2.72	0.46	6.25	8.08	0.43	3.7	1	0.22	3.7	1	0.22	2.12	2.72	0.46	2.12	2.72	0.46	5.88	4	0.19	5.88	4
2.12	2.72	0.46	7.14	3	0.08	7.14	3	0.08	2.53	6.13	0.28	5.88	4	0.19	2.6	2.6	0.49	6.25	8.08	0.43	2.43	1.6	0.55	2.43	1.6	0.55	2.12	2.72	0.46	6.25	8.08	0.43	3.7	1	0.22	3.7	1	0.22	2.12	2.72	0.46	2.12	2.72	0.46	5.88	4	0.19	5.88	4
2.12	2.72	0.46	3.03	6.47	0.46	2.6	2.6	0.49	6.6	5.89	0.08	2.6	2.6	0.49	3.3	3.78	0.08	5.88	4	0.19	2.6	2.6	0.49	2.43	1.6	0.55	3.3	3.78	0.08	7.69	4	0.22	3.13	0	0.58	5.88	4	0.19	3.7	1	0.22	7.14	3	0.08	5.88	4	0.19	3.7	1
2.7	3.95	0.26	7.69	4	0.22	3.7	1	0.22	2.53	6.13	0.28	7.69	4	0.22	1.79	4.77	0.27	6.25	8.08	0.43	2.6	2.78	0.73	3.13	0	0.58	3.7	1	0.22	6.6	5.89	0.08	3.7	1	0.22	7.69	4	0.22	3.7	1	0.22	5.21	4.43	0.38	3.03	6.47	0.46	7.69	4
2.7	3.95	0.26	7.69	4	0.22	3.3	3.78	0.08	1.79	4.77	0.27	7.69	4	0.22	3.3	3.78	0.08	2.12	2.72	0.46	5.88	4	0.19	2.43	1.6	0.55	2.6	2.6	0.49	5.88	4	0.19	3.7	1	0.22	7.69	4	0.22	6.6	5.89	0.08	7.69	4	0.22	3.03	6.47	0.46	6.6	5.89
2.7	3.95	0.26	2.43	1.6	0.55	1.79	4.77	0.27	6.6	5.89	0.08	2.6	2.78	0.73	2.53	6.13	0.28	2.12	2.72	0.46	5.88	4	0.19	3.7	1	0.22	7.69	4	0.22	2.6	2.6	0.49	6.6	5.89	0.08	7.69	4	0.22	7.69	4	0.22	5.88	4	0.19	3.7	1	0.22	2.43	1.6
2.53	6.13	0.28	7.69	4	0.22	2.53	6.13	0.28	2.43	1.6	0.55	7.14	3	0.08	2.43	1.6	0.55	6.25	8.08	0.43	2.6	2.6	0.49	2.43	1.6	0.55	5.88	4	0.19	3.03	6.47	0.46	2.43	1.6	0.55	2.43	1.6	0.55	7.69	4	0.22	2.12	2.72	0.46	7.69	4	0.22	7.14	3
2.53	6.13	0.28	7.69	4	0.22	3.03	6.47	0.46	6.25	8.08	0.43	2.53	6.13	0.28	2.53	6.13	0.28	3.03	6.47	0.46	2.12	2.95	0.42	2.6	2.78	0.73	7.14	3	0.08	3.3	3.78	0.08	3.13	0	0.58	3.7	1	0.22	3.7	1	0.22	7.69	4	0.22	7.14	3	0.08	7.69	4
2.53	6.13	0.28	2.6	2.6	0.49	3.03	6.47	0.46	6.25	8.08	0.43	2.53	6.13	0.28	2.43	1.6	0.55	3.03	6.47	0.46	2.12	2.95	0.42	2.6	2.78	0.73	3.7	1	0.22	3.3	3.78	0.08	3.13	0	0.58	3.7	1	0.22	3.7	1	0.22	7.69	4	0.22	7.14	3	0.08	7.69	4
2.43	1.6	0.55	3.7	1	0.22	3.3	3.78	0.08	7.14	3	0.08	7.69	4	0.22	2.43	1.6	0.55	6.25	8.08	0.43	2.6	2.6	0.49	2.12	2.95	0.42	2.12	2.72	0.46	6.25	8.08	0.43	3.7	1	0.22	7.69	4	0.22	7.14	3	0.08	2.12	2.72	0.46	5.88	4	0.19	7.14	3
2.43	1.6	0.55	3.3	3.78	0.08	7.69	4	0.22	2.12	2.95	0.42	5.88	4	0.19	2.12	2.95	0.42	7.14	3	0.08	6.6	5.89	0.08	2.43	1.6	0.55	2.6	2.6	0.49	2.43	1.6	0.55	3.13	0	0.58	7.69	4	0.22	7.69	4	0.22	7.69	4	0.22	7.69	4	0.22	6.6	5.89
2.43	1.6	0.55	5.88	4	0.19	3.57	4.66	0.14	3.03	6.47	0.46	5.88	4	0.19	2.7	3.95	0.26	3.57	4.66	0.14	2.43	1.6	0.55	2.43	1.6	0.55	2.12	2.72	0.46	6.25	8.08	0.43	3.7	1	0.22	7.69	4	0.22	3.7	1	0.22	2.12	2.72	0.46	5.21	4.43	0.38	2.6	2.6
2.43	1.6	0.55	5.88	4	0.19	1.79	4.77	0.27	3.03	6.47	0.46	7.69	4	0.22	2.53	6.13	0.28	6.25	8.08	0.43	2.43	1.6	0.55	2.43	1.6	0.55	6.25	8.08	0.43	3.03	6.47	0.46	2.43	1.6	0.55	7.69	4	0.22	7.69	4	0.22	2.12	2.72	0.46	2.6	2.6	0.49	5.88	4
2.43	1.6	0.55	2.12	2.72	0.46	2.6	2.6	0.49	3.3	3.78	0.08	2.43	1.6	0.55	1.79	4.77	0.27	5.88	4	0.19	7.69	4	0.22	2.6	2.78	0.73	2.12	2.72	0.46	7.69	4	0.22	2.12	2.72	0.46	5.88	4	0.19	7.14	3	0.08	7.14	3	0.08	5.88	4	0.19	7.69	4
2.43	1.6	0.55	7.14	3	0.08	2.12	2.72	0.46	5.88	4	0.19	7.14	3	0.08	6.6	5.89	0.08	3.57	4.66	0.14	2.43	1.6	0.55	6.25	8.08	0.43	5.88	4	0.19	3.13	0	0.58	2.12	2.72	0.46	6.6	5.89	0.08	5.88	4	0.19	7.14	3	0.08	3.13	0	0.58	5.88	4
2.6	2.6	0.49	3.7	1	0.22	3.3	3.78	0.08	7.14	3	0.08	7.69	4	0.22	2.12	2.72	0.46	6.25	8.08	0.43	2.6	2.6	0.49	2.43	1.6	0.55	2.12	2.72	0.46	6.25	8.08	0.43	3.7	1	0.22	5.88	4	0.19	7.14	3	0.08	2.12	2.72	0.46	5.88	4	0.19	7.69	4
2.6	2.6	0.49	3.3	3.78	0.08	3.3	3.78	0.08	3.03	6.47	0.46	5.88	4	0.19	2.53	6.13	0.28	6.25	8.08	0.43	3.13	0	0.58	2.43	1.6	0.55	2.6	2.6	0.49	2.43	1.6	0.55	3.13	0	0.58	7.69	4	0.22	7.69	4	0.22	7.14	3	0.08	5.88	4	0.19	7.14	3
2.6	2.6	0.49	7.69	4	0.22	2.53	6.13	0.28	3.03	6.47	0.46	5.88	4	0.19	3.3	3.78	0.08	6.25	8.08	0.43	2.43	1.6	0.55	2.6	2.78	0.73	7.69	4	0.22	3.3	3.78	0.08	2.43	1.6	0.55	7.69	4	0.22	7.69	4	0.22	3.7	1	0.22	7.69	4	0.22	3.7	1
2.6	2.6	0.49	7.69	4	0.22	2.53	6.13	0.28	3.03	6.47	0.46	5.88	4	0.19	3.3	3.78	0.08	6.25	8.08	0.43	2.43	1.6	0.55	2.6	2.78	0.73	7.69	4	0.22	3.3	3.78	0.08	2.43	1.6	0.55	7.69	4	0.22	7.69	4	0.22	3.7	1	0.22	7.69	4	0.22	3.7	1
2.6	2.6	0.49	5.88	4	0.19	2.53	6.13	0.28	3.03	6.47	0.46	5.88	4	0.19	3.3	3.78	0.08	6.25	8.08	0.43	3.13	0	0.58	2.12	2.95	0.42	2.12	2.72	0.46	3.3	3.78	0.08	2.43	1.6	0.55	7.69	4	0.22	7.14	3	0.08	2.7	3.95	0.26	7.14	3	0.08	7.14	3
2.6	2.6	0.49	2.12	2.95	0.42	7.14	3	0.08	2.12	2.95	0.42	5.88	4	0.19	2.43	1.6	0.55	5.88	4	0.19	1.79	4.77	0.27	2.12	2.95	0.42	1.79	4.77	0.27	2.12	2.95	0.42	3.13	0	0.58	1.79	4.77	0.27	7.14	3	0.08	7.69	4	0.22	6.6	5.89	0.08	3.7	1
2.6	2.6	0.49	2.12	2.72	0.46	2.6	2.6	0.49	2.43	1.6	0.55	7.14	3	0.08	2.6	2.6	0.49	6.6	5.89	0.08	2.53	6.13	0.28	2.6	2.78	0.73	2.12	2.72	0.46	2.12	2.72	0.46	3.7	1	0.22	7.14	3	0.08	7.14	3	0.08	7.14	3	0.08	2.6	2.6	0.49	6.6	5.89
2.6	2.6	0.49	7.14	3	0.08	3.3	3.78	0.08	6.6	5.89	0.08	5.88	4	0.19	2.43	1.6	0.55	6.6	5.89	0.08	2.6	2.6	0.49	3.3	3.78	0.08	7.14	3	0.08	5.21	4.43	0.38	3.13	0	0.58	7.69	4	0.22	7.14	3	0.08	5.88	4	0.19	7.14	3	0.08	6.6	5.89
2.6	2.6	0.49	7.14	3	0.08	2.53	6.13	0.28	3.03	6.47	0.46	5.88	4	0.19	2.7	3.95	0.26	6.25	8.08	0.43	2.43	1.6	0.55	2.12	2.95	0.42	7.69	4	0.22	3.3	3.78	0.08	2.43	1.6	0.55	7.69	4	0.22	7.14	3	0.08	3.7	1	0.22	7.14	3	0.08	7.14	3
2.6	2.6	0.49	7.14	3	0.08	2.53	6.13	0.28	3.03	6.47	0.46	5.88	4	0.19	2.7	3.95	0.26	6.25	8.08	0.43	2.43	1.6	0.55	2.12	2.95	0.42	7.69	4	0.22	3.3	3.78	0.08	2.43	1.6	0.55	7.69	4	0.22	7.14	3	0.08	3.7	1	0.22	7.14	3	0.08	7.14	3
7.14	3	0.08	3.57	4.66	0.14	3.3	3.78	0.08	3.13	0	0.58	2.12	2.72	0.46	2.6	2.78	0.73	6.25	8.08	0.43	2.43	1.6	0.55	2.43	1.6	0.55	2.6	2.6	0.49	3.13	0	0.58	7.69	4	0.22	7.69	4	0.22	5.88	4	0.19	3.7	1	0.22	5.88	4	0.19	5.88	4
7.14	3	0.08	2.12	2.72	0.46	3.7	1	0.22	7.14	3	0.08	2.12	2.72	0.46	7.69	4	0.22	5.88	4	0.19	2.12	2.72	0.46	2.6	2.6	0.49	3.13	0	0.58	6.25	8.08	0.43	3.7	1	0.22	7.69	4	0.22	5.88	4	0.19	7.14	3	0.08	7.69	4	0.22	7.14	3
7.14	3	0.08	2.12	2.72	0.46	7.14	3	0.08	2.6	2.6	0.49	7.69	4	0.22	2.6	2.78	0.73	7.69	4	0.22	3.13	0	0.58	3.13	0	0.58	5.88	4	0.19	5.88	4	0.19	2.43	1.6	0.55	7.69	4	0.22	2.6	2.6	0.49	5.88	4	0.19	5.21	4.43	0.38	7.14	3
7.14	3	0.08	3.03	6.47	0.46	3.7	1	0.22	2.6	2.6	0.49	2.12	2.72	0.46	6.6	5.89	0.08	2.12	2.95	0.42	3.13	0	0.58	2.12	2.95	0.42	2.6	2.6	0.49	3.7	1	0.22	2.7	3.95	0.26	7.69	4	0.22	7.14	3	0.08	2.6	2.6	0.49	6.6	5.89	0.08	7.14	3
3.03	6.47	0.46	3.3	3.78	0.08	7.69	4	0.22	2.43	1.6	0.55	5.88	4	0.19	2.12	2.95	0.42	7.14	3	0.08	6.6	5.89	0.08	2.43	1.6	0.55	3.7	1	0.22	3.3	3.78	0.08	3.13	0	0.58	7.69	4	0.22	7.69	4	0.22	7.69	4	0.22	7.69	4	0.22	7.14	3
3.03	6.47	0.46	6.25	8.08	0.43	2.43	1.6	0.55	6.6	5.89	0.08	2.12	2.95	0.42	2.6	2.78	0.73	2.43	1.6	0.55	2.7	3.95	0.26	2.12	2.95	0.42	2.12	2.72	0.46	5.88	4	0.19	2.12	2.95	0.42	2.12	2.72	0.46	3.7	1	0.22	5.88	4	0.19	2.6	2.6	0.49	5.88	4
0.00000	0.00000	0.00000	2.43	1.6	0.55	3.03	2.43	0.2	2.6	2.6	0.49	2.12	2.72	0.46	7.69	4	0.22	2.12	2.72	0.46	7.69	4	0.22	7.69	4	0.22	1.79	4.77	0.27	5.88	4	0.19	3.3	3.78	0.08	6.25	8.08	0.43	2.43	1.6	0.55	2.43	1.6	0.55	2.12	2.72	0.46	7.14	3
0.00000	0.00000	0.00000	2.6	2.6	0.49	2.43	1.6	0.55	2.6	2.6	0.49	2.12	2.72	0.46	3.13	0	0.58	3.03	6.47	0.46	2.53	6.13	0.28	5.88	4	0.19	7.14	3	0.08	3.13	0	0.58	2.7	3.95	0.26	6.25	8.08	0.43	2.6	2.6	0.49	2.6	2.78	0.73	2.6	2.78	0.73	5.88	4
3.3	3.78	0.08	7.69	4	0.22	3.3	3.78	0.08	6.6	5.89	0.08	5.88	4	0.19	3.7	1	0.22	6.25	8.08	0.43	2.6	2.6	0.49	3.3	3.78	0.08	2.12	2.72	0.46	6.6	5.89	0.08	3.13	0	0.58	7.69	4	0.22	3.7	1	0.22	5.88	4	0.19	2.6	2.6	0.49	5.88	4
3.3	3.78	0.08	7.69	4	0.22	3.3	3.78	0.08	6.6	5.89	0.08	5.88	4	0.19	3.7	1	0.22	6.25	8.08	0.43	2.6	2.6	0.49	3.3	3.78	0.08	2.12	2.72	0.46	6.6	5.89	0.08	3.13	0	0.58	7.69	4	0.22	3.7	1	0.22	5.88	4	0.19	2.6	2.6	0.49	5.88	4
3.3	3.78	0.08	7.69	4	0.22	3.3	3.78	0.08	6.6	5.89	0.08	5.88	4	0.19	2.43	1.6	0.55	6.25	8.08	0.43	2.6	2.6	0.49	3.3	3.78	0.08	2.12	2.72	0.46	6.6	5.89	0.08	3.13	0	0.58	7.69	4	0.22	3.7	1	0.22	5.88	4	0.19	2.6	2.6	0.49	5.88	4
3.3	3.78	0.08	7.69	4	0.22	3.3	3.78	0.08	6.6	5.89	0.08	5.88	4	0.19	2.43	1.6	0.55	6.25	8.08	0.43	2.6	2.6	0.49	3.3	3.78	0.08	2.12	2.72	0.46	6.6	5.89	0.08	3.13	0	0.58	7.69	4	0.22	3.7	1	0.22	5.88	4	0.19	2.6	2.6	0.49	5.88	4
3.3	3.78	0.08	7.69	4	0.22	3.3	3.78	0.08	6.6	5.89	0.08	5.88	4	0.19	2.43	1.6	0.55	6.25	8.08	0.43	2.6	2.6	0.49	3.3	3.78	0.08	2.12	2.72	0.46	6.6	5.89	0.08	3.13	0	0.58	7.69	4	0.22	3.7	1	0.22	5.88	4	0.19	2.6	2.6	0.49	5.88	4
3.3	3.78	0.08	7.69	4	0.22	3.3	3.78	0.08	6.6	5.89	0.08	5.88	4	0.19	2.43	1.6	0.55	6.25	8.08	0.43	2.6	2.6	0.49	3.3	3.78	0.08	2.12	2.72	0.46	6.6	5.89	0.08	3.13	0	0.58	7.69	4	0.22	3.7	1	0.22	5.88	4	0.19	2.6	2.6	0.49	5.88	4
3.3	3.78	0.08	7.69	4	0.22	3.3	3.78	0.08	6.6	5.89	0.08	5.88	4	0.19	2.43	1.6	0.55	6.25	8.08	0.43	2.6	2.6	0.49	3.3	3.78	0.08	2.12	2.72	0.46	6.6	5.89	0.08	3.13	0	0.58	7.69	4	0.22	3.7	1	0.22	5.88	4	0.19	2.6	2.6	0.49	5.88	4
3.3	3.78	0.08	7.69	4	0.22	3.3	3.78	0.08	6.6	5.89	0.08	5.88	4	0.19	2.43	1.6	0.55	6.25	8.08	0.43	2.6	2.6	0.49	3.3	3.78	0.08	2.12	2.72	0.46	6.6	5.89	0.08	3.13	0	0.58	7.69	4	0.22	3.7	1	0.22	5.88	4	0.19	2.6	2.6	0.49	5.88	4
3.3	3.78	0.08	7.69	4	0.22	3.3	3.78	0.08	3.03	6.47	0.46	5.88	4	0.19	2.43	1.6	0.55	6.25	8.08	0.43	2.6	2.6	0.49	3.3	3.78	0.08	2.12	2.72	0.46	6.6	5.89	0.08	3.13	0	0.58	7.69	4	0.22	3.7	1	0.22	5.88	4	0.19	2.6	2.6	0.49	7.69	4
3.3	3.78	0.08	7.69	4	0.22	3.3	3.78	0.08	3.03	6.47	0.46	5.88	4	0.19	2.43	1.6	0.55	6.25	8.08	0.43	2.6	2.6	0.49	3.3	3.78	0.08	2.12	2.72	0.46	6.6	5.89	0.08	3.13	0	0.58	7.69	4	0.22	3.7	1	0.22	5.88	4	0.19	2.6	2.6	0.49	7.69	4
3.3	3.78	0.08	2.6	2.6	0.49	3.3	3.78	0.08	6.6	5.89	0.08	5.88	4	0.19	2.43	1.6	0.55	7.14	3	0.08	1.79	4.77	0.27	3.3	3.78	0.08	2.6	2.6	0.49	5.21	4.43	0.38	3.13	0	0.58	7.69	4	0.22	2.6	2.6	0.49	5.88	4	0.19	5.21	4.43	0.38	2.43	1.6
3.3	3.78	0.08	2.6	2.6	0.49	3.3	3.78	0.08	6.6	5.89	0.08	5.88	4	0.19	2.43	1.6	0.55	7.14	3	0.08	1.79	4.77	0.27	3.3	3.78	0.08	2.6	2.6	0.49	5.21	4.43	0.38	3.13	0	0.58	7.69	4	0.22	2.6	2.6	0.49	5.88	4	0.19	5.21	4.43	0.38	2.43	1.6
3.3	3.78	0.08	7.14	3	0.08	3.3	3.78	0.08	6.6	5.89	0.08	5.88	4	0.19	3.7	1	0.22	2.6	2.6	0.49	2.6	2.78	0.73	3.3	3.78	0.08	3.7	1	0.22	5.88	4	0.19	3.13	0	0.58	7.69	4	0.22	2.6	2.6	0.49	5.88	4	0.19	7.69	4	0.22	6.6	5.89
3.3	3.78	0.08	7.14	3	0.08	3.3	3.78	0.08	6.6	5.89	0.08	5.88	4	0.19	3.7	1	0.22	3.03	6.47	0.46	2.6	2.78	0.73	3.3	3.78	0.08	3.7	1	0.22	5.88	4	0.19	3.13	0	0.58	6.6	5.89	0.08	2.6	2.6	0.49	5.88	4	0.19	7.14	3	0.08	7.69	4
3.3	3.78	0.08	7.14	3	0.08	3.3	3.78	0.08	6.6	5.89	0.08	5.88	4	0.19	3.7	1	0.22	3.03	6.47	0.46	2.6	2.78	0.73	3.3	3.78	0.08	3.7	1	0.22	5.88	4	0.19	3.13	0	0.58	6.6	5.89	0.08	2.6	2.6	0.49	5.88	4	0.19	7.14	3	0.08	7.69	4
3.3	3.78	0.08	7.14	3	0.08	3.3	3.78	0.08	6.6	5.89	0.08	5.88	4	0.19	3.7	1	0.22	3.03	6.47	0.46	2.6	2.78	0.73	3.3	3.78	0.08	3.7	1	0.22	5.88	4	0.19	3.13	0	0.58	6.6	5.89	0.08	2.6	2.6	0.49	5.88	4	0.19	7.14	3	0.08	5.88	4
3.3	3.78	0.08	7.14	3	0.08	3.3	3.78	0.08	6.6	5.89	0.08	5.88	4	0.19	3.13	0	0.58	3.03	6.47	0.46	2.6	2.78	0.73	3.3	3.78	0.08	3.7	1	0.22	5.88	4	0.19	3.13	0	0.58	6.6	5.89	0.08	2.6	2.6	0.49	5.88	4	0.19	7.14	3	0.08	2.6	2.6
6.6	5.89	0.08	2.6	2.6	0.49	2.6	2.78	0.73	7.14	3	0.08	5.88	4	0.19	7.14	3	0.08	6.25	8.08	0.43	2.7	3.95	0.26	2.6	2.78	0.73	2.12	2.72	0.46	7.14	3	0.08	3.7	1	0.22	7.69	4	0.22	7.14	3	0.08	3.03	2.43	0.2	5.88	4	0.19	7.14	3
3.57	4.66	0.14	7.14	3	0.08	3.3	3.78	0.08	6.6	5.89	0.08	5.88	4	0.19	3.7	1	0.22	3.03	6.47	0.46	3.3	3.78	0.08	3.3	3.78	0.08	3.7	1	0.22	5.88	4	0.19	3.13	0	0.58	6.6	5.89	0.08	2.6	2.6	0.49	5.88	4	0.19	7.14	3	0.08	7.69	4
3.57	4.66	0.14	7.14	3	0.08	3.3	3.78	0.08	6.6	5.89	0.08	5.88	4	0.19	3.7	1	0.22	3.03	6.47	0.46	3.3	3.78	0.08	3.3	3.78	0.08	3.7	1	0.22	5.88	4	0.19	3.13	0	0.58	6.6	5.89	0.08	2.6	2.6	0.49	5.88	4	0.19	7.14	3	0.08	7.69	4
3.57	4.66	0.14	7.14	3	0.08	3.3	3.78	0.08	6.6	5.89	0.08	5.88	4	0.19	3.7	1	0.22	3.03	6.47	0.46	3.3	3.78	0.08	3.3	3.78	0.08	3.7	1	0.22	5.88	4	0.19	3.13	0	0.58	6.6	5.89	0.08	2.6	2.6	0.49	5.88	4	0.19	7.14	3	0.08	7.69	4
3.57	4.66	0.14	7.14	3	0.08	3.3	3.78	0.08	6.6	5.89	0.08	5.88	4	0.19	3.7	1	0.22	3.03	6.47	0.46	3.3	3.78	0.08	3.3	3.78	0.08	3.7	1	0.22	5.88	4	0.19	3.13	0	0.58	6.6	5.89	0.08	2.6	2.6	0.49	5.88	4	0.19	7.14	3	0.08	7.69	4
7.69	4	0.22	2.7	3.95	0.26	2.6	2.78	0.73	3.03	6.47	0.46	5.88	4	0.19	2.43	1.6	0.55	6.25	8.08	0.43	2.7	3.95	0.26	3.3	3.78	0.08	2.6	2.6	0.49	2.43	1.6	0.55	3.13	0	0.58	7.69	4	0.22	7.14	3	0.08	3.7	1	0.22	7.14	3	0.08	3.03	2.43
5.88	4	0.19	7.14	3	0.08	3.3	3.78	0.08	6.6	5.89	0.08	5.88	4	0.19	3.7	1	0.22	3.03	6.47	0.46	3.3	3.78	0.08	3.3	3.78	0.08	3.7	1	0.22	5.88	4	0.19	3.13	0	0.58	6.6	5.89	0.08	2.6	2.6	0.49	5.88	4	0.19	7.14	3	0.08	7.69	4
5.88	4	0.19	7.14	3	0.08	3.3	3.78	0.08	6.6	5.89	0.08	5.88	4	0.19	3.7	1	0.22	3.03	6.47	0.46	3.3	3.78	0.08	3.3	3.78	0.08	3.7	1	0.22	5.88	4	0.19	3.13	0	0.58	6.6	5.89	0.08	2.6	2.6	0.49	5.88	4	0.19	7.14	3	0.08	7.69	4
5.88	4	0.19	7.14	3	0.08	3.3	3.78	0.08	6.6	5.89	0.08	5.88	4	0.19	3.7	1	0.22	3.03	6.47	0.46	3.3	3.78	0.08	3.3	3.78	0.08	3.7	1	0.22	5.88	4	0.19	3.13	0	0.58	6.6	5.89	0.08	2.6	2.6	0.49	5.88	4	0.19	7.14	3	0.08	7.69	4
5.88	4	0.19	7.14	3	0.08	3.3	3.78	0.08	6.6	5.89	0.08	5.88	4	0.19	3.7	1	0.22	3.03	6.47	0.46	3.3	3.78	0.08	3.3	3.78	0.08	3.7	1	0.22	5.88	4	0.19	3.13	0	0.58	5.88	4	0.19	2.6	2.6	0.49	5.88	4	0.19	7.14	3	0.08	7.69	4
5.88	4	0.19	7.14	3	0.08	3.3	3.78	0.08	6.6	5.89	0.08	5.88	4	0.19	3.7	1	0.22	3.03	6.47	0.46	3.3	3.78	0.08	3.3	3.78	0.08	3.7	1	0.22	5.88	4	0.19	3.13	0	0.58	3.03	6.47	0.46	3.7	1	0.22	5.88	4	0.19	7.14	3	0.08	7.69	4
5.88	4	0.19	7.14	3	0.08	3.3	3.78	0.08	6.6	5.89	0.08	5.88	4	0.19	3.7	1	0.22	3.03	6.47	0.46	3.13	0	0.58	3.3	3.78	0.08	3.7	1	0.22	5.88	4	0.19	3.13	0	0.58	6.6	5.89	0.08	2.6	2.6	0.49	5.88	4	0.19	7.14	3	0.08	7.69	4
5.88	4	0.19	7.14	3	0.08	3.3	3.78	0.08	6.6	5.89	0.08	5.88	4	0.19	3.7	1	0.22	3.03	6.47	0.46	3.13	0	0.58	3.3	3.78	0.08	3.7	1	0.22	5.88	4	0.19	3.13	0	0.58	6.6	5.89	0.08	2.6	2.6	0.49	5.88	4	0.19	7.14	3	0.08	7.69	4
5.88	4	0.19	7.14	3	0.08	3.3	3.78	0.08	6.6	5.89	0.08	5.88	4	0.19	2.43	1.6	0.55	3.03	6.47	0.46	3.3	3.78	0.08	3.3	3.78	0.08	3.7	1	0.22	5.88	4	0.19	3.13	0	0.58	6.6	5.89	0.08	2.6	2.6	0.49	5.88	4	0.19	7.14	3	0.08	7.69	4
2.12	2.95	0.42	3.3	3.78	0.08	3.3	3.78	0.08	3.03	6.47	0.46	7.69	4	0.22	2.53	6.13	0.28	6.25	8.08	0.43	2.43	1.6	0.55	2.6	2.78	0.73	3.7	1	0.22	6.6	5.89	0.08	3.13	0	0.58	7.14	3	0.08	2.6	2.6	0.49	6.6	5.89	0.08	3.03	2.43	0.2	7.14	3
2.7	3.95	0.26	7.69	4	0.22	3.3	3.78	0.08	6.6	5.89	0.08	5.88	4	0.19	3.7	1	0.22	6.25	8.08	0.43	2.6	2.6	0.49	3.3	3.78	0.08	2.12	2.72	0.46	6.6	5.89	0.08	3.13	0	0.58	7.69	4	0.22	3.7	1	0.22	5.88	4	0.19	2.6	2.6	0.49	5.88	4
2.7	3.95	0.26	7.69	4	0.22	3.3	3.78	0.08	6.6	5.89	0.08	5.88	4	0.19	2.43	1.6	0.55	6.25	8.08	0.43	2.6	2.6	0.49	3.3	3.78	0.08	2.12	2.72	0.46	6.6	5.89	0.08	3.13	0	0.58	7.69	4	0.22	3.7	1	0.22	5.88	4	0.19	2.6	2.6	0.49	5.88	4
2.7	3.95	0.26	7.69	4	0.22	3.3	3.78	0.08	6.6	5.89	0.08	5.88	4	0.19	2.43	1.6	0.55	6.25	8.08	0.43	2.6	2.6	0.49	3.3	3.78	0.08	2.12	2.72	0.46	6.6	5.89	0.08	3.13	0	0.58	7.69	4	0.22	3.7	1	0.22	5.88	4	0.19	2.6	2.6	0.49	5.88	4
2.7	3.95	0.26	7.69	4	0.22	3.3	3.78	0.08	6.6	5.89	0.08	5.88	4	0.19	2.43	1.6	0.55	6.25	8.08	0.43	2.6	2.6	0.49	3.3	3.78	0.08	2.12	2.72	0.46	6.6	5.89	0.08	3.13	0	0.58	7.69	4	0.22	3.7	1	0.22	5.88	4	0.19	2.6	2.6	0.49	5.88	4
3.7	1	0.22	7.69	4	0.22	6.6	5.89	0.08	7.69	4	0.22	7.69	4	0.22	5.21	4.43	0.38	2.6	2.6	0.49	7.69	4	0.22	5.88	4	0.19	2.43	1.6	0.55	3.03	2.43	0.2	7.69	4	0.22	3.7	1	0.22	7.69	4	0.22	5.88	4	0.19	7.69	4	0.22	3.7	1
3.7	1	0.22	7.69	4	0.22	6.6	5.89	0.08	7.69	4	0.22	7.14	3	0.08	5.21	4.43	0.38	2.6	2.6	0.49	3.7	1	0.22	5.88	4	0.19	3.7	1	0.22	5.88	4	0.19	3.7	1	0.22	3.13	0	0.58	7.69	4	0.22	7.69	4	0.22	5.21	4.43	0.38	3.7	1
3.7	1	0.22	7.69	4	0.22	3.03	6.47	0.46	7.69	4	0.22	7.14	3	0.08	6.6	5.89	0.08	3.7	1	0.22	3.03	2.43	0.2	5.88	4	0.19	3.7	1	0.22	5.21	4.43	0.38	3.7	1	0.22	3.13	0	0.58	7.14	3	0.08	5.88	4	0.19	5.88	4	0.19	2.6	2.6
3.7	1	0.22	5.88	4	0.19	6.6	5.89	0.08	3.13	0	0.58	3.7	1	0.22	5.88	4	0.19	7.14	3	0.08	6.6	5.89	0.08	5.88	4	0.19	3.7	1	0.22	3.03	2.43	0.2	5.88	4	0.19	3.13	0	0.58	7.69	4	0.22	7.69	4	0.22	3.03	6.47	0.46	3.7	1
3.7	1	0.22	5.88	4	0.19	6.6	5.89	0.08	7.14	3	0.08	3.7	1	0.22	5.21	4.43	0.38	2.6	2.6	0.49	3.7	1	0.22	5.88	4	0.19	2.43	1.6	0.55	2.43	1.6	0.55	5.21	4.43	0.38	3.13	0	0.58	7.69	4	0.22	5.21	4.43	0.38	5.88	4	0.19	3.7	1
3.7	1	0.22	5.88	4	0.19	6.6	5.89	0.08	3.03	6.47	0.46	6.6	5.89	0.08	7.14	3	0.08	7.69	4	0.22	6.6	5.89	0.08	7.14	3	0.08	3.7	1	0.22	7.69	4	0.22	5.21	4.43	0.38	3.13	0	0.58	7.69	4	0.22	5.88	4	0.19	6.6	5.89	0.08	3.7	1
3.3	3.78	0.08	6.6	5.89	0.08	3.03	6.47	0.46	3.03	6.47	0.46	2.12	2.72	0.46	2.6	2.6	0.49	7.69	4	0.22	5.88	4	0.19	6.6	5.89	0.08	3.7	1	0.22	7.14	3	0.08	5.88	4	0.19	3.13	0	0.58	7.69	4	0.22	3.7	1	0.22	3.7	1	0.22	3.03	2.43
3.3	3.78	0.08	6.6	5.89	0.08	3.03	6.47	0.46	3.03	6.47	0.46	2.12	2.72	0.46	2.6	2.6	0.49	7.69	4	0.22	5.88	4	0.19	6.6	5.89	0.08	3.7	1	0.22	7.14	3	0.08	5.88	4	0.19	3.13	0	0.58	7.69	4	0.22	3.7	1	0.22	3.7	1	0.22	3.03	2.43
3.3	3.78	0.08	7.69	4	0.22	6.6	5.89	0.08	3.7	1	0.22	7.69	4	0.22	6.6	5.89	0.08	3.7	1	0.22	2.6	2.6	0.49	5.88	4	0.19	2.43	1.6	0.55	2.43	1.6	0.55	5.88	4	0.19	3.13	0	0.58	2.6	2.6	0.49	5.88	4	0.19	5.88	4	0.19	2.43	1.6
3.3	3.78	0.08	7.69	4	0.22	2.53	6.13	0.28	3.03	6.47	0.46	2.43	1.6	0.55	7.69	4	0.22	3.03	6.47	0.46	3.13	0	0.58	5.88	4	0.19	2.6	2.6	0.49	7.14	3	0.08	6.6	5.89	0.08	3.13	0	0.58	7.69	4	0.22	5.88	4	0.19	5.88	4	0.19	2.43	1.6
3.3	3.78	0.08	5.88	4	0.19	6.6	5.89	0.08	7.69	4	0.22	2.43	1.6	0.55	5.21	4.43	0.38	5.88	4	0.19	2.6	2.6	0.49	6.6	5.89	0.08	2.43	1.6	0.55	7.69	4	0.22	7.14	3	0.08	3.13	0	0.58	7.69	4	0.22	7.14	3	0.08	7.69	4	0.22	3.7	1
3.3	3.78	0.08	7.14	3	0.08	6.6	5.89	0.08	3.7	1	0.22	7.14	3	0.08	5.88	4	0.19	2.6	2.6	0.49	2.6	2.6	0.49	7.69	4	0.22	3.7	1	0.22	2.6	2.6	0.49	3.7	1	0.22	3.13	0	0.58	7.69	4	0.22	7.69	4	0.22	5.21	4.43	0.38	3.7	1
6.6	5.89	0.08	5.88	4	0.19	3.03	6.47	0.46	7.14	3	0.08	6.6	5.89	0.08	5.21	4.43	0.38	7.14	3	0.08	7.69	4	0.22	5.88	4	0.19	2.6	2.6	0.49	2.43	1.6	0.55	3.7	1	0.22	3.13	0	0.58	7.69	4	0.22	7.69	4	0.22	5.88	4	0.19	3.7	1
3.13	0	0.58	5.88	4	0.19	6.6	5.89	0.08	7.69	4	0.22	7.69	4	0.22	7.14	3	0.08	2.6	2.6	0.49	7.69	4	0.22	5.88	4	0.19	2.43	1.6	0.55	7.14	3	0.08	7.14	3	0.08	3.13	0	0.58	7.69	4	0.22	7.14	3	0.08	2.6	2.6	0.49	3.7	1
3.13	0	0.58	5.88	4	0.19	5.88	4	0.19	3.03	6.47	0.46	2.6	2.6	0.49	5.21	4.43	0.38	7.14	3	0.08	2.43	1.6	0.55	5.88	4	0.19	3.7	1	0.22	3.13	0	0.58	5.88	4	0.19	3.13	0	0.58	5.21	4.43	0.38	7.69	4	0.22	6.6	5.89	0.08	3.03	2.43
3.13	0	0.58	7.14	3	0.08	6.6	5.89	0.08	7.14	3	0.08	3.7	1	0.22	5.21	4.43	0.38	2.43	1.6	0.55	7.69	4	0.22	5.88	4	0.19	2.43	1.6	0.55	7.14	3	0.08	7.69	4	0.22	3.13	0	0.58	5.21	4.43	0.38	7.69	4	0.22	3.7	1	0.22	3.7	1
3.13	0	0.58	7.14	3	0.08	3.03	6.47	0.46	7.69	4	0.22	3.13	0	0.58	5.88	4	0.19	3.7	1	0.22	7.14	3	0.08	3.7	1	0.22	3.7	1	0.22	7.14	3	0.08	7.14	3	0.08	3.13	0	0.58	7.69	4	0.22	7.14	3	0.08	7.69	4	0.22	3.7	1
7.69	4	0.22	5.88	4	0.19	5.88	4	0.19	7.69	4	0.22	7.69	4	0.22	7.14	3	0.08	6.25	8.08	0.43	6.6	5.89	0.08	6.6	5.89	0.08	3.7	1	0.22	7.69	4	0.22	6.6	5.89	0.08	3.13	0	0.58	7.69	4	0.22	7.14	3	0.08	7.69	4	0.22	3.7	1
1.79	4.77	0.27	5.88	4	0.19	6.6	5.89	0.08	3.7	1	0.22	3.7	1	0.22	7.14	3	0.08	2.43	1.6	0.55	7.14	3	0.08	6.6	5.89	0.08	3.7	1	0.22	3.13	0	0.58	5.88	4	0.19	3.13	0	0.58	7.69	4	0.22	5.88	4	0.19	5.88	4	0.19	3.13	0
1.79	4.77	0.27	5.88	4	0.19	6.6	5.89	0.08	7.69	4	0.22	2.43	1.6	0.55	7.14	3	0.08	2.43	1.6	0.55	7.14	3	0.08	5.88	4	0.19	2.43	1.6	0.55	2.43	1.6	0.55	5.88	4	0.19	3.13	0	0.58	7.69	4	0.22	7.14	3	0.08	5.88	4	0.19	3.7	1
1.79	4.77	0.27	2.12	2.95	0.42	5.88	4	0.19	2.6	2.6	0.49	3.03	6.47	0.46	2.12	2.95	0.42	5.21	4.43	0.38	3.03	6.47	0.46	3.7	1	0.22	3.7	1	0.22	6.6	5.89	0.08	2.6	2.6	0.49	3.03	6.47	0.46	2.6	2.78	0.73	3.7	1	0.22	7.14	3	0.08	6.25	8.08
5.88	4	0.19	3.03	6.47	0.46	7.14	3	0.08	2.6	2.6	0.49	7.69	4	0.22	6.6	5.89	0.08	2.43	1.6	0.55	5.88	4	0.19	5.88	4	0.19	2.6	2.6	0.49	3.13	0	0.58	7.14	3	0.08	3.13	0	0.58	7.14	3	0.08	5.88	4	0.19	5.88	4	0.19	2.43	1.6
2.12	2.95	0.42	5.88	4	0.19	3.03	6.47	0.46	6.6	5.89	0.08	3.13	0	0.58	2.6	2.6	0.49	3.03	2.43	0.2	5.88	4	0.19	3.7	1	0.22	3.7	1	0.22	3.13	0	0.58	2.43	1.6	0.55	3.7	1	0.22	3.7	1	0.22	3.13	0	0.58	7.69	4	0.22	2.6	2.6
2.12	2.95	0.42	7.14	3	0.08	6.6	5.89	0.08	7.69	4	0.22	7.69	4	0.22	5.21	4.43	0.38	7.14	3	0.08	7.14	3	0.08	5.88	4	0.19	2.43	1.6	0.55	3.03	2.43	0.2	5.21	4.43	0.38	3.7	1	0.22	7.69	4	0.22	5.88	4	0.19	5.88	4	0.19	3.7	1
2.12	2.95	0.42	7.14	3	0.08	6.6	5.89	0.08	7.14	3	0.08	7.14	3	0.08	5.21	4.43	0.38	3.7	1	0.22	2.6	2.6	0.49	3.03	2.43	0.2	2.43	1.6	0.55	3.7	1	0.22	7.69	4	0.22	3.13	0	0.58	5.88	4	0.19	5.88	4	0.19	6.25	8.08	0.43	3.03	2.43
2.12	2.72	0.46	7.69	4	0.22	5.21	4.43	0.38	7.69	4	0.22	3.7	1	0.22	7.14	3	0.08	3.7	1	0.22	2.43	1.6	0.55	3.7	1	0.22	2.6	2.6	0.49	3.7	1	0.22	7.14	3	0.08	3.13	0	0.58	7.69	4	0.22	5.88	4	0.19	5.88	4	0.19	3.13	0
2.12	2.72	0.46	5.88	4	0.19	6.6	5.89	0.08	6.6	5.89	0.08	2.43	1.6	0.55	7.14	3	0.08	7.14	3	0.08	5.88	4	0.19	7.69	4	0.22	5.88	4	0.19	7.69	4	0.22	3.7	1	0.22	3.03	2.43	0.2	7.14	3	0.08	3.7	1	0.22	5.21	4.43	0.38	3.7	1
2.12	2.72	0.46	5.88	4	0.19	6.6	5.89	0.08	7.69	4	0.22	3.03	2.43	0.2	5.21	4.43	0.38	3.03	2.43	0.2	7.14	3	0.08	7.69	4	0.22	2.43	1.6	0.55	2.43	1.6	0.55	7.14	3	0.08	3.13	0	0.58	7.69	4	0.22	7.14	3	0.08	7.69	4	0.22	3.7	1
2.12	2.72	0.46	5.88	4	0.19	6.6	5.89	0.08	7.69	4	0.22	3.13	0	0.58	7.69	4	0.22	5.88	4	0.19	2.43	1.6	0.55	7.69	4	0.22	2.6	2.78	0.73	7.14	3	0.08	7.69	4	0.22	3.13	0	0.58	5.21	4.43	0.38	5.88	4	0.19	5.21	4.43	0.38	2.6	2.6
2.12	2.72	0.46	5.88	4	0.19	6.6	5.89	0.08	7.69	4	0.22	2.6	2.6	0.49	5.21	4.43	0.38	3.03	2.43	0.2	2.6	2.6	0.49	7.69	4	0.22	2.43	1.6	0.55	2.43	1.6	0.55	7.14	3	0.08	3.13	0	0.58	7.69	4	0.22	7.14	3	0.08	7.69	4	0.22	3.7	1
2.12	2.72	0.46	5.88	4	0.19	6.6	5.89	0.08	7.14	3	0.08	3.03	2.43	0.2	5.21	4.43	0.38	3.03	2.43	0.2	2.6	2.6	0.49	7.69	4	0.22	2.43	1.6	0.55	3.03	2.43	0.2	3.03	2.43	0.2	3.13	0	0.58	7.69	4	0.22	6.6	5.89	0.08	7.14	3	0.08	3.7	1
2.12	2.72	0.46	5.88	4	0.19	6.6	5.89	0.08	7.14	3	0.08	3.03	2.43	0.2	5.21	4.43	0.38	3.03	2.43	0.2	2.6	2.6	0.49	7.69	4	0.22	2.43	1.6	0.55	3.03	2.43	0.2	3.03	2.43	0.2	3.13	0	0.58	7.69	4	0.22	6.6	5.89	0.08	7.14	3	0.08	3.7	1
2.12	2.72	0.46	5.88	4	0.19	6.6	5.89	0.08	7.14	3	0.08	3.03	2.43	0.2	5.21	4.43	0.38	3.03	2.43	0.2	2.6	2.6	0.49	7.69	4	0.22	2.43	1.6	0.55	2.43	1.6	0.55	3.03	2.43	0.2	3.13	0	0.58	7.69	4	0.22	6.6	5.89	0.08	7.14	3	0.08	3.7	1
2.12	2.72	0.46	5.88	4	0.19	6.6	5.89	0.08	7.14	3	0.08	3.03	2.43	0.2	5.21	4.43	0.38	3.03	2.43	0.2	2.6	2.6	0.49	7.69	4	0.22	2.43	1.6	0.55	2.43	1.6	0.55	3.03	2.43	0.2	3.13	0	0.58	7.69	4	0.22	6.6	5.89	0.08	7.14	3	0.08	3.7	1
2.12	2.72	0.46	5.88	4	0.19	6.6	5.89	0.08	7.14	3	0.08	3.03	2.43	0.2	5.21	4.43	0.38	3.03	2.43	0.2	2.6	2.6	0.49	7.69	4	0.22	2.43	1.6	0.55	2.43	1.6	0.55	3.03	2.43	0.2	3.13	0	0.58	7.69	4	0.22	6.6	5.89	0.08	7.14	3	0.08	3.7	1
2.12	2.72	0.46	5.88	4	0.19	6.6	5.89	0.08	7.14	3	0.08	3.03	2.43	0.2	5.21	4.43	0.38	3.03	2.43	0.2	2.6	2.6	0.49	7.69	4	0.22	2.43	1.6	0.55	2.43	1.6	0.55	3.03	2.43	0.2	3.13	0	0.58	7.69	4	0.22	6.6	5.89	0.08	7.14	3	0.08	3.7	1
2.12	2.72	0.46	5.88	4	0.19	6.6	5.89	0.08	7.14	3	0.08	3.03	2.43	0.2	5.21	4.43	0.38	3.03	2.43	0.2	2.6	2.6	0.49	7.69	4	0.22	2.43	1.6	0.55	2.43	1.6	0.55	3.03	2.43	0.2	3.13	0	0.58	7.69	4	0.22	6.6	5.89	0.08	7.14	3	0.08	3.7	1
2.12	2.72	0.46	5.88	4	0.19	6.6	5.89	0.08	7.14	3	0.08	2.6	2.6	0.49	5.21	4.43	0.38	3.7	1	0.22	2.6	2.6	0.49	7.69	4	0.22	3.7	1	0.22	3.03	2.43	0.2	3.7	1	0.22	3.13	0	0.58	7.69	4	0.22	6.6	5.89	0.08	5.88	4	0.19	2.43	1.6
2.12	2.72	0.46	5.88	4	0.19	3.03	6.47	0.46	2.43	1.6	0.55	7.69	4	0.22	5.88	4	0.19	2.43	1.6	0.55	3.7	1	0.22	5.88	4	0.19	2.6	2.6	0.49	7.69	4	0.22	5.88	4	0.19	3.13	0	0.58	5.21	4.43	0.38	7.69	4	0.22	5.21	4.43	0.38	3.7	1
2.12	2.72	0.46	5.88	4	0.19	3.03	6.47	0.46	2.43	1.6	0.55	7.69	4	0.22	5.88	4	0.19	2.43	1.6	0.55	3.7	1	0.22	5.88	4	0.19	2.6	2.6	0.49	7.69	4	0.22	5.88	4	0.19	3.13	0	0.58	5.21	4.43	0.38	7.69	4	0.22	5.21	4.43	0.38	3.7	1
2.12	2.72	0.46	5.88	4	0.19	3.03	6.47	0.46	2.43	1.6	0.55	7.69	4	0.22	5.88	4	0.19	2.43	1.6	0.55	3.7	1	0.22	5.88	4	0.19	2.6	2.6	0.49	7.69	4	0.22	5.88	4	0.19	3.13	0	0.58	5.21	4.43	0.38	7.69	4	0.22	5.21	4.43	0.38	3.7	1
2.12	2.72	0.46	5.88	4	0.19	3.03	6.47	0.46	2.43	1.6	0.55	7.69	4	0.22	5.88	4	0.19	2.43	1.6	0.55	3.7	1	0.22	5.88	4	0.19	2.6	2.6	0.49	7.69	4	0.22	5.88	4	0.19	3.13	0	0.58	5.21	4.43	0.38	7.69	4	0.22	5.21	4.43	0.38	3.7	1
2.12	2.72	0.46	5.88	4	0.19	3.03	6.47	0.46	2.43	1.6	0.55	7.69	4	0.22	5.88	4	0.19	2.43	1.6	0.55	3.7	1	0.22	5.88	4	0.19	2.6	2.6	0.49	7.69	4	0.22	5.88	4	0.19	3.13	0	0.58	5.21	4.43	0.38	7.69	4	0.22	5.21	4.43	0.38	3.7	1
2.12	2.72	0.46	5.88	4	0.19	3.03	6.47	0.46	2.43	1.6	0.55	7.69	4	0.22	5.88	4	0.19	2.43	1.6	0.55	3.7	1	0.22	5.88	4	0.19	2.6	2.6	0.49	7.69	4	0.22	5.88	4	0.19	3.13	0	0.58	5.21	4.43	0.38	7.14	3	0.08	5.21	4.43	0.38	3.7	1
2.12	2.72	0.46	5.88	4	0.19	3.03	6.47	0.46	2.43	1.6	0.55	7.69	4	0.22	5.88	4	0.19	2.43	1.6	0.55	2.6	2.6	0.49	7.69	4	0.22	2.6	2.6	0.49	7.69	4	0.22	5.88	4	0.19	3.13	0	0.58	5.21	4.43	0.38	6.6	5.89	0.08	5.21	4.43	0.38	3.7	1
2.12	2.72	0.46	5.88	4	0.19	3.03	6.47	0.46	2.43	1.6	0.55	7.69	4	0.22	5.88	4	0.19	2.43	1.6	0.55	2.6	2.6	0.49	7.69	4	0.22	2.6	2.6	0.49	7.69	4	0.22	5.88	4	0.19	3.13	0	0.58	5.21	4.43	0.38	5.88	4	0.19	5.21	4.43	0.38	3.13	0
2.12	2.72	0.46	7.14	3	0.08	6.6	5.89	0.08	2.6	2.6	0.49	5.88	4	0.19	6.6	5.89	0.08	3.7	1	0.22	3.03	2.43	0.2	5.88	4	0.19	3.7	1	0.22	3.13	0	0.58	7.69	4	0.22	3.13	0	0.58	7.69	4	0.22	3.7	1	0.22	5.88	4	0.19	3.03	2.43
2.43	1.6	0.55	3.7	1	0.22	6.6	5.89	0.08	7.14	3	0.08	3.7	1	0.22	3.13	0	0.58	3.13	0	0.58	3.7	1	0.22	5.21	4.43	0.38	3.7	1	0.22	3.7	1	0.22	5.21	4.43	0.38	3.03	2.43	0.2	3.13	0	0.58	6.6	5.89	0.08	6.6	5.89	0.08	3.03	2.43
2.43	1.6	0.55	5.88	4	0.19	6.6	5.89	0.08	7.69	4	0.22	7.14	3	0.08	7.69	4	0.22	2.6	2.6	0.49	5.88	4	0.19	6.6	5.89	0.08	3.03	2.43	0.2	2.43	1.6	0.55	7.69	4	0.22	3.13	0	0.58	7.69	4	0.22	5.88	4	0.19	5.88	4	0.19	3.7	1
2.6	2.6	0.49	7.69	4	0.22	3.03	6.47	0.46	3.7	1	0.22	7.14	3	0.08	5.88	4	0.19	2.6	2.6	0.49	2.43	1.6	0.55	3.7	1	0.22	3.7	1	0.22	2.43	1.6	0.55	7.14	3	0.08	3.13	0	0.58	7.69	4	0.22	2.6	2.6	0.49	5.21	4.43	0.38	3.7	1
2.6	2.6	0.49	7.69	4	0.22	3.03	6.47	0.46	7.69	4	0.22	7.14	3	0.08	2.43	1.6	0.55	3.7	1	0.22	2.43	1.6	0.55	3.7	1	0.22	2.43	1.6	0.55	7.14	3	0.08	7.69	4	0.22	3.13	0	0.58	7.14	3	0.08	7.69	4	0.22	7.69	4	0.22	3.7	1
2.6	2.6	0.49	7.69	4	0.22	3.03	6.47	0.46	7.69	4	0.22	7.14	3	0.08	2.43	1.6	0.55	3.7	1	0.22	2.43	1.6	0.55	3.7	1	0.22	2.43	1.6	0.55	7.14	3	0.08	7.69	4	0.22	3.13	0	0.58	7.14	3	0.08	7.69	4	0.22	7.69	4	0.22	3.7	1
2.6	2.6	0.49	7.69	4	0.22	3.03	6.47	0.46	7.69	4	0.22	7.14	3	0.08	2.43	1.6	0.55	3.7	1	0.22	2.43	1.6	0.55	3.7	1	0.22	2.43	1.6	0.55	7.14	3	0.08	7.69	4	0.22	3.13	0	0.58	7.14	3	0.08	7.69	4	0.22	7.69	4	0.22	3.7	1
2.6	2.6	0.49	7.69	4	0.22	3.03	6.47	0.46	7.69	4	0.22	7.14	3	0.08	2.43	1.6	0.55	3.7	1	0.22	2.43	1.6	0.55	3.7	1	0.22	2.43	1.6	0.55	7.14	3	0.08	7.69	4	0.22	3.13	0	0.58	7.14	3	0.08	7.69	4	0.22	7.69	4	0.22	3.7	1
2.6	2.6	0.49	7.69	4	0.22	3.03	6.47	0.46	7.69	4	0.22	7.14	3	0.08	2.43	1.6	0.55	3.7	1	0.22	2.43	1.6	0.55	3.7	1	0.22	2.43	1.6	0.55	7.14	3	0.08	7.69	4	0.22	3.13	0	0.58	7.14	3	0.08	7.69	4	0.22	7.69	4	0.22	3.7	1
2.6	2.6	0.49	7.69	4	0.22	3.03	6.47	0.46	7.69	4	0.22	7.14	3	0.08	2.43	1.6	0.55	3.7	1	0.22	2.43	1.6	0.55	3.7	1	0.22	2.43	1.6	0.55	7.14	3	0.08	7.69	4	0.22	3.13	0	0.58	7.14	3	0.08	7.69	4	0.22	7.69	4	0.22	3.7	1
2.6	2.6	0.49	7.69	4	0.22	3.03	6.47	0.46	7.69	4	0.22	7.14	3	0.08	2.43	1.6	0.55	3.7	1	0.22	2.43	1.6	0.55	3.7	1	0.22	2.43	1.6	0.55	7.14	3	0.08	7.69	4	0.22	3.13	0	0.58	7.14	3	0.08	7.69	4	0.22	7.69	4	0.22	3.7	1
2.6	2.6	0.49	7.69	4	0.22	3.03	6.47	0.46	7.14	3	0.08	7.14	3	0.08	5.88	4	0.19	3.7	1	0.22	2.43	1.6	0.55	5.88	4	0.19	2.43	1.6	0.55	3.03	2.43	0.2	7.14	3	0.08	3.13	0	0.58	7.69	4	0.22	7.14	3	0.08	5.21	4.43	0.38	3.7	1
2.6	2.6	0.49	7.14	3	0.08	2.7	3.95	0.26	7.69	4	0.22	7.69	4	0.22	6.6	5.89	0.08	3.03	6.47	0.46	2.43	1.6	0.55	5.88	4	0.19	2.43	1.6	0.55	3.13	0	0.58	7.14	3	0.08	3.13	0	0.58	7.69	4	0.22	7.14	3	0.08	5.88	4	0.19	2.43	1.6
2.6	2.6	0.49	7.14	3	0.08	2.53	6.13	0.28	7.69	4	0.22	7.69	4	0.22	6.6	5.89	0.08	3.03	6.47	0.46	2.43	1.6	0.55	5.88	4	0.19	2.43	1.6	0.55	3.13	0	0.58	7.14	3	0.08	3.13	0	0.58	7.69	4	0.22	7.14	3	0.08	5.88	4	0.19	2.43	1.6
2.6	2.6	0.49	7.14	3	0.08	3.03	6.47	0.46	3.7	1	0.22	3.7	1	0.22	7.69	4	0.22	2.43	1.6	0.55	7.14	3	0.08	5.88	4	0.19	2.43	1.6	0.55	3.03	6.47	0.46	5.88	4	0.19	3.13	0	0.58	7.69	4	0.22	7.69	4	0.22	5.88	4	0.19	3.7	1
2.6	2.6	0.49	7.14	3	0.08	3.03	6.47	0.46	3.7	1	0.22	7.69	4	0.22	5.88	4	0.19	3.7	1	0.22	2.6	2.6	0.49	5.88	4	0.19	3.7	1	0.22	7.14	3	0.08	3.03	2.43	0.2	3.13	0	0.58	7.69	4	0.22	7.69	4	0.22	5.21	4.43	0.38	3.7	1
2.6	2.6	0.49	7.14	3	0.08	3.03	6.47	0.46	7.69	4	0.22	5.88	4	0.19	5.88	4	0.19	3.7	1	0.22	3.03	2.43	0.2	2.6	2.6	0.49	3.7	1	0.22	2.43	1.6	0.55	5.88	4	0.19	3.13	0	0.58	7.69	4	0.22	7.69	4	0.22	5.21	4.43	0.38	2.6	2.6
7.14	3	0.08	3.13	0	0.58	6.6	5.89	0.08	7.69	4	0.22	5.88	4	0.19	7.14	3	0.08	3.03	2.43	0.2	3.7	1	0.22	6.6	5.89	0.08	3.7	1	0.22	2.43	1.6	0.55	3.03	2.43	0.2	3.13	0	0.58	7.69	4	0.22	5.88	4	0.19	5.21	4.43	0.38	2.43	1.6
7.14	3	0.08	3.13	0	0.58	5.88	4	0.19	2.6	2.6	0.49	3.03	6.47	0.46	2.12	2.72	0.46	2.6	2.78	0.73	3.7	1	0.22	2.6	2.78	0.73	2.53	6.13	0.28	5.88	4	0.19	3.3	3.78	0.08	6.6	5.89	0.08	6.6	5.89	0.08	2.53	6.13	0.28	3.57	4.66	0.14	5.88	4
7.14	3	0.08	3.57	4.66	0.14	2.12	2.72	0.46	3.57	4.66	0.14	7.14	3	0.08	2.6	2.6	0.49	3.03	6.47	0.46	5.88	4	0.19	7.14	3	0.08	2.7	3.95	0.26	3.57	4.66	0.14	2.7	3.95	0.26	3.13	0	0.58	1.79	4.77	0.27	7.14	3	0.08	1.79	4.77	0.27	2.53	6.13
7.14	3	0.08	2.43	1.6	0.55	7.69	4	0.22	3.3	3.78	0.08	2.6	2.6	0.49	3.3	3.78	0.08	2.6	2.6	0.49	7.69	4	0.22	2.43	1.6	0.55	7.69	4	0.22	2.43	1.6	0.55	7.69	4	0.22	2.12	2.72	0.46	3.7	1	0.22	5.88	4	0.19	7.69	4	0.22	3.7	1
6.25	8.08	0.43	5.88	4	0.19	3.03	6.47	0.46	7.69	4	0.22	6.6	5.89	0.08	7.14	3	0.08	3.03	2.43	0.2	5.88	4	0.19	5.21	4.43	0.38	3.13	0	0.58	2.43	1.6	0.55	5.88	4	0.19	3.13	0	0.58	7.69	4	0.22	7.14	3	0.08	5.88	4	0.19	3.13	0
0.00000	0.00000	0.00000	3.7	1	0.22	3.7	1	0.22	6.6	5.89	0.08	5.88	4	0.19	3.7	1	0.22	7.14	3	0.08	2.6	2.6	0.49	3.03	2.43	0.2	5.88	4	0.19	3.7	1	0.22	2.43	1.6	0.55	7.69	4	0.22	3.13	0	0.58	7.14	3	0.08	2.6	2.6	0.49	5.88	4
0.00000	0.00000	0.00000	3.7	1	0.22	3.13	0	0.58	3.7	1	0.22	3.13	0	0.58	2.12	2.72	0.46	2.12	2.72	0.46	7.14	3	0.08	2.6	2.78	0.73	2.53	6.13	0.28	7.69	4	0.22	1.79	4.77	0.27	5.88	4	0.19	1.79	4.77	0.27	2.7	3.95	0.26	7.14	3	0.08	2.6	2.78
0.00000	0.00000	0.00000	3.7	1	0.22	5.88	4	0.19	5.88	4	0.19	7.69	4	0.22	2.43	1.6	0.55	5.21	4.43	0.38	3.03	6.47	0.46	7.69	4	0.22	5.88	4	0.19	3.7	1	0.22	2.6	2.6	0.49	3.03	2.43	0.2	3.13	0	0.58	7.69	4	0.22	5.88	4	0.19	5.88	4
0.00000	0.00000	0.00000	3.7	1	0.22	5.88	4	0.19	3.03	6.47	0.46	7.69	4	0.22	5.21	4.43	0.38	7.69	4	0.22	2.43	1.6	0.55	7.14	3	0.08	5.21	4.43	0.38	3.7	1	0.22	5.21	4.43	0.38	5.88	4	0.19	3.13	0	0.58	7.69	4	0.22	6.6	5.89	0.08	5.21	4.43
0.00000	0.00000	0.00000	3.7	1	0.22	2.6	2.6	0.49	6.6	5.89	0.08	5.88	4	0.19	3.7	1	0.22	5.21	4.43	0.38	2.6	2.6	0.49	7.14	3	0.08	5.88	4	0.19	3.7	1	0.22	7.14	3	0.08	5.88	4	0.19	3.7	1	0.22	7.69	4	0.22	7.69	4	0.22	3.03	2.43
0.00000	0.00000	0.00000	2.6	2.78	0.73	5.88	4	0.19	6.6	5.89	0.08	7.69	4	0.22	3.13	0	0.58	3.7	1	0.22	3.03	2.43	0.2	3.7	1	0.22	2.6	2.6	0.49	3.7	1	0.22	3.7	1	0.22	5.88	4	0.19	3.13	0	0.58	7.69	4	0.22	7.14	3	0.08	5.88	4
0.00000	0.00000	0.00000	3.3	3.78	0.08	6.6	5.89	0.08	3.03	2.43	0.2	2.12	2.72	0.46	2.12	2.72	0.46	1.79	4.77	0.27	3.3	3.78	0.08	3.3	3.78	0.08	5.88	4	0.19	2.43	1.6	0.55	5.88	4	0.19	7.69	4	0.22	3.7	1	0.22	7.69	4	0.22	7.69	4	0.22	3.13	0
0.00000	0.00000	0.00000	3.3	3.78	0.08	5.88	4	0.19	6.6	5.89	0.08	7.69	4	0.22	2.12	2.72	0.46	6.6	5.89	0.08	3.7	1	0.22	7.69	4	0.22	7.14	3	0.08	2.43	1.6	0.55	3.03	2.43	0.2	5.88	4	0.19	3.13	0	0.58	7.69	4	0.22	5.88	4	0.19	6.6	5.89
0.00000	0.00000	0.00000	3.3	3.78	0.08	5.88	4	0.19	3.03	6.47	0.46	7.14	3	0.08	3.13	0	0.58	5.21	4.43	0.38	3.03	2.43	0.2	2.43	1.6	0.55	2.43	1.6	0.55	3.7	1	0.22	5.88	4	0.19	7.14	3	0.08	3.7	1	0.22	5.21	4.43	0.38	5.88	4	0.19	3.7	1
0.00000	0.00000	0.00000	3.3	3.78	0.08	5.88	4	0.19	3.03	6.47	0.46	3.03	6.47	0.46	3.7	1	0.22	7.69	4	0.22	3.7	1	0.22	5.88	4	0.19	5.88	4	0.19	3.7	1	0.22	7.14	3	0.08	7.69	4	0.22	3.13	0	0.58	7.69	4	0.22	6.6	5.89	0.08	7.14	3
0.00000	0.00000	0.00000	6.6	5.89	0.08	3.7	1	0.22	6.6	5.89	0.08	3.03	6.47	0.46	2.6	2.6	0.49	7.14	3	0.08	7.14	3	0.08	7.69	4	0.22	5.88	4	0.19	2.43	1.6	0.55	5.88	4	0.19	7.69	4	0.22	3.13	0	0.58	7.69	4	0.22	3.13	0	0.58	7.69	4
0.00000	0.00000	0.00000	6.6	5.89	0.08	5.88	4	0.19	2.7	3.95	0.26	7.69	4	0.22	6.6	5.89	0.08	5.88	4	0.19	3.03	2.43	0.2	2.43	1.6	0.55	5.88	4	0.19	2.43	1.6	0.55	3.7	1	0.22	6.6	5.89	0.08	3.13	0	0.58	7.69	4	0.22	5.88	4	0.19	5.88	4
0.00000	0.00000	0.00000	6.6	5.89	0.08	5.88	4	0.19	3.03	6.47	0.46	7.69	4	0.22	2.6	2.6	0.49	5.21	4.43	0.38	7.14	3	0.08	7.14	3	0.08	5.88	4	0.19	2.43	1.6	0.55	3.13	0	0.58	6.6	5.89	0.08	3.13	0	0.58	7.69	4	0.22	3.7	1	0.22	5.88	4
0.00000	0.00000	0.00000	6.6	5.89	0.08	2.43	1.6	0.55	7.69	4	0.22	7.14	3	0.08	3.03	6.47	0.46	2.43	1.6	0.55	2.43	1.6	0.55	7.69	4	0.22	6.6	5.89	0.08	3.7	1	0.22	2.53	6.13	0.28	5.88	4	0.19	6.25	8.08	0.43	3.7	1	0.22	3.03	6.47	0.46	2.53	6.13
0.00000	0.00000	0.00000	3.13	0	0.58	5.88	4	0.19	2.6	2.6	0.49	7.69	4	0.22	7.69	4	0.22	3.03	6.47	0.46	5.88	4	0.19	3.7	1	0.22	5.88	4	0.19	2.43	1.6	0.55	7.69	4	0.22	5.88	4	0.19	3.13	0	0.58	7.69	4	0.22	5.88	4	0.19	2.6	2.6
0.00000	0.00000	0.00000	3.13	0	0.58	7.14	3	0.08	6.6	5.89	0.08	7.69	4	0.22	7.14	3	0.08	6.6	5.89	0.08	3.7	1	0.22	7.14	3	0.08	5.88	4	0.19	2.43	1.6	0.55	3.13	0	0.58	7.69	4	0.22	3.13	0	0.58	7.69	4	0.22	5.88	4	0.19	6.6	5.89
0.00000	0.00000	0.00000	3.57	4.66	0.14	7.14	3	0.08	6.6	5.89	0.08	7.69	4	0.22	2.6	2.6	0.49	7.14	3	0.08	2.12	2.95	0.42	7.14	3	0.08	5.88	4	0.19	3.7	1	0.22	7.69	4	0.22	3.7	1	0.22	3.7	1	0.22	7.69	4	0.22	7.69	4	0.22	5.88	4
0.00000	0.00000	0.00000	7.69	4	0.22	3.13	0	0.58	3.7	1	0.22	7.14	3	0.08	2.53	6.13	0.28	7.14	3	0.08	3.13	0	0.58	2.53	6.13	0.28	7.69	4	0.22	2.7	3.95	0.26	3.13	0	0.58	2.43	1.6	0.55	2.6	2.78	0.73	5.88	4	0.19	2.7	3.95	0.26	2.12	2.95
0.00000	0.00000	0.00000	7.69	4	0.22	7.69	4	0.22	5.88	4	0.19	3.03	6.47	0.46	7.69	4	0.22	5.21	4.43	0.38	7.69	4	0.22	6.6	5.89	0.08	5.88	4	0.19	3.03	2.43	0.2	2.43	1.6	0.55	5.88	4	0.19	3.13	0	0.58	3.03	6.47	0.46	3.7	1	0.22	7.69	4
0.00000	0.00000	0.00000	7.69	4	0.22	5.88	4	0.19	7.69	4	0.22	7.14	3	0.08	2.12	2.95	0.42	3.03	6.47	0.46	1.79	4.77	0.27	2.7	3.95	0.26	7.69	4	0.22	2.12	2.72	0.46	2.43	1.6	0.55	2.6	2.6	0.49	2.43	1.6	0.55	2.6	2.6	0.49	7.69	4	0.22	3.7	1
0.00000	0.00000	0.00000	7.69	4	0.22	5.88	4	0.19	3.03	6.47	0.46	7.14	3	0.08	7.69	4	0.22	5.21	4.43	0.38	3.03	2.43	0.2	3.03	2.43	0.2	5.88	4	0.19	2.6	2.6	0.49	3.03	6.47	0.46	7.69	4	0.22	3.13	0	0.58	7.69	4	0.22	5.21	4.43	0.38	7.69	4
0.00000	0.00000	0.00000	7.69	4	0.22	2.12	2.95	0.42	3.03	6.47	0.46	7.69	4	0.22	6.25	8.08	0.43	3.13	0	0.58	2.6	2.6	0.49	2.12	2.72	0.46	3.7	1	0.22	2.43	1.6	0.55	3.13	0	0.58	6.6	5.89	0.08	3.13	0	0.58	7.69	4	0.22	7.14	3	0.08	5.88	4
0.00000	0.00000	0.00000	7.69	4	0.22	2.7	3.95	0.26	6.6	5.89	0.08	3.03	6.47	0.46	6.6	5.89	0.08	5.21	4.43	0.38	2.6	2.6	0.49	7.14	3	0.08	5.88	4	0.19	3.7	1	0.22	7.14	3	0.08	2.6	2.6	0.49	3.13	0	0.58	7.69	4	0.22	5.88	4	0.19	5.88	4
0.00000	0.00000	0.00000	1.79	4.77	0.27	5.88	4	0.19	6.6	5.89	0.08	7.69	4	0.22	2.43	1.6	0.55	7.14	3	0.08	2.43	1.6	0.55	7.14	3	0.08	5.88	4	0.19	3.7	1	0.22	3.13	0	0.58	5.88	4	0.19	3.13	0	0.58	7.69	4	0.22	5.88	4	0.19	5.88	4
0.00000	0.00000	0.00000	1.79	4.77	0.27	5.88	4	0.19	6.6	5.89	0.08	7.69	4	0.22	2.43	1.6	0.55	7.14	3	0.08	2.43	1.6	0.55	7.14	3	0.08	5.88	4	0.19	3.7	1	0.22	3.13	0	0.58	5.88	4	0.19	3.13	0	0.58	7.69	4	0.22	5.88	4	0.19	5.88	4
0.00000	0.00000	0.00000	1.79	4.77	0.27	5.88	4	0.19	6.6	5.89	0.08	7.69	4	0.22	2.43	1.6	0.55	7.14	3	0.08	2.43	1.6	0.55	7.14	3	0.08	5.88	4	0.19	2.43	1.6	0.55	2.43	1.6	0.55	5.88	4	0.19	3.13	0	0.58	7.69	4	0.22	7.14	3	0.08	5.88	4
0.00000	0.00000	0.00000	1.79	4.77	0.27	5.88	4	0.19	6.6	5.89	0.08	7.69	4	0.22	2.43	1.6	0.55	7.14	3	0.08	2.43	1.6	0.55	7.14	3	0.08	5.88	4	0.19	2.43	1.6	0.55	2.43	1.6	0.55	5.88	4	0.19	3.13	0	0.58	7.69	4	0.22	7.14	3	0.08	5.88	4
0.00000	0.00000	0.00000	1.79	4.77	0.27	5.88	4	0.19	6.6	5.89	0.08	7.69	4	0.22	2.43	1.6	0.55	7.14	3	0.08	2.43	1.6	0.55	7.14	3	0.08	5.88	4	0.19	2.43	1.6	0.55	2.43	1.6	0.55	5.88	4	0.19	3.13	0	0.58	7.69	4	0.22	7.14	3	0.08	5.88	4
0.00000	0.00000	0.00000	1.79	4.77	0.27	5.88	4	0.19	6.6	5.89	0.08	7.69	4	0.22	2.43	1.6	0.55	7.14	3	0.08	2.43	1.6	0.55	7.14	3	0.08	5.88	4	0.19	2.43	1.6	0.55	2.43	1.6	0.55	5.88	4	0.19	3.13	0	0.58	7.69	4	0.22	7.14	3	0.08	5.88	4
0.00000	0.00000	0.00000	1.79	4.77	0.27	5.88	4	0.19	6.6	5.89	0.08	7.69	4	0.22	2.43	1.6	0.55	7.14	3	0.08	2.43	1.6	0.55	7.14	3	0.08	5.88	4	0.19	2.43	1.6	0.55	2.43	1.6	0.55	5.88	4	0.19	3.13	0	0.58	7.69	4	0.22	7.14	3	0.08	5.88	4
0.00000	0.00000	0.00000	1.79	4.77	0.27	5.88	4	0.19	6.6	5.89	0.08	7.69	4	0.22	2.43	1.6	0.55	7.14	3	0.08	2.43	1.6	0.55	7.14	3	0.08	5.88	4	0.19	2.43	1.6	0.55	2.43	1.6	0.55	5.88	4	0.19	3.13	0	0.58	7.69	4	0.22	7.14	3	0.08	5.88	4
0.00000	0.00000	0.00000	1.79	4.77	0.27	5.88	4	0.19	6.6	5.89	0.08	7.69	4	0.22	2.43	1.6	0.55	7.14	3	0.08	2.43	1.6	0.55	7.14	3	0.08	5.88	4	0.19	2.43	1.6	0.55	2.43	1.6	0.55	5.88	4	0.19	3.13	0	0.58	7.69	4	0.22	7.14	3	0.08	5.88	4
0.00000	0.00000	0.00000	1.79	4.77	0.27	5.88	4	0.19	6.6	5.89	0.08	7.69	4	0.22	2.43	1.6	0.55	7.14	3	0.08	2.43	1.6	0.55	7.14	3	0.08	5.88	4	0.19	2.43	1.6	0.55	2.43	1.6	0.55	5.88	4	0.19	3.13	0	0.58	7.69	4	0.22	7.14	3	0.08	5.88	4
0.00000	0.00000	0.00000	1.79	4.77	0.27	5.88	4	0.19	6.6	5.89	0.08	7.69	4	0.22	2.43	1.6	0.55	7.14	3	0.08	2.43	1.6	0.55	7.14	3	0.08	5.88	4	0.19	2.43	1.6	0.55	2.43	1.6	0.55	5.88	4	0.19	3.13	0	0.58	7.69	4	0.22	7.14	3	0.08	5.88	4
0.00000	0.00000	0.00000	1.79	4.77	0.27	5.88	4	0.19	6.6	5.89	0.08	7.14	3	0.08	2.43	1.6	0.55	7.14	3	0.08	2.43	1.6	0.55	7.14	3	0.08	6.6	5.89	0.08	3.7	1	0.22	3.13	0	0.58	5.88	4	0.19	3.13	0	0.58	7.69	4	0.22	5.88	4	0.19	5.88	4
0.00000	0.00000	0.00000	1.79	4.77	0.27	5.88	4	0.19	6.6	5.89	0.08	7.14	3	0.08	2.43	1.6	0.55	7.14	3	0.08	2.43	1.6	0.55	7.14	3	0.08	6.6	5.89	0.08	3.7	1	0.22	3.13	0	0.58	5.88	4	0.19	3.13	0	0.58	7.69	4	0.22	5.88	4	0.19	5.21	4.43
0.00000	0.00000	0.00000	1.79	4.77	0.27	5.88	4	0.19	6.6	5.89	0.08	7.14	3	0.08	2.43	1.6	0.55	7.14	3	0.08	2.43	1.6	0.55	7.14	3	0.08	5.88	4	0.19	2.43	1.6	0.55	2.43	1.6	0.55	5.88	4	0.19	3.13	0	0.58	7.69	4	0.22	7.14	3	0.08	5.88	4
0.00000	0.00000	0.00000	5.88	4	0.19	3.7	1	0.22	6.6	5.89	0.08	3.03	6.47	0.46	2.6	2.6	0.49	7.69	4	0.22	3.7	1	0.22	2.6	2.6	0.49	5.88	4	0.19	2.43	1.6	0.55	2.43	1.6	0.55	7.14	3	0.08	3.13	0	0.58	7.69	4	0.22	3.7	1	0.22	5.88	4
0.00000	0.00000	0.00000	5.88	4	0.19	3.7	1	0.22	6.6	5.89	0.08	3.03	6.47	0.46	2.6	2.6	0.49	7.69	4	0.22	3.7	1	0.22	2.6	2.6	0.49	5.88	4	0.19	2.43	1.6	0.55	2.43	1.6	0.55	7.14	3	0.08	3.13	0	0.58	7.69	4	0.22	3.7	1	0.22	5.88	4
0.00000	0.00000	0.00000	5.88	4	0.19	3.7	1	0.22	6.6	5.89	0.08	3.03	6.47	0.46	2.6	2.6	0.49	7.69	4	0.22	3.7	1	0.22	2.6	2.6	0.49	5.88	4	0.19	2.43	1.6	0.55	2.43	1.6	0.55	7.14	3	0.08	3.13	0	0.58	7.69	4	0.22	3.7	1	0.22	5.88	4
0.00000	0.00000	0.00000	5.88	4	0.19	3.7	1	0.22	6.6	5.89	0.08	3.03	6.47	0.46	2.6	2.6	0.49	7.69	4	0.22	3.7	1	0.22	2.6	2.6	0.49	5.88	4	0.19	2.43	1.6	0.55	2.43	1.6	0.55	7.14	3	0.08	3.13	0	0.58	7.69	4	0.22	3.7	1	0.22	5.88	4
0.00000	0.00000	0.00000	5.88	4	0.19	3.7	1	0.22	6.6	5.89	0.08	3.03	6.47	0.46	2.6	2.6	0.49	7.69	4	0.22	3.7	1	0.22	2.6	2.6	0.49	5.88	4	0.19	2.43	1.6	0.55	2.43	1.6	0.55	7.14	3	0.08	3.13	0	0.58	7.69	4	0.22	3.7	1	0.22	5.88	4
0.00000	0.00000	0.00000	5.88	4	0.19	3.7	1	0.22	6.6	5.89	0.08	3.03	6.47	0.46	2.6	2.6	0.49	7.69	4	0.22	3.7	1	0.22	2.6	2.6	0.49	5.88	4	0.19	2.43	1.6	0.55	2.43	1.6	0.55	7.14	3	0.08	3.13	0	0.58	7.69	4	0.22	3.7	1	0.22	5.88	4
0.00000	0.00000	0.00000	5.88	4	0.19	3.7	1	0.22	6.6	5.89	0.08	3.03	6.47	0.46	2.6	2.6	0.49	7.69	4	0.22	3.7	1	0.22	2.6	2.6	0.49	5.88	4	0.19	2.43	1.6	0.55	2.43	1.6	0.55	7.14	3	0.08	3.13	0	0.58	7.69	4	0.22	3.7	1	0.22	5.88	4
0.00000	0.00000	0.00000	5.88	4	0.19	3.7	1	0.22	6.6	5.89	0.08	3.03	6.47	0.46	2.6	2.6	0.49	7.69	4	0.22	3.7	1	0.22	2.6	2.6	0.49	5.88	4	0.19	2.43	1.6	0.55	2.43	1.6	0.55	7.14	3	0.08	3.13	0	0.58	7.69	4	0.22	3.7	1	0.22	5.88	4
0.00000	0.00000	0.00000	5.88	4	0.19	3.7	1	0.22	6.6	5.89	0.08	3.03	6.47	0.46	2.6	2.6	0.49	7.14	3	0.08	3.7	1	0.22	2.6	2.6	0.49	5.88	4	0.19	2.43	1.6	0.55	2.43	1.6	0.55	7.14	3	0.08	3.13	0	0.58	7.69	4	0.22	3.7	1	0.22	5.88	4
0.00000	0.00000	0.00000	5.21	4.43	0.38	3.7	1	0.22	6.6	5.89	0.08	3.03	6.47	0.46	2.6	2.6	0.49	7.14	3	0.08	7.14	3	0.08	7.69	4	0.22	5.88	4	0.19	2.43	1.6	0.55	7.69	4	0.22	7.14	3	0.08	3.13	0	0.58	7.69	4	0.22	3.13	0	0.58	7.69	4
0.00000	0.00000	0.00000	5.21	4.43	0.38	7.14	3	0.08	3.03	6.47	0.46	5.21	4.43	0.38	7.69	4	0.22	7.14	3	0.08	5.21	4.43	0.38	7.69	4	0.22	3.57	4.66	0.14	7.14	3	0.08	3.13	0	0.58	5.88	4	0.19	7.14	3	0.08	6.6	5.89	0.08	3.7	1	0.22	2.6	2.6
0.00000	0.00000	0.00000	2.12	2.95	0.42	3.7	1	0.22	5.88	4	0.19	3.03	6.47	0.46	7.69	4	0.22	7.14	3	0.08	3.13	0	0.58	7.14	3	0.08	7.69	4	0.22	2.43	1.6	0.55	7.69	4	0.22	2.6	2.6	0.49	3.7	1	0.22	7.14	3	0.08	7.14	3	0.08	5.21	4.43
0.00000	0.00000	0.00000	2.12	2.95	0.42	5.88	4	0.19	3.03	6.47	0.46	3.7	1	0.22	3.7	1	0.22	5.21	4.43	0.38	3.03	2.43	0.2	3.7	1	0.22	5.88	4	0.19	3.7	1	0.22	2.43	1.6	0.55	5.88	4	0.19	3.7	1	0.22	7.69	4	0.22	7.69	4	0.22	3.7	1
0.00000	0.00000	0.00000	2.12	2.95	0.42	5.88	4	0.19	3.03	6.47	0.46	6.6	5.89	0.08	2.43	1.6	0.55	5.21	4.43	0.38	3.03	2.43	0.2	3.13	0	0.58	5.88	4	0.19	3.7	1	0.22	3.13	0	0.58	7.14	3	0.08	3.13	0	0.58	7.69	4	0.22	5.88	4	0.19	3.7	1
0.00000	0.00000	0.00000	2.12	2.72	0.46	7.69	4	0.22	6.6	5.89	0.08	7.69	4	0.22	3.7	1	0.22	6.6	5.89	0.08	2.6	2.6	0.49	7.69	4	0.22	5.88	4	0.19	2.43	1.6	0.55	7.69	4	0.22	5.88	4	0.19	3.13	0	0.58	7.69	4	0.22	7.69	4	0.22	5.88	4
0.00000	0.00000	0.00000	2.12	2.72	0.46	7.69	4	0.22	3.03	6.47	0.46	7.69	4	0.22	7.14	3	0.08	5.21	4.43	0.38	3.03	2.43	0.2	7.14	3	0.08	5.88	4	0.19	2.6	2.6	0.49	2.43	1.6	0.55	6.6	5.89	0.08	3.13	0	0.58	7.69	4	0.22	7.14	3	0.08	7.14	3
0.00000	0.00000	0.00000	2.12	2.72	0.46	5.88	4	0.19	6.6	5.89	0.08	7.69	4	0.22	3.03	2.43	0.2	5.21	4.43	0.38	3.13	0	0.58	2.6	2.6	0.49	7.69	4	0.22	2.43	1.6	0.55	2.43	1.6	0.55	5.88	4	0.19	3.13	0	0.58	7.69	4	0.22	7.69	4	0.22	7.69	4
0.00000	0.00000	0.00000	2.12	2.72	0.46	5.88	4	0.19	6.6	5.89	0.08	7.69	4	0.22	3.03	2.43	0.2	5.21	4.43	0.38	2.43	1.6	0.55	2.6	2.6	0.49	7.69	4	0.22	2.43	1.6	0.55	2.43	1.6	0.55	6.6	5.89	0.08	3.13	0	0.58	7.69	4	0.22	5.88	4	0.19	7.14	3
0.00000	0.00000	0.00000	2.12	2.72	0.46	5.88	4	0.19	6.6	5.89	0.08	7.69	4	0.22	3.03	2.43	0.2	5.21	4.43	0.38	6.25	8.08	0.43	2.6	2.6	0.49	7.69	4	0.22	2.43	1.6	0.55	2.43	1.6	0.55	7.69	4	0.22	3.13	0	0.58	7.69	4	0.22	5.88	4	0.19	7.14	3
0.00000	0.00000	0.00000	2.12	2.72	0.46	5.88	4	0.19	7.69	4	0.22	7.14	3	0.08	7.14	3	0.08	2.6	2.6	0.49	6.25	8.08	0.43	5.88	4	0.19	5.88	4	0.19	3.7	1	0.22	3.13	0	0.58	7.69	4	0.22	3.13	0	0.58	3.7	1	0.22	5.88	4	0.19	5.88	4
0.00000	0.00000	0.00000	2.12	2.72	0.46	5.88	4	0.19	5.88	4	0.19	7.69	4	0.22	3.03	2.43	0.2	5.21	4.43	0.38	6.25	8.08	0.43	7.14	3	0.08	7.69	4	0.22	2.6	2.6	0.49	2.6	2.6	0.49	7.69	4	0.22	3.13	0	0.58	7.69	4	0.22	5.88	4	0.19	3.13	0
0.00000	0.00000	0.00000	2.12	2.72	0.46	5.88	4	0.19	3.03	6.47	0.46	2.43	1.6	0.55	7.69	4	0.22	5.88	4	0.19	2.43	1.6	0.55	2.6	2.6	0.49	7.69	4	0.22	2.6	2.6	0.49	7.69	4	0.22	7.69	4	0.22	3.13	0	0.58	5.21	4.43	0.38	7.69	4	0.22	5.21	4.43
0.00000	0.00000	0.00000	2.12	2.72	0.46	5.88	4	0.19	3.03	6.47	0.46	2.43	1.6	0.55	7.69	4	0.22	5.88	4	0.19	2.43	1.6	0.55	2.6	2.6	0.49	5.88	4	0.19	2.6	2.6	0.49	7.69	4	0.22	7.69	4	0.22	3.13	0	0.58	5.21	4.43	0.38	7.69	4	0.22	5.21	4.43
0.00000	0.00000	0.00000	2.12	2.72	0.46	7.14	3	0.08	6.6	5.89	0.08	7.69	4	0.22	7.14	3	0.08	6.6	5.89	0.08	2.6	2.6	0.49	2.6	2.6	0.49	5.88	4	0.19	2.43	1.6	0.55	6.6	5.89	0.08	7.69	4	0.22	3.13	0	0.58	7.69	4	0.22	5.88	4	0.19	2.43	1.6
0.00000	0.00000	0.00000	2.7	3.95	0.26	5.88	4	0.19	6.6	5.89	0.08	7.69	4	0.22	5.88	4	0.19	7.14	3	0.08	2.43	1.6	0.55	7.14	3	0.08	5.88	4	0.19	3.7	1	0.22	3.13	0	0.58	7.14	3	0.08	7.69	4	0.22	7.69	4	0.22	3.03	2.43	0.2	6.6	5.89
0.00000	0.00000	0.00000	2.7	3.95	0.26	2.6	2.6	0.49	6.6	5.89	0.08	5.88	4	0.19	7.69	4	0.22	6.6	5.89	0.08	5.88	4	0.19	7.69	4	0.22	5.88	4	0.19	2.43	1.6	0.55	7.14	3	0.08	7.69	4	0.22	3.13	0	0.58	7.69	4	0.22	3.7	1	0.22	7.14	3
0.00000	0.00000	0.00000	2.43	1.6	0.55	7.69	4	0.22	3.03	6.47	0.46	7.69	4	0.22	2.43	1.6	0.55	5.21	4.43	0.38	2.43	1.6	0.55	3.7	1	0.22	5.88	4	0.19	3.7	1	0.22	3.03	2.43	0.2	3.03	2.43	0.2	3.13	0	0.58	7.69	4	0.22	7.69	4	0.22	5.21	4.43
0.00000	0.00000	0.00000	2.43	1.6	0.55	5.88	4	0.19	3.03	2.43	0.2	5.21	4.43	0.38	7.14	3	0.08	5.21	4.43	0.38	7.14	3	0.08	3.7	1	0.22	5.88	4	0.19	2.43	1.6	0.55	3.7	1	0.22	7.69	4	0.22	3.13	0	0.58	7.69	4	0.22	3.13	0	0.58	7.69	4
0.00000	0.00000	0.00000	2.43	1.6	0.55	5.88	4	0.19	6.6	5.89	0.08	3.7	1	0.22	3.13	0	0.58	5.21	4.43	0.38	3.03	2.43	0.2	3.7	1	0.22	7.14	3	0.08	3.7	1	0.22	6.6	5.89	0.08	7.69	4	0.22	3.13	0	0.58	7.14	3	0.08	7.14	3	0.08	6.25	8.08
0.00000	0.00000	0.00000	2.43	1.6	0.55	5.88	4	0.19	5.88	4	0.19	6.25	8.08	0.43	7.14	3	0.08	2.6	2.6	0.49	7.69	4	0.22	7.14	3	0.08	5.88	4	0.19	3.13	0	0.58	5.21	4.43	0.38	7.69	4	0.22	3.13	0	0.58	7.69	4	0.22	5.88	4	0.19	5.88	4
0.00000	0.00000	0.00000	2.43	1.6	0.55	7.14	3	0.08	6.6	5.89	0.08	7.14	3	0.08	2.43	1.6	0.55	7.14	3	0.08	2.43	1.6	0.55	7.14	3	0.08	5.88	4	0.19	3.7	1	0.22	7.14	3	0.08	6.6	5.89	0.08	3.13	0	0.58	5.21	4.43	0.38	7.14	3	0.08	5.88	4
0.00000	0.00000	0.00000	2.6	2.6	0.49	3.7	1	0.22	3.7	1	0.22	5.88	4	0.19	7.69	4	0.22	7.69	4	0.22	3.7	1	0.22	2.6	2.6	0.49	5.88	4	0.19	2.43	1.6	0.55	5.88	4	0.19	5.88	4	0.19	3.13	0	0.58	7.14	3	0.08	2.12	2.72	0.46	6.6	5.89
0.00000	0.00000	0.00000	2.6	2.6	0.49	3.7	1	0.22	3.13	0	0.58	6.6	5.89	0.08	7.69	4	0.22	6.6	5.89	0.08	3.7	1	0.22	3.03	2.43	0.2	5.88	4	0.19	3.7	1	0.22	2.6	2.6	0.49	3.03	2.43	0.2	3.13	0	0.58	7.69	4	0.22	7.69	4	0.22	2.6	2.6
0.00000	0.00000	0.00000	7.14	3	0.08	5.88	4	0.19	3.03	6.47	0.46	7.14	3	0.08	7.69	4	0.22	5.21	4.43	0.38	3.03	2.43	0.2	3.03	2.43	0.2	5.88	4	0.19	2.6	2.6	0.49	3.03	6.47	0.46	7.69	4	0.22	3.13	0	0.58	7.69	4	0.22	5.88	4	0.19	5.88	4
3.7	1	0.22	7.69	4	0.22	2.6	2.78	0.73	6.6	5.89	0.08	5.88	4	0.19	2.43	1.6	0.55	3.03	6.47	0.46	1.79	4.77	0.27	2.6	2.78	0.73	5.88	4	0.19	5.88	4	0.19	3.13	0	0.58	7.14	3	0.08	3.7	1	0.22	5.88	4	0.19	2.6	2.6	0.49	2.6	2.6
3.7	1	0.22	7.69	4	0.22	2.12	2.95	0.42	6.6	5.89	0.08	5.88	4	0.19	2.43	1.6	0.55	3.03	6.47	0.46	2.6	2.6	0.49	2.6	2.78	0.73	2.6	2.6	0.49	5.21	4.43	0.38	3.13	0	0.58	3.7	1	0.22	2.43	1.6	0.55	5.88	4	0.19	2.6	2.6	0.49	3.7	1
3.7	1	0.22	7.69	4	0.22	2.12	2.95	0.42	6.6	5.89	0.08	5.88	4	0.19	2.43	1.6	0.55	3.03	6.47	0.46	2.6	2.6	0.49	2.6	2.78	0.73	2.6	2.6	0.49	5.21	4.43	0.38	3.13	0	0.58	3.7	1	0.22	2.43	1.6	0.55	5.88	4	0.19	2.6	2.6	0.49	3.7	1
3.7	1	0.22	7.69	4	0.22	2.12	2.95	0.42	6.6	5.89	0.08	5.88	4	0.19	2.43	1.6	0.55	3.03	6.47	0.46	2.6	2.6	0.49	2.6	2.78	0.73	2.6	2.6	0.49	5.21	4.43	0.38	3.13	0	0.58	3.7	1	0.22	2.43	1.6	0.55	5.88	4	0.19	2.6	2.6	0.49	7.14	3
3.7	1	0.22	7.69	4	0.22	2.12	2.95	0.42	3.03	6.47	0.46	5.88	4	0.19	2.43	1.6	0.55	3.03	6.47	0.46	5.21	4.43	0.38	2.6	2.78	0.73	2.6	2.6	0.49	5.88	4	0.19	3.13	0	0.58	3.7	1	0.22	2.43	1.6	0.55	5.88	4	0.19	3.7	1	0.22	2.43	1.6
3.7	1	0.22	7.69	4	0.22	2.12	2.95	0.42	3.03	6.47	0.46	5.88	4	0.19	2.43	1.6	0.55	3.03	6.47	0.46	5.21	4.43	0.38	2.6	2.78	0.73	2.6	2.6	0.49	5.88	4	0.19	3.13	0	0.58	3.7	1	0.22	2.43	1.6	0.55	5.88	4	0.19	3.7	1	0.22	2.43	1.6
3.7	1	0.22	7.69	4	0.22	2.12	2.95	0.42	3.03	6.47	0.46	5.88	4	0.19	2.43	1.6	0.55	3.03	6.47	0.46	5.21	4.43	0.38	2.6	2.78	0.73	2.6	2.6	0.49	5.88	4	0.19	3.13	0	0.58	3.7	1	0.22	2.43	1.6	0.55	5.88	4	0.19	3.7	1	0.22	2.43	1.6
3.7	1	0.22	7.69	4	0.22	2.6	2.6	0.49	6.6	5.89	0.08	5.88	4	0.19	2.6	2.78	0.73	7.69	4	0.22	1.79	4.77	0.27	3.3	3.78	0.08	2.12	2.72	0.46	5.88	4	0.19	3.13	0	0.58	5.21	4.43	0.38	3.7	1	0.22	5.88	4	0.19	3.7	1	0.22	3.03	2.43
3.7	1	0.22	7.69	4	0.22	2.6	2.6	0.49	6.6	5.89	0.08	5.88	4	0.19	2.6	2.78	0.73	7.69	4	0.22	1.79	4.77	0.27	3.3	3.78	0.08	2.12	2.72	0.46	5.88	4	0.19	3.13	0	0.58	5.21	4.43	0.38	2.43	1.6	0.55	5.88	4	0.19	3.7	1	0.22	2.43	1.6
3.7	1	0.22	7.69	4	0.22	2.6	2.6	0.49	6.6	5.89	0.08	5.88	4	0.19	2.6	2.78	0.73	7.69	4	0.22	1.79	4.77	0.27	3.3	3.78	0.08	2.12	2.72	0.46	5.88	4	0.19	3.13	0	0.58	5.21	4.43	0.38	2.6	2.6	0.49	5.88	4	0.19	3.7	1	0.22	3.03	2.43
3.7	1	0.22	7.69	4	0.22	2.6	2.6	0.49	6.6	5.89	0.08	5.88	4	0.19	2.6	2.78	0.73	7.69	4	0.22	2.6	2.6	0.49	3.3	3.78	0.08	2.12	2.72	0.46	5.88	4	0.19	3.13	0	0.58	5.21	4.43	0.38	3.7	1	0.22	5.88	4	0.19	3.7	1	0.22	3.03	2.43
3.7	1	0.22	5.88	4	0.19	2.6	2.78	0.73	6.6	5.89	0.08	5.88	4	0.19	2.43	1.6	0.55	6.6	5.89	0.08	3.3	3.78	0.08	2.6	2.78	0.73	2.12	2.72	0.46	5.88	4	0.19	3.13	0	0.58	5.21	4.43	0.38	6.6	5.89	0.08	5.88	4	0.19	3.7	1	0.22	6.6	5.89
3.7	1	0.22	5.88	4	0.19	2.12	2.95	0.42	3.03	6.47	0.46	5.88	4	0.19	2.43	1.6	0.55	3.03	6.47	0.46	7.69	4	0.22	2.6	2.78	0.73	2.6	2.6	0.49	5.88	4	0.19	3.13	0	0.58	3.7	1	0.22	2.43	1.6	0.55	5.88	4	0.19	3.7	1	0.22	2.43	1.6
3.7	1	0.22	5.88	4	0.19	2.12	2.95	0.42	3.03	6.47	0.46	5.88	4	0.19	2.43	1.6	0.55	3.03	6.47	0.46	5.21	4.43	0.38	2.6	2.78	0.73	2.6	2.6	0.49	5.88	4	0.19	3.13	0	0.58	3.7	1	0.22	2.43	1.6	0.55	5.88	4	0.19	3.7	1	0.22	2.43	1.6
3.7	1	0.22	5.88	4	0.19	2.12	2.95	0.42	3.03	6.47	0.46	5.88	4	0.19	2.43	1.6	0.55	3.03	6.47	0.46	5.21	4.43	0.38	2.6	2.78	0.73	2.6	2.6	0.49	5.88	4	0.19	3.13	0	0.58	3.7	1	0.22	2.43	1.6	0.55	5.88	4	0.19	3.7	1	0.22	2.43	1.6
3.7	1	0.22	5.88	4	0.19	2.12	2.95	0.42	3.03	6.47	0.46	5.88	4	0.19	2.43	1.6	0.55	3.03	6.47	0.46	5.21	4.43	0.38	2.6	2.78	0.73	2.6	2.6	0.49	5.88	4	0.19	3.13	0	0.58	3.7	1	0.22	2.43	1.6	0.55	5.88	4	0.19	3.7	1	0.22	2.43	1.6
3.7	1	0.22	5.88	4	0.19	2.12	2.95	0.42	3.03	6.47	0.46	5.88	4	0.19	2.43	1.6	0.55	3.03	6.47	0.46	5.21	4.43	0.38	2.6	2.78	0.73	2.6	2.6	0.49	5.88	4	0.19	3.13	0	0.58	3.7	1	0.22	2.43	1.6	0.55	5.88	4	0.19	3.7	1	0.22	2.43	1.6
3.7	1	0.22	5.88	4	0.19	2.12	2.95	0.42	3.03	6.47	0.46	5.88	4	0.19	2.43	1.6	0.55	3.03	6.47	0.46	5.21	4.43	0.38	2.6	2.78	0.73	2.6	2.6	0.49	5.88	4	0.19	3.13	0	0.58	3.7	1	0.22	2.43	1.6	0.55	5.88	4	0.19	3.7	1	0.22	2.43	1.6
3.7	1	0.22	5.88	4	0.19	2.12	2.95	0.42	3.03	6.47	0.46	5.88	4	0.19	2.43	1.6	0.55	3.03	6.47	0.46	5.21	4.43	0.38	2.6	2.78	0.73	2.6	2.6	0.49	5.88	4	0.19	3.13	0	0.58	3.7	1	0.22	2.43	1.6	0.55	5.88	4	0.19	3.7	1	0.22	2.43	1.6
3.7	1	0.22	5.88	4	0.19	2.12	2.95	0.42	3.03	6.47	0.46	5.88	4	0.19	2.43	1.6	0.55	3.03	6.47	0.46	5.21	4.43	0.38	2.6	2.78	0.73	2.6	2.6	0.49	5.88	4	0.19	3.13	0	0.58	3.7	1	0.22	2.43	1.6	0.55	5.88	4	0.19	3.7	1	0.22	2.43	1.6
3.7	1	0.22	5.88	4	0.19	2.12	2.95	0.42	3.03	6.47	0.46	5.88	4	0.19	2.43	1.6	0.55	3.03	6.47	0.46	5.21	4.43	0.38	2.6	2.78	0.73	2.6	2.6	0.49	5.88	4	0.19	3.13	0	0.58	3.7	1	0.22	2.43	1.6	0.55	5.88	4	0.19	3.7	1	0.22	2.43	1.6
3.7	1	0.22	5.88	4	0.19	2.12	2.95	0.42	3.03	6.47	0.46	5.88	4	0.19	2.43	1.6	0.55	3.03	6.47	0.46	5.21	4.43	0.38	2.6	2.78	0.73	2.6	2.6	0.49	5.88	4	0.19	3.13	0	0.58	3.7	1	0.22	2.43	1.6	0.55	5.88	4	0.19	3.7	1	0.22	2.43	1.6
3.7	1	0.22	5.88	4	0.19	2.12	2.95	0.42	3.03	6.47	0.46	5.88	4	0.19	2.43	1.6	0.55	3.03	6.47	0.46	5.21	4.43	0.38	2.6	2.78	0.73	2.6	2.6	0.49	5.88	4	0.19	3.13	0	0.58	3.7	1	0.22	2.43	1.6	0.55	5.88	4	0.19	3.7	1	0.22	2.43	1.6
3.7	1	0.22	2.6	2.6	0.49	2.6	2.78	0.73	6.6	5.89	0.08	5.88	4	0.19	2.43	1.6	0.55	3.03	6.47	0.46	3.3	3.78	0.08	2.6	2.78	0.73	2.12	2.72	0.46	5.88	4	0.19	3.13	0	0.58	7.14	3	0.08	2.6	2.6	0.49	5.88	4	0.19	2.6	2.6	0.49	3.7	1
3.7	1	0.22	7.14	3	0.08	2.6	2.78	0.73	6.6	5.89	0.08	5.88	4	0.19	2.43	1.6	0.55	3.03	6.47	0.46	3.13	0	0.58	2.12	2.95	0.42	3.03	2.43	0.2	5.88	4	0.19	3.13	0	0.58	5.21	4.43	0.38	7.14	3	0.08	5.88	4	0.19	3.7	1	0.22	2.6	2.6
3.7	1	0.22	7.14	3	0.08	2.6	2.78	0.73	6.6	5.89	0.08	5.88	4	0.19	2.43	1.6	0.55	3.03	6.47	0.46	3.13	0	0.58	2.12	2.95	0.42	3.03	2.43	0.2	5.88	4	0.19	3.13	0	0.58	5.21	4.43	0.38	7.14	3	0.08	5.88	4	0.19	3.7	1	0.22	2.6	2.6
3.7	1	0.22	7.14	3	0.08	2.6	2.78	0.73	6.6	5.89	0.08	5.88	4	0.19	2.43	1.6	0.55	3.03	6.47	0.46	3.13	0	0.58	2.12	2.95	0.42	3.03	2.43	0.2	5.88	4	0.19	3.13	0	0.58	5.21	4.43	0.38	7.14	3	0.08	5.88	4	0.19	3.7	1	0.22	2.6	2.6
3.7	1	0.22	7.14	3	0.08	7.69	4	0.22	6.6	5.89	0.08	5.88	4	0.19	2.53	6.13	0.28	3.03	6.47	0.46	3.3	3.78	0.08	2.6	2.78	0.73	2.12	2.72	0.46	5.88	4	0.19	3.13	0	0.58	5.21	4.43	0.38	3.7	1	0.22	5.88	4	0.19	3.7	1	0.22	5.88	4
3.7	1	0.22	7.14	3	0.08	7.69	4	0.22	6.6	5.89	0.08	5.88	4	0.19	2.6	2.6	0.49	3.03	6.47	0.46	1.79	4.77	0.27	2.12	2.95	0.42	2.43	1.6	0.55	5.88	4	0.19	3.13	0	0.58	5.21	4.43	0.38	2.6	2.6	0.49	6.6	5.89	0.08	2.43	1.6	0.55	3.13	0
3.7	1	0.22	7.14	3	0.08	2.43	1.6	0.55	6.6	5.89	0.08	5.88	4	0.19	3.7	1	0.22	3.03	6.47	0.46	3.3	3.78	0.08	2.6	2.78	0.73	2.12	2.72	0.46	5.88	4	0.19	3.13	0	0.58	5.21	4.43	0.38	3.7	1	0.22	5.88	4	0.19	3.13	0	0.58	3.03	2.43
3.7	1	0.22	7.14	3	0.08	2.43	1.6	0.55	6.6	5.89	0.08	5.88	4	0.19	3.7	1	0.22	3.03	6.47	0.46	3.3	3.78	0.08	2.6	2.78	0.73	2.12	2.72	0.46	5.88	4	0.19	3.13	0	0.58	5.21	4.43	0.38	3.7	1	0.22	5.88	4	0.19	3.13	0	0.58	3.03	2.43
3.7	1	0.22	7.14	3	0.08	2.6	2.6	0.49	6.6	5.89	0.08	5.88	4	0.19	3.7	1	0.22	3.03	6.47	0.46	3.3	3.78	0.08	2.6	2.78	0.73	2.12	2.72	0.46	5.88	4	0.19	3.13	0	0.58	5.21	4.43	0.38	3.7	1	0.22	5.88	4	0.19	3.7	1	0.22	3.03	2.43
3.7	1	0.22	7.14	3	0.08	2.6	2.6	0.49	6.6	5.89	0.08	5.88	4	0.19	3.7	1	0.22	3.03	6.47	0.46	3.3	3.78	0.08	2.6	2.78	0.73	2.12	2.72	0.46	5.88	4	0.19	3.13	0	0.58	5.21	4.43	0.38	3.7	1	0.22	5.88	4	0.19	3.13	0	0.58	3.03	2.43
3.7	1	0.22	7.14	3	0.08	2.6	2.6	0.49	6.6	5.89	0.08	5.88	4	0.19	3.7	1	0.22	3.03	6.47	0.46	3.3	3.78	0.08	2.6	2.78	0.73	2.12	2.72	0.46	5.88	4	0.19	3.13	0	0.58	5.21	4.43	0.38	3.7	1	0.22	5.88	4	0.19	3.13	0	0.58	3.03	2.43
3.7	1	0.22	7.14	3	0.08	2.6	2.6	0.49	6.6	5.89	0.08	5.88	4	0.19	2.43	1.6	0.55	3.57	4.66	0.14	1.79	4.77	0.27	1.79	4.77	0.27	2.12	2.72	0.46	5.88	4	0.19	3.13	0	0.58	5.88	4	0.19	7.69	4	0.22	5.88	4	0.19	7.14	3	0.08	3.03	2.43
3.7	1	0.22	7.14	3	0.08	2.6	2.6	0.49	6.6	5.89	0.08	5.88	4	0.19	2.43	1.6	0.55	7.14	3	0.08	3.3	3.78	0.08	3.3	3.78	0.08	2.12	2.72	0.46	5.88	4	0.19	3.13	0	0.58	6.25	8.08	0.43	2.6	2.6	0.49	5.88	4	0.19	2.6	2.6	0.49	3.03	2.43
3.7	1	0.22	7.14	3	0.08	2.6	2.6	0.49	6.6	5.89	0.08	5.88	4	0.19	2.43	1.6	0.55	7.14	3	0.08	1.79	4.77	0.27	3.3	3.78	0.08	2.12	2.72	0.46	5.88	4	0.19	3.13	0	0.58	5.21	4.43	0.38	2.6	2.6	0.49	5.88	4	0.19	3.7	1	0.22	6.6	5.89
3.7	1	0.22	7.14	3	0.08	2.6	2.6	0.49	6.6	5.89	0.08	5.88	4	0.19	2.6	2.6	0.49	7.14	3	0.08	1.79	4.77	0.27	3.3	3.78	0.08	2.12	2.72	0.46	5.88	4	0.19	3.13	0	0.58	5.21	4.43	0.38	2.6	2.6	0.49	5.88	4	0.19	2.6	2.6	0.49	3.03	2.43
2.6	2.78	0.73	7.69	4	0.22	2.6	2.78	0.73	3.03	2.43	0.2	5.88	4	0.19	2.43	1.6	0.55	3.03	6.47	0.46	3.3	3.78	0.08	2.6	2.78	0.73	3.57	4.66	0.14	5.88	4	0.19	3.13	0	0.58	2.43	1.6	0.55	2.6	2.6	0.49	5.88	4	0.19	2.43	1.6	0.55	2.43	1.6
2.6	2.78	0.73	7.69	4	0.22	2.6	2.78	0.73	3.03	6.47	0.46	5.88	4	0.19	2.43	1.6	0.55	3.03	6.47	0.46	2.6	2.78	0.73	2.6	2.78	0.73	3.57	4.66	0.14	5.88	4	0.19	3.13	0	0.58	6.6	5.89	0.08	2.6	2.6	0.49	5.88	4	0.19	2.43	1.6	0.55	2.43	1.6
2.6	2.78	0.73	7.69	4	0.22	2.6	2.78	0.73	3.03	6.47	0.46	5.88	4	0.19	2.43	1.6	0.55	3.03	6.47	0.46	3.3	3.78	0.08	2.6	2.78	0.73	3.57	4.66	0.14	5.88	4	0.19	3.13	0	0.58	3.03	2.43	0.2	2.6	2.6	0.49	5.88	4	0.19	2.43	1.6	0.55	2.43	1.6
2.6	2.78	0.73	7.69	4	0.22	2.12	2.95	0.42	3.03	2.43	0.2	5.88	4	0.19	2.43	1.6	0.55	3.03	6.47	0.46	3.13	0	0.58	2.6	2.78	0.73	2.7	3.95	0.26	5.88	4	0.19	3.13	0	0.58	2.43	1.6	0.55	2.6	2.6	0.49	6.6	5.89	0.08	2.43	1.6	0.55	2.43	1.6
2.6	2.78	0.73	7.69	4	0.22	2.12	2.95	0.42	3.03	6.47	0.46	5.88	4	0.19	2.43	1.6	0.55	3.03	6.47	0.46	2.6	2.78	0.73	2.6	2.78	0.73	3.57	4.66	0.14	5.88	4	0.19	3.13	0	0.58	2.43	1.6	0.55	2.6	2.6	0.49	6.6	5.89	0.08	2.43	1.6	0.55	2.43	1.6
2.6	2.78	0.73	7.69	4	0.22	2.12	2.95	0.42	3.03	6.47	0.46	5.88	4	0.19	2.43	1.6	0.55	3.03	6.47	0.46	2.6	2.78	0.73	2.6	2.78	0.73	3.57	4.66	0.14	5.88	4	0.19	3.13	0	0.58	2.43	1.6	0.55	2.6	2.6	0.49	6.6	5.89	0.08	2.43	1.6	0.55	2.43	1.6
2.6	2.78	0.73	7.69	4	0.22	2.12	2.95	0.42	3.03	6.47	0.46	5.88	4	0.19	2.43	1.6	0.55	3.03	6.47	0.46	2.6	2.78	0.73	2.6	2.78	0.73	3.57	4.66	0.14	5.88	4	0.19	3.13	0	0.58	2.43	1.6	0.55	2.6	2.6	0.49	6.6	5.89	0.08	2.43	1.6	0.55	2.43	1.6
2.6	2.78	0.73	7.69	4	0.22	2.12	2.95	0.42	3.03	6.47	0.46	5.88	4	0.19	2.43	1.6	0.55	3.03	6.47	0.46	2.6	2.78	0.73	2.6	2.78	0.73	3.57	4.66	0.14	5.88	4	0.19	3.13	0	0.58	2.43	1.6	0.55	2.6	2.6	0.49	5.88	4	0.19	2.43	1.6	0.55	2.43	1.6
2.6	2.78	0.73	7.69	4	0.22	2.12	2.95	0.42	3.03	6.47	0.46	5.88	4	0.19	2.43	1.6	0.55	3.03	6.47	0.46	2.6	2.78	0.73	3.3	3.78	0.08	3.57	4.66	0.14	5.88	4	0.19	3.13	0	0.58	2.43	1.6	0.55	2.6	2.6	0.49	5.88	4	0.19	2.43	1.6	0.55	2.43	1.6
2.6	2.78	0.73	7.69	4	0.22	2.12	2.95	0.42	3.03	6.47	0.46	5.88	4	0.19	2.43	1.6	0.55	3.03	6.47	0.46	3.3	3.78	0.08	2.6	2.78	0.73	3.57	4.66	0.14	5.88	4	0.19	3.13	0	0.58	6.6	5.89	0.08	2.6	2.6	0.49	5.88	4	0.19	2.43	1.6	0.55	2.43	1.6
2.6	2.78	0.73	7.69	4	0.22	2.12	2.95	0.42	3.03	6.47	0.46	5.88	4	0.19	2.43	1.6	0.55	3.03	6.47	0.46	3.3	3.78	0.08	2.6	2.78	0.73	2.7	3.95	0.26	5.88	4	0.19	3.13	0	0.58	2.43	1.6	0.55	7.69	4	0.22	5.88	4	0.19	3.7	1	0.22	2.43	1.6
2.6	2.78	0.73	7.69	4	0.22	2.12	2.95	0.42	3.03	6.47	0.46	5.88	4	0.19	2.43	1.6	0.55	3.03	6.47	0.46	3.3	3.78	0.08	2.6	2.78	0.73	2.7	3.95	0.26	5.88	4	0.19	3.13	0	0.58	2.43	1.6	0.55	2.6	2.6	0.49	5.88	4	0.19	2.43	1.6	0.55	2.43	1.6
2.6	2.78	0.73	7.69	4	0.22	2.12	2.95	0.42	3.03	6.47	0.46	5.88	4	0.19	2.43	1.6	0.55	3.03	6.47	0.46	3.13	0	0.58	2.6	2.78	0.73	2.7	3.95	0.26	5.88	4	0.19	3.13	0	0.58	3.7	1	0.22	2.6	2.6	0.49	5.88	4	0.19	2.43	1.6	0.55	2.43	1.6
2.6	2.78	0.73	7.69	4	0.22	2.12	2.95	0.42	3.03	6.47	0.46	5.88	4	0.19	2.43	1.6	0.55	3.03	6.47	0.46	3.13	0	0.58	2.6	2.78	0.73	2.7	3.95	0.26	5.88	4	0.19	3.13	0	0.58	2.6	2.6	0.49	2.6	2.6	0.49	5.88	4	0.19	2.43	1.6	0.55	2.43	1.6
2.6	2.78	0.73	7.69	4	0.22	2.6	2.6	0.49	6.6	5.89	0.08	5.88	4	0.19	2.43	1.6	0.55	3.03	6.47	0.46	2.43	1.6	0.55	2.6	2.78	0.73	2.12	2.72	0.46	7.69	4	0.22	3.13	0	0.58	7.69	4	0.22	2.6	2.6	0.49	5.88	4	0.19	2.6	2.6	0.49	7.14	3
2.6	2.78	0.73	7.14	3	0.08	7.69	4	0.22	6.6	5.89	0.08	5.88	4	0.19	2.43	1.6	0.55	3.03	6.47	0.46	3.3	3.78	0.08	2.6	2.78	0.73	5.88	4	0.19	5.88	4	0.19	3.13	0	0.58	5.21	4.43	0.38	3.7	1	0.22	5.88	4	0.19	3.7	1	0.22	5.88	4
3.3	3.78	0.08	3.3	3.78	0.08	3.3	3.78	0.08	3.03	6.47	0.46	5.88	4	0.19	2.43	1.6	0.55	6.6	5.89	0.08	3.57	4.66	0.14	2.6	2.78	0.73	3.03	6.47	0.46	7.69	4	0.22	3.13	0	0.58	7.69	4	0.22	6.6	5.89	0.08	6.25	8.08	0.43	5.21	4.43	0.38	3.7	1
3.3	3.78	0.08	7.69	4	0.22	3.3	3.78	0.08	6.6	5.89	0.08	5.88	4	0.19	2.43	1.6	0.55	3.03	6.47	0.46	5.88	4	0.19	3.3	3.78	0.08	3.7	1	0.22	6.6	5.89	0.08	3.13	0	0.58	5.21	4.43	0.38	7.14	3	0.08	5.88	4	0.19	3.7	1	0.22	3.7	1
3.3	3.78	0.08	7.69	4	0.22	7.69	4	0.22	3.03	6.47	0.46	5.88	4	0.19	2.43	1.6	0.55	3.03	6.47	0.46	3.13	0	0.58	3.3	3.78	0.08	2.12	2.72	0.46	5.88	4	0.19	3.13	0	0.58	5.21	4.43	0.38	2.43	1.6	0.55	5.88	4	0.19	3.7	1	0.22	5.88	4
3.3	3.78	0.08	7.69	4	0.22	2.12	2.95	0.42	3.03	6.47	0.46	5.88	4	0.19	2.43	1.6	0.55	3.03	6.47	0.46	2.6	2.6	0.49	2.6	2.78	0.73	2.6	2.6	0.49	5.88	4	0.19	3.13	0	0.58	3.7	1	0.22	2.43	1.6	0.55	5.88	4	0.19	2.6	2.6	0.49	2.43	1.6
3.3	3.78	0.08	5.21	4.43	0.38	2.12	2.95	0.42	3.03	6.47	0.46	7.69	4	0.22	2.43	1.6	0.55	3.03	6.47	0.46	2.6	2.78	0.73	2.6	2.78	0.73	3.57	4.66	0.14	5.88	4	0.19	3.13	0	0.58	2.43	1.6	0.55	2.6	2.6	0.49	6.6	5.89	0.08	2.43	1.6	0.55	2.43	1.6
3.3	3.78	0.08	5.21	4.43	0.38	2.12	2.95	0.42	3.03	6.47	0.46	7.69	4	0.22	2.43	1.6	0.55	3.03	6.47	0.46	2.6	2.78	0.73	2.6	2.78	0.73	3.57	4.66	0.14	5.88	4	0.19	3.13	0	0.58	2.43	1.6	0.55	2.6	2.6	0.49	6.6	5.89	0.08	2.43	1.6	0.55	2.43	1.6
3.3	3.78	0.08	2.7	3.95	0.26	2.6	2.78	0.73	5.88	4	0.19	2.6	2.78	0.73	3.57	4.66	0.14	2.12	2.72	0.46	3.13	0	0.58	5.88	4	0.19	2.7	3.95	0.26	3.3	3.78	0.08	2.6	2.6	0.49	2.43	1.6	0.55	5.88	4	0.19	3.57	4.66	0.14	2.6	2.6	0.49	3.03	6.47
3.3	3.78	0.08	2.6	2.6	0.49	3.3	3.78	0.08	3.03	6.47	0.46	5.88	4	0.19	2.43	1.6	0.55	6.6	5.89	0.08	3.57	4.66	0.14	2.6	2.78	0.73	3.03	6.47	0.46	5.88	4	0.19	3.13	0	0.58	7.69	4	0.22	3.03	2.43	0.2	5.88	4	0.19	2.6	2.6	0.49	3.7	1
3.3	3.78	0.08	2.6	2.6	0.49	3.3	3.78	0.08	3.03	6.47	0.46	5.88	4	0.19	2.43	1.6	0.55	6.6	5.89	0.08	3.57	4.66	0.14	2.6	2.78	0.73	3.03	6.47	0.46	5.88	4	0.19	3.13	0	0.58	7.69	4	0.22	6.6	5.89	0.08	5.88	4	0.19	2.6	2.6	0.49	3.7	1
3.3	3.78	0.08	2.6	2.6	0.49	3.3	3.78	0.08	3.03	6.47	0.46	5.88	4	0.19	2.43	1.6	0.55	6.6	5.89	0.08	3.57	4.66	0.14	2.6	2.78	0.73	3.03	6.47	0.46	5.88	4	0.19	3.13	0	0.58	7.69	4	0.22	6.6	5.89	0.08	5.88	4	0.19	2.6	2.6	0.49	3.7	1
3.3	3.78	0.08	2.6	2.6	0.49	3.3	3.78	0.08	3.03	6.47	0.46	5.88	4	0.19	2.43	1.6	0.55	6.6	5.89	0.08	3.57	4.66	0.14	2.6	2.78	0.73	3.03	6.47	0.46	5.88	4	0.19	3.13	0	0.58	2.43	1.6	0.55	7.69	4	0.22	5.88	4	0.19	5.21	4.43	0.38	3.13	0
3.3	3.78	0.08	2.6	2.6	0.49	3.3	3.78	0.08	3.03	6.47	0.46	5.88	4	0.19	2.43	1.6	0.55	6.6	5.89	0.08	3.57	4.66	0.14	2.6	2.78	0.73	3.03	6.47	0.46	5.88	4	0.19	3.13	0	0.58	2.43	1.6	0.55	7.69	4	0.22	5.88	4	0.19	5.21	4.43	0.38	3.13	0
3.3	3.78	0.08	2.6	2.6	0.49	3.3	3.78	0.08	3.03	6.47	0.46	5.88	4	0.19	2.43	1.6	0.55	6.6	5.89	0.08	3.57	4.66	0.14	2.6	2.78	0.73	3.03	6.47	0.46	5.88	4	0.19	3.13	0	0.58	2.43	1.6	0.55	7.69	4	0.22	5.88	4	0.19	5.21	4.43	0.38	3.13	0
3.3	3.78	0.08	2.6	2.6	0.49	3.3	3.78	0.08	3.03	6.47	0.46	5.88	4	0.19	2.43	1.6	0.55	6.6	5.89	0.08	3.57	4.66	0.14	2.6	2.78	0.73	3.03	6.47	0.46	5.88	4	0.19	3.13	0	0.58	2.43	1.6	0.55	7.69	4	0.22	5.88	4	0.19	5.21	4.43	0.38	3.13	0
3.3	3.78	0.08	2.6	2.6	0.49	3.3	3.78	0.08	3.03	6.47	0.46	5.88	4	0.19	2.43	1.6	0.55	6.6	5.89	0.08	3.57	4.66	0.14	2.6	2.78	0.73	3.03	6.47	0.46	5.88	4	0.19	3.13	0	0.58	7.14	3	0.08	6.6	5.89	0.08	5.88	4	0.19	2.6	2.6	0.49	3.7	1
3.3	3.78	0.08	7.14	3	0.08	3.3	3.78	0.08	3.03	6.47	0.46	5.88	4	0.19	3.7	1	0.22	3.03	6.47	0.46	2.6	2.78	0.73	3.3	3.78	0.08	3.7	1	0.22	5.88	4	0.19	3.13	0	0.58	6.6	5.89	0.08	2.6	2.6	0.49	5.88	4	0.19	7.14	3	0.08	7.69	4
6.6	5.89	0.08	7.69	4	0.22	2.12	2.95	0.42	3.03	6.47	0.46	5.88	4	0.19	2.43	1.6	0.55	3.03	6.47	0.46	3.3	3.78	0.08	2.6	2.78	0.73	2.6	2.6	0.49	5.88	4	0.19	3.13	0	0.58	3.7	1	0.22	2.43	1.6	0.55	5.88	4	0.19	3.7	1	0.22	2.43	1.6
3.13	0	0.58	7.14	3	0.08	7.69	4	0.22	6.6	5.89	0.08	5.88	4	0.19	2.43	1.6	0.55	3.03	6.47	0.46	3.3	3.78	0.08	2.6	2.78	0.73	2.12	2.72	0.46	5.88	4	0.19	3.13	0	0.58	5.21	4.43	0.38	3.7	1	0.22	5.88	4	0.19	3.7	1	0.22	5.88	4
3.13	0	0.58	7.14	3	0.08	5.88	4	0.19	6.6	5.89	0.08	5.88	4	0.19	2.43	1.6	0.55	3.03	6.47	0.46	3.3	3.78	0.08	2.6	2.78	0.73	2.12	2.72	0.46	5.88	4	0.19	3.13	0	0.58	5.21	4.43	0.38	3.7	1	0.22	5.88	4	0.19	3.7	1	0.22	5.88	4
3.13	0	0.58	7.14	3	0.08	2.12	2.95	0.42	6.6	5.89	0.08	5.88	4	0.19	3.7	1	0.22	3.03	6.47	0.46	1.79	4.77	0.27	3.3	3.78	0.08	2.6	2.6	0.49	5.88	4	0.19	3.13	0	0.58	7.69	4	0.22	3.7	1	0.22	5.88	4	0.19	3.7	1	0.22	2.43	1.6
3.13	0	0.58	7.14	3	0.08	2.6	2.6	0.49	6.6	5.89	0.08	5.88	4	0.19	3.7	1	0.22	3.03	6.47	0.46	3.3	3.78	0.08	2.6	2.78	0.73	2.12	2.72	0.46	5.88	4	0.19	3.13	0	0.58	5.21	4.43	0.38	2.6	2.6	0.49	5.88	4	0.19	2.6	2.6	0.49	2.43	1.6
3.13	0	0.58	7.14	3	0.08	2.6	2.6	0.49	6.6	5.89	0.08	5.88	4	0.19	2.43	1.6	0.55	3.03	6.47	0.46	3.3	3.78	0.08	2.6	2.78	0.73	2.12	2.72	0.46	5.88	4	0.19	3.13	0	0.58	5.21	4.43	0.38	3.7	1	0.22	5.88	4	0.19	3.7	1	0.22	5.88	4
3.13	0	0.58	7.14	3	0.08	2.6	2.6	0.49	6.6	5.89	0.08	5.88	4	0.19	2.43	1.6	0.55	3.03	6.47	0.46	3.3	3.78	0.08	2.6	2.78	0.73	2.12	2.72	0.46	5.88	4	0.19	3.13	0	0.58	5.21	4.43	0.38	3.7	1	0.22	5.88	4	0.19	3.7	1	0.22	5.88	4
3.13	0	0.58	7.14	3	0.08	2.6	2.6	0.49	6.6	5.89	0.08	5.88	4	0.19	2.43	1.6	0.55	3.03	6.47	0.46	3.3	3.78	0.08	2.6	2.78	0.73	2.12	2.72	0.46	5.88	4	0.19	3.13	0	0.58	5.21	4.43	0.38	3.7	1	0.22	5.88	4	0.19	3.7	1	0.22	5.88	4
3.13	0	0.58	7.14	3	0.08	2.6	2.6	0.49	6.6	5.89	0.08	5.88	4	0.19	2.43	1.6	0.55	3.03	6.47	0.46	3.3	3.78	0.08	2.6	2.78	0.73	2.12	2.72	0.46	5.88	4	0.19	3.13	0	0.58	5.21	4.43	0.38	3.7	1	0.22	5.88	4	0.19	3.7	1	0.22	5.88	4
3.13	0	0.58	7.14	3	0.08	2.6	2.6	0.49	6.6	5.89	0.08	5.88	4	0.19	2.43	1.6	0.55	3.03	6.47	0.46	3.3	3.78	0.08	2.6	2.78	0.73	2.12	2.72	0.46	5.88	4	0.19	3.13	0	0.58	5.21	4.43	0.38	3.7	1	0.22	5.88	4	0.19	3.7	1	0.22	5.88	4
3.13	0	0.58	7.14	3	0.08	2.6	2.6	0.49	6.6	5.89	0.08	5.88	4	0.19	2.43	1.6	0.55	3.03	6.47	0.46	3.3	3.78	0.08	2.6	2.78	0.73	2.12	2.72	0.46	5.88	4	0.19	3.13	0	0.58	5.21	4.43	0.38	3.7	1	0.22	5.88	4	0.19	3.7	1	0.22	5.88	4
3.13	0	0.58	7.14	3	0.08	2.6	2.6	0.49	6.6	5.89	0.08	5.88	4	0.19	2.43	1.6	0.55	3.03	6.47	0.46	3.3	3.78	0.08	2.6	2.78	0.73	2.12	2.72	0.46	5.88	4	0.19	3.13	0	0.58	5.21	4.43	0.38	3.7	1	0.22	5.88	4	0.19	3.7	1	0.22	5.88	4
3.13	0	0.58	7.14	3	0.08	2.6	2.6	0.49	6.6	5.89	0.08	5.88	4	0.19	2.43	1.6	0.55	3.03	6.47	0.46	3.3	3.78	0.08	2.6	2.78	0.73	2.12	2.72	0.46	5.88	4	0.19	3.13	0	0.58	5.21	4.43	0.38	3.7	1	0.22	5.88	4	0.19	3.7	1	0.22	5.88	4
3.13	0	0.58	7.14	3	0.08	2.6	2.6	0.49	6.6	5.89	0.08	5.88	4	0.19	2.43	1.6	0.55	3.03	6.47	0.46	3.3	3.78	0.08	2.6	2.78	0.73	2.12	2.72	0.46	5.88	4	0.19	3.13	0	0.58	5.21	4.43	0.38	3.7	1	0.22	5.88	4	0.19	3.7	1	0.22	5.88	4
3.13	0	0.58	7.14	3	0.08	2.6	2.6	0.49	6.6	5.89	0.08	5.88	4	0.19	2.43	1.6	0.55	3.03	6.47	0.46	3.3	3.78	0.08	2.6	2.78	0.73	2.12	2.72	0.46	5.88	4	0.19	3.13	0	0.58	5.21	4.43	0.38	7.14	3	0.08	5.88	4	0.19	3.7	1	0.22	5.88	4
3.13	0	0.58	7.14	3	0.08	2.6	2.6	0.49	6.6	5.89	0.08	5.88	4	0.19	2.43	1.6	0.55	3.03	6.47	0.46	3.3	3.78	0.08	2.6	2.78	0.73	2.12	2.72	0.46	5.88	4	0.19	3.13	0	0.58	5.21	4.43	0.38	7.14	3	0.08	5.88	4	0.19	3.7	1	0.22	5.88	4
3.13	0	0.58	7.14	3	0.08	2.6	2.6	0.49	6.6	5.89	0.08	5.88	4	0.19	2.43	1.6	0.55	3.03	6.47	0.46	3.3	3.78	0.08	2.6	2.78	0.73	2.12	2.72	0.46	5.88	4	0.19	3.13	0	0.58	5.21	4.43	0.38	7.14	3	0.08	5.88	4	0.19	3.7	1	0.22	5.88	4
3.57	4.66	0.14	7.14	3	0.08	2.43	1.6	0.55	6.6	5.89	0.08	5.88	4	0.19	3.7	1	0.22	3.03	6.47	0.46	3.3	3.78	0.08	3.3	3.78	0.08	2.12	2.72	0.46	5.88	4	0.19	3.13	0	0.58	5.88	4	0.19	2.6	2.6	0.49	5.88	4	0.19	3.13	0	0.58	3.03	2.43
7.69	4	0.22	3.3	3.78	0.08	6.6	5.89	0.08	5.88	4	0.19	2.43	1.6	0.55	3.03	6.47	0.46	3.7	1	0.22	3.13	0	0.58	2.6	2.78	0.73	2.12	2.72	0.46	5.88	4	0.19	2.6	2.6	0.49	5.88	4	0.19	7.69	4	0.22	6.6	5.89	0.08	7.69	4	0.22	7.69	4
7.69	4	0.22	7.69	4	0.22	2.6	2.78	0.73	6.6	5.89	0.08	5.88	4	0.19	2.43	1.6	0.55	3.03	6.47	0.46	2.7	3.95	0.26	2.6	2.78	0.73	7.69	4	0.22	5.88	4	0.19	3.13	0	0.58	3.57	4.66	0.14	7.69	4	0.22	5.88	4	0.19	2.43	1.6	0.55	3.13	0
7.69	4	0.22	1.79	4.77	0.27	7.69	4	0.22	6.6	5.89	0.08	5.88	4	0.19	2.43	1.6	0.55	3.57	4.66	0.14	3.3	3.78	0.08	2.6	2.78	0.73	2.6	2.6	0.49	5.88	4	0.19	3.13	0	0.58	3.7	1	0.22	7.14	3	0.08	5.88	4	0.19	7.14	3	0.08	2.43	1.6
7.69	4	0.22	1.79	4.77	0.27	7.69	4	0.22	6.6	5.89	0.08	5.88	4	0.19	2.43	1.6	0.55	3.57	4.66	0.14	3.3	3.78	0.08	2.6	2.78	0.73	2.6	2.6	0.49	5.88	4	0.19	3.13	0	0.58	3.7	1	0.22	7.14	3	0.08	5.88	4	0.19	7.14	3	0.08	2.43	1.6
7.69	4	0.22	5.21	4.43	0.38	3.7	1	0.22	6.6	5.89	0.08	5.88	4	0.19	2.43	1.6	0.55	3.57	4.66	0.14	3.3	3.78	0.08	2.6	2.78	0.73	2.6	2.6	0.49	5.88	4	0.19	3.13	0	0.58	3.7	1	0.22	5.88	4	0.19	5.88	4	0.19	7.14	3	0.08	3.03	2.43
7.69	4	0.22	5.21	4.43	0.38	7.14	3	0.08	6.6	5.89	0.08	5.88	4	0.19	3.7	1	0.22	3.57	4.66	0.14	3.3	3.78	0.08	2.6	2.78	0.73	2.12	2.72	0.46	5.88	4	0.19	3.13	0	0.58	2.6	2.6	0.49	7.14	3	0.08	5.88	4	0.19	7.14	3	0.08	2.43	1.6
7.69	4	0.22	5.21	4.43	0.38	7.14	3	0.08	6.6	5.89	0.08	5.88	4	0.19	3.7	1	0.22	3.57	4.66	0.14	3.3	3.78	0.08	2.6	2.78	0.73	2.12	2.72	0.46	5.88	4	0.19	3.13	0	0.58	2.6	2.6	0.49	7.14	3	0.08	5.88	4	0.19	7.14	3	0.08	2.43	1.6
7.69	4	0.22	5.21	4.43	0.38	7.14	3	0.08	6.6	5.89	0.08	5.88	4	0.19	2.43	1.6	0.55	3.57	4.66	0.14	3.3	3.78	0.08	2.6	2.78	0.73	2.6	2.6	0.49	5.88	4	0.19	3.13	0	0.58	3.7	1	0.22	7.14	3	0.08	5.88	4	0.19	7.14	3	0.08	2.43	1.6
7.69	4	0.22	2.53	6.13	0.28	2.6	2.78	0.73	6.6	5.89	0.08	5.88	4	0.19	2.43	1.6	0.55	3.03	6.47	0.46	3.3	3.78	0.08	2.6	2.78	0.73	2.12	2.72	0.46	5.88	4	0.19	2.43	1.6	0.55	3.7	1	0.22	3.7	1	0.22	5.88	4	0.19	7.14	3	0.08	3.03	2.43
7.69	4	0.22	2.6	2.6	0.49	3.7	1	0.22	6.6	5.89	0.08	5.88	4	0.19	2.43	1.6	0.55	3.03	2.43	0.2	3.3	3.78	0.08	2.6	2.78	0.73	2.12	2.72	0.46	5.88	4	0.19	3.13	0	0.58	3.7	1	0.22	7.14	3	0.08	5.88	4	0.19	7.14	3	0.08	2.43	1.6
7.69	4	0.22	2.6	2.6	0.49	3.7	1	0.22	6.6	5.89	0.08	5.88	4	0.19	2.43	1.6	0.55	3.57	4.66	0.14	3.3	3.78	0.08	2.6	2.78	0.73	2.6	2.6	0.49	5.88	4	0.19	3.13	0	0.58	3.7	1	0.22	7.14	3	0.08	6.6	5.89	0.08	7.69	4	0.22	2.43	1.6
7.69	4	0.22	2.6	2.6	0.49	3.7	1	0.22	6.6	5.89	0.08	5.88	4	0.19	2.43	1.6	0.55	3.57	4.66	0.14	3.3	3.78	0.08	2.6	2.78	0.73	2.6	2.6	0.49	5.88	4	0.19	3.13	0	0.58	3.7	1	0.22	7.14	3	0.08	5.88	4	0.19	3.13	0	0.58	2.43	1.6
7.69	4	0.22	2.6	2.6	0.49	3.7	1	0.22	6.6	5.89	0.08	5.88	4	0.19	2.43	1.6	0.55	3.57	4.66	0.14	3.3	3.78	0.08	2.6	2.78	0.73	2.6	2.6	0.49	5.88	4	0.19	3.13	0	0.58	3.7	1	0.22	7.14	3	0.08	5.88	4	0.19	7.14	3	0.08	2.43	1.6
7.69	4	0.22	2.6	2.6	0.49	2.6	2.78	0.73	6.6	5.89	0.08	5.88	4	0.19	6.6	5.89	0.08	3.57	4.66	0.14	3.3	3.78	0.08	2.6	2.78	0.73	2.6	2.6	0.49	5.88	4	0.19	3.13	0	0.58	3.7	1	0.22	7.14	3	0.08	5.88	4	0.19	7.14	3	0.08	6.6	5.89
7.69	4	0.22	2.6	2.6	0.49	2.6	2.78	0.73	6.6	5.89	0.08	5.88	4	0.19	2.43	1.6	0.55	3.57	4.66	0.14	3.3	3.78	0.08	2.6	2.78	0.73	2.6	2.6	0.49	5.88	4	0.19	3.13	0	0.58	3.7	1	0.22	7.14	3	0.08	5.88	4	0.19	7.14	3	0.08	6.6	5.89
7.69	4	0.22	2.6	2.6	0.49	3.3	3.78	0.08	6.6	5.89	0.08	5.88	4	0.19	2.43	1.6	0.55	6.6	5.89	0.08	3.3	3.78	0.08	2.6	2.78	0.73	2.12	2.72	0.46	5.88	4	0.19	3.13	0	0.58	2.43	1.6	0.55	3.7	1	0.22	5.88	4	0.19	2.43	1.6	0.55	3.03	2.43
7.69	4	0.22	2.6	2.6	0.49	3.3	3.78	0.08	6.6	5.89	0.08	5.88	4	0.19	2.43	1.6	0.55	3.03	6.47	0.46	3.3	3.78	0.08	2.6	2.78	0.73	2.12	2.72	0.46	5.88	4	0.19	3.13	0	0.58	2.7	3.95	0.26	2.43	1.6	0.55	5.88	4	0.19	3.7	1	0.22	3.7	1
7.69	4	0.22	2.6	2.6	0.49	3.3	3.78	0.08	6.6	5.89	0.08	5.88	4	0.19	2.43	1.6	0.55	3.03	6.47	0.46	3.3	3.78	0.08	2.6	2.78	0.73	2.12	2.72	0.46	5.88	4	0.19	3.13	0	0.58	2.7	3.95	0.26	2.43	1.6	0.55	5.88	4	0.19	3.7	1	0.22	3.7	1
7.69	4	0.22	2.6	2.6	0.49	3.3	3.78	0.08	6.6	5.89	0.08	5.88	4	0.19	2.43	1.6	0.55	3.03	6.47	0.46	3.3	3.78	0.08	2.6	2.78	0.73	2.12	2.72	0.46	5.88	4	0.19	3.13	0	0.58	2.7	3.95	0.26	2.43	1.6	0.55	5.88	4	0.19	3.7	1	0.22	3.7	1
7.69	4	0.22	2.6	2.6	0.49	3.3	3.78	0.08	6.6	5.89	0.08	5.88	4	0.19	2.43	1.6	0.55	3.03	6.47	0.46	3.3	3.78	0.08	2.6	2.78	0.73	2.12	2.72	0.46	5.88	4	0.19	3.13	0	0.58	2.7	3.95	0.26	2.43	1.6	0.55	5.88	4	0.19	3.7	1	0.22	3.7	1
7.69	4	0.22	2.6	2.6	0.49	3.3	3.78	0.08	6.6	5.89	0.08	5.88	4	0.19	2.43	1.6	0.55	3.03	6.47	0.46	3.3	3.78	0.08	2.6	2.78	0.73	2.12	2.72	0.46	5.88	4	0.19	3.13	0	0.58	2.7	3.95	0.26	2.43	1.6	0.55	5.88	4	0.19	3.7	1	0.22	3.7	1
7.69	4	0.22	2.6	2.6	0.49	2.6	2.6	0.49	3.03	6.47	0.46	5.88	4	0.19	2.43	1.6	0.55	3.57	4.66	0.14	3.13	0	0.58	2.6	2.78	0.73	2.6	2.6	0.49	5.88	4	0.19	3.13	0	0.58	3.7	1	0.22	7.14	3	0.08	5.88	4	0.19	3.13	0	0.58	2.43	1.6
7.69	4	0.22	7.14	3	0.08	2.6	2.6	0.49	6.6	5.89	0.08	5.88	4	0.19	2.12	2.95	0.42	5.21	4.43	0.38	1.79	4.77	0.27	3.3	3.78	0.08	2.43	1.6	0.55	5.88	4	0.19	3.13	0	0.58	5.21	4.43	0.38	5.21	4.43	0.38	5.88	4	0.19	2.6	2.6	0.49	5.88	4
7.69	4	0.22	7.14	3	0.08	2.6	2.6	0.49	6.6	5.89	0.08	5.88	4	0.19	2.12	2.95	0.42	2.6	2.6	0.49	3.3	3.78	0.08	3.3	3.78	0.08	2.12	2.72	0.46	5.88	4	0.19	3.13	0	0.58	5.88	4	0.19	7.69	4	0.22	5.88	4	0.19	2.6	2.6	0.49	3.03	2.43
7.69	4	0.22	7.14	3	0.08	2.6	2.6	0.49	6.6	5.89	0.08	5.88	4	0.19	2.12	2.95	0.42	7.14	3	0.08	1.79	4.77	0.27	3.3	3.78	0.08	2.12	2.72	0.46	5.88	4	0.19	3.13	0	0.58	5.21	4.43	0.38	2.6	2.6	0.49	5.88	4	0.19	2.6	2.6	0.49	3.03	2.43
7.69	4	0.22	7.14	3	0.08	2.6	2.6	0.49	3.03	6.47	0.46	5.88	4	0.19	3.7	1	0.22	3.03	6.47	0.46	3.3	3.78	0.08	3.3	3.78	0.08	2.6	2.6	0.49	5.88	4	0.19	3.13	0	0.58	5.21	4.43	0.38	7.69	4	0.22	5.88	4	0.19	3.7	1	0.22	2.43	1.6
7.69	4	0.22	7.14	3	0.08	2.6	2.6	0.49	3.03	6.47	0.46	5.88	4	0.19	3.7	1	0.22	3.03	6.47	0.46	3.3	3.78	0.08	3.3	3.78	0.08	2.6	2.6	0.49	5.88	4	0.19	3.13	0	0.58	5.21	4.43	0.38	7.69	4	0.22	5.88	4	0.19	3.7	1	0.22	2.43	1.6
1.79	4.77	0.27	6.6	5.89	0.08	6.25	8.08	0.43	1.79	4.77	0.27	3.3	3.78	0.08	3.13	0	0.58	5.21	4.43	0.38	3.7	1	0.22	3.7	1	0.22	3.03	2.43	0.2	3.03	2.43	0.2	6.6	5.89	0.08	7.14	3	0.08	3.03	2.43	0.2	2.43	1.6	0.55	2.12	2.72	0.46	3.03	2.43
1.79	4.77	0.27	7.69	4	0.22	2.6	2.78	0.73	6.6	5.89	0.08	5.21	4.43	0.38	2.43	1.6	0.55	2.43	1.6	0.55	2.7	3.95	0.26	2.6	2.78	0.73	7.14	3	0.08	5.88	4	0.19	3.13	0	0.58	3.7	1	0.22	2.6	2.6	0.49	5.88	4	0.19	3.3	3.78	0.08	3.7	1
1.79	4.77	0.27	2.53	6.13	0.28	3.7	1	0.22	2.7	3.95	0.26	2.7	3.95	0.26	3.13	0	0.58	3.3	3.78	0.08	3.7	1	0.22	6.6	5.89	0.08	3.03	2.43	0.2	3.03	2.43	0.2	3.03	6.47	0.46	6.6	5.89	0.08	3.03	2.43	0.2	7.14	3	0.08	2.7	3.95	0.26	3.03	2.43
1.79	4.77	0.27	2.43	1.6	0.55	6.25	8.08	0.43	1.79	4.77	0.27	3.3	3.78	0.08	3.13	0	0.58	5.21	4.43	0.38	3.7	1	0.22	2.12	2.72	0.46	3.03	2.43	0.2	3.03	2.43	0.2	6.6	5.89	0.08	7.69	4	0.22	3.03	2.43	0.2	2.43	1.6	0.55	5.88	4	0.19	3.03	2.43
5.88	4	0.19	3.7	1	0.22	7.69	4	0.22	6.6	5.89	0.08	5.88	4	0.19	2.6	2.78	0.73	3.03	6.47	0.46	3.3	3.78	0.08	3.3	3.78	0.08	2.12	2.72	0.46	5.21	4.43	0.38	3.13	0	0.58	1.79	4.77	0.27	2.6	2.6	0.49	5.88	4	0.19	3.7	1	0.22	2.43	1.6
5.88	4	0.19	3.7	1	0.22	7.69	4	0.22	6.6	5.89	0.08	5.88	4	0.19	2.6	2.78	0.73	3.03	6.47	0.46	3.3	3.78	0.08	3.3	3.78	0.08	2.12	2.72	0.46	5.21	4.43	0.38	3.13	0	0.58	1.79	4.77	0.27	2.6	2.6	0.49	5.88	4	0.19	3.7	1	0.22	2.43	1.6
5.88	4	0.19	7.69	4	0.22	2.7	3.95	0.26	6.6	5.89	0.08	5.88	4	0.19	2.43	1.6	0.55	3.03	6.47	0.46	3.3	3.78	0.08	3.3	3.78	0.08	2.6	2.6	0.49	5.88	4	0.19	3.13	0	0.58	2.43	1.6	0.55	3.7	1	0.22	5.88	4	0.19	3.7	1	0.22	3.03	2.43
5.88	4	0.19	5.88	4	0.19	3.3	3.78	0.08	6.6	5.89	0.08	5.88	4	0.19	2.43	1.6	0.55	3.03	6.47	0.46	2.7	3.95	0.26	2.6	2.78	0.73	2.12	2.72	0.46	5.88	4	0.19	3.13	0	0.58	3.7	1	0.22	3.13	0	0.58	5.88	4	0.19	3.13	0	0.58	3.13	0
5.88	4	0.19	7.14	3	0.08	3.3	3.78	0.08	6.6	5.89	0.08	5.88	4	0.19	3.7	1	0.22	3.03	6.47	0.46	3.3	3.78	0.08	3.3	3.78	0.08	3.7	1	0.22	5.88	4	0.19	3.13	0	0.58	6.6	5.89	0.08	2.6	2.6	0.49	5.88	4	0.19	7.14	3	0.08	7.69	4
5.88	4	0.19	7.14	3	0.08	3.3	3.78	0.08	6.6	5.89	0.08	5.88	4	0.19	2.43	1.6	0.55	3.03	6.47	0.46	1.79	4.77	0.27	3.3	3.78	0.08	2.12	2.72	0.46	5.88	4	0.19	3.13	0	0.58	7.14	3	0.08	3.7	1	0.22	5.88	4	0.19	2.6	2.6	0.49	2.6	2.6
5.88	4	0.19	7.14	3	0.08	3.3	3.78	0.08	6.6	5.89	0.08	5.88	4	0.19	2.43	1.6	0.55	3.03	6.47	0.46	1.79	4.77	0.27	3.3	3.78	0.08	2.12	2.72	0.46	5.88	4	0.19	3.13	0	0.58	7.14	3	0.08	3.7	1	0.22	5.88	4	0.19	2.6	2.6	0.49	2.6	2.6
5.88	4	0.19	7.14	3	0.08	3.3	3.78	0.08	6.6	5.89	0.08	5.88	4	0.19	2.43	1.6	0.55	3.03	6.47	0.46	1.79	4.77	0.27	3.3	3.78	0.08	2.12	2.72	0.46	5.88	4	0.19	3.13	0	0.58	7.14	3	0.08	3.7	1	0.22	5.88	4	0.19	2.6	2.6	0.49	2.6	2.6
5.88	4	0.19	7.14	3	0.08	3.3	3.78	0.08	6.6	5.89	0.08	5.88	4	0.19	2.43	1.6	0.55	3.03	6.47	0.46	2.7	3.95	0.26	2.6	2.78	0.73	2.12	2.72	0.46	5.88	4	0.19	3.13	0	0.58	3.7	1	0.22	3.13	0	0.58	5.88	4	0.19	3.13	0	0.58	3.13	0
5.88	4	0.19	7.14	3	0.08	3.3	3.78	0.08	6.6	5.89	0.08	5.88	4	0.19	2.43	1.6	0.55	3.03	6.47	0.46	2.7	3.95	0.26	2.6	2.78	0.73	2.12	2.72	0.46	5.88	4	0.19	3.13	0	0.58	3.7	1	0.22	3.13	0	0.58	5.88	4	0.19	3.13	0	0.58	3.13	0
5.88	4	0.19	7.14	3	0.08	3.3	3.78	0.08	6.6	5.89	0.08	5.88	4	0.19	2.43	1.6	0.55	3.03	6.47	0.46	2.7	3.95	0.26	2.6	2.78	0.73	2.12	2.72	0.46	5.88	4	0.19	3.13	0	0.58	3.7	1	0.22	3.13	0	0.58	5.88	4	0.19	3.13	0	0.58	3.13	0
5.88	4	0.19	7.14	3	0.08	7.69	4	0.22	6.6	5.89	0.08	5.88	4	0.19	2.6	2.78	0.73	3.03	6.47	0.46	3.3	3.78	0.08	3.3	3.78	0.08	2.12	2.72	0.46	5.21	4.43	0.38	3.13	0	0.58	1.79	4.77	0.27	2.6	2.6	0.49	5.88	4	0.19	3.7	1	0.22	2.43	1.6
5.88	4	0.19	7.14	3	0.08	2.6	2.6	0.49	6.6	5.89	0.08	5.88	4	0.19	3.7	1	0.22	6.6	5.89	0.08	3.3	3.78	0.08	3.3	3.78	0.08	6.6	5.89	0.08	5.88	4	0.19	3.13	0	0.58	5.21	4.43	0.38	3.7	1	0.22	5.88	4	0.19	3.7	1	0.22	3.03	2.43
5.88	4	0.19	7.14	3	0.08	2.6	2.6	0.49	6.6	5.89	0.08	5.88	4	0.19	3.7	1	0.22	6.6	5.89	0.08	3.3	3.78	0.08	3.3	3.78	0.08	6.6	5.89	0.08	5.88	4	0.19	3.13	0	0.58	5.21	4.43	0.38	3.7	1	0.22	5.88	4	0.19	3.7	1	0.22	3.03	2.43
5.88	4	0.19	7.14	3	0.08	2.6	2.6	0.49	6.6	5.89	0.08	5.88	4	0.19	3.7	1	0.22	6.6	5.89	0.08	3.3	3.78	0.08	3.3	3.78	0.08	6.6	5.89	0.08	5.88	4	0.19	3.13	0	0.58	5.21	4.43	0.38	3.7	1	0.22	5.88	4	0.19	3.7	1	0.22	3.03	2.43
5.88	4	0.19	7.14	3	0.08	2.6	2.6	0.49	6.6	5.89	0.08	5.88	4	0.19	3.7	1	0.22	6.6	5.89	0.08	3.3	3.78	0.08	3.3	3.78	0.08	6.6	5.89	0.08	5.88	4	0.19	2.53	6.13	0.28	5.21	4.43	0.38	3.7	1	0.22	5.88	4	0.19	3.7	1	0.22	3.03	2.43
5.88	4	0.19	7.14	3	0.08	2.6	2.6	0.49	6.6	5.89	0.08	5.88	4	0.19	3.13	0	0.58	6.6	5.89	0.08	3.3	3.78	0.08	3.3	3.78	0.08	6.6	5.89	0.08	5.88	4	0.19	3.13	0	0.58	5.21	4.43	0.38	3.7	1	0.22	5.88	4	0.19	2.6	2.6	0.49	3.03	2.43
5.21	4.43	0.38	7.69	4	0.22	2.12	2.95	0.42	3.03	6.47	0.46	5.88	4	0.19	2.43	1.6	0.55	3.03	6.47	0.46	3.3	3.78	0.08	3.3	3.78	0.08	2.6	2.6	0.49	5.88	4	0.19	3.13	0	0.58	3.7	1	0.22	2.43	1.6	0.55	5.88	4	0.19	3.7	1	0.22	2.43	1.6
5.21	4.43	0.38	7.69	4	0.22	2.12	2.95	0.42	3.03	6.47	0.46	5.88	4	0.19	2.43	1.6	0.55	3.03	6.47	0.46	3.3	3.78	0.08	3.3	3.78	0.08	2.6	2.6	0.49	5.88	4	0.19	3.13	0	0.58	3.7	1	0.22	2.43	1.6	0.55	5.88	4	0.19	3.7	1	0.22	2.43	1.6
5.21	4.43	0.38	7.69	4	0.22	2.12	2.95	0.42	3.03	6.47	0.46	5.88	4	0.19	2.43	1.6	0.55	3.03	6.47	0.46	3.3	3.78	0.08	3.3	3.78	0.08	2.6	2.6	0.49	5.88	4	0.19	3.13	0	0.58	3.7	1	0.22	2.43	1.6	0.55	5.88	4	0.19	3.7	1	0.22	2.43	1.6
5.21	4.43	0.38	1.79	4.77	0.27	2.12	2.95	0.42	3.03	6.47	0.46	5.88	4	0.19	2.43	1.6	0.55	3.03	6.47	0.46	3.13	0	0.58	3.3	3.78	0.08	2.6	2.6	0.49	5.88	4	0.19	3.13	0	0.58	3.7	1	0.22	2.43	1.6	0.55	5.88	4	0.19	3.7	1	0.22	2.43	1.6
5.21	4.43	0.38	7.14	3	0.08	2.6	2.6	0.49	6.6	5.89	0.08	5.88	4	0.19	3.7	1	0.22	3.03	6.47	0.46	3.3	3.78	0.08	2.6	2.78	0.73	2.12	2.72	0.46	5.21	4.43	0.38	3.13	0	0.58	5.21	4.43	0.38	2.6	2.6	0.49	5.88	4	0.19	3.7	1	0.22	3.03	2.43
5.21	4.43	0.38	7.14	3	0.08	2.6	2.6	0.49	6.6	5.89	0.08	5.88	4	0.19	3.7	1	0.22	3.03	6.47	0.46	3.3	3.78	0.08	2.12	2.95	0.42	2.12	2.72	0.46	5.21	4.43	0.38	3.13	0	0.58	5.21	4.43	0.38	2.6	2.6	0.49	5.88	4	0.19	3.7	1	0.22	3.03	2.43
5.21	4.43	0.38	7.14	3	0.08	2.6	2.6	0.49	6.6	5.89	0.08	5.88	4	0.19	2.12	2.95	0.42	7.69	4	0.22	1.79	4.77	0.27	3.3	3.78	0.08	2.12	2.72	0.46	5.88	4	0.19	3.13	0	0.58	5.21	4.43	0.38	2.6	2.6	0.49	5.88	4	0.19	3.7	1	0.22	6.6	5.89
2.12	2.95	0.42	7.69	4	0.22	2.6	2.78	0.73	6.6	5.89	0.08	5.88	4	0.19	2.43	1.6	0.55	3.57	4.66	0.14	1.79	4.77	0.27	2.6	2.78	0.73	2.6	2.6	0.49	5.88	4	0.19	3.13	0	0.58	7.14	3	0.08	2.6	2.6	0.49	5.88	4	0.19	2.6	2.6	0.49	2.43	1.6
2.12	2.95	0.42	7.69	4	0.22	2.6	2.78	0.73	6.6	5.89	0.08	5.88	4	0.19	2.43	1.6	0.55	2.43	1.6	0.55	2.7	3.95	0.26	2.6	2.78	0.73	3.7	1	0.22	5.88	4	0.19	3.13	0	0.58	3.7	1	0.22	2.6	2.6	0.49	5.88	4	0.19	7.14	3	0.08	3.7	1
2.12	2.95	0.42	7.69	4	0.22	2.6	2.78	0.73	6.6	5.89	0.08	5.88	4	0.19	2.43	1.6	0.55	2.43	1.6	0.55	2.7	3.95	0.26	2.6	2.78	0.73	7.14	3	0.08	5.88	4	0.19	3.13	0	0.58	3.7	1	0.22	2.6	2.6	0.49	5.88	4	0.19	3.3	3.78	0.08	3.7	1
2.12	2.95	0.42	7.69	4	0.22	2.6	2.78	0.73	6.6	5.89	0.08	5.88	4	0.19	2.43	1.6	0.55	2.43	1.6	0.55	2.7	3.95	0.26	2.6	2.78	0.73	7.14	3	0.08	5.88	4	0.19	3.13	0	0.58	3.7	1	0.22	2.6	2.6	0.49	5.88	4	0.19	3.3	3.78	0.08	3.7	1
2.12	2.95	0.42	7.69	4	0.22	2.12	2.95	0.42	6.6	5.89	0.08	5.88	4	0.19	2.43	1.6	0.55	3.03	6.47	0.46	3.3	3.78	0.08	2.6	2.78	0.73	5.21	4.43	0.38	5.88	4	0.19	3.13	0	0.58	3.7	1	0.22	2.6	2.6	0.49	5.88	4	0.19	2.43	1.6	0.55	6.6	5.89
2.12	2.95	0.42	7.69	4	0.22	2.12	2.95	0.42	6.6	5.89	0.08	5.88	4	0.19	2.43	1.6	0.55	3.03	6.47	0.46	3.3	3.78	0.08	2.6	2.78	0.73	2.6	2.6	0.49	5.88	4	0.19	3.13	0	0.58	3.7	1	0.22	2.6	2.6	0.49	5.88	4	0.19	2.43	1.6	0.55	6.6	5.89
2.12	2.95	0.42	7.69	4	0.22	2.12	2.95	0.42	6.6	5.89	0.08	5.88	4	0.19	2.43	1.6	0.55	3.03	6.47	0.46	3.3	3.78	0.08	2.6	2.78	0.73	2.6	2.6	0.49	5.88	4	0.19	3.13	0	0.58	3.7	1	0.22	2.6	2.6	0.49	5.88	4	0.19	2.43	1.6	0.55	6.6	5.89
2.12	2.95	0.42	7.69	4	0.22	2.12	2.95	0.42	6.6	5.89	0.08	5.88	4	0.19	2.43	1.6	0.55	3.03	6.47	0.46	3.3	3.78	0.08	2.6	2.78	0.73	2.6	2.6	0.49	5.88	4	0.19	3.13	0	0.58	3.7	1	0.22	2.6	2.6	0.49	5.88	4	0.19	2.43	1.6	0.55	6.6	5.89
2.12	2.95	0.42	7.69	4	0.22	2.12	2.95	0.42	6.6	5.89	0.08	5.88	4	0.19	2.43	1.6	0.55	3.03	6.47	0.46	1.79	4.77	0.27	2.6	2.78	0.73	7.69	4	0.22	5.88	4	0.19	3.13	0	0.58	3.7	1	0.22	2.6	2.6	0.49	5.88	4	0.19	2.43	1.6	0.55	2.43	1.6
2.12	2.95	0.42	7.69	4	0.22	2.12	2.95	0.42	6.6	5.89	0.08	5.88	4	0.19	2.43	1.6	0.55	3.03	6.47	0.46	2.43	1.6	0.55	2.6	2.78	0.73	2.12	2.72	0.46	5.88	4	0.19	3.13	0	0.58	3.7	1	0.22	2.6	2.6	0.49	5.88	4	0.19	2.43	1.6	0.55	2.43	1.6
2.12	2.95	0.42	7.69	4	0.22	2.12	2.95	0.42	3.03	6.47	0.46	5.88	4	0.19	2.43	1.6	0.55	3.03	6.47	0.46	3.3	3.78	0.08	2.6	2.78	0.73	2.7	3.95	0.26	5.88	4	0.19	3.13	0	0.58	2.43	1.6	0.55	2.6	2.6	0.49	6.6	5.89	0.08	2.43	1.6	0.55	2.43	1.6
2.12	2.95	0.42	7.69	4	0.22	2.12	2.95	0.42	3.03	6.47	0.46	5.88	4	0.19	2.43	1.6	0.55	3.03	6.47	0.46	3.3	3.78	0.08	2.6	2.78	0.73	2.7	3.95	0.26	5.88	4	0.19	3.13	0	0.58	2.43	1.6	0.55	2.6	2.6	0.49	6.6	5.89	0.08	2.43	1.6	0.55	2.43	1.6
2.12	2.95	0.42	7.69	4	0.22	2.12	2.95	0.42	3.03	6.47	0.46	5.88	4	0.19	2.43	1.6	0.55	3.03	6.47	0.46	3.13	0	0.58	2.6	2.78	0.73	2.7	3.95	0.26	5.88	4	0.19	3.13	0	0.58	2.43	1.6	0.55	2.6	2.6	0.49	5.88	4	0.19	2.43	1.6	0.55	2.43	1.6
2.12	2.95	0.42	7.69	4	0.22	2.12	2.95	0.42	3.03	6.47	0.46	5.88	4	0.19	2.43	1.6	0.55	3.03	6.47	0.46	3.13	0	0.58	2.6	2.78	0.73	2.7	3.95	0.26	5.88	4	0.19	3.13	0	0.58	2.43	1.6	0.55	2.6	2.6	0.49	5.88	4	0.19	2.43	1.6	0.55	2.43	1.6
2.12	2.95	0.42	7.69	4	0.22	2.12	2.95	0.42	3.03	6.47	0.46	5.88	4	0.19	2.43	1.6	0.55	3.03	6.47	0.46	3.13	0	0.58	2.6	2.78	0.73	2.7	3.95	0.26	5.88	4	0.19	3.13	0	0.58	2.43	1.6	0.55	2.6	2.6	0.49	5.88	4	0.19	2.43	1.6	0.55	2.43	1.6
2.12	2.95	0.42	7.69	4	0.22	2.12	2.95	0.42	3.03	6.47	0.46	5.88	4	0.19	2.43	1.6	0.55	3.03	6.47	0.46	3.13	0	0.58	2.6	2.78	0.73	2.7	3.95	0.26	5.88	4	0.19	3.13	0	0.58	2.6	2.6	0.49	2.6	2.6	0.49	5.88	4	0.19	2.43	1.6	0.55	2.43	1.6
2.12	2.72	0.46	2.6	2.78	0.73	7.14	3	0.08	6.6	5.89	0.08	5.88	4	0.19	2.7	3.95	0.26	6.6	5.89	0.08	3.13	0	0.58	2.6	2.78	0.73	2.12	2.72	0.46	5.88	4	0.19	3.13	0	0.58	3.7	1	0.22	7.14	3	0.08	5.88	4	0.19	3.7	1	0.22	2.43	1.6
2.12	2.72	0.46	2.7	3.95	0.26	2.43	1.6	0.55	5.88	4	0.19	3.03	2.43	0.2	2.12	2.95	0.42	3.3	3.78	0.08	2.12	2.72	0.46	3.03	2.43	0.2	2.12	2.95	0.42	2.12	2.72	0.46	3.13	0	0.58	3.03	6.47	0.46	2.53	6.13	0.28	1.79	4.77	0.27	2.43	1.6	0.55	1.79	4.77
2.12	2.72	0.46	7.14	3	0.08	2.6	2.6	0.49	6.6	5.89	0.08	5.88	4	0.19	2.12	2.95	0.42	7.14	3	0.08	1.79	4.77	0.27	3.3	3.78	0.08	2.12	2.72	0.46	5.88	4	0.19	3.13	0	0.58	5.21	4.43	0.38	2.6	2.6	0.49	5.88	4	0.19	5.21	4.43	0.38	3.03	2.43
2.7	3.95	0.26	3.7	1	0.22	2.43	1.6	0.55	3.57	4.66	0.14	5.88	4	0.19	3.57	4.66	0.14	7.69	4	0.22	2.43	1.6	0.55	7.14	3	0.08	2.12	2.72	0.46	2.6	2.78	0.73	5.88	4	0.19	3.7	1	0.22	5.21	4.43	0.38	2.12	2.95	0.42	2.53	6.13	0.28	3.57	4.66
2.7	3.95	0.26	2.6	2.6	0.49	2.6	2.78	0.73	6.6	5.89	0.08	5.88	4	0.19	2.43	1.6	0.55	3.03	6.47	0.46	2.6	2.78	0.73	3.13	0	0.58	2.43	1.6	0.55	5.88	4	0.19	2.6	2.6	0.49	5.88	4	0.19	2.43	1.6	0.55	6.6	5.89	0.08	3.7	1	0.22	6.6	5.89
2.7	3.95	0.26	2.6	2.6	0.49	3.3	3.78	0.08	6.6	5.89	0.08	5.88	4	0.19	2.43	1.6	0.55	3.03	6.47	0.46	3.13	0	0.58	2.6	2.78	0.73	2.6	2.78	0.73	2.43	1.6	0.55	5.88	4	0.19	2.6	2.6	0.49	5.88	4	0.19	7.14	3	0.08	6.6	5.89	0.08	7.69	4
2.7	3.95	0.26	7.14	3	0.08	7.69	4	0.22	6.6	5.89	0.08	5.88	4	0.19	2.6	2.78	0.73	3.03	6.47	0.46	3.3	3.78	0.08	3.3	3.78	0.08	2.12	2.72	0.46	5.21	4.43	0.38	3.13	0	0.58	1.79	4.77	0.27	2.6	2.6	0.49	5.88	4	0.19	3.7	1	0.22	2.43	1.6
2.53	6.13	0.28	5.88	4	0.19	6.25	8.08	0.43	1.79	4.77	0.27	3.3	3.78	0.08	3.13	0	0.58	5.21	4.43	0.38	3.7	1	0.22	3.7	1	0.22	3.03	2.43	0.2	3.03	2.43	0.2	6.6	5.89	0.08	7.14	3	0.08	3.03	2.43	0.2	2.43	1.6	0.55	2.12	2.72	0.46	3.03	2.43
2.53	6.13	0.28	5.88	4	0.19	6.25	8.08	0.43	1.79	4.77	0.27	3.3	3.78	0.08	3.13	0	0.58	5.21	4.43	0.38	3.7	1	0.22	3.7	1	0.22	3.03	2.43	0.2	3.03	2.43	0.2	6.6	5.89	0.08	7.14	3	0.08	3.03	2.43	0.2	2.43	1.6	0.55	2.12	2.72	0.46	3.03	2.43
2.53	6.13	0.28	5.88	4	0.19	6.25	8.08	0.43	1.79	4.77	0.27	3.3	3.78	0.08	3.13	0	0.58	5.21	4.43	0.38	3.7	1	0.22	3.7	1	0.22	3.03	2.43	0.2	3.03	2.43	0.2	6.6	5.89	0.08	7.14	3	0.08	3.03	2.43	0.2	2.43	1.6	0.55	2.12	2.72	0.46	3.03	2.43
2.53	6.13	0.28	5.88	4	0.19	6.25	8.08	0.43	1.79	4.77	0.27	3.3	3.78	0.08	3.13	0	0.58	5.21	4.43	0.38	3.7	1	0.22	3.7	1	0.22	3.03	2.43	0.2	3.03	2.43	0.2	6.6	5.89	0.08	7.14	3	0.08	3.03	2.43	0.2	2.43	1.6	0.55	2.12	2.72	0.46	3.03	2.43
2.53	6.13	0.28	5.88	4	0.19	6.25	8.08	0.43	1.79	4.77	0.27	3.3	3.78	0.08	3.13	0	0.58	5.21	4.43	0.38	3.7	1	0.22	3.7	1	0.22	3.03	2.43	0.2	3.03	2.43	0.2	6.6	5.89	0.08	7.14	3	0.08	3.03	2.43	0.2	2.43	1.6	0.55	2.12	2.72	0.46	3.03	2.43
2.53	6.13	0.28	5.88	4	0.19	6.25	8.08	0.43	1.79	4.77	0.27	3.3	3.78	0.08	3.13	0	0.58	5.21	4.43	0.38	3.7	1	0.22	3.7	1	0.22	3.03	2.43	0.2	3.03	2.43	0.2	6.6	5.89	0.08	7.14	3	0.08	3.03	2.43	0.2	2.43	1.6	0.55	2.12	2.72	0.46	3.03	2.43
2.53	6.13	0.28	5.88	4	0.19	6.25	8.08	0.43	1.79	4.77	0.27	3.3	3.78	0.08	3.13	0	0.58	5.21	4.43	0.38	3.7	1	0.22	3.7	1	0.22	3.03	2.43	0.2	3.03	2.43	0.2	6.6	5.89	0.08	7.14	3	0.08	3.03	2.43	0.2	2.43	1.6	0.55	2.12	2.72	0.46	3.03	2.43
2.53	6.13	0.28	5.88	4	0.19	6.25	8.08	0.43	1.79	4.77	0.27	3.3	3.78	0.08	3.13	0	0.58	5.21	4.43	0.38	3.7	1	0.22	3.7	1	0.22	3.03	2.43	0.2	3.03	2.43	0.2	6.6	5.89	0.08	7.14	3	0.08	3.03	2.43	0.2	2.43	1.6	0.55	2.12	2.72	0.46	3.03	2.43
2.53	6.13	0.28	5.88	4	0.19	6.25	8.08	0.43	1.79	4.77	0.27	3.3	3.78	0.08	3.13	0	0.58	5.21	4.43	0.38	3.7	1	0.22	3.7	1	0.22	3.03	2.43	0.2	3.03	2.43	0.2	6.6	5.89	0.08	7.14	3	0.08	3.03	2.43	0.2	2.43	1.6	0.55	2.12	2.72	0.46	3.03	2.43
2.53	6.13	0.28	5.88	4	0.19	6.25	8.08	0.43	1.79	4.77	0.27	3.3	3.78	0.08	3.13	0	0.58	5.21	4.43	0.38	3.7	1	0.22	3.7	1	0.22	3.03	2.43	0.2	3.03	2.43	0.2	6.6	5.89	0.08	7.14	3	0.08	3.03	2.43	0.2	2.43	1.6	0.55	2.12	2.72	0.46	3.03	2.43
2.53	6.13	0.28	5.88	4	0.19	6.25	8.08	0.43	1.79	4.77	0.27	3.3	3.78	0.08	3.13	0	0.58	5.21	4.43	0.38	3.7	1	0.22	3.7	1	0.22	3.03	2.43	0.2	3.03	2.43	0.2	6.6	5.89	0.08	7.14	3	0.08	3.03	2.43	0.2	2.43	1.6	0.55	2.12	2.72	0.46	3.03	2.43
2.53	6.13	0.28	7.14	3	0.08	3.7	1	0.22	6.6	5.89	0.08	5.88	4	0.19	3.7	1	0.22	3.03	6.47	0.46	3.3	3.78	0.08	3.3	3.78	0.08	2.12	2.95	0.42	5.88	4	0.19	3.13	0	0.58	2.6	2.6	0.49	3.7	1	0.22	5.88	4	0.19	3.7	1	0.22	2.43	1.6
2.53	6.13	0.28	7.14	3	0.08	3.7	1	0.22	6.6	5.89	0.08	5.88	4	0.19	3.7	1	0.22	3.03	6.47	0.46	3.3	3.78	0.08	3.3	3.78	0.08	2.6	2.6	0.49	5.88	4	0.19	3.13	0	0.58	5.21	4.43	0.38	3.7	1	0.22	5.88	4	0.19	3.7	1	0.22	2.43	1.6
2.53	6.13	0.28	7.14	3	0.08	2.6	2.6	0.49	6.6	5.89	0.08	5.88	4	0.19	3.7	1	0.22	3.03	6.47	0.46	3.3	3.78	0.08	3.3	3.78	0.08	2.12	2.95	0.42	5.88	4	0.19	3.13	0	0.58	5.21	4.43	0.38	3.7	1	0.22	5.88	4	0.19	3.7	1	0.22	2.43	1.6
2.53	6.13	0.28	7.14	3	0.08	2.6	2.6	0.49	6.6	5.89	0.08	5.88	4	0.19	3.7	1	0.22	3.03	6.47	0.46	3.3	3.78	0.08	3.3	3.78	0.08	2.12	2.95	0.42	5.88	4	0.19	3.13	0	0.58	5.21	4.43	0.38	3.7	1	0.22	5.88	4	0.19	3.7	1	0.22	2.43	1.6
2.53	6.13	0.28	7.14	3	0.08	2.6	2.6	0.49	6.6	5.89	0.08	5.88	4	0.19	3.7	1	0.22	3.03	6.47	0.46	3.3	3.78	0.08	3.3	3.78	0.08	2.12	2.95	0.42	5.88	4	0.19	3.13	0	0.58	5.21	4.43	0.38	3.7	1	0.22	5.88	4	0.19	3.7	1	0.22	2.43	1.6
2.53	6.13	0.28	7.14	3	0.08	2.6	2.6	0.49	6.6	5.89	0.08	5.88	4	0.19	3.7	1	0.22	3.03	6.47	0.46	3.3	3.78	0.08	3.3	3.78	0.08	2.6	2.6	0.49	5.88	4	0.19	3.13	0	0.58	5.21	4.43	0.38	3.7	1	0.22	5.88	4	0.19	3.7	1	0.22	2.43	1.6
2.53	6.13	0.28	7.14	3	0.08	2.6	2.6	0.49	6.6	5.89	0.08	5.88	4	0.19	3.7	1	0.22	3.03	6.47	0.46	3.3	3.78	0.08	3.3	3.78	0.08	2.6	2.6	0.49	5.88	4	0.19	3.13	0	0.58	5.21	4.43	0.38	3.7	1	0.22	5.88	4	0.19	3.7	1	0.22	2.43	1.6
2.53	6.13	0.28	7.14	3	0.08	2.6	2.6	0.49	6.6	5.89	0.08	5.88	4	0.19	3.7	1	0.22	3.03	6.47	0.46	3.3	3.78	0.08	3.3	3.78	0.08	2.6	2.6	0.49	5.88	4	0.19	3.13	0	0.58	5.21	4.43	0.38	3.7	1	0.22	5.88	4	0.19	3.7	1	0.22	2.43	1.6
2.53	6.13	0.28	7.14	3	0.08	2.6	2.6	0.49	6.6	5.89	0.08	5.88	4	0.19	3.7	1	0.22	3.03	6.47	0.46	3.3	3.78	0.08	3.3	3.78	0.08	2.6	2.6	0.49	5.88	4	0.19	3.13	0	0.58	5.21	4.43	0.38	3.7	1	0.22	5.88	4	0.19	3.7	1	0.22	2.43	1.6
2.53	6.13	0.28	7.14	3	0.08	2.6	2.6	0.49	6.6	5.89	0.08	5.88	4	0.19	3.7	1	0.22	3.03	6.47	0.46	3.3	3.78	0.08	3.3	3.78	0.08	2.6	2.6	0.49	5.88	4	0.19	3.13	0	0.58	5.21	4.43	0.38	3.7	1	0.22	5.88	4	0.19	3.7	1	0.22	2.43	1.6
2.53	6.13	0.28	7.14	3	0.08	2.6	2.6	0.49	6.6	5.89	0.08	5.88	4	0.19	3.7	1	0.22	3.03	6.47	0.46	3.3	3.78	0.08	3.3	3.78	0.08	2.6	2.6	0.49	5.88	4	0.19	3.13	0	0.58	5.21	4.43	0.38	3.7	1	0.22	5.88	4	0.19	3.7	1	0.22	2.43	1.6
2.43	1.6	0.55	7.69	4	0.22	2.6	2.6	0.49	6.6	5.89	0.08	5.88	4	0.19	2.6	2.78	0.73	3.03	6.47	0.46	3.3	3.78	0.08	2.6	2.78	0.73	2.12	2.72	0.46	5.21	4.43	0.38	3.13	0	0.58	7.69	4	0.22	3.13	0	0.58	5.88	4	0.19	2.43	1.6	0.55	3.03	2.43
2.43	1.6	0.55	5.21	4.43	0.38	2.6	2.6	0.49	6.6	5.89	0.08	5.88	4	0.19	2.6	2.78	0.73	3.03	6.47	0.46	3.3	3.78	0.08	2.6	2.78	0.73	2.12	2.72	0.46	5.21	4.43	0.38	3.13	0	0.58	7.69	4	0.22	2.43	1.6	0.55	5.88	4	0.19	2.43	1.6	0.55	3.03	2.43
2.43	1.6	0.55	7.14	3	0.08	2.43	1.6	0.55	6.6	5.89	0.08	5.88	4	0.19	3.7	1	0.22	3.03	6.47	0.46	3.3	3.78	0.08	3.3	3.78	0.08	2.12	2.72	0.46	5.88	4	0.19	3.13	0	0.58	7.69	4	0.22	3.7	1	0.22	5.88	4	0.19	2.6	2.6	0.49	7.69	4
2.43	1.6	0.55	7.14	3	0.08	2.43	1.6	0.55	6.6	5.89	0.08	5.88	4	0.19	3.7	1	0.22	3.03	6.47	0.46	3.3	3.78	0.08	3.3	3.78	0.08	2.12	2.72	0.46	5.88	4	0.19	3.13	0	0.58	5.21	4.43	0.38	3.7	1	0.22	5.88	4	0.19	2.6	2.6	0.49	7.69	4
2.43	1.6	0.55	7.14	3	0.08	2.43	1.6	0.55	6.6	5.89	0.08	5.88	4	0.19	3.7	1	0.22	3.03	6.47	0.46	3.3	3.78	0.08	3.3	3.78	0.08	2.12	2.72	0.46	5.88	4	0.19	3.13	0	0.58	5.21	4.43	0.38	3.7	1	0.22	5.88	4	0.19	2.6	2.6	0.49	7.69	4
2.43	1.6	0.55	7.14	3	0.08	2.43	1.6	0.55	6.6	5.89	0.08	5.88	4	0.19	3.7	1	0.22	3.03	6.47	0.46	3.3	3.78	0.08	3.3	3.78	0.08	2.12	2.72	0.46	5.88	4	0.19	3.13	0	0.58	5.21	4.43	0.38	3.7	1	0.22	5.88	4	0.19	2.6	2.6	0.49	7.69	4
2.43	1.6	0.55	7.14	3	0.08	2.43	1.6	0.55	6.6	5.89	0.08	5.88	4	0.19	3.7	1	0.22	3.03	6.47	0.46	3.3	3.78	0.08	3.3	3.78	0.08	2.12	2.72	0.46	5.88	4	0.19	3.13	0	0.58	5.21	4.43	0.38	3.7	1	0.22	5.88	4	0.19	2.6	2.6	0.49	7.69	4
2.43	1.6	0.55	7.14	3	0.08	2.43	1.6	0.55	6.6	5.89	0.08	5.88	4	0.19	3.7	1	0.22	3.03	6.47	0.46	3.3	3.78	0.08	3.3	3.78	0.08	2.12	2.72	0.46	5.88	4	0.19	3.13	0	0.58	5.21	4.43	0.38	3.13	0	0.58	5.88	4	0.19	2.6	2.6	0.49	7.69	4
2.43	1.6	0.55	7.14	3	0.08	2.43	1.6	0.55	6.6	5.89	0.08	5.88	4	0.19	3.7	1	0.22	3.03	6.47	0.46	3.3	3.78	0.08	3.3	3.78	0.08	2.12	2.72	0.46	5.88	4	0.19	3.13	0	0.58	5.21	4.43	0.38	3.13	0	0.58	5.88	4	0.19	2.6	2.6	0.49	7.69	4
2.43	1.6	0.55	7.14	3	0.08	2.43	1.6	0.55	3.03	6.47	0.46	5.88	4	0.19	2.43	1.6	0.55	6.6	5.89	0.08	3.3	3.78	0.08	2.6	2.78	0.73	2.6	2.6	0.49	5.88	4	0.19	3.13	0	0.58	3.7	1	0.22	3.03	2.43	0.2	5.88	4	0.19	3.7	1	0.22	2.43	1.6
2.6	2.6	0.49	2.6	2.78	0.73	6.6	5.89	0.08	5.88	4	0.19	2.43	1.6	0.55	3.03	6.47	0.46	2.6	2.78	0.73	2.53	6.13	0.28	2.6	2.78	0.73	2.43	1.6	0.55	5.88	4	0.19	2.6	2.6	0.49	5.88	4	0.19	7.14	3	0.08	6.6	5.89	0.08	2.12	2.95	0.42	7.14	3
2.6	2.6	0.49	2.6	2.78	0.73	6.6	5.89	0.08	5.88	4	0.19	2.43	1.6	0.55	3.03	6.47	0.46	2.6	2.78	0.73	2.53	6.13	0.28	2.6	2.78	0.73	2.43	1.6	0.55	5.88	4	0.19	2.6	2.6	0.49	5.88	4	0.19	7.14	3	0.08	6.6	5.89	0.08	2.12	2.95	0.42	7.14	3
2.6	2.6	0.49	3.3	3.78	0.08	6.6	5.89	0.08	5.88	4	0.19	2.43	1.6	0.55	3.03	6.47	0.46	3.13	0	0.58	2.6	2.78	0.73	2.6	2.78	0.73	2.43	1.6	0.55	5.88	4	0.19	2.6	2.6	0.49	5.88	4	0.19	7.14	3	0.08	6.6	5.89	0.08	7.69	4	0.22	7.14	3
2.6	2.6	0.49	3.3	3.78	0.08	6.6	5.89	0.08	5.88	4	0.19	2.43	1.6	0.55	3.03	6.47	0.46	3.13	0	0.58	3.3	3.78	0.08	2.6	2.78	0.73	3.03	2.43	0.2	5.88	4	0.19	2.43	1.6	0.55	5.88	4	0.19	3.7	1	0.22	6.6	5.89	0.08	7.69	4	0.22	7.14	3
2.6	2.6	0.49	3.3	3.78	0.08	7.69	4	0.22	6.6	5.89	0.08	5.88	4	0.19	3.7	1	0.22	6.6	5.89	0.08	3.3	3.78	0.08	3.3	3.78	0.08	2.12	2.72	0.46	5.88	4	0.19	3.13	0	0.58	6.6	5.89	0.08	7.69	4	0.22	5.88	4	0.19	3.7	1	0.22	5.88	4
2.6	2.6	0.49	3.3	3.78	0.08	7.69	4	0.22	6.6	5.89	0.08	5.88	4	0.19	3.7	1	0.22	6.6	5.89	0.08	3.3	3.78	0.08	3.3	3.78	0.08	2.12	2.72	0.46	5.88	4	0.19	3.13	0	0.58	6.6	5.89	0.08	7.69	4	0.22	5.88	4	0.19	3.7	1	0.22	5.88	4
2.6	2.6	0.49	3.3	3.78	0.08	7.69	4	0.22	6.6	5.89	0.08	5.88	4	0.19	3.7	1	0.22	6.6	5.89	0.08	3.3	3.78	0.08	3.3	3.78	0.08	2.12	2.72	0.46	5.88	4	0.19	3.13	0	0.58	6.6	5.89	0.08	7.69	4	0.22	5.88	4	0.19	3.7	1	0.22	5.88	4
2.6	2.6	0.49	3.3	3.78	0.08	7.69	4	0.22	6.6	5.89	0.08	5.88	4	0.19	3.7	1	0.22	6.6	5.89	0.08	3.3	3.78	0.08	3.3	3.78	0.08	2.12	2.72	0.46	5.88	4	0.19	3.13	0	0.58	6.6	5.89	0.08	7.69	4	0.22	5.88	4	0.19	3.7	1	0.22	5.88	4
2.6	2.6	0.49	3.3	3.78	0.08	7.69	4	0.22	6.6	5.89	0.08	5.88	4	0.19	3.7	1	0.22	6.6	5.89	0.08	3.3	3.78	0.08	3.3	3.78	0.08	2.12	2.72	0.46	5.88	4	0.19	3.13	0	0.58	6.6	5.89	0.08	7.14	3	0.08	5.88	4	0.19	3.7	1	0.22	5.88	4
2.6	2.6	0.49	3.3	3.78	0.08	2.6	2.6	0.49	6.6	5.89	0.08	5.88	4	0.19	3.7	1	0.22	6.6	5.89	0.08	2.6	2.78	0.73	3.3	3.78	0.08	2.12	2.72	0.46	5.88	4	0.19	3.13	0	0.58	5.88	4	0.19	2.6	2.6	0.49	5.88	4	0.19	3.7	1	0.22	2.43	1.6
2.6	2.6	0.49	3.3	3.78	0.08	7.14	3	0.08	6.6	5.89	0.08	5.88	4	0.19	3.13	0	0.58	3.03	6.47	0.46	3.3	3.78	0.08	3.3	3.78	0.08	2.12	2.72	0.46	7.69	4	0.22	3.13	0	0.58	5.21	4.43	0.38	3.7	1	0.22	5.88	4	0.19	2.6	2.6	0.49	3.03	2.43
2.6	2.6	0.49	7.69	4	0.22	2.6	2.78	0.73	6.6	5.89	0.08	5.88	4	0.19	2.43	1.6	0.55	6.6	5.89	0.08	2.43	1.6	0.55	2.6	2.78	0.73	7.14	3	0.08	5.88	4	0.19	3.13	0	0.58	7.69	4	0.22	2.6	2.6	0.49	5.88	4	0.19	3.7	1	0.22	6.6	5.89
2.6	2.6	0.49	7.69	4	0.22	2.6	2.78	0.73	6.6	5.89	0.08	5.88	4	0.19	2.43	1.6	0.55	6.25	8.08	0.43	2.6	2.78	0.73	2.6	2.78	0.73	5.88	4	0.19	5.88	4	0.19	3.13	0	0.58	3.03	6.47	0.46	7.69	4	0.22	5.88	4	0.19	2.43	1.6	0.55	3.13	0
2.6	2.6	0.49	7.69	4	0.22	2.6	2.78	0.73	6.6	5.89	0.08	5.88	4	0.19	2.43	1.6	0.55	3.03	6.47	0.46	3.7	1	0.22	3.3	3.78	0.08	2.12	2.72	0.46	5.88	4	0.19	3.13	0	0.58	5.88	4	0.19	2.43	1.6	0.55	5.88	4	0.19	3.7	1	0.22	7.69	4
2.6	2.6	0.49	7.69	4	0.22	2.6	2.78	0.73	6.6	5.89	0.08	5.88	4	0.19	2.43	1.6	0.55	3.03	6.47	0.46	3.7	1	0.22	3.3	3.78	0.08	2.12	2.72	0.46	5.88	4	0.19	3.13	0	0.58	5.88	4	0.19	2.43	1.6	0.55	5.88	4	0.19	3.7	1	0.22	7.69	4
2.6	2.6	0.49	7.69	4	0.22	2.6	2.78	0.73	6.6	5.89	0.08	5.88	4	0.19	2.43	1.6	0.55	3.03	6.47	0.46	3.7	1	0.22	3.3	3.78	0.08	2.12	2.72	0.46	5.88	4	0.19	3.13	0	0.58	5.88	4	0.19	2.43	1.6	0.55	5.88	4	0.19	3.7	1	0.22	5.21	4.43
2.6	2.6	0.49	7.69	4	0.22	2.6	2.78	0.73	6.6	5.89	0.08	5.88	4	0.19	2.43	1.6	0.55	3.03	6.47	0.46	3.3	3.78	0.08	2.6	2.78	0.73	3.7	1	0.22	5.88	4	0.19	3.13	0	0.58	7.69	4	0.22	3.7	1	0.22	5.88	4	0.19	2.43	1.6	0.55	7.14	3
2.6	2.6	0.49	7.69	4	0.22	2.6	2.78	0.73	6.6	5.89	0.08	5.88	4	0.19	2.43	1.6	0.55	3.03	6.47	0.46	1.79	4.77	0.27	2.6	2.78	0.73	5.88	4	0.19	6.6	5.89	0.08	3.13	0	0.58	5.21	4.43	0.38	3.7	1	0.22	5.88	4	0.19	2.6	2.6	0.49	2.6	2.6
2.6	2.6	0.49	7.69	4	0.22	2.6	2.78	0.73	6.6	5.89	0.08	5.88	4	0.19	2.43	1.6	0.55	3.03	6.47	0.46	1.79	4.77	0.27	2.6	2.78	0.73	2.43	1.6	0.55	5.88	4	0.19	3.13	0	0.58	7.14	3	0.08	3.7	1	0.22	5.88	4	0.19	2.6	2.6	0.49	2.6	2.6
2.6	2.6	0.49	7.69	4	0.22	2.6	2.78	0.73	6.6	5.89	0.08	5.88	4	0.19	2.43	1.6	0.55	3.03	6.47	0.46	1.79	4.77	0.27	3.3	3.78	0.08	2.12	2.72	0.46	5.88	4	0.19	3.13	0	0.58	7.14	3	0.08	3.7	1	0.22	5.88	4	0.19	2.6	2.6	0.49	2.6	2.6
2.6	2.6	0.49	7.69	4	0.22	2.6	2.78	0.73	3.03	6.47	0.46	5.88	4	0.19	2.43	1.6	0.55	3.03	6.47	0.46	3.3	3.78	0.08	2.6	2.78	0.73	5.88	4	0.19	5.88	4	0.19	3.13	0	0.58	3.03	6.47	0.46	7.69	4	0.22	5.88	4	0.19	2.43	1.6	0.55	2.43	1.6
2.6	2.6	0.49	7.69	4	0.22	2.12	2.95	0.42	3.03	6.47	0.46	7.69	4	0.22	2.43	1.6	0.55	3.03	6.47	0.46	5.21	4.43	0.38	2.6	2.78	0.73	2.43	1.6	0.55	5.21	4.43	0.38	3.13	0	0.58	6.6	5.89	0.08	3.13	0	0.58	5.88	4	0.19	2.6	2.6	0.49	2.6	2.6
2.6	2.6	0.49	7.69	4	0.22	2.6	2.6	0.49	6.6	5.89	0.08	5.88	4	0.19	2.12	2.95	0.42	3.7	1	0.22	1.79	4.77	0.27	2.6	2.78	0.73	2.12	2.72	0.46	5.88	4	0.19	3.13	0	0.58	5.21	4.43	0.38	2.6	2.6	0.49	5.88	4	0.19	3.7	1	0.22	5.88	4
2.6	2.6	0.49	7.69	4	0.22	2.6	2.6	0.49	6.6	5.89	0.08	5.88	4	0.19	2.43	1.6	0.55	3.03	6.47	0.46	3.7	1	0.22	3.3	3.78	0.08	2.12	2.72	0.46	5.88	4	0.19	3.13	0	0.58	5.88	4	0.19	7.69	4	0.22	5.88	4	0.19	3.7	1	0.22	2.12	2.95
2.6	2.6	0.49	7.69	4	0.22	2.6	2.6	0.49	3.03	6.47	0.46	7.69	4	0.22	2.43	1.6	0.55	3.03	6.47	0.46	5.21	4.43	0.38	2.6	2.78	0.73	2.43	1.6	0.55	5.21	4.43	0.38	3.13	0	0.58	6.6	5.89	0.08	3.13	0	0.58	5.88	4	0.19	2.6	2.6	0.49	2.6	2.6
2.6	2.6	0.49	7.69	4	0.22	2.6	2.6	0.49	3.03	6.47	0.46	5.88	4	0.19	3.7	1	0.22	3.03	6.47	0.46	3.3	3.78	0.08	3.3	3.78	0.08	2.12	2.72	0.46	5.88	4	0.19	3.13	0	0.58	5.21	4.43	0.38	3.7	1	0.22	5.88	4	0.19	3.7	1	0.22	2.43	1.6
2.6	2.6	0.49	7.69	4	0.22	2.6	2.6	0.49	3.03	6.47	0.46	5.88	4	0.19	3.7	1	0.22	3.03	6.47	0.46	3.3	3.78	0.08	3.3	3.78	0.08	2.12	2.72	0.46	5.88	4	0.19	3.13	0	0.58	5.21	4.43	0.38	3.7	1	0.22	5.88	4	0.19	3.7	1	0.22	2.43	1.6
2.6	2.6	0.49	7.69	4	0.22	2.6	2.6	0.49	3.03	6.47	0.46	5.88	4	0.19	3.7	1	0.22	3.03	6.47	0.46	3.3	3.78	0.08	3.3	3.78	0.08	2.12	2.72	0.46	5.88	4	0.19	3.13	0	0.58	5.21	4.43	0.38	3.7	1	0.22	5.88	4	0.19	3.7	1	0.22	2.43	1.6
2.6	2.6	0.49	7.69	4	0.22	2.6	2.6	0.49	3.03	6.47	0.46	5.88	4	0.19	3.7	1	0.22	3.03	6.47	0.46	3.3	3.78	0.08	3.3	3.78	0.08	2.12	2.72	0.46	5.88	4	0.19	3.13	0	0.58	5.21	4.43	0.38	7.14	3	0.08	5.88	4	0.19	3.7	1	0.22	2.43	1.6
2.6	2.6	0.49	7.69	4	0.22	2.6	2.6	0.49	3.03	6.47	0.46	5.88	4	0.19	3.7	1	0.22	3.03	6.47	0.46	3.3	3.78	0.08	3.3	3.78	0.08	2.12	2.72	0.46	5.88	4	0.19	3.13	0	0.58	5.21	4.43	0.38	7.14	3	0.08	5.88	4	0.19	3.7	1	0.22	2.43	1.6
2.6	2.6	0.49	7.69	4	0.22	2.6	2.6	0.49	3.03	6.47	0.46	5.88	4	0.19	3.7	1	0.22	3.03	6.47	0.46	3.3	3.78	0.08	3.3	3.78	0.08	2.6	2.6	0.49	5.88	4	0.19	3.13	0	0.58	5.21	4.43	0.38	7.69	4	0.22	5.88	4	0.19	3.7	1	0.22	2.43	1.6
2.6	2.6	0.49	1.79	4.77	0.27	2.6	2.78	0.73	6.6	5.89	0.08	5.88	4	0.19	2.43	1.6	0.55	3.03	6.47	0.46	3.13	0	0.58	2.6	2.78	0.73	7.69	4	0.22	5.88	4	0.19	3.13	0	0.58	7.14	3	0.08	2.6	2.6	0.49	2.43	1.6	0.55	2.43	1.6	0.55	3.03	2.43
2.6	2.6	0.49	1.79	4.77	0.27	2.6	2.78	0.73	6.6	5.89	0.08	5.88	4	0.19	2.43	1.6	0.55	3.03	6.47	0.46	2.53	6.13	0.28	3.03	2.43	0.2	7.69	4	0.22	5.88	4	0.19	3.13	0	0.58	3.7	1	0.22	2.6	2.6	0.49	5.88	4	0.19	3.7	1	0.22	2.43	1.6
2.6	2.6	0.49	5.88	4	0.19	2.6	2.78	0.73	6.6	5.89	0.08	5.88	4	0.19	2.43	1.6	0.55	6.6	5.89	0.08	3.3	3.78	0.08	2.6	2.78	0.73	2.12	2.72	0.46	5.88	4	0.19	3.13	0	0.58	5.88	4	0.19	2.43	1.6	0.55	5.88	4	0.19	3.7	1	0.22	6.6	5.89
2.6	2.6	0.49	5.88	4	0.19	2.6	2.78	0.73	6.6	5.89	0.08	5.88	4	0.19	2.43	1.6	0.55	6.6	5.89	0.08	3.3	3.78	0.08	2.6	2.78	0.73	2.12	2.72	0.46	5.88	4	0.19	3.13	0	0.58	5.88	4	0.19	2.43	1.6	0.55	5.88	4	0.19	3.7	1	0.22	6.6	5.89
2.6	2.6	0.49	5.88	4	0.19	2.6	2.78	0.73	6.6	5.89	0.08	5.88	4	0.19	2.43	1.6	0.55	6.6	5.89	0.08	3.3	3.78	0.08	2.6	2.78	0.73	2.12	2.72	0.46	5.88	4	0.19	3.13	0	0.58	5.88	4	0.19	2.43	1.6	0.55	5.88	4	0.19	2.43	1.6	0.55	6.6	5.89
2.6	2.6	0.49	5.88	4	0.19	3.3	3.78	0.08	6.6	5.89	0.08	5.88	4	0.19	2.43	1.6	0.55	6.6	5.89	0.08	3.3	3.78	0.08	3.3	3.78	0.08	7.69	4	0.22	5.88	4	0.19	3.13	0	0.58	3.13	0	0.58	2.6	2.6	0.49	5.88	4	0.19	3.7	1	0.22	3.7	1
2.6	2.6	0.49	5.21	4.43	0.38	2.6	2.6	0.49	6.6	5.89	0.08	5.88	4	0.19	2.6	2.78	0.73	3.03	6.47	0.46	2.12	2.95	0.42	2.6	2.78	0.73	2.43	1.6	0.55	5.88	4	0.19	3.13	0	0.58	2.6	2.6	0.49	3.13	0	0.58	5.88	4	0.19	2.6	2.6	0.49	5.88	4
2.6	2.6	0.49	5.21	4.43	0.38	2.6	2.6	0.49	3.03	6.47	0.46	5.88	4	0.19	2.6	2.6	0.49	3.03	6.47	0.46	3.3	3.78	0.08	3.3	3.78	0.08	2.6	2.6	0.49	5.88	4	0.19	3.13	0	0.58	5.21	4.43	0.38	6.6	5.89	0.08	5.88	4	0.19	3.7	1	0.22	6.6	5.89
2.6	2.6	0.49	7.14	3	0.08	7.69	4	0.22	6.6	5.89	0.08	5.88	4	0.19	2.43	1.6	0.55	5.21	4.43	0.38	1.79	4.77	0.27	3.3	3.78	0.08	2.12	2.72	0.46	5.88	4	0.19	3.13	0	0.58	5.21	4.43	0.38	2.6	2.6	0.49	5.88	4	0.19	3.13	0	0.58	5.88	4
2.6	2.6	0.49	7.14	3	0.08	2.12	2.95	0.42	6.6	5.89	0.08	5.88	4	0.19	2.43	1.6	0.55	3.03	6.47	0.46	1.79	4.77	0.27	2.6	2.78	0.73	2.6	2.6	0.49	5.88	4	0.19	3.13	0	0.58	3.7	1	0.22	2.43	1.6	0.55	5.88	4	0.19	3.7	1	0.22	2.43	1.6
2.6	2.6	0.49	7.14	3	0.08	2.12	2.95	0.42	3.03	6.47	0.46	5.88	4	0.19	3.7	1	0.22	3.03	6.47	0.46	3.3	3.78	0.08	3.3	3.78	0.08	2.6	2.6	0.49	5.88	4	0.19	3.13	0	0.58	5.21	4.43	0.38	7.69	4	0.22	5.88	4	0.19	3.7	1	0.22	6.6	5.89
2.6	2.6	0.49	7.14	3	0.08	2.43	1.6	0.55	6.6	5.89	0.08	5.88	4	0.19	3.7	1	0.22	3.03	6.47	0.46	2.6	2.78	0.73	2.6	2.78	0.73	2.12	2.72	0.46	5.88	4	0.19	3.13	0	0.58	7.69	4	0.22	3.7	1	0.22	5.88	4	0.19	3.13	0	0.58	3.03	2.43
2.6	2.6	0.49	7.14	3	0.08	2.43	1.6	0.55	6.6	5.89	0.08	5.88	4	0.19	3.7	1	0.22	3.03	6.47	0.46	3.3	3.78	0.08	2.6	2.78	0.73	2.12	2.72	0.46	5.88	4	0.19	3.13	0	0.58	5.21	4.43	0.38	3.7	1	0.22	5.88	4	0.19	3.13	0	0.58	3.03	2.43
2.6	2.6	0.49	7.14	3	0.08	2.43	1.6	0.55	6.6	5.89	0.08	5.88	4	0.19	3.7	1	0.22	3.03	6.47	0.46	3.3	3.78	0.08	2.6	2.78	0.73	2.12	2.72	0.46	5.88	4	0.19	3.13	0	0.58	5.21	4.43	0.38	3.7	1	0.22	5.88	4	0.19	3.13	0	0.58	3.03	2.43
2.6	2.6	0.49	7.14	3	0.08	2.43	1.6	0.55	6.6	5.89	0.08	5.88	4	0.19	3.7	1	0.22	3.03	6.47	0.46	3.3	3.78	0.08	2.6	2.78	0.73	2.12	2.72	0.46	5.88	4	0.19	3.13	0	0.58	5.21	4.43	0.38	3.7	1	0.22	5.88	4	0.19	3.13	0	0.58	3.03	2.43
2.6	2.6	0.49	7.14	3	0.08	2.6	2.6	0.49	6.6	5.89	0.08	5.88	4	0.19	3.7	1	0.22	3.03	6.47	0.46	2.6	2.78	0.73	2.6	2.78	0.73	2.12	2.72	0.46	5.88	4	0.19	3.13	0	0.58	1.79	4.77	0.27	3.13	0	0.58	5.88	4	0.19	2.6	2.6	0.49	6.6	5.89
2.6	2.6	0.49	7.14	3	0.08	2.6	2.6	0.49	6.6	5.89	0.08	5.88	4	0.19	2.6	2.78	0.73	7.69	4	0.22	1.79	4.77	0.27	3.3	3.78	0.08	2.12	2.72	0.46	5.88	4	0.19	3.13	0	0.58	5.21	4.43	0.38	3.7	1	0.22	5.88	4	0.19	2.6	2.6	0.49	3.03	2.43
2.6	2.6	0.49	7.14	3	0.08	2.6	2.6	0.49	6.6	5.89	0.08	5.88	4	0.19	2.6	2.78	0.73	3.03	6.47	0.46	2.12	2.95	0.42	2.6	2.78	0.73	2.12	2.72	0.46	6.25	8.08	0.43	3.13	0	0.58	1.79	4.77	0.27	3.13	0	0.58	5.88	4	0.19	2.6	2.6	0.49	5.88	4
2.6	2.6	0.49	7.14	3	0.08	2.6	2.6	0.49	6.6	5.89	0.08	5.88	4	0.19	2.43	1.6	0.55	6.6	5.89	0.08	1.79	4.77	0.27	3.3	3.78	0.08	2.12	2.72	0.46	5.88	4	0.19	3.13	0	0.58	5.88	4	0.19	2.6	2.6	0.49	5.88	4	0.19	2.6	2.6	0.49	3.03	2.43
2.6	2.6	0.49	7.14	3	0.08	2.6	2.6	0.49	3.03	6.47	0.46	5.88	4	0.19	3.7	1	0.22	3.03	6.47	0.46	3.3	3.78	0.08	3.3	3.78	0.08	2.12	2.72	0.46	5.88	4	0.19	3.13	0	0.58	5.21	4.43	0.38	2.6	2.6	0.49	5.88	4	0.19	2.6	2.6	0.49	7.14	3
2.6	2.6	0.49	7.14	3	0.08	2.6	2.6	0.49	3.03	6.47	0.46	5.88	4	0.19	3.7	1	0.22	3.03	6.47	0.46	3.3	3.78	0.08	3.3	3.78	0.08	2.6	2.6	0.49	5.88	4	0.19	3.13	0	0.58	1.79	4.77	0.27	6.6	5.89	0.08	5.88	4	0.19	3.7	1	0.22	2.43	1.6
2.6	2.6	0.49	7.14	3	0.08	2.6	2.6	0.49	3.03	6.47	0.46	5.88	4	0.19	3.7	1	0.22	3.03	6.47	0.46	3.3	3.78	0.08	3.3	3.78	0.08	2.6	2.6	0.49	5.88	4	0.19	3.13	0	0.58	5.21	4.43	0.38	3.7	1	0.22	5.88	4	0.19	3.7	1	0.22	3.7	1
2.6	2.6	0.49	7.14	3	0.08	2.6	2.6	0.49	3.03	6.47	0.46	5.88	4	0.19	3.7	1	0.22	3.03	6.47	0.46	3.3	3.78	0.08	3.3	3.78	0.08	2.6	2.6	0.49	5.88	4	0.19	3.13	0	0.58	5.21	4.43	0.38	7.69	4	0.22	5.88	4	0.19	3.7	1	0.22	6.6	5.89
2.6	2.6	0.49	7.14	3	0.08	2.6	2.6	0.49	3.03	6.47	0.46	5.88	4	0.19	3.7	1	0.22	3.03	6.47	0.46	3.3	3.78	0.08	3.3	3.78	0.08	2.6	2.6	0.49	5.88	4	0.19	3.13	0	0.58	5.21	4.43	0.38	7.69	4	0.22	5.88	4	0.19	3.7	1	0.22	6.6	5.89
2.6	2.6	0.49	7.14	3	0.08	2.6	2.6	0.49	3.03	6.47	0.46	5.88	4	0.19	3.7	1	0.22	3.03	6.47	0.46	3.3	3.78	0.08	3.3	3.78	0.08	2.6	2.6	0.49	5.88	4	0.19	3.13	0	0.58	5.21	4.43	0.38	7.69	4	0.22	5.88	4	0.19	3.7	1	0.22	2.43	1.6
2.6	2.6	0.49	7.14	3	0.08	2.6	2.6	0.49	3.03	6.47	0.46	5.88	4	0.19	3.7	1	0.22	3.03	6.47	0.46	3.3	3.78	0.08	3.3	3.78	0.08	2.6	2.6	0.49	5.88	4	0.19	3.13	0	0.58	5.21	4.43	0.38	7.69	4	0.22	5.88	4	0.19	3.7	1	0.22	2.43	1.6
2.6	2.6	0.49	7.14	3	0.08	2.6	2.6	0.49	3.03	6.47	0.46	5.88	4	0.19	3.7	1	0.22	3.03	6.47	0.46	3.3	3.78	0.08	3.3	3.78	0.08	2.6	2.6	0.49	5.88	4	0.19	3.13	0	0.58	5.21	4.43	0.38	7.69	4	0.22	5.88	4	0.19	3.7	1	0.22	2.43	1.6
2.6	2.6	0.49	7.14	3	0.08	2.6	2.6	0.49	3.03	6.47	0.46	5.88	4	0.19	3.7	1	0.22	3.03	6.47	0.46	3.3	3.78	0.08	3.3	3.78	0.08	2.6	2.6	0.49	5.88	4	0.19	3.13	0	0.58	5.21	4.43	0.38	7.69	4	0.22	5.88	4	0.19	3.7	1	0.22	2.43	1.6
2.6	2.6	0.49	7.14	3	0.08	2.6	2.6	0.49	3.03	6.47	0.46	5.88	4	0.19	3.7	1	0.22	3.03	6.47	0.46	3.3	3.78	0.08	3.3	3.78	0.08	2.6	2.6	0.49	5.88	4	0.19	3.13	0	0.58	5.21	4.43	0.38	7.69	4	0.22	5.88	4	0.19	3.7	1	0.22	2.43	1.6
2.6	2.6	0.49	7.14	3	0.08	2.6	2.6	0.49	3.03	6.47	0.46	5.88	4	0.19	3.7	1	0.22	3.03	6.47	0.46	3.3	3.78	0.08	3.3	3.78	0.08	2.6	2.6	0.49	5.88	4	0.19	3.13	0	0.58	5.21	4.43	0.38	7.69	4	0.22	5.88	4	0.19	3.7	1	0.22	2.43	1.6
2.6	2.6	0.49	7.14	3	0.08	2.6	2.6	0.49	3.03	6.47	0.46	5.88	4	0.19	3.7	1	0.22	3.03	6.47	0.46	3.3	3.78	0.08	3.3	3.78	0.08	2.6	2.6	0.49	5.88	4	0.19	3.13	0	0.58	5.21	4.43	0.38	7.69	4	0.22	5.88	4	0.19	2.6	2.6	0.49	2.43	1.6
2.6	2.6	0.49	7.14	3	0.08	2.6	2.6	0.49	3.03	6.47	0.46	5.88	4	0.19	3.7	1	0.22	3.03	6.47	0.46	3.3	3.78	0.08	3.3	3.78	0.08	2.6	2.6	0.49	5.88	4	0.19	3.13	0	0.58	5.21	4.43	0.38	7.69	4	0.22	5.88	4	0.19	2.6	2.6	0.49	2.43	1.6
7.14	3	0.08	3.3	3.78	0.08	6.6	5.89	0.08	7.69	4	0.22	2.43	1.6	0.55	6.6	5.89	0.08	2.6	2.78	0.73	2.6	2.6	0.49	2.6	2.78	0.73	3.03	6.47	0.46	6.6	5.89	0.08	3.7	1	0.22	7.69	4	0.22	6.6	5.89	0.08	6.6	5.89	0.08	2.6	2.6	0.49	7.69	4
7.14	3	0.08	7.69	4	0.22	2.6	2.78	0.73	6.6	5.89	0.08	5.88	4	0.19	2.43	1.6	0.55	3.03	6.47	0.46	3.3	3.78	0.08	2.6	2.78	0.73	5.88	4	0.19	5.88	4	0.19	3.13	0	0.58	3.03	6.47	0.46	7.69	4	0.22	5.88	4	0.19	2.43	1.6	0.55	3.13	0
7.14	3	0.08	7.69	4	0.22	2.6	2.78	0.73	6.6	5.89	0.08	5.88	4	0.19	2.43	1.6	0.55	3.03	6.47	0.46	3.13	0	0.58	2.6	2.78	0.73	5.88	4	0.19	5.88	4	0.19	3.13	0	0.58	3.03	6.47	0.46	7.69	4	0.22	5.88	4	0.19	2.43	1.6	0.55	3.13	0
7.14	3	0.08	7.69	4	0.22	2.6	2.78	0.73	6.6	5.89	0.08	5.88	4	0.19	2.43	1.6	0.55	3.03	6.47	0.46	3.13	0	0.58	2.6	2.78	0.73	5.88	4	0.19	5.88	4	0.19	3.13	0	0.58	3.03	6.47	0.46	7.69	4	0.22	5.88	4	0.19	2.43	1.6	0.55	3.13	0
7.14	3	0.08	7.69	4	0.22	3.3	3.78	0.08	6.6	5.89	0.08	5.88	4	0.19	2.43	1.6	0.55	3.03	6.47	0.46	2.6	2.6	0.49	3.3	3.78	0.08	7.69	4	0.22	5.21	4.43	0.38	3.13	0	0.58	7.14	3	0.08	3.13	0	0.58	5.88	4	0.19	3.03	2.43	0.2	7.69	4
7.14	3	0.08	7.69	4	0.22	3.3	3.78	0.08	3.03	6.47	0.46	5.88	4	0.19	2.43	1.6	0.55	3.03	6.47	0.46	3.3	3.78	0.08	2.6	2.78	0.73	5.88	4	0.19	5.88	4	0.19	3.13	0	0.58	3.03	6.47	0.46	7.69	4	0.22	5.88	4	0.19	2.43	1.6	0.55	3.13	0
7.14	3	0.08	7.69	4	0.22	7.69	4	0.22	3.57	4.66	0.14	5.88	4	0.19	2.43	1.6	0.55	6.6	5.89	0.08	3.57	4.66	0.14	2.7	3.95	0.26	2.12	2.72	0.46	5.88	4	0.19	3.13	0	0.58	3.7	1	0.22	2.43	1.6	0.55	5.88	4	0.19	3.7	1	0.22	5.88	4
7.14	3	0.08	7.69	4	0.22	7.69	4	0.22	3.03	6.47	0.46	5.88	4	0.19	2.43	1.6	0.55	6.6	5.89	0.08	3.7	1	0.22	2.6	2.78	0.73	3.3	3.78	0.08	5.88	4	0.19	3.13	0	0.58	2.6	2.6	0.49	2.43	1.6	0.55	7.69	4	0.22	3.7	1	0.22	6.6	5.89
7.14	3	0.08	7.69	4	0.22	7.69	4	0.22	3.03	6.47	0.46	5.88	4	0.19	2.43	1.6	0.55	3.03	6.47	0.46	3.3	3.78	0.08	3.3	3.78	0.08	2.12	2.72	0.46	5.88	4	0.19	3.13	0	0.58	2.6	2.6	0.49	2.43	1.6	0.55	5.88	4	0.19	3.7	1	0.22	6.6	5.89
7.14	3	0.08	7.69	4	0.22	7.69	4	0.22	3.03	6.47	0.46	5.88	4	0.19	2.43	1.6	0.55	3.03	6.47	0.46	3.57	4.66	0.14	3.3	3.78	0.08	2.12	2.72	0.46	5.88	4	0.19	3.13	0	0.58	3.7	1	0.22	2.43	1.6	0.55	5.88	4	0.19	3.7	1	0.22	5.88	4
7.14	3	0.08	7.69	4	0.22	7.69	4	0.22	3.03	6.47	0.46	5.88	4	0.19	2.43	1.6	0.55	3.03	6.47	0.46	3.57	4.66	0.14	3.3	3.78	0.08	2.12	2.72	0.46	5.88	4	0.19	3.13	0	0.58	3.7	1	0.22	2.43	1.6	0.55	5.88	4	0.19	3.7	1	0.22	5.88	4
7.14	3	0.08	7.69	4	0.22	7.69	4	0.22	3.03	6.47	0.46	5.88	4	0.19	2.43	1.6	0.55	3.03	6.47	0.46	3.57	4.66	0.14	3.3	3.78	0.08	2.12	2.72	0.46	5.88	4	0.19	3.13	0	0.58	3.7	1	0.22	2.43	1.6	0.55	5.88	4	0.19	3.7	1	0.22	5.88	4
7.14	3	0.08	7.69	4	0.22	2.43	1.6	0.55	6.6	5.89	0.08	5.88	4	0.19	2.6	2.78	0.73	7.69	4	0.22	1.79	4.77	0.27	3.3	3.78	0.08	2.12	2.72	0.46	5.88	4	0.19	3.13	0	0.58	5.21	4.43	0.38	3.7	1	0.22	5.88	4	0.19	3.7	1	0.22	3.03	2.43
7.14	3	0.08	7.69	4	0.22	2.43	1.6	0.55	6.6	5.89	0.08	5.88	4	0.19	2.6	2.78	0.73	7.69	4	0.22	1.79	4.77	0.27	3.3	3.78	0.08	2.12	2.72	0.46	5.88	4	0.19	3.13	0	0.58	5.21	4.43	0.38	3.7	1	0.22	5.88	4	0.19	3.7	1	0.22	3.03	2.43
7.14	3	0.08	7.69	4	0.22	2.6	2.6	0.49	6.6	5.89	0.08	5.88	4	0.19	2.6	2.78	0.73	7.69	4	0.22	1.79	4.77	0.27	3.3	3.78	0.08	2.12	2.72	0.46	5.88	4	0.19	3.13	0	0.58	5.21	4.43	0.38	7.69	4	0.22	5.88	4	0.19	3.7	1	0.22	3.03	2.43
7.14	3	0.08	5.88	4	0.19	2.6	2.78	0.73	6.6	5.89	0.08	5.88	4	0.19	2.43	1.6	0.55	3.03	6.47	0.46	2.12	2.95	0.42	3.3	3.78	0.08	2.12	2.72	0.46	5.88	4	0.19	3.13	0	0.58	5.21	4.43	0.38	3.7	1	0.22	5.88	4	0.19	3.7	1	0.22	7.69	4
7.14	3	0.08	5.88	4	0.19	2.6	2.6	0.49	6.6	5.89	0.08	5.88	4	0.19	2.43	1.6	0.55	5.21	4.43	0.38	1.79	4.77	0.27	3.3	3.78	0.08	2.12	2.72	0.46	5.88	4	0.19	3.13	0	0.58	5.21	4.43	0.38	2.6	2.6	0.49	5.88	4	0.19	3.7	1	0.22	6.6	5.89
7.14	3	0.08	7.14	3	0.08	3.3	3.78	0.08	6.6	5.89	0.08	5.88	4	0.19	2.43	1.6	0.55	3.03	6.47	0.46	3.7	1	0.22	3.3	3.78	0.08	7.69	4	0.22	5.21	4.43	0.38	3.13	0	0.58	7.69	4	0.22	7.69	4	0.22	5.88	4	0.19	3.03	2.43	0.2	7.69	4
7.14	3	0.08	7.14	3	0.08	7.69	4	0.22	6.6	5.89	0.08	5.88	4	0.19	2.12	2.95	0.42	7.14	3	0.08	2.43	1.6	0.55	3.3	3.78	0.08	2.12	2.72	0.46	5.88	4	0.19	3.13	0	0.58	7.14	3	0.08	2.6	2.6	0.49	5.88	4	0.19	7.69	4	0.22	3.03	2.43
7.14	3	0.08	7.14	3	0.08	7.69	4	0.22	6.6	5.89	0.08	5.88	4	0.19	2.12	2.95	0.42	7.14	3	0.08	2.43	1.6	0.55	3.3	3.78	0.08	2.12	2.72	0.46	5.88	4	0.19	3.13	0	0.58	7.14	3	0.08	2.6	2.6	0.49	5.88	4	0.19	7.69	4	0.22	3.03	2.43
7.14	3	0.08	7.14	3	0.08	2.6	2.6	0.49	6.6	5.89	0.08	5.88	4	0.19	3.7	1	0.22	3.03	6.47	0.46	3.3	3.78	0.08	2.6	2.78	0.73	2.12	2.72	0.46	5.88	4	0.19	3.13	0	0.58	5.21	4.43	0.38	3.7	1	0.22	5.88	4	0.19	3.13	0	0.58	3.03	2.43
7.14	3	0.08	7.14	3	0.08	2.6	2.6	0.49	6.6	5.89	0.08	5.88	4	0.19	3.7	1	0.22	3.03	6.47	0.46	3.3	3.78	0.08	2.6	2.78	0.73	2.12	2.72	0.46	5.88	4	0.19	3.13	0	0.58	5.21	4.43	0.38	2.6	2.6	0.49	5.88	4	0.19	2.6	2.6	0.49	3.03	2.43
7.14	3	0.08	7.14	3	0.08	2.6	2.6	0.49	6.6	5.89	0.08	5.88	4	0.19	3.7	1	0.22	3.03	6.47	0.46	3.3	3.78	0.08	2.6	2.78	0.73	2.12	2.72	0.46	7.14	3	0.08	3.13	0	0.58	5.21	4.43	0.38	7.14	3	0.08	5.88	4	0.19	3.7	1	0.22	3.03	2.43
7.14	3	0.08	7.14	3	0.08	2.6	2.6	0.49	6.6	5.89	0.08	5.88	4	0.19	2.6	2.78	0.73	6.6	5.89	0.08	2.6	2.6	0.49	3.13	0	0.58	2.43	1.6	0.55	5.88	4	0.19	3.13	0	0.58	2.6	2.6	0.49	3.7	1	0.22	5.88	4	0.19	2.6	2.6	0.49	6.6	5.89
7.14	3	0.08	7.14	3	0.08	2.6	2.6	0.49	6.6	5.89	0.08	5.88	4	0.19	2.6	2.78	0.73	7.14	3	0.08	1.79	4.77	0.27	3.3	3.78	0.08	2.12	2.72	0.46	5.88	4	0.19	3.13	0	0.58	5.21	4.43	0.38	2.6	2.6	0.49	5.88	4	0.19	7.69	4	0.22	6.6	5.89
7.14	3	0.08	7.14	3	0.08	2.6	2.6	0.49	6.6	5.89	0.08	5.88	4	0.19	2.6	2.78	0.73	7.14	3	0.08	2.43	1.6	0.55	2.6	2.78	0.73	2.43	1.6	0.55	5.88	4	0.19	3.13	0	0.58	7.14	3	0.08	7.69	4	0.22	5.88	4	0.19	7.69	4	0.22	2.43	1.6
7.14	3	0.08	7.14	3	0.08	2.6	2.6	0.49	6.6	5.89	0.08	5.88	4	0.19	2.12	2.95	0.42	3.13	0	0.58	1.79	4.77	0.27	3.3	3.78	0.08	2.6	2.6	0.49	5.88	4	0.19	3.13	0	0.58	5.21	4.43	0.38	2.6	2.6	0.49	5.88	4	0.19	3.13	0	0.58	5.88	4
7.14	3	0.08	7.14	3	0.08	2.6	2.6	0.49	6.6	5.89	0.08	5.88	4	0.19	2.12	2.95	0.42	5.21	4.43	0.38	1.79	4.77	0.27	3.3	3.78	0.08	2.12	2.72	0.46	5.88	4	0.19	3.13	0	0.58	1.79	4.77	0.27	5.21	4.43	0.38	5.88	4	0.19	3.7	1	0.22	5.88	4
7.14	3	0.08	7.14	3	0.08	2.6	2.6	0.49	6.6	5.89	0.08	5.88	4	0.19	2.12	2.95	0.42	5.21	4.43	0.38	1.79	4.77	0.27	3.3	3.78	0.08	2.12	2.72	0.46	5.88	4	0.19	3.13	0	0.58	5.21	4.43	0.38	7.69	4	0.22	5.88	4	0.19	2.6	2.6	0.49	5.88	4
7.14	3	0.08	7.14	3	0.08	2.6	2.6	0.49	6.6	5.89	0.08	5.88	4	0.19	2.12	2.95	0.42	5.21	4.43	0.38	1.79	4.77	0.27	3.3	3.78	0.08	2.12	2.72	0.46	5.88	4	0.19	3.13	0	0.58	5.21	4.43	0.38	2.6	2.6	0.49	5.88	4	0.19	3.7	1	0.22	6.6	5.89
7.14	3	0.08	7.14	3	0.08	2.6	2.6	0.49	6.6	5.89	0.08	5.88	4	0.19	2.12	2.95	0.42	2.6	2.6	0.49	3.3	3.78	0.08	3.3	3.78	0.08	2.12	2.72	0.46	5.88	4	0.19	3.13	0	0.58	6.25	8.08	0.43	7.69	4	0.22	5.88	4	0.19	2.6	2.6	0.49	3.03	2.43
7.14	3	0.08	7.14	3	0.08	2.6	2.6	0.49	6.6	5.89	0.08	5.88	4	0.19	2.12	2.95	0.42	7.14	3	0.08	2.7	3.95	0.26	3.3	3.78	0.08	2.12	2.72	0.46	5.88	4	0.19	3.13	0	0.58	5.21	4.43	0.38	2.6	2.6	0.49	5.88	4	0.19	3.7	1	0.22	6.6	5.89
7.14	3	0.08	7.14	3	0.08	2.6	2.6	0.49	6.6	5.89	0.08	5.88	4	0.19	2.12	2.95	0.42	7.14	3	0.08	2.7	3.95	0.26	3.3	3.78	0.08	2.12	2.72	0.46	5.88	4	0.19	3.13	0	0.58	5.21	4.43	0.38	2.6	2.6	0.49	5.88	4	0.19	3.7	1	0.22	5.88	4
7.14	3	0.08	7.14	3	0.08	2.6	2.6	0.49	6.6	5.89	0.08	5.88	4	0.19	2.43	1.6	0.55	3.03	6.47	0.46	3.3	3.78	0.08	2.6	2.78	0.73	2.12	2.72	0.46	5.88	4	0.19	3.13	0	0.58	5.21	4.43	0.38	3.7	1	0.22	5.88	4	0.19	3.7	1	0.22	5.88	4
3.03	6.47	0.46	7.69	4	0.22	7.69	4	0.22	3.03	6.47	0.46	5.88	4	0.19	2.43	1.6	0.55	3.03	6.47	0.46	3.13	0	0.58	3.3	3.78	0.08	3.7	1	0.22	5.88	4	0.19	3.13	0	0.58	2.6	2.6	0.49	2.43	1.6	0.55	5.21	4.43	0.38	2.6	2.6	0.49	2.43	1.6
3.7	1	0.22	3.3	3.78	0.08	3.7	1	0.22	6.6	5.89	0.08	5.88	4	0.19	2.43	1.6	0.55	3.03	6.47	0.46	7.69	4	0.22	2.6	2.78	0.73	7.14	3	0.08	7.69	4	0.22	2.43	1.6	0.55	5.21	4.43	0.38	6.6	5.89	0.08	6.6	5.89	0.08	2.43	1.6	0.55	3.7	1
3.7	1	0.22	3.3	3.78	0.08	3.7	1	0.22	6.6	5.89	0.08	5.88	4	0.19	2.43	1.6	0.55	3.03	6.47	0.46	2.53	6.13	0.28	2.6	2.78	0.73	7.14	3	0.08	7.69	4	0.22	2.43	1.6	0.55	5.21	4.43	0.38	6.6	5.89	0.08	6.6	5.89	0.08	2.43	1.6	0.55	3.7	1
3.7	1	0.22	3.3	3.78	0.08	6.6	5.89	0.08	5.88	4	0.19	2.43	1.6	0.55	3.03	6.47	0.46	2.6	2.6	0.49	2.12	2.95	0.42	2.6	2.78	0.73	7.14	3	0.08	7.69	4	0.22	2.43	1.6	0.55	7.14	3	0.08	6.6	5.89	0.08	6.6	5.89	0.08	2.43	1.6	0.55	2.43	1.6
3.7	1	0.22	6.6	5.89	0.08	2.6	2.6	0.49	6.6	5.89	0.08	5.88	4	0.19	2.6	2.6	0.49	6.6	5.89	0.08	3.3	3.78	0.08	3.3	3.78	0.08	2.12	2.72	0.46	5.88	4	0.19	3.13	0	0.58	5.21	4.43	0.38	2.6	2.6	0.49	5.88	4	0.19	7.14	3	0.08	6.6	5.89
3.7	1	0.22	7.69	4	0.22	3.3	3.78	0.08	6.6	5.89	0.08	5.88	4	0.19	2.43	1.6	0.55	2.43	1.6	0.55	3.3	3.78	0.08	3.3	3.78	0.08	2.12	2.72	0.46	5.88	4	0.19	3.13	0	0.58	3.7	1	0.22	2.6	2.6	0.49	5.88	4	0.19	2.6	2.6	0.49	7.69	4
3.7	1	0.22	7.69	4	0.22	3.3	3.78	0.08	5.88	4	0.19	5.88	4	0.19	2.43	1.6	0.55	5.88	4	0.19	2.43	1.6	0.55	3.3	3.78	0.08	2.12	2.72	0.46	6.6	5.89	0.08	3.13	0	0.58	5.88	4	0.19	2.43	1.6	0.55	5.88	4	0.19	3.13	0	0.58	2.6	2.6
3.7	1	0.22	5.88	4	0.19	7.69	4	0.22	6.6	5.89	0.08	5.88	4	0.19	2.6	2.6	0.49	3.03	6.47	0.46	1.79	4.77	0.27	2.6	2.78	0.73	2.12	2.72	0.46	5.88	4	0.19	3.13	0	0.58	5.21	4.43	0.38	3.7	1	0.22	5.88	4	0.19	2.43	1.6	0.55	5.88	4
3.7	1	0.22	5.88	4	0.19	2.43	1.6	0.55	6.6	5.89	0.08	5.88	4	0.19	2.43	1.6	0.55	3.03	6.47	0.46	1.79	4.77	0.27	2.6	2.78	0.73	2.12	2.72	0.46	5.88	4	0.19	3.13	0	0.58	7.14	3	0.08	2.6	2.6	0.49	5.88	4	0.19	3.7	1	0.22	2.12	2.95
3.7	1	0.22	2.7	3.95	0.26	2.43	1.6	0.55	6.6	5.89	0.08	5.88	4	0.19	3.7	1	0.22	3.03	6.47	0.46	3.3	3.78	0.08	2.6	2.78	0.73	2.12	2.72	0.46	5.88	4	0.19	3.13	0	0.58	5.21	4.43	0.38	3.7	1	0.22	5.88	4	0.19	2.6	2.6	0.49	2.43	1.6
3.7	1	0.22	2.53	6.13	0.28	7.69	4	0.22	6.6	5.89	0.08	5.88	4	0.19	2.43	1.6	0.55	3.03	6.47	0.46	2.6	2.78	0.73	3.3	3.78	0.08	2.12	2.72	0.46	5.88	4	0.19	3.13	0	0.58	5.21	4.43	0.38	3.7	1	0.22	5.88	4	0.19	2.43	1.6	0.55	5.88	4
3.7	1	0.22	2.53	6.13	0.28	7.69	4	0.22	6.6	5.89	0.08	5.88	4	0.19	2.43	1.6	0.55	3.03	6.47	0.46	2.6	2.78	0.73	3.3	3.78	0.08	2.12	2.72	0.46	5.88	4	0.19	3.13	0	0.58	5.21	4.43	0.38	7.14	3	0.08	5.88	4	0.19	2.43	1.6	0.55	5.88	4
3.7	1	0.22	2.6	2.6	0.49	2.6	2.78	0.73	6.6	5.89	0.08	5.88	4	0.19	2.43	1.6	0.55	6.6	5.89	0.08	3.3	3.78	0.08	3.3	3.78	0.08	2.12	2.72	0.46	5.88	4	0.19	3.13	0	0.58	2.6	2.6	0.49	2.6	2.6	0.49	5.88	4	0.19	2.6	2.6	0.49	3.7	1
3.7	1	0.22	7.14	3	0.08	2.6	2.78	0.73	6.6	5.89	0.08	5.88	4	0.19	3.7	1	0.22	3.03	6.47	0.46	2.6	2.78	0.73	2.6	2.78	0.73	2.12	2.72	0.46	5.88	4	0.19	3.13	0	0.58	5.21	4.43	0.38	2.6	2.6	0.49	5.88	4	0.19	7.14	3	0.08	3.03	2.43
3.7	1	0.22	7.14	3	0.08	2.6	2.78	0.73	6.6	5.89	0.08	5.88	4	0.19	3.7	1	0.22	3.03	6.47	0.46	2.6	2.78	0.73	2.6	2.78	0.73	2.12	2.72	0.46	5.88	4	0.19	3.13	0	0.58	5.21	4.43	0.38	2.6	2.6	0.49	5.88	4	0.19	7.14	3	0.08	3.03	2.43
3.7	1	0.22	7.14	3	0.08	2.43	1.6	0.55	6.6	5.89	0.08	5.88	4	0.19	3.7	1	0.22	3.03	6.47	0.46	3.3	3.78	0.08	2.6	2.78	0.73	5.88	4	0.19	5.88	4	0.19	3.13	0	0.58	5.21	4.43	0.38	7.69	4	0.22	5.88	4	0.19	3.7	1	0.22	2.43	1.6
3.7	1	0.22	7.14	3	0.08	2.43	1.6	0.55	6.6	5.89	0.08	5.88	4	0.19	3.7	1	0.22	3.03	6.47	0.46	2.7	3.95	0.26	2.6	2.78	0.73	2.12	2.72	0.46	5.88	4	0.19	3.13	0	0.58	5.21	4.43	0.38	2.43	1.6	0.55	5.88	4	0.19	3.7	1	0.22	2.43	1.6
3.7	1	0.22	7.14	3	0.08	2.6	2.6	0.49	6.6	5.89	0.08	5.88	4	0.19	2.43	1.6	0.55	3.57	4.66	0.14	1.79	4.77	0.27	3.3	3.78	0.08	2.12	2.72	0.46	5.88	4	0.19	3.13	0	0.58	5.88	4	0.19	7.69	4	0.22	5.88	4	0.19	7.14	3	0.08	3.03	2.43
3.7	1	0.22	7.14	3	0.08	7.14	3	0.08	6.6	5.89	0.08	5.88	4	0.19	2.12	2.95	0.42	3.03	6.47	0.46	3.3	3.78	0.08	3.3	3.78	0.08	2.12	2.72	0.46	5.88	4	0.19	3.13	0	0.58	5.21	4.43	0.38	3.7	1	0.22	5.88	4	0.19	2.43	1.6	0.55	5.88	4
3.7	1	0.22	7.14	3	0.08	7.14	3	0.08	6.6	5.89	0.08	5.88	4	0.19	2.43	1.6	0.55	3.03	6.47	0.46	3.3	3.78	0.08	3.3	3.78	0.08	2.12	2.72	0.46	5.88	4	0.19	3.13	0	0.58	5.21	4.43	0.38	3.7	1	0.22	7.69	4	0.22	2.43	1.6	0.55	5.88	4
3.7	1	0.22	7.14	3	0.08	7.14	3	0.08	6.6	5.89	0.08	5.88	4	0.19	2.43	1.6	0.55	3.03	6.47	0.46	3.3	3.78	0.08	3.3	3.78	0.08	2.12	2.72	0.46	5.88	4	0.19	3.13	0	0.58	5.21	4.43	0.38	3.7	1	0.22	5.88	4	0.19	2.43	1.6	0.55	5.88	4
3.7	1	0.22	7.14	3	0.08	7.14	3	0.08	6.6	5.89	0.08	5.88	4	0.19	2.43	1.6	0.55	3.03	6.47	0.46	3.3	3.78	0.08	3.3	3.78	0.08	2.12	2.72	0.46	5.88	4	0.19	3.13	0	0.58	5.21	4.43	0.38	3.7	1	0.22	5.88	4	0.19	2.43	1.6	0.55	5.88	4
3.7	1	0.22	7.14	3	0.08	7.14	3	0.08	6.6	5.89	0.08	5.88	4	0.19	2.43	1.6	0.55	3.03	6.47	0.46	3.3	3.78	0.08	3.3	3.78	0.08	2.12	2.72	0.46	5.88	4	0.19	3.13	0	0.58	7.14	3	0.08	3.7	1	0.22	5.88	4	0.19	2.43	1.6	0.55	5.88	4
2.6	2.78	0.73	2.6	2.78	0.73	6.6	5.89	0.08	5.88	4	0.19	2.43	1.6	0.55	3.03	6.47	0.46	2.6	2.6	0.49	2.12	2.95	0.42	2.6	2.78	0.73	2.6	2.6	0.49	7.14	3	0.08	2.43	1.6	0.55	7.14	3	0.08	5.88	4	0.19	3.03	2.43	0.2	2.43	1.6	0.55	2.43	1.6
2.6	2.78	0.73	5.21	4.43	0.38	2.6	2.78	0.73	6.6	5.89	0.08	5.88	4	0.19	2.43	1.6	0.55	6.6	5.89	0.08	3.3	3.78	0.08	3.3	3.78	0.08	2.12	2.72	0.46	5.88	4	0.19	3.13	0	0.58	7.69	4	0.22	2.6	2.6	0.49	6.6	5.89	0.08	2.43	1.6	0.55	7.14	3
2.6	2.78	0.73	7.14	3	0.08	3.3	3.78	0.08	6.6	5.89	0.08	5.88	4	0.19	2.6	2.6	0.49	3.03	6.47	0.46	3.13	0	0.58	2.6	2.78	0.73	2.12	2.72	0.46	5.88	4	0.19	3.13	0	0.58	7.69	4	0.22	2.43	1.6	0.55	5.88	4	0.19	2.6	2.6	0.49	2.6	2.6
3.3	3.78	0.08	3.7	1	0.22	6.6	5.89	0.08	5.88	4	0.19	2.43	1.6	0.55	3.03	6.47	0.46	2.6	2.6	0.49	2.12	2.95	0.42	2.6	2.78	0.73	7.14	3	0.08	7.69	4	0.22	2.43	1.6	0.55	5.21	4.43	0.38	6.6	5.89	0.08	6.6	5.89	0.08	2.43	1.6	0.55	3.7	1
3.3	3.78	0.08	3.7	1	0.22	6.6	5.89	0.08	5.88	4	0.19	2.43	1.6	0.55	3.03	6.47	0.46	2.6	2.6	0.49	2.12	2.95	0.42	2.6	2.78	0.73	7.14	3	0.08	7.69	4	0.22	2.43	1.6	0.55	7.14	3	0.08	7.69	4	0.22	6.6	5.89	0.08	2.43	1.6	0.55	2.43	1.6
3.3	3.78	0.08	2.6	2.78	0.73	6.6	5.89	0.08	5.88	4	0.19	5.88	4	0.19	3.57	4.66	0.14	2.6	2.78	0.73	2.6	2.6	0.49	2.6	2.78	0.73	3.7	1	0.22	7.69	4	0.22	3.7	1	0.22	7.14	3	0.08	7.14	3	0.08	5.88	4	0.19	2.43	1.6	0.55	2.43	1.6
3.3	3.78	0.08	2.6	2.78	0.73	6.6	5.89	0.08	5.88	4	0.19	5.88	4	0.19	3.57	4.66	0.14	2.6	2.78	0.73	2.6	2.6	0.49	2.6	2.78	0.73	3.7	1	0.22	7.69	4	0.22	3.7	1	0.22	7.14	3	0.08	7.14	3	0.08	5.88	4	0.19	2.43	1.6	0.55	2.43	1.6
3.3	3.78	0.08	2.6	2.78	0.73	6.6	5.89	0.08	5.88	4	0.19	5.88	4	0.19	3.03	6.47	0.46	2.12	2.95	0.42	2.6	2.6	0.49	2.6	2.78	0.73	3.7	1	0.22	7.69	4	0.22	3.7	1	0.22	7.14	3	0.08	7.14	3	0.08	5.88	4	0.19	2.43	1.6	0.55	2.43	1.6
3.3	3.78	0.08	2.6	2.78	0.73	6.6	5.89	0.08	5.88	4	0.19	2.43	1.6	0.55	6.6	5.89	0.08	2.6	2.6	0.49	2.12	2.95	0.42	2.6	2.78	0.73	2.6	2.6	0.49	7.69	4	0.22	2.43	1.6	0.55	7.14	3	0.08	5.88	4	0.19	3.03	2.43	0.2	2.43	1.6	0.55	2.43	1.6
3.3	3.78	0.08	2.6	2.78	0.73	6.6	5.89	0.08	5.88	4	0.19	2.43	1.6	0.55	5.88	4	0.19	2.6	2.6	0.49	2.12	2.95	0.42	2.6	2.78	0.73	7.14	3	0.08	7.69	4	0.22	2.43	1.6	0.55	7.14	3	0.08	6.6	5.89	0.08	6.6	5.89	0.08	2.43	1.6	0.55	2.43	1.6
3.3	3.78	0.08	2.6	2.78	0.73	6.6	5.89	0.08	5.88	4	0.19	2.43	1.6	0.55	3.03	6.47	0.46	3.7	1	0.22	2.43	1.6	0.55	2.6	2.78	0.73	1.79	4.77	0.27	7.69	4	0.22	2.43	1.6	0.55	7.14	3	0.08	3.03	2.43	0.2	5.88	4	0.19	2.43	1.6	0.55	7.14	3
3.3	3.78	0.08	2.6	2.78	0.73	6.6	5.89	0.08	5.88	4	0.19	2.43	1.6	0.55	3.03	6.47	0.46	2.12	2.95	0.42	2.12	2.95	0.42	2.6	2.78	0.73	3.7	1	0.22	7.69	4	0.22	2.6	2.6	0.49	7.14	3	0.08	7.14	3	0.08	5.88	4	0.19	2.43	1.6	0.55	2.43	1.6
3.3	3.78	0.08	2.6	2.78	0.73	6.6	5.89	0.08	5.88	4	0.19	2.43	1.6	0.55	3.03	6.47	0.46	2.43	1.6	0.55	2.12	2.95	0.42	3.57	4.66	0.14	3.3	3.78	0.08	7.69	4	0.22	2.43	1.6	0.55	5.21	4.43	0.38	5.88	4	0.19	6.6	5.89	0.08	3.13	0	0.58	2.43	1.6
3.3	3.78	0.08	2.6	2.78	0.73	6.6	5.89	0.08	5.88	4	0.19	2.43	1.6	0.55	3.03	6.47	0.46	2.6	2.6	0.49	2.6	2.78	0.73	2.6	2.78	0.73	7.14	3	0.08	7.69	4	0.22	2.43	1.6	0.55	7.14	3	0.08	6.6	5.89	0.08	6.6	5.89	0.08	2.43	1.6	0.55	2.43	1.6
3.3	3.78	0.08	2.6	2.78	0.73	6.6	5.89	0.08	5.88	4	0.19	2.43	1.6	0.55	3.03	6.47	0.46	2.6	2.6	0.49	2.12	2.95	0.42	2.6	2.78	0.73	7.69	4	0.22	7.69	4	0.22	2.43	1.6	0.55	5.21	4.43	0.38	6.6	5.89	0.08	6.6	5.89	0.08	2.43	1.6	0.55	2.43	1.6
3.3	3.78	0.08	2.6	2.78	0.73	6.6	5.89	0.08	5.88	4	0.19	2.43	1.6	0.55	3.03	6.47	0.46	2.6	2.6	0.49	2.12	2.95	0.42	2.6	2.78	0.73	7.14	3	0.08	7.69	4	0.22	2.43	1.6	0.55	3.7	1	0.22	7.14	3	0.08	6.6	5.89	0.08	7.69	4	0.22	2.43	1.6
3.3	3.78	0.08	2.6	2.78	0.73	6.6	5.89	0.08	5.88	4	0.19	2.43	1.6	0.55	3.03	6.47	0.46	2.6	2.6	0.49	2.12	2.95	0.42	2.6	2.78	0.73	7.14	3	0.08	5.21	4.43	0.38	2.6	2.6	0.49	7.14	3	0.08	7.69	4	0.22	6.6	5.89	0.08	2.43	1.6	0.55	2.43	1.6
3.3	3.78	0.08	2.6	2.78	0.73	6.6	5.89	0.08	5.88	4	0.19	2.43	1.6	0.55	3.03	6.47	0.46	2.6	2.6	0.49	2.43	1.6	0.55	2.6	2.78	0.73	3.13	0	0.58	7.69	4	0.22	2.43	1.6	0.55	7.14	3	0.08	6.6	5.89	0.08	6.6	5.89	0.08	3.03	6.47	0.46	2.43	1.6
3.3	3.78	0.08	2.6	2.78	0.73	6.6	5.89	0.08	5.88	4	0.19	2.43	1.6	0.55	3.03	6.47	0.46	2.6	2.6	0.49	2.43	1.6	0.55	2.6	2.78	0.73	3.13	0	0.58	7.69	4	0.22	2.43	1.6	0.55	7.14	3	0.08	5.88	4	0.19	6.6	5.89	0.08	3.03	6.47	0.46	2.43	1.6
3.3	3.78	0.08	2.6	2.78	0.73	6.6	5.89	0.08	5.88	4	0.19	2.43	1.6	0.55	3.03	6.47	0.46	2.6	2.6	0.49	2.6	2.6	0.49	2.6	2.78	0.73	7.14	3	0.08	7.69	4	0.22	2.43	1.6	0.55	7.69	4	0.22	7.14	3	0.08	5.88	4	0.19	2.43	1.6	0.55	2.43	1.6
3.3	3.78	0.08	2.6	2.78	0.73	6.6	5.89	0.08	5.88	4	0.19	2.43	1.6	0.55	3.03	6.47	0.46	2.6	2.6	0.49	2.6	2.6	0.49	2.6	2.78	0.73	7.14	3	0.08	7.69	4	0.22	2.43	1.6	0.55	7.69	4	0.22	7.14	3	0.08	5.88	4	0.19	2.43	1.6	0.55	2.43	1.6
3.3	3.78	0.08	2.6	2.78	0.73	6.6	5.89	0.08	5.88	4	0.19	2.43	1.6	0.55	3.03	6.47	0.46	2.6	2.6	0.49	2.6	2.6	0.49	2.6	2.78	0.73	7.14	3	0.08	7.69	4	0.22	2.43	1.6	0.55	7.69	4	0.22	7.14	3	0.08	5.88	4	0.19	2.43	1.6	0.55	2.43	1.6
3.3	3.78	0.08	2.6	2.78	0.73	6.6	5.89	0.08	5.88	4	0.19	2.43	1.6	0.55	3.03	6.47	0.46	2.6	2.6	0.49	2.6	2.6	0.49	2.6	2.78	0.73	7.14	3	0.08	7.69	4	0.22	2.43	1.6	0.55	7.69	4	0.22	7.14	3	0.08	5.88	4	0.19	2.43	1.6	0.55	2.43	1.6
3.3	3.78	0.08	2.6	2.78	0.73	3.03	6.47	0.46	5.88	4	0.19	2.43	1.6	0.55	3.03	6.47	0.46	2.6	2.6	0.49	1.79	4.77	0.27	3.3	3.78	0.08	5.88	4	0.19	7.69	4	0.22	2.43	1.6	0.55	7.14	3	0.08	5.88	4	0.19	6.6	5.89	0.08	2.43	1.6	0.55	5.88	4
3.3	3.78	0.08	3.3	3.78	0.08	2.6	2.78	0.73	6.6	5.89	0.08	5.88	4	0.19	2.43	1.6	0.55	6.6	5.89	0.08	3.3	3.78	0.08	2.6	2.78	0.73	2.12	2.72	0.46	5.88	4	0.19	3.13	0	0.58	7.69	4	0.22	2.43	1.6	0.55	5.88	4	0.19	2.6	2.6	0.49	2.6	2.6
3.3	3.78	0.08	3.3	3.78	0.08	6.6	5.89	0.08	5.88	4	0.19	5.88	4	0.19	6.6	5.89	0.08	2.6	2.6	0.49	2.6	2.78	0.73	3.13	0	0.58	2.6	2.6	0.49	7.69	4	0.22	2.43	1.6	0.55	7.14	3	0.08	2.43	1.6	0.55	5.88	4	0.19	5.88	4	0.19	2.43	1.6
3.3	3.78	0.08	3.3	3.78	0.08	6.6	5.89	0.08	5.88	4	0.19	2.12	2.72	0.46	3.03	6.47	0.46	2.43	1.6	0.55	3.57	4.66	0.14	2.6	2.78	0.73	3.13	0	0.58	7.69	4	0.22	2.43	1.6	0.55	7.14	3	0.08	6.6	5.89	0.08	6.6	5.89	0.08	2.43	1.6	0.55	3.7	1
3.3	3.78	0.08	3.3	3.78	0.08	6.6	5.89	0.08	5.88	4	0.19	2.43	1.6	0.55	6.6	5.89	0.08	2.43	1.6	0.55	3.7	1	0.22	2.6	2.78	0.73	7.14	3	0.08	7.69	4	0.22	2.43	1.6	0.55	7.14	3	0.08	6.6	5.89	0.08	6.6	5.89	0.08	2.43	1.6	0.55	6.6	5.89
3.3	3.78	0.08	3.3	3.78	0.08	6.6	5.89	0.08	5.88	4	0.19	2.43	1.6	0.55	6.6	5.89	0.08	2.6	2.6	0.49	2.6	2.78	0.73	3.03	2.43	0.2	2.6	2.6	0.49	7.69	4	0.22	3.7	1	0.22	3.7	1	0.22	6.6	5.89	0.08	5.88	4	0.19	2.43	1.6	0.55	2.12	2.72
3.3	3.78	0.08	3.3	3.78	0.08	6.6	5.89	0.08	5.88	4	0.19	2.43	1.6	0.55	6.6	5.89	0.08	2.6	2.6	0.49	2.6	2.78	0.73	3.03	2.43	0.2	2.6	2.6	0.49	7.69	4	0.22	3.7	1	0.22	3.7	1	0.22	6.6	5.89	0.08	5.88	4	0.19	2.43	1.6	0.55	2.43	1.6
3.3	3.78	0.08	3.3	3.78	0.08	6.6	5.89	0.08	5.88	4	0.19	2.43	1.6	0.55	6.6	5.89	0.08	2.6	2.6	0.49	2.6	2.78	0.73	3.03	2.43	0.2	2.6	2.6	0.49	7.69	4	0.22	3.7	1	0.22	3.3	3.78	0.08	6.6	5.89	0.08	5.88	4	0.19	2.43	1.6	0.55	2.43	1.6
3.3	3.78	0.08	3.3	3.78	0.08	6.6	5.89	0.08	5.88	4	0.19	2.43	1.6	0.55	6.6	5.89	0.08	2.6	2.6	0.49	2.6	2.78	0.73	3.13	0	0.58	3.7	1	0.22	7.69	4	0.22	2.43	1.6	0.55	7.14	3	0.08	2.43	1.6	0.55	5.88	4	0.19	5.88	4	0.19	2.43	1.6
3.3	3.78	0.08	3.3	3.78	0.08	6.6	5.89	0.08	5.88	4	0.19	2.43	1.6	0.55	6.6	5.89	0.08	2.6	2.6	0.49	2.6	2.78	0.73	3.13	0	0.58	2.6	2.6	0.49	7.69	4	0.22	2.43	1.6	0.55	2.6	2.6	0.49	2.43	1.6	0.55	5.88	4	0.19	5.88	4	0.19	2.43	1.6
3.3	3.78	0.08	3.3	3.78	0.08	6.6	5.89	0.08	5.88	4	0.19	2.43	1.6	0.55	6.6	5.89	0.08	2.6	2.6	0.49	2.12	2.95	0.42	3.13	0	0.58	2.6	2.6	0.49	7.69	4	0.22	2.43	1.6	0.55	7.14	3	0.08	2.43	1.6	0.55	5.88	4	0.19	5.88	4	0.19	2.43	1.6
3.3	3.78	0.08	3.3	3.78	0.08	6.6	5.89	0.08	5.88	4	0.19	2.43	1.6	0.55	6.6	5.89	0.08	3.03	6.47	0.46	2.12	2.95	0.42	2.6	2.78	0.73	2.6	2.6	0.49	7.69	4	0.22	2.43	1.6	0.55	7.14	3	0.08	6.6	5.89	0.08	5.88	4	0.19	5.88	4	0.19	2.43	1.6
3.3	3.78	0.08	3.3	3.78	0.08	6.6	5.89	0.08	5.88	4	0.19	2.43	1.6	0.55	6.6	5.89	0.08	3.03	6.47	0.46	2.12	2.95	0.42	2.6	2.78	0.73	2.6	2.6	0.49	7.69	4	0.22	2.43	1.6	0.55	7.14	3	0.08	6.6	5.89	0.08	5.88	4	0.19	5.88	4	0.19	2.43	1.6
3.3	3.78	0.08	3.3	3.78	0.08	6.6	5.89	0.08	5.88	4	0.19	2.43	1.6	0.55	3.03	6.47	0.46	3.7	1	0.22	1.79	4.77	0.27	2.6	2.78	0.73	5.88	4	0.19	7.69	4	0.22	2.43	1.6	0.55	3.7	1	0.22	6.6	5.89	0.08	7.69	4	0.22	2.43	1.6	0.55	5.88	4
3.3	3.78	0.08	3.3	3.78	0.08	6.6	5.89	0.08	5.88	4	0.19	2.43	1.6	0.55	3.03	6.47	0.46	2.12	2.95	0.42	2.6	2.78	0.73	2.6	2.78	0.73	7.14	3	0.08	7.69	4	0.22	2.43	1.6	0.55	7.69	4	0.22	3.03	2.43	0.2	5.88	4	0.19	5.88	4	0.19	2.43	1.6
3.3	3.78	0.08	3.3	3.78	0.08	6.6	5.89	0.08	5.88	4	0.19	2.43	1.6	0.55	3.03	6.47	0.46	2.12	2.95	0.42	2.6	2.78	0.73	2.6	2.78	0.73	7.14	3	0.08	7.69	4	0.22	2.43	1.6	0.55	7.69	4	0.22	3.03	2.43	0.2	5.88	4	0.19	5.88	4	0.19	2.43	1.6
3.3	3.78	0.08	3.3	3.78	0.08	6.6	5.89	0.08	5.88	4	0.19	2.43	1.6	0.55	3.03	6.47	0.46	2.12	2.95	0.42	2.12	2.95	0.42	2.6	2.78	0.73	5.21	4.43	0.38	7.69	4	0.22	2.43	1.6	0.55	7.14	3	0.08	6.6	5.89	0.08	6.6	5.89	0.08	2.43	1.6	0.55	2.43	1.6
3.3	3.78	0.08	3.3	3.78	0.08	6.6	5.89	0.08	5.88	4	0.19	2.43	1.6	0.55	3.03	6.47	0.46	2.12	2.95	0.42	2.12	2.95	0.42	2.6	2.78	0.73	7.14	3	0.08	7.69	4	0.22	2.43	1.6	0.55	7.14	3	0.08	7.14	3	0.08	5.88	4	0.19	2.43	1.6	0.55	2.43	1.6
3.3	3.78	0.08	3.3	3.78	0.08	6.6	5.89	0.08	5.88	4	0.19	2.43	1.6	0.55	3.03	6.47	0.46	2.12	2.72	0.46	2.12	2.95	0.42	2.6	2.78	0.73	7.14	3	0.08	7.69	4	0.22	2.43	1.6	0.55	5.88	4	0.19	6.6	5.89	0.08	7.14	3	0.08	2.43	1.6	0.55	2.6	2.6
3.3	3.78	0.08	3.3	3.78	0.08	6.6	5.89	0.08	5.88	4	0.19	2.43	1.6	0.55	3.03	6.47	0.46	2.53	6.13	0.28	2.6	2.78	0.73	3.13	0	0.58	7.69	4	0.22	7.69	4	0.22	2.43	1.6	0.55	7.14	3	0.08	7.69	4	0.22	6.6	5.89	0.08	5.88	4	0.19	6.6	5.89
3.3	3.78	0.08	3.3	3.78	0.08	6.6	5.89	0.08	5.88	4	0.19	2.43	1.6	0.55	3.03	6.47	0.46	2.53	6.13	0.28	2.6	2.78	0.73	2.43	1.6	0.55	3.13	0	0.58	7.69	4	0.22	2.12	2.72	0.46	7.14	3	0.08	6.6	5.89	0.08	7.69	4	0.22	2.43	1.6	0.55	3.7	1
3.3	3.78	0.08	3.3	3.78	0.08	6.6	5.89	0.08	5.88	4	0.19	2.43	1.6	0.55	3.03	6.47	0.46	2.43	1.6	0.55	2.6	2.78	0.73	2.6	2.78	0.73	7.14	3	0.08	7.69	4	0.22	2.43	1.6	0.55	7.69	4	0.22	7.69	4	0.22	6.6	5.89	0.08	2.43	1.6	0.55	6.6	5.89
3.3	3.78	0.08	3.3	3.78	0.08	6.6	5.89	0.08	5.88	4	0.19	2.43	1.6	0.55	3.03	6.47	0.46	2.43	1.6	0.55	2.6	2.78	0.73	2.6	2.78	0.73	7.14	3	0.08	7.69	4	0.22	2.43	1.6	0.55	7.14	3	0.08	7.69	4	0.22	3.03	2.43	0.2	5.88	4	0.19	6.6	5.89
3.3	3.78	0.08	3.3	3.78	0.08	6.6	5.89	0.08	5.88	4	0.19	2.43	1.6	0.55	3.03	6.47	0.46	2.43	1.6	0.55	2.6	2.78	0.73	2.12	2.95	0.42	7.14	3	0.08	7.69	4	0.22	2.12	2.72	0.46	7.14	3	0.08	6.6	5.89	0.08	6.6	5.89	0.08	2.43	1.6	0.55	7.14	3
3.3	3.78	0.08	3.3	3.78	0.08	6.6	5.89	0.08	5.88	4	0.19	2.43	1.6	0.55	3.03	6.47	0.46	2.43	1.6	0.55	2.6	2.78	0.73	2.12	2.95	0.42	7.14	3	0.08	7.69	4	0.22	2.43	1.6	0.55	7.14	3	0.08	6.6	5.89	0.08	6.6	5.89	0.08	2.43	1.6	0.55	7.14	3
3.3	3.78	0.08	3.3	3.78	0.08	6.6	5.89	0.08	5.88	4	0.19	2.43	1.6	0.55	3.03	6.47	0.46	2.43	1.6	0.55	2.6	2.78	0.73	2.12	2.95	0.42	7.14	3	0.08	7.14	3	0.08	2.43	1.6	0.55	3.7	1	0.22	7.69	4	0.22	6.6	5.89	0.08	2.43	1.6	0.55	6.6	5.89
3.3	3.78	0.08	3.3	3.78	0.08	6.6	5.89	0.08	5.88	4	0.19	2.43	1.6	0.55	3.03	6.47	0.46	2.43	1.6	0.55	2.12	2.95	0.42	2.6	2.78	0.73	7.14	3	0.08	7.69	4	0.22	2.43	1.6	0.55	7.14	3	0.08	6.6	5.89	0.08	6.6	5.89	0.08	2.43	1.6	0.55	2.43	1.6
3.3	3.78	0.08	3.3	3.78	0.08	6.6	5.89	0.08	5.88	4	0.19	2.43	1.6	0.55	3.03	6.47	0.46	2.43	1.6	0.55	2.6	2.6	0.49	2.6	2.78	0.73	7.14	3	0.08	7.69	4	0.22	2.43	1.6	0.55	7.14	3	0.08	6.6	5.89	0.08	6.6	5.89	0.08	2.43	1.6	0.55	2.43	1.6
3.3	3.78	0.08	3.3	3.78	0.08	6.6	5.89	0.08	5.88	4	0.19	2.43	1.6	0.55	3.03	6.47	0.46	2.43	1.6	0.55	7.14	3	0.08	2.6	2.78	0.73	6.6	5.89	0.08	7.69	4	0.22	2.43	1.6	0.55	5.88	4	0.19	6.6	5.89	0.08	6.6	5.89	0.08	2.43	1.6	0.55	6.6	5.89
3.3	3.78	0.08	3.3	3.78	0.08	6.6	5.89	0.08	5.88	4	0.19	2.43	1.6	0.55	3.03	6.47	0.46	2.43	1.6	0.55	7.14	3	0.08	2.6	2.78	0.73	7.14	3	0.08	7.69	4	0.22	2.43	1.6	0.55	7.14	3	0.08	6.6	5.89	0.08	6.6	5.89	0.08	2.43	1.6	0.55	6.6	5.89
3.3	3.78	0.08	3.3	3.78	0.08	6.6	5.89	0.08	5.88	4	0.19	2.43	1.6	0.55	3.03	6.47	0.46	2.6	2.6	0.49	3.3	3.78	0.08	2.6	2.78	0.73	5.88	4	0.19	7.69	4	0.22	2.43	1.6	0.55	7.14	3	0.08	6.6	5.89	0.08	7.69	4	0.22	2.43	1.6	0.55	5.88	4
3.3	3.78	0.08	3.3	3.78	0.08	6.6	5.89	0.08	5.88	4	0.19	2.43	1.6	0.55	3.03	6.47	0.46	2.6	2.6	0.49	3.3	3.78	0.08	2.6	2.78	0.73	5.88	4	0.19	7.69	4	0.22	2.43	1.6	0.55	7.14	3	0.08	6.6	5.89	0.08	7.69	4	0.22	2.43	1.6	0.55	5.88	4
3.3	3.78	0.08	3.3	3.78	0.08	6.6	5.89	0.08	5.88	4	0.19	2.43	1.6	0.55	3.03	6.47	0.46	2.6	2.6	0.49	1.79	4.77	0.27	2.6	2.78	0.73	5.88	4	0.19	7.69	4	0.22	2.43	1.6	0.55	3.7	1	0.22	6.6	5.89	0.08	7.69	4	0.22	2.43	1.6	0.55	5.88	4
3.3	3.78	0.08	3.3	3.78	0.08	6.6	5.89	0.08	5.88	4	0.19	2.43	1.6	0.55	3.03	6.47	0.46	2.6	2.6	0.49	1.79	4.77	0.27	2.6	2.78	0.73	5.88	4	0.19	7.69	4	0.22	2.43	1.6	0.55	7.69	4	0.22	3.03	2.43	0.2	7.69	4	0.22	2.43	1.6	0.55	5.21	4.43
3.3	3.78	0.08	3.3	3.78	0.08	6.6	5.89	0.08	5.88	4	0.19	2.43	1.6	0.55	3.03	6.47	0.46	2.6	2.6	0.49	1.79	4.77	0.27	2.6	2.78	0.73	5.88	4	0.19	7.69	4	0.22	2.43	1.6	0.55	7.14	3	0.08	6.6	5.89	0.08	7.69	4	0.22	2.43	1.6	0.55	5.88	4
3.3	3.78	0.08	3.3	3.78	0.08	6.6	5.89	0.08	5.88	4	0.19	2.43	1.6	0.55	3.03	6.47	0.46	2.6	2.6	0.49	2.12	2.95	0.42	2.6	2.78	0.73	7.69	4	0.22	7.69	4	0.22	2.43	1.6	0.55	7.69	4	0.22	7.69	4	0.22	6.6	5.89	0.08	2.43	1.6	0.55	3.7	1
3.3	3.78	0.08	3.3	3.78	0.08	6.6	5.89	0.08	5.88	4	0.19	2.43	1.6	0.55	3.03	6.47	0.46	2.6	2.6	0.49	2.12	2.95	0.42	2.6	2.78	0.73	7.69	4	0.22	7.69	4	0.22	2.43	1.6	0.55	7.69	4	0.22	2.6	2.6	0.49	6.6	5.89	0.08	2.43	1.6	0.55	3.7	1
3.3	3.78	0.08	3.3	3.78	0.08	6.6	5.89	0.08	5.88	4	0.19	2.43	1.6	0.55	3.03	6.47	0.46	2.6	2.6	0.49	2.12	2.95	0.42	2.6	2.78	0.73	5.88	4	0.19	7.69	4	0.22	2.43	1.6	0.55	7.14	3	0.08	6.6	5.89	0.08	7.69	4	0.22	2.43	1.6	0.55	2.43	1.6
3.3	3.78	0.08	3.3	3.78	0.08	6.6	5.89	0.08	5.88	4	0.19	2.43	1.6	0.55	3.03	6.47	0.46	2.6	2.6	0.49	2.12	2.95	0.42	2.6	2.78	0.73	5.88	4	0.19	7.69	4	0.22	2.43	1.6	0.55	7.14	3	0.08	7.69	4	0.22	6.6	5.89	0.08	2.43	1.6	0.55	2.43	1.6
3.3	3.78	0.08	3.3	3.78	0.08	6.6	5.89	0.08	5.88	4	0.19	2.43	1.6	0.55	3.03	6.47	0.46	2.6	2.6	0.49	2.12	2.95	0.42	2.6	2.78	0.73	7.14	3	0.08	7.69	4	0.22	2.43	1.6	0.55	7.69	4	0.22	6.6	5.89	0.08	5.88	4	0.19	2.12	2.72	0.46	2.43	1.6
3.3	3.78	0.08	3.3	3.78	0.08	6.6	5.89	0.08	5.88	4	0.19	2.43	1.6	0.55	3.03	6.47	0.46	2.6	2.6	0.49	2.12	2.95	0.42	2.6	2.78	0.73	7.14	3	0.08	7.69	4	0.22	2.43	1.6	0.55	7.69	4	0.22	7.69	4	0.22	5.88	4	0.19	2.43	1.6	0.55	5.88	4
3.3	3.78	0.08	3.3	3.78	0.08	6.6	5.89	0.08	5.88	4	0.19	2.43	1.6	0.55	3.03	6.47	0.46	2.6	2.6	0.49	2.12	2.95	0.42	2.6	2.78	0.73	7.14	3	0.08	7.69	4	0.22	2.43	1.6	0.55	7.69	4	0.22	7.69	4	0.22	5.88	4	0.19	2.43	1.6	0.55	5.88	4
3.3	3.78	0.08	3.3	3.78	0.08	6.6	5.89	0.08	5.88	4	0.19	2.43	1.6	0.55	3.03	6.47	0.46	2.6	2.6	0.49	2.12	2.95	0.42	2.6	2.78	0.73	7.14	3	0.08	7.69	4	0.22	2.43	1.6	0.55	7.69	4	0.22	2.43	1.6	0.55	6.6	5.89	0.08	2.43	1.6	0.55	3.7	1
3.3	3.78	0.08	3.3	3.78	0.08	6.6	5.89	0.08	5.88	4	0.19	2.43	1.6	0.55	3.03	6.47	0.46	2.6	2.6	0.49	2.12	2.95	0.42	2.6	2.78	0.73	7.14	3	0.08	7.69	4	0.22	2.43	1.6	0.55	7.14	3	0.08	6.6	5.89	0.08	5.88	4	0.19	2.43	1.6	0.55	2.43	1.6
3.3	3.78	0.08	3.3	3.78	0.08	6.6	5.89	0.08	5.88	4	0.19	2.43	1.6	0.55	3.03	6.47	0.46	2.6	2.6	0.49	2.12	2.95	0.42	2.6	2.78	0.73	7.14	3	0.08	7.69	4	0.22	2.43	1.6	0.55	7.14	3	0.08	7.14	3	0.08	5.88	4	0.19	2.43	1.6	0.55	2.43	1.6
3.3	3.78	0.08	3.3	3.78	0.08	6.6	5.89	0.08	5.88	4	0.19	2.43	1.6	0.55	3.03	6.47	0.46	2.6	2.6	0.49	2.12	2.95	0.42	2.12	2.95	0.42	3.7	1	0.22	7.69	4	0.22	2.12	2.72	0.46	7.14	3	0.08	6.6	5.89	0.08	6.6	5.89	0.08	2.43	1.6	0.55	7.14	3
3.3	3.78	0.08	3.3	3.78	0.08	6.6	5.89	0.08	5.88	4	0.19	2.6	2.6	0.49	6.6	5.89	0.08	3.7	1	0.22	2.12	2.95	0.42	2.6	2.78	0.73	5.21	4.43	0.38	5.21	4.43	0.38	2.43	1.6	0.55	7.14	3	0.08	6.6	5.89	0.08	6.6	5.89	0.08	2.43	1.6	0.55	2.6	2.6
3.3	3.78	0.08	3.3	3.78	0.08	6.6	5.89	0.08	5.88	4	0.19	2.6	2.6	0.49	6.6	5.89	0.08	2.6	2.78	0.73	2.12	2.95	0.42	0.00000	0.00000	0.00000	2.12	2.95	0.42	5.21	4.43	0.38	2.43	1.6	0.55	5.88	4	0.19	7.69	4	0.22	6.6	5.89	0.08	5.88	4	0.19	2.43	1.6
3.3	3.78	0.08	3.3	3.78	0.08	3.03	6.47	0.46	5.88	4	0.19	2.43	1.6	0.55	6.6	5.89	0.08	2.6	2.6	0.49	2.12	2.95	0.42	2.6	2.78	0.73	7.69	4	0.22	7.69	4	0.22	2.43	1.6	0.55	3.7	1	0.22	6.6	5.89	0.08	5.88	4	0.19	2.43	1.6	0.55	2.43	1.6
3.3	3.78	0.08	3.3	3.78	0.08	3.03	6.47	0.46	5.88	4	0.19	2.43	1.6	0.55	3.03	6.47	0.46	2.6	2.6	0.49	2.6	2.78	0.73	2.12	2.95	0.42	3.7	1	0.22	7.69	4	0.22	2.12	2.72	0.46	7.14	3	0.08	6.6	5.89	0.08	6.6	5.89	0.08	2.43	1.6	0.55	7.14	3
3.3	3.78	0.08	7.69	4	0.22	2.6	2.78	0.73	6.6	5.89	0.08	5.88	4	0.19	2.43	1.6	0.55	3.03	6.47	0.46	3.3	3.78	0.08	2.6	2.78	0.73	2.12	2.72	0.46	5.88	4	0.19	3.13	0	0.58	7.69	4	0.22	2.43	1.6	0.55	5.88	4	0.19	2.6	2.6	0.49	2.6	2.6
3.3	3.78	0.08	7.69	4	0.22	2.6	2.78	0.73	6.6	5.89	0.08	5.88	4	0.19	2.43	1.6	0.55	3.03	6.47	0.46	3.3	3.78	0.08	2.6	2.78	0.73	2.12	2.72	0.46	5.88	4	0.19	3.13	0	0.58	7.69	4	0.22	2.43	1.6	0.55	5.88	4	0.19	2.6	2.6	0.49	2.6	2.6
3.3	3.78	0.08	7.69	4	0.22	3.3	3.78	0.08	6.6	5.89	0.08	5.88	4	0.19	2.43	1.6	0.55	3.03	6.47	0.46	3.3	3.78	0.08	2.6	2.78	0.73	2.12	2.72	0.46	5.88	4	0.19	3.13	0	0.58	7.69	4	0.22	2.43	1.6	0.55	5.88	4	0.19	2.6	2.6	0.49	2.6	2.6
3.3	3.78	0.08	7.69	4	0.22	3.3	3.78	0.08	6.6	5.89	0.08	5.88	4	0.19	2.43	1.6	0.55	3.03	6.47	0.46	3.3	3.78	0.08	2.6	2.78	0.73	2.12	2.72	0.46	5.88	4	0.19	3.13	0	0.58	7.69	4	0.22	2.43	1.6	0.55	5.88	4	0.19	2.6	2.6	0.49	2.6	2.6
3.3	3.78	0.08	7.69	4	0.22	3.3	3.78	0.08	6.6	5.89	0.08	5.88	4	0.19	2.43	1.6	0.55	3.03	6.47	0.46	3.3	3.78	0.08	2.6	2.78	0.73	2.12	2.72	0.46	5.88	4	0.19	3.13	0	0.58	7.69	4	0.22	2.43	1.6	0.55	5.88	4	0.19	2.6	2.6	0.49	2.6	2.6
3.3	3.78	0.08	7.69	4	0.22	6.6	5.89	0.08	2.43	1.6	0.55	6.6	5.89	0.08	2.6	2.78	0.73	1.79	4.77	0.27	2.12	2.95	0.42	3.13	0	0.58	3.3	3.78	0.08	3.03	6.47	0.46	5.21	4.43	0.38	2.6	2.6	0.49	1.79	4.77	0.27	3.03	6.47	0.46	2.7	3.95	0.26	7.69	4
3.3	3.78	0.08	7.69	4	0.22	7.14	3	0.08	3.03	6.47	0.46	5.21	4.43	0.38	2.43	1.6	0.55	6.6	5.89	0.08	3.13	0	0.58	2.43	1.6	0.55	3.7	1	0.22	3.7	1	0.22	3.13	0	0.58	7.14	3	0.08	5.88	4	0.19	7.69	4	0.22	6.6	5.89	0.08	2.6	2.6
3.3	3.78	0.08	5.21	4.43	0.38	3.3	3.78	0.08	6.6	5.89	0.08	5.88	4	0.19	2.43	1.6	0.55	3.03	6.47	0.46	2.6	2.78	0.73	2.6	2.78	0.73	2.12	2.72	0.46	5.88	4	0.19	3.13	0	0.58	7.69	4	0.22	2.43	1.6	0.55	5.88	4	0.19	2.6	2.6	0.49	2.6	2.6
3.3	3.78	0.08	2.7	3.95	0.26	6.6	5.89	0.08	5.88	4	0.19	2.43	1.6	0.55	3.03	6.47	0.46	2.6	2.6	0.49	2.12	2.95	0.42	2.6	2.78	0.73	5.21	4.43	0.38	7.69	4	0.22	2.43	1.6	0.55	7.14	3	0.08	7.69	4	0.22	6.6	5.89	0.08	2.43	1.6	0.55	2.43	1.6
3.3	3.78	0.08	2.7	3.95	0.26	6.6	5.89	0.08	5.88	4	0.19	2.43	1.6	0.55	3.03	6.47	0.46	2.6	2.6	0.49	2.12	2.95	0.42	2.6	2.78	0.73	7.14	3	0.08	7.69	4	0.22	2.43	1.6	0.55	2.6	2.78	0.73	3.7	1	0.22	6.6	5.89	0.08	7.69	4	0.22	2.43	1.6
3.3	3.78	0.08	7.14	3	0.08	3.3	3.78	0.08	6.6	5.89	0.08	5.88	4	0.19	2.43	1.6	0.55	3.03	6.47	0.46	3.3	3.78	0.08	2.6	2.78	0.73	2.12	2.72	0.46	5.88	4	0.19	3.13	0	0.58	7.69	4	0.22	2.43	1.6	0.55	5.88	4	0.19	2.6	2.6	0.49	2.6	2.6
3.3	3.78	0.08	7.14	3	0.08	3.3	3.78	0.08	6.6	5.89	0.08	5.88	4	0.19	2.43	1.6	0.55	3.03	6.47	0.46	3.3	3.78	0.08	2.6	2.78	0.73	2.12	2.72	0.46	5.88	4	0.19	3.13	0	0.58	7.69	4	0.22	2.43	1.6	0.55	5.88	4	0.19	2.6	2.6	0.49	2.6	2.6
3.3	3.78	0.08	7.14	3	0.08	3.3	3.78	0.08	6.6	5.89	0.08	5.88	4	0.19	2.43	1.6	0.55	3.03	6.47	0.46	3.3	3.78	0.08	2.6	2.78	0.73	2.12	2.72	0.46	5.88	4	0.19	3.13	0	0.58	7.69	4	0.22	2.43	1.6	0.55	5.88	4	0.19	2.6	2.6	0.49	2.6	2.6
3.3	3.78	0.08	7.14	3	0.08	3.3	3.78	0.08	6.6	5.89	0.08	5.88	4	0.19	2.43	1.6	0.55	3.03	6.47	0.46	3.3	3.78	0.08	2.6	2.78	0.73	2.12	2.72	0.46	5.88	4	0.19	3.13	0	0.58	7.69	4	0.22	2.43	1.6	0.55	5.88	4	0.19	2.6	2.6	0.49	2.6	2.6
3.3	3.78	0.08	7.14	3	0.08	3.3	3.78	0.08	6.6	5.89	0.08	5.88	4	0.19	2.43	1.6	0.55	3.03	6.47	0.46	2.12	2.95	0.42	2.6	2.78	0.73	2.12	2.72	0.46	5.88	4	0.19	3.13	0	0.58	7.69	4	0.22	2.43	1.6	0.55	5.88	4	0.19	2.6	2.6	0.49	2.6	2.6
3.3	3.78	0.08	7.14	3	0.08	3.3	3.78	0.08	6.6	5.89	0.08	5.88	4	0.19	2.43	1.6	0.55	3.03	6.47	0.46	3.03	6.47	0.46	2.6	2.78	0.73	2.12	2.72	0.46	5.88	4	0.19	3.13	0	0.58	7.69	4	0.22	2.43	1.6	0.55	5.88	4	0.19	2.6	2.6	0.49	2.6	2.6
3.3	3.78	0.08	7.14	3	0.08	6.6	5.89	0.08	5.88	4	0.19	2.43	1.6	0.55	6.6	5.89	0.08	2.6	2.6	0.49	2.12	2.95	0.42	2.6	2.78	0.73	7.14	3	0.08	7.69	4	0.22	2.43	1.6	0.55	5.88	4	0.19	6.6	5.89	0.08	6.6	5.89	0.08	2.43	1.6	0.55	2.43	1.6
3.3	3.78	0.08	7.14	3	0.08	6.6	5.89	0.08	5.88	4	0.19	2.43	1.6	0.55	3.03	6.47	0.46	2.6	2.6	0.49	2.12	2.95	0.42	2.6	2.78	0.73	7.14	3	0.08	7.69	4	0.22	2.43	1.6	0.55	7.69	4	0.22	6.6	5.89	0.08	6.6	5.89	0.08	2.43	1.6	0.55	3.7	1
3.13	0	0.58	7.69	4	0.22	3.3	3.78	0.08	3.03	6.47	0.46	5.88	4	0.19	2.43	1.6	0.55	3.03	6.47	0.46	3.3	3.78	0.08	2.6	2.78	0.73	2.12	2.72	0.46	5.88	4	0.19	3.13	0	0.58	3.7	1	0.22	2.6	2.6	0.49	5.88	4	0.19	3.7	1	0.22	3.7	1
3.57	4.66	0.14	2.12	2.72	0.46	2.53	6.13	0.28	3.03	6.47	0.46	3.7	1	0.22	2.43	1.6	0.55	3.7	1	0.22	2.12	2.72	0.46	3.13	0	0.58	2.6	2.6	0.49	2.12	2.72	0.46	5.88	4	0.19	3.13	0	0.58	2.53	6.13	0.28	3.03	6.47	0.46	0.00000	0.00000	0.00000	0.00000	0.00000
7.69	4	0.22	3.3	3.78	0.08	3.3	3.78	0.08	6.6	5.89	0.08	5.88	4	0.19	2.43	1.6	0.55	3.03	6.47	0.46	3.57	4.66	0.14	2.6	2.78	0.73	7.14	3	0.08	5.21	4.43	0.38	3.13	0	0.58	7.69	4	0.22	7.69	4	0.22	5.88	4	0.19	7.69	4	0.22	2.43	1.6
7.69	4	0.22	3.3	3.78	0.08	3.3	3.78	0.08	6.6	5.89	0.08	5.88	4	0.19	2.43	1.6	0.55	3.03	6.47	0.46	3.57	4.66	0.14	2.6	2.78	0.73	7.14	3	0.08	5.21	4.43	0.38	3.13	0	0.58	7.69	4	0.22	7.69	4	0.22	5.88	4	0.19	7.69	4	0.22	2.43	1.6
7.69	4	0.22	3.3	3.78	0.08	6.6	5.89	0.08	5.88	4	0.19	2.43	1.6	0.55	3.03	6.47	0.46	3.7	1	0.22	3.13	0	0.58	2.6	2.78	0.73	2.12	2.72	0.46	5.88	4	0.19	2.6	2.6	0.49	5.88	4	0.19	7.69	4	0.22	6.6	5.89	0.08	7.69	4	0.22	7.69	4
7.69	4	0.22	3.3	3.78	0.08	6.6	5.89	0.08	5.88	4	0.19	2.43	1.6	0.55	3.03	6.47	0.46	3.7	1	0.22	3.13	0	0.58	2.6	2.78	0.73	2.12	2.72	0.46	5.88	4	0.19	2.6	2.6	0.49	5.88	4	0.19	7.69	4	0.22	6.6	5.89	0.08	7.69	4	0.22	7.69	4
7.69	4	0.22	3.3	3.78	0.08	6.6	5.89	0.08	5.88	4	0.19	2.43	1.6	0.55	3.03	6.47	0.46	2.43	1.6	0.55	2.6	2.78	0.73	2.6	2.78	0.73	2.12	2.72	0.46	5.88	4	0.19	2.6	2.6	0.49	5.88	4	0.19	7.69	4	0.22	6.6	5.89	0.08	7.69	4	0.22	7.69	4
7.69	4	0.22	3.3	3.78	0.08	6.6	5.89	0.08	5.88	4	0.19	2.43	1.6	0.55	3.03	6.47	0.46	2.43	1.6	0.55	1.79	4.77	0.27	2.6	2.78	0.73	7.14	3	0.08	7.69	4	0.22	2.43	1.6	0.55	7.14	3	0.08	5.88	4	0.19	3.03	6.47	0.46	3.7	1	0.22	5.21	4.43
7.69	4	0.22	6.6	5.89	0.08	3.13	0	0.58	2.12	2.72	0.46	1.79	4.77	0.27	7.14	3	0.08	3.03	6.47	0.46	7.14	3	0.08	7.69	4	0.22	5.88	4	0.19	5.88	4	0.19	2.53	6.13	0.28	2.12	2.72	0.46	2.6	2.78	0.73	2.53	6.13	0.28	2.12	2.95	0.42	2.6	2.6
7.69	4	0.22	7.69	4	0.22	3.3	3.78	0.08	6.6	5.89	0.08	5.88	4	0.19	3.7	1	0.22	6.6	5.89	0.08	3.13	0	0.58	3.3	3.78	0.08	2.12	2.72	0.46	5.88	4	0.19	3.13	0	0.58	7.69	4	0.22	2.6	2.6	0.49	5.88	4	0.19	7.69	4	0.22	7.14	3
7.69	4	0.22	7.69	4	0.22	7.69	4	0.22	7.69	4	0.22	2.43	1.6	0.55	7.69	4	0.22	3.03	2.43	0.2	5.88	4	0.19	3.03	6.47	0.46	2.12	2.95	0.42	1.79	4.77	0.27	2.53	6.13	0.28	3.03	2.43	0.2	6.6	5.89	0.08	2.43	1.6	0.55	2.43	1.6	0.55	2.43	1.6
7.69	4	0.22	7.69	4	0.22	2.7	3.95	0.26	6.6	5.89	0.08	5.88	4	0.19	2.43	1.6	0.55	3.03	6.47	0.46	2.6	2.78	0.73	3.3	3.78	0.08	2.12	2.72	0.46	5.88	4	0.19	3.13	0	0.58	2.43	1.6	0.55	2.43	1.6	0.55	5.88	4	0.19	3.7	1	0.22	3.03	2.43
7.69	4	0.22	7.69	4	0.22	2.7	3.95	0.26	6.6	5.89	0.08	5.88	4	0.19	2.43	1.6	0.55	3.03	6.47	0.46	2.6	2.78	0.73	3.3	3.78	0.08	2.12	2.72	0.46	5.88	4	0.19	3.13	0	0.58	2.43	1.6	0.55	2.43	1.6	0.55	5.88	4	0.19	3.7	1	0.22	3.03	2.43
7.69	4	0.22	2.6	2.6	0.49	2.6	2.78	0.73	3.03	6.47	0.46	3.3	3.78	0.08	7.69	4	0.22	3.03	6.47	0.46	2.12	2.95	0.42	3.03	2.43	0.2	7.14	3	0.08	5.21	4.43	0.38	3.3	3.78	0.08	2.6	2.6	0.49	2.53	6.13	0.28	1.79	4.77	0.27	2.43	1.6	0.55	2.12	2.72
7.69	4	0.22	7.14	3	0.08	3.7	1	0.22	7.69	4	0.22	5.88	4	0.19	2.6	2.78	0.73	3.03	6.47	0.46	2.53	6.13	0.28	2.6	2.78	0.73	2.12	2.72	0.46	5.88	4	0.19	3.13	0	0.58	1.79	4.77	0.27	3.7	1	0.22	5.88	4	0.19	3.7	1	0.22	3.13	0
7.69	4	0.22	7.14	3	0.08	3.3	3.78	0.08	6.6	5.89	0.08	5.88	4	0.19	2.43	1.6	0.55	5.88	4	0.19	2.7	3.95	0.26	2.6	2.78	0.73	2.6	2.6	0.49	5.21	4.43	0.38	3.13	0	0.58	7.69	4	0.22	7.14	3	0.08	5.88	4	0.19	2.6	2.6	0.49	7.14	3
7.69	4	0.22	7.14	3	0.08	2.6	2.6	0.49	6.6	5.89	0.08	5.88	4	0.19	2.43	1.6	0.55	3.03	6.47	0.46	3.3	3.78	0.08	2.6	2.78	0.73	2.12	2.72	0.46	5.21	4.43	0.38	3.13	0	0.58	7.14	3	0.08	7.14	3	0.08	5.88	4	0.19	3.7	1	0.22	3.03	2.43
7.69	4	0.22	7.14	3	0.08	7.14	3	0.08	6.6	5.89	0.08	5.88	4	0.19	2.43	1.6	0.55	3.03	6.47	0.46	3.3	3.78	0.08	3.3	3.78	0.08	2.12	2.72	0.46	5.88	4	0.19	3.13	0	0.58	7.14	3	0.08	3.7	1	0.22	5.88	4	0.19	2.43	1.6	0.55	5.88	4
1.79	4.77	0.27	3.7	1	0.22	2.6	2.6	0.49	2.53	6.13	0.28	3.3	3.78	0.08	2.43	1.6	0.55	2.6	2.6	0.49	3.7	1	0.22	7.14	3	0.08	3.03	2.43	0.2	3.03	2.43	0.2	3.03	6.47	0.46	2.6	2.78	0.73	3.03	2.43	0.2	3.7	1	0.22	2.12	2.72	0.46	3.03	2.43
1.79	4.77	0.27	3.7	1	0.22	7.14	3	0.08	7.14	3	0.08	6.6	5.89	0.08	5.88	4	0.19	2.43	1.6	0.55	2.12	2.95	0.42	2.7	3.95	0.26	3.3	3.78	0.08	2.12	2.72	0.46	5.88	4	0.19	3.13	0	0.58	7.69	4	0.22	7.14	3	0.08	5.88	4	0.19	7.14	3
1.79	4.77	0.27	3.7	1	0.22	7.14	3	0.08	7.14	3	0.08	6.6	5.89	0.08	5.88	4	0.19	2.43	1.6	0.55	3.03	6.47	0.46	2.7	3.95	0.26	3.3	3.78	0.08	2.12	2.72	0.46	5.88	4	0.19	3.13	0	0.58	7.69	4	0.22	7.14	3	0.08	5.88	4	0.19	7.14	3
1.79	4.77	0.27	3.7	1	0.22	7.14	3	0.08	7.14	3	0.08	6.6	5.89	0.08	5.88	4	0.19	2.43	1.6	0.55	3.03	6.47	0.46	2.7	3.95	0.26	3.3	3.78	0.08	2.12	2.72	0.46	5.88	4	0.19	3.13	0	0.58	7.69	4	0.22	7.14	3	0.08	5.88	4	0.19	7.14	3
1.79	4.77	0.27	2.6	2.78	0.73	6.6	5.89	0.08	5.88	4	0.19	2.43	1.6	0.55	3.03	6.47	0.46	2.6	2.6	0.49	2.12	2.95	0.42	2.6	2.78	0.73	7.14	3	0.08	7.69	4	0.22	2.43	1.6	0.55	7.14	3	0.08	7.14	3	0.08	6.6	5.89	0.08	7.14	3	0.08	2.43	1.6
1.79	4.77	0.27	5.88	4	0.19	2.6	2.6	0.49	6.6	5.89	0.08	5.88	4	0.19	2.43	1.6	0.55	6.6	5.89	0.08	3.3	3.78	0.08	3.3	3.78	0.08	2.12	2.72	0.46	5.88	4	0.19	3.13	0	0.58	5.21	4.43	0.38	7.69	4	0.22	5.88	4	0.19	7.14	3	0.08	3.03	2.43
1.79	4.77	0.27	5.88	4	0.19	2.6	2.6	0.49	6.6	5.89	0.08	5.88	4	0.19	2.43	1.6	0.55	6.6	5.89	0.08	3.3	3.78	0.08	3.3	3.78	0.08	2.12	2.72	0.46	5.88	4	0.19	3.13	0	0.58	5.21	4.43	0.38	7.69	4	0.22	5.88	4	0.19	7.14	3	0.08	3.03	2.43
1.79	4.77	0.27	5.88	4	0.19	2.6	2.6	0.49	6.6	5.89	0.08	5.88	4	0.19	2.43	1.6	0.55	6.6	5.89	0.08	3.3	3.78	0.08	3.3	3.78	0.08	2.12	2.72	0.46	5.88	4	0.19	3.13	0	0.58	5.21	4.43	0.38	2.6	2.6	0.49	5.88	4	0.19	7.14	3	0.08	3.03	2.43
1.79	4.77	0.27	2.12	2.72	0.46	6.6	5.89	0.08	3.3	3.78	0.08	5.88	4	0.19	2.6	2.6	0.49	3.03	6.47	0.46	2.43	1.6	0.55	2.43	1.6	0.55	5.21	4.43	0.38	2.7	3.95	0.26	2.12	2.95	0.42	7.14	3	0.08	7.69	4	0.22	5.21	4.43	0.38	5.88	4	0.19	7.69	4
1.79	4.77	0.27	2.43	1.6	0.55	2.12	2.72	0.46	2.7	3.95	0.26	3.3	3.78	0.08	3.13	0	0.58	1.79	4.77	0.27	3.7	1	0.22	7.14	3	0.08	3.03	2.43	0.2	3.03	2.43	0.2	6.6	5.89	0.08	2.6	2.78	0.73	3.03	2.43	0.2	2.12	2.95	0.42	2.12	2.72	0.46	3.03	2.43
1.79	4.77	0.27	2.6	2.6	0.49	3.3	3.78	0.08	6.6	5.89	0.08	5.88	4	0.19	2.43	1.6	0.55	3.03	6.47	0.46	3.57	4.66	0.14	2.6	2.78	0.73	2.12	2.72	0.46	5.88	4	0.19	3.13	0	0.58	7.69	4	0.22	3.03	2.43	0.2	5.88	4	0.19	2.6	2.6	0.49	7.14	3
1.79	4.77	0.27	2.6	2.6	0.49	3.3	3.78	0.08	6.6	5.89	0.08	5.88	4	0.19	2.43	1.6	0.55	3.03	6.47	0.46	3.57	4.66	0.14	2.6	2.78	0.73	2.12	2.72	0.46	5.88	4	0.19	3.13	0	0.58	7.69	4	0.22	3.03	2.43	0.2	5.88	4	0.19	2.6	2.6	0.49	7.14	3
1.79	4.77	0.27	2.6	2.6	0.49	3.3	3.78	0.08	6.6	5.89	0.08	5.88	4	0.19	2.43	1.6	0.55	3.03	6.47	0.46	3.57	4.66	0.14	3.3	3.78	0.08	2.12	2.72	0.46	5.88	4	0.19	3.13	0	0.58	7.69	4	0.22	3.03	2.43	0.2	5.88	4	0.19	2.6	2.6	0.49	3.7	1
1.79	4.77	0.27	7.14	3	0.08	2.6	2.6	0.49	6.6	5.89	0.08	5.88	4	0.19	2.43	1.6	0.55	6.6	5.89	0.08	3.3	3.78	0.08	2.6	2.78	0.73	2.12	2.72	0.46	5.88	4	0.19	3.13	0	0.58	5.21	4.43	0.38	2.6	2.6	0.49	5.88	4	0.19	7.14	3	0.08	3.03	2.43
1.79	4.77	0.27	7.14	3	0.08	2.6	2.6	0.49	6.6	5.89	0.08	5.88	4	0.19	2.43	1.6	0.55	6.6	5.89	0.08	3.3	3.78	0.08	2.6	2.78	0.73	2.12	2.72	0.46	5.88	4	0.19	3.13	0	0.58	5.21	4.43	0.38	2.6	2.6	0.49	5.88	4	0.19	7.14	3	0.08	3.03	2.43
5.88	4	0.19	7.69	4	0.22	3.7	1	0.22	6.6	5.89	0.08	5.88	4	0.19	3.13	0	0.58	3.03	6.47	0.46	3.3	3.78	0.08	2.6	2.78	0.73	2.12	2.72	0.46	5.88	4	0.19	3.13	0	0.58	5.21	4.43	0.38	2.43	1.6	0.55	5.88	4	0.19	2.6	2.6	0.49	7.69	4
5.88	4	0.19	7.69	4	0.22	3.3	3.78	0.08	6.6	5.89	0.08	5.88	4	0.19	2.43	1.6	0.55	3.03	6.47	0.46	3.3	3.78	0.08	2.6	2.78	0.73	2.12	2.72	0.46	5.88	4	0.19	3.13	0	0.58	7.69	4	0.22	2.6	2.6	0.49	5.88	4	0.19	3.7	1	0.22	2.43	1.6
5.88	4	0.19	7.69	4	0.22	2.7	3.95	0.26	6.6	5.89	0.08	5.88	4	0.19	2.43	1.6	0.55	3.03	6.47	0.46	3.3	3.78	0.08	3.3	3.78	0.08	3.7	1	0.22	5.88	4	0.19	3.13	0	0.58	2.43	1.6	0.55	3.7	1	0.22	5.88	4	0.19	3.7	1	0.22	3.03	2.43
5.88	4	0.19	7.69	4	0.22	2.7	3.95	0.26	6.6	5.89	0.08	5.88	4	0.19	2.43	1.6	0.55	3.03	6.47	0.46	3.3	3.78	0.08	3.3	3.78	0.08	2.6	2.6	0.49	5.88	4	0.19	3.13	0	0.58	2.43	1.6	0.55	3.7	1	0.22	5.88	4	0.19	3.7	1	0.22	3.03	2.43
5.88	4	0.19	7.69	4	0.22	2.7	3.95	0.26	6.6	5.89	0.08	5.88	4	0.19	2.43	1.6	0.55	3.03	6.47	0.46	3.3	3.78	0.08	3.3	3.78	0.08	2.6	2.6	0.49	5.88	4	0.19	3.13	0	0.58	2.43	1.6	0.55	3.7	1	0.22	5.88	4	0.19	3.7	1	0.22	3.03	2.43
5.88	4	0.19	7.69	4	0.22	2.7	3.95	0.26	6.6	5.89	0.08	5.88	4	0.19	2.43	1.6	0.55	3.03	6.47	0.46	3.3	3.78	0.08	3.3	3.78	0.08	2.6	2.6	0.49	5.88	4	0.19	3.13	0	0.58	2.43	1.6	0.55	3.7	1	0.22	5.88	4	0.19	3.7	1	0.22	3.03	2.43
5.88	4	0.19	7.69	4	0.22	2.7	3.95	0.26	6.6	5.89	0.08	5.88	4	0.19	2.43	1.6	0.55	3.03	6.47	0.46	3.3	3.78	0.08	3.3	3.78	0.08	2.6	2.6	0.49	5.88	4	0.19	3.13	0	0.58	2.43	1.6	0.55	3.7	1	0.22	5.88	4	0.19	3.7	1	0.22	3.03	2.43
5.88	4	0.19	7.69	4	0.22	2.7	3.95	0.26	6.6	5.89	0.08	5.88	4	0.19	2.43	1.6	0.55	3.03	6.47	0.46	3.3	3.78	0.08	3.3	3.78	0.08	2.6	2.6	0.49	5.88	4	0.19	3.13	0	0.58	2.43	1.6	0.55	3.7	1	0.22	5.88	4	0.19	3.7	1	0.22	3.03	2.43
5.88	4	0.19	7.69	4	0.22	2.7	3.95	0.26	6.6	5.89	0.08	5.88	4	0.19	2.43	1.6	0.55	3.03	6.47	0.46	3.3	3.78	0.08	3.3	3.78	0.08	2.6	2.6	0.49	5.88	4	0.19	3.13	0	0.58	2.43	1.6	0.55	3.7	1	0.22	5.88	4	0.19	3.7	1	0.22	3.03	2.43
5.88	4	0.19	7.69	4	0.22	2.7	3.95	0.26	6.6	5.89	0.08	5.88	4	0.19	2.43	1.6	0.55	3.03	6.47	0.46	3.3	3.78	0.08	3.3	3.78	0.08	2.6	2.6	0.49	5.88	4	0.19	3.13	0	0.58	2.43	1.6	0.55	3.7	1	0.22	5.88	4	0.19	3.7	1	0.22	3.03	2.43
5.88	4	0.19	7.69	4	0.22	2.7	3.95	0.26	6.6	5.89	0.08	5.88	4	0.19	2.43	1.6	0.55	3.03	6.47	0.46	3.3	3.78	0.08	3.3	3.78	0.08	2.6	2.6	0.49	5.88	4	0.19	3.13	0	0.58	2.43	1.6	0.55	2.6	2.6	0.49	5.88	4	0.19	3.7	1	0.22	3.03	2.43
5.88	4	0.19	7.69	4	0.22	2.7	3.95	0.26	6.6	5.89	0.08	5.88	4	0.19	2.43	1.6	0.55	3.03	6.47	0.46	3.3	3.78	0.08	3.3	3.78	0.08	2.6	2.6	0.49	5.88	4	0.19	3.13	0	0.58	2.43	1.6	0.55	7.14	3	0.08	5.88	4	0.19	3.7	1	0.22	3.03	2.43
5.88	4	0.19	7.69	4	0.22	2.7	3.95	0.26	6.6	5.89	0.08	5.88	4	0.19	2.43	1.6	0.55	3.03	6.47	0.46	3.3	3.78	0.08	3.3	3.78	0.08	2.6	2.6	0.49	5.88	4	0.19	3.13	0	0.58	2.43	1.6	0.55	7.14	3	0.08	5.88	4	0.19	3.7	1	0.22	3.03	2.43
5.88	4	0.19	7.69	4	0.22	2.7	3.95	0.26	6.6	5.89	0.08	5.88	4	0.19	2.43	1.6	0.55	3.03	6.47	0.46	1.79	4.77	0.27	3.3	3.78	0.08	2.6	2.6	0.49	5.88	4	0.19	3.13	0	0.58	2.43	1.6	0.55	3.7	1	0.22	5.88	4	0.19	3.7	1	0.22	3.03	2.43
5.88	4	0.19	7.69	4	0.22	2.6	2.6	0.49	6.6	5.89	0.08	5.88	4	0.19	2.43	1.6	0.55	2.43	1.6	0.55	2.6	2.78	0.73	2.6	2.78	0.73	2.12	2.72	0.46	5.88	4	0.19	3.13	0	0.58	7.69	4	0.22	2.6	2.6	0.49	5.88	4	0.19	7.69	4	0.22	3.03	2.43
5.88	4	0.19	2.6	2.6	0.49	3.3	3.78	0.08	6.6	5.89	0.08	5.88	4	0.19	2.43	1.6	0.55	3.03	6.47	0.46	3.3	3.78	0.08	2.6	2.78	0.73	2.12	2.72	0.46	5.88	4	0.19	3.13	0	0.58	5.88	4	0.19	7.69	4	0.22	5.88	4	0.19	3.7	1	0.22	3.7	1
5.88	4	0.19	7.14	3	0.08	2.6	2.6	0.49	6.6	5.89	0.08	5.88	4	0.19	3.7	1	0.22	6.6	5.89	0.08	3.3	3.78	0.08	3.3	3.78	0.08	2.43	1.6	0.55	5.88	4	0.19	3.13	0	0.58	5.21	4.43	0.38	3.7	1	0.22	5.88	4	0.19	3.7	1	0.22	3.03	2.43
5.21	4.43	0.38	3.7	1	0.22	3.3	3.78	0.08	6.6	5.89	0.08	5.88	4	0.19	2.43	1.6	0.55	3.03	6.47	0.46	3.3	3.78	0.08	2.6	2.6	0.49	2.12	2.72	0.46	5.88	4	0.19	3.13	0	0.58	6.6	5.89	0.08	2.43	1.6	0.55	5.88	4	0.19	3.7	1	0.22	3.7	1
5.21	4.43	0.38	3.3	3.78	0.08	2.6	2.78	0.73	5.88	4	0.19	5.88	4	0.19	7.14	3	0.08	3.03	6.47	0.46	3.7	1	0.22	2.12	2.95	0.42	7.14	3	0.08	7.69	4	0.22	2.43	1.6	0.55	7.14	3	0.08	6.6	5.89	0.08	6.6	5.89	0.08	2.43	1.6	0.55	3.7	1
5.21	4.43	0.38	3.3	3.78	0.08	2.6	2.78	0.73	7.14	3	0.08	5.88	4	0.19	7.14	3	0.08	3.03	6.47	0.46	3.7	1	0.22	2.12	2.95	0.42	7.14	3	0.08	7.69	4	0.22	2.43	1.6	0.55	7.14	3	0.08	6.6	5.89	0.08	6.6	5.89	0.08	2.43	1.6	0.55	3.7	1
5.21	4.43	0.38	3.3	3.78	0.08	2.6	2.78	0.73	7.14	3	0.08	5.88	4	0.19	7.14	3	0.08	3.03	6.47	0.46	2.6	2.6	0.49	2.12	2.95	0.42	7.14	3	0.08	7.69	4	0.22	2.43	1.6	0.55	7.14	3	0.08	6.6	5.89	0.08	6.6	5.89	0.08	2.43	1.6	0.55	3.7	1
5.21	4.43	0.38	3.3	3.78	0.08	6.6	5.89	0.08	5.88	4	0.19	2.43	1.6	0.55	3.03	6.47	0.46	2.6	2.6	0.49	2.6	2.78	0.73	2.6	2.78	0.73	2.43	1.6	0.55	5.88	4	0.19	2.6	2.6	0.49	7.14	3	0.08	3.7	1	0.22	6.6	5.89	0.08	7.69	4	0.22	5.88	4
5.21	4.43	0.38	3.3	3.78	0.08	6.6	5.89	0.08	5.88	4	0.19	2.43	1.6	0.55	3.03	6.47	0.46	2.6	2.6	0.49	2.6	2.78	0.73	2.6	2.78	0.73	2.43	1.6	0.55	5.88	4	0.19	2.6	2.6	0.49	7.14	3	0.08	3.7	1	0.22	6.6	5.89	0.08	7.69	4	0.22	5.88	4
5.21	4.43	0.38	2.6	2.6	0.49	3.3	3.78	0.08	6.6	5.89	0.08	5.88	4	0.19	2.43	1.6	0.55	3.03	6.47	0.46	3.3	3.78	0.08	2.43	1.6	0.55	2.12	2.72	0.46	5.88	4	0.19	3.13	0	0.58	2.6	2.6	0.49	2.43	1.6	0.55	5.88	4	0.19	3.7	1	0.22	3.7	1
5.21	4.43	0.38	7.14	3	0.08	2.6	2.6	0.49	6.6	5.89	0.08	5.88	4	0.19	2.6	2.78	0.73	7.69	4	0.22	1.79	4.77	0.27	3.3	3.78	0.08	2.12	2.72	0.46	5.88	4	0.19	3.13	0	0.58	7.69	4	0.22	5.21	4.43	0.38	5.88	4	0.19	3.7	1	0.22	6.6	5.89
2.12	2.95	0.42	3.3	3.78	0.08	6.6	5.89	0.08	5.88	4	0.19	2.43	1.6	0.55	3.03	6.47	0.46	2.53	6.13	0.28	2.6	2.78	0.73	2.6	2.78	0.73	2.43	1.6	0.55	5.88	4	0.19	2.6	2.6	0.49	7.14	3	0.08	3.7	1	0.22	6.6	5.89	0.08	7.69	4	0.22	5.88	4
2.12	2.95	0.42	7.69	4	0.22	3.3	3.78	0.08	6.6	5.89	0.08	5.88	4	0.19	2.43	1.6	0.55	3.03	6.47	0.46	3.3	3.78	0.08	2.6	2.78	0.73	2.12	2.72	0.46	5.88	4	0.19	3.13	0	0.58	3.7	1	0.22	3.13	0	0.58	5.88	4	0.19	3.7	1	0.22	3.7	1
2.12	2.95	0.42	7.69	4	0.22	3.3	3.78	0.08	3.03	6.47	0.46	5.88	4	0.19	2.43	1.6	0.55	3.03	6.47	0.46	2.6	2.78	0.73	2.6	2.78	0.73	2.12	2.72	0.46	5.88	4	0.19	3.13	0	0.58	3.7	1	0.22	3.7	1	0.22	5.88	4	0.19	2.6	2.6	0.49	2.6	2.6
2.12	2.95	0.42	7.69	4	0.22	3.3	3.78	0.08	3.03	6.47	0.46	5.88	4	0.19	2.43	1.6	0.55	3.03	6.47	0.46	3.3	3.78	0.08	2.6	2.78	0.73	2.12	2.72	0.46	5.88	4	0.19	3.13	0	0.58	3.7	1	0.22	3.13	0	0.58	5.88	4	0.19	3.7	1	0.22	3.7	1
2.12	2.95	0.42	7.69	4	0.22	3.3	3.78	0.08	3.03	6.47	0.46	5.88	4	0.19	2.43	1.6	0.55	3.03	6.47	0.46	3.3	3.78	0.08	2.6	2.78	0.73	2.12	2.72	0.46	5.88	4	0.19	3.13	0	0.58	3.7	1	0.22	2.43	1.6	0.55	5.88	4	0.19	3.7	1	0.22	7.14	3
2.12	2.95	0.42	5.88	4	0.19	2.6	2.78	0.73	6.6	5.89	0.08	5.88	4	0.19	2.43	1.6	0.55	3.03	6.47	0.46	1.79	4.77	0.27	3.3	3.78	0.08	2.12	2.72	0.46	5.88	4	0.19	3.13	0	0.58	5.21	4.43	0.38	3.7	1	0.22	5.88	4	0.19	3.7	1	0.22	2.6	2.6
2.12	2.95	0.42	2.12	2.95	0.42	6.6	5.89	0.08	5.88	4	0.19	5.88	4	0.19	3.57	4.66	0.14	3.7	1	0.22	1.79	4.77	0.27	3.3	3.78	0.08	2.12	2.95	0.42	2.53	6.13	0.28	2.43	1.6	0.55	5.88	4	0.19	7.69	4	0.22	3.3	3.78	0.08	1.79	4.77	0.27	3.57	4.66
2.12	2.72	0.46	3.7	1	0.22	3.3	3.78	0.08	6.6	5.89	0.08	5.88	4	0.19	2.43	1.6	0.55	3.03	6.47	0.46	3.13	0	0.58	2.6	2.78	0.73	2.12	2.72	0.46	5.88	4	0.19	3.13	0	0.58	3.03	6.47	0.46	2.43	1.6	0.55	5.88	4	0.19	3.7	1	0.22	3.7	1
2.12	2.72	0.46	3.7	1	0.22	2.12	2.72	0.46	2.53	6.13	0.28	2.6	2.78	0.73	2.6	2.6	0.49	5.88	4	0.19	2.7	3.95	0.26	2.6	2.6	0.49	1.79	4.77	0.27	3.3	3.78	0.08	5.88	4	0.19	1.79	4.77	0.27	1.79	4.77	0.27	3.13	0	0.58	1.79	4.77	0.27	2.6	2.6
2.12	2.72	0.46	7.69	4	0.22	3.3	3.78	0.08	6.6	5.89	0.08	5.88	4	0.19	2.12	2.95	0.42	6.25	8.08	0.43	2.12	2.95	0.42	2.12	2.95	0.42	3.7	1	0.22	7.14	3	0.08	3.7	1	0.22	7.69	4	0.22	2.6	2.6	0.49	7.69	4	0.22	7.69	4	0.22	2.6	2.6
2.12	2.72	0.46	7.69	4	0.22	3.3	3.78	0.08	6.6	5.89	0.08	5.88	4	0.19	2.43	1.6	0.55	3.03	6.47	0.46	2.6	2.78	0.73	2.6	2.78	0.73	2.43	1.6	0.55	5.88	4	0.19	3.13	0	0.58	7.69	4	0.22	2.6	2.6	0.49	5.88	4	0.19	3.7	1	0.22	3.7	1
2.12	2.72	0.46	7.69	4	0.22	3.3	3.78	0.08	6.6	5.89	0.08	5.88	4	0.19	2.43	1.6	0.55	3.03	6.47	0.46	3.3	3.78	0.08	2.6	2.78	0.73	2.12	2.72	0.46	5.88	4	0.19	3.13	0	0.58	7.69	4	0.22	7.69	4	0.22	5.88	4	0.19	3.7	1	0.22	2.6	2.6
2.12	2.72	0.46	7.69	4	0.22	3.3	3.78	0.08	6.6	5.89	0.08	5.88	4	0.19	2.43	1.6	0.55	3.03	6.47	0.46	3.3	3.78	0.08	2.6	2.78	0.73	3.03	6.47	0.46	5.88	4	0.19	3.13	0	0.58	7.69	4	0.22	2.6	2.6	0.49	5.88	4	0.19	3.7	1	0.22	2.6	2.6
2.12	2.72	0.46	7.69	4	0.22	3.3	3.78	0.08	6.6	5.89	0.08	5.88	4	0.19	2.43	1.6	0.55	3.03	6.47	0.46	3.3	3.78	0.08	2.6	2.78	0.73	3.03	6.47	0.46	5.88	4	0.19	3.13	0	0.58	7.69	4	0.22	2.6	2.6	0.49	5.88	4	0.19	3.7	1	0.22	2.6	2.6
2.12	2.72	0.46	7.69	4	0.22	3.3	3.78	0.08	6.6	5.89	0.08	5.88	4	0.19	2.43	1.6	0.55	3.03	6.47	0.46	3.3	3.78	0.08	2.6	2.78	0.73	3.03	6.47	0.46	5.88	4	0.19	3.13	0	0.58	7.69	4	0.22	2.6	2.6	0.49	5.88	4	0.19	3.7	1	0.22	2.6	2.6
2.12	2.72	0.46	7.69	4	0.22	3.3	3.78	0.08	6.6	5.89	0.08	5.88	4	0.19	2.43	1.6	0.55	3.03	6.47	0.46	3.3	3.78	0.08	3.3	3.78	0.08	2.12	2.72	0.46	5.88	4	0.19	3.7	1	0.22	7.69	4	0.22	7.69	4	0.22	5.88	4	0.19	3.7	1	0.22	2.43	1.6
2.12	2.72	0.46	7.69	4	0.22	3.3	3.78	0.08	6.6	5.89	0.08	5.88	4	0.19	2.43	1.6	0.55	3.03	6.47	0.46	3.13	0	0.58	2.6	2.78	0.73	2.12	2.72	0.46	5.88	4	0.19	3.13	0	0.58	3.03	6.47	0.46	2.43	1.6	0.55	5.88	4	0.19	3.7	1	0.22	7.14	3
2.12	2.72	0.46	7.69	4	0.22	7.69	4	0.22	1.79	4.77	0.27	5.88	4	0.19	2.6	2.78	0.73	6.25	8.08	0.43	3.57	4.66	0.14	2.43	1.6	0.55	2.12	2.72	0.46	6.25	8.08	0.43	3.7	1	0.22	7.14	3	0.08	7.14	3	0.08	2.12	2.72	0.46	5.21	4.43	0.38	6.6	5.89
2.12	2.72	0.46	7.69	4	0.22	7.69	4	0.22	1.79	4.77	0.27	5.88	4	0.19	3.3	3.78	0.08	6.25	8.08	0.43	3.57	4.66	0.14	2.43	1.6	0.55	2.12	2.72	0.46	6.25	8.08	0.43	3.7	1	0.22	7.14	3	0.08	7.69	4	0.22	2.12	2.72	0.46	5.88	4	0.19	6.6	5.89
2.12	2.72	0.46	7.69	4	0.22	1.79	4.77	0.27	6.6	5.89	0.08	5.88	4	0.19	2.43	1.6	0.55	3.03	6.47	0.46	3.3	3.78	0.08	3.3	3.78	0.08	3.7	1	0.22	5.88	4	0.19	3.13	0	0.58	2.43	1.6	0.55	3.7	1	0.22	5.88	4	0.19	3.7	1	0.22	3.03	2.43
2.12	2.72	0.46	7.69	4	0.22	1.79	4.77	0.27	6.6	5.89	0.08	5.88	4	0.19	2.43	1.6	0.55	3.03	6.47	0.46	3.3	3.78	0.08	3.3	3.78	0.08	2.6	2.6	0.49	5.88	4	0.19	3.13	0	0.58	2.43	1.6	0.55	2.6	2.6	0.49	5.88	4	0.19	3.7	1	0.22	3.03	2.43
2.12	2.72	0.46	7.69	4	0.22	1.79	4.77	0.27	6.6	5.89	0.08	5.88	4	0.19	2.43	1.6	0.55	3.03	6.47	0.46	3.3	3.78	0.08	3.3	3.78	0.08	2.6	2.6	0.49	5.88	4	0.19	3.13	0	0.58	2.43	1.6	0.55	2.6	2.6	0.49	5.88	4	0.19	3.7	1	0.22	3.03	2.43
2.12	2.72	0.46	7.69	4	0.22	2.7	3.95	0.26	6.6	5.89	0.08	5.88	4	0.19	2.43	1.6	0.55	6.6	5.89	0.08	2.6	2.78	0.73	3.3	3.78	0.08	5.21	4.43	0.38	5.88	4	0.19	3.13	0	0.58	2.6	2.6	0.49	2.43	1.6	0.55	5.88	4	0.19	3.7	1	0.22	3.03	2.43
2.12	2.72	0.46	7.69	4	0.22	2.7	3.95	0.26	6.6	5.89	0.08	5.88	4	0.19	2.43	1.6	0.55	3.03	6.47	0.46	2.6	2.78	0.73	3.3	3.78	0.08	7.69	4	0.22	5.88	4	0.19	3.13	0	0.58	2.43	1.6	0.55	2.43	1.6	0.55	5.88	4	0.19	3.7	1	0.22	3.03	2.43
2.12	2.72	0.46	7.69	4	0.22	2.7	3.95	0.26	6.6	5.89	0.08	5.88	4	0.19	2.43	1.6	0.55	3.03	6.47	0.46	2.6	2.78	0.73	3.3	3.78	0.08	2.12	2.72	0.46	5.88	4	0.19	3.13	0	0.58	2.43	1.6	0.55	2.43	1.6	0.55	5.88	4	0.19	3.7	1	0.22	3.03	2.43
2.12	2.72	0.46	7.69	4	0.22	2.7	3.95	0.26	6.6	5.89	0.08	5.88	4	0.19	2.43	1.6	0.55	3.03	6.47	0.46	3.3	3.78	0.08	3.3	3.78	0.08	2.6	2.6	0.49	5.88	4	0.19	3.13	0	0.58	2.43	1.6	0.55	7.69	4	0.22	5.88	4	0.19	3.7	1	0.22	3.03	2.43
2.12	2.72	0.46	5.88	4	0.19	7.69	4	0.22	6.6	5.89	0.08	5.88	4	0.19	2.6	2.6	0.49	3.03	6.47	0.46	3.3	3.78	0.08	3.3	3.78	0.08	2.12	2.72	0.46	5.88	4	0.19	3.13	0	0.58	7.69	4	0.22	2.6	2.6	0.49	7.69	4	0.22	2.43	1.6	0.55	5.88	4
2.12	2.72	0.46	2.53	6.13	0.28	3.3	3.78	0.08	6.6	5.89	0.08	5.88	4	0.19	2.43	1.6	0.55	3.03	6.47	0.46	3.3	3.78	0.08	2.6	2.78	0.73	2.43	1.6	0.55	5.88	4	0.19	3.13	0	0.58	3.3	3.78	0.08	2.6	2.6	0.49	5.88	4	0.19	3.7	1	0.22	2.6	2.6
2.12	2.72	0.46	2.53	6.13	0.28	3.3	3.78	0.08	6.6	5.89	0.08	5.88	4	0.19	2.43	1.6	0.55	3.03	6.47	0.46	3.3	3.78	0.08	2.6	2.78	0.73	2.43	1.6	0.55	5.88	4	0.19	3.13	0	0.58	3.3	3.78	0.08	2.6	2.6	0.49	5.88	4	0.19	3.7	1	0.22	2.6	2.6
2.12	2.72	0.46	2.43	1.6	0.55	2.6	2.78	0.73	2.7	3.95	0.26	2.7	3.95	0.26	5.88	4	0.19	3.3	3.78	0.08	7.69	4	0.22	3.03	6.47	0.46	2.53	6.13	0.28	2.6	2.78	0.73	5.88	4	0.19	7.69	4	0.22	2.6	2.6	0.49	6.25	8.08	0.43	2.53	6.13	0.28	2.43	1.6
2.12	2.72	0.46	2.6	2.6	0.49	3.3	3.78	0.08	6.6	5.89	0.08	5.88	4	0.19	3.7	1	0.22	3.03	6.47	0.46	3.3	3.78	0.08	3.3	3.78	0.08	2.12	2.72	0.46	5.88	4	0.19	3.13	0	0.58	3.03	6.47	0.46	2.43	1.6	0.55	5.88	4	0.19	3.7	1	0.22	3.7	1
2.12	2.72	0.46	2.6	2.6	0.49	3.3	3.78	0.08	6.6	5.89	0.08	5.88	4	0.19	2.43	1.6	0.55	6.6	5.89	0.08	3.13	0	0.58	2.6	2.78	0.73	2.12	2.72	0.46	5.88	4	0.19	3.13	0	0.58	6.6	5.89	0.08	2.43	1.6	0.55	5.88	4	0.19	2.6	2.6	0.49	3.13	0
2.12	2.72	0.46	2.6	2.6	0.49	3.3	3.78	0.08	6.6	5.89	0.08	5.88	4	0.19	2.43	1.6	0.55	6.6	5.89	0.08	2.7	3.95	0.26	3.3	3.78	0.08	2.12	2.72	0.46	5.88	4	0.19	3.13	0	0.58	3.03	6.47	0.46	2.43	1.6	0.55	5.88	4	0.19	3.7	1	0.22	7.14	3
2.12	2.72	0.46	2.6	2.6	0.49	3.3	3.78	0.08	6.6	5.89	0.08	5.88	4	0.19	2.43	1.6	0.55	3.03	6.47	0.46	3.3	3.78	0.08	2.6	2.78	0.73	2.12	2.72	0.46	5.88	4	0.19	3.13	0	0.58	7.69	4	0.22	7.69	4	0.22	5.88	4	0.19	3.7	1	0.22	3.7	1
2.12	2.72	0.46	2.6	2.6	0.49	3.3	3.78	0.08	6.6	5.89	0.08	5.88	4	0.19	2.43	1.6	0.55	3.03	6.47	0.46	3.3	3.78	0.08	3.3	3.78	0.08	2.12	2.72	0.46	5.88	4	0.19	3.13	0	0.58	3.03	6.47	0.46	2.43	1.6	0.55	5.88	4	0.19	3.7	1	0.22	3.7	1
2.12	2.72	0.46	2.6	2.6	0.49	3.3	3.78	0.08	6.6	5.89	0.08	5.88	4	0.19	2.43	1.6	0.55	3.03	6.47	0.46	3.3	3.78	0.08	3.3	3.78	0.08	2.12	2.72	0.46	5.88	4	0.19	3.13	0	0.58	3.03	6.47	0.46	2.43	1.6	0.55	5.88	4	0.19	7.14	3	0.08	7.14	3
2.12	2.72	0.46	2.6	2.6	0.49	3.3	3.78	0.08	6.6	5.89	0.08	5.88	4	0.19	2.43	1.6	0.55	3.03	6.47	0.46	3.3	3.78	0.08	1.79	4.77	0.27	2.12	2.72	0.46	5.88	4	0.19	3.13	0	0.58	3.03	6.47	0.46	2.43	1.6	0.55	5.88	4	0.19	3.7	1	0.22	3.7	1
2.12	2.72	0.46	2.6	2.6	0.49	3.3	3.78	0.08	6.6	5.89	0.08	5.88	4	0.19	2.43	1.6	0.55	3.03	6.47	0.46	3.3	3.78	0.08	2.12	2.95	0.42	2.12	2.72	0.46	5.88	4	0.19	3.13	0	0.58	3.03	6.47	0.46	2.43	1.6	0.55	5.88	4	0.19	3.7	1	0.22	3.7	1
2.12	2.72	0.46	2.6	2.6	0.49	3.3	3.78	0.08	6.6	5.89	0.08	5.88	4	0.19	2.43	1.6	0.55	3.03	6.47	0.46	3.3	3.78	0.08	2.7	3.95	0.26	2.12	2.72	0.46	5.88	4	0.19	3.13	0	0.58	3.03	6.47	0.46	2.43	1.6	0.55	5.88	4	0.19	3.7	1	0.22	2.6	2.6
2.12	2.72	0.46	2.6	2.6	0.49	3.3	3.78	0.08	6.6	5.89	0.08	5.88	4	0.19	2.43	1.6	0.55	3.03	6.47	0.46	3.13	0	0.58	2.6	2.78	0.73	2.12	2.72	0.46	5.88	4	0.19	3.13	0	0.58	6.6	5.89	0.08	2.43	1.6	0.55	5.88	4	0.19	3.7	1	0.22	3.03	2.43
2.12	2.72	0.46	2.6	2.6	0.49	3.3	3.78	0.08	6.6	5.89	0.08	5.88	4	0.19	2.43	1.6	0.55	3.03	6.47	0.46	3.13	0	0.58	2.6	2.78	0.73	2.12	2.72	0.46	5.88	4	0.19	3.13	0	0.58	3.03	6.47	0.46	2.43	1.6	0.55	5.88	4	0.19	3.7	1	0.22	3.7	1
2.12	2.72	0.46	2.6	2.6	0.49	3.3	3.78	0.08	6.6	5.89	0.08	5.88	4	0.19	2.43	1.6	0.55	3.03	6.47	0.46	3.13	0	0.58	2.6	2.78	0.73	2.12	2.72	0.46	5.88	4	0.19	3.13	0	0.58	3.03	6.47	0.46	2.43	1.6	0.55	5.88	4	0.19	3.7	1	0.22	3.7	1
2.12	2.72	0.46	2.6	2.6	0.49	3.3	3.78	0.08	6.6	5.89	0.08	5.88	4	0.19	2.43	1.6	0.55	3.03	6.47	0.46	3.13	0	0.58	2.6	2.78	0.73	2.12	2.72	0.46	5.88	4	0.19	3.13	0	0.58	3.03	6.47	0.46	2.43	1.6	0.55	5.88	4	0.19	3.7	1	0.22	3.7	1
2.12	2.72	0.46	2.6	2.6	0.49	3.3	3.78	0.08	6.6	5.89	0.08	5.88	4	0.19	2.43	1.6	0.55	3.03	6.47	0.46	3.13	0	0.58	2.6	2.78	0.73	2.12	2.72	0.46	5.88	4	0.19	3.13	0	0.58	3.03	6.47	0.46	2.43	1.6	0.55	5.88	4	0.19	3.7	1	0.22	3.7	1
2.12	2.72	0.46	2.6	2.6	0.49	3.3	3.78	0.08	6.6	5.89	0.08	5.88	4	0.19	2.43	1.6	0.55	3.03	6.47	0.46	3.13	0	0.58	2.6	2.78	0.73	2.12	2.72	0.46	5.88	4	0.19	3.13	0	0.58	3.03	6.47	0.46	2.43	1.6	0.55	5.88	4	0.19	3.7	1	0.22	3.7	1
2.12	2.72	0.46	2.6	2.6	0.49	3.3	3.78	0.08	6.6	5.89	0.08	5.88	4	0.19	2.43	1.6	0.55	3.03	6.47	0.46	3.13	0	0.58	2.6	2.78	0.73	2.12	2.72	0.46	5.88	4	0.19	3.13	0	0.58	3.03	6.47	0.46	2.43	1.6	0.55	5.88	4	0.19	3.7	1	0.22	3.7	1
2.12	2.72	0.46	2.6	2.6	0.49	3.3	3.78	0.08	6.6	5.89	0.08	5.88	4	0.19	2.43	1.6	0.55	3.03	6.47	0.46	3.13	0	0.58	2.6	2.78	0.73	2.12	2.72	0.46	5.88	4	0.19	3.13	0	0.58	3.03	6.47	0.46	2.43	1.6	0.55	5.88	4	0.19	3.7	1	0.22	3.7	1
2.12	2.72	0.46	2.6	2.6	0.49	3.3	3.78	0.08	6.6	5.89	0.08	5.88	4	0.19	2.43	1.6	0.55	3.03	6.47	0.46	3.13	0	0.58	2.6	2.78	0.73	2.12	2.72	0.46	5.88	4	0.19	3.13	0	0.58	3.03	6.47	0.46	2.43	1.6	0.55	5.88	4	0.19	3.7	1	0.22	3.7	1
2.12	2.72	0.46	2.6	2.6	0.49	3.3	3.78	0.08	6.6	5.89	0.08	5.88	4	0.19	2.43	1.6	0.55	3.03	6.47	0.46	3.13	0	0.58	2.6	2.78	0.73	2.12	2.72	0.46	5.88	4	0.19	3.13	0	0.58	3.03	6.47	0.46	2.43	1.6	0.55	5.88	4	0.19	3.7	1	0.22	3.7	1
2.12	2.72	0.46	2.6	2.6	0.49	3.3	3.78	0.08	6.6	5.89	0.08	5.88	4	0.19	2.43	1.6	0.55	3.03	6.47	0.46	3.13	0	0.58	2.6	2.78	0.73	2.12	2.72	0.46	5.88	4	0.19	3.13	0	0.58	3.03	6.47	0.46	2.43	1.6	0.55	5.88	4	0.19	3.7	1	0.22	3.7	1
2.12	2.72	0.46	2.6	2.6	0.49	3.3	3.78	0.08	6.6	5.89	0.08	5.88	4	0.19	2.43	1.6	0.55	3.03	6.47	0.46	3.13	0	0.58	2.6	2.78	0.73	2.12	2.72	0.46	5.88	4	0.19	3.13	0	0.58	3.03	6.47	0.46	2.43	1.6	0.55	5.88	4	0.19	3.7	1	0.22	7.14	3
2.12	2.72	0.46	2.6	2.6	0.49	3.3	3.78	0.08	6.6	5.89	0.08	5.88	4	0.19	2.43	1.6	0.55	3.03	6.47	0.46	3.13	0	0.58	2.6	2.78	0.73	2.12	2.72	0.46	5.88	4	0.19	3.13	0	0.58	3.03	6.47	0.46	2.43	1.6	0.55	5.88	4	0.19	3.7	1	0.22	7.14	3
2.12	2.72	0.46	2.6	2.6	0.49	3.3	3.78	0.08	6.6	5.89	0.08	5.88	4	0.19	2.43	1.6	0.55	3.03	6.47	0.46	3.13	0	0.58	2.6	2.78	0.73	2.12	2.72	0.46	5.88	4	0.19	3.13	0	0.58	3.03	6.47	0.46	2.6	2.6	0.49	5.88	4	0.19	3.7	1	0.22	3.7	1
2.12	2.72	0.46	2.6	2.6	0.49	3.3	3.78	0.08	6.6	5.89	0.08	5.88	4	0.19	2.43	1.6	0.55	3.03	6.47	0.46	2.53	6.13	0.28	2.6	2.78	0.73	2.12	2.72	0.46	5.88	4	0.19	3.13	0	0.58	3.03	6.47	0.46	2.43	1.6	0.55	5.88	4	0.19	3.7	1	0.22	3.7	1
2.12	2.72	0.46	2.6	2.6	0.49	3.3	3.78	0.08	6.6	5.89	0.08	5.88	4	0.19	2.6	2.6	0.49	3.03	6.47	0.46	2.6	2.6	0.49	3.3	3.78	0.08	2.12	2.72	0.46	5.88	4	0.19	3.13	0	0.58	3.03	6.47	0.46	2.43	1.6	0.55	5.88	4	0.19	3.7	1	0.22	3.7	1
2.12	2.72	0.46	7.14	3	0.08	2.6	2.78	0.73	6.6	5.89	0.08	5.88	4	0.19	2.43	1.6	0.55	6.6	5.89	0.08	3.3	3.78	0.08	3.3	3.78	0.08	2.12	2.72	0.46	5.88	4	0.19	3.13	0	0.58	7.69	4	0.22	2.6	2.6	0.49	7.69	4	0.22	2.6	2.6	0.49	3.03	2.43
2.12	2.72	0.46	7.14	3	0.08	2.6	2.78	0.73	6.6	5.89	0.08	5.88	4	0.19	2.43	1.6	0.55	6.6	5.89	0.08	3.3	3.78	0.08	3.3	3.78	0.08	2.12	2.72	0.46	5.88	4	0.19	3.13	0	0.58	7.69	4	0.22	2.6	2.6	0.49	7.69	4	0.22	2.6	2.6	0.49	3.03	2.43
2.12	2.72	0.46	7.14	3	0.08	3.3	3.78	0.08	6.6	5.89	0.08	5.88	4	0.19	2.43	1.6	0.55	3.03	2.43	0.2	2.6	2.78	0.73	2.6	2.78	0.73	2.12	2.72	0.46	7.14	3	0.08	3.13	0	0.58	7.14	3	0.08	2.6	2.6	0.49	5.88	4	0.19	7.69	4	0.22	2.6	2.6
2.12	2.72	0.46	7.14	3	0.08	3.3	3.78	0.08	6.6	5.89	0.08	5.88	4	0.19	2.43	1.6	0.55	6.6	5.89	0.08	2.12	2.95	0.42	3.3	3.78	0.08	7.14	3	0.08	5.88	4	0.19	3.13	0	0.58	7.69	4	0.22	7.69	4	0.22	5.88	4	0.19	3.7	1	0.22	7.14	3
2.12	2.72	0.46	7.14	3	0.08	3.3	3.78	0.08	6.6	5.89	0.08	5.88	4	0.19	2.43	1.6	0.55	6.6	5.89	0.08	2.43	1.6	0.55	3.3	3.78	0.08	7.14	3	0.08	5.88	4	0.19	3.13	0	0.58	5.21	4.43	0.38	7.69	4	0.22	5.88	4	0.19	3.7	1	0.22	7.14	3
2.12	2.72	0.46	7.14	3	0.08	3.3	3.78	0.08	6.6	5.89	0.08	5.88	4	0.19	2.43	1.6	0.55	6.25	8.08	0.43	2.6	2.78	0.73	3.3	3.78	0.08	7.69	4	0.22	5.88	4	0.19	3.13	0	0.58	7.69	4	0.22	7.69	4	0.22	5.88	4	0.19	3.7	1	0.22	3.7	1
2.12	2.72	0.46	7.14	3	0.08	3.3	3.78	0.08	6.6	5.89	0.08	5.88	4	0.19	2.43	1.6	0.55	6.25	8.08	0.43	2.6	2.78	0.73	3.3	3.78	0.08	7.69	4	0.22	5.88	4	0.19	3.13	0	0.58	7.69	4	0.22	7.69	4	0.22	5.88	4	0.19	3.7	1	0.22	7.14	3
2.12	2.72	0.46	7.14	3	0.08	3.3	3.78	0.08	6.6	5.89	0.08	5.88	4	0.19	2.43	1.6	0.55	6.25	8.08	0.43	2.6	2.78	0.73	3.3	3.78	0.08	7.69	4	0.22	5.88	4	0.19	3.13	0	0.58	2.12	2.95	0.42	2.6	2.6	0.49	5.88	4	0.19	3.7	1	0.22	3.7	1
2.12	2.72	0.46	7.14	3	0.08	3.3	3.78	0.08	6.6	5.89	0.08	5.88	4	0.19	2.43	1.6	0.55	3.03	6.47	0.46	7.14	3	0.08	3.3	3.78	0.08	2.12	2.72	0.46	5.88	4	0.19	3.13	0	0.58	7.69	4	0.22	2.6	2.6	0.49	5.88	4	0.19	3.7	1	0.22	3.7	1
2.12	2.72	0.46	7.14	3	0.08	7.14	3	0.08	3.7	1	0.22	5.88	4	0.19	1.79	4.77	0.27	5.88	4	0.19	2.53	6.13	0.28	2.6	2.78	0.73	3.7	1	0.22	2.6	2.6	0.49	2.6	2.6	0.49	7.69	4	0.22	6.6	5.89	0.08	6.6	5.89	0.08	7.14	3	0.08	7.69	4
2.12	2.72	0.46	6.25	8.08	0.43	3.7	1	0.22	2.12	2.72	0.46	7.14	3	0.08	3.57	4.66	0.14	5.88	4	0.19	2.12	2.95	0.42	5.88	4	0.19	2.12	2.95	0.42	7.69	4	0.22	2.6	2.6	0.49	2.12	2.72	0.46	3.13	0	0.58	3.3	3.78	0.08	7.69	4	0.22	2.7	3.95
2.7	3.95	0.26	7.69	4	0.22	2.7	3.95	0.26	6.6	5.89	0.08	5.88	4	0.19	2.43	1.6	0.55	3.03	6.47	0.46	2.6	2.78	0.73	2.6	2.78	0.73	2.43	1.6	0.55	5.88	4	0.19	2.6	2.6	0.49	5.88	4	0.19	7.14	3	0.08	6.6	5.89	0.08	7.69	4	0.22	7.14	3
2.7	3.95	0.26	7.69	4	0.22	2.7	3.95	0.26	6.6	5.89	0.08	5.88	4	0.19	2.43	1.6	0.55	3.03	6.47	0.46	2.6	2.78	0.73	2.6	2.78	0.73	2.43	1.6	0.55	5.88	4	0.19	2.6	2.6	0.49	5.88	4	0.19	7.14	3	0.08	6.6	5.89	0.08	7.69	4	0.22	7.14	3
2.7	3.95	0.26	7.69	4	0.22	2.7	3.95	0.26	6.6	5.89	0.08	5.88	4	0.19	2.43	1.6	0.55	3.03	6.47	0.46	2.6	2.78	0.73	2.6	2.78	0.73	2.43	1.6	0.55	5.88	4	0.19	2.6	2.6	0.49	5.88	4	0.19	7.14	3	0.08	6.6	5.89	0.08	7.69	4	0.22	7.14	3
2.7	3.95	0.26	5.88	4	0.19	2.6	2.78	0.73	6.6	5.89	0.08	5.88	4	0.19	2.43	1.6	0.55	6.6	5.89	0.08	2.12	2.95	0.42	3.3	3.78	0.08	2.6	2.6	0.49	5.88	4	0.19	3.13	0	0.58	7.14	3	0.08	3.7	1	0.22	5.88	4	0.19	2.6	2.6	0.49	3.7	1
2.7	3.95	0.26	5.88	4	0.19	2.7	3.95	0.26	6.6	5.89	0.08	5.88	4	0.19	2.43	1.6	0.55	6.6	5.89	0.08	2.6	2.78	0.73	2.6	2.78	0.73	3.03	2.43	0.2	5.88	4	0.19	2.6	2.6	0.49	5.88	4	0.19	7.69	4	0.22	6.6	5.89	0.08	7.69	4	0.22	7.69	4
2.7	3.95	0.26	5.88	4	0.19	2.7	3.95	0.26	6.6	5.89	0.08	5.88	4	0.19	2.43	1.6	0.55	6.6	5.89	0.08	2.6	2.78	0.73	2.6	2.78	0.73	2.12	2.72	0.46	5.88	4	0.19	2.6	2.6	0.49	5.88	4	0.19	7.69	4	0.22	6.6	5.89	0.08	7.69	4	0.22	7.69	4
2.7	3.95	0.26	5.88	4	0.19	2.7	3.95	0.26	6.6	5.89	0.08	5.88	4	0.19	2.43	1.6	0.55	3.03	6.47	0.46	2.6	2.78	0.73	2.6	2.78	0.73	2.43	1.6	0.55	5.88	4	0.19	2.6	2.6	0.49	5.88	4	0.19	7.14	3	0.08	6.6	5.89	0.08	7.69	4	0.22	7.14	3
2.7	3.95	0.26	2.6	2.6	0.49	2.6	2.78	0.73	6.6	5.89	0.08	5.88	4	0.19	2.43	1.6	0.55	3.03	6.47	0.46	2.6	2.78	0.73	3.13	0	0.58	2.43	1.6	0.55	5.88	4	0.19	2.6	2.6	0.49	5.88	4	0.19	2.43	1.6	0.55	6.6	5.89	0.08	3.7	1	0.22	6.6	5.89
2.7	3.95	0.26	2.6	2.6	0.49	2.6	2.78	0.73	6.6	5.89	0.08	5.88	4	0.19	2.43	1.6	0.55	3.03	6.47	0.46	2.6	2.78	0.73	3.13	0	0.58	2.43	1.6	0.55	5.88	4	0.19	2.6	2.6	0.49	5.88	4	0.19	2.43	1.6	0.55	6.6	5.89	0.08	3.7	1	0.22	6.6	5.89
2.7	3.95	0.26	7.14	3	0.08	3.3	3.78	0.08	6.6	5.89	0.08	5.88	4	0.19	2.43	1.6	0.55	6.6	5.89	0.08	3.13	0	0.58	2.6	2.78	0.73	2.6	2.6	0.49	7.69	4	0.22	3.13	0	0.58	7.69	4	0.22	3.7	1	0.22	5.88	4	0.19	5.88	4	0.19	7.14	3
2.7	3.95	0.26	7.14	3	0.08	3.3	3.78	0.08	6.6	5.89	0.08	5.88	4	0.19	2.43	1.6	0.55	6.6	5.89	0.08	2.43	1.6	0.55	2.6	2.78	0.73	7.69	4	0.22	7.69	4	0.22	3.13	0	0.58	7.69	4	0.22	7.14	3	0.08	5.88	4	0.19	5.88	4	0.19	7.14	3
2.7	3.95	0.26	7.14	3	0.08	5.88	4	0.19	2.12	2.95	0.42	7.69	4	0.22	2.7	3.95	0.26	6.25	8.08	0.43	2.6	2.6	0.49	2.12	2.95	0.42	6.6	5.89	0.08	2.43	1.6	0.55	3.7	1	0.22	7.14	3	0.08	3.7	1	0.22	5.88	4	0.19	2.7	3.95	0.26	7.14	3
2.53	6.13	0.28	3.03	2.43	0.2	7.14	3	0.08	2.12	2.72	0.46	3.13	0	0.58	3.57	4.66	0.14	2.53	6.13	0.28	2.53	6.13	0.28	3.7	1	0.22	5.88	4	0.19	7.14	3	0.08	2.12	2.72	0.46	3.13	0	0.58	6.6	5.89	0.08	3.57	4.66	0.14	2.43	1.6	0.55	3.03	2.43
2.53	6.13	0.28	3.3	3.78	0.08	2.6	2.78	0.73	6.6	5.89	0.08	5.88	4	0.19	2.43	1.6	0.55	6.6	5.89	0.08	2.6	2.6	0.49	2.12	2.95	0.42	3.3	3.78	0.08	5.21	4.43	0.38	2.43	1.6	0.55	7.69	4	0.22	6.6	5.89	0.08	6.6	5.89	0.08	2.43	1.6	0.55	3.7	1
2.53	6.13	0.28	7.69	4	0.22	6.25	8.08	0.43	1.79	4.77	0.27	3.3	3.78	0.08	3.3	3.78	0.08	5.21	4.43	0.38	3.7	1	0.22	3.7	1	0.22	3.03	2.43	0.2	3.03	2.43	0.2	6.6	5.89	0.08	7.14	3	0.08	3.03	2.43	0.2	2.12	2.95	0.42	2.12	2.72	0.46	3.03	2.43
2.53	6.13	0.28	7.69	4	0.22	6.25	8.08	0.43	1.79	4.77	0.27	3.3	3.78	0.08	3.3	3.78	0.08	5.21	4.43	0.38	3.7	1	0.22	3.7	1	0.22	3.03	2.43	0.2	3.03	2.43	0.2	6.6	5.89	0.08	7.14	3	0.08	3.03	2.43	0.2	2.12	2.95	0.42	2.12	2.72	0.46	3.03	2.43
2.53	6.13	0.28	7.69	4	0.22	6.25	8.08	0.43	1.79	4.77	0.27	3.3	3.78	0.08	3.3	3.78	0.08	5.21	4.43	0.38	3.7	1	0.22	7.14	3	0.08	3.03	2.43	0.2	3.03	2.43	0.2	6.6	5.89	0.08	7.14	3	0.08	3.03	2.43	0.2	2.12	2.95	0.42	2.12	2.72	0.46	3.03	2.43
2.53	6.13	0.28	2.6	2.6	0.49	2.12	2.95	0.42	2.43	1.6	0.55	2.6	2.78	0.73	3.03	6.47	0.46	3.13	0	0.58	2.12	2.95	0.42	3.13	0	0.58	3.13	0	0.58	5.21	4.43	0.38	2.6	2.6	0.49	3.7	1	0.22	6.6	5.89	0.08	5.88	4	0.19	3.3	3.78	0.08	3.7	1
2.53	6.13	0.28	7.14	3	0.08	7.69	4	0.22	6.6	5.89	0.08	5.88	4	0.19	2.6	2.6	0.49	3.03	6.47	0.46	3.3	3.78	0.08	3.3	3.78	0.08	2.6	2.6	0.49	5.88	4	0.19	3.13	0	0.58	5.21	4.43	0.38	3.7	1	0.22	5.88	4	0.19	3.7	1	0.22	2.43	1.6
2.53	6.13	0.28	7.14	3	0.08	2.6	2.6	0.49	6.6	5.89	0.08	5.88	4	0.19	3.7	1	0.22	3.03	6.47	0.46	3.3	3.78	0.08	3.3	3.78	0.08	2.6	2.6	0.49	5.88	4	0.19	3.13	0	0.58	5.21	4.43	0.38	3.7	1	0.22	5.88	4	0.19	3.7	1	0.22	2.43	1.6
2.53	6.13	0.28	7.14	3	0.08	2.6	2.6	0.49	6.6	5.89	0.08	5.88	4	0.19	3.7	1	0.22	3.03	6.47	0.46	3.3	3.78	0.08	3.3	3.78	0.08	2.6	2.6	0.49	5.88	4	0.19	3.13	0	0.58	5.21	4.43	0.38	3.7	1	0.22	5.88	4	0.19	3.7	1	0.22	2.43	1.6
2.53	6.13	0.28	7.14	3	0.08	2.6	2.6	0.49	6.6	5.89	0.08	5.88	4	0.19	3.7	1	0.22	3.03	6.47	0.46	3.3	3.78	0.08	3.3	3.78	0.08	2.6	2.6	0.49	5.88	4	0.19	3.13	0	0.58	5.21	4.43	0.38	3.7	1	0.22	5.88	4	0.19	3.7	1	0.22	2.43	1.6
2.53	6.13	0.28	7.14	3	0.08	2.6	2.6	0.49	6.6	5.89	0.08	5.88	4	0.19	2.43	1.6	0.55	3.03	6.47	0.46	2.6	2.78	0.73	2.6	2.78	0.73	2.12	2.72	0.46	5.88	4	0.19	3.13	0	0.58	1.79	4.77	0.27	3.13	0	0.58	7.69	4	0.22	2.6	2.6	0.49	5.88	4
2.43	1.6	0.55	3.7	1	0.22	2.6	2.6	0.49	6.6	5.89	0.08	5.88	4	0.19	2.43	1.6	0.55	6.6	5.89	0.08	3.3	3.78	0.08	2.6	2.78	0.73	2.12	2.72	0.46	5.88	4	0.19	3.13	0	0.58	5.21	4.43	0.38	2.43	1.6	0.55	5.88	4	0.19	3.7	1	0.22	3.03	2.43
2.43	1.6	0.55	3.3	3.78	0.08	5.88	4	0.19	7.69	4	0.22	2.53	6.13	0.28	6.25	8.08	0.43	1.79	4.77	0.27	2.6	2.6	0.49	5.88	4	0.19	2.6	2.78	0.73	2.12	2.95	0.42	1.79	4.77	0.27	7.69	4	0.22	2.12	2.72	0.46	2.53	6.13	0.28	2.43	1.6	0.55	2.7	3.95
2.43	1.6	0.55	7.69	4	0.22	2.7	3.95	0.26	6.6	5.89	0.08	5.88	4	0.19	2.43	1.6	0.55	3.03	6.47	0.46	3.3	3.78	0.08	3.3	3.78	0.08	2.6	2.6	0.49	5.88	4	0.19	3.13	0	0.58	2.43	1.6	0.55	2.6	2.6	0.49	5.88	4	0.19	3.7	1	0.22	3.03	2.43
2.43	1.6	0.55	7.69	4	0.22	2.7	3.95	0.26	3.03	6.47	0.46	5.88	4	0.19	2.43	1.6	0.55	3.03	6.47	0.46	3.3	3.78	0.08	3.3	3.78	0.08	2.6	2.6	0.49	5.88	4	0.19	3.13	0	0.58	2.43	1.6	0.55	7.14	3	0.08	5.88	4	0.19	3.7	1	0.22	3.03	2.43
2.43	1.6	0.55	5.88	4	0.19	3.3	3.78	0.08	6.6	5.89	0.08	5.88	4	0.19	2.43	1.6	0.55	6.6	5.89	0.08	2.53	6.13	0.28	3.3	3.78	0.08	2.6	2.6	0.49	5.88	4	0.19	3.13	0	0.58	3.13	0	0.58	2.6	2.6	0.49	5.88	4	0.19	2.6	2.6	0.49	2.6	2.6
2.43	1.6	0.55	5.21	4.43	0.38	2.43	1.6	0.55	6.6	5.89	0.08	5.88	4	0.19	3.3	3.78	0.08	3.03	6.47	0.46	2.12	2.95	0.42	2.6	2.78	0.73	2.12	2.95	0.42	5.88	4	0.19	3.13	0	0.58	5.21	4.43	0.38	7.14	3	0.08	5.88	4	0.19	7.69	4	0.22	2.6	2.6
2.43	1.6	0.55	5.21	4.43	0.38	2.6	2.6	0.49	6.6	5.89	0.08	5.88	4	0.19	3.7	1	0.22	3.03	6.47	0.46	3.3	3.78	0.08	2.6	2.78	0.73	2.12	2.72	0.46	5.88	4	0.19	3.13	0	0.58	5.21	4.43	0.38	3.7	1	0.22	5.88	4	0.19	3.7	1	0.22	2.43	1.6
2.43	1.6	0.55	2.43	1.6	0.55	3.3	3.78	0.08	6.6	5.89	0.08	5.88	4	0.19	2.43	1.6	0.55	3.03	6.47	0.46	2.7	3.95	0.26	2.43	1.6	0.55	2.6	2.78	0.73	6.25	8.08	0.43	1.79	4.77	0.27	2.6	2.6	0.49	5.88	4	0.19	5.88	4	0.19	6.6	5.89	0.08	2.43	1.6
2.43	1.6	0.55	7.14	3	0.08	7.69	4	0.22	6.6	5.89	0.08	5.88	4	0.19	3.7	1	0.22	3.03	6.47	0.46	3.3	3.78	0.08	2.6	2.78	0.73	2.12	2.72	0.46	5.88	4	0.19	3.13	0	0.58	5.21	4.43	0.38	3.7	1	0.22	5.88	4	0.19	3.7	1	0.22	2.43	1.6
2.43	1.6	0.55	7.14	3	0.08	7.69	4	0.22	6.6	5.89	0.08	5.88	4	0.19	3.7	1	0.22	3.03	6.47	0.46	3.3	3.78	0.08	2.6	2.78	0.73	2.12	2.72	0.46	5.88	4	0.19	3.13	0	0.58	5.21	4.43	0.38	2.6	2.6	0.49	5.88	4	0.19	3.7	1	0.22	2.43	1.6
2.43	1.6	0.55	7.14	3	0.08	2.43	1.6	0.55	6.6	5.89	0.08	5.88	4	0.19	3.7	1	0.22	3.03	6.47	0.46	2.6	2.78	0.73	3.3	3.78	0.08	2.12	2.72	0.46	5.88	4	0.19	3.13	0	0.58	5.21	4.43	0.38	3.7	1	0.22	5.88	4	0.19	3.7	1	0.22	2.43	1.6
2.43	1.6	0.55	7.14	3	0.08	2.43	1.6	0.55	6.6	5.89	0.08	5.88	4	0.19	3.7	1	0.22	3.03	6.47	0.46	2.6	2.78	0.73	3.3	3.78	0.08	2.12	2.72	0.46	5.88	4	0.19	3.13	0	0.58	5.21	4.43	0.38	3.7	1	0.22	5.88	4	0.19	7.69	4	0.22	7.69	4
2.43	1.6	0.55	7.14	3	0.08	2.43	1.6	0.55	6.6	5.89	0.08	5.88	4	0.19	3.7	1	0.22	3.03	6.47	0.46	3.3	3.78	0.08	2.6	2.78	0.73	2.12	2.72	0.46	5.88	4	0.19	3.13	0	0.58	5.21	4.43	0.38	3.7	1	0.22	5.88	4	0.19	3.7	1	0.22	2.43	1.6
2.43	1.6	0.55	7.14	3	0.08	2.43	1.6	0.55	6.6	5.89	0.08	5.88	4	0.19	3.7	1	0.22	3.03	6.47	0.46	3.3	3.78	0.08	2.6	2.78	0.73	2.12	2.72	0.46	5.88	4	0.19	3.13	0	0.58	5.21	4.43	0.38	3.7	1	0.22	5.88	4	0.19	3.7	1	0.22	2.43	1.6
2.43	1.6	0.55	7.14	3	0.08	2.43	1.6	0.55	6.6	5.89	0.08	5.88	4	0.19	3.7	1	0.22	3.03	6.47	0.46	3.3	3.78	0.08	2.6	2.78	0.73	2.12	2.72	0.46	5.88	4	0.19	3.13	0	0.58	5.21	4.43	0.38	3.7	1	0.22	5.88	4	0.19	3.7	1	0.22	2.43	1.6
2.43	1.6	0.55	7.14	3	0.08	2.43	1.6	0.55	6.6	5.89	0.08	5.88	4	0.19	3.7	1	0.22	3.03	6.47	0.46	3.3	3.78	0.08	2.6	2.78	0.73	2.12	2.72	0.46	5.88	4	0.19	3.13	0	0.58	5.21	4.43	0.38	3.7	1	0.22	5.88	4	0.19	3.7	1	0.22	2.43	1.6
2.43	1.6	0.55	7.14	3	0.08	2.43	1.6	0.55	6.6	5.89	0.08	5.88	4	0.19	3.7	1	0.22	3.03	6.47	0.46	3.3	3.78	0.08	2.6	2.78	0.73	2.12	2.72	0.46	5.88	4	0.19	3.13	0	0.58	5.21	4.43	0.38	3.7	1	0.22	5.88	4	0.19	3.7	1	0.22	2.43	1.6
2.43	1.6	0.55	7.14	3	0.08	2.43	1.6	0.55	6.6	5.89	0.08	5.88	4	0.19	3.7	1	0.22	3.03	6.47	0.46	3.3	3.78	0.08	2.6	2.78	0.73	2.12	2.72	0.46	5.88	4	0.19	3.13	0	0.58	5.21	4.43	0.38	3.7	1	0.22	5.88	4	0.19	3.7	1	0.22	2.43	1.6
2.43	1.6	0.55	7.14	3	0.08	2.43	1.6	0.55	6.6	5.89	0.08	5.88	4	0.19	3.7	1	0.22	3.03	6.47	0.46	3.3	3.78	0.08	2.6	2.78	0.73	2.12	2.72	0.46	5.88	4	0.19	3.13	0	0.58	5.21	4.43	0.38	3.7	1	0.22	5.88	4	0.19	3.13	0	0.58	2.43	1.6
2.43	1.6	0.55	7.14	3	0.08	2.43	1.6	0.55	6.6	5.89	0.08	5.88	4	0.19	3.7	1	0.22	3.03	6.47	0.46	3.3	3.78	0.08	2.6	2.78	0.73	2.12	2.72	0.46	5.88	4	0.19	3.13	0	0.58	5.21	4.43	0.38	3.7	1	0.22	7.14	3	0.08	3.7	1	0.22	2.43	1.6
2.43	1.6	0.55	7.14	3	0.08	2.43	1.6	0.55	6.6	5.89	0.08	5.88	4	0.19	3.7	1	0.22	3.03	6.47	0.46	3.3	3.78	0.08	2.6	2.78	0.73	2.12	2.72	0.46	5.88	4	0.19	3.13	0	0.58	5.21	4.43	0.38	7.14	3	0.08	5.88	4	0.19	3.7	1	0.22	2.43	1.6
2.43	1.6	0.55	7.14	3	0.08	2.43	1.6	0.55	6.6	5.89	0.08	5.88	4	0.19	3.7	1	0.22	3.03	6.47	0.46	3.3	3.78	0.08	2.6	2.78	0.73	2.12	2.72	0.46	5.88	4	0.19	3.13	0	0.58	5.21	4.43	0.38	7.14	3	0.08	5.88	4	0.19	7.14	3	0.08	2.43	1.6
2.43	1.6	0.55	7.14	3	0.08	2.43	1.6	0.55	6.6	5.89	0.08	5.88	4	0.19	3.7	1	0.22	3.03	6.47	0.46	3.3	3.78	0.08	2.6	2.78	0.73	2.43	1.6	0.55	5.88	4	0.19	3.13	0	0.58	7.69	4	0.22	3.7	1	0.22	5.88	4	0.19	2.6	2.6	0.49	2.6	2.6
2.43	1.6	0.55	7.14	3	0.08	2.43	1.6	0.55	6.6	5.89	0.08	5.88	4	0.19	3.7	1	0.22	3.03	6.47	0.46	3.3	3.78	0.08	2.6	2.78	0.73	2.6	2.6	0.49	5.88	4	0.19	3.13	0	0.58	5.21	4.43	0.38	3.7	1	0.22	5.88	4	0.19	3.7	1	0.22	2.43	1.6
2.43	1.6	0.55	7.14	3	0.08	2.43	1.6	0.55	6.6	5.89	0.08	5.88	4	0.19	3.7	1	0.22	3.03	6.47	0.46	3.3	3.78	0.08	3.3	3.78	0.08	2.12	2.72	0.46	5.88	4	0.19	3.13	0	0.58	5.21	4.43	0.38	3.7	1	0.22	5.88	4	0.19	2.6	2.6	0.49	7.69	4
2.43	1.6	0.55	7.14	3	0.08	2.43	1.6	0.55	6.6	5.89	0.08	5.88	4	0.19	3.13	0	0.58	3.03	6.47	0.46	3.3	3.78	0.08	2.6	2.78	0.73	2.12	2.72	0.46	5.88	4	0.19	3.13	0	0.58	5.21	4.43	0.38	3.7	1	0.22	5.88	4	0.19	3.7	1	0.22	2.43	1.6
2.43	1.6	0.55	7.14	3	0.08	2.43	1.6	0.55	6.6	5.89	0.08	5.88	4	0.19	3.13	0	0.58	3.03	6.47	0.46	3.3	3.78	0.08	2.6	2.78	0.73	2.12	2.72	0.46	5.88	4	0.19	3.13	0	0.58	5.21	4.43	0.38	3.7	1	0.22	5.88	4	0.19	3.7	1	0.22	2.43	1.6
2.43	1.6	0.55	7.14	3	0.08	2.6	2.6	0.49	6.6	5.89	0.08	5.88	4	0.19	3.7	1	0.22	3.03	6.47	0.46	2.6	2.78	0.73	3.3	3.78	0.08	2.12	2.72	0.46	5.88	4	0.19	3.13	0	0.58	1.79	4.77	0.27	3.7	1	0.22	6.6	5.89	0.08	2.43	1.6	0.55	6.6	5.89
2.43	1.6	0.55	7.14	3	0.08	2.6	2.6	0.49	6.6	5.89	0.08	5.88	4	0.19	3.7	1	0.22	3.03	6.47	0.46	3.3	3.78	0.08	3.3	3.78	0.08	2.12	2.95	0.42	5.88	4	0.19	3.13	0	0.58	7.69	4	0.22	3.7	1	0.22	5.88	4	0.19	3.7	1	0.22	2.43	1.6
2.43	1.6	0.55	7.14	3	0.08	2.6	2.6	0.49	6.6	5.89	0.08	5.88	4	0.19	3.7	1	0.22	3.03	6.47	0.46	3.3	3.78	0.08	3.3	3.78	0.08	2.6	2.6	0.49	5.88	4	0.19	3.13	0	0.58	5.21	4.43	0.38	3.7	1	0.22	5.88	4	0.19	3.7	1	0.22	2.43	1.6
2.6	2.6	0.49	3.3	3.78	0.08	3.3	3.78	0.08	6.6	5.89	0.08	5.88	4	0.19	2.43	1.6	0.55	3.03	6.47	0.46	2.6	2.6	0.49	1.79	4.77	0.27	7.69	4	0.22	7.69	4	0.22	2.43	1.6	0.55	7.14	3	0.08	7.69	4	0.22	6.6	5.89	0.08	2.43	1.6	0.55	2.43	1.6
2.6	2.6	0.49	3.3	3.78	0.08	6.6	5.89	0.08	5.88	4	0.19	2.43	1.6	0.55	3.03	6.47	0.46	3.7	1	0.22	3.13	0	0.58	2.6	2.78	0.73	2.12	2.72	0.46	5.88	4	0.19	2.6	2.6	0.49	5.88	4	0.19	7.69	4	0.22	2.43	1.6	0.55	7.69	4	0.22	7.69	4
2.6	2.6	0.49	3.3	3.78	0.08	6.6	5.89	0.08	5.88	4	0.19	2.43	1.6	0.55	3.03	6.47	0.46	3.7	1	0.22	3.13	0	0.58	2.6	2.78	0.73	2.12	2.72	0.46	5.88	4	0.19	2.6	2.6	0.49	5.88	4	0.19	7.14	3	0.08	7.69	4	0.22	7.69	4	0.22	7.69	4
2.6	2.6	0.49	3.3	3.78	0.08	6.6	5.89	0.08	5.88	4	0.19	2.43	1.6	0.55	3.03	6.47	0.46	2.7	3.95	0.26	2.6	2.78	0.73	2.6	2.78	0.73	2.12	2.72	0.46	5.88	4	0.19	2.6	2.6	0.49	5.88	4	0.19	3.7	1	0.22	6.6	5.89	0.08	7.69	4	0.22	7.14	3
2.6	2.6	0.49	3.3	3.78	0.08	6.6	5.89	0.08	5.88	4	0.19	2.43	1.6	0.55	3.03	6.47	0.46	2.53	6.13	0.28	2.12	2.95	0.42	2.6	2.78	0.73	2.43	1.6	0.55	5.88	4	0.19	2.6	2.6	0.49	5.88	4	0.19	7.14	3	0.08	6.6	5.89	0.08	7.69	4	0.22	7.14	3
2.6	2.6	0.49	7.69	4	0.22	2.6	2.78	0.73	6.6	5.89	0.08	5.88	4	0.19	2.43	1.6	0.55	3.03	6.47	0.46	3.3	3.78	0.08	2.6	2.78	0.73	5.88	4	0.19	5.88	4	0.19	3.13	0	0.58	7.69	4	0.22	7.14	3	0.08	5.88	4	0.19	2.6	2.6	0.49	2.6	2.6
2.6	2.6	0.49	7.69	4	0.22	3.3	3.78	0.08	6.6	5.89	0.08	5.88	4	0.19	2.6	2.78	0.73	6.6	5.89	0.08	2.43	1.6	0.55	3.3	3.78	0.08	2.12	2.72	0.46	5.88	4	0.19	3.13	0	0.58	7.69	4	0.22	2.6	2.6	0.49	5.88	4	0.19	7.69	4	0.22	3.7	1
2.6	2.6	0.49	7.69	4	0.22	3.3	3.78	0.08	6.6	5.89	0.08	5.88	4	0.19	2.43	1.6	0.55	3.03	6.47	0.46	3.3	3.78	0.08	3.3	3.78	0.08	2.12	2.72	0.46	5.88	4	0.19	3.13	0	0.58	3.03	6.47	0.46	2.43	1.6	0.55	5.88	4	0.19	3.7	1	0.22	3.7	1
2.6	2.6	0.49	7.69	4	0.22	3.3	3.78	0.08	3.03	6.47	0.46	5.88	4	0.19	2.43	1.6	0.55	3.03	6.47	0.46	3.3	3.78	0.08	2.6	2.78	0.73	2.12	2.72	0.46	5.88	4	0.19	3.13	0	0.58	3.7	1	0.22	3.7	1	0.22	5.88	4	0.19	3.7	1	0.22	3.03	6.47
2.6	2.6	0.49	7.69	4	0.22	2.7	3.95	0.26	6.6	5.89	0.08	5.88	4	0.19	2.43	1.6	0.55	3.03	6.47	0.46	2.6	2.78	0.73	3.3	3.78	0.08	2.12	2.72	0.46	5.88	4	0.19	3.13	0	0.58	2.43	1.6	0.55	2.43	1.6	0.55	5.88	4	0.19	3.7	1	0.22	3.03	2.43
2.6	2.6	0.49	7.69	4	0.22	2.7	3.95	0.26	6.6	5.89	0.08	5.88	4	0.19	2.43	1.6	0.55	3.03	6.47	0.46	2.6	2.78	0.73	3.3	3.78	0.08	2.12	2.72	0.46	5.88	4	0.19	3.13	0	0.58	2.43	1.6	0.55	2.43	1.6	0.55	5.88	4	0.19	3.7	1	0.22	3.03	2.43
2.6	2.6	0.49	7.69	4	0.22	2.6	2.6	0.49	6.6	5.89	0.08	5.88	4	0.19	2.43	1.6	0.55	3.03	6.47	0.46	2.12	2.95	0.42	2.6	2.78	0.73	2.12	2.72	0.46	5.88	4	0.19	3.13	0	0.58	1.79	4.77	0.27	3.13	0	0.58	7.69	4	0.22	2.6	2.6	0.49	5.88	4
2.6	2.6	0.49	5.88	4	0.19	2.6	2.78	0.73	3.03	6.47	0.46	5.21	4.43	0.38	3.7	1	0.22	6.25	8.08	0.43	3.13	0	0.58	2.6	2.78	0.73	3.7	1	0.22	3.13	0	0.58	3.13	0	0.58	7.69	4	0.22	3.7	1	0.22	7.14	3	0.08	7.14	3	0.08	2.6	2.6
2.6	2.6	0.49	5.88	4	0.19	3.3	3.78	0.08	6.6	5.89	0.08	5.88	4	0.19	2.43	1.6	0.55	6.6	5.89	0.08	3.3	3.78	0.08	3.3	3.78	0.08	7.69	4	0.22	5.88	4	0.19	3.13	0	0.58	3.13	0	0.58	2.6	2.6	0.49	5.88	4	0.19	3.7	1	0.22	3.7	1
2.6	2.6	0.49	2.53	6.13	0.28	3.3	3.78	0.08	6.6	5.89	0.08	5.88	4	0.19	2.43	1.6	0.55	3.03	6.47	0.46	3.3	3.78	0.08	3.3	3.78	0.08	2.12	2.72	0.46	5.88	4	0.19	3.13	0	0.58	3.03	6.47	0.46	2.43	1.6	0.55	5.88	4	0.19	3.7	1	0.22	3.7	1
2.6	2.6	0.49	2.43	1.6	0.55	2.43	1.6	0.55	6.6	5.89	0.08	5.88	4	0.19	3.7	1	0.22	6.6	5.89	0.08	3.3	3.78	0.08	3.3	3.78	0.08	2.12	2.72	0.46	5.88	4	0.19	3.13	0	0.58	5.21	4.43	0.38	3.7	1	0.22	5.88	4	0.19	3.7	1	0.22	2.43	1.6
2.6	2.6	0.49	2.6	2.6	0.49	3.3	3.78	0.08	6.6	5.89	0.08	5.88	4	0.19	2.43	1.6	0.55	3.03	6.47	0.46	3.3	3.78	0.08	2.6	2.78	0.73	2.6	2.78	0.73	5.88	4	0.19	3.13	0	0.58	5.88	4	0.19	7.69	4	0.22	5.88	4	0.19	3.7	1	0.22	3.7	1
2.6	2.6	0.49	2.6	2.6	0.49	3.3	3.78	0.08	6.6	5.89	0.08	5.88	4	0.19	2.43	1.6	0.55	3.03	6.47	0.46	3.3	3.78	0.08	3.13	0	0.58	2.12	2.72	0.46	5.88	4	0.19	3.13	0	0.58	3.03	6.47	0.46	3.13	0	0.58	5.88	4	0.19	2.6	2.6	0.49	2.43	1.6
2.6	2.6	0.49	2.6	2.6	0.49	3.3	3.78	0.08	6.6	5.89	0.08	5.88	4	0.19	2.43	1.6	0.55	3.03	6.47	0.46	1.79	4.77	0.27	3.3	3.78	0.08	2.12	2.72	0.46	5.88	4	0.19	3.13	0	0.58	3.03	6.47	0.46	3.13	0	0.58	5.88	4	0.19	2.43	1.6	0.55	3.7	1
2.6	2.6	0.49	7.14	3	0.08	3.3	3.78	0.08	6.6	5.89	0.08	5.88	4	0.19	2.6	2.6	0.49	3.03	6.47	0.46	2.6	2.6	0.49	3.3	3.78	0.08	2.12	2.72	0.46	5.88	4	0.19	3.13	0	0.58	3.03	6.47	0.46	2.43	1.6	0.55	5.88	4	0.19	3.7	1	0.22	3.7	1
2.6	2.6	0.49	7.14	3	0.08	7.69	4	0.22	6.6	5.89	0.08	5.88	4	0.19	3.7	1	0.22	3.03	6.47	0.46	3.3	3.78	0.08	2.6	2.78	0.73	2.12	2.72	0.46	5.88	4	0.19	3.13	0	0.58	5.21	4.43	0.38	2.6	2.6	0.49	5.88	4	0.19	3.7	1	0.22	3.03	2.43
2.6	2.6	0.49	7.14	3	0.08	7.69	4	0.22	6.6	5.89	0.08	5.88	4	0.19	3.7	1	0.22	3.03	6.47	0.46	3.3	3.78	0.08	2.6	2.78	0.73	2.12	2.72	0.46	5.88	4	0.19	3.13	0	0.58	5.21	4.43	0.38	2.6	2.6	0.49	5.88	4	0.19	3.7	1	0.22	3.03	2.43
2.6	2.6	0.49	7.14	3	0.08	2.43	1.6	0.55	6.6	5.89	0.08	5.88	4	0.19	3.7	1	0.22	3.03	6.47	0.46	3.3	3.78	0.08	2.6	2.78	0.73	2.12	2.72	0.46	5.88	4	0.19	3.13	0	0.58	5.21	4.43	0.38	2.6	2.6	0.49	5.88	4	0.19	2.6	2.6	0.49	2.43	1.6
2.6	2.6	0.49	7.14	3	0.08	2.43	1.6	0.55	6.6	5.89	0.08	5.88	4	0.19	3.7	1	0.22	3.03	6.47	0.46	3.3	3.78	0.08	3.3	3.78	0.08	2.12	2.72	0.46	5.88	4	0.19	3.13	0	0.58	7.69	4	0.22	2.6	2.6	0.49	5.88	4	0.19	3.7	1	0.22	2.43	1.6
2.6	2.6	0.49	7.14	3	0.08	2.6	2.6	0.49	6.6	5.89	0.08	5.88	4	0.19	2.43	1.6	0.55	3.03	6.47	0.46	2.6	2.78	0.73	2.6	2.78	0.73	2.12	2.72	0.46	5.88	4	0.19	3.13	0	0.58	5.21	4.43	0.38	3.13	0	0.58	5.88	4	0.19	2.6	2.6	0.49	7.69	4
2.6	2.6	0.49	7.14	3	0.08	2.6	2.6	0.49	6.6	5.89	0.08	5.88	4	0.19	3.03	6.47	0.46	3.03	6.47	0.46	2.12	2.95	0.42	2.6	2.78	0.73	2.12	2.72	0.46	5.88	4	0.19	3.13	0	0.58	1.79	4.77	0.27	3.13	0	0.58	7.69	4	0.22	2.6	2.6	0.49	5.88	4
2.6	2.6	0.49	7.14	3	0.08	7.14	3	0.08	6.6	5.89	0.08	5.88	4	0.19	2.43	1.6	0.55	3.03	6.47	0.46	3.3	3.78	0.08	3.3	3.78	0.08	2.12	2.72	0.46	5.88	4	0.19	3.13	0	0.58	5.21	4.43	0.38	3.7	1	0.22	5.88	4	0.19	2.43	1.6	0.55	5.88	4
2.6	2.6	0.49	7.14	3	0.08	7.14	3	0.08	6.6	5.89	0.08	5.88	4	0.19	2.43	1.6	0.55	3.03	6.47	0.46	3.3	3.78	0.08	3.3	3.78	0.08	2.12	2.72	0.46	5.88	4	0.19	3.13	0	0.58	7.14	3	0.08	3.7	1	0.22	5.88	4	0.19	2.43	1.6	0.55	5.88	4
7.14	3	0.08	2.6	2.78	0.73	6.6	5.89	0.08	5.88	4	0.19	2.43	1.6	0.55	3.03	6.47	0.46	2.6	2.78	0.73	2.6	2.6	0.49	2.6	2.78	0.73	3.7	1	0.22	7.69	4	0.22	2.43	1.6	0.55	7.14	3	0.08	7.14	3	0.08	5.88	4	0.19	2.43	1.6	0.55	2.43	1.6
7.14	3	0.08	7.69	4	0.22	2.6	2.78	0.73	6.6	5.89	0.08	5.88	4	0.19	3.7	1	0.22	3.03	6.47	0.46	3.3	3.78	0.08	2.6	2.78	0.73	5.88	4	0.19	5.88	4	0.19	3.13	0	0.58	5.88	4	0.19	2.43	1.6	0.55	5.21	4.43	0.38	3.7	1	0.22	2.6	2.6
7.14	3	0.08	7.69	4	0.22	3.3	3.78	0.08	6.6	5.89	0.08	5.88	4	0.19	2.43	1.6	0.55	6.6	5.89	0.08	3.3	3.78	0.08	3.3	3.78	0.08	2.6	2.6	0.49	5.21	4.43	0.38	3.13	0	0.58	3.7	1	0.22	5.88	4	0.19	5.88	4	0.19	3.7	1	0.22	3.7	1
7.14	3	0.08	7.69	4	0.22	3.3	3.78	0.08	6.6	5.89	0.08	5.88	4	0.19	2.43	1.6	0.55	3.03	6.47	0.46	3.3	3.78	0.08	3.3	3.78	0.08	2.43	1.6	0.55	5.88	4	0.19	3.13	0	0.58	5.21	4.43	0.38	3.7	1	0.22	5.88	4	0.19	2.43	1.6	0.55	2.43	1.6
7.14	3	0.08	7.69	4	0.22	3.3	3.78	0.08	6.6	5.89	0.08	5.88	4	0.19	2.43	1.6	0.55	3.03	6.47	0.46	2.7	3.95	0.26	3.3	3.78	0.08	2.12	2.72	0.46	5.88	4	0.19	3.13	0	0.58	7.69	4	0.22	6.6	5.89	0.08	5.88	4	0.19	3.7	1	0.22	7.69	4
7.14	3	0.08	7.69	4	0.22	3.3	3.78	0.08	6.6	5.89	0.08	5.88	4	0.19	2.43	1.6	0.55	3.03	6.47	0.46	2.7	3.95	0.26	3.3	3.78	0.08	2.12	2.72	0.46	5.88	4	0.19	3.13	0	0.58	7.69	4	0.22	6.6	5.89	0.08	5.88	4	0.19	3.7	1	0.22	7.14	3
7.14	3	0.08	7.69	4	0.22	3.3	3.78	0.08	6.6	5.89	0.08	5.88	4	0.19	2.43	1.6	0.55	3.03	6.47	0.46	2.6	2.6	0.49	3.3	3.78	0.08	7.69	4	0.22	5.21	4.43	0.38	3.13	0	0.58	5.21	4.43	0.38	7.14	3	0.08	5.88	4	0.19	3.03	2.43	0.2	7.69	4
7.14	3	0.08	7.69	4	0.22	3.3	3.78	0.08	3.03	6.47	0.46	5.88	4	0.19	2.43	1.6	0.55	3.03	6.47	0.46	2.7	3.95	0.26	3.3	3.78	0.08	2.12	2.72	0.46	5.88	4	0.19	3.13	0	0.58	5.88	4	0.19	7.14	3	0.08	5.88	4	0.19	3.7	1	0.22	5.88	4
7.14	3	0.08	7.69	4	0.22	2.7	3.95	0.26	6.6	5.89	0.08	5.88	4	0.19	2.43	1.6	0.55	3.03	6.47	0.46	3.3	3.78	0.08	3.3	3.78	0.08	5.21	4.43	0.38	5.88	4	0.19	3.13	0	0.58	2.6	2.6	0.49	2.43	1.6	0.55	5.88	4	0.19	3.7	1	0.22	3.03	2.43
7.14	3	0.08	7.69	4	0.22	2.6	2.6	0.49	6.6	5.89	0.08	5.88	4	0.19	2.43	1.6	0.55	3.03	6.47	0.46	2.6	2.78	0.73	3.3	3.78	0.08	2.12	2.72	0.46	5.88	4	0.19	3.13	0	0.58	6.6	5.89	0.08	7.14	3	0.08	5.88	4	0.19	3.7	1	0.22	3.03	2.43
7.14	3	0.08	7.69	4	0.22	2.6	2.6	0.49	6.6	5.89	0.08	5.88	4	0.19	2.43	1.6	0.55	3.03	6.47	0.46	2.6	2.78	0.73	3.3	3.78	0.08	2.12	2.72	0.46	5.88	4	0.19	3.13	0	0.58	6.6	5.89	0.08	7.14	3	0.08	5.88	4	0.19	2.6	2.6	0.49	3.03	2.43
7.14	3	0.08	7.69	4	0.22	7.14	3	0.08	6.6	5.89	0.08	5.88	4	0.19	3.13	0	0.58	3.03	6.47	0.46	3.3	3.78	0.08	2.6	2.78	0.73	2.12	2.72	0.46	5.88	4	0.19	3.13	0	0.58	5.21	4.43	0.38	2.43	1.6	0.55	5.88	4	0.19	3.7	1	0.22	7.69	4
7.14	3	0.08	5.21	4.43	0.38	2.43	1.6	0.55	6.6	5.89	0.08	5.88	4	0.19	2.6	2.6	0.49	3.03	6.47	0.46	2.6	2.78	0.73	3.3	3.78	0.08	2.12	2.72	0.46	5.88	4	0.19	3.13	0	0.58	7.69	4	0.22	7.14	3	0.08	5.88	4	0.19	7.14	3	0.08	2.43	1.6
7.14	3	0.08	2.6	2.6	0.49	7.69	4	0.22	6.6	5.89	0.08	5.88	4	0.19	2.43	1.6	0.55	6.6	5.89	0.08	2.6	2.78	0.73	3.3	3.78	0.08	5.88	4	0.19	5.88	4	0.19	3.13	0	0.58	2.6	2.6	0.49	7.14	3	0.08	5.88	4	0.19	7.14	3	0.08	2.43	1.6
7.14	3	0.08	7.14	3	0.08	3.7	1	0.22	7.69	4	0.22	5.88	4	0.19	2.6	2.78	0.73	3.03	6.47	0.46	1.79	4.77	0.27	2.6	2.78	0.73	2.12	2.72	0.46	5.88	4	0.19	3.13	0	0.58	1.79	4.77	0.27	3.7	1	0.22	5.88	4	0.19	3.7	1	0.22	3.13	0
7.14	3	0.08	7.14	3	0.08	3.7	1	0.22	7.69	4	0.22	5.88	4	0.19	2.6	2.78	0.73	3.03	6.47	0.46	2.53	6.13	0.28	2.6	2.78	0.73	2.12	2.72	0.46	5.88	4	0.19	3.13	0	0.58	1.79	4.77	0.27	3.7	1	0.22	5.88	4	0.19	3.7	1	0.22	3.13	0
7.14	3	0.08	7.14	3	0.08	2.6	2.78	0.73	7.14	3	0.08	5.88	4	0.19	2.6	2.78	0.73	3.03	6.47	0.46	2.53	6.13	0.28	2.6	2.78	0.73	2.12	2.72	0.46	5.88	4	0.19	3.13	0	0.58	1.79	4.77	0.27	2.43	1.6	0.55	5.88	4	0.19	3.7	1	0.22	3.13	0
7.14	3	0.08	7.14	3	0.08	3.3	3.78	0.08	6.6	5.89	0.08	5.88	4	0.19	2.43	1.6	0.55	5.88	4	0.19	2.7	3.95	0.26	2.6	2.78	0.73	2.6	2.6	0.49	5.21	4.43	0.38	3.13	0	0.58	7.69	4	0.22	7.14	3	0.08	5.88	4	0.19	2.6	2.6	0.49	7.14	3
7.14	3	0.08	7.14	3	0.08	2.43	1.6	0.55	7.69	4	0.22	5.88	4	0.19	2.6	2.78	0.73	3.03	6.47	0.46	2.53	6.13	0.28	2.6	2.78	0.73	2.12	2.72	0.46	5.88	4	0.19	3.13	0	0.58	1.79	4.77	0.27	3.7	1	0.22	5.88	4	0.19	3.7	1	0.22	3.13	0
7.14	3	0.08	7.14	3	0.08	2.43	1.6	0.55	7.69	4	0.22	5.88	4	0.19	2.6	2.78	0.73	3.03	6.47	0.46	2.53	6.13	0.28	2.6	2.78	0.73	2.12	2.72	0.46	5.88	4	0.19	3.13	0	0.58	1.79	4.77	0.27	3.7	1	0.22	5.88	4	0.19	3.7	1	0.22	3.13	0
7.14	3	0.08	7.14	3	0.08	2.43	1.6	0.55	7.69	4	0.22	5.88	4	0.19	2.6	2.78	0.73	3.03	6.47	0.46	2.53	6.13	0.28	3.3	3.78	0.08	2.12	2.72	0.46	5.88	4	0.19	3.13	0	0.58	1.79	4.77	0.27	3.7	1	0.22	5.88	4	0.19	3.7	1	0.22	3.13	0
7.14	3	0.08	7.14	3	0.08	2.6	2.6	0.49	6.6	5.89	0.08	5.88	4	0.19	3.7	1	0.22	3.03	6.47	0.46	3.3	3.78	0.08	2.6	2.78	0.73	2.12	2.72	0.46	2.43	1.6	0.55	3.13	0	0.58	5.21	4.43	0.38	3.7	1	0.22	5.88	4	0.19	3.7	1	0.22	7.14	3
7.14	3	0.08	7.14	3	0.08	2.6	2.6	0.49	6.6	5.89	0.08	5.88	4	0.19	2.6	2.78	0.73	3.03	6.47	0.46	1.79	4.77	0.27	3.3	3.78	0.08	2.12	2.72	0.46	5.88	4	0.19	3.13	0	0.58	5.21	4.43	0.38	3.7	1	0.22	5.88	4	0.19	3.7	1	0.22	7.14	3
7.14	3	0.08	7.14	3	0.08	2.6	2.6	0.49	6.6	5.89	0.08	5.88	4	0.19	2.6	2.78	0.73	3.03	6.47	0.46	1.79	4.77	0.27	3.3	3.78	0.08	2.12	2.72	0.46	5.88	4	0.19	3.13	0	0.58	5.21	4.43	0.38	3.7	1	0.22	5.88	4	0.19	2.6	2.6	0.49	3.13	0
7.14	3	0.08	7.14	3	0.08	2.6	2.6	0.49	6.6	5.89	0.08	5.88	4	0.19	2.43	1.6	0.55	3.57	4.66	0.14	1.79	4.77	0.27	3.3	3.78	0.08	2.12	2.72	0.46	5.88	4	0.19	3.13	0	0.58	5.88	4	0.19	7.69	4	0.22	5.88	4	0.19	7.14	3	0.08	3.03	2.43
7.14	3	0.08	7.14	3	0.08	2.6	2.6	0.49	7.69	4	0.22	5.88	4	0.19	2.6	2.78	0.73	3.03	6.47	0.46	2.53	6.13	0.28	2.6	2.78	0.73	2.12	2.72	0.46	5.88	4	0.19	3.13	0	0.58	1.79	4.77	0.27	3.7	1	0.22	5.88	4	0.19	3.7	1	0.22	3.13	0
7.14	3	0.08	7.14	3	0.08	7.14	3	0.08	7.69	4	0.22	6.6	5.89	0.08	2.6	2.78	0.73	3.03	6.47	0.46	2.53	6.13	0.28	2.6	2.78	0.73	2.12	2.72	0.46	5.88	4	0.19	3.13	0	0.58	1.79	4.77	0.27	3.7	1	0.22	5.88	4	0.19	3.7	1	0.22	3.13	0
6.25	8.08	0.43	3.3	3.78	0.08	2.6	2.78	0.73	6.6	5.89	0.08	5.88	4	0.19	2.43	1.6	0.55	3.03	6.47	0.46	2.43	1.6	0.55	2.6	2.78	0.73	7.14	3	0.08	7.69	4	0.22	2.43	1.6	0.55	7.14	3	0.08	7.14	3	0.08	5.88	4	0.19	7.14	3	0.08	2.43	1.6
3.03	6.47	0.46	5.88	4	0.19	3.3	3.78	0.08	3.03	6.47	0.46	5.88	4	0.19	3.7	1	0.22	6.25	8.08	0.43	2.6	2.78	0.73	2.12	2.95	0.42	2.12	2.72	0.46	3.3	3.78	0.08	3.7	1	0.22	7.69	4	0.22	3.7	1	0.22	3.03	2.43	0.2	5.21	4.43	0.38	7.14	3
0.00000	0.00000	0.00000	3.7	1	0.22	5.88	4	0.19	2.12	2.95	0.42	2.12	2.72	0.46	3.13	0	0.58	7.14	3	0.08	2.7	3.95	0.26	2.12	2.72	0.46	3.03	2.43	0.2	3.03	2.43	0.2	3.03	6.47	0.46	7.14	3	0.08	3.03	2.43	0.2	7.14	3	0.08	2.53	6.13	0.28	3.03	2.43
0.00000	0.00000	0.00000	3.7	1	0.22	2.12	2.72	0.46	1.79	4.77	0.27	2.12	2.72	0.46	3.13	0	0.58	3.7	1	0.22	2.7	3.95	0.26	2.43	1.6	0.55	3.03	2.43	0.2	3.03	2.43	0.2	3.03	6.47	0.46	5.88	4	0.19	3.03	2.43	0.2	7.14	3	0.08	2.12	2.72	0.46	3.03	2.43
0.00000	0.00000	0.00000	3.03	2.43	0.2	3.03	6.47	0.46	2.12	2.95	0.42	3.03	2.43	0.2	7.14	3	0.08	5.88	4	0.19	3.03	2.43	0.2	2.43	1.6	0.55	3.3	3.78	0.08	3.13	0	0.58	3.3	3.78	0.08	7.69	4	0.22	2.43	1.6	0.55	2.12	2.95	0.42	2.6	2.6	0.49	2.6	2.6
0.00000	0.00000	0.00000	3.13	0	0.58	3.7	1	0.22	2.7	3.95	0.26	2.12	2.72	0.46	3.03	2.43	0.2	3.03	2.43	0.2	3.03	6.47	0.46	3.13	0	0.58	3.03	2.43	0.2	5.88	4	0.19	2.12	2.72	0.46	3.03	2.43	0.2	2.43	1.6	0.55	3.3	3.78	0.08	3.13	0	0.58	3.3	3.78
0.00000	0.00000	0.00000	5.88	4	0.19	3.7	1	0.22	7.14	3	0.08	2.6	2.78	0.73	7.69	4	0.22	5.21	4.43	0.38	2.43	1.6	0.55	2.7	3.95	0.26	7.69	4	0.22	2.12	2.72	0.46	2.53	6.13	0.28	2.43	1.6	0.55	2.7	3.95	0.26	3.03	2.43	0.2	2.43	1.6	0.55	2.6	2.78
0.00000	0.00000	0.00000	2.12	2.72	0.46	3.13	0	0.58	6.6	5.89	0.08	2.53	6.13	0.28	2.53	6.13	0.28	3.7	1	0.22	2.7	3.95	0.26	2.53	6.13	0.28	2.12	2.72	0.46	2.53	6.13	0.28	3.7	1	0.22	2.7	3.95	0.26	2.43	1.6	0.55	3.03	2.43	0.2	3.03	2.43	0.2	3.03	6.47
0.00000	0.00000	0.00000	2.43	1.6	0.55	3.3	3.78	0.08	3.13	0	0.58	3.3	3.78	0.08	7.69	4	0.22	2.43	1.6	0.55	2.12	2.95	0.42	7.69	4	0.22	2.6	2.6	0.49	2.6	2.78	0.73	2.43	1.6	0.55	7.14	3	0.08	2.43	1.6	0.55	3.03	2.43	0.2	2.6	2.6	0.49	2.7	3.95
0.00000	0.00000	0.00000	7.14	3	0.08	2.6	2.78	0.73	6.6	5.89	0.08	5.88	4	0.19	2.43	1.6	0.55	3.03	6.47	0.46	2.6	2.6	0.49	3.57	4.66	0.14	7.69	4	0.22	5.88	4	0.19	2.43	1.6	0.55	3.7	1	0.22	6.6	5.89	0.08	6.6	5.89	0.08	2.43	1.6	0.55	3.7	1
0.00000	0.00000	0.00000	7.14	3	0.08	2.6	2.78	0.73	6.6	5.89	0.08	5.88	4	0.19	2.43	1.6	0.55	3.03	6.47	0.46	2.6	2.6	0.49	3.57	4.66	0.14	7.69	4	0.22	5.88	4	0.19	2.43	1.6	0.55	3.7	1	0.22	6.6	5.89	0.08	6.6	5.89	0.08	2.43	1.6	0.55	3.7	1
3.7	1	0.22	6.6	5.89	0.08	2.6	2.6	0.49	6.6	5.89	0.08	5.88	4	0.19	2.6	2.6	0.49	6.6	5.89	0.08	3.3	3.78	0.08	3.3	3.78	0.08	2.12	2.72	0.46	5.88	4	0.19	3.13	0	0.58	5.21	4.43	0.38	2.6	2.6	0.49	5.88	4	0.19	7.14	3	0.08	6.6	5.89
3.7	1	0.22	7.69	4	0.22	2.6	2.78	0.73	6.6	5.89	0.08	5.88	4	0.19	2.43	1.6	0.55	3.03	6.47	0.46	1.79	4.77	0.27	2.6	2.78	0.73	5.88	4	0.19	5.88	4	0.19	3.13	0	0.58	7.14	3	0.08	3.7	1	0.22	5.88	4	0.19	2.6	2.6	0.49	2.6	2.6
3.7	1	0.22	7.69	4	0.22	3.3	3.78	0.08	6.6	5.89	0.08	5.88	4	0.19	2.43	1.6	0.55	6.6	5.89	0.08	2.6	2.6	0.49	3.3	3.78	0.08	7.69	4	0.22	5.21	4.43	0.38	3.13	0	0.58	7.69	4	0.22	7.14	3	0.08	5.88	4	0.19	7.14	3	0.08	3.03	2.43
3.7	1	0.22	7.69	4	0.22	2.12	2.95	0.42	6.6	5.89	0.08	5.88	4	0.19	2.43	1.6	0.55	3.03	6.47	0.46	2.6	2.6	0.49	2.6	2.78	0.73	2.6	2.6	0.49	5.21	4.43	0.38	3.13	0	0.58	3.7	1	0.22	2.43	1.6	0.55	5.88	4	0.19	2.6	2.6	0.49	3.7	1
3.7	1	0.22	5.21	4.43	0.38	7.69	4	0.22	6.6	5.89	0.08	5.88	4	0.19	2.43	1.6	0.55	3.03	6.47	0.46	3.3	3.78	0.08	3.3	3.78	0.08	2.12	2.72	0.46	5.88	4	0.19	3.13	0	0.58	5.21	4.43	0.38	7.14	3	0.08	5.88	4	0.19	7.14	3	0.08	2.43	1.6
3.7	1	0.22	2.6	2.6	0.49	2.12	2.95	0.42	3.03	6.47	0.46	5.88	4	0.19	2.43	1.6	0.55	3.03	6.47	0.46	7.69	4	0.22	2.6	2.78	0.73	2.6	2.6	0.49	5.88	4	0.19	3.13	0	0.58	3.7	1	0.22	2.43	1.6	0.55	5.88	4	0.19	2.6	2.6	0.49	3.7	1
3.7	1	0.22	2.6	2.6	0.49	2.6	2.6	0.49	7.14	3	0.08	5.88	4	0.19	2.12	2.95	0.42	6.25	8.08	0.43	2.53	6.13	0.28	2.6	2.78	0.73	2.12	2.72	0.46	7.14	3	0.08	2.43	1.6	0.55	7.69	4	0.22	7.14	3	0.08	7.69	4	0.22	5.88	4	0.19	2.43	1.6
3.7	1	0.22	7.14	3	0.08	2.6	2.78	0.73	6.6	5.89	0.08	5.88	4	0.19	2.43	1.6	0.55	3.03	6.47	0.46	3.13	0	0.58	2.12	2.95	0.42	3.03	2.43	0.2	5.88	4	0.19	3.13	0	0.58	5.21	4.43	0.38	7.14	3	0.08	5.88	4	0.19	3.7	1	0.22	2.6	2.6
3.7	1	0.22	7.14	3	0.08	3.3	3.78	0.08	6.6	5.89	0.08	5.88	4	0.19	2.43	1.6	0.55	6.6	5.89	0.08	1.79	4.77	0.27	3.3	3.78	0.08	5.88	4	0.19	5.21	4.43	0.38	3.13	0	0.58	7.69	4	0.22	7.14	3	0.08	5.88	4	0.19	7.14	3	0.08	6.6	5.89
3.7	1	0.22	7.14	3	0.08	3.3	3.78	0.08	6.6	5.89	0.08	5.88	4	0.19	2.43	1.6	0.55	6.6	5.89	0.08	2.43	1.6	0.55	3.3	3.78	0.08	7.14	3	0.08	5.21	4.43	0.38	3.13	0	0.58	7.69	4	0.22	7.14	3	0.08	5.88	4	0.19	7.14	3	0.08	7.69	4
3.7	1	0.22	7.14	3	0.08	3.3	3.78	0.08	6.6	5.89	0.08	5.88	4	0.19	2.43	1.6	0.55	6.6	5.89	0.08	2.6	2.6	0.49	2.6	2.78	0.73	6.6	5.89	0.08	5.21	4.43	0.38	3.13	0	0.58	7.69	4	0.22	7.14	3	0.08	5.88	4	0.19	7.14	3	0.08	6.6	5.89
3.7	1	0.22	7.14	3	0.08	3.3	3.78	0.08	6.6	5.89	0.08	5.88	4	0.19	2.43	1.6	0.55	6.6	5.89	0.08	2.6	2.6	0.49	3.3	3.78	0.08	7.69	4	0.22	5.21	4.43	0.38	3.13	0	0.58	7.69	4	0.22	7.69	4	0.22	5.88	4	0.19	7.14	3	0.08	6.6	5.89
3.7	1	0.22	7.14	3	0.08	3.3	3.78	0.08	6.6	5.89	0.08	5.88	4	0.19	2.43	1.6	0.55	6.6	5.89	0.08	2.6	2.6	0.49	3.3	3.78	0.08	7.69	4	0.22	5.21	4.43	0.38	3.13	0	0.58	7.69	4	0.22	7.14	3	0.08	5.88	4	0.19	7.14	3	0.08	6.6	5.89
3.7	1	0.22	7.14	3	0.08	3.3	3.78	0.08	6.6	5.89	0.08	5.88	4	0.19	2.43	1.6	0.55	6.6	5.89	0.08	2.6	2.6	0.49	3.3	3.78	0.08	7.69	4	0.22	5.21	4.43	0.38	3.13	0	0.58	7.14	3	0.08	7.14	3	0.08	5.88	4	0.19	7.14	3	0.08	6.6	5.89
3.7	1	0.22	7.14	3	0.08	3.3	3.78	0.08	6.6	5.89	0.08	5.88	4	0.19	2.43	1.6	0.55	6.6	5.89	0.08	2.6	2.6	0.49	3.3	3.78	0.08	7.14	3	0.08	5.21	4.43	0.38	3.13	0	0.58	7.69	4	0.22	7.69	4	0.22	5.88	4	0.19	7.14	3	0.08	6.6	5.89
3.7	1	0.22	7.14	3	0.08	3.3	3.78	0.08	6.6	5.89	0.08	5.88	4	0.19	2.43	1.6	0.55	6.6	5.89	0.08	2.6	2.6	0.49	3.3	3.78	0.08	7.14	3	0.08	5.21	4.43	0.38	3.13	0	0.58	7.14	3	0.08	5.88	4	0.19	5.88	4	0.19	5.88	4	0.19	6.6	5.89
3.7	1	0.22	7.14	3	0.08	7.14	3	0.08	6.6	5.89	0.08	5.88	4	0.19	2.43	1.6	0.55	3.57	4.66	0.14	6.25	8.08	0.43	3.3	3.78	0.08	2.12	2.72	0.46	5.88	4	0.19	3.13	0	0.58	5.21	4.43	0.38	7.14	3	0.08	5.88	4	0.19	3.7	1	0.22	2.43	1.6
3.7	1	0.22	7.14	3	0.08	7.14	3	0.08	6.6	5.89	0.08	5.88	4	0.19	2.43	1.6	0.55	3.03	6.47	0.46	2.7	3.95	0.26	3.3	3.78	0.08	2.12	2.72	0.46	5.88	4	0.19	3.13	0	0.58	7.69	4	0.22	7.14	3	0.08	5.88	4	0.19	7.14	3	0.08	2.12	2.72
2.6	2.78	0.73	7.69	4	0.22	2.12	2.95	0.42	3.03	6.47	0.46	5.88	4	0.19	2.43	1.6	0.55	3.03	6.47	0.46	2.6	2.78	0.73	2.6	2.78	0.73	3.57	4.66	0.14	5.88	4	0.19	3.13	0	0.58	3.03	6.47	0.46	2.6	2.6	0.49	6.6	5.89	0.08	3.03	6.47	0.46	2.43	1.6
2.6	2.78	0.73	7.69	4	0.22	2.12	2.95	0.42	3.03	6.47	0.46	5.88	4	0.19	2.43	1.6	0.55	3.03	6.47	0.46	3.13	0	0.58	2.6	2.78	0.73	2.7	3.95	0.26	5.88	4	0.19	3.13	0	0.58	3.7	1	0.22	2.6	2.6	0.49	5.88	4	0.19	2.43	1.6	0.55	2.43	1.6
2.6	2.78	0.73	7.14	3	0.08	3.3	3.78	0.08	6.6	5.89	0.08	5.88	4	0.19	2.43	1.6	0.55	6.6	5.89	0.08	2.6	2.6	0.49	3.3	3.78	0.08	7.69	4	0.22	5.21	4.43	0.38	3.13	0	0.58	7.69	4	0.22	7.14	3	0.08	5.88	4	0.19	7.14	3	0.08	7.69	4
3.3	3.78	0.08	3.3	3.78	0.08	6.6	5.89	0.08	5.88	4	0.19	2.43	1.6	0.55	6.6	5.89	0.08	2.6	2.6	0.49	2.6	2.78	0.73	3.13	0	0.58	3.7	1	0.22	7.69	4	0.22	2.43	1.6	0.55	3.7	1	0.22	2.43	1.6	0.55	5.88	4	0.19	5.88	4	0.19	2.43	1.6
3.3	3.78	0.08	2.6	2.6	0.49	3.3	3.78	0.08	6.6	5.89	0.08	5.88	4	0.19	2.43	1.6	0.55	6.6	5.89	0.08	3.3	3.78	0.08	3.3	3.78	0.08	7.69	4	0.22	5.21	4.43	0.38	3.13	0	0.58	7.69	4	0.22	5.88	4	0.19	5.88	4	0.19	2.6	2.6	0.49	2.6	2.6
3.3	3.78	0.08	2.6	2.6	0.49	3.3	3.78	0.08	6.6	5.89	0.08	5.88	4	0.19	2.43	1.6	0.55	3.03	6.47	0.46	3.3	3.78	0.08	3.3	3.78	0.08	7.69	4	0.22	5.21	4.43	0.38	3.13	0	0.58	7.69	4	0.22	5.88	4	0.19	5.88	4	0.19	2.6	2.6	0.49	2.6	2.6
3.3	3.78	0.08	7.14	3	0.08	3.3	3.78	0.08	6.6	5.89	0.08	5.88	4	0.19	2.43	1.6	0.55	3.03	6.47	0.46	3.3	3.78	0.08	2.6	2.78	0.73	2.12	2.72	0.46	5.88	4	0.19	3.13	0	0.58	7.69	4	0.22	2.43	1.6	0.55	5.88	4	0.19	2.6	2.6	0.49	2.6	2.6
3.3	3.78	0.08	7.14	3	0.08	3.3	3.78	0.08	6.6	5.89	0.08	5.88	4	0.19	2.43	1.6	0.55	3.03	6.47	0.46	3.3	3.78	0.08	2.6	2.78	0.73	2.12	2.72	0.46	5.88	4	0.19	3.13	0	0.58	7.69	4	0.22	2.43	1.6	0.55	5.88	4	0.19	2.6	2.6	0.49	2.6	2.6
3.3	3.78	0.08	7.14	3	0.08	3.3	3.78	0.08	6.6	5.89	0.08	5.88	4	0.19	2.43	1.6	0.55	3.03	6.47	0.46	3.3	3.78	0.08	2.6	2.78	0.73	2.12	2.72	0.46	5.88	4	0.19	3.13	0	0.58	7.69	4	0.22	2.43	1.6	0.55	5.88	4	0.19	2.6	2.6	0.49	2.6	2.6
3.3	3.78	0.08	7.14	3	0.08	3.3	3.78	0.08	6.6	5.89	0.08	5.88	4	0.19	2.43	1.6	0.55	3.03	6.47	0.46	3.3	3.78	0.08	2.6	2.78	0.73	2.12	2.72	0.46	5.88	4	0.19	3.13	0	0.58	7.69	4	0.22	2.43	1.6	0.55	5.88	4	0.19	2.6	2.6	0.49	2.6	2.6
3.3	3.78	0.08	7.14	3	0.08	3.3	3.78	0.08	6.6	5.89	0.08	5.88	4	0.19	2.43	1.6	0.55	3.03	6.47	0.46	3.3	3.78	0.08	2.6	2.78	0.73	2.12	2.72	0.46	5.88	4	0.19	3.13	0	0.58	7.69	4	0.22	2.43	1.6	0.55	5.88	4	0.19	2.6	2.6	0.49	2.6	2.6
3.3	3.78	0.08	7.14	3	0.08	3.3	3.78	0.08	6.6	5.89	0.08	5.88	4	0.19	2.43	1.6	0.55	3.03	6.47	0.46	3.3	3.78	0.08	2.6	2.78	0.73	2.12	2.72	0.46	5.88	4	0.19	3.13	0	0.58	7.69	4	0.22	2.43	1.6	0.55	5.88	4	0.19	2.6	2.6	0.49	2.6	2.6
3.3	3.78	0.08	7.14	3	0.08	3.3	3.78	0.08	3.03	6.47	0.46	5.88	4	0.19	2.12	2.95	0.42	6.25	8.08	0.43	2.12	2.95	0.42	2.6	2.78	0.73	2.43	1.6	0.55	5.88	4	0.19	3.7	1	0.22	7.69	4	0.22	5.88	4	0.19	5.88	4	0.19	5.88	4	0.19	7.69	4
7.69	4	0.22	3.3	3.78	0.08	6.6	5.89	0.08	5.88	4	0.19	2.12	2.95	0.42	6.6	5.89	0.08	2.12	2.95	0.42	3.3	3.78	0.08	5.88	4	0.19	5.21	4.43	0.38	3.13	0	0.58	7.69	4	0.22	2.12	2.72	0.46	3.7	1	0.22	2.6	2.78	0.73	3.13	0	0.58	7.69	4
7.69	4	0.22	2.7	3.95	0.26	2.6	2.78	0.73	3.03	6.47	0.46	5.88	4	0.19	2.43	1.6	0.55	6.25	8.08	0.43	2.7	3.95	0.26	3.3	3.78	0.08	2.6	2.6	0.49	2.43	1.6	0.55	3.13	0	0.58	7.69	4	0.22	7.14	3	0.08	3.7	1	0.22	7.14	3	0.08	3.03	2.43
7.69	4	0.22	7.14	3	0.08	3.3	3.78	0.08	6.6	5.89	0.08	5.88	4	0.19	2.43	1.6	0.55	6.6	5.89	0.08	2.6	2.6	0.49	3.3	3.78	0.08	5.88	4	0.19	5.21	4.43	0.38	3.13	0	0.58	7.69	4	0.22	7.14	3	0.08	5.88	4	0.19	7.14	3	0.08	7.69	4
1.79	4.77	0.27	5.88	4	0.19	3.3	3.78	0.08	6.6	5.89	0.08	5.88	4	0.19	2.43	1.6	0.55	6.6	5.89	0.08	2.7	3.95	0.26	3.3	3.78	0.08	2.12	2.72	0.46	5.88	4	0.19	3.13	0	0.58	7.69	4	0.22	7.69	4	0.22	5.88	4	0.19	6.25	8.08	0.43	7.14	3
1.79	4.77	0.27	7.14	3	0.08	3.3	3.78	0.08	6.6	5.89	0.08	5.88	4	0.19	2.43	1.6	0.55	3.03	6.47	0.46	3.3	3.78	0.08	2.6	2.78	0.73	2.12	2.72	0.46	5.88	4	0.19	3.13	0	0.58	7.69	4	0.22	2.43	1.6	0.55	5.88	4	0.19	2.6	2.6	0.49	2.6	2.6
1.79	4.77	0.27	7.14	3	0.08	7.69	4	0.22	3.3	3.78	0.08	6.6	5.89	0.08	5.88	4	0.19	2.43	1.6	0.55	3.57	4.66	0.14	2.6	2.78	0.73	3.7	1	0.22	5.21	4.43	0.38	3.13	0	0.58	5.21	4.43	0.38	2.6	2.6	0.49	5.88	4	0.19	2.6	2.6	0.49	7.14	3
5.88	4	0.19	7.69	4	0.22	2.6	2.6	0.49	6.6	5.89	0.08	5.88	4	0.19	2.43	1.6	0.55	2.43	1.6	0.55	2.6	2.78	0.73	2.6	2.78	0.73	2.12	2.72	0.46	5.88	4	0.19	3.13	0	0.58	7.69	4	0.22	2.6	2.6	0.49	5.88	4	0.19	7.69	4	0.22	3.03	2.43
2.12	2.95	0.42	7.69	4	0.22	2.6	2.78	0.73	3.03	6.47	0.46	5.88	4	0.19	2.43	1.6	0.55	3.03	6.47	0.46	3.3	3.78	0.08	2.6	2.78	0.73	2.7	3.95	0.26	5.88	4	0.19	3.13	0	0.58	2.43	1.6	0.55	2.6	2.6	0.49	5.88	4	0.19	2.43	1.6	0.55	2.43	1.6
2.12	2.72	0.46	7.14	3	0.08	3.3	3.78	0.08	6.6	5.89	0.08	5.88	4	0.19	2.43	1.6	0.55	6.25	8.08	0.43	2.6	2.78	0.73	2.6	2.78	0.73	7.69	4	0.22	5.88	4	0.19	3.13	0	0.58	7.69	4	0.22	7.69	4	0.22	5.88	4	0.19	3.7	1	0.22	3.7	1
2.12	2.72	0.46	7.14	3	0.08	3.3	3.78	0.08	6.6	5.89	0.08	5.88	4	0.19	2.43	1.6	0.55	3.03	6.47	0.46	7.14	3	0.08	3.3	3.78	0.08	2.12	2.72	0.46	5.88	4	0.19	3.13	0	0.58	7.69	4	0.22	2.6	2.6	0.49	5.88	4	0.19	3.7	1	0.22	3.7	1
2.7	3.95	0.26	3.03	2.43	0.2	2.43	1.6	0.55	3.7	1	0.22	7.69	4	0.22	3.03	2.43	0.2	5.88	4	0.19	2.12	2.72	0.46	3.13	0	0.58	3.03	6.47	0.46	2.53	6.13	0.28	1.79	4.77	0.27	7.69	4	0.22	2.43	1.6	0.55	3.13	0	0.58	1.79	4.77	0.27	2.43	1.6
2.7	3.95	0.26	7.69	4	0.22	3.3	3.78	0.08	6.6	5.89	0.08	5.88	4	0.19	2.43	1.6	0.55	3.03	6.47	0.46	3.7	1	0.22	2.6	2.78	0.73	2.6	2.78	0.73	2.12	2.72	0.46	5.88	4	0.19	2.6	2.6	0.49	5.88	4	0.19	7.69	4	0.22	2.43	1.6	0.55	7.69	4
2.7	3.95	0.26	7.69	4	0.22	3.3	3.78	0.08	6.6	5.89	0.08	5.88	4	0.19	2.43	1.6	0.55	3.03	6.47	0.46	3.7	1	0.22	3.13	0	0.58	2.6	2.78	0.73	2.12	2.72	0.46	5.88	4	0.19	2.6	2.6	0.49	5.88	4	0.19	7.69	4	0.22	2.43	1.6	0.55	7.69	4
2.7	3.95	0.26	7.69	4	0.22	3.3	3.78	0.08	6.6	5.89	0.08	5.88	4	0.19	2.43	1.6	0.55	3.03	6.47	0.46	3.7	1	0.22	3.13	0	0.58	2.6	2.78	0.73	2.12	2.72	0.46	5.88	4	0.19	2.6	2.6	0.49	5.88	4	0.19	7.69	4	0.22	2.43	1.6	0.55	7.69	4
2.7	3.95	0.26	7.69	4	0.22	3.3	3.78	0.08	6.6	5.89	0.08	5.88	4	0.19	2.43	1.6	0.55	3.03	6.47	0.46	3.7	1	0.22	3.13	0	0.58	2.6	2.78	0.73	2.12	2.72	0.46	5.88	4	0.19	2.6	2.6	0.49	5.88	4	0.19	7.69	4	0.22	2.43	1.6	0.55	7.69	4
2.7	3.95	0.26	7.69	4	0.22	3.3	3.78	0.08	6.6	5.89	0.08	5.88	4	0.19	2.43	1.6	0.55	3.03	6.47	0.46	3.7	1	0.22	3.13	0	0.58	2.6	2.78	0.73	2.12	2.72	0.46	5.88	4	0.19	2.6	2.6	0.49	5.88	4	0.19	7.69	4	0.22	2.43	1.6	0.55	7.69	4
2.7	3.95	0.26	7.69	4	0.22	3.3	3.78	0.08	6.6	5.89	0.08	5.88	4	0.19	2.43	1.6	0.55	3.03	6.47	0.46	3.7	1	0.22	3.13	0	0.58	2.6	2.78	0.73	2.12	2.72	0.46	5.88	4	0.19	2.6	2.6	0.49	5.88	4	0.19	7.69	4	0.22	2.43	1.6	0.55	7.69	4
2.7	3.95	0.26	5.88	4	0.19	2.7	3.95	0.26	6.6	5.89	0.08	5.88	4	0.19	2.43	1.6	0.55	6.6	5.89	0.08	3.3	3.78	0.08	2.6	2.78	0.73	3.03	2.43	0.2	5.88	4	0.19	2.6	2.6	0.49	5.88	4	0.19	7.69	4	0.22	6.6	5.89	0.08	7.69	4	0.22	7.14	3
2.7	3.95	0.26	2.12	2.95	0.42	3.3	3.78	0.08	6.6	5.89	0.08	5.88	4	0.19	2.43	1.6	0.55	3.03	6.47	0.46	2.53	6.13	0.28	2.6	2.78	0.73	2.6	2.78	0.73	2.43	1.6	0.55	5.88	4	0.19	2.6	2.6	0.49	7.14	3	0.08	3.7	1	0.22	6.6	5.89	0.08	7.69	4
2.7	3.95	0.26	2.6	2.6	0.49	2.6	2.78	0.73	6.6	5.89	0.08	5.88	4	0.19	2.43	1.6	0.55	3.03	6.47	0.46	2.6	2.78	0.73	3.13	0	0.58	2.43	1.6	0.55	5.88	4	0.19	2.6	2.6	0.49	5.88	4	0.19	2.43	1.6	0.55	6.6	5.89	0.08	3.7	1	0.22	5.88	4
2.7	3.95	0.26	7.14	3	0.08	3.3	3.78	0.08	6.6	5.89	0.08	5.88	4	0.19	2.43	1.6	0.55	3.03	6.47	0.46	3.3	3.78	0.08	2.6	2.78	0.73	2.12	2.72	0.46	5.88	4	0.19	3.13	0	0.58	7.69	4	0.22	2.43	1.6	0.55	5.88	4	0.19	2.6	2.6	0.49	2.6	2.6
2.43	1.6	0.55	5.88	4	0.19	3.3	3.78	0.08	3.03	6.47	0.46	5.88	4	0.19	3.7	1	0.22	3.03	6.47	0.46	3.3	3.78	0.08	2.6	2.78	0.73	2.12	2.72	0.46	5.88	4	0.19	3.13	0	0.58	3.13	0	0.58	2.6	2.6	0.49	5.88	4	0.19	3.7	1	0.22	2.43	1.6
2.43	1.6	0.55	7.14	3	0.08	3.3	3.78	0.08	6.6	5.89	0.08	5.88	4	0.19	2.43	1.6	0.55	6.6	5.89	0.08	2.6	2.6	0.49	3.3	3.78	0.08	7.14	3	0.08	5.21	4.43	0.38	3.13	0	0.58	7.14	3	0.08	7.14	3	0.08	5.88	4	0.19	7.14	3	0.08	6.6	5.89
2.43	1.6	0.55	7.14	3	0.08	2.43	1.6	0.55	6.6	5.89	0.08	5.88	4	0.19	3.7	1	0.22	3.03	6.47	0.46	3.3	3.78	0.08	3.3	3.78	0.08	2.12	2.72	0.46	5.88	4	0.19	3.13	0	0.58	5.21	4.43	0.38	3.7	1	0.22	5.88	4	0.19	2.6	2.6	0.49	7.69	4
2.43	1.6	0.55	7.14	3	0.08	2.43	1.6	0.55	6.6	5.89	0.08	5.88	4	0.19	3.7	1	0.22	3.03	6.47	0.46	3.3	3.78	0.08	3.3	3.78	0.08	2.12	2.72	0.46	5.88	4	0.19	3.13	0	0.58	5.21	4.43	0.38	3.7	1	0.22	5.88	4	0.19	2.6	2.6	0.49	7.69	4
2.43	1.6	0.55	7.14	3	0.08	2.6	2.6	0.49	6.6	5.89	0.08	5.88	4	0.19	3.7	1	0.22	3.03	6.47	0.46	2.6	2.78	0.73	3.3	3.78	0.08	2.12	2.72	0.46	5.88	4	0.19	3.13	0	0.58	1.79	4.77	0.27	3.7	1	0.22	6.6	5.89	0.08	2.43	1.6	0.55	6.6	5.89
2.6	2.6	0.49	7.69	4	0.22	2.6	2.78	0.73	6.6	5.89	0.08	5.88	4	0.19	2.43	1.6	0.55	3.03	6.47	0.46	2.6	2.6	0.49	2.6	2.78	0.73	2.43	1.6	0.55	5.88	4	0.19	3.13	0	0.58	2.43	1.6	0.55	2.6	2.6	0.49	5.88	4	0.19	2.6	2.6	0.49	3.7	1
2.6	2.6	0.49	7.69	4	0.22	3.3	3.78	0.08	6.6	5.89	0.08	5.88	4	0.19	2.43	1.6	0.55	3.03	6.47	0.46	2.6	2.6	0.49	3.3	3.78	0.08	2.6	2.6	0.49	5.21	4.43	0.38	3.13	0	0.58	7.69	4	0.22	7.69	4	0.22	5.88	4	0.19	2.6	2.6	0.49	3.7	1
2.6	2.6	0.49	5.88	4	0.19	2.6	2.78	0.73	6.6	5.89	0.08	5.88	4	0.19	2.43	1.6	0.55	3.03	6.47	0.46	3.13	0	0.58	2.12	2.95	0.42	3.03	2.43	0.2	5.88	4	0.19	3.13	0	0.58	5.21	4.43	0.38	7.14	3	0.08	5.88	4	0.19	3.7	1	0.22	2.6	2.6
2.6	2.6	0.49	5.88	4	0.19	3.3	3.78	0.08	6.6	5.89	0.08	5.88	4	0.19	2.43	1.6	0.55	6.6	5.89	0.08	2.7	3.95	0.26	3.3	3.78	0.08	2.12	2.72	0.46	5.88	4	0.19	3.13	0	0.58	7.69	4	0.22	7.69	4	0.22	5.88	4	0.19	6.25	8.08	0.43	7.14	3
2.6	2.6	0.49	5.88	4	0.19	3.3	3.78	0.08	6.6	5.89	0.08	5.88	4	0.19	2.43	1.6	0.55	6.6	5.89	0.08	2.7	3.95	0.26	3.3	3.78	0.08	2.12	2.72	0.46	5.88	4	0.19	3.13	0	0.58	7.69	4	0.22	7.69	4	0.22	5.88	4	0.19	6.25	8.08	0.43	7.14	3
2.6	2.6	0.49	5.88	4	0.19	3.3	3.78	0.08	6.6	5.89	0.08	5.88	4	0.19	2.43	1.6	0.55	6.6	5.89	0.08	2.7	3.95	0.26	3.3	3.78	0.08	2.12	2.72	0.46	5.88	4	0.19	3.13	0	0.58	7.69	4	0.22	7.69	4	0.22	5.88	4	0.19	6.25	8.08	0.43	7.14	3
2.6	2.6	0.49	5.88	4	0.19	3.3	3.78	0.08	6.6	5.89	0.08	5.88	4	0.19	2.43	1.6	0.55	2.43	1.6	0.55	3.3	3.78	0.08	3.13	0	0.58	3.7	1	0.22	5.88	4	0.19	3.13	0	0.58	3.13	0	0.58	2.6	2.6	0.49	5.88	4	0.19	3.7	1	0.22	3.7	1
2.6	2.6	0.49	7.14	3	0.08	2.43	1.6	0.55	6.6	5.89	0.08	5.88	4	0.19	3.7	1	0.22	3.03	6.47	0.46	3.3	3.78	0.08	2.6	2.78	0.73	2.12	2.72	0.46	5.88	4	0.19	3.13	0	0.58	5.21	4.43	0.38	3.7	1	0.22	5.88	4	0.19	3.13	0	0.58	3.03	2.43
2.6	2.6	0.49	7.14	3	0.08	2.43	1.6	0.55	6.6	5.89	0.08	5.88	4	0.19	3.7	1	0.22	3.03	6.47	0.46	3.3	3.78	0.08	2.6	2.78	0.73	2.12	2.72	0.46	5.88	4	0.19	3.13	0	0.58	5.21	4.43	0.38	3.7	1	0.22	5.88	4	0.19	3.13	0	0.58	2.43	1.6
7.14	3	0.08	6.6	5.89	0.08	3.3	3.78	0.08	3.03	6.47	0.46	6.6	5.89	0.08	2.6	2.78	0.73	6.25	8.08	0.43	2.12	2.95	0.42	2.43	1.6	0.55	3.13	0	0.58	6.6	5.89	0.08	3.7	1	0.22	7.69	4	0.22	7.14	3	0.08	5.88	4	0.19	5.88	4	0.19	7.69	4
7.14	3	0.08	7.69	4	0.22	7.69	4	0.22	3.03	6.47	0.46	5.88	4	0.19	2.43	1.6	0.55	3.03	6.47	0.46	3.3	3.78	0.08	3.3	3.78	0.08	2.12	2.72	0.46	5.88	4	0.19	3.13	0	0.58	2.6	2.6	0.49	2.43	1.6	0.55	5.88	4	0.19	3.7	1	0.22	6.6	5.89
7.14	3	0.08	7.69	4	0.22	2.6	2.6	0.49	6.6	5.89	0.08	5.88	4	0.19	2.43	1.6	0.55	3.03	6.47	0.46	2.6	2.78	0.73	3.3	3.78	0.08	2.12	2.72	0.46	5.88	4	0.19	3.13	0	0.58	6.6	5.89	0.08	7.14	3	0.08	5.88	4	0.19	3.7	1	0.22	3.03	2.43
7.14	3	0.08	7.69	4	0.22	2.6	2.6	0.49	6.6	5.89	0.08	5.88	4	0.19	2.43	1.6	0.55	3.03	6.47	0.46	3.3	3.78	0.08	3.3	3.78	0.08	2.12	2.72	0.46	5.88	4	0.19	3.13	0	0.58	7.69	4	0.22	2.43	1.6	0.55	5.88	4	0.19	7.14	3	0.08	5.88	4
7.14	3	0.08	7.14	3	0.08	3.3	3.78	0.08	6.6	5.89	0.08	5.88	4	0.19	2.43	1.6	0.55	3.03	6.47	0.46	2.12	2.95	0.42	2.6	2.78	0.73	2.6	2.6	0.49	5.21	4.43	0.38	3.13	0	0.58	7.69	4	0.22	2.6	2.6	0.49	5.88	4	0.19	5.88	4	0.19	2.43	1.6
7.14	3	0.08	7.14	3	0.08	3.3	3.78	0.08	6.6	5.89	0.08	5.88	4	0.19	3.03	6.47	0.46	3.03	6.47	0.46	2.6	2.6	0.49	3.3	3.78	0.08	7.69	4	0.22	5.21	4.43	0.38	3.13	0	0.58	7.14	3	0.08	3.7	1	0.22	6.6	5.89	0.08	3.03	2.43	0.2	7.69	4
0.00000	0.00000	0.00000	3.3	3.78	0.08	7.69	4	0.22	2.43	1.6	0.55	2.12	2.95	0.42	3.7	1	0.22	2.6	2.6	0.49	2.6	2.78	0.73	2.6	2.78	0.73	2.43	1.6	0.55	5.88	4	0.19	2.6	2.6	0.49	7.14	3	0.08	3.7	1	0.22	6.6	5.89	0.08	7.69	4	0.22	5.88	4
0.00000	0.00000	0.00000	0.00000	0.00000	0.00000	0.00000	0.00000	0.00000	0.00000	0.00000	0.00000	0.00000	0.00000	0.00000	0.00000	0.00000	0.00000	0.00000	0.00000	0.00000	0.00000	0.00000	0.00000	0.00000	0.00000	0.00000	0.00000	0.00000	0.00000	0.00000	0.00000	0.00000	3.13	0	0.58	3.7	1	0.22	5.88	4	0.19	5.88	4	0.19	2.6	2.6	0.49	3.7	1
0.00000	0.00000	0.00000	0.00000	0.00000	0.00000	0.00000	0.00000	0.00000	0.00000	0.00000	0.00000	0.00000	0.00000	0.00000	0.00000	0.00000	0.00000	0.00000	0.00000	0.00000	0.00000	0.00000	0.00000	0.00000	0.00000	0.00000	0.00000	0.00000	0.00000	0.00000	0.00000	0.00000	3.13	0	0.58	3.7	1	0.22	5.88	4	0.19	5.88	4	0.19	2.6	2.6	0.49	7.14	3
0.00000	0.00000	0.00000	0.00000	0.00000	0.00000	0.00000	0.00000	0.00000	0.00000	0.00000	0.00000	0.00000	0.00000	0.00000	0.00000	0.00000	0.00000	0.00000	0.00000	0.00000	0.00000	0.00000	0.00000	0.00000	0.00000	0.00000	0.00000	0.00000	0.00000	0.00000	0.00000	0.00000	3.13	0	0.58	7.69	4	0.22	3.03	2.43	0.2	5.88	4	0.19	2.6	2.6	0.49	3.7	1
0.00000	0.00000	0.00000	0.00000	0.00000	0.00000	0.00000	0.00000	0.00000	0.00000	0.00000	0.00000	0.00000	0.00000	0.00000	0.00000	0.00000	0.00000	0.00000	0.00000	0.00000	0.00000	0.00000	0.00000	0.00000	0.00000	0.00000	0.00000	0.00000	0.00000	0.00000	0.00000	0.00000	3.13	0	0.58	7.69	4	0.22	3.03	2.43	0.2	5.88	4	0.19	2.6	2.6	0.49	3.7	1
0.00000	0.00000	0.00000	0.00000	0.00000	0.00000	0.00000	0.00000	0.00000	0.00000	0.00000	0.00000	0.00000	0.00000	0.00000	0.00000	0.00000	0.00000	0.00000	0.00000	0.00000	0.00000	0.00000	0.00000	0.00000	0.00000	0.00000	0.00000	0.00000	0.00000	0.00000	0.00000	0.00000	3.13	0	0.58	7.69	4	0.22	3.03	2.43	0.2	5.88	4	0.19	2.6	2.6	0.49	3.7	1
0.00000	0.00000	0.00000	0.00000	0.00000	0.00000	0.00000	0.00000	0.00000	0.00000	0.00000	0.00000	0.00000	0.00000	0.00000	0.00000	0.00000	0.00000	0.00000	0.00000	0.00000	0.00000	0.00000	0.00000	0.00000	0.00000	0.00000	0.00000	0.00000	0.00000	0.00000	0.00000	0.00000	3.13	0	0.58	7.69	4	0.22	3.03	2.43	0.2	5.88	4	0.19	2.6	2.6	0.49	3.7	1
0.00000	0.00000	0.00000	0.00000	0.00000	0.00000	0.00000	0.00000	0.00000	0.00000	0.00000	0.00000	0.00000	0.00000	0.00000	0.00000	0.00000	0.00000	0.00000	0.00000	0.00000	0.00000	0.00000	0.00000	0.00000	0.00000	0.00000	0.00000	0.00000	0.00000	0.00000	0.00000	0.00000	3.13	0	0.58	7.69	4	0.22	7.69	4	0.22	5.88	4	0.19	3.7	1	0.22	7.14	3
0.00000	0.00000	0.00000	0.00000	0.00000	0.00000	0.00000	0.00000	0.00000	0.00000	0.00000	0.00000	0.00000	0.00000	0.00000	0.00000	0.00000	0.00000	0.00000	0.00000	0.00000	0.00000	0.00000	0.00000	0.00000	0.00000	0.00000	0.00000	0.00000	0.00000	0.00000	0.00000	0.00000	3.13	0	0.58	2.6	2.6	0.49	5.88	4	0.19	5.88	4	0.19	7.14	3	0.08	5.88	4
0.00000	0.00000	0.00000	0.00000	0.00000	0.00000	0.00000	0.00000	0.00000	0.00000	0.00000	0.00000	0.00000	0.00000	0.00000	0.00000	0.00000	0.00000	0.00000	0.00000	0.00000	0.00000	0.00000	0.00000	0.00000	0.00000	0.00000	0.00000	0.00000	0.00000	0.00000	0.00000	0.00000	3.13	0	0.58	7.14	3	0.08	3.7	1	0.22	5.88	4	0.19	2.6	2.6	0.49	3.7	1
3.7	1	0.22	3.3	3.78	0.08	5.88	4	0.19	3.03	6.47	0.46	5.88	4	0.19	2.43	1.6	0.55	6.25	8.08	0.43	3.13	0	0.58	3.7	1	0.22	2.12	2.72	0.46	5.88	4	0.19	2.6	2.6	0.49	2.6	2.6	0.49	3.7	1	0.22	5.88	4	0.19	7.69	4	0.22	7.69	4
3.7	1	0.22	3.3	3.78	0.08	5.88	4	0.19	3.03	6.47	0.46	5.88	4	0.19	2.43	1.6	0.55	6.25	8.08	0.43	3.13	0	0.58	3.7	1	0.22	2.12	2.72	0.46	5.88	4	0.19	2.6	2.6	0.49	2.6	2.6	0.49	3.7	1	0.22	5.88	4	0.19	7.69	4	0.22	7.69	4
3.7	1	0.22	3.3	3.78	0.08	5.88	4	0.19	3.03	6.47	0.46	5.88	4	0.19	2.43	1.6	0.55	6.25	8.08	0.43	3.13	0	0.58	3.7	1	0.22	2.12	2.72	0.46	5.88	4	0.19	2.6	2.6	0.49	2.6	2.6	0.49	3.7	1	0.22	5.88	4	0.19	7.69	4	0.22	7.69	4
3.7	1	0.22	2.12	2.72	0.46	2.43	1.6	0.55	6.6	5.89	0.08	2.6	2.78	0.73	7.14	3	0.08	5.88	4	0.19	3.3	3.78	0.08	6.25	8.08	0.43	3.13	0	0.58	3.7	1	0.22	2.12	2.72	0.46	7.14	3	0.08	2.43	1.6	0.55	5.88	4	0.19	3.03	6.47	0.46	5.88	4
3.7	1	0.22	7.14	3	0.08	7.14	3	0.08	7.14	3	0.08	5.88	4	0.19	2.6	2.6	0.49	6.25	8.08	0.43	2.53	6.13	0.28	3.3	3.78	0.08	2.12	2.72	0.46	7.69	4	0.22	3.13	0	0.58	6.25	8.08	0.43	7.14	3	0.08	5.88	4	0.19	5.88	4	0.19	2.6	2.6
3.7	1	0.22	7.14	3	0.08	7.14	3	0.08	3.03	6.47	0.46	5.88	4	0.19	3.3	3.78	0.08	6.6	5.89	0.08	2.6	2.6	0.49	3.3	3.78	0.08	7.69	4	0.22	2.6	2.6	0.49	2.43	1.6	0.55	7.69	4	0.22	3.7	1	0.22	7.14	3	0.08	5.21	4.43	0.38	7.69	4
3.7	1	0.22	7.14	3	0.08	7.14	3	0.08	3.03	6.47	0.46	5.88	4	0.19	3.3	3.78	0.08	6.6	5.89	0.08	2.6	2.6	0.49	3.3	3.78	0.08	7.69	4	0.22	2.6	2.6	0.49	2.43	1.6	0.55	7.69	4	0.22	3.7	1	0.22	7.14	3	0.08	5.21	4.43	0.38	7.69	4
3.7	1	0.22	7.14	3	0.08	7.14	3	0.08	3.03	6.47	0.46	5.88	4	0.19	3.3	3.78	0.08	6.6	5.89	0.08	2.6	2.6	0.49	3.3	3.78	0.08	7.69	4	0.22	2.6	2.6	0.49	2.43	1.6	0.55	7.69	4	0.22	3.7	1	0.22	7.14	3	0.08	5.21	4.43	0.38	7.69	4
3.13	0	0.58	3.3	3.78	0.08	2.53	6.13	0.28	6.6	5.89	0.08	5.88	4	0.19	6.6	5.89	0.08	6.25	8.08	0.43	2.6	2.78	0.73	3.3	3.78	0.08	2.12	2.72	0.46	5.88	4	0.19	3.7	1	0.22	7.14	3	0.08	3.7	1	0.22	5.88	4	0.19	5.88	4	0.19	2.43	1.6
7.69	4	0.22	3.03	6.47	0.46	2.6	2.78	0.73	3.03	6.47	0.46	5.88	4	0.19	2.43	1.6	0.55	6.25	8.08	0.43	2.6	2.78	0.73	2.6	2.6	0.49	2.12	2.72	0.46	3.3	3.78	0.08	3.7	1	0.22	5.88	4	0.19	5.88	4	0.19	5.88	4	0.19	2.6	2.6	0.49	5.88	4
7.69	4	0.22	3.03	6.47	0.46	2.6	2.6	0.49	3.03	6.47	0.46	5.88	4	0.19	2.6	2.78	0.73	6.25	8.08	0.43	2.6	2.6	0.49	2.12	2.95	0.42	3.03	6.47	0.46	3.3	3.78	0.08	2.43	1.6	0.55	7.69	4	0.22	3.13	0	0.58	7.14	3	0.08	7.69	4	0.22	5.88	4
7.69	4	0.22	3.03	6.47	0.46	2.6	2.6	0.49	3.03	6.47	0.46	5.88	4	0.19	2.6	2.78	0.73	6.25	8.08	0.43	2.6	2.6	0.49	2.12	2.95	0.42	3.03	6.47	0.46	3.3	3.78	0.08	2.43	1.6	0.55	7.69	4	0.22	3.13	0	0.58	7.14	3	0.08	7.69	4	0.22	5.88	4
1.79	4.77	0.27	2.12	2.72	0.46	5.21	4.43	0.38	6.6	5.89	0.08	5.88	4	0.19	3.7	1	0.22	6.25	8.08	0.43	3.13	0	0.58	3.3	3.78	0.08	2.12	2.72	0.46	3.7	1	0.22	7.14	3	0.08	5.88	4	0.19	5.88	4	0.19	5.88	4	0.19	5.88	4	0.19	3.7	1
5.88	4	0.19	5.88	4	0.19	3.3	3.78	0.08	3.03	6.47	0.46	7.69	4	0.22	2.12	2.72	0.46	6.6	5.89	0.08	2.6	2.6	0.49	2.6	2.78	0.73	2.6	2.6	0.49	3.7	1	0.22	3.7	1	0.22	7.14	3	0.08	7.14	3	0.08	7.69	4	0.22	5.21	4.43	0.38	7.14	3
2.7	3.95	0.26	5.88	4	0.19	3.7	1	0.22	6.6	5.89	0.08	5.88	4	0.19	3.3	3.78	0.08	6.25	8.08	0.43	3.57	4.66	0.14	3.3	3.78	0.08	3.7	1	0.22	2.12	2.72	0.46	2.6	2.6	0.49	7.69	4	0.22	3.7	1	0.22	7.14	3	0.08	3.7	1	0.22	5.88	4
2.7	3.95	0.26	5.88	4	0.19	3.3	3.78	0.08	3.03	6.47	0.46	7.69	4	0.22	2.7	3.95	0.26	5.88	4	0.19	2.6	2.6	0.49	2.6	2.78	0.73	2.6	2.6	0.49	7.14	3	0.08	3.7	1	0.22	7.69	4	0.22	3.7	1	0.22	7.69	4	0.22	5.21	4.43	0.38	7.14	3
2.7	3.95	0.26	5.88	4	0.19	3.3	3.78	0.08	3.03	6.47	0.46	7.69	4	0.22	2.7	3.95	0.26	5.88	4	0.19	2.6	2.6	0.49	2.6	2.78	0.73	2.6	2.6	0.49	7.14	3	0.08	3.7	1	0.22	7.69	4	0.22	3.7	1	0.22	7.69	4	0.22	5.21	4.43	0.38	7.14	3
2.7	3.95	0.26	5.88	4	0.19	2.6	2.6	0.49	6.6	5.89	0.08	5.88	4	0.19	2.7	3.95	0.26	6.25	8.08	0.43	3.57	4.66	0.14	3.3	3.78	0.08	3.7	1	0.22	2.43	1.6	0.55	2.6	2.6	0.49	7.69	4	0.22	7.69	4	0.22	7.14	3	0.08	2.6	2.6	0.49	5.21	4.43
2.7	3.95	0.26	5.88	4	0.19	7.14	3	0.08	6.6	5.89	0.08	5.88	4	0.19	3.3	3.78	0.08	6.25	8.08	0.43	3.57	4.66	0.14	3.3	3.78	0.08	3.7	1	0.22	2.12	2.72	0.46	2.6	2.6	0.49	7.69	4	0.22	3.7	1	0.22	7.14	3	0.08	3.7	1	0.22	5.88	4
2.53	6.13	0.28	5.88	4	0.19	3.7	1	0.22	6.6	5.89	0.08	5.88	4	0.19	3.3	3.78	0.08	6.25	8.08	0.43	3.57	4.66	0.14	3.3	3.78	0.08	3.7	1	0.22	2.12	2.72	0.46	2.6	2.6	0.49	7.69	4	0.22	7.69	4	0.22	7.14	3	0.08	3.7	1	0.22	5.88	4
2.53	6.13	0.28	5.88	4	0.19	3.7	1	0.22	6.6	5.89	0.08	5.88	4	0.19	3.3	3.78	0.08	6.25	8.08	0.43	3.57	4.66	0.14	3.3	3.78	0.08	3.7	1	0.22	2.12	2.72	0.46	2.6	2.6	0.49	7.69	4	0.22	7.14	3	0.08	7.14	3	0.08	3.7	1	0.22	5.88	4
2.53	6.13	0.28	5.88	4	0.19	3.7	1	0.22	6.6	5.89	0.08	5.88	4	0.19	3.3	3.78	0.08	6.25	8.08	0.43	3.57	4.66	0.14	3.3	3.78	0.08	3.7	1	0.22	2.12	2.72	0.46	2.6	2.6	0.49	7.14	3	0.08	3.7	1	0.22	7.14	3	0.08	3.7	1	0.22	3.7	1
2.53	6.13	0.28	5.88	4	0.19	3.7	1	0.22	6.6	5.89	0.08	5.88	4	0.19	3.3	3.78	0.08	6.25	8.08	0.43	3.57	4.66	0.14	3.3	3.78	0.08	3.7	1	0.22	2.43	1.6	0.55	2.6	2.6	0.49	7.69	4	0.22	6.6	5.89	0.08	7.14	3	0.08	3.7	1	0.22	5.21	4.43
2.53	6.13	0.28	5.88	4	0.19	3.7	1	0.22	6.6	5.89	0.08	5.88	4	0.19	3.3	3.78	0.08	6.25	8.08	0.43	3.57	4.66	0.14	3.3	3.78	0.08	3.7	1	0.22	2.43	1.6	0.55	2.6	2.6	0.49	7.69	4	0.22	7.69	4	0.22	7.14	3	0.08	3.7	1	0.22	5.21	4.43
2.53	6.13	0.28	5.88	4	0.19	3.7	1	0.22	6.6	5.89	0.08	5.88	4	0.19	3.3	3.78	0.08	6.25	8.08	0.43	3.57	4.66	0.14	3.3	3.78	0.08	2.12	2.72	0.46	2.43	1.6	0.55	2.6	2.6	0.49	7.69	4	0.22	6.6	5.89	0.08	7.14	3	0.08	7.14	3	0.08	5.21	4.43
2.53	6.13	0.28	5.88	4	0.19	3.7	1	0.22	6.6	5.89	0.08	5.88	4	0.19	3.3	3.78	0.08	6.25	8.08	0.43	3.57	4.66	0.14	3.3	3.78	0.08	2.12	2.72	0.46	2.43	1.6	0.55	2.6	2.6	0.49	7.69	4	0.22	7.69	4	0.22	7.14	3	0.08	3.7	1	0.22	5.21	4.43
2.53	6.13	0.28	5.88	4	0.19	3.7	1	0.22	6.6	5.89	0.08	5.88	4	0.19	3.3	3.78	0.08	6.25	8.08	0.43	3.57	4.66	0.14	3.3	3.78	0.08	7.14	3	0.08	2.12	2.72	0.46	2.6	2.6	0.49	7.69	4	0.22	7.14	3	0.08	7.14	3	0.08	2.6	2.6	0.49	7.69	4
2.53	6.13	0.28	5.88	4	0.19	3.7	1	0.22	6.6	5.89	0.08	5.88	4	0.19	3.3	3.78	0.08	6.25	8.08	0.43	3.57	4.66	0.14	1.79	4.77	0.27	3.7	1	0.22	2.12	2.72	0.46	2.6	2.6	0.49	7.69	4	0.22	7.69	4	0.22	7.14	3	0.08	3.7	1	0.22	5.88	4
2.53	6.13	0.28	5.88	4	0.19	7.69	4	0.22	6.6	5.89	0.08	5.88	4	0.19	2.7	3.95	0.26	6.25	8.08	0.43	3.57	4.66	0.14	2.12	2.95	0.42	3.7	1	0.22	5.88	4	0.19	2.6	2.6	0.49	7.69	4	0.22	6.6	5.89	0.08	7.14	3	0.08	7.14	3	0.08	5.88	4
2.53	6.13	0.28	5.88	4	0.19	5.88	4	0.19	3.3	3.78	0.08	3.03	6.47	0.46	7.14	3	0.08	2.43	1.6	0.55	5.88	4	0.19	2.6	2.6	0.49	2.6	2.78	0.73	7.69	4	0.22	3.13	0	0.58	3.7	1	0.22	7.14	3	0.08	5.88	4	0.19	2.6	2.6	0.49	5.21	4.43
2.53	6.13	0.28	5.88	4	0.19	2.43	1.6	0.55	6.6	5.89	0.08	5.88	4	0.19	3.3	3.78	0.08	6.25	8.08	0.43	3.57	4.66	0.14	3.3	3.78	0.08	3.7	1	0.22	3.7	1	0.22	2.6	2.6	0.49	7.69	4	0.22	3.7	1	0.22	7.14	3	0.08	3.7	1	0.22	5.88	4
2.53	6.13	0.28	5.88	4	0.19	2.43	1.6	0.55	6.6	5.89	0.08	5.88	4	0.19	3.3	3.78	0.08	6.25	8.08	0.43	3.57	4.66	0.14	3.3	3.78	0.08	3.7	1	0.22	2.12	2.72	0.46	2.6	2.6	0.49	7.69	4	0.22	3.7	1	0.22	7.14	3	0.08	3.7	1	0.22	5.88	4
2.53	6.13	0.28	5.88	4	0.19	2.6	2.6	0.49	6.6	5.89	0.08	5.88	4	0.19	3.7	1	0.22	6.25	8.08	0.43	3.13	0	0.58	2.7	3.95	0.26	2.12	2.72	0.46	3.7	1	0.22	7.14	3	0.08	5.88	4	0.19	7.14	3	0.08	5.88	4	0.19	5.88	4	0.19	7.69	4
2.53	6.13	0.28	2.12	2.72	0.46	1.79	4.77	0.27	6.6	5.89	0.08	5.88	4	0.19	3.7	1	0.22	6.25	8.08	0.43	3.13	0	0.58	3.3	3.78	0.08	2.12	2.72	0.46	3.7	1	0.22	7.14	3	0.08	5.88	4	0.19	3.7	1	0.22	5.88	4	0.19	5.88	4	0.19	7.14	3
2.53	6.13	0.28	2.12	2.72	0.46	1.79	4.77	0.27	6.6	5.89	0.08	5.88	4	0.19	3.7	1	0.22	6.25	8.08	0.43	3.13	0	0.58	3.3	3.78	0.08	2.12	2.72	0.46	3.7	1	0.22	7.14	3	0.08	5.88	4	0.19	2.43	1.6	0.55	5.88	4	0.19	5.88	4	0.19	5.88	4
2.53	6.13	0.28	2.12	2.72	0.46	1.79	4.77	0.27	6.6	5.89	0.08	5.88	4	0.19	3.7	1	0.22	6.25	8.08	0.43	3.13	0	0.58	3.3	3.78	0.08	2.12	2.72	0.46	7.14	3	0.08	7.14	3	0.08	5.88	4	0.19	2.43	1.6	0.55	5.88	4	0.19	5.88	4	0.19	5.88	4
2.53	6.13	0.28	2.12	2.72	0.46	2.53	6.13	0.28	6.6	5.89	0.08	5.88	4	0.19	3.7	1	0.22	6.25	8.08	0.43	3.13	0	0.58	3.3	3.78	0.08	2.12	2.72	0.46	3.7	1	0.22	7.14	3	0.08	5.88	4	0.19	7.14	3	0.08	5.88	4	0.19	5.88	4	0.19	7.14	3
2.53	6.13	0.28	2.12	2.72	0.46	2.6	2.6	0.49	6.6	5.89	0.08	5.88	4	0.19	3.7	1	0.22	6.25	8.08	0.43	2.7	3.95	0.26	3.3	3.78	0.08	2.12	2.72	0.46	3.7	1	0.22	7.14	3	0.08	5.88	4	0.19	7.14	3	0.08	5.88	4	0.19	5.88	4	0.19	7.69	4
2.53	6.13	0.28	2.12	2.72	0.46	2.6	2.6	0.49	6.6	5.89	0.08	5.88	4	0.19	3.3	3.78	0.08	6.25	8.08	0.43	3.57	4.66	0.14	3.3	3.78	0.08	7.14	3	0.08	2.12	2.72	0.46	2.6	2.6	0.49	7.69	4	0.22	7.14	3	0.08	7.14	3	0.08	3.7	1	0.22	7.69	4
2.53	6.13	0.28	2.43	1.6	0.55	2.53	6.13	0.28	6.6	5.89	0.08	5.88	4	0.19	3.7	1	0.22	6.25	8.08	0.43	3.13	0	0.58	3.3	3.78	0.08	2.12	2.72	0.46	3.7	1	0.22	7.14	3	0.08	5.88	4	0.19	5.88	4	0.19	5.88	4	0.19	5.88	4	0.19	5.88	4
2.53	6.13	0.28	2.43	1.6	0.55	2.53	6.13	0.28	6.6	5.89	0.08	5.88	4	0.19	3.7	1	0.22	6.25	8.08	0.43	3.13	0	0.58	3.3	3.78	0.08	2.12	2.72	0.46	3.7	1	0.22	7.14	3	0.08	5.88	4	0.19	5.88	4	0.19	5.88	4	0.19	5.88	4	0.19	5.88	4
2.53	6.13	0.28	2.43	1.6	0.55	2.53	6.13	0.28	6.6	5.89	0.08	5.88	4	0.19	3.7	1	0.22	6.25	8.08	0.43	3.13	0	0.58	3.3	3.78	0.08	2.12	2.72	0.46	3.7	1	0.22	7.14	3	0.08	5.88	4	0.19	5.88	4	0.19	5.88	4	0.19	5.88	4	0.19	5.88	4
2.53	6.13	0.28	2.43	1.6	0.55	2.53	6.13	0.28	6.6	5.89	0.08	5.88	4	0.19	3.7	1	0.22	6.25	8.08	0.43	3.13	0	0.58	3.3	3.78	0.08	2.12	2.72	0.46	3.7	1	0.22	7.14	3	0.08	5.88	4	0.19	5.88	4	0.19	5.88	4	0.19	5.88	4	0.19	5.88	4
2.53	6.13	0.28	2.43	1.6	0.55	2.53	6.13	0.28	6.6	5.89	0.08	5.88	4	0.19	3.7	1	0.22	6.25	8.08	0.43	3.13	0	0.58	3.3	3.78	0.08	2.12	2.72	0.46	3.7	1	0.22	7.14	3	0.08	5.88	4	0.19	5.88	4	0.19	5.88	4	0.19	5.88	4	0.19	5.88	4
2.53	6.13	0.28	2.43	1.6	0.55	2.53	6.13	0.28	6.6	5.89	0.08	5.88	4	0.19	3.7	1	0.22	6.25	8.08	0.43	3.13	0	0.58	3.3	3.78	0.08	2.12	2.72	0.46	3.7	1	0.22	7.14	3	0.08	5.88	4	0.19	5.88	4	0.19	5.88	4	0.19	5.88	4	0.19	5.88	4
2.43	1.6	0.55	3.3	3.78	0.08	2.53	6.13	0.28	3.03	6.47	0.46	5.88	4	0.19	2.53	6.13	0.28	6.25	8.08	0.43	2.12	2.95	0.42	3.3	3.78	0.08	2.12	2.72	0.46	5.88	4	0.19	2.6	2.6	0.49	3.7	1	0.22	3.13	0	0.58	5.88	4	0.19	5.88	4	0.19	7.69	4
2.43	1.6	0.55	7.14	3	0.08	3.7	1	0.22	3.03	6.47	0.46	5.88	4	0.19	2.7	3.95	0.26	5.88	4	0.19	2.6	2.6	0.49	3.3	3.78	0.08	3.7	1	0.22	2.43	1.6	0.55	2.43	1.6	0.55	7.69	4	0.22	2.6	2.6	0.49	7.14	3	0.08	5.88	4	0.19	6.6	5.89
2.6	2.6	0.49	2.12	2.72	0.46	5.88	4	0.19	5.88	4	0.19	5.88	4	0.19	3.3	3.78	0.08	6.25	8.08	0.43	2.6	2.78	0.73	3.57	4.66	0.14	3.57	4.66	0.14	5.88	4	0.19	2.43	1.6	0.55	7.69	4	0.22	3.7	1	0.22	5.88	4	0.19	5.88	4	0.19	6.6	5.89
2.6	2.6	0.49	2.12	2.72	0.46	5.88	4	0.19	5.88	4	0.19	5.88	4	0.19	3.3	3.78	0.08	6.25	8.08	0.43	2.6	2.78	0.73	3.57	4.66	0.14	2.12	2.72	0.46	5.88	4	0.19	2.43	1.6	0.55	7.69	4	0.22	3.7	1	0.22	5.88	4	0.19	5.88	4	0.19	6.6	5.89
2.6	2.6	0.49	2.53	6.13	0.28	5.88	4	0.19	5.88	4	0.19	5.88	4	0.19	3.3	3.78	0.08	6.25	8.08	0.43	2.6	2.78	0.73	3.57	4.66	0.14	2.12	2.72	0.46	5.21	4.43	0.38	2.43	1.6	0.55	7.14	3	0.08	3.7	1	0.22	5.88	4	0.19	5.88	4	0.19	6.6	5.89
2.6	2.6	0.49	2.6	2.6	0.49	3.3	3.78	0.08	6.6	5.89	0.08	5.88	4	0.19	3.7	1	0.22	6.25	8.08	0.43	2.6	2.78	0.73	3.57	4.66	0.14	2.12	2.72	0.46	7.14	3	0.08	2.43	1.6	0.55	5.88	4	0.19	7.14	3	0.08	5.88	4	0.19	5.88	4	0.19	3.13	0
2.6	2.6	0.49	7.14	3	0.08	3.3	3.78	0.08	6.25	8.08	0.43	7.14	3	0.08	2.12	2.72	0.46	6.6	5.89	0.08	2.6	2.6	0.49	2.6	2.78	0.73	2.12	2.72	0.46	3.7	1	0.22	3.7	1	0.22	7.14	3	0.08	7.14	3	0.08	7.69	4	0.22	5.88	4	0.19	3.7	1
2.6	2.6	0.49	7.14	3	0.08	3.3	3.78	0.08	3.03	6.47	0.46	7.14	3	0.08	3.7	1	0.22	6.6	5.89	0.08	2.6	2.6	0.49	2.6	2.78	0.73	2.6	2.6	0.49	3.7	1	0.22	3.7	1	0.22	7.14	3	0.08	7.14	3	0.08	7.69	4	0.22	5.88	4	0.19	7.14	3
2.6	2.6	0.49	7.14	3	0.08	3.3	3.78	0.08	3.03	6.47	0.46	7.14	3	0.08	3.7	1	0.22	6.6	5.89	0.08	2.6	2.6	0.49	2.6	2.78	0.73	2.6	2.6	0.49	7.14	3	0.08	3.7	1	0.22	7.14	3	0.08	7.14	3	0.08	7.69	4	0.22	5.88	4	0.19	7.14	3
2.6	2.6	0.49	7.14	3	0.08	5.88	4	0.19	5.88	4	0.19	5.88	4	0.19	3.7	1	0.22	6.25	8.08	0.43	2.6	2.78	0.73	2.12	2.95	0.42	2.12	2.72	0.46	5.88	4	0.19	2.43	1.6	0.55	7.69	4	0.22	3.7	1	0.22	5.88	4	0.19	5.88	4	0.19	6.6	5.89
2.6	2.6	0.49	7.14	3	0.08	7.14	3	0.08	6.6	5.89	0.08	5.88	4	0.19	3.7	1	0.22	6.25	8.08	0.43	3.57	4.66	0.14	3.3	3.78	0.08	2.12	2.72	0.46	7.14	3	0.08	2.43	1.6	0.55	6.25	8.08	0.43	7.14	3	0.08	5.88	4	0.19	5.88	4	0.19	3.7	1
2.6	2.6	0.49	7.14	3	0.08	7.14	3	0.08	6.6	5.89	0.08	5.88	4	0.19	2.6	2.6	0.49	6.25	8.08	0.43	3.57	4.66	0.14	3.3	3.78	0.08	2.12	2.72	0.46	7.69	4	0.22	2.43	1.6	0.55	6.25	8.08	0.43	7.14	3	0.08	5.88	4	0.19	5.88	4	0.19	3.7	1
2.6	2.6	0.49	7.14	3	0.08	7.14	3	0.08	6.6	5.89	0.08	5.88	4	0.19	2.6	2.6	0.49	6.25	8.08	0.43	3.57	4.66	0.14	3.3	3.78	0.08	2.12	2.72	0.46	7.14	3	0.08	2.43	1.6	0.55	5.88	4	0.19	7.14	3	0.08	5.88	4	0.19	5.88	4	0.19	3.7	1
2.6	2.6	0.49	3.03	6.47	0.46	2.6	2.78	0.73	3.03	6.47	0.46	5.88	4	0.19	2.43	1.6	0.55	6.25	8.08	0.43	2.6	2.78	0.73	2.6	2.6	0.49	2.12	2.72	0.46	3.3	3.78	0.08	3.7	1	0.22	5.88	4	0.19	5.88	4	0.19	5.88	4	0.19	2.6	2.6	0.49	5.88	4
2.6	2.6	0.49	3.03	6.47	0.46	2.6	2.78	0.73	3.03	6.47	0.46	5.88	4	0.19	2.43	1.6	0.55	6.25	8.08	0.43	2.6	2.78	0.73	2.6	2.6	0.49	2.12	2.72	0.46	3.3	3.78	0.08	3.7	1	0.22	5.88	4	0.19	5.88	4	0.19	5.88	4	0.19	2.6	2.6	0.49	5.88	4
[truncated: 727 more columns]
