# Supplementary material for: Representation Learning for Class C G Protein-Coupled Receptors Classification
Source: Molecules. 2018 Mar 19;23(3):690. doi: 10.3390/molecules23030690 (PMC6017523; doi:10.3390/molecules23030690)
Supplement: Supplementary file 1 [file molecules-23-00690-s001.zip › SupplementaryMaterial/AAindexCombinations/3-index/X-485-247-193.csv]

0.1366	3.7	5.88	0.4172	7.69	8.78	-0.0345	2.12	4.38	0.0549	3.57	2.33	0.4172	7.69	8.78	0.0363	2.53	1.54	0.2362	6.25	2.89	-0.0345	2.12	4.38	-0.0433	2.43	7.68	0.1366	3.7	5.88	0.4076	6.6	6.58	0.1366	3.7	5.88	0.4172	7.69	8.78	0.1366	3.7	5.88	0.0019	2.12	5.29	0.1366	3.7	5.88	0.4084	7.14
0.1366	3.7	5.88	0.4172	7.69	8.78	0.0363	2.53	1.54	0.4084	7.14	4.66	0.4251	5.88	16.52	0.0325	2.7	2.3	0.3167	3.03	3.51	-0.1233	2.6	1.7	0.0589	2.6	8.38	0.0019	2.12	5.29	0.3167	3.03	3.51	0.1366	3.7	5.88	0.4172	7.69	8.78	0.1366	3.7	5.88	-0.0433	2.43	7.68	0.4251	5.88	16.52	0.4172	7.69
0.1366	3.7	5.88	-0.0101	1.79	2.58	0.0325	2.7	2.3	0.0549	3.57	2.33	0.1747	5.21	6	-0.1233	2.6	1.7	0.2362	6.25	2.89	0.4084	7.14	4.66	-0.0433	2.43	7.68	0.4084	7.14	4.66	0.3167	3.03	3.51	0.0589	2.6	8.38	0.4172	7.69	8.78	0.4084	7.14	4.66	0.0019	2.12	5.29	0.1747	5.21	6	0.2745	3.03
0.1366	3.7	5.88	0.4084	7.14	4.66	-0.0484	3.3	2.6	0.4076	6.6	6.58	0.4251	5.88	16.52	-0.0433	2.43	7.68	0.4076	6.6	6.58	0.0589	2.6	8.38	-0.1233	2.6	1.7	0.4076	6.6	6.58	0.1747	5.21	6	-0.0464	3.13	5.29	0.4172	7.69	8.78	0.4084	7.14	4.66	0.4251	5.88	16.52	0.4084	7.14	4.66	0.4076	6.6
-0.1233	2.6	1.7	0.1366	3.7	5.88	-0.0484	3.3	2.6	0.3167	3.03	3.51	0.4251	5.88	16.52	0.0363	2.53	1.54	0.2362	6.25	2.89	-0.0484	3.3	2.6	-0.1233	2.6	1.7	0.0363	2.53	1.54	0.2362	6.25	2.89	0.1366	3.7	5.88	0.4172	7.69	8.78	0.4084	7.14	4.66	0.4172	7.69	8.78	0.4251	5.88	16.52	0.0589	2.6
-0.1233	2.6	1.7	0.4251	5.88	16.52	0.0363	2.53	1.54	-0.0484	3.3	2.6	-0.0345	2.12	4.38	-0.0464	3.13	5.29	0.4076	6.6	6.58	0.4084	7.14	4.66	0.3167	3.03	3.51	0.0589	2.6	8.38	-0.0484	3.3	2.6	0.1366	3.7	5.88	0.1747	5.21	6	0.4251	5.88	16.52	0.3167	3.03	3.51	0.1366	3.7	5.88	0.4172	7.69
-0.0484	3.3	2.6	0.1366	3.7	5.88	-0.0101	1.79	2.58	0.3167	3.03	3.51	0.4172	7.69	8.78	0.4251	5.88	16.52	0.2362	6.25	2.89	-0.0345	2.12	4.38	-0.1233	2.6	1.7	0.0019	2.12	5.29	0.4251	5.88	16.52	0.1366	3.7	5.88	0.4172	7.69	8.78	0.1747	5.21	6	0.4251	5.88	16.52	0.0589	2.6	8.38	0.4084	7.14
-0.0484	3.3	2.6	0.1366	3.7	5.88	0.4084	7.14	4.66	0.0549	3.57	2.33	0.1747	5.21	6	-0.0484	3.3	2.6	0.3167	3.03	3.51	-0.0433	2.43	7.68	-0.0433	2.43	7.68	0.4084	7.14	4.66	0.2362	6.25	2.89	0.1366	3.7	5.88	0.4172	7.69	8.78	-0.0433	2.43	7.68	-0.0433	2.43	7.68	0.4172	7.69	8.78	0.1366	3.7
-0.0484	3.3	2.6	0.4172	7.69	8.78	0.4172	7.69	8.78	-0.0345	2.12	4.38	0.4172	7.69	8.78	-0.0433	2.43	7.68	0.4076	6.6	6.58	0.0363	2.53	1.54	-0.1233	2.6	1.7	-0.0101	1.79	2.58	0.3167	3.03	3.51	0.4076	6.6	6.58	0.4172	7.69	8.78	0.4172	7.69	8.78	0.1366	3.7	5.88	0.2745	3.03	1.11	0.2745	3.03
-0.0484	3.3	2.6	0.4251	5.88	16.52	-0.0484	3.3	2.6	0.3167	3.03	3.51	0.4251	5.88	16.52	0.0549	3.57	2.33	0.2362	6.25	2.89	0.3167	3.03	3.51	-0.0484	3.3	2.6	0.1366	3.7	5.88	0.0019	2.12	5.29	0.1366	3.7	5.88	0.4084	7.14	4.66	0.4251	5.88	16.52	0.4251	5.88	16.52	-0.0433	2.43	7.68	0.4084	7.14
-0.0484	3.3	2.6	0.4251	5.88	16.52	0.0325	2.7	2.3	0.0019	2.12	5.29	0.4076	6.6	6.58	-0.0433	2.43	7.68	0.2362	6.25	2.89	-0.0345	2.12	4.38	-0.0433	2.43	7.68	-0.0433	2.43	7.68	0.1366	3.7	5.88	0.4172	7.69	8.78	0.4172	7.69	8.78	0.0589	2.6	8.38	0.4076	6.6	6.58	0.3167	3.03	3.51	0.4172	7.69
-0.0484	3.3	2.6	0.4251	5.88	16.52	0.0325	2.7	2.3	0.3167	3.03	3.51	0.4076	6.6	6.58	-0.0464	3.13	5.29	-0.0101	1.79	2.58	-0.0345	2.12	4.38	0.4251	5.88	16.52	0.1747	5.21	6	0.3167	3.03	3.51	0.1366	3.7	5.88	0.4084	7.14	4.66	0.0019	2.12	5.29	0.1366	3.7	5.88	0.1747	5.21	6	-0.0464	3.13
-0.0484	3.3	2.6	0.4251	5.88	16.52	0.0325	2.7	2.3	0.3167	3.03	3.51	0.1747	5.21	6	0.0363	2.53	1.54	0.2362	6.25	2.89	-0.1233	2.6	1.7	-0.0433	2.43	7.68	0.0019	2.12	5.29	0.3167	3.03	3.51	0.1366	3.7	5.88	0.4251	5.88	16.52	0.4084	7.14	4.66	0.0019	2.12	5.29	0.1366	3.7	5.88	0.1366	3.7
-0.0484	3.3	2.6	0.0019	2.12	5.29	0.3167	3.03	3.51	-0.0484	3.3	2.6	0.4251	5.88	16.52	0.0589	2.6	8.38	0.4076	6.6	6.58	0.3167	3.03	3.51	-0.0433	2.43	7.68	0.4172	7.69	8.78	0.0325	2.7	2.3	-0.0345	2.12	4.38	0.4084	7.14	4.66	0.4172	7.69	8.78	0.1747	5.21	6	0.4251	5.88	16.52	0.4172	7.69
-0.0484	3.3	2.6	0.0363	2.53	1.54	0.4251	5.88	16.52	0.3167	3.03	3.51	0.1747	5.21	6	-0.0101	1.79	2.58	0.1366	3.7	5.88	-0.0345	2.12	4.38	-0.0433	2.43	7.68	-0.0101	1.79	2.58	-0.0484	3.3	2.6	-0.0464	3.13	5.29	0.4084	7.14	4.66	0.4251	5.88	16.52	0.4251	5.88	16.52	0.4172	7.69	8.78	0.0589	2.6
0.4076	6.6	6.58	0.4172	7.69	8.78	-0.0484	3.3	2.6	0.3167	3.03	3.51	0.4251	5.88	16.52	0.0549	3.57	2.33	0.2362	6.25	2.89	-0.0433	2.43	7.68	-0.0433	2.43	7.68	0.0019	2.12	5.29	0.2362	6.25	2.89	0.1366	3.7	5.88	0.4172	7.69	8.78	0.4084	7.14	4.66	0.0019	2.12	5.29	0.4084	7.14	4.66	0.4084	7.14
0.4076	6.6	6.58	0.0363	2.53	1.54	0.0363	2.53	1.54	0.0549	3.57	2.33	0.4251	5.88	16.52	0.0363	2.53	1.54	0.4172	7.69	8.78	0.0589	2.6	8.38	-0.1233	2.6	1.7	-0.0464	3.13	5.29	0.0019	2.12	5.29	0.1366	3.7	5.88	0.4251	5.88	16.52	0.4251	5.88	16.52	0.4084	7.14	4.66	0.4084	7.14	4.66	0.4172	7.69
0.0549	3.57	2.33	0.0363	2.53	1.54	0.0589	2.6	8.38	0.4076	6.6	6.58	0.2362	6.25	2.89	-0.0433	2.43	7.68	0.4076	6.6	6.58	0.0363	2.53	1.54	-0.0484	3.3	2.6	-0.0101	1.79	2.58	-0.0484	3.3	2.6	0.0325	2.7	2.3	0.4172	7.69	8.78	0.0589	2.6	8.38	0.0363	2.53	1.54	0.4251	5.88	16.52	0.4172	7.69
0.4172	7.69	8.78	-0.0484	3.3	2.6	0.4251	5.88	16.52	-0.0484	3.3	2.6	0.0019	2.12	5.29	0.4084	7.14	4.66	0.4172	7.69	8.78	-0.0345	2.12	4.38	0.0363	2.53	1.54	0.1366	3.7	5.88	0.2362	6.25	2.89	0.0589	2.6	8.38	0.0589	2.6	8.38	0.1366	3.7	5.88	0.4172	7.69	8.78	0.4084	7.14	4.66	0.4172	7.69
0.4172	7.69	8.78	0.4084	7.14	4.66	-0.0484	3.3	2.6	0.4076	6.6	6.58	0.4251	5.88	16.52	-0.0433	2.43	7.68	0.4076	6.6	6.58	0.0589	2.6	8.38	-0.0484	3.3	2.6	0.4251	5.88	16.52	0.1747	5.21	6	-0.0464	3.13	5.29	0.4172	7.69	8.78	0.4084	7.14	4.66	0.4251	5.88	16.52	0.4084	7.14	4.66	0.4172	7.69
-0.0101	1.79	2.58	0.1366	3.7	5.88	0.4251	5.88	16.52	0.4084	7.14	4.66	0.4172	7.69	8.78	-0.0484	3.3	2.6	0.2362	6.25	2.89	0.1747	5.21	6	-0.0433	2.43	7.68	0.0019	2.12	5.29	0.2362	6.25	2.89	0.1366	3.7	5.88	0.4251	5.88	16.52	0.4084	7.14	4.66	0.0019	2.12	5.29	0.4251	5.88	16.52	0.4084	7.14
-0.0101	1.79	2.58	-0.0484	3.3	2.6	0.4172	7.69	8.78	0.0325	2.7	2.3	0.4251	5.88	16.52	-0.0433	2.43	7.68	0.4172	7.69	8.78	-0.0101	1.79	2.58	-0.0101	1.79	2.58	0.0019	2.12	5.29	-0.0484	3.3	2.6	-0.0464	3.13	5.29	0.4251	5.88	16.52	0.4172	7.69	8.78	0.4172	7.69	8.78	0.1366	3.7	5.88	0.4172	7.69
-0.0101	1.79	2.58	0.4251	5.88	16.52	0.4172	7.69	8.78	0.2745	3.03	1.11	0.4172	7.69	8.78	0.1747	5.21	6	0.1366	3.7	5.88	-0.1233	2.6	1.7	-0.0433	2.43	7.68	-0.0101	1.79	2.58	-0.0484	3.3	2.6	-0.0464	3.13	5.29	0.4084	7.14	4.66	0.2745	3.03	1.11	0.4251	5.88	16.52	0.4172	7.69	8.78	0.4251	5.88
-0.0101	1.79	2.58	0.4251	5.88	16.52	0.0019	2.12	5.29	-0.0484	3.3	2.6	-0.0101	1.79	2.58	-0.0101	1.79	2.58	0.1747	5.21	6	-0.0484	3.3	2.6	-0.0101	1.79	2.58	0.4084	7.14	4.66	0.2362	6.25	2.89	0.0325	2.7	2.3	0.4172	7.69	8.78	0.0589	2.6	8.38	0.4172	7.69	8.78	0.1366	3.7	5.88	0.0589	2.6
-0.0101	1.79	2.58	0.4084	7.14	4.66	-0.0484	3.3	2.6	0.4076	6.6	6.58	0.4251	5.88	16.52	-0.0433	2.43	7.68	0.4076	6.6	6.58	-0.0484	3.3	2.6	-0.0484	3.3	2.6	-0.0345	2.12	4.38	0.1747	5.21	6	-0.0464	3.13	5.29	0.4172	7.69	8.78	0.4251	5.88	16.52	0.4251	5.88	16.52	0.0589	2.6	8.38	0.1366	3.7
-0.0101	1.79	2.58	0.4084	7.14	4.66	0.4251	5.88	16.52	0.0363	2.53	1.54	0.4076	6.6	6.58	-0.0345	2.12	4.38	0.2362	6.25	2.89	0.0363	2.53	1.54	-0.0464	3.13	5.29	0.1366	3.7	5.88	0.4076	6.6	6.58	0.1366	3.7	5.88	0.4172	7.69	8.78	0.4251	5.88	16.52	0.4076	6.6	6.58	0.3167	3.03	3.51	0.4172	7.69
-0.0101	1.79	2.58	0.4084	7.14	4.66	0.4084	7.14	4.66	0.0589	2.6	8.38	0.4172	7.69	8.78	0.0363	2.53	1.54	0.2362	6.25	2.89	-0.1233	2.6	1.7	-0.1233	2.6	1.7	0.0589	2.6	8.38	0.4172	7.69	8.78	-0.0433	2.43	7.68	0.4172	7.69	8.78	0.4084	7.14	4.66	0.4076	6.6	6.58	0.3167	3.03	3.51	0.4172	7.69
0.4251	5.88	16.52	-0.0484	3.3	2.6	0.4172	7.69	8.78	0.0363	2.53	1.54	0.4251	5.88	16.52	0.0549	3.57	2.33	0.4172	7.69	8.78	-0.0101	1.79	2.58	-0.0345	2.12	4.38	-0.0433	2.43	7.68	0.4251	5.88	16.52	-0.0464	3.13	5.29	0.4251	5.88	16.52	0.4076	6.6	6.58	0.4172	7.69	8.78	-0.0433	2.43	7.68	0.4172	7.69
0.4251	5.88	16.52	0.0019	2.12	5.29	0.0589	2.6	8.38	0.3167	3.03	3.51	0.4251	5.88	16.52	-0.0484	3.3	2.6	0.2362	6.25	2.89	-0.0345	2.12	4.38	-0.0484	3.3	2.6	0.0019	2.12	5.29	0.4172	7.69	8.78	0.1366	3.7	5.88	0.4084	7.14	4.66	-0.0433	2.43	7.68	0.4251	5.88	16.52	0.4172	7.69	8.78	-0.0433	2.43
-0.0345	2.12	4.38	0.4172	7.69	8.78	-0.0484	3.3	2.6	0.4076	6.6	6.58	0.4251	5.88	16.52	0.0589	2.6	8.38	0.4076	6.6	6.58	-0.0345	2.12	4.38	-0.0484	3.3	2.6	0.4084	7.14	4.66	0.1747	5.21	6	-0.0464	3.13	5.29	-0.0345	2.12	4.38	0.4172	7.69	8.78	0.4251	5.88	16.52	0.4084	7.14	4.66	0.0589	2.6
-0.0345	2.12	4.38	0.4172	7.69	8.78	0.0325	2.7	2.3	0.3167	3.03	3.51	0.4172	7.69	8.78	0.0363	2.53	1.54	0.4251	5.88	16.52	-0.0345	2.12	4.38	-0.0433	2.43	7.68	0.4251	5.88	16.52	0.4076	6.6	6.58	-0.0433	2.43	7.68	0.4084	7.14	4.66	0.4172	7.69	8.78	0.0019	2.12	5.29	0.1747	5.21	6	0.4084	7.14
-0.0345	2.12	4.38	0.4172	7.69	8.78	0.0589	2.6	8.38	-0.0345	2.12	4.38	0.4251	5.88	16.52	-0.0433	2.43	7.68	0.4251	5.88	16.52	0.0363	2.53	1.54	-0.1233	2.6	1.7	0.0019	2.12	5.29	0.4251	5.88	16.52	0.4084	7.14	4.66	0.4172	7.69	8.78	0.4076	6.6	6.58	0.4251	5.88	16.52	0.4076	6.6	6.58	-0.0433	2.43
-0.0345	2.12	4.38	0.4172	7.69	8.78	0.0589	2.6	8.38	0.3167	3.03	3.51	0.4251	5.88	16.52	0.0589	2.6	8.38	0.4172	7.69	8.78	-0.0433	2.43	7.68	0.0549	3.57	2.33	0.0019	2.12	5.29	0.4251	5.88	16.52	0.4172	7.69	8.78	0.4172	7.69	8.78	0.0589	2.6	8.38	0.4251	5.88	16.52	0.4172	7.69	8.78	0.4084	7.14
0.0019	2.12	5.29	0.1366	3.7	5.88	0.0589	2.6	8.38	0.0549	3.57	2.33	0.4251	5.88	16.52	-0.0345	2.12	4.38	0.2362	6.25	2.89	0.0549	3.57	2.33	-0.1233	2.6	1.7	-0.0464	3.13	5.29	0.4172	7.69	8.78	0.1366	3.7	5.88	0.4172	7.69	8.78	0.4251	5.88	16.52	0.4251	5.88	16.52	0.4084	7.14	4.66	0.4084	7.14
0.0019	2.12	5.29	-0.0484	3.3	2.6	-0.1233	2.6	1.7	0.3167	3.03	3.51	0.4172	7.69	8.78	-0.0101	1.79	2.58	0.2362	6.25	2.89	-0.0484	3.3	2.6	-0.1233	2.6	1.7	0.1366	3.7	5.88	0.2362	6.25	2.89	0.1366	3.7	5.88	0.4172	7.69	8.78	-0.0464	3.13	5.29	0.0019	2.12	5.29	0.4084	7.14	4.66	0.0589	2.6
0.0019	2.12	5.29	-0.0484	3.3	2.6	-0.1233	2.6	1.7	0.3167	3.03	3.51	0.4172	7.69	8.78	-0.0101	1.79	2.58	0.2362	6.25	2.89	-0.0484	3.3	2.6	-0.1233	2.6	1.7	0.1366	3.7	5.88	0.2362	6.25	2.89	0.1366	3.7	5.88	0.4172	7.69	8.78	-0.0464	3.13	5.29	0.0019	2.12	5.29	0.4084	7.14	4.66	0.0589	2.6
0.0019	2.12	5.29	-0.0484	3.3	2.6	-0.1233	2.6	1.7	0.3167	3.03	3.51	0.4172	7.69	8.78	-0.0101	1.79	2.58	0.2362	6.25	2.89	-0.0484	3.3	2.6	-0.1233	2.6	1.7	0.1366	3.7	5.88	0.2362	6.25	2.89	0.1366	3.7	5.88	0.4172	7.69	8.78	-0.0464	3.13	5.29	0.0019	2.12	5.29	0.4084	7.14	4.66	0.0589	2.6
0.0019	2.12	5.29	-0.0484	3.3	2.6	-0.1233	2.6	1.7	0.3167	3.03	3.51	0.4172	7.69	8.78	-0.0101	1.79	2.58	0.2362	6.25	2.89	-0.0484	3.3	2.6	-0.1233	2.6	1.7	0.1366	3.7	5.88	0.2362	6.25	2.89	0.1366	3.7	5.88	0.4172	7.69	8.78	-0.0464	3.13	5.29	0.0019	2.12	5.29	0.4084	7.14	4.66	0.0589	2.6
0.0019	2.12	5.29	-0.0484	3.3	2.6	-0.1233	2.6	1.7	0.3167	3.03	3.51	0.4172	7.69	8.78	-0.0101	1.79	2.58	0.2362	6.25	2.89	-0.0484	3.3	2.6	-0.1233	2.6	1.7	0.1366	3.7	5.88	0.2362	6.25	2.89	0.1366	3.7	5.88	0.4172	7.69	8.78	-0.0464	3.13	5.29	0.0019	2.12	5.29	0.4084	7.14	4.66	0.0589	2.6
0.0019	2.12	5.29	-0.0484	3.3	2.6	-0.1233	2.6	1.7	0.3167	3.03	3.51	0.4172	7.69	8.78	-0.0101	1.79	2.58	0.2362	6.25	2.89	-0.0484	3.3	2.6	-0.1233	2.6	1.7	0.1366	3.7	5.88	0.2362	6.25	2.89	0.1366	3.7	5.88	0.4172	7.69	8.78	-0.0464	3.13	5.29	0.0019	2.12	5.29	0.4084	7.14	4.66	0.0589	2.6
0.0019	2.12	5.29	-0.0484	3.3	2.6	-0.1233	2.6	1.7	0.3167	3.03	3.51	0.4172	7.69	8.78	0.1747	5.21	6	0.2362	6.25	2.89	-0.0484	3.3	2.6	-0.1233	2.6	1.7	0.1366	3.7	5.88	0.2362	6.25	2.89	0.1366	3.7	5.88	0.4172	7.69	8.78	-0.0464	3.13	5.29	0.0019	2.12	5.29	0.4172	7.69	8.78	-0.0433	2.43
0.0019	2.12	5.29	-0.0484	3.3	2.6	-0.1233	2.6	1.7	0.3167	3.03	3.51	0.4172	7.69	8.78	0.0363	2.53	1.54	0.2362	6.25	2.89	-0.0484	3.3	2.6	-0.1233	2.6	1.7	0.1366	3.7	5.88	0.2362	6.25	2.89	0.1366	3.7	5.88	0.4172	7.69	8.78	-0.0464	3.13	5.29	0.0019	2.12	5.29	0.4084	7.14	4.66	0.0589	2.6
0.0019	2.12	5.29	-0.0484	3.3	2.6	-0.1233	2.6	1.7	0.3167	3.03	3.51	0.4172	7.69	8.78	0.0363	2.53	1.54	0.2362	6.25	2.89	-0.0484	3.3	2.6	-0.1233	2.6	1.7	0.1366	3.7	5.88	0.2362	6.25	2.89	0.1366	3.7	5.88	0.4172	7.69	8.78	-0.0464	3.13	5.29	0.0019	2.12	5.29	0.4084	7.14	4.66	0.0589	2.6
0.0019	2.12	5.29	-0.0484	3.3	2.6	-0.1233	2.6	1.7	0.3167	3.03	3.51	0.4172	7.69	8.78	0.0363	2.53	1.54	0.2362	6.25	2.89	-0.0484	3.3	2.6	-0.1233	2.6	1.7	0.1366	3.7	5.88	0.2362	6.25	2.89	0.1366	3.7	5.88	0.4172	7.69	8.78	-0.0464	3.13	5.29	0.0019	2.12	5.29	0.4084	7.14	4.66	0.0589	2.6
0.0019	2.12	5.29	-0.0484	3.3	2.6	-0.1233	2.6	1.7	0.3167	3.03	3.51	0.4172	7.69	8.78	0.0363	2.53	1.54	0.2362	6.25	2.89	-0.0484	3.3	2.6	-0.1233	2.6	1.7	0.1366	3.7	5.88	0.2362	6.25	2.89	0.1366	3.7	5.88	0.4172	7.69	8.78	-0.0464	3.13	5.29	0.0019	2.12	5.29	0.4084	7.14	4.66	0.0589	2.6
0.0019	2.12	5.29	-0.0484	3.3	2.6	-0.1233	2.6	1.7	0.3167	3.03	3.51	0.4172	7.69	8.78	0.0363	2.53	1.54	0.2362	6.25	2.89	-0.0484	3.3	2.6	-0.1233	2.6	1.7	0.1366	3.7	5.88	0.2362	6.25	2.89	0.1366	3.7	5.88	0.4172	7.69	8.78	-0.0464	3.13	5.29	0.0019	2.12	5.29	0.4084	7.14	4.66	0.0589	2.6
0.0019	2.12	5.29	-0.0484	3.3	2.6	-0.1233	2.6	1.7	0.3167	3.03	3.51	0.4172	7.69	8.78	0.0363	2.53	1.54	0.2362	6.25	2.89	-0.0484	3.3	2.6	-0.1233	2.6	1.7	0.1366	3.7	5.88	0.2362	6.25	2.89	0.1366	3.7	5.88	0.4172	7.69	8.78	-0.0464	3.13	5.29	0.0019	2.12	5.29	0.4084	7.14	4.66	0.0589	2.6
0.0019	2.12	5.29	-0.0484	3.3	2.6	-0.1233	2.6	1.7	0.3167	3.03	3.51	0.4172	7.69	8.78	0.0363	2.53	1.54	0.2362	6.25	2.89	-0.0484	3.3	2.6	-0.1233	2.6	1.7	0.1366	3.7	5.88	0.2362	6.25	2.89	0.1366	3.7	5.88	0.4172	7.69	8.78	-0.0464	3.13	5.29	0.0019	2.12	5.29	0.4084	7.14	4.66	0.0589	2.6
0.0019	2.12	5.29	-0.0484	3.3	2.6	-0.1233	2.6	1.7	0.3167	3.03	3.51	0.4172	7.69	8.78	0.0363	2.53	1.54	0.2362	6.25	2.89	-0.0484	3.3	2.6	-0.1233	2.6	1.7	0.1366	3.7	5.88	0.2362	6.25	2.89	0.1366	3.7	5.88	0.4172	7.69	8.78	-0.0464	3.13	5.29	0.0019	2.12	5.29	0.4084	7.14	4.66	0.0589	2.6
0.0019	2.12	5.29	-0.0484	3.3	2.6	-0.1233	2.6	1.7	0.3167	3.03	3.51	0.4172	7.69	8.78	0.0363	2.53	1.54	0.2362	6.25	2.89	-0.0484	3.3	2.6	-0.1233	2.6	1.7	0.1366	3.7	5.88	0.2362	6.25	2.89	0.1366	3.7	5.88	0.4172	7.69	8.78	-0.0464	3.13	5.29	0.0019	2.12	5.29	0.4084	7.14	4.66	0.0589	2.6
0.0019	2.12	5.29	-0.0484	3.3	2.6	-0.1233	2.6	1.7	0.3167	3.03	3.51	0.4172	7.69	8.78	0.0363	2.53	1.54	0.2362	6.25	2.89	-0.0484	3.3	2.6	-0.1233	2.6	1.7	0.1366	3.7	5.88	0.2362	6.25	2.89	0.1366	3.7	5.88	0.4172	7.69	8.78	-0.0464	3.13	5.29	0.0019	2.12	5.29	0.4084	7.14	4.66	0.0589	2.6
0.0019	2.12	5.29	-0.0484	3.3	2.6	-0.1233	2.6	1.7	0.3167	3.03	3.51	0.4172	7.69	8.78	0.0363	2.53	1.54	0.2362	6.25	2.89	-0.0484	3.3	2.6	-0.1233	2.6	1.7	0.1366	3.7	5.88	0.2362	6.25	2.89	0.1366	3.7	5.88	0.4172	7.69	8.78	-0.0464	3.13	5.29	0.0019	2.12	5.29	0.4084	7.14	4.66	0.0589	2.6
0.0019	2.12	5.29	-0.0484	3.3	2.6	-0.1233	2.6	1.7	0.3167	3.03	3.51	0.4172	7.69	8.78	0.0363	2.53	1.54	0.2362	6.25	2.89	-0.0484	3.3	2.6	-0.1233	2.6	1.7	0.1366	3.7	5.88	0.2362	6.25	2.89	0.4084	7.14	4.66	0.4172	7.69	8.78	-0.0464	3.13	5.29	0.0019	2.12	5.29	0.4084	7.14	4.66	0.0589	2.6
0.0019	2.12	5.29	-0.0484	3.3	2.6	-0.0484	3.3	2.6	0.4076	6.6	6.58	0.4251	5.88	16.52	-0.0101	1.79	2.58	0.4251	5.88	16.52	-0.0484	3.3	2.6	-0.0433	2.43	7.68	-0.0464	3.13	5.29	0.2362	6.25	2.89	0.1366	3.7	5.88	0.4172	7.69	8.78	-0.0464	3.13	5.29	0.1366	3.7	5.88	0.1747	5.21	6	-0.0433	2.43
0.0019	2.12	5.29	-0.0484	3.3	2.6	-0.0484	3.3	2.6	0.4076	6.6	6.58	0.4251	5.88	16.52	0.0363	2.53	1.54	0.0019	2.12	5.29	-0.0484	3.3	2.6	-0.0433	2.43	7.68	-0.0464	3.13	5.29	0.2362	6.25	2.89	0.1366	3.7	5.88	0.4172	7.69	8.78	-0.0464	3.13	5.29	0.1366	3.7	5.88	0.1747	5.21	6	-0.0433	2.43
0.0019	2.12	5.29	-0.0484	3.3	2.6	-0.0484	3.3	2.6	0.4076	6.6	6.58	0.0589	2.6	8.38	0.4251	5.88	16.52	0.2362	6.25	2.89	0.0589	2.6	8.38	-0.1233	2.6	1.7	0.4084	7.14	4.66	-0.0484	3.3	2.6	0.1366	3.7	5.88	0.4172	7.69	8.78	0.4172	7.69	8.78	0.1366	3.7	5.88	0.1747	5.21	6	0.0589	2.6
0.0019	2.12	5.29	-0.0484	3.3	2.6	-0.0484	3.3	2.6	0.3167	3.03	3.51	0.4172	7.69	8.78	0.0549	3.57	2.33	0.2362	6.25	2.89	-0.0484	3.3	2.6	-0.1233	2.6	1.7	0.1366	3.7	5.88	0.2362	6.25	2.89	0.1366	3.7	5.88	0.4172	7.69	8.78	-0.0464	3.13	5.29	0.0019	2.12	5.29	0.4084	7.14	4.66	-0.0433	2.43
0.0019	2.12	5.29	-0.0484	3.3	2.6	-0.0484	3.3	2.6	0.3167	3.03	3.51	0.4172	7.69	8.78	0.1747	5.21	6	0.2362	6.25	2.89	-0.0484	3.3	2.6	-0.1233	2.6	1.7	0.1366	3.7	5.88	0.2362	6.25	2.89	0.1366	3.7	5.88	0.4172	7.69	8.78	-0.0464	3.13	5.29	0.0019	2.12	5.29	0.4172	7.69	8.78	-0.0433	2.43
0.0019	2.12	5.29	-0.0484	3.3	2.6	-0.0484	3.3	2.6	0.3167	3.03	3.51	0.4172	7.69	8.78	0.0325	2.7	2.3	0.3167	3.03	3.51	0.3167	3.03	3.51	-0.0345	2.12	4.38	-0.0101	1.79	2.58	0.4076	6.6	6.58	-0.0433	2.43	7.68	0.4172	7.69	8.78	0.4172	7.69	8.78	0.2745	3.03	1.11	0.1747	5.21	6	0.0589	2.6
0.0019	2.12	5.29	-0.0484	3.3	2.6	-0.0484	3.3	2.6	0.3167	3.03	3.51	0.4172	7.69	8.78	0.0363	2.53	1.54	0.2362	6.25	2.89	-0.0433	2.43	7.68	-0.1233	2.6	1.7	-0.0433	2.43	7.68	0.0325	2.7	2.3	-0.0433	2.43	7.68	0.4172	7.69	8.78	0.1366	3.7	5.88	0.1366	3.7	5.88	0.1747	5.21	6	0.0589	2.6
0.0019	2.12	5.29	-0.0484	3.3	2.6	-0.0484	3.3	2.6	0.3167	3.03	3.51	0.4084	7.14	4.66	0.0589	2.6	8.38	0.3167	3.03	3.51	-0.1233	2.6	1.7	-0.0433	2.43	7.68	-0.0433	2.43	7.68	0.2362	6.25	2.89	-0.0464	3.13	5.29	0.4172	7.69	8.78	-0.0464	3.13	5.29	0.4084	7.14	4.66	0.4251	5.88	16.52	0.2745	3.03
0.0019	2.12	5.29	-0.0484	3.3	2.6	0.4172	7.69	8.78	-0.0345	2.12	4.38	0.4172	7.69	8.78	-0.0101	1.79	2.58	0.4076	6.6	6.58	0.0589	2.6	8.38	-0.1233	2.6	1.7	0.4172	7.69	8.78	0.0549	3.57	2.33	0.1366	3.7	5.88	0.4172	7.69	8.78	0.4084	7.14	4.66	0.4172	7.69	8.78	0.4251	5.88	16.52	0.4084	7.14
0.0019	2.12	5.29	-0.0484	3.3	2.6	0.4172	7.69	8.78	-0.0433	2.43	7.68	0.4251	5.88	16.52	0.0589	2.6	8.38	0.4076	6.6	6.58	0.4251	5.88	16.52	0.0363	2.53	1.54	0.4251	5.88	16.52	-0.0484	3.3	2.6	-0.0464	3.13	5.29	0.4084	7.14	4.66	0.4076	6.6	6.58	0.4172	7.69	8.78	0.4172	7.69	8.78	0.4251	5.88
0.0019	2.12	5.29	-0.0484	3.3	2.6	0.4172	7.69	8.78	0.3167	3.03	3.51	0.4251	5.88	16.52	0.0325	2.7	2.3	0.4251	5.88	16.52	-0.0484	3.3	2.6	-0.0464	3.13	5.29	0.0589	2.6	8.38	0.1747	5.21	6	-0.0433	2.43	7.68	0.4084	7.14	4.66	0.4084	7.14	4.66	0.4084	7.14	4.66	0.4251	5.88	16.52	0.0589	2.6
0.0019	2.12	5.29	-0.0484	3.3	2.6	0.4172	7.69	8.78	0.3167	3.03	3.51	0.4251	5.88	16.52	0.0363	2.53	1.54	0.0019	2.12	5.29	-0.0484	3.3	2.6	-0.0433	2.43	7.68	0.1366	3.7	5.88	0.2362	6.25	2.89	0.1366	3.7	5.88	0.4172	7.69	8.78	-0.0464	3.13	5.29	0.1366	3.7	5.88	0.1747	5.21	6	0.1366	3.7
0.0019	2.12	5.29	-0.0484	3.3	2.6	0.4172	7.69	8.78	0.3167	3.03	3.51	0.4251	5.88	16.52	0.0363	2.53	1.54	0.0019	2.12	5.29	-0.0484	3.3	2.6	-0.0433	2.43	7.68	0.1366	3.7	5.88	0.2362	6.25	2.89	0.1366	3.7	5.88	0.4172	7.69	8.78	-0.0464	3.13	5.29	0.1366	3.7	5.88	0.1747	5.21	6	0.1366	3.7
0.0019	2.12	5.29	-0.0484	3.3	2.6	-0.0433	2.43	7.68	0.3167	3.03	3.51	0.4251	5.88	16.52	0.0363	2.53	1.54	0.0019	2.12	5.29	-0.0484	3.3	2.6	-0.0433	2.43	7.68	0.4076	6.6	6.58	0.4251	5.88	16.52	0.1366	3.7	5.88	0.4172	7.69	8.78	-0.0464	3.13	5.29	0.1366	3.7	5.88	0.1747	5.21	6	0.0589	2.6
0.0019	2.12	5.29	-0.0484	3.3	2.6	0.4084	7.14	4.66	-0.0101	1.79	2.58	-0.0433	2.43	7.68	0.4172	7.69	8.78	0.4076	6.6	6.58	-0.0433	2.43	7.68	-0.1233	2.6	1.7	0.1366	3.7	5.88	-0.0464	3.13	5.29	0.0363	2.53	1.54	0.0589	2.6	8.38	0.4251	5.88	16.52	-0.0464	3.13	5.29	0.2745	3.03	1.11	0.4076	6.6
0.0019	2.12	5.29	-0.0484	3.3	2.6	0.4084	7.14	4.66	0.4084	7.14	4.66	0.4172	7.69	8.78	-0.0433	2.43	7.68	0.4251	5.88	16.52	0.0589	2.6	8.38	-0.0464	3.13	5.29	0.0019	2.12	5.29	-0.1233	2.6	1.7	0.4076	6.6	6.58	-0.1233	2.6	1.7	-0.0101	1.79	2.58	0.4076	6.6	6.58	0.1747	5.21	6	0.4084	7.14
0.0019	2.12	5.29	-0.0484	3.3	2.6	0.4084	7.14	4.66	0.3167	3.03	3.51	0.4251	5.88	16.52	0.0363	2.53	1.54	0.0019	2.12	5.29	-0.0484	3.3	2.6	-0.0433	2.43	7.68	0.1366	3.7	5.88	0.2362	6.25	2.89	0.1366	3.7	5.88	0.4172	7.69	8.78	-0.0464	3.13	5.29	0.1366	3.7	5.88	0.1747	5.21	6	0.1366	3.7
0.0019	2.12	5.29	-0.0484	3.3	2.6	0.4084	7.14	4.66	0.3167	3.03	3.51	0.4251	5.88	16.52	0.0363	2.53	1.54	0.0019	2.12	5.29	-0.0484	3.3	2.6	-0.0433	2.43	7.68	0.1366	3.7	5.88	0.2362	6.25	2.89	0.1366	3.7	5.88	0.4172	7.69	8.78	-0.0464	3.13	5.29	0.1366	3.7	5.88	0.1747	5.21	6	0.1366	3.7
0.0019	2.12	5.29	-0.0484	3.3	2.6	0.4084	7.14	4.66	0.3167	3.03	3.51	0.4251	5.88	16.52	0.0363	2.53	1.54	0.0019	2.12	5.29	-0.0484	3.3	2.6	-0.0433	2.43	7.68	0.1366	3.7	5.88	0.2362	6.25	2.89	0.1366	3.7	5.88	0.4172	7.69	8.78	-0.0464	3.13	5.29	0.1366	3.7	5.88	0.1747	5.21	6	0.1366	3.7
0.0019	2.12	5.29	-0.0484	3.3	2.6	0.4084	7.14	4.66	0.3167	3.03	3.51	0.4251	5.88	16.52	0.0363	2.53	1.54	0.0019	2.12	5.29	-0.0484	3.3	2.6	-0.0433	2.43	7.68	0.1366	3.7	5.88	0.2362	6.25	2.89	0.1366	3.7	5.88	0.4172	7.69	8.78	-0.0464	3.13	5.29	0.1366	3.7	5.88	0.1747	5.21	6	0.1366	3.7
0.0019	2.12	5.29	-0.0484	3.3	2.6	0.4084	7.14	4.66	0.3167	3.03	3.51	0.4251	5.88	16.52	0.0363	2.53	1.54	0.0019	2.12	5.29	-0.0484	3.3	2.6	-0.0433	2.43	7.68	0.1366	3.7	5.88	0.2362	6.25	2.89	0.1366	3.7	5.88	0.4172	7.69	8.78	-0.0464	3.13	5.29	0.1366	3.7	5.88	0.1747	5.21	6	0.1366	3.7
0.0019	2.12	5.29	0.4076	6.6	6.58	0.1366	3.7	5.88	0.0325	2.7	2.3	0.4076	6.6	6.58	-0.0484	3.3	2.6	0.4076	6.6	6.58	-0.0464	3.13	5.29	-0.0433	2.43	7.68	-0.0433	2.43	7.68	0.4172	7.69	8.78	-0.0433	2.43	7.68	0.4172	7.69	8.78	0.0589	2.6	8.38	0.4076	6.6	6.58	0.3167	3.03	3.51	0.4084	7.14
0.0019	2.12	5.29	0.4172	7.69	8.78	-0.0484	3.3	2.6	0.0549	3.57	2.33	0.1747	5.21	6	0.0325	2.7	2.3	0.2362	6.25	2.89	0.1366	3.7	5.88	-0.1233	2.6	1.7	0.0589	2.6	8.38	-0.0484	3.3	2.6	0.1366	3.7	5.88	0.4172	7.69	8.78	0.4084	7.14	4.66	0.1366	3.7	5.88	0.1747	5.21	6	0.0589	2.6
0.0019	2.12	5.29	0.4172	7.69	8.78	-0.0484	3.3	2.6	0.0549	3.57	2.33	0.1747	5.21	6	0.0325	2.7	2.3	0.2362	6.25	2.89	0.2362	6.25	2.89	-0.1233	2.6	1.7	0.0589	2.6	8.38	0.0325	2.7	2.3	0.1366	3.7	5.88	0.4172	7.69	8.78	0.4084	7.14	4.66	0.1366	3.7	5.88	0.1747	5.21	6	0.4172	7.69
0.0019	2.12	5.29	0.4172	7.69	8.78	0.4172	7.69	8.78	-0.0101	1.79	2.58	0.4251	5.88	16.52	-0.0484	3.3	2.6	0.2362	6.25	2.89	-0.1233	2.6	1.7	-0.0433	2.43	7.68	0.0019	2.12	5.29	0.2362	6.25	2.89	0.1366	3.7	5.88	0.4084	7.14	4.66	0.4251	5.88	16.52	0.0019	2.12	5.29	0.4251	5.88	16.52	0.4076	6.6
0.0019	2.12	5.29	0.4172	7.69	8.78	0.4172	7.69	8.78	-0.0101	1.79	2.58	0.4251	5.88	16.52	-0.0484	3.3	2.6	0.2362	6.25	2.89	-0.1233	2.6	1.7	-0.0433	2.43	7.68	0.0019	2.12	5.29	0.2362	6.25	2.89	0.1366	3.7	5.88	0.4084	7.14	4.66	0.4251	5.88	16.52	0.0019	2.12	5.29	0.4251	5.88	16.52	0.4076	6.6
0.0019	2.12	5.29	0.4172	7.69	8.78	0.4172	7.69	8.78	-0.0101	1.79	2.58	0.4251	5.88	16.52	-0.0484	3.3	2.6	0.2362	6.25	2.89	-0.1233	2.6	1.7	-0.0433	2.43	7.68	0.0019	2.12	5.29	0.2362	6.25	2.89	0.1366	3.7	5.88	0.4084	7.14	4.66	0.4251	5.88	16.52	0.0019	2.12	5.29	0.4251	5.88	16.52	0.4076	6.6
0.0019	2.12	5.29	0.4172	7.69	8.78	0.4172	7.69	8.78	-0.0101	1.79	2.58	0.4251	5.88	16.52	-0.0484	3.3	2.6	0.2362	6.25	2.89	-0.0464	3.13	5.29	-0.0433	2.43	7.68	0.0019	2.12	5.29	0.2362	6.25	2.89	0.1366	3.7	5.88	0.4084	7.14	4.66	0.4251	5.88	16.52	0.0019	2.12	5.29	0.4251	5.88	16.52	0.4076	6.6
0.0019	2.12	5.29	0.4172	7.69	8.78	0.4172	7.69	8.78	-0.0101	1.79	2.58	0.4251	5.88	16.52	-0.0484	3.3	2.6	0.2362	6.25	2.89	-0.0464	3.13	5.29	-0.0433	2.43	7.68	0.0019	2.12	5.29	0.2362	6.25	2.89	0.1366	3.7	5.88	0.4084	7.14	4.66	0.4251	5.88	16.52	0.0019	2.12	5.29	0.4251	5.88	16.52	0.4076	6.6
0.0019	2.12	5.29	0.4172	7.69	8.78	0.4172	7.69	8.78	-0.0101	1.79	2.58	0.4251	5.88	16.52	-0.0484	3.3	2.6	0.2362	6.25	2.89	-0.0464	3.13	5.29	-0.0433	2.43	7.68	0.0019	2.12	5.29	0.2362	6.25	2.89	0.1366	3.7	5.88	0.4084	7.14	4.66	0.4251	5.88	16.52	0.0019	2.12	5.29	0.4251	5.88	16.52	0.4076	6.6
0.0019	2.12	5.29	0.4172	7.69	8.78	0.4172	7.69	8.78	-0.0101	1.79	2.58	0.4251	5.88	16.52	-0.0484	3.3	2.6	0.2362	6.25	2.89	0.0549	3.57	2.33	-0.0433	2.43	7.68	0.0019	2.12	5.29	0.2362	6.25	2.89	0.1366	3.7	5.88	0.4172	7.69	8.78	0.4084	7.14	4.66	0.0019	2.12	5.29	0.4084	7.14	4.66	0.4076	6.6
0.0019	2.12	5.29	0.4172	7.69	8.78	0.4172	7.69	8.78	-0.0101	1.79	2.58	0.4251	5.88	16.52	-0.0484	3.3	2.6	0.2362	6.25	2.89	0.0549	3.57	2.33	-0.0433	2.43	7.68	0.0019	2.12	5.29	0.2362	6.25	2.89	0.1366	3.7	5.88	0.4172	7.69	8.78	0.4084	7.14	4.66	0.0019	2.12	5.29	0.4084	7.14	4.66	0.4076	6.6
0.0019	2.12	5.29	0.4172	7.69	8.78	0.4172	7.69	8.78	-0.0101	1.79	2.58	0.4251	5.88	16.52	-0.0484	3.3	2.6	0.2362	6.25	2.89	0.0549	3.57	2.33	-0.0433	2.43	7.68	0.0019	2.12	5.29	0.2362	6.25	2.89	0.1366	3.7	5.88	0.4172	7.69	8.78	0.4084	7.14	4.66	0.0019	2.12	5.29	0.4084	7.14	4.66	0.4076	6.6
0.0019	2.12	5.29	0.4172	7.69	8.78	0.4172	7.69	8.78	-0.0101	1.79	2.58	0.4251	5.88	16.52	-0.0484	3.3	2.6	0.2362	6.25	2.89	0.0549	3.57	2.33	-0.0433	2.43	7.68	0.0019	2.12	5.29	0.2362	6.25	2.89	0.1366	3.7	5.88	0.1747	5.21	6	0.4084	7.14	4.66	0.0019	2.12	5.29	0.4084	7.14	4.66	0.4076	6.6
0.0019	2.12	5.29	0.4172	7.69	8.78	0.4172	7.69	8.78	-0.0101	1.79	2.58	0.4251	5.88	16.52	-0.0484	3.3	2.6	0.2362	6.25	2.89	0.0549	3.57	2.33	-0.0433	2.43	7.68	0.0019	2.12	5.29	0.2362	6.25	2.89	0.1366	3.7	5.88	0.4084	7.14	4.66	0.4172	7.69	8.78	0.0019	2.12	5.29	0.4084	7.14	4.66	0.4076	6.6
0.0019	2.12	5.29	0.4172	7.69	8.78	0.4172	7.69	8.78	-0.0101	1.79	2.58	0.4251	5.88	16.52	-0.0484	3.3	2.6	0.2362	6.25	2.89	0.0549	3.57	2.33	-0.0433	2.43	7.68	0.0019	2.12	5.29	0.2362	6.25	2.89	0.1366	3.7	5.88	0.4084	7.14	4.66	0.4172	7.69	8.78	0.0019	2.12	5.29	0.4084	7.14	4.66	0.4076	6.6
0.0019	2.12	5.29	0.4172	7.69	8.78	0.4172	7.69	8.78	-0.0101	1.79	2.58	0.4251	5.88	16.52	-0.0484	3.3	2.6	0.2362	6.25	2.89	0.0549	3.57	2.33	-0.0433	2.43	7.68	0.0019	2.12	5.29	0.2362	6.25	2.89	0.1366	3.7	5.88	0.4084	7.14	4.66	0.4172	7.69	8.78	0.0019	2.12	5.29	0.4084	7.14	4.66	0.4076	6.6
0.0019	2.12	5.29	0.4172	7.69	8.78	0.4172	7.69	8.78	-0.0101	1.79	2.58	0.4251	5.88	16.52	-0.0484	3.3	2.6	0.2362	6.25	2.89	0.0549	3.57	2.33	-0.0433	2.43	7.68	0.0019	2.12	5.29	0.2362	6.25	2.89	0.1366	3.7	5.88	0.4084	7.14	4.66	0.4172	7.69	8.78	0.0019	2.12	5.29	0.4084	7.14	4.66	0.4076	6.6
0.0019	2.12	5.29	0.4172	7.69	8.78	0.4172	7.69	8.78	-0.0101	1.79	2.58	0.4251	5.88	16.52	-0.0484	3.3	2.6	0.2362	6.25	2.89	0.0549	3.57	2.33	-0.0433	2.43	7.68	0.0019	2.12	5.29	0.2362	6.25	2.89	0.1366	3.7	5.88	0.4084	7.14	4.66	0.4172	7.69	8.78	0.0019	2.12	5.29	0.4084	7.14	4.66	0.4076	6.6
0.0019	2.12	5.29	0.4172	7.69	8.78	0.4172	7.69	8.78	-0.0101	1.79	2.58	0.4251	5.88	16.52	-0.0484	3.3	2.6	0.2362	6.25	2.89	0.0549	3.57	2.33	-0.0433	2.43	7.68	0.0019	2.12	5.29	0.2362	6.25	2.89	0.1366	3.7	5.88	0.4084	7.14	4.66	0.4172	7.69	8.78	0.0019	2.12	5.29	0.4084	7.14	4.66	0.4076	6.6
0.0019	2.12	5.29	0.4172	7.69	8.78	0.4172	7.69	8.78	-0.0101	1.79	2.58	0.4251	5.88	16.52	-0.0484	3.3	2.6	0.2362	6.25	2.89	0.0549	3.57	2.33	-0.0433	2.43	7.68	0.0019	2.12	5.29	0.2362	6.25	2.89	0.1366	3.7	5.88	0.4084	7.14	4.66	0.4084	7.14	4.66	0.0019	2.12	5.29	0.4084	7.14	4.66	0.4076	6.6
0.0019	2.12	5.29	0.4172	7.69	8.78	0.4172	7.69	8.78	-0.0101	1.79	2.58	0.4251	5.88	16.52	-0.0484	3.3	2.6	0.2362	6.25	2.89	0.0549	3.57	2.33	-0.0433	2.43	7.68	0.0019	2.12	5.29	0.2362	6.25	2.89	0.1366	3.7	5.88	0.4084	7.14	4.66	0.4084	7.14	4.66	0.0019	2.12	5.29	0.4084	7.14	4.66	0.4076	6.6
0.0019	2.12	5.29	0.4172	7.69	8.78	0.4172	7.69	8.78	-0.0101	1.79	2.58	0.4251	5.88	16.52	-0.0484	3.3	2.6	0.2362	6.25	2.89	0.0549	3.57	2.33	-0.0433	2.43	7.68	0.0019	2.12	5.29	0.2362	6.25	2.89	0.1366	3.7	5.88	0.4084	7.14	4.66	0.4084	7.14	4.66	0.0019	2.12	5.29	0.4084	7.14	4.66	0.4076	6.6
0.0019	2.12	5.29	0.4172	7.69	8.78	0.4172	7.69	8.78	-0.0101	1.79	2.58	0.4251	5.88	16.52	-0.0484	3.3	2.6	0.2362	6.25	2.89	0.0549	3.57	2.33	-0.0433	2.43	7.68	0.0019	2.12	5.29	0.2362	6.25	2.89	0.1366	3.7	5.88	0.4084	7.14	4.66	0.4084	7.14	4.66	0.0019	2.12	5.29	0.4084	7.14	4.66	0.4076	6.6
0.0019	2.12	5.29	0.4172	7.69	8.78	0.4172	7.69	8.78	-0.0101	1.79	2.58	0.4251	5.88	16.52	-0.0484	3.3	2.6	0.2362	6.25	2.89	0.0549	3.57	2.33	-0.0433	2.43	7.68	0.0019	2.12	5.29	0.2362	6.25	2.89	0.1366	3.7	5.88	0.4084	7.14	4.66	0.4084	7.14	4.66	0.0019	2.12	5.29	0.4084	7.14	4.66	0.4076	6.6
0.0019	2.12	5.29	0.4172	7.69	8.78	0.4172	7.69	8.78	-0.0101	1.79	2.58	0.4251	5.88	16.52	-0.0484	3.3	2.6	0.2362	6.25	2.89	0.0549	3.57	2.33	-0.0433	2.43	7.68	0.0019	2.12	5.29	0.2362	6.25	2.89	0.1366	3.7	5.88	0.4084	7.14	4.66	0.4084	7.14	4.66	0.0019	2.12	5.29	0.4084	7.14	4.66	0.4076	6.6
0.0019	2.12	5.29	0.4172	7.69	8.78	0.4172	7.69	8.78	-0.0101	1.79	2.58	0.4251	5.88	16.52	-0.0484	3.3	2.6	0.2362	6.25	2.89	0.0549	3.57	2.33	-0.0433	2.43	7.68	0.0019	2.12	5.29	0.2362	6.25	2.89	0.1366	3.7	5.88	0.4084	7.14	4.66	0.4084	7.14	4.66	0.0019	2.12	5.29	0.4084	7.14	4.66	0.4076	6.6
0.0019	2.12	5.29	0.4172	7.69	8.78	0.4172	7.69	8.78	-0.0101	1.79	2.58	0.4251	5.88	16.52	-0.0484	3.3	2.6	0.2362	6.25	2.89	0.0549	3.57	2.33	-0.0433	2.43	7.68	0.0019	2.12	5.29	0.2362	6.25	2.89	0.1366	3.7	5.88	0.4084	7.14	4.66	0.4084	7.14	4.66	0.0019	2.12	5.29	0.4084	7.14	4.66	0.4076	6.6
0.0019	2.12	5.29	0.4172	7.69	8.78	0.4172	7.69	8.78	-0.0101	1.79	2.58	0.4251	5.88	16.52	-0.0484	3.3	2.6	0.2362	6.25	2.89	0.0549	3.57	2.33	-0.0433	2.43	7.68	0.0019	2.12	5.29	0.2362	6.25	2.89	0.1366	3.7	5.88	0.4084	7.14	4.66	0.4084	7.14	4.66	0.0019	2.12	5.29	0.4084	7.14	4.66	0.4076	6.6
0.0019	2.12	5.29	0.4172	7.69	8.78	0.4172	7.69	8.78	-0.0101	1.79	2.58	0.4251	5.88	16.52	-0.0484	3.3	2.6	0.2362	6.25	2.89	0.0549	3.57	2.33	-0.0433	2.43	7.68	0.0019	2.12	5.29	0.2362	6.25	2.89	0.1366	3.7	5.88	0.4084	7.14	4.66	0.4084	7.14	4.66	0.0019	2.12	5.29	0.4084	7.14	4.66	0.4076	6.6
0.0019	2.12	5.29	0.4172	7.69	8.78	0.4172	7.69	8.78	-0.0101	1.79	2.58	0.4251	5.88	16.52	-0.0484	3.3	2.6	0.2362	6.25	2.89	0.0549	3.57	2.33	-0.0433	2.43	7.68	0.0019	2.12	5.29	0.2362	6.25	2.89	0.1366	3.7	5.88	0.4084	7.14	4.66	0.4084	7.14	4.66	0.0019	2.12	5.29	0.4084	7.14	4.66	0.4076	6.6
0.0019	2.12	5.29	0.4172	7.69	8.78	0.4172	7.69	8.78	-0.0101	1.79	2.58	0.4251	5.88	16.52	-0.0484	3.3	2.6	0.2362	6.25	2.89	0.0549	3.57	2.33	-0.0433	2.43	7.68	0.0019	2.12	5.29	0.2362	6.25	2.89	0.1366	3.7	5.88	0.4084	7.14	4.66	0.4084	7.14	4.66	0.0019	2.12	5.29	0.4084	7.14	4.66	0.4076	6.6
0.0019	2.12	5.29	0.4172	7.69	8.78	0.4172	7.69	8.78	-0.0101	1.79	2.58	0.4251	5.88	16.52	-0.0484	3.3	2.6	0.2362	6.25	2.89	0.0549	3.57	2.33	-0.0433	2.43	7.68	0.0019	2.12	5.29	0.2362	6.25	2.89	0.1366	3.7	5.88	0.4084	7.14	4.66	0.4084	7.14	4.66	0.0019	2.12	5.29	0.4084	7.14	4.66	0.4076	6.6
0.0019	2.12	5.29	0.4172	7.69	8.78	0.4172	7.69	8.78	-0.0101	1.79	2.58	0.4251	5.88	16.52	-0.0484	3.3	2.6	0.2362	6.25	2.89	0.0549	3.57	2.33	-0.0433	2.43	7.68	0.0019	2.12	5.29	0.2362	6.25	2.89	0.1366	3.7	5.88	0.4084	7.14	4.66	0.4084	7.14	4.66	0.0019	2.12	5.29	0.4084	7.14	4.66	0.4076	6.6
0.0019	2.12	5.29	0.4172	7.69	8.78	0.4172	7.69	8.78	-0.0101	1.79	2.58	0.4251	5.88	16.52	-0.0484	3.3	2.6	0.2362	6.25	2.89	0.0549	3.57	2.33	-0.0433	2.43	7.68	0.0019	2.12	5.29	0.2362	6.25	2.89	0.1366	3.7	5.88	0.4084	7.14	4.66	0.4084	7.14	4.66	0.0019	2.12	5.29	0.4084	7.14	4.66	0.4076	6.6
0.0019	2.12	5.29	0.4172	7.69	8.78	0.4172	7.69	8.78	-0.0101	1.79	2.58	0.4251	5.88	16.52	-0.0484	3.3	2.6	0.2362	6.25	2.89	0.0549	3.57	2.33	-0.0433	2.43	7.68	0.0019	2.12	5.29	0.2362	6.25	2.89	0.1366	3.7	5.88	0.4084	7.14	4.66	0.4084	7.14	4.66	0.0019	2.12	5.29	0.4084	7.14	4.66	0.4076	6.6
0.0019	2.12	5.29	0.4172	7.69	8.78	0.4172	7.69	8.78	-0.0101	1.79	2.58	0.4251	5.88	16.52	-0.0484	3.3	2.6	0.2362	6.25	2.89	-0.0345	2.12	4.38	-0.0433	2.43	7.68	0.0019	2.12	5.29	0.2362	6.25	2.89	0.1366	3.7	5.88	0.4084	7.14	4.66	0.4251	5.88	16.52	0.0019	2.12	5.29	0.4251	5.88	16.52	0.4076	6.6
0.0019	2.12	5.29	0.4172	7.69	8.78	0.4172	7.69	8.78	-0.0101	1.79	2.58	0.4251	5.88	16.52	-0.0484	3.3	2.6	0.2362	6.25	2.89	-0.0433	2.43	7.68	-0.0433	2.43	7.68	0.0019	2.12	5.29	0.2362	6.25	2.89	0.1366	3.7	5.88	0.4084	7.14	4.66	0.4084	7.14	4.66	0.0019	2.12	5.29	0.4251	5.88	16.52	0.4251	5.88
0.0019	2.12	5.29	0.4172	7.69	8.78	0.4172	7.69	8.78	-0.0345	2.12	4.38	0.0325	2.7	2.3	-0.0433	2.43	7.68	0.2362	6.25	2.89	0.1747	5.21	6	-0.0433	2.43	7.68	0.0019	2.12	5.29	-0.0433	2.43	7.68	0.4084	7.14	4.66	0.4172	7.69	8.78	0.0589	2.6	8.38	0.4076	6.6	6.58	0.4251	5.88	16.52	0.4172	7.69
0.0019	2.12	5.29	0.4172	7.69	8.78	0.0325	2.7	2.3	0.3167	3.03	3.51	0.4251	5.88	16.52	0.0325	2.7	2.3	0.2362	6.25	2.89	0.0589	2.6	8.38	-0.1233	2.6	1.7	0.0019	2.12	5.29	0.4076	6.6	6.58	-0.0433	2.43	7.68	0.4172	7.69	8.78	0.1366	3.7	5.88	0.4172	7.69	8.78	-0.0433	2.43	7.68	0.4172	7.69
0.0019	2.12	5.29	0.4172	7.69	8.78	0.0589	2.6	8.38	0.0363	2.53	1.54	0.4084	7.14	4.66	-0.0433	2.43	7.68	0.2362	6.25	2.89	-0.1233	2.6	1.7	0.0549	3.57	2.33	0.0019	2.12	5.29	0.4084	7.14	4.66	-0.0433	2.43	7.68	0.4172	7.69	8.78	0.1366	3.7	5.88	0.4172	7.69	8.78	0.4251	5.88	16.52	0.4084	7.14
0.0019	2.12	5.29	0.4172	7.69	8.78	0.4084	7.14	4.66	-0.0101	1.79	2.58	0.4251	5.88	16.52	-0.0484	3.3	2.6	0.2362	6.25	2.89	-0.1233	2.6	1.7	-0.0433	2.43	7.68	0.0019	2.12	5.29	0.2362	6.25	2.89	0.1366	3.7	5.88	0.4084	7.14	4.66	0.4251	5.88	16.52	0.0019	2.12	5.29	0.4251	5.88	16.52	0.4076	6.6
0.0019	2.12	5.29	0.4172	7.69	8.78	0.4084	7.14	4.66	-0.0101	1.79	2.58	0.4251	5.88	16.52	-0.0484	3.3	2.6	0.2362	6.25	2.89	-0.1233	2.6	1.7	-0.0433	2.43	7.68	0.0019	2.12	5.29	0.2362	6.25	2.89	0.1366	3.7	5.88	0.4084	7.14	4.66	0.4251	5.88	16.52	0.0019	2.12	5.29	0.4251	5.88	16.52	0.4076	6.6
0.0019	2.12	5.29	0.4172	7.69	8.78	0.4084	7.14	4.66	-0.0101	1.79	2.58	0.4251	5.88	16.52	-0.0484	3.3	2.6	0.2362	6.25	2.89	-0.1233	2.6	1.7	-0.0433	2.43	7.68	0.0019	2.12	5.29	0.2362	6.25	2.89	0.1366	3.7	5.88	0.4084	7.14	4.66	0.4251	5.88	16.52	0.0019	2.12	5.29	0.4251	5.88	16.52	0.4076	6.6
0.0019	2.12	5.29	0.4172	7.69	8.78	0.4084	7.14	4.66	-0.0101	1.79	2.58	0.4251	5.88	16.52	-0.0484	3.3	2.6	0.2362	6.25	2.89	-0.1233	2.6	1.7	-0.0433	2.43	7.68	0.0019	2.12	5.29	0.2362	6.25	2.89	0.1366	3.7	5.88	0.4084	7.14	4.66	0.4251	5.88	16.52	0.0019	2.12	5.29	0.4251	5.88	16.52	0.4076	6.6
0.0019	2.12	5.29	0.4172	7.69	8.78	0.4084	7.14	4.66	-0.0101	1.79	2.58	0.4251	5.88	16.52	-0.0484	3.3	2.6	0.2362	6.25	2.89	-0.1233	2.6	1.7	-0.0433	2.43	7.68	0.0019	2.12	5.29	0.2362	6.25	2.89	0.1366	3.7	5.88	0.4084	7.14	4.66	0.4251	5.88	16.52	0.0019	2.12	5.29	0.4251	5.88	16.52	0.4076	6.6
0.0019	2.12	5.29	0.4172	7.69	8.78	0.4084	7.14	4.66	-0.0101	1.79	2.58	0.4251	5.88	16.52	-0.0484	3.3	2.6	0.2362	6.25	2.89	-0.0464	3.13	5.29	-0.0433	2.43	7.68	0.0019	2.12	5.29	0.2362	6.25	2.89	0.1366	3.7	5.88	0.1366	3.7	5.88	0.4084	7.14	4.66	0.0019	2.12	5.29	0.4084	7.14	4.66	0.1366	3.7
0.0019	2.12	5.29	0.4172	7.69	8.78	0.4084	7.14	4.66	-0.0101	1.79	2.58	0.4251	5.88	16.52	-0.0484	3.3	2.6	0.2362	6.25	2.89	0.0549	3.57	2.33	-0.0433	2.43	7.68	0.0019	2.12	5.29	0.2362	6.25	2.89	0.1366	3.7	5.88	0.4084	7.14	4.66	0.4172	7.69	8.78	0.0019	2.12	5.29	0.4084	7.14	4.66	0.4076	6.6
0.0019	2.12	5.29	0.4172	7.69	8.78	0.4084	7.14	4.66	-0.0101	1.79	2.58	0.4251	5.88	16.52	-0.0484	3.3	2.6	0.2362	6.25	2.89	0.0549	3.57	2.33	-0.0433	2.43	7.68	0.0019	2.12	5.29	0.2362	6.25	2.89	0.1366	3.7	5.88	0.4084	7.14	4.66	0.4172	7.69	8.78	0.0019	2.12	5.29	0.4084	7.14	4.66	0.4076	6.6
0.0019	2.12	5.29	0.4172	7.69	8.78	0.4084	7.14	4.66	-0.0101	1.79	2.58	0.4251	5.88	16.52	-0.0484	3.3	2.6	0.2362	6.25	2.89	0.0549	3.57	2.33	-0.0433	2.43	7.68	0.0019	2.12	5.29	0.2362	6.25	2.89	0.1366	3.7	5.88	0.4084	7.14	4.66	0.4172	7.69	8.78	0.0019	2.12	5.29	0.4084	7.14	4.66	0.4076	6.6
0.0019	2.12	5.29	0.4172	7.69	8.78	0.4084	7.14	4.66	-0.0101	1.79	2.58	0.4251	5.88	16.52	-0.0484	3.3	2.6	0.2362	6.25	2.89	0.0549	3.57	2.33	-0.0433	2.43	7.68	0.0019	2.12	5.29	0.2362	6.25	2.89	0.1366	3.7	5.88	0.4084	7.14	4.66	0.4172	7.69	8.78	0.0019	2.12	5.29	0.4084	7.14	4.66	0.4076	6.6
0.0019	2.12	5.29	0.4172	7.69	8.78	0.4084	7.14	4.66	-0.0101	1.79	2.58	0.4251	5.88	16.52	-0.0484	3.3	2.6	0.2362	6.25	2.89	0.0549	3.57	2.33	-0.0433	2.43	7.68	0.0019	2.12	5.29	0.2362	6.25	2.89	0.1366	3.7	5.88	0.4084	7.14	4.66	0.4172	7.69	8.78	-0.0433	2.43	7.68	0.4084	7.14	4.66	0.4076	6.6
0.0019	2.12	5.29	0.4172	7.69	8.78	0.4084	7.14	4.66	-0.0101	1.79	2.58	0.4251	5.88	16.52	-0.0484	3.3	2.6	0.2362	6.25	2.89	-0.0433	2.43	7.68	-0.0433	2.43	7.68	0.0019	2.12	5.29	0.2362	6.25	2.89	0.1366	3.7	5.88	0.4084	7.14	4.66	0.4172	7.69	8.78	0.0019	2.12	5.29	0.4084	7.14	4.66	0.4251	5.88
0.0019	2.12	5.29	0.4172	7.69	8.78	0.4084	7.14	4.66	-0.0101	1.79	2.58	0.4251	5.88	16.52	-0.0484	3.3	2.6	0.2362	6.25	2.89	-0.0433	2.43	7.68	-0.0433	2.43	7.68	0.0019	2.12	5.29	0.2362	6.25	2.89	0.1366	3.7	5.88	0.4084	7.14	4.66	0.4172	7.69	8.78	0.0019	2.12	5.29	0.4084	7.14	4.66	0.4251	5.88
0.0019	2.12	5.29	0.4251	5.88	16.52	-0.0484	3.3	2.6	-0.0345	2.12	4.38	0.4251	5.88	16.52	-0.1233	2.6	1.7	0.2362	6.25	2.89	0.0589	2.6	8.38	-0.0433	2.43	7.68	0.4251	5.88	16.52	0.4084	7.14	4.66	-0.0433	2.43	7.68	0.1366	3.7	5.88	-0.0433	2.43	7.68	0.1747	5.21	6	0.4251	5.88	16.52	0.1366	3.7
0.0019	2.12	5.29	0.4251	5.88	16.52	-0.0484	3.3	2.6	0.3167	3.03	3.51	0.0019	2.12	5.29	-0.0433	2.43	7.68	0.1747	5.21	6	-0.0433	2.43	7.68	0.0549	3.57	2.33	0.0019	2.12	5.29	0.4172	7.69	8.78	0.4172	7.69	8.78	0.4172	7.69	8.78	0.4084	7.14	4.66	0.4251	5.88	16.52	-0.0345	2.12	4.38	0.4172	7.69
0.0019	2.12	5.29	0.4251	5.88	16.52	-0.0101	1.79	2.58	0.3167	3.03	3.51	0.4251	5.88	16.52	-0.1233	2.6	1.7	0.2362	6.25	2.89	0.1366	3.7	5.88	-0.1233	2.6	1.7	0.4084	7.14	4.66	-0.0484	3.3	2.6	-0.0433	2.43	7.68	0.4172	7.69	8.78	0.4084	7.14	4.66	0.1366	3.7	5.88	0.4084	7.14	4.66	0.4084	7.14
0.0019	2.12	5.29	0.4251	5.88	16.52	-0.0101	1.79	2.58	0.3167	3.03	3.51	0.4251	5.88	16.52	-0.0484	3.3	2.6	0.2362	6.25	2.89	-0.0464	3.13	5.29	-0.0433	2.43	7.68	0.4084	7.14	4.66	-0.0484	3.3	2.6	-0.0433	2.43	7.68	0.4172	7.69	8.78	0.4172	7.69	8.78	0.1366	3.7	5.88	0.4084	7.14	4.66	0.4084	7.14
0.0019	2.12	5.29	0.4251	5.88	16.52	0.0325	2.7	2.3	-0.0345	2.12	4.38	0.4172	7.69	8.78	-0.0101	1.79	2.58	0.2362	6.25	2.89	-0.0484	3.3	2.6	-0.1233	2.6	1.7	0.0589	2.6	8.38	0.0589	2.6	8.38	0.1366	3.7	5.88	0.1366	3.7	5.88	0.4084	7.14	4.66	0.4084	7.14	4.66	0.4251	5.88	16.52	0.4251	5.88
0.0019	2.12	5.29	0.4251	5.88	16.52	0.0325	2.7	2.3	-0.0345	2.12	4.38	0.4172	7.69	8.78	0.0325	2.7	2.3	0.2362	6.25	2.89	-0.0484	3.3	2.6	-0.1233	2.6	1.7	-0.0433	2.43	7.68	0.0589	2.6	8.38	0.1366	3.7	5.88	0.0589	2.6	8.38	0.4084	7.14	4.66	0.4084	7.14	4.66	0.4251	5.88	16.52	0.4076	6.6
0.0019	2.12	5.29	0.4251	5.88	16.52	0.0363	2.53	1.54	0.3167	3.03	3.51	0.4251	5.88	16.52	-0.0345	2.12	4.38	0.2362	6.25	2.89	0.0363	2.53	1.54	-0.0433	2.43	7.68	0.0019	2.12	5.29	0.2362	6.25	2.89	-0.0433	2.43	7.68	0.4084	7.14	4.66	0.4084	7.14	4.66	0.4172	7.69	8.78	0.4084	7.14	4.66	0.4084	7.14
0.0019	2.12	5.29	0.4251	5.88	16.52	0.4084	7.14	4.66	-0.0345	2.12	4.38	0.4172	7.69	8.78	0.0363	2.53	1.54	0.2362	6.25	2.89	-0.0433	2.43	7.68	-0.1233	2.6	1.7	0.0589	2.6	8.38	-0.0484	3.3	2.6	0.1366	3.7	5.88	0.4084	7.14	4.66	0.4251	5.88	16.52	0.4076	6.6	6.58	0.4251	5.88	16.52	0.4251	5.88
0.0019	2.12	5.29	0.4251	5.88	16.52	0.4084	7.14	4.66	0.0325	2.7	2.3	0.1366	3.7	5.88	0.0363	2.53	1.54	0.3167	3.03	3.51	-0.0464	3.13	5.29	0.0363	2.53	1.54	0.0019	2.12	5.29	0.1747	5.21	6	-0.0101	1.79	2.58	0.4172	7.69	8.78	0.4172	7.69	8.78	0.3167	3.03	3.51	0.4076	6.6	6.58	0.4172	7.69
0.0019	2.12	5.29	0.0019	2.12	5.29	-0.1233	2.6	1.7	0.3167	3.03	3.51	0.4172	7.69	8.78	-0.0433	2.43	7.68	0.0019	2.12	5.29	-0.0433	2.43	7.68	0.0549	3.57	2.33	0.0019	2.12	5.29	0.2362	6.25	2.89	-0.0464	3.13	5.29	0.4172	7.69	8.78	0.1366	3.7	5.88	0.4251	5.88	16.52	0.1747	5.21	6	0.0589	2.6
0.0019	2.12	5.29	0.0019	2.12	5.29	0.4251	5.88	16.52	-0.0484	3.3	2.6	0.4076	6.6	6.58	0.3167	3.03	3.51	-0.0464	3.13	5.29	-0.1233	2.6	1.7	0.0589	2.6	8.38	0.4172	7.69	8.78	0.2362	6.25	2.89	0.1366	3.7	5.88	0.4084	7.14	4.66	0.4172	7.69	8.78	0.4172	7.69	8.78	0.4251	5.88	16.52	0.1366	3.7
0.0019	2.12	5.29	0.0019	2.12	5.29	-0.0433	2.43	7.68	0.4076	6.6	6.58	0.4172	7.69	8.78	-0.0101	1.79	2.58	0.3167	3.03	3.51	0.0325	2.7	2.3	-0.1233	2.6	1.7	0.0019	2.12	5.29	0.2362	6.25	2.89	0.1366	3.7	5.88	0.4172	7.69	8.78	0.1747	5.21	6	0.4251	5.88	16.52	0.2745	3.03	1.11	0.0589	2.6
0.0019	2.12	5.29	0.0325	2.7	2.3	-0.0484	3.3	2.6	0.3167	3.03	3.51	0.4172	7.69	8.78	0.0549	3.57	2.33	0.2362	6.25	2.89	-0.0464	3.13	5.29	-0.1233	2.6	1.7	0.1366	3.7	5.88	0.2362	6.25	2.89	0.1366	3.7	5.88	0.4084	7.14	4.66	-0.0464	3.13	5.29	0.0019	2.12	5.29	0.4084	7.14	4.66	0.0589	2.6
0.0019	2.12	5.29	0.0325	2.7	2.3	-0.0484	3.3	2.6	0.3167	3.03	3.51	0.4172	7.69	8.78	0.0363	2.53	1.54	0.2362	6.25	2.89	-0.0464	3.13	5.29	-0.1233	2.6	1.7	0.1366	3.7	5.88	0.2362	6.25	2.89	0.1366	3.7	5.88	0.4084	7.14	4.66	-0.0464	3.13	5.29	0.0019	2.12	5.29	0.4084	7.14	4.66	0.0589	2.6
0.0019	2.12	5.29	0.0325	2.7	2.3	-0.0484	3.3	2.6	0.3167	3.03	3.51	0.4172	7.69	8.78	0.0363	2.53	1.54	0.2362	6.25	2.89	-0.0464	3.13	5.29	-0.1233	2.6	1.7	0.1366	3.7	5.88	0.2362	6.25	2.89	0.1366	3.7	5.88	0.4084	7.14	4.66	-0.0464	3.13	5.29	0.0019	2.12	5.29	0.4084	7.14	4.66	0.0589	2.6
0.0019	2.12	5.29	0.0325	2.7	2.3	-0.0484	3.3	2.6	0.3167	3.03	3.51	0.4172	7.69	8.78	0.0363	2.53	1.54	0.2362	6.25	2.89	-0.0464	3.13	5.29	-0.1233	2.6	1.7	0.1366	3.7	5.88	0.2362	6.25	2.89	0.1366	3.7	5.88	0.4084	7.14	4.66	-0.0464	3.13	5.29	0.0019	2.12	5.29	0.4084	7.14	4.66	0.0589	2.6
0.0019	2.12	5.29	0.0325	2.7	2.3	-0.0484	3.3	2.6	0.3167	3.03	3.51	0.4172	7.69	8.78	0.0363	2.53	1.54	0.2362	6.25	2.89	-0.0464	3.13	5.29	-0.1233	2.6	1.7	0.1366	3.7	5.88	0.2362	6.25	2.89	0.1366	3.7	5.88	0.4084	7.14	4.66	-0.0464	3.13	5.29	0.0019	2.12	5.29	0.4084	7.14	4.66	0.0589	2.6
0.0019	2.12	5.29	0.0325	2.7	2.3	-0.0484	3.3	2.6	0.3167	3.03	3.51	0.4172	7.69	8.78	0.0363	2.53	1.54	0.2362	6.25	2.89	-0.0464	3.13	5.29	-0.1233	2.6	1.7	0.1366	3.7	5.88	0.2362	6.25	2.89	0.1366	3.7	5.88	0.4084	7.14	4.66	-0.0464	3.13	5.29	0.0019	2.12	5.29	0.4084	7.14	4.66	0.0589	2.6
0.0019	2.12	5.29	0.0325	2.7	2.3	-0.0484	3.3	2.6	0.3167	3.03	3.51	0.4172	7.69	8.78	0.0363	2.53	1.54	0.2362	6.25	2.89	-0.0464	3.13	5.29	-0.1233	2.6	1.7	0.1366	3.7	5.88	0.2362	6.25	2.89	0.1366	3.7	5.88	0.4084	7.14	4.66	-0.0464	3.13	5.29	0.0019	2.12	5.29	0.4084	7.14	4.66	0.0589	2.6
0.0019	2.12	5.29	0.0325	2.7	2.3	-0.0484	3.3	2.6	0.3167	3.03	3.51	0.4172	7.69	8.78	0.0363	2.53	1.54	0.2362	6.25	2.89	-0.0464	3.13	5.29	-0.1233	2.6	1.7	0.1366	3.7	5.88	0.2362	6.25	2.89	0.1366	3.7	5.88	0.4084	7.14	4.66	-0.0464	3.13	5.29	0.0019	2.12	5.29	0.4084	7.14	4.66	0.0589	2.6
0.0019	2.12	5.29	0.0325	2.7	2.3	-0.0484	3.3	2.6	0.3167	3.03	3.51	0.4172	7.69	8.78	0.0363	2.53	1.54	0.2362	6.25	2.89	-0.0464	3.13	5.29	-0.1233	2.6	1.7	0.1366	3.7	5.88	0.2362	6.25	2.89	0.1366	3.7	5.88	0.4084	7.14	4.66	-0.0464	3.13	5.29	0.0019	2.12	5.29	0.4084	7.14	4.66	0.0589	2.6
0.0019	2.12	5.29	0.0325	2.7	2.3	-0.0484	3.3	2.6	0.3167	3.03	3.51	0.4172	7.69	8.78	0.0363	2.53	1.54	0.2362	6.25	2.89	-0.0464	3.13	5.29	-0.1233	2.6	1.7	0.1366	3.7	5.88	0.2362	6.25	2.89	0.1366	3.7	5.88	0.4084	7.14	4.66	-0.0464	3.13	5.29	0.0019	2.12	5.29	0.4084	7.14	4.66	0.0589	2.6
0.0019	2.12	5.29	0.0325	2.7	2.3	-0.0484	3.3	2.6	0.3167	3.03	3.51	0.4172	7.69	8.78	0.0363	2.53	1.54	0.2362	6.25	2.89	-0.0464	3.13	5.29	-0.1233	2.6	1.7	0.1366	3.7	5.88	0.2362	6.25	2.89	0.1366	3.7	5.88	0.4084	7.14	4.66	-0.0464	3.13	5.29	0.0019	2.12	5.29	0.4084	7.14	4.66	0.0589	2.6
0.0019	2.12	5.29	0.0325	2.7	2.3	-0.0484	3.3	2.6	0.3167	3.03	3.51	0.4172	7.69	8.78	0.0363	2.53	1.54	0.2362	6.25	2.89	-0.0101	1.79	2.58	-0.1233	2.6	1.7	0.4084	7.14	4.66	0.2362	6.25	2.89	0.1366	3.7	5.88	0.4172	7.69	8.78	-0.0464	3.13	5.29	0.0019	2.12	5.29	0.4084	7.14	4.66	0.0589	2.6
0.0019	2.12	5.29	0.0325	2.7	2.3	-0.0484	3.3	2.6	0.3167	3.03	3.51	0.4172	7.69	8.78	0.0363	2.53	1.54	0.2362	6.25	2.89	-0.0101	1.79	2.58	-0.1233	2.6	1.7	0.4084	7.14	4.66	0.2362	6.25	2.89	0.1366	3.7	5.88	0.4172	7.69	8.78	-0.0464	3.13	5.29	0.0019	2.12	5.29	0.4084	7.14	4.66	0.0589	2.6
0.0019	2.12	5.29	0.0325	2.7	2.3	-0.0484	3.3	2.6	0.3167	3.03	3.51	0.4172	7.69	8.78	0.0363	2.53	1.54	0.2362	6.25	2.89	-0.0101	1.79	2.58	-0.1233	2.6	1.7	0.4084	7.14	4.66	0.2362	6.25	2.89	0.1366	3.7	5.88	0.4172	7.69	8.78	-0.0464	3.13	5.29	0.0019	2.12	5.29	0.4084	7.14	4.66	0.0589	2.6
0.0019	2.12	5.29	0.0325	2.7	2.3	-0.0484	3.3	2.6	0.3167	3.03	3.51	0.0589	2.6	8.38	0.0589	2.6	8.38	0.2362	6.25	2.89	0.0589	2.6	8.38	-0.0433	2.43	7.68	0.1366	3.7	5.88	0.2362	6.25	2.89	0.1366	3.7	5.88	0.4172	7.69	8.78	0.1366	3.7	5.88	0.0589	2.6	8.38	-0.0464	3.13	5.29	0.1366	3.7
0.0019	2.12	5.29	0.0325	2.7	2.3	-0.0101	1.79	2.58	0.3167	3.03	3.51	0.4251	5.88	16.52	0.0325	2.7	2.3	0.2362	6.25	2.89	0.0589	2.6	8.38	-0.0484	3.3	2.6	0.0589	2.6	8.38	0.1366	3.7	5.88	-0.0433	2.43	7.68	0.4172	7.69	8.78	0.4172	7.69	8.78	0.4084	7.14	4.66	0.1747	5.21	6	0.4084	7.14
0.0019	2.12	5.29	0.0589	2.6	8.38	-0.0101	1.79	2.58	0.4251	5.88	16.52	-0.1233	2.6	1.7	0.2362	6.25	2.89	0.0363	2.53	1.54	-0.0345	2.12	4.38	0.0019	2.12	5.29	0.4084	7.14	4.66	-0.0345	2.12	4.38	0.4251	5.88	16.52	0.0589	2.6	8.38	0.4172	7.69	8.78	0.4251	5.88	16.52	0.4172	7.69	8.78	0.4076	6.6
0.0019	2.12	5.29	0.4084	7.14	4.66	-0.1233	2.6	1.7	0.4172	7.69	8.78	-0.0464	3.13	5.29	0.3167	3.03	3.51	0.2362	6.25	2.89	-0.0345	2.12	4.38	0.0325	2.7	2.3	-0.0345	2.12	4.38	-0.0484	3.3	2.6	-0.0464	3.13	5.29	0.4251	5.88	16.52	0.4172	7.69	8.78	0.4251	5.88	16.52	-0.0345	2.12	4.38	-0.0484	3.3
0.0019	2.12	5.29	0.4084	7.14	4.66	-0.1233	2.6	1.7	0.3167	3.03	3.51	0.4251	5.88	16.52	-0.0433	2.43	7.68	0.4076	6.6	6.58	-0.0433	2.43	7.68	0.0549	3.57	2.33	-0.0464	3.13	5.29	0.2362	6.25	2.89	0.1366	3.7	5.88	0.2362	6.25	2.89	-0.0464	3.13	5.29	0.4084	7.14	4.66	0.4172	7.69	8.78	0.2745	3.03
0.0019	2.12	5.29	0.4084	7.14	4.66	-0.0484	3.3	2.6	0.4076	6.6	6.58	0.4251	5.88	16.52	0.0363	2.53	1.54	0.2362	6.25	2.89	-0.0433	2.43	7.68	-0.1233	2.6	1.7	0.0019	2.12	5.29	-0.0484	3.3	2.6	0.0019	2.12	5.29	0.4172	7.69	8.78	0.1366	3.7	5.88	0.1366	3.7	5.88	0.4084	7.14	4.66	0.4084	7.14
0.0019	2.12	5.29	0.4084	7.14	4.66	-0.0484	3.3	2.6	0.0549	3.57	2.33	0.4251	5.88	16.52	-0.0101	1.79	2.58	0.2362	6.25	2.89	-0.1233	2.6	1.7	-0.1233	2.6	1.7	0.0019	2.12	5.29	-0.0484	3.3	2.6	0.1366	3.7	5.88	0.4172	7.69	8.78	0.1366	3.7	5.88	0.1366	3.7	5.88	0.4172	7.69	8.78	0.4084	7.14
0.0019	2.12	5.29	0.4084	7.14	4.66	-0.0484	3.3	2.6	0.3167	3.03	3.51	0.0589	2.6	8.38	-0.0101	1.79	2.58	0.2362	6.25	2.89	0.0589	2.6	8.38	-0.1233	2.6	1.7	0.4084	7.14	4.66	0.0325	2.7	2.3	0.0589	2.6	8.38	0.4172	7.69	8.78	0.4084	7.14	4.66	0.1366	3.7	5.88	0.4084	7.14	4.66	0.4084	7.14
0.0019	2.12	5.29	0.4084	7.14	4.66	0.0549	3.57	2.33	0.3167	3.03	3.51	0.4251	5.88	16.52	-0.0484	3.3	2.6	0.2362	6.25	2.89	-0.0433	2.43	7.68	-0.0345	2.12	4.38	0.0019	2.12	5.29	-0.0484	3.3	2.6	-0.0433	2.43	7.68	0.4172	7.69	8.78	0.4172	7.69	8.78	0.0325	2.7	2.3	0.4084	7.14	4.66	0.4084	7.14
0.0019	2.12	5.29	0.4084	7.14	4.66	0.4172	7.69	8.78	0.0363	2.53	1.54	0.4251	5.88	16.52	-0.1233	2.6	1.7	0.2362	6.25	2.89	0.1366	3.7	5.88	-0.0433	2.43	7.68	0.0019	2.12	5.29	0.2362	6.25	2.89	0.1366	3.7	5.88	0.4084	7.14	4.66	0.4251	5.88	16.52	0.0019	2.12	5.29	0.4251	5.88	16.52	0.4251	5.88
0.0019	2.12	5.29	0.4084	7.14	4.66	-0.0101	1.79	2.58	0.2362	6.25	2.89	0.4251	5.88	16.52	0.0589	2.6	8.38	0.4076	6.6	6.58	0.0363	2.53	1.54	-0.1233	2.6	1.7	0.1366	3.7	5.88	-0.0484	3.3	2.6	-0.0464	3.13	5.29	-0.0433	2.43	7.68	0.1366	3.7	5.88	0.4172	7.69	8.78	0.4251	5.88	16.52	0.4076	6.6
0.0019	2.12	5.29	0.4084	7.14	4.66	-0.0101	1.79	2.58	0.3167	3.03	3.51	0.4251	5.88	16.52	0.0325	2.7	2.3	0.2362	6.25	2.89	-0.0433	2.43	7.68	-0.1233	2.6	1.7	0.4172	7.69	8.78	-0.0484	3.3	2.6	-0.0433	2.43	7.68	0.4172	7.69	8.78	0.4172	7.69	8.78	0.1366	3.7	5.88	0.4084	7.14	4.66	0.1366	3.7
0.0019	2.12	5.29	0.4084	7.14	4.66	-0.0101	1.79	2.58	0.3167	3.03	3.51	0.4251	5.88	16.52	0.0325	2.7	2.3	0.2362	6.25	2.89	-0.0433	2.43	7.68	-0.0345	2.12	4.38	0.4172	7.69	8.78	-0.0484	3.3	2.6	-0.0433	2.43	7.68	0.4172	7.69	8.78	0.4084	7.14	4.66	0.1366	3.7	5.88	0.4084	7.14	4.66	0.4084	7.14
0.0019	2.12	5.29	0.4084	7.14	4.66	-0.0101	1.79	2.58	0.3167	3.03	3.51	0.4251	5.88	16.52	0.0325	2.7	2.3	0.2362	6.25	2.89	-0.0433	2.43	7.68	-0.0345	2.12	4.38	0.4172	7.69	8.78	-0.0484	3.3	2.6	-0.0433	2.43	7.68	0.4172	7.69	8.78	0.4084	7.14	4.66	0.1366	3.7	5.88	0.4084	7.14	4.66	0.4084	7.14
0.0019	2.12	5.29	0.4084	7.14	4.66	-0.0101	1.79	2.58	0.3167	3.03	3.51	0.4251	5.88	16.52	0.0325	2.7	2.3	0.2362	6.25	2.89	-0.0433	2.43	7.68	-0.0345	2.12	4.38	0.4172	7.69	8.78	-0.0484	3.3	2.6	-0.0433	2.43	7.68	0.4172	7.69	8.78	0.4084	7.14	4.66	0.1366	3.7	5.88	0.4084	7.14	4.66	0.4084	7.14
0.0019	2.12	5.29	0.4084	7.14	4.66	-0.0101	1.79	2.58	0.3167	3.03	3.51	0.4251	5.88	16.52	0.0363	2.53	1.54	0.2362	6.25	2.89	-0.0464	3.13	5.29	-0.1233	2.6	1.7	0.0019	2.12	5.29	-0.0484	3.3	2.6	0.0019	2.12	5.29	0.4172	7.69	8.78	0.1366	3.7	5.88	0.1366	3.7	5.88	0.4084	7.14	4.66	0.4084	7.14
0.0019	2.12	5.29	0.4084	7.14	4.66	0.0325	2.7	2.3	0.3167	3.03	3.51	0.4251	5.88	16.52	0.0325	2.7	2.3	0.2362	6.25	2.89	-0.0464	3.13	5.29	-0.1233	2.6	1.7	0.0019	2.12	5.29	-0.0484	3.3	2.6	0.0019	2.12	5.29	0.4172	7.69	8.78	0.1366	3.7	5.88	0.1366	3.7	5.88	0.4084	7.14	4.66	0.4084	7.14
0.0019	2.12	5.29	0.4084	7.14	4.66	0.0325	2.7	2.3	0.3167	3.03	3.51	0.4251	5.88	16.52	0.0363	2.53	1.54	0.2362	6.25	2.89	-0.0464	3.13	5.29	-0.1233	2.6	1.7	0.0019	2.12	5.29	-0.0484	3.3	2.6	0.0019	2.12	5.29	0.4172	7.69	8.78	0.1366	3.7	5.88	0.1366	3.7	5.88	0.4084	7.14	4.66	0.4084	7.14
0.0019	2.12	5.29	0.4084	7.14	4.66	0.0325	2.7	2.3	0.3167	3.03	3.51	0.4251	5.88	16.52	0.0363	2.53	1.54	0.2362	6.25	2.89	-0.0464	3.13	5.29	-0.1233	2.6	1.7	0.0019	2.12	5.29	-0.0484	3.3	2.6	0.0019	2.12	5.29	0.4172	7.69	8.78	0.1366	3.7	5.88	0.1366	3.7	5.88	0.4084	7.14	4.66	0.4084	7.14
0.0019	2.12	5.29	0.4084	7.14	4.66	0.0325	2.7	2.3	0.3167	3.03	3.51	0.4251	5.88	16.52	0.0363	2.53	1.54	0.2362	6.25	2.89	-0.0464	3.13	5.29	-0.1233	2.6	1.7	0.0019	2.12	5.29	-0.0484	3.3	2.6	0.0019	2.12	5.29	0.4172	7.69	8.78	0.1366	3.7	5.88	0.1366	3.7	5.88	0.4084	7.14	4.66	0.4084	7.14
0.0019	2.12	5.29	0.4084	7.14	4.66	0.0325	2.7	2.3	0.3167	3.03	3.51	0.4251	5.88	16.52	0.0363	2.53	1.54	0.2362	6.25	2.89	-0.0464	3.13	5.29	-0.1233	2.6	1.7	0.0019	2.12	5.29	-0.0484	3.3	2.6	0.0019	2.12	5.29	0.4172	7.69	8.78	0.1366	3.7	5.88	0.1366	3.7	5.88	0.4084	7.14	4.66	0.4084	7.14
0.0019	2.12	5.29	0.4084	7.14	4.66	0.0325	2.7	2.3	0.3167	3.03	3.51	0.4251	5.88	16.52	0.0363	2.53	1.54	0.2362	6.25	2.89	-0.0464	3.13	5.29	-0.1233	2.6	1.7	0.0019	2.12	5.29	-0.0484	3.3	2.6	0.0019	2.12	5.29	0.4172	7.69	8.78	0.1366	3.7	5.88	0.1366	3.7	5.88	0.4084	7.14	4.66	0.4084	7.14
0.0019	2.12	5.29	0.4084	7.14	4.66	0.0325	2.7	2.3	0.3167	3.03	3.51	0.4251	5.88	16.52	0.0363	2.53	1.54	0.2362	6.25	2.89	-0.0464	3.13	5.29	-0.1233	2.6	1.7	0.0019	2.12	5.29	-0.0484	3.3	2.6	0.0019	2.12	5.29	0.4172	7.69	8.78	0.1366	3.7	5.88	0.1366	3.7	5.88	0.4084	7.14	4.66	0.4084	7.14
0.0019	2.12	5.29	0.4084	7.14	4.66	0.0325	2.7	2.3	0.3167	3.03	3.51	0.4251	5.88	16.52	0.0363	2.53	1.54	0.2362	6.25	2.89	-0.0464	3.13	5.29	-0.1233	2.6	1.7	0.0019	2.12	5.29	-0.0484	3.3	2.6	0.0019	2.12	5.29	0.4172	7.69	8.78	0.1366	3.7	5.88	0.1366	3.7	5.88	0.4084	7.14	4.66	0.4084	7.14
0.0019	2.12	5.29	0.4084	7.14	4.66	0.0325	2.7	2.3	0.3167	3.03	3.51	0.4251	5.88	16.52	0.0363	2.53	1.54	0.2362	6.25	2.89	-0.0464	3.13	5.29	-0.1233	2.6	1.7	0.0019	2.12	5.29	-0.0484	3.3	2.6	0.0019	2.12	5.29	0.4172	7.69	8.78	0.1366	3.7	5.88	0.1366	3.7	5.88	0.4084	7.14	4.66	0.4084	7.14
0.0019	2.12	5.29	0.4084	7.14	4.66	0.0325	2.7	2.3	0.3167	3.03	3.51	0.4084	7.14	4.66	0.0363	2.53	1.54	0.2362	6.25	2.89	-0.0464	3.13	5.29	-0.1233	2.6	1.7	0.0019	2.12	5.29	-0.0484	3.3	2.6	0.0019	2.12	5.29	0.4172	7.69	8.78	0.1366	3.7	5.88	0.1366	3.7	5.88	0.4084	7.14	4.66	0.4084	7.14
0.0019	2.12	5.29	0.4084	7.14	4.66	0.0363	2.53	1.54	0.3167	3.03	3.51	0.4251	5.88	16.52	-0.0484	3.3	2.6	0.2362	6.25	2.89	-0.0433	2.43	7.68	-0.1233	2.6	1.7	0.4172	7.69	8.78	-0.0484	3.3	2.6	-0.0433	2.43	7.68	0.4172	7.69	8.78	0.4172	7.69	8.78	0.1366	3.7	5.88	0.4172	7.69	8.78	0.1366	3.7
0.0019	2.12	5.29	0.4084	7.14	4.66	0.0363	2.53	1.54	0.3167	3.03	3.51	0.4251	5.88	16.52	-0.0484	3.3	2.6	0.2362	6.25	2.89	-0.0433	2.43	7.68	-0.0345	2.12	4.38	0.4172	7.69	8.78	-0.0484	3.3	2.6	-0.0433	2.43	7.68	0.4172	7.69	8.78	0.4172	7.69	8.78	0.1366	3.7	5.88	0.4172	7.69	8.78	0.1366	3.7
0.0019	2.12	5.29	0.4084	7.14	4.66	0.0363	2.53	1.54	0.3167	3.03	3.51	0.4251	5.88	16.52	-0.0484	3.3	2.6	0.2362	6.25	2.89	-0.0433	2.43	7.68	-0.0345	2.12	4.38	0.4172	7.69	8.78	-0.0484	3.3	2.6	-0.0433	2.43	7.68	0.4172	7.69	8.78	0.4172	7.69	8.78	0.1366	3.7	5.88	0.4172	7.69	8.78	0.1366	3.7
0.0019	2.12	5.29	0.4084	7.14	4.66	0.0363	2.53	1.54	0.3167	3.03	3.51	0.4251	5.88	16.52	-0.0484	3.3	2.6	0.2362	6.25	2.89	-0.0433	2.43	7.68	-0.0345	2.12	4.38	0.4172	7.69	8.78	-0.0484	3.3	2.6	-0.0433	2.43	7.68	0.4172	7.69	8.78	0.4172	7.69	8.78	0.1366	3.7	5.88	0.4172	7.69	8.78	0.1366	3.7
0.0019	2.12	5.29	0.4084	7.14	4.66	0.0589	2.6	8.38	0.0549	3.57	2.33	0.4084	7.14	4.66	0.0325	2.7	2.3	0.0019	2.12	5.29	-0.0101	1.79	2.58	-0.1233	2.6	1.7	0.4084	7.14	4.66	0.4251	5.88	16.52	-0.0464	3.13	5.29	0.4172	7.69	8.78	0.1366	3.7	5.88	0.4172	7.69	8.78	0.4172	7.69	8.78	0.1366	3.7
0.0019	2.12	5.29	0.4084	7.14	4.66	0.4084	7.14	4.66	0.0549	3.57	2.33	0.0019	2.12	5.29	-0.0433	2.43	7.68	0.4251	5.88	16.52	-0.0464	3.13	5.29	-0.0484	3.3	2.6	0.1366	3.7	5.88	0.1747	5.21	6	-0.0464	3.13	5.29	0.4172	7.69	8.78	0.0589	2.6	8.38	0.4076	6.6	6.58	0.1366	3.7	5.88	0.4084	7.14
0.0019	2.12	5.29	0.4084	7.14	4.66	0.4084	7.14	4.66	-0.0345	2.12	4.38	0.4172	7.69	8.78	-0.0433	2.43	7.68	0.2362	6.25	2.89	0.0589	2.6	8.38	-0.1233	2.6	1.7	0.0589	2.6	8.38	0.0589	2.6	8.38	-0.0433	2.43	7.68	0.4084	7.14	4.66	0.4251	5.88	16.52	0.4076	6.6	6.58	0.4251	5.88	16.52	0.4172	7.69
0.0019	2.12	5.29	0.4084	7.14	4.66	0.4084	7.14	4.66	0.0363	2.53	1.54	0.4251	5.88	16.52	-0.0484	3.3	2.6	0.2362	6.25	2.89	0.0363	2.53	1.54	-0.0433	2.43	7.68	0.1366	3.7	5.88	0.2362	6.25	2.89	0.1366	3.7	5.88	0.4251	5.88	16.52	0.4251	5.88	16.52	0.0019	2.12	5.29	0.4084	7.14	4.66	0.4076	6.6
0.0019	2.12	5.29	0.4084	7.14	4.66	0.4084	7.14	4.66	0.0363	2.53	1.54	0.4251	5.88	16.52	-0.0433	2.43	7.68	0.2362	6.25	2.89	-0.0433	2.43	7.68	-0.0433	2.43	7.68	0.0019	2.12	5.29	0.2362	6.25	2.89	0.1366	3.7	5.88	0.1366	3.7	5.88	0.4251	5.88	16.52	0.0019	2.12	5.29	0.4251	5.88	16.52	0.4251	5.88
0.0019	2.12	5.29	0.4084	7.14	4.66	0.4084	7.14	4.66	0.0363	2.53	1.54	0.4251	5.88	16.52	-0.0433	2.43	7.68	0.2362	6.25	2.89	-0.0433	2.43	7.68	-0.0433	2.43	7.68	0.0019	2.12	5.29	0.2362	6.25	2.89	0.1366	3.7	5.88	0.1366	3.7	5.88	0.0019	2.12	5.29	0.0019	2.12	5.29	0.4251	5.88	16.52	0.4251	5.88
0.0019	2.12	5.29	0.4084	7.14	4.66	0.4084	7.14	4.66	0.0363	2.53	1.54	0.4251	5.88	16.52	-0.0433	2.43	7.68	0.2362	6.25	2.89	-0.0433	2.43	7.68	-0.0433	2.43	7.68	0.0019	2.12	5.29	0.2362	6.25	2.89	0.1366	3.7	5.88	0.1366	3.7	5.88	0.0019	2.12	5.29	0.0019	2.12	5.29	0.4251	5.88	16.52	0.4251	5.88
0.0019	2.12	5.29	0.4084	7.14	4.66	0.4084	7.14	4.66	0.0363	2.53	1.54	0.4251	5.88	16.52	-0.0433	2.43	7.68	0.2362	6.25	2.89	-0.0433	2.43	7.68	-0.0433	2.43	7.68	0.0019	2.12	5.29	0.2362	6.25	2.89	0.1366	3.7	5.88	0.1366	3.7	5.88	0.0019	2.12	5.29	0.0019	2.12	5.29	0.4251	5.88	16.52	0.4251	5.88
0.0019	2.12	5.29	0.4084	7.14	4.66	0.4084	7.14	4.66	0.0363	2.53	1.54	0.4251	5.88	16.52	-0.0433	2.43	7.68	0.2362	6.25	2.89	-0.0433	2.43	7.68	-0.0433	2.43	7.68	0.0019	2.12	5.29	0.2362	6.25	2.89	0.1366	3.7	5.88	0.1366	3.7	5.88	0.0019	2.12	5.29	0.0019	2.12	5.29	0.4251	5.88	16.52	0.4251	5.88
0.0019	2.12	5.29	0.4084	7.14	4.66	0.4084	7.14	4.66	0.0363	2.53	1.54	0.4251	5.88	16.52	-0.0433	2.43	7.68	0.2362	6.25	2.89	-0.0433	2.43	7.68	-0.0433	2.43	7.68	0.0019	2.12	5.29	0.2362	6.25	2.89	0.1366	3.7	5.88	0.1366	3.7	5.88	0.0019	2.12	5.29	0.0019	2.12	5.29	0.4251	5.88	16.52	0.4251	5.88
0.0019	2.12	5.29	0.4084	7.14	4.66	0.4084	7.14	4.66	0.0363	2.53	1.54	0.4251	5.88	16.52	-0.0433	2.43	7.68	0.2362	6.25	2.89	-0.0433	2.43	7.68	-0.0433	2.43	7.68	0.0019	2.12	5.29	0.2362	6.25	2.89	0.1366	3.7	5.88	0.1366	3.7	5.88	0.0019	2.12	5.29	0.0019	2.12	5.29	0.4251	5.88	16.52	0.4251	5.88
0.0019	2.12	5.29	0.4084	7.14	4.66	0.4084	7.14	4.66	0.0363	2.53	1.54	0.4251	5.88	16.52	0.0589	2.6	8.38	0.2362	6.25	2.89	-0.0433	2.43	7.68	-0.0433	2.43	7.68	0.0019	2.12	5.29	0.2362	6.25	2.89	0.1366	3.7	5.88	0.1366	3.7	5.88	0.4251	5.88	16.52	0.0019	2.12	5.29	0.4251	5.88	16.52	0.4251	5.88
0.0019	2.12	5.29	0.4084	7.14	4.66	0.4084	7.14	4.66	0.0363	2.53	1.54	0.4251	5.88	16.52	0.0589	2.6	8.38	0.2362	6.25	2.89	-0.0433	2.43	7.68	-0.0433	2.43	7.68	0.0019	2.12	5.29	0.2362	6.25	2.89	0.1366	3.7	5.88	0.1366	3.7	5.88	0.4251	5.88	16.52	0.0019	2.12	5.29	0.4251	5.88	16.52	0.4251	5.88
0.0019	2.12	5.29	0.4084	7.14	4.66	0.4084	7.14	4.66	0.0363	2.53	1.54	0.4251	5.88	16.52	0.0589	2.6	8.38	0.2362	6.25	2.89	-0.0433	2.43	7.68	-0.0433	2.43	7.68	0.0019	2.12	5.29	0.2362	6.25	2.89	0.1366	3.7	5.88	0.1366	3.7	5.88	0.4251	5.88	16.52	0.0019	2.12	5.29	0.4251	5.88	16.52	0.4251	5.88
0.0019	2.12	5.29	0.4084	7.14	4.66	0.4084	7.14	4.66	0.0363	2.53	1.54	0.4251	5.88	16.52	0.0589	2.6	8.38	0.2362	6.25	2.89	-0.0433	2.43	7.68	-0.0433	2.43	7.68	0.0019	2.12	5.29	0.2362	6.25	2.89	0.1366	3.7	5.88	0.1366	3.7	5.88	0.0019	2.12	5.29	0.0019	2.12	5.29	0.4251	5.88	16.52	0.4251	5.88
0.0019	2.12	5.29	0.4084	7.14	4.66	0.4084	7.14	4.66	0.0363	2.53	1.54	0.4251	5.88	16.52	0.0589	2.6	8.38	0.2362	6.25	2.89	-0.0433	2.43	7.68	-0.0433	2.43	7.68	0.0019	2.12	5.29	0.2362	6.25	2.89	0.1366	3.7	5.88	0.1366	3.7	5.88	0.0019	2.12	5.29	0.0019	2.12	5.29	0.4251	5.88	16.52	0.4251	5.88
0.0019	2.12	5.29	0.3167	3.03	3.51	0.0589	2.6	8.38	0.4076	6.6	6.58	0.0589	2.6	8.38	-0.0484	3.3	2.6	0.4251	5.88	16.52	0.0589	2.6	8.38	-0.0433	2.43	7.68	-0.0484	3.3	2.6	0.4172	7.69	8.78	-0.0464	3.13	5.29	0.4251	5.88	16.52	0.1366	3.7	5.88	0.4084	7.14	4.66	0.4251	5.88	16.52	0.1366	3.7
0.0325	2.7	2.3	0.4172	7.69	8.78	0.1366	3.7	5.88	0.0363	2.53	1.54	0.4172	7.69	8.78	-0.0101	1.79	2.58	0.2362	6.25	2.89	-0.1233	2.6	1.7	-0.0464	3.13	5.29	0.1366	3.7	5.88	0.4076	6.6	6.58	0.1366	3.7	5.88	0.4172	7.69	8.78	0.1366	3.7	5.88	0.1747	5.21	6	0.3167	3.03	3.51	0.4172	7.69
0.0325	2.7	2.3	0.4172	7.69	8.78	-0.0484	3.3	2.6	-0.0101	1.79	2.58	0.4172	7.69	8.78	-0.0484	3.3	2.6	0.0019	2.12	5.29	0.4251	5.88	16.52	-0.0433	2.43	7.68	0.0589	2.6	8.38	0.4251	5.88	16.52	0.1366	3.7	5.88	0.4172	7.69	8.78	0.4076	6.6	6.58	0.4172	7.69	8.78	0.3167	3.03	3.51	0.4076	6.6
0.0325	2.7	2.3	-0.0433	2.43	7.68	-0.0101	1.79	2.58	0.4076	6.6	6.58	-0.1233	2.6	1.7	0.0363	2.53	1.54	0.0019	2.12	5.29	0.4251	5.88	16.52	0.1366	3.7	5.88	0.4172	7.69	8.78	0.0589	2.6	8.38	0.4076	6.6	6.58	0.4172	7.69	8.78	0.4172	7.69	8.78	0.4251	5.88	16.52	0.1366	3.7	5.88	-0.0433	2.43
0.0363	2.53	1.54	0.4172	7.69	8.78	0.0363	2.53	1.54	-0.0433	2.43	7.68	0.4084	7.14	4.66	-0.0433	2.43	7.68	0.2362	6.25	2.89	0.0589	2.6	8.38	-0.0433	2.43	7.68	0.4251	5.88	16.52	0.3167	3.03	3.51	-0.0433	2.43	7.68	-0.0433	2.43	7.68	0.4172	7.69	8.78	0.0019	2.12	5.29	0.4172	7.69	8.78	0.4084	7.14
0.0363	2.53	1.54	0.4172	7.69	8.78	0.3167	3.03	3.51	0.2362	6.25	2.89	0.0363	2.53	1.54	0.0363	2.53	1.54	0.3167	3.03	3.51	-0.0345	2.12	4.38	-0.1233	2.6	1.7	0.4084	7.14	4.66	-0.0484	3.3	2.6	-0.0464	3.13	5.29	0.1366	3.7	5.88	0.1366	3.7	5.88	0.4172	7.69	8.78	0.4084	7.14	4.66	0.4172	7.69
0.0363	2.53	1.54	0.0589	2.6	8.38	0.3167	3.03	3.51	0.2362	6.25	2.89	0.0363	2.53	1.54	-0.0433	2.43	7.68	0.3167	3.03	3.51	-0.0345	2.12	4.38	-0.1233	2.6	1.7	0.1366	3.7	5.88	-0.0484	3.3	2.6	-0.0464	3.13	5.29	0.1366	3.7	5.88	0.1366	3.7	5.88	0.4172	7.69	8.78	0.4084	7.14	4.66	0.4172	7.69
-0.0433	2.43	7.68	0.1366	3.7	5.88	-0.0484	3.3	2.6	0.4084	7.14	4.66	0.4172	7.69	8.78	-0.0433	2.43	7.68	0.2362	6.25	2.89	0.0589	2.6	8.38	-0.0345	2.12	4.38	0.0019	2.12	5.29	0.2362	6.25	2.89	0.1366	3.7	5.88	0.4172	7.69	8.78	0.4084	7.14	4.66	0.0019	2.12	5.29	0.4251	5.88	16.52	0.4084	7.14
-0.0433	2.43	7.68	-0.0484	3.3	2.6	0.4172	7.69	8.78	-0.0345	2.12	4.38	0.4251	5.88	16.52	-0.0345	2.12	4.38	0.4084	7.14	4.66	0.4076	6.6	6.58	-0.0433	2.43	7.68	0.0589	2.6	8.38	-0.0433	2.43	7.68	-0.0464	3.13	5.29	0.4172	7.69	8.78	0.4172	7.69	8.78	0.4172	7.69	8.78	0.4172	7.69	8.78	0.4076	6.6
-0.0433	2.43	7.68	0.4251	5.88	16.52	0.0549	3.57	2.33	0.3167	3.03	3.51	0.4251	5.88	16.52	0.0325	2.7	2.3	0.0549	3.57	2.33	-0.0433	2.43	7.68	-0.0433	2.43	7.68	0.0019	2.12	5.29	0.2362	6.25	2.89	0.1366	3.7	5.88	0.4172	7.69	8.78	0.1366	3.7	5.88	0.0019	2.12	5.29	0.1747	5.21	6	0.0589	2.6
-0.0433	2.43	7.68	0.4251	5.88	16.52	-0.0101	1.79	2.58	0.3167	3.03	3.51	0.4172	7.69	8.78	0.0363	2.53	1.54	0.2362	6.25	2.89	-0.0433	2.43	7.68	-0.0433	2.43	7.68	0.2362	6.25	2.89	0.3167	3.03	3.51	-0.0433	2.43	7.68	0.4172	7.69	8.78	0.4172	7.69	8.78	0.0019	2.12	5.29	0.0589	2.6	8.38	0.4251	5.88
-0.0433	2.43	7.68	0.0019	2.12	5.29	0.0589	2.6	8.38	-0.0484	3.3	2.6	-0.0433	2.43	7.68	-0.0101	1.79	2.58	0.4251	5.88	16.52	0.4172	7.69	8.78	-0.1233	2.6	1.7	0.0019	2.12	5.29	0.4172	7.69	8.78	0.0019	2.12	5.29	0.4251	5.88	16.52	0.4084	7.14	4.66	0.4084	7.14	4.66	0.4251	5.88	16.52	0.4172	7.69
-0.0433	2.43	7.68	0.4084	7.14	4.66	0.0019	2.12	5.29	0.4251	5.88	16.52	0.4084	7.14	4.66	0.4076	6.6	6.58	0.0549	3.57	2.33	-0.0433	2.43	7.68	0.2362	6.25	2.89	0.4251	5.88	16.52	-0.0464	3.13	5.29	0.0019	2.12	5.29	0.4076	6.6	6.58	0.4251	5.88	16.52	0.4084	7.14	4.66	-0.0464	3.13	5.29	0.4251	5.88
0.0589	2.6	8.38	0.1366	3.7	5.88	-0.0484	3.3	2.6	0.4084	7.14	4.66	0.4172	7.69	8.78	0.0019	2.12	5.29	0.2362	6.25	2.89	0.0589	2.6	8.38	-0.0433	2.43	7.68	0.0019	2.12	5.29	0.2362	6.25	2.89	0.1366	3.7	5.88	0.4251	5.88	16.52	0.4084	7.14	4.66	0.0019	2.12	5.29	0.4251	5.88	16.52	0.4172	7.69
0.0589	2.6	8.38	-0.0484	3.3	2.6	-0.0484	3.3	2.6	0.3167	3.03	3.51	0.4251	5.88	16.52	0.0363	2.53	1.54	0.2362	6.25	2.89	-0.0464	3.13	5.29	-0.0433	2.43	7.68	0.0589	2.6	8.38	-0.0433	2.43	7.68	-0.0464	3.13	5.29	0.4172	7.69	8.78	0.4172	7.69	8.78	0.4084	7.14	4.66	0.4251	5.88	16.52	0.4084	7.14
0.0589	2.6	8.38	0.4172	7.69	8.78	0.0363	2.53	1.54	0.3167	3.03	3.51	0.4251	5.88	16.52	-0.0484	3.3	2.6	0.2362	6.25	2.89	-0.0433	2.43	7.68	-0.1233	2.6	1.7	0.4172	7.69	8.78	-0.0484	3.3	2.6	-0.0433	2.43	7.68	0.4172	7.69	8.78	0.4172	7.69	8.78	0.1366	3.7	5.88	0.4172	7.69	8.78	0.1366	3.7
0.0589	2.6	8.38	0.4172	7.69	8.78	0.0363	2.53	1.54	0.3167	3.03	3.51	0.4251	5.88	16.52	-0.0484	3.3	2.6	0.2362	6.25	2.89	-0.0433	2.43	7.68	-0.1233	2.6	1.7	0.4172	7.69	8.78	-0.0484	3.3	2.6	-0.0433	2.43	7.68	0.4172	7.69	8.78	0.4172	7.69	8.78	0.1366	3.7	5.88	0.4172	7.69	8.78	0.1366	3.7
0.0589	2.6	8.38	0.4251	5.88	16.52	0.0363	2.53	1.54	0.3167	3.03	3.51	0.4251	5.88	16.52	-0.0484	3.3	2.6	0.2362	6.25	2.89	-0.0464	3.13	5.29	-0.0345	2.12	4.38	0.0019	2.12	5.29	-0.0484	3.3	2.6	-0.0433	2.43	7.68	0.4172	7.69	8.78	0.4084	7.14	4.66	0.0325	2.7	2.3	0.4084	7.14	4.66	0.4084	7.14
0.0589	2.6	8.38	-0.0345	2.12	4.38	0.4084	7.14	4.66	-0.0345	2.12	4.38	0.4251	5.88	16.52	-0.0433	2.43	7.68	0.4251	5.88	16.52	-0.0101	1.79	2.58	-0.0345	2.12	4.38	-0.0101	1.79	2.58	-0.0345	2.12	4.38	-0.0464	3.13	5.29	-0.0101	1.79	2.58	0.4084	7.14	4.66	0.4172	7.69	8.78	0.4076	6.6	6.58	0.1366	3.7
0.0589	2.6	8.38	0.0019	2.12	5.29	0.0589	2.6	8.38	-0.0433	2.43	7.68	0.4084	7.14	4.66	0.0589	2.6	8.38	0.4076	6.6	6.58	0.0363	2.53	1.54	-0.1233	2.6	1.7	0.0019	2.12	5.29	0.0019	2.12	5.29	0.1366	3.7	5.88	0.4084	7.14	4.66	0.4084	7.14	4.66	0.4084	7.14	4.66	0.0589	2.6	8.38	0.4076	6.6
0.0589	2.6	8.38	0.4084	7.14	4.66	-0.0484	3.3	2.6	0.4076	6.6	6.58	0.4251	5.88	16.52	-0.0433	2.43	7.68	0.4076	6.6	6.58	0.0589	2.6	8.38	-0.0484	3.3	2.6	0.4084	7.14	4.66	0.1747	5.21	6	-0.0464	3.13	5.29	0.4172	7.69	8.78	0.4084	7.14	4.66	0.4251	5.88	16.52	0.4084	7.14	4.66	0.4076	6.6
0.0589	2.6	8.38	0.4084	7.14	4.66	0.0363	2.53	1.54	0.3167	3.03	3.51	0.4251	5.88	16.52	0.0325	2.7	2.3	0.2362	6.25	2.89	-0.0433	2.43	7.68	-0.0345	2.12	4.38	0.4172	7.69	8.78	-0.0484	3.3	2.6	-0.0433	2.43	7.68	0.4172	7.69	8.78	0.4084	7.14	4.66	0.1366	3.7	5.88	0.4084	7.14	4.66	0.4084	7.14
0.0589	2.6	8.38	0.4084	7.14	4.66	0.0363	2.53	1.54	0.3167	3.03	3.51	0.4251	5.88	16.52	0.0325	2.7	2.3	0.2362	6.25	2.89	-0.0433	2.43	7.68	-0.0345	2.12	4.38	0.4172	7.69	8.78	-0.0484	3.3	2.6	-0.0433	2.43	7.68	0.4172	7.69	8.78	0.4084	7.14	4.66	0.1366	3.7	5.88	0.4084	7.14	4.66	0.4084	7.14
0.4084	7.14	4.66	0.0549	3.57	2.33	-0.0484	3.3	2.6	-0.0464	3.13	5.29	0.0019	2.12	5.29	-0.1233	2.6	1.7	0.2362	6.25	2.89	-0.0433	2.43	7.68	-0.0433	2.43	7.68	0.0589	2.6	8.38	-0.0464	3.13	5.29	0.4172	7.69	8.78	0.4172	7.69	8.78	0.4251	5.88	16.52	0.1366	3.7	5.88	0.4251	5.88	16.52	0.4251	5.88
0.4084	7.14	4.66	0.0019	2.12	5.29	0.1366	3.7	5.88	0.4084	7.14	4.66	0.0019	2.12	5.29	0.4172	7.69	8.78	0.4251	5.88	16.52	0.0019	2.12	5.29	0.0589	2.6	8.38	-0.0464	3.13	5.29	0.2362	6.25	2.89	0.1366	3.7	5.88	0.4172	7.69	8.78	0.4251	5.88	16.52	0.4084	7.14	4.66	0.4172	7.69	8.78	0.4084	7.14
0.4084	7.14	4.66	0.0019	2.12	5.29	0.4084	7.14	4.66	0.0589	2.6	8.38	0.4172	7.69	8.78	-0.1233	2.6	1.7	0.4172	7.69	8.78	-0.0464	3.13	5.29	-0.0464	3.13	5.29	0.4251	5.88	16.52	0.4251	5.88	16.52	-0.0433	2.43	7.68	0.4172	7.69	8.78	0.0589	2.6	8.38	0.4251	5.88	16.52	0.1747	5.21	6	0.4084	7.14
0.4084	7.14	4.66	0.3167	3.03	3.51	0.1366	3.7	5.88	0.0589	2.6	8.38	0.0019	2.12	5.29	0.4076	6.6	6.58	-0.0345	2.12	4.38	-0.0464	3.13	5.29	-0.0345	2.12	4.38	0.0589	2.6	8.38	0.1366	3.7	5.88	0.0325	2.7	2.3	0.4172	7.69	8.78	0.4084	7.14	4.66	0.0589	2.6	8.38	0.4076	6.6	6.58	0.4084	7.14
0.3167	3.03	3.51	-0.0484	3.3	2.6	0.4172	7.69	8.78	-0.0433	2.43	7.68	0.4251	5.88	16.52	-0.0345	2.12	4.38	0.4084	7.14	4.66	0.4076	6.6	6.58	-0.0433	2.43	7.68	0.1366	3.7	5.88	-0.0484	3.3	2.6	-0.0464	3.13	5.29	0.4172	7.69	8.78	0.4172	7.69	8.78	0.4172	7.69	8.78	0.4172	7.69	8.78	0.4084	7.14
0.3167	3.03	3.51	0.2362	6.25	2.89	-0.0433	2.43	7.68	0.4076	6.6	6.58	-0.0345	2.12	4.38	-0.1233	2.6	1.7	-0.0433	2.43	7.68	0.0325	2.7	2.3	-0.0345	2.12	4.38	0.0019	2.12	5.29	0.4251	5.88	16.52	-0.0345	2.12	4.38	0.0019	2.12	5.29	0.1366	3.7	5.88	0.4251	5.88	16.52	0.0589	2.6	8.38	0.4251	5.88
0.00000	0.00000	0.00000	-0.0433	2.43	7.68	0.2745	3.03	1.11	0.0589	2.6	8.38	0.0019	2.12	5.29	0.4172	7.69	8.78	0.0019	2.12	5.29	0.4172	7.69	8.78	0.4172	7.69	8.78	-0.0101	1.79	2.58	0.4251	5.88	16.52	-0.0484	3.3	2.6	0.2362	6.25	2.89	-0.0433	2.43	7.68	-0.0433	2.43	7.68	0.0019	2.12	5.29	0.4084	7.14
0.00000	0.00000	0.00000	0.0589	2.6	8.38	-0.0433	2.43	7.68	0.0589	2.6	8.38	0.0019	2.12	5.29	-0.0464	3.13	5.29	0.3167	3.03	3.51	0.0363	2.53	1.54	0.4251	5.88	16.52	0.4084	7.14	4.66	-0.0464	3.13	5.29	0.0325	2.7	2.3	0.2362	6.25	2.89	0.0589	2.6	8.38	-0.1233	2.6	1.7	-0.1233	2.6	1.7	0.4251	5.88
-0.0484	3.3	2.6	0.4172	7.69	8.78	-0.0484	3.3	2.6	0.4076	6.6	6.58	0.4251	5.88	16.52	0.1366	3.7	5.88	0.2362	6.25	2.89	0.0589	2.6	8.38	-0.0484	3.3	2.6	0.0019	2.12	5.29	0.4076	6.6	6.58	-0.0464	3.13	5.29	0.4172	7.69	8.78	0.1366	3.7	5.88	0.4251	5.88	16.52	0.0589	2.6	8.38	0.4251	5.88
-0.0484	3.3	2.6	0.4172	7.69	8.78	-0.0484	3.3	2.6	0.4076	6.6	6.58	0.4251	5.88	16.52	0.1366	3.7	5.88	0.2362	6.25	2.89	0.0589	2.6	8.38	-0.0484	3.3	2.6	0.0019	2.12	5.29	0.4076	6.6	6.58	-0.0464	3.13	5.29	0.4172	7.69	8.78	0.1366	3.7	5.88	0.4251	5.88	16.52	0.0589	2.6	8.38	0.4251	5.88
-0.0484	3.3	2.6	0.4172	7.69	8.78	-0.0484	3.3	2.6	0.4076	6.6	6.58	0.4251	5.88	16.52	-0.0433	2.43	7.68	0.2362	6.25	2.89	0.0589	2.6	8.38	-0.0484	3.3	2.6	0.0019	2.12	5.29	0.4076	6.6	6.58	-0.0464	3.13	5.29	0.4172	7.69	8.78	0.1366	3.7	5.88	0.4251	5.88	16.52	0.0589	2.6	8.38	0.4251	5.88
-0.0484	3.3	2.6	0.4172	7.69	8.78	-0.0484	3.3	2.6	0.4076	6.6	6.58	0.4251	5.88	16.52	-0.0433	2.43	7.68	0.2362	6.25	2.89	0.0589	2.6	8.38	-0.0484	3.3	2.6	0.0019	2.12	5.29	0.4076	6.6	6.58	-0.0464	3.13	5.29	0.4172	7.69	8.78	0.1366	3.7	5.88	0.4251	5.88	16.52	0.0589	2.6	8.38	0.4251	5.88
-0.0484	3.3	2.6	0.4172	7.69	8.78	-0.0484	3.3	2.6	0.4076	6.6	6.58	0.4251	5.88	16.52	-0.0433	2.43	7.68	0.2362	6.25	2.89	0.0589	2.6	8.38	-0.0484	3.3	2.6	0.0019	2.12	5.29	0.4076	6.6	6.58	-0.0464	3.13	5.29	0.4172	7.69	8.78	0.1366	3.7	5.88	0.4251	5.88	16.52	0.0589	2.6	8.38	0.4251	5.88
-0.0484	3.3	2.6	0.4172	7.69	8.78	-0.0484	3.3	2.6	0.4076	6.6	6.58	0.4251	5.88	16.52	-0.0433	2.43	7.68	0.2362	6.25	2.89	0.0589	2.6	8.38	-0.0484	3.3	2.6	0.0019	2.12	5.29	0.4076	6.6	6.58	-0.0464	3.13	5.29	0.4172	7.69	8.78	0.1366	3.7	5.88	0.4251	5.88	16.52	0.0589	2.6	8.38	0.4251	5.88
-0.0484	3.3	2.6	0.4172	7.69	8.78	-0.0484	3.3	2.6	0.4076	6.6	6.58	0.4251	5.88	16.52	-0.0433	2.43	7.68	0.2362	6.25	2.89	0.0589	2.6	8.38	-0.0484	3.3	2.6	0.0019	2.12	5.29	0.4076	6.6	6.58	-0.0464	3.13	5.29	0.4172	7.69	8.78	0.1366	3.7	5.88	0.4251	5.88	16.52	0.0589	2.6	8.38	0.4251	5.88
-0.0484	3.3	2.6	0.4172	7.69	8.78	-0.0484	3.3	2.6	0.4076	6.6	6.58	0.4251	5.88	16.52	-0.0433	2.43	7.68	0.2362	6.25	2.89	0.0589	2.6	8.38	-0.0484	3.3	2.6	0.0019	2.12	5.29	0.4076	6.6	6.58	-0.0464	3.13	5.29	0.4172	7.69	8.78	0.1366	3.7	5.88	0.4251	5.88	16.52	0.0589	2.6	8.38	0.4251	5.88
-0.0484	3.3	2.6	0.4172	7.69	8.78	-0.0484	3.3	2.6	0.3167	3.03	3.51	0.4251	5.88	16.52	-0.0433	2.43	7.68	0.2362	6.25	2.89	0.0589	2.6	8.38	-0.0484	3.3	2.6	0.0019	2.12	5.29	0.4076	6.6	6.58	-0.0464	3.13	5.29	0.4172	7.69	8.78	0.1366	3.7	5.88	0.4251	5.88	16.52	0.0589	2.6	8.38	0.4172	7.69
-0.0484	3.3	2.6	0.4172	7.69	8.78	-0.0484	3.3	2.6	0.3167	3.03	3.51	0.4251	5.88	16.52	-0.0433	2.43	7.68	0.2362	6.25	2.89	0.0589	2.6	8.38	-0.0484	3.3	2.6	0.0019	2.12	5.29	0.4076	6.6	6.58	-0.0464	3.13	5.29	0.4172	7.69	8.78	0.1366	3.7	5.88	0.4251	5.88	16.52	0.0589	2.6	8.38	0.4172	7.69
-0.0484	3.3	2.6	0.0589	2.6	8.38	-0.0484	3.3	2.6	0.4076	6.6	6.58	0.4251	5.88	16.52	-0.0433	2.43	7.68	0.4084	7.14	4.66	-0.0101	1.79	2.58	-0.0484	3.3	2.6	0.0589	2.6	8.38	0.1747	5.21	6	-0.0464	3.13	5.29	0.4172	7.69	8.78	0.0589	2.6	8.38	0.4251	5.88	16.52	0.1747	5.21	6	-0.0433	2.43
-0.0484	3.3	2.6	0.0589	2.6	8.38	-0.0484	3.3	2.6	0.4076	6.6	6.58	0.4251	5.88	16.52	-0.0433	2.43	7.68	0.4084	7.14	4.66	-0.0101	1.79	2.58	-0.0484	3.3	2.6	0.0589	2.6	8.38	0.1747	5.21	6	-0.0464	3.13	5.29	0.4172	7.69	8.78	0.0589	2.6	8.38	0.4251	5.88	16.52	0.1747	5.21	6	-0.0433	2.43
-0.0484	3.3	2.6	0.4084	7.14	4.66	-0.0484	3.3	2.6	0.4076	6.6	6.58	0.4251	5.88	16.52	0.1366	3.7	5.88	0.0589	2.6	8.38	-0.1233	2.6	1.7	-0.0484	3.3	2.6	0.1366	3.7	5.88	0.4251	5.88	16.52	-0.0464	3.13	5.29	0.4172	7.69	8.78	0.0589	2.6	8.38	0.4251	5.88	16.52	0.4172	7.69	8.78	0.4076	6.6
-0.0484	3.3	2.6	0.4084	7.14	4.66	-0.0484	3.3	2.6	0.4076	6.6	6.58	0.4251	5.88	16.52	0.1366	3.7	5.88	0.3167	3.03	3.51	-0.1233	2.6	1.7	-0.0484	3.3	2.6	0.1366	3.7	5.88	0.4251	5.88	16.52	-0.0464	3.13	5.29	0.4076	6.6	6.58	0.0589	2.6	8.38	0.4251	5.88	16.52	0.4084	7.14	4.66	0.4172	7.69
-0.0484	3.3	2.6	0.4084	7.14	4.66	-0.0484	3.3	2.6	0.4076	6.6	6.58	0.4251	5.88	16.52	0.1366	3.7	5.88	0.3167	3.03	3.51	-0.1233	2.6	1.7	-0.0484	3.3	2.6	0.1366	3.7	5.88	0.4251	5.88	16.52	-0.0464	3.13	5.29	0.4076	6.6	6.58	0.0589	2.6	8.38	0.4251	5.88	16.52	0.4084	7.14	4.66	0.4172	7.69
-0.0484	3.3	2.6	0.4084	7.14	4.66	-0.0484	3.3	2.6	0.4076	6.6	6.58	0.4251	5.88	16.52	0.1366	3.7	5.88	0.3167	3.03	3.51	-0.1233	2.6	1.7	-0.0484	3.3	2.6	0.1366	3.7	5.88	0.4251	5.88	16.52	-0.0464	3.13	5.29	0.4076	6.6	6.58	0.0589	2.6	8.38	0.4251	5.88	16.52	0.4084	7.14	4.66	0.4251	5.88
-0.0484	3.3	2.6	0.4084	7.14	4.66	-0.0484	3.3	2.6	0.4076	6.6	6.58	0.4251	5.88	16.52	-0.0464	3.13	5.29	0.3167	3.03	3.51	-0.1233	2.6	1.7	-0.0484	3.3	2.6	0.1366	3.7	5.88	0.4251	5.88	16.52	-0.0464	3.13	5.29	0.4076	6.6	6.58	0.0589	2.6	8.38	0.4251	5.88	16.52	0.4084	7.14	4.66	0.0589	2.6
0.4076	6.6	6.58	0.0589	2.6	8.38	-0.1233	2.6	1.7	0.4084	7.14	4.66	0.4251	5.88	16.52	0.4084	7.14	4.66	0.2362	6.25	2.89	0.0325	2.7	2.3	-0.1233	2.6	1.7	0.0019	2.12	5.29	0.4084	7.14	4.66	0.1366	3.7	5.88	0.4172	7.69	8.78	0.4084	7.14	4.66	0.2745	3.03	1.11	0.4251	5.88	16.52	0.4084	7.14
0.0549	3.57	2.33	0.4084	7.14	4.66	-0.0484	3.3	2.6	0.4076	6.6	6.58	0.4251	5.88	16.52	0.1366	3.7	5.88	0.3167	3.03	3.51	-0.0484	3.3	2.6	-0.0484	3.3	2.6	0.1366	3.7	5.88	0.4251	5.88	16.52	-0.0464	3.13	5.29	0.4076	6.6	6.58	0.0589	2.6	8.38	0.4251	5.88	16.52	0.4084	7.14	4.66	0.4172	7.69
0.0549	3.57	2.33	0.4084	7.14	4.66	-0.0484	3.3	2.6	0.4076	6.6	6.58	0.4251	5.88	16.52	0.1366	3.7	5.88	0.3167	3.03	3.51	-0.0484	3.3	2.6	-0.0484	3.3	2.6	0.1366	3.7	5.88	0.4251	5.88	16.52	-0.0464	3.13	5.29	0.4076	6.6	6.58	0.0589	2.6	8.38	0.4251	5.88	16.52	0.4084	7.14	4.66	0.4172	7.69
0.0549	3.57	2.33	0.4084	7.14	4.66	-0.0484	3.3	2.6	0.4076	6.6	6.58	0.4251	5.88	16.52	0.1366	3.7	5.88	0.3167	3.03	3.51	-0.0484	3.3	2.6	-0.0484	3.3	2.6	0.1366	3.7	5.88	0.4251	5.88	16.52	-0.0464	3.13	5.29	0.4076	6.6	6.58	0.0589	2.6	8.38	0.4251	5.88	16.52	0.4084	7.14	4.66	0.4172	7.69
0.0549	3.57	2.33	0.4084	7.14	4.66	-0.0484	3.3	2.6	0.4076	6.6	6.58	0.4251	5.88	16.52	0.1366	3.7	5.88	0.3167	3.03	3.51	-0.0484	3.3	2.6	-0.0484	3.3	2.6	0.1366	3.7	5.88	0.4251	5.88	16.52	-0.0464	3.13	5.29	0.4076	6.6	6.58	0.0589	2.6	8.38	0.4251	5.88	16.52	0.4084	7.14	4.66	0.4172	7.69
0.4172	7.69	8.78	0.0325	2.7	2.3	-0.1233	2.6	1.7	0.3167	3.03	3.51	0.4251	5.88	16.52	-0.0433	2.43	7.68	0.2362	6.25	2.89	0.0325	2.7	2.3	-0.0484	3.3	2.6	0.0589	2.6	8.38	-0.0433	2.43	7.68	-0.0464	3.13	5.29	0.4172	7.69	8.78	0.4084	7.14	4.66	0.1366	3.7	5.88	0.4084	7.14	4.66	0.2745	3.03
0.4251	5.88	16.52	0.4084	7.14	4.66	-0.0484	3.3	2.6	0.4076	6.6	6.58	0.4251	5.88	16.52	0.1366	3.7	5.88	0.3167	3.03	3.51	-0.0484	3.3	2.6	-0.0484	3.3	2.6	0.1366	3.7	5.88	0.4251	5.88	16.52	-0.0464	3.13	5.29	0.4076	6.6	6.58	0.0589	2.6	8.38	0.4251	5.88	16.52	0.4084	7.14	4.66	0.4172	7.69
0.4251	5.88	16.52	0.4084	7.14	4.66	-0.0484	3.3	2.6	0.4076	6.6	6.58	0.4251	5.88	16.52	0.1366	3.7	5.88	0.3167	3.03	3.51	-0.0484	3.3	2.6	-0.0484	3.3	2.6	0.1366	3.7	5.88	0.4251	5.88	16.52	-0.0464	3.13	5.29	0.4076	6.6	6.58	0.0589	2.6	8.38	0.4251	5.88	16.52	0.4084	7.14	4.66	0.4172	7.69
0.4251	5.88	16.52	0.4084	7.14	4.66	-0.0484	3.3	2.6	0.4076	6.6	6.58	0.4251	5.88	16.52	0.1366	3.7	5.88	0.3167	3.03	3.51	-0.0484	3.3	2.6	-0.0484	3.3	2.6	0.1366	3.7	5.88	0.4251	5.88	16.52	-0.0464	3.13	5.29	0.4076	6.6	6.58	0.0589	2.6	8.38	0.4251	5.88	16.52	0.4084	7.14	4.66	0.4172	7.69
0.4251	5.88	16.52	0.4084	7.14	4.66	-0.0484	3.3	2.6	0.4076	6.6	6.58	0.4251	5.88	16.52	0.1366	3.7	5.88	0.3167	3.03	3.51	-0.0484	3.3	2.6	-0.0484	3.3	2.6	0.1366	3.7	5.88	0.4251	5.88	16.52	-0.0464	3.13	5.29	0.4251	5.88	16.52	0.0589	2.6	8.38	0.4251	5.88	16.52	0.4084	7.14	4.66	0.4172	7.69
0.4251	5.88	16.52	0.4084	7.14	4.66	-0.0484	3.3	2.6	0.4076	6.6	6.58	0.4251	5.88	16.52	0.1366	3.7	5.88	0.3167	3.03	3.51	-0.0484	3.3	2.6	-0.0484	3.3	2.6	0.1366	3.7	5.88	0.4251	5.88	16.52	-0.0464	3.13	5.29	0.3167	3.03	3.51	0.1366	3.7	5.88	0.4251	5.88	16.52	0.4084	7.14	4.66	0.4172	7.69
0.4251	5.88	16.52	0.4084	7.14	4.66	-0.0484	3.3	2.6	0.4076	6.6	6.58	0.4251	5.88	16.52	0.1366	3.7	5.88	0.3167	3.03	3.51	-0.0464	3.13	5.29	-0.0484	3.3	2.6	0.1366	3.7	5.88	0.4251	5.88	16.52	-0.0464	3.13	5.29	0.4076	6.6	6.58	0.0589	2.6	8.38	0.4251	5.88	16.52	0.4084	7.14	4.66	0.4172	7.69
0.4251	5.88	16.52	0.4084	7.14	4.66	-0.0484	3.3	2.6	0.4076	6.6	6.58	0.4251	5.88	16.52	0.1366	3.7	5.88	0.3167	3.03	3.51	-0.0464	3.13	5.29	-0.0484	3.3	2.6	0.1366	3.7	5.88	0.4251	5.88	16.52	-0.0464	3.13	5.29	0.4076	6.6	6.58	0.0589	2.6	8.38	0.4251	5.88	16.52	0.4084	7.14	4.66	0.4172	7.69
0.4251	5.88	16.52	0.4084	7.14	4.66	-0.0484	3.3	2.6	0.4076	6.6	6.58	0.4251	5.88	16.52	-0.0433	2.43	7.68	0.3167	3.03	3.51	-0.0484	3.3	2.6	-0.0484	3.3	2.6	0.1366	3.7	5.88	0.4251	5.88	16.52	-0.0464	3.13	5.29	0.4076	6.6	6.58	0.0589	2.6	8.38	0.4251	5.88	16.52	0.4084	7.14	4.66	0.4172	7.69
-0.0345	2.12	4.38	-0.0484	3.3	2.6	-0.0484	3.3	2.6	0.3167	3.03	3.51	0.4172	7.69	8.78	0.0363	2.53	1.54	0.2362	6.25	2.89	-0.0433	2.43	7.68	-0.1233	2.6	1.7	0.1366	3.7	5.88	0.4076	6.6	6.58	-0.0464	3.13	5.29	0.4084	7.14	4.66	0.0589	2.6	8.38	0.4076	6.6	6.58	0.2745	3.03	1.11	0.4084	7.14
0.0325	2.7	2.3	0.4172	7.69	8.78	-0.0484	3.3	2.6	0.4076	6.6	6.58	0.4251	5.88	16.52	0.1366	3.7	5.88	0.2362	6.25	2.89	0.0589	2.6	8.38	-0.0484	3.3	2.6	0.0019	2.12	5.29	0.4076	6.6	6.58	-0.0464	3.13	5.29	0.4172	7.69	8.78	0.1366	3.7	5.88	0.4251	5.88	16.52	0.0589	2.6	8.38	0.4251	5.88
0.0325	2.7	2.3	0.4172	7.69	8.78	-0.0484	3.3	2.6	0.4076	6.6	6.58	0.4251	5.88	16.52	-0.0433	2.43	7.68	0.2362	6.25	2.89	0.0589	2.6	8.38	-0.0484	3.3	2.6	0.0019	2.12	5.29	0.4076	6.6	6.58	-0.0464	3.13	5.29	0.4172	7.69	8.78	0.1366	3.7	5.88	0.4251	5.88	16.52	0.0589	2.6	8.38	0.4251	5.88
0.0325	2.7	2.3	0.4172	7.69	8.78	-0.0484	3.3	2.6	0.4076	6.6	6.58	0.4251	5.88	16.52	-0.0433	2.43	7.68	0.2362	6.25	2.89	0.0589	2.6	8.38	-0.0484	3.3	2.6	0.0019	2.12	5.29	0.4076	6.6	6.58	-0.0464	3.13	5.29	0.4172	7.69	8.78	0.1366	3.7	5.88	0.4251	5.88	16.52	0.0589	2.6	8.38	0.4251	5.88
0.0325	2.7	2.3	0.4172	7.69	8.78	-0.0484	3.3	2.6	0.4076	6.6	6.58	0.4251	5.88	16.52	-0.0433	2.43	7.68	0.2362	6.25	2.89	0.0589	2.6	8.38	-0.0484	3.3	2.6	0.0019	2.12	5.29	0.4076	6.6	6.58	-0.0464	3.13	5.29	0.4172	7.69	8.78	0.1366	3.7	5.88	0.4251	5.88	16.52	0.0589	2.6	8.38	0.4251	5.88
0.1366	3.7	5.88	0.4172	7.69	8.78	0.4076	6.6	6.58	0.4172	7.69	8.78	0.4172	7.69	8.78	0.1747	5.21	6	0.0589	2.6	8.38	0.4172	7.69	8.78	0.4251	5.88	16.52	-0.0433	2.43	7.68	0.2745	3.03	1.11	0.4172	7.69	8.78	0.1366	3.7	5.88	0.4172	7.69	8.78	0.4251	5.88	16.52	0.4172	7.69	8.78	0.1366	3.7
0.1366	3.7	5.88	0.4172	7.69	8.78	0.4076	6.6	6.58	0.4172	7.69	8.78	0.4084	7.14	4.66	0.1747	5.21	6	0.0589	2.6	8.38	0.1366	3.7	5.88	0.4251	5.88	16.52	0.1366	3.7	5.88	0.4251	5.88	16.52	0.1366	3.7	5.88	-0.0464	3.13	5.29	0.4172	7.69	8.78	0.4172	7.69	8.78	0.1747	5.21	6	0.1366	3.7
0.1366	3.7	5.88	0.4172	7.69	8.78	0.3167	3.03	3.51	0.4172	7.69	8.78	0.4084	7.14	4.66	0.4076	6.6	6.58	0.1366	3.7	5.88	0.2745	3.03	1.11	0.4251	5.88	16.52	0.1366	3.7	5.88	0.1747	5.21	6	0.1366	3.7	5.88	-0.0464	3.13	5.29	0.4084	7.14	4.66	0.4251	5.88	16.52	0.4251	5.88	16.52	0.0589	2.6
0.1366	3.7	5.88	0.4251	5.88	16.52	0.4076	6.6	6.58	-0.0464	3.13	5.29	0.1366	3.7	5.88	0.4251	5.88	16.52	0.4084	7.14	4.66	0.4076	6.6	6.58	0.4251	5.88	16.52	0.1366	3.7	5.88	0.2745	3.03	1.11	0.4251	5.88	16.52	-0.0464	3.13	5.29	0.4172	7.69	8.78	0.4172	7.69	8.78	0.3167	3.03	3.51	0.1366	3.7
0.1366	3.7	5.88	0.4251	5.88	16.52	0.4076	6.6	6.58	0.4084	7.14	4.66	0.1366	3.7	5.88	0.1747	5.21	6	0.0589	2.6	8.38	0.1366	3.7	5.88	0.4251	5.88	16.52	-0.0433	2.43	7.68	-0.0433	2.43	7.68	0.1747	5.21	6	-0.0464	3.13	5.29	0.4172	7.69	8.78	0.1747	5.21	6	0.4251	5.88	16.52	0.1366	3.7
0.1366	3.7	5.88	0.4251	5.88	16.52	0.4076	6.6	6.58	0.3167	3.03	3.51	0.4076	6.6	6.58	0.4084	7.14	4.66	0.4172	7.69	8.78	0.4076	6.6	6.58	0.4084	7.14	4.66	0.1366	3.7	5.88	0.4172	7.69	8.78	0.1747	5.21	6	-0.0464	3.13	5.29	0.4172	7.69	8.78	0.4251	5.88	16.52	0.4076	6.6	6.58	0.1366	3.7
-0.0484	3.3	2.6	0.4076	6.6	6.58	0.3167	3.03	3.51	0.3167	3.03	3.51	0.0019	2.12	5.29	0.0589	2.6	8.38	0.4172	7.69	8.78	0.4251	5.88	16.52	0.4076	6.6	6.58	0.1366	3.7	5.88	0.4084	7.14	4.66	0.4251	5.88	16.52	-0.0464	3.13	5.29	0.4172	7.69	8.78	0.1366	3.7	5.88	0.1366	3.7	5.88	0.2745	3.03
-0.0484	3.3	2.6	0.4076	6.6	6.58	0.3167	3.03	3.51	0.3167	3.03	3.51	0.0019	2.12	5.29	0.0589	2.6	8.38	0.4172	7.69	8.78	0.4251	5.88	16.52	0.4076	6.6	6.58	0.1366	3.7	5.88	0.4084	7.14	4.66	0.4251	5.88	16.52	-0.0464	3.13	5.29	0.4172	7.69	8.78	0.1366	3.7	5.88	0.1366	3.7	5.88	0.2745	3.03
-0.0484	3.3	2.6	0.4172	7.69	8.78	0.4076	6.6	6.58	0.1366	3.7	5.88	0.4172	7.69	8.78	0.4076	6.6	6.58	0.1366	3.7	5.88	0.0589	2.6	8.38	0.4251	5.88	16.52	-0.0433	2.43	7.68	-0.0433	2.43	7.68	0.4251	5.88	16.52	-0.0464	3.13	5.29	0.0589	2.6	8.38	0.4251	5.88	16.52	0.4251	5.88	16.52	-0.0433	2.43
-0.0484	3.3	2.6	0.4172	7.69	8.78	0.0363	2.53	1.54	0.3167	3.03	3.51	-0.0433	2.43	7.68	0.4172	7.69	8.78	0.3167	3.03	3.51	-0.0464	3.13	5.29	0.4251	5.88	16.52	0.0589	2.6	8.38	0.4084	7.14	4.66	0.4076	6.6	6.58	-0.0464	3.13	5.29	0.4172	7.69	8.78	0.4251	5.88	16.52	0.4251	5.88	16.52	-0.0433	2.43
-0.0484	3.3	2.6	0.4251	5.88	16.52	0.4076	6.6	6.58	0.4172	7.69	8.78	-0.0433	2.43	7.68	0.1747	5.21	6	0.4251	5.88	16.52	0.0589	2.6	8.38	0.4076	6.6	6.58	-0.0433	2.43	7.68	0.4172	7.69	8.78	0.4084	7.14	4.66	-0.0464	3.13	5.29	0.4172	7.69	8.78	0.4084	7.14	4.66	0.4172	7.69	8.78	0.1366	3.7
-0.0484	3.3	2.6	0.4084	7.14	4.66	0.4076	6.6	6.58	0.1366	3.7	5.88	0.4084	7.14	4.66	0.4251	5.88	16.52	0.0589	2.6	8.38	0.0589	2.6	8.38	0.4172	7.69	8.78	0.1366	3.7	5.88	0.0589	2.6	8.38	0.1366	3.7	5.88	-0.0464	3.13	5.29	0.4172	7.69	8.78	0.4172	7.69	8.78	0.1747	5.21	6	0.1366	3.7
0.4076	6.6	6.58	0.4251	5.88	16.52	0.3167	3.03	3.51	0.4084	7.14	4.66	0.4076	6.6	6.58	0.1747	5.21	6	0.4084	7.14	4.66	0.4172	7.69	8.78	0.4251	5.88	16.52	0.0589	2.6	8.38	-0.0433	2.43	7.68	0.1366	3.7	5.88	-0.0464	3.13	5.29	0.4172	7.69	8.78	0.4172	7.69	8.78	0.4251	5.88	16.52	0.1366	3.7
-0.0464	3.13	5.29	0.4251	5.88	16.52	0.4076	6.6	6.58	0.4172	7.69	8.78	0.4172	7.69	8.78	0.4084	7.14	4.66	0.0589	2.6	8.38	0.4172	7.69	8.78	0.4251	5.88	16.52	-0.0433	2.43	7.68	0.4084	7.14	4.66	0.4084	7.14	4.66	-0.0464	3.13	5.29	0.4172	7.69	8.78	0.4084	7.14	4.66	0.0589	2.6	8.38	0.1366	3.7
-0.0464	3.13	5.29	0.4251	5.88	16.52	0.4251	5.88	16.52	0.3167	3.03	3.51	0.0589	2.6	8.38	0.1747	5.21	6	0.4084	7.14	4.66	-0.0433	2.43	7.68	0.4251	5.88	16.52	0.1366	3.7	5.88	-0.0464	3.13	5.29	0.4251	5.88	16.52	-0.0464	3.13	5.29	0.1747	5.21	6	0.4172	7.69	8.78	0.4076	6.6	6.58	0.2745	3.03
-0.0464	3.13	5.29	0.4084	7.14	4.66	0.4076	6.6	6.58	0.4084	7.14	4.66	0.1366	3.7	5.88	0.1747	5.21	6	-0.0433	2.43	7.68	0.4172	7.69	8.78	0.4251	5.88	16.52	-0.0433	2.43	7.68	0.4084	7.14	4.66	0.4172	7.69	8.78	-0.0464	3.13	5.29	0.1747	5.21	6	0.4172	7.69	8.78	0.1366	3.7	5.88	0.1366	3.7
-0.0464	3.13	5.29	0.4084	7.14	4.66	0.3167	3.03	3.51	0.4172	7.69	8.78	-0.0464	3.13	5.29	0.4251	5.88	16.52	0.1366	3.7	5.88	0.4084	7.14	4.66	0.1366	3.7	5.88	0.1366	3.7	5.88	0.4084	7.14	4.66	0.4084	7.14	4.66	-0.0464	3.13	5.29	0.4172	7.69	8.78	0.4084	7.14	4.66	0.4172	7.69	8.78	0.1366	3.7
0.4172	7.69	8.78	0.4251	5.88	16.52	0.4251	5.88	16.52	0.4172	7.69	8.78	0.4172	7.69	8.78	0.4084	7.14	4.66	0.2362	6.25	2.89	0.4076	6.6	6.58	0.4076	6.6	6.58	0.1366	3.7	5.88	0.4172	7.69	8.78	0.4076	6.6	6.58	-0.0464	3.13	5.29	0.4172	7.69	8.78	0.4084	7.14	4.66	0.4172	7.69	8.78	0.1366	3.7
-0.0101	1.79	2.58	0.4251	5.88	16.52	0.4076	6.6	6.58	0.1366	3.7	5.88	0.1366	3.7	5.88	0.4084	7.14	4.66	-0.0433	2.43	7.68	0.4084	7.14	4.66	0.4076	6.6	6.58	0.1366	3.7	5.88	-0.0464	3.13	5.29	0.4251	5.88	16.52	-0.0464	3.13	5.29	0.4172	7.69	8.78	0.4251	5.88	16.52	0.4251	5.88	16.52	-0.0464	3.13
-0.0101	1.79	2.58	0.4251	5.88	16.52	0.4076	6.6	6.58	0.4172	7.69	8.78	-0.0433	2.43	7.68	0.4084	7.14	4.66	-0.0433	2.43	7.68	0.4084	7.14	4.66	0.4251	5.88	16.52	-0.0433	2.43	7.68	-0.0433	2.43	7.68	0.4251	5.88	16.52	-0.0464	3.13	5.29	0.4172	7.69	8.78	0.4084	7.14	4.66	0.4251	5.88	16.52	0.1366	3.7
-0.0101	1.79	2.58	-0.0345	2.12	4.38	0.4251	5.88	16.52	0.0589	2.6	8.38	0.3167	3.03	3.51	-0.0345	2.12	4.38	0.1747	5.21	6	0.3167	3.03	3.51	0.1366	3.7	5.88	0.1366	3.7	5.88	0.4076	6.6	6.58	0.0589	2.6	8.38	0.3167	3.03	3.51	-0.1233	2.6	1.7	0.1366	3.7	5.88	0.4084	7.14	4.66	0.2362	6.25
0.4251	5.88	16.52	0.3167	3.03	3.51	0.4084	7.14	4.66	0.0589	2.6	8.38	0.4172	7.69	8.78	0.4076	6.6	6.58	-0.0433	2.43	7.68	0.4251	5.88	16.52	0.4251	5.88	16.52	0.0589	2.6	8.38	-0.0464	3.13	5.29	0.4084	7.14	4.66	-0.0464	3.13	5.29	0.4084	7.14	4.66	0.4251	5.88	16.52	0.4251	5.88	16.52	-0.0433	2.43
-0.0345	2.12	4.38	0.4251	5.88	16.52	0.3167	3.03	3.51	0.4076	6.6	6.58	-0.0464	3.13	5.29	0.0589	2.6	8.38	0.2745	3.03	1.11	0.4251	5.88	16.52	0.1366	3.7	5.88	0.1366	3.7	5.88	-0.0464	3.13	5.29	-0.0433	2.43	7.68	0.1366	3.7	5.88	0.1366	3.7	5.88	-0.0464	3.13	5.29	0.4172	7.69	8.78	0.0589	2.6
-0.0345	2.12	4.38	0.4084	7.14	4.66	0.4076	6.6	6.58	0.4172	7.69	8.78	0.4172	7.69	8.78	0.1747	5.21	6	0.4084	7.14	4.66	0.4084	7.14	4.66	0.4251	5.88	16.52	-0.0433	2.43	7.68	0.2745	3.03	1.11	0.1747	5.21	6	0.1366	3.7	5.88	0.4172	7.69	8.78	0.4251	5.88	16.52	0.4251	5.88	16.52	0.1366	3.7
-0.0345	2.12	4.38	0.4084	7.14	4.66	0.4076	6.6	6.58	0.4084	7.14	4.66	0.4084	7.14	4.66	0.1747	5.21	6	0.1366	3.7	5.88	0.0589	2.6	8.38	0.2745	3.03	1.11	-0.0433	2.43	7.68	0.1366	3.7	5.88	0.4172	7.69	8.78	-0.0464	3.13	5.29	0.4251	5.88	16.52	0.4251	5.88	16.52	0.2362	6.25	2.89	0.2745	3.03
0.0019	2.12	5.29	0.4172	7.69	8.78	0.1747	5.21	6	0.4172	7.69	8.78	0.1366	3.7	5.88	0.4084	7.14	4.66	0.1366	3.7	5.88	-0.0433	2.43	7.68	0.1366	3.7	5.88	0.0589	2.6	8.38	0.1366	3.7	5.88	0.4084	7.14	4.66	-0.0464	3.13	5.29	0.4172	7.69	8.78	0.4251	5.88	16.52	0.4251	5.88	16.52	-0.0464	3.13
0.0019	2.12	5.29	0.4251	5.88	16.52	0.4076	6.6	6.58	0.4076	6.6	6.58	-0.0433	2.43	7.68	0.4084	7.14	4.66	0.4084	7.14	4.66	0.4251	5.88	16.52	0.4172	7.69	8.78	0.4251	5.88	16.52	0.4172	7.69	8.78	0.1366	3.7	5.88	0.2745	3.03	1.11	0.4084	7.14	4.66	0.1366	3.7	5.88	0.1747	5.21	6	0.1366	3.7
0.0019	2.12	5.29	0.4251	5.88	16.52	0.4076	6.6	6.58	0.4172	7.69	8.78	0.2745	3.03	1.11	0.1747	5.21	6	0.2745	3.03	1.11	0.4084	7.14	4.66	0.4172	7.69	8.78	-0.0433	2.43	7.68	-0.0433	2.43	7.68	0.4084	7.14	4.66	-0.0464	3.13	5.29	0.4172	7.69	8.78	0.4084	7.14	4.66	0.4172	7.69	8.78	0.1366	3.7
0.0019	2.12	5.29	0.4251	5.88	16.52	0.4076	6.6	6.58	0.4172	7.69	8.78	-0.0464	3.13	5.29	0.4172	7.69	8.78	0.4251	5.88	16.52	-0.0433	2.43	7.68	0.4172	7.69	8.78	-0.1233	2.6	1.7	0.4084	7.14	4.66	0.4172	7.69	8.78	-0.0464	3.13	5.29	0.1747	5.21	6	0.4251	5.88	16.52	0.1747	5.21	6	0.0589	2.6
0.0019	2.12	5.29	0.4251	5.88	16.52	0.4076	6.6	6.58	0.4172	7.69	8.78	0.0589	2.6	8.38	0.1747	5.21	6	0.2745	3.03	1.11	0.0589	2.6	8.38	0.4172	7.69	8.78	-0.0433	2.43	7.68	-0.0433	2.43	7.68	0.4084	7.14	4.66	-0.0464	3.13	5.29	0.4172	7.69	8.78	0.4084	7.14	4.66	0.4172	7.69	8.78	0.1366	3.7
0.0019	2.12	5.29	0.4251	5.88	16.52	0.4076	6.6	6.58	0.4084	7.14	4.66	0.2745	3.03	1.11	0.1747	5.21	6	0.2745	3.03	1.11	0.0589	2.6	8.38	0.4172	7.69	8.78	-0.0433	2.43	7.68	0.2745	3.03	1.11	0.2745	3.03	1.11	-0.0464	3.13	5.29	0.4172	7.69	8.78	0.4076	6.6	6.58	0.4084	7.14	4.66	0.1366	3.7
0.0019	2.12	5.29	0.4251	5.88	16.52	0.4076	6.6	6.58	0.4084	7.14	4.66	0.2745	3.03	1.11	0.1747	5.21	6	0.2745	3.03	1.11	0.0589	2.6	8.38	0.4172	7.69	8.78	-0.0433	2.43	7.68	0.2745	3.03	1.11	0.2745	3.03	1.11	-0.0464	3.13	5.29	0.4172	7.69	8.78	0.4076	6.6	6.58	0.4084	7.14	4.66	0.1366	3.7
0.0019	2.12	5.29	0.4251	5.88	16.52	0.4076	6.6	6.58	0.4084	7.14	4.66	0.2745	3.03	1.11	0.1747	5.21	6	0.2745	3.03	1.11	0.0589	2.6	8.38	0.4172	7.69	8.78	-0.0433	2.43	7.68	-0.0433	2.43	7.68	0.2745	3.03	1.11	-0.0464	3.13	5.29	0.4172	7.69	8.78	0.4076	6.6	6.58	0.4084	7.14	4.66	0.1366	3.7
0.0019	2.12	5.29	0.4251	5.88	16.52	0.4076	6.6	6.58	0.4084	7.14	4.66	0.2745	3.03	1.11	0.1747	5.21	6	0.2745	3.03	1.11	0.0589	2.6	8.38	0.4172	7.69	8.78	-0.0433	2.43	7.68	-0.0433	2.43	7.68	0.2745	3.03	1.11	-0.0464	3.13	5.29	0.4172	7.69	8.78	0.4076	6.6	6.58	0.4084	7.14	4.66	0.1366	3.7
0.0019	2.12	5.29	0.4251	5.88	16.52	0.4076	6.6	6.58	0.4084	7.14	4.66	0.2745	3.03	1.11	0.1747	5.21	6	0.2745	3.03	1.11	0.0589	2.6	8.38	0.4172	7.69	8.78	-0.0433	2.43	7.68	-0.0433	2.43	7.68	0.2745	3.03	1.11	-0.0464	3.13	5.29	0.4172	7.69	8.78	0.4076	6.6	6.58	0.4084	7.14	4.66	0.1366	3.7
0.0019	2.12	5.29	0.4251	5.88	16.52	0.4076	6.6	6.58	0.4084	7.14	4.66	0.2745	3.03	1.11	0.1747	5.21	6	0.2745	3.03	1.11	0.0589	2.6	8.38	0.4172	7.69	8.78	-0.0433	2.43	7.68	-0.0433	2.43	7.68	0.2745	3.03	1.11	-0.0464	3.13	5.29	0.4172	7.69	8.78	0.4076	6.6	6.58	0.4084	7.14	4.66	0.1366	3.7
0.0019	2.12	5.29	0.4251	5.88	16.52	0.4076	6.6	6.58	0.4084	7.14	4.66	0.2745	3.03	1.11	0.1747	5.21	6	0.2745	3.03	1.11	0.0589	2.6	8.38	0.4172	7.69	8.78	-0.0433	2.43	7.68	-0.0433	2.43	7.68	0.2745	3.03	1.11	-0.0464	3.13	5.29	0.4172	7.69	8.78	0.4076	6.6	6.58	0.4084	7.14	4.66	0.1366	3.7
0.0019	2.12	5.29	0.4251	5.88	16.52	0.4076	6.6	6.58	0.4084	7.14	4.66	0.0589	2.6	8.38	0.1747	5.21	6	0.1366	3.7	5.88	0.0589	2.6	8.38	0.4172	7.69	8.78	0.1366	3.7	5.88	0.2745	3.03	1.11	0.1366	3.7	5.88	-0.0464	3.13	5.29	0.4172	7.69	8.78	0.4076	6.6	6.58	0.4251	5.88	16.52	-0.0433	2.43
0.0019	2.12	5.29	0.4251	5.88	16.52	0.3167	3.03	3.51	-0.0433	2.43	7.68	0.4172	7.69	8.78	0.4251	5.88	16.52	-0.0433	2.43	7.68	0.1366	3.7	5.88	0.4251	5.88	16.52	0.0589	2.6	8.38	0.4172	7.69	8.78	0.4251	5.88	16.52	-0.0464	3.13	5.29	0.1747	5.21	6	0.4172	7.69	8.78	0.1747	5.21	6	0.1366	3.7
0.0019	2.12	5.29	0.4251	5.88	16.52	0.3167	3.03	3.51	-0.0433	2.43	7.68	0.4172	7.69	8.78	0.4251	5.88	16.52	-0.0433	2.43	7.68	0.1366	3.7	5.88	0.4251	5.88	16.52	0.0589	2.6	8.38	0.4172	7.69	8.78	0.4251	5.88	16.52	-0.0464	3.13	5.29	0.1747	5.21	6	0.4172	7.69	8.78	0.1747	5.21	6	0.1366	3.7
0.0019	2.12	5.29	0.4251	5.88	16.52	0.3167	3.03	3.51	-0.0433	2.43	7.68	0.4172	7.69	8.78	0.4251	5.88	16.52	-0.0433	2.43	7.68	0.1366	3.7	5.88	0.4251	5.88	16.52	0.0589	2.6	8.38	0.4172	7.69	8.78	0.4251	5.88	16.52	-0.0464	3.13	5.29	0.1747	5.21	6	0.4172	7.69	8.78	0.1747	5.21	6	0.1366	3.7
0.0019	2.12	5.29	0.4251	5.88	16.52	0.3167	3.03	3.51	-0.0433	2.43	7.68	0.4172	7.69	8.78	0.4251	5.88	16.52	-0.0433	2.43	7.68	0.1366	3.7	5.88	0.4251	5.88	16.52	0.0589	2.6	8.38	0.4172	7.69	8.78	0.4251	5.88	16.52	-0.0464	3.13	5.29	0.1747	5.21	6	0.4172	7.69	8.78	0.1747	5.21	6	0.1366	3.7
0.0019	2.12	5.29	0.4251	5.88	16.52	0.3167	3.03	3.51	-0.0433	2.43	7.68	0.4172	7.69	8.78	0.4251	5.88	16.52	-0.0433	2.43	7.68	0.1366	3.7	5.88	0.4251	5.88	16.52	0.0589	2.6	8.38	0.4172	7.69	8.78	0.4251	5.88	16.52	-0.0464	3.13	5.29	0.1747	5.21	6	0.4172	7.69	8.78	0.1747	5.21	6	0.1366	3.7
0.0019	2.12	5.29	0.4251	5.88	16.52	0.3167	3.03	3.51	-0.0433	2.43	7.68	0.4172	7.69	8.78	0.4251	5.88	16.52	-0.0433	2.43	7.68	0.1366	3.7	5.88	0.4251	5.88	16.52	0.0589	2.6	8.38	0.4172	7.69	8.78	0.4251	5.88	16.52	-0.0464	3.13	5.29	0.1747	5.21	6	0.4084	7.14	4.66	0.1747	5.21	6	0.1366	3.7
0.0019	2.12	5.29	0.4251	5.88	16.52	0.3167	3.03	3.51	-0.0433	2.43	7.68	0.4172	7.69	8.78	0.4251	5.88	16.52	-0.0433	2.43	7.68	0.0589	2.6	8.38	0.4172	7.69	8.78	0.0589	2.6	8.38	0.4172	7.69	8.78	0.4251	5.88	16.52	-0.0464	3.13	5.29	0.1747	5.21	6	0.4076	6.6	6.58	0.1747	5.21	6	0.1366	3.7
0.0019	2.12	5.29	0.4251	5.88	16.52	0.3167	3.03	3.51	-0.0433	2.43	7.68	0.4172	7.69	8.78	0.4251	5.88	16.52	-0.0433	2.43	7.68	0.0589	2.6	8.38	0.4172	7.69	8.78	0.0589	2.6	8.38	0.4172	7.69	8.78	0.4251	5.88	16.52	-0.0464	3.13	5.29	0.1747	5.21	6	0.4251	5.88	16.52	0.1747	5.21	6	-0.0464	3.13
0.0019	2.12	5.29	0.4084	7.14	4.66	0.4076	6.6	6.58	0.0589	2.6	8.38	0.4251	5.88	16.52	0.4076	6.6	6.58	0.1366	3.7	5.88	0.2745	3.03	1.11	0.4251	5.88	16.52	0.1366	3.7	5.88	-0.0464	3.13	5.29	0.4172	7.69	8.78	-0.0464	3.13	5.29	0.4172	7.69	8.78	0.1366	3.7	5.88	0.4251	5.88	16.52	0.2745	3.03
-0.0433	2.43	7.68	0.1366	3.7	5.88	0.4076	6.6	6.58	0.4084	7.14	4.66	0.1366	3.7	5.88	-0.0464	3.13	5.29	-0.0464	3.13	5.29	0.1366	3.7	5.88	0.1747	5.21	6	0.1366	3.7	5.88	0.1366	3.7	5.88	0.1747	5.21	6	0.2745	3.03	1.11	-0.0464	3.13	5.29	0.4076	6.6	6.58	0.4076	6.6	6.58	0.2745	3.03
-0.0433	2.43	7.68	0.4251	5.88	16.52	0.4076	6.6	6.58	0.4172	7.69	8.78	0.4084	7.14	4.66	0.4172	7.69	8.78	0.0589	2.6	8.38	0.4251	5.88	16.52	0.4076	6.6	6.58	0.2745	3.03	1.11	-0.0433	2.43	7.68	0.4172	7.69	8.78	-0.0464	3.13	5.29	0.4172	7.69	8.78	0.4251	5.88	16.52	0.4251	5.88	16.52	0.1366	3.7
0.0589	2.6	8.38	0.4172	7.69	8.78	0.3167	3.03	3.51	0.1366	3.7	5.88	0.4084	7.14	4.66	0.4251	5.88	16.52	0.0589	2.6	8.38	-0.0433	2.43	7.68	0.1366	3.7	5.88	0.1366	3.7	5.88	-0.0433	2.43	7.68	0.4084	7.14	4.66	-0.0464	3.13	5.29	0.4172	7.69	8.78	0.0589	2.6	8.38	0.1747	5.21	6	0.1366	3.7
0.0589	2.6	8.38	0.4172	7.69	8.78	0.3167	3.03	3.51	0.4172	7.69	8.78	0.4084	7.14	4.66	-0.0433	2.43	7.68	0.1366	3.7	5.88	-0.0433	2.43	7.68	0.1366	3.7	5.88	-0.0433	2.43	7.68	0.4084	7.14	4.66	0.4172	7.69	8.78	-0.0464	3.13	5.29	0.4084	7.14	4.66	0.4172	7.69	8.78	0.4172	7.69	8.78	0.1366	3.7
0.0589	2.6	8.38	0.4172	7.69	8.78	0.3167	3.03	3.51	0.4172	7.69	8.78	0.4084	7.14	4.66	-0.0433	2.43	7.68	0.1366	3.7	5.88	-0.0433	2.43	7.68	0.1366	3.7	5.88	-0.0433	2.43	7.68	0.4084	7.14	4.66	0.4172	7.69	8.78	-0.0464	3.13	5.29	0.4084	7.14	4.66	0.4172	7.69	8.78	0.4172	7.69	8.78	0.1366	3.7
0.0589	2.6	8.38	0.4172	7.69	8.78	0.3167	3.03	3.51	0.4172	7.69	8.78	0.4084	7.14	4.66	-0.0433	2.43	7.68	0.1366	3.7	5.88	-0.0433	2.43	7.68	0.1366	3.7	5.88	-0.0433	2.43	7.68	0.4084	7.14	4.66	0.4172	7.69	8.78	-0.0464	3.13	5.29	0.4084	7.14	4.66	0.4172	7.69	8.78	0.4172	7.69	8.78	0.1366	3.7
0.0589	2.6	8.38	0.4172	7.69	8.78	0.3167	3.03	3.51	0.4172	7.69	8.78	0.4084	7.14	4.66	-0.0433	2.43	7.68	0.1366	3.7	5.88	-0.0433	2.43	7.68	0.1366	3.7	5.88	-0.0433	2.43	7.68	0.4084	7.14	4.66	0.4172	7.69	8.78	-0.0464	3.13	5.29	0.4084	7.14	4.66	0.4172	7.69	8.78	0.4172	7.69	8.78	0.1366	3.7
0.0589	2.6	8.38	0.4172	7.69	8.78	0.3167	3.03	3.51	0.4172	7.69	8.78	0.4084	7.14	4.66	-0.0433	2.43	7.68	0.1366	3.7	5.88	-0.0433	2.43	7.68	0.1366	3.7	5.88	-0.0433	2.43	7.68	0.4084	7.14	4.66	0.4172	7.69	8.78	-0.0464	3.13	5.29	0.4084	7.14	4.66	0.4172	7.69	8.78	0.4172	7.69	8.78	0.1366	3.7
0.0589	2.6	8.38	0.4172	7.69	8.78	0.3167	3.03	3.51	0.4172	7.69	8.78	0.4084	7.14	4.66	-0.0433	2.43	7.68	0.1366	3.7	5.88	-0.0433	2.43	7.68	0.1366	3.7	5.88	-0.0433	2.43	7.68	0.4084	7.14	4.66	0.4172	7.69	8.78	-0.0464	3.13	5.29	0.4084	7.14	4.66	0.4172	7.69	8.78	0.4172	7.69	8.78	0.1366	3.7
0.0589	2.6	8.38	0.4172	7.69	8.78	0.3167	3.03	3.51	0.4172	7.69	8.78	0.4084	7.14	4.66	-0.0433	2.43	7.68	0.1366	3.7	5.88	-0.0433	2.43	7.68	0.1366	3.7	5.88	-0.0433	2.43	7.68	0.4084	7.14	4.66	0.4172	7.69	8.78	-0.0464	3.13	5.29	0.4084	7.14	4.66	0.4172	7.69	8.78	0.4172	7.69	8.78	0.1366	3.7
0.0589	2.6	8.38	0.4172	7.69	8.78	0.3167	3.03	3.51	0.4084	7.14	4.66	0.4084	7.14	4.66	0.4251	5.88	16.52	0.1366	3.7	5.88	-0.0433	2.43	7.68	0.4251	5.88	16.52	-0.0433	2.43	7.68	0.2745	3.03	1.11	0.4084	7.14	4.66	-0.0464	3.13	5.29	0.4172	7.69	8.78	0.4084	7.14	4.66	0.1747	5.21	6	0.1366	3.7
0.0589	2.6	8.38	0.4084	7.14	4.66	0.0325	2.7	2.3	0.4172	7.69	8.78	0.4172	7.69	8.78	0.4076	6.6	6.58	0.3167	3.03	3.51	-0.0433	2.43	7.68	0.4251	5.88	16.52	-0.0433	2.43	7.68	-0.0464	3.13	5.29	0.4084	7.14	4.66	-0.0464	3.13	5.29	0.4172	7.69	8.78	0.4084	7.14	4.66	0.4251	5.88	16.52	-0.0433	2.43
0.0589	2.6	8.38	0.4084	7.14	4.66	0.0363	2.53	1.54	0.4172	7.69	8.78	0.4172	7.69	8.78	0.4076	6.6	6.58	0.3167	3.03	3.51	-0.0433	2.43	7.68	0.4251	5.88	16.52	-0.0433	2.43	7.68	-0.0464	3.13	5.29	0.4084	7.14	4.66	-0.0464	3.13	5.29	0.4172	7.69	8.78	0.4084	7.14	4.66	0.4251	5.88	16.52	-0.0433	2.43
0.0589	2.6	8.38	0.4084	7.14	4.66	0.3167	3.03	3.51	0.1366	3.7	5.88	0.1366	3.7	5.88	0.4172	7.69	8.78	-0.0433	2.43	7.68	0.4084	7.14	4.66	0.4251	5.88	16.52	-0.0433	2.43	7.68	0.3167	3.03	3.51	0.4251	5.88	16.52	-0.0464	3.13	5.29	0.4172	7.69	8.78	0.4172	7.69	8.78	0.4251	5.88	16.52	0.1366	3.7
0.0589	2.6	8.38	0.4084	7.14	4.66	0.3167	3.03	3.51	0.1366	3.7	5.88	0.4172	7.69	8.78	0.4251	5.88	16.52	0.1366	3.7	5.88	0.0589	2.6	8.38	0.4251	5.88	16.52	0.1366	3.7	5.88	0.4084	7.14	4.66	0.2745	3.03	1.11	-0.0464	3.13	5.29	0.4172	7.69	8.78	0.4172	7.69	8.78	0.1747	5.21	6	0.1366	3.7
0.0589	2.6	8.38	0.4084	7.14	4.66	0.3167	3.03	3.51	0.4172	7.69	8.78	0.4251	5.88	16.52	0.4251	5.88	16.52	0.1366	3.7	5.88	0.2745	3.03	1.11	0.0589	2.6	8.38	0.1366	3.7	5.88	-0.0433	2.43	7.68	0.4251	5.88	16.52	-0.0464	3.13	5.29	0.4172	7.69	8.78	0.4172	7.69	8.78	0.1747	5.21	6	0.0589	2.6
0.4084	7.14	4.66	-0.0464	3.13	5.29	0.4076	6.6	6.58	0.4172	7.69	8.78	0.4251	5.88	16.52	0.4084	7.14	4.66	0.2745	3.03	1.11	0.1366	3.7	5.88	0.4076	6.6	6.58	0.1366	3.7	5.88	-0.0433	2.43	7.68	0.2745	3.03	1.11	-0.0464	3.13	5.29	0.4172	7.69	8.78	0.4251	5.88	16.52	0.1747	5.21	6	-0.0433	2.43
0.4084	7.14	4.66	-0.0464	3.13	5.29	0.4251	5.88	16.52	0.0589	2.6	8.38	0.3167	3.03	3.51	0.0019	2.12	5.29	-0.1233	2.6	1.7	0.1366	3.7	5.88	-0.1233	2.6	1.7	0.0363	2.53	1.54	0.4251	5.88	16.52	-0.0484	3.3	2.6	0.4076	6.6	6.58	0.4076	6.6	6.58	0.0363	2.53	1.54	0.0549	3.57	2.33	0.4251	5.88
0.4084	7.14	4.66	0.0549	3.57	2.33	0.0019	2.12	5.29	0.0549	3.57	2.33	0.4084	7.14	4.66	0.0589	2.6	8.38	0.3167	3.03	3.51	0.4251	5.88	16.52	0.4084	7.14	4.66	0.0325	2.7	2.3	0.0549	3.57	2.33	0.0325	2.7	2.3	-0.0464	3.13	5.29	-0.0101	1.79	2.58	0.4084	7.14	4.66	-0.0101	1.79	2.58	0.0363	2.53
0.4084	7.14	4.66	-0.0433	2.43	7.68	0.4172	7.69	8.78	-0.0484	3.3	2.6	0.0589	2.6	8.38	-0.0484	3.3	2.6	0.0589	2.6	8.38	0.4172	7.69	8.78	-0.0433	2.43	7.68	0.4172	7.69	8.78	-0.0433	2.43	7.68	0.4172	7.69	8.78	0.0019	2.12	5.29	0.1366	3.7	5.88	0.4251	5.88	16.52	0.4172	7.69	8.78	0.1366	3.7
0.2362	6.25	2.89	0.4251	5.88	16.52	0.3167	3.03	3.51	0.4172	7.69	8.78	0.4076	6.6	6.58	0.4084	7.14	4.66	0.2745	3.03	1.11	0.4251	5.88	16.52	0.1747	5.21	6	-0.0464	3.13	5.29	-0.0433	2.43	7.68	0.4251	5.88	16.52	-0.0464	3.13	5.29	0.4172	7.69	8.78	0.4084	7.14	4.66	0.4251	5.88	16.52	-0.0464	3.13
0.00000	0.00000	0.00000	0.1366	3.7	5.88	0.1366	3.7	5.88	0.4076	6.6	6.58	0.4251	5.88	16.52	0.1366	3.7	5.88	0.4084	7.14	4.66	0.0589	2.6	8.38	0.2745	3.03	1.11	0.4251	5.88	16.52	0.1366	3.7	5.88	-0.0433	2.43	7.68	0.4172	7.69	8.78	-0.0464	3.13	5.29	0.4084	7.14	4.66	0.0589	2.6	8.38	0.4251	5.88
0.00000	0.00000	0.00000	0.1366	3.7	5.88	-0.0464	3.13	5.29	0.1366	3.7	5.88	-0.0464	3.13	5.29	0.0019	2.12	5.29	0.0019	2.12	5.29	0.4084	7.14	4.66	-0.1233	2.6	1.7	0.0363	2.53	1.54	0.4172	7.69	8.78	-0.0101	1.79	2.58	0.4251	5.88	16.52	-0.0101	1.79	2.58	0.0325	2.7	2.3	0.4084	7.14	4.66	-0.1233	2.6
0.00000	0.00000	0.00000	0.1366	3.7	5.88	0.4251	5.88	16.52	0.4251	5.88	16.52	0.4172	7.69	8.78	-0.0433	2.43	7.68	0.1747	5.21	6	0.3167	3.03	3.51	0.4172	7.69	8.78	0.4251	5.88	16.52	0.1366	3.7	5.88	0.0589	2.6	8.38	0.2745	3.03	1.11	-0.0464	3.13	5.29	0.4172	7.69	8.78	0.4251	5.88	16.52	0.4251	5.88
0.00000	0.00000	0.00000	0.1366	3.7	5.88	0.4251	5.88	16.52	0.3167	3.03	3.51	0.4172	7.69	8.78	0.1747	5.21	6	0.4172	7.69	8.78	-0.0433	2.43	7.68	0.4084	7.14	4.66	0.1747	5.21	6	0.1366	3.7	5.88	0.1747	5.21	6	0.4251	5.88	16.52	-0.0464	3.13	5.29	0.4172	7.69	8.78	0.4076	6.6	6.58	0.1747	5.21
0.00000	0.00000	0.00000	0.1366	3.7	5.88	0.0589	2.6	8.38	0.4076	6.6	6.58	0.4251	5.88	16.52	0.1366	3.7	5.88	0.1747	5.21	6	0.0589	2.6	8.38	0.4084	7.14	4.66	0.4251	5.88	16.52	0.1366	3.7	5.88	0.4084	7.14	4.66	0.4251	5.88	16.52	0.1366	3.7	5.88	0.4172	7.69	8.78	0.4172	7.69	8.78	0.2745	3.03
0.00000	0.00000	0.00000	-0.1233	2.6	1.7	0.4251	5.88	16.52	0.4076	6.6	6.58	0.4172	7.69	8.78	-0.0464	3.13	5.29	0.1366	3.7	5.88	0.2745	3.03	1.11	0.1366	3.7	5.88	0.0589	2.6	8.38	0.1366	3.7	5.88	0.1366	3.7	5.88	0.4251	5.88	16.52	-0.0464	3.13	5.29	0.4172	7.69	8.78	0.4084	7.14	4.66	0.4251	5.88
0.00000	0.00000	0.00000	-0.0484	3.3	2.6	0.4076	6.6	6.58	0.2745	3.03	1.11	0.0019	2.12	5.29	0.0019	2.12	5.29	-0.0101	1.79	2.58	-0.0484	3.3	2.6	-0.0484	3.3	2.6	0.4251	5.88	16.52	-0.0433	2.43	7.68	0.4251	5.88	16.52	0.4172	7.69	8.78	0.1366	3.7	5.88	0.4172	7.69	8.78	0.4172	7.69	8.78	-0.0464	3.13
0.00000	0.00000	0.00000	-0.0484	3.3	2.6	0.4251	5.88	16.52	0.4076	6.6	6.58	0.4172	7.69	8.78	0.0019	2.12	5.29	0.4076	6.6	6.58	0.1366	3.7	5.88	0.4172	7.69	8.78	0.4084	7.14	4.66	-0.0433	2.43	7.68	0.2745	3.03	1.11	0.4251	5.88	16.52	-0.0464	3.13	5.29	0.4172	7.69	8.78	0.4251	5.88	16.52	0.4076	6.6
0.00000	0.00000	0.00000	-0.0484	3.3	2.6	0.4251	5.88	16.52	0.3167	3.03	3.51	0.4084	7.14	4.66	-0.0464	3.13	5.29	0.1747	5.21	6	0.2745	3.03	1.11	-0.0433	2.43	7.68	-0.0433	2.43	7.68	0.1366	3.7	5.88	0.4251	5.88	16.52	0.4084	7.14	4.66	0.1366	3.7	5.88	0.1747	5.21	6	0.4251	5.88	16.52	0.1366	3.7
0.00000	0.00000	0.00000	-0.0484	3.3	2.6	0.4251	5.88	16.52	0.3167	3.03	3.51	0.3167	3.03	3.51	0.1366	3.7	5.88	0.4172	7.69	8.78	0.1366	3.7	5.88	0.4251	5.88	16.52	0.4251	5.88	16.52	0.1366	3.7	5.88	0.4084	7.14	4.66	0.4172	7.69	8.78	-0.0464	3.13	5.29	0.4172	7.69	8.78	0.4076	6.6	6.58	0.4084	7.14
0.00000	0.00000	0.00000	0.4076	6.6	6.58	0.1366	3.7	5.88	0.4076	6.6	6.58	0.3167	3.03	3.51	0.0589	2.6	8.38	0.4084	7.14	4.66	0.4084	7.14	4.66	0.4172	7.69	8.78	0.4251	5.88	16.52	-0.0433	2.43	7.68	0.4251	5.88	16.52	0.4172	7.69	8.78	-0.0464	3.13	5.29	0.4172	7.69	8.78	-0.0464	3.13	5.29	0.4172	7.69
0.00000	0.00000	0.00000	0.4076	6.6	6.58	0.4251	5.88	16.52	0.0325	2.7	2.3	0.4172	7.69	8.78	0.4076	6.6	6.58	0.4251	5.88	16.52	0.2745	3.03	1.11	-0.0433	2.43	7.68	0.4251	5.88	16.52	-0.0433	2.43	7.68	0.1366	3.7	5.88	0.4076	6.6	6.58	-0.0464	3.13	5.29	0.4172	7.69	8.78	0.4251	5.88	16.52	0.4251	5.88
0.00000	0.00000	0.00000	0.4076	6.6	6.58	0.4251	5.88	16.52	0.3167	3.03	3.51	0.4172	7.69	8.78	0.0589	2.6	8.38	0.1747	5.21	6	0.4084	7.14	4.66	0.4084	7.14	4.66	0.4251	5.88	16.52	-0.0433	2.43	7.68	-0.0464	3.13	5.29	0.4076	6.6	6.58	-0.0464	3.13	5.29	0.4172	7.69	8.78	0.1366	3.7	5.88	0.4251	5.88
0.00000	0.00000	0.00000	0.4076	6.6	6.58	-0.0433	2.43	7.68	0.4172	7.69	8.78	0.4084	7.14	4.66	0.3167	3.03	3.51	-0.0433	2.43	7.68	-0.0433	2.43	7.68	0.4172	7.69	8.78	0.4076	6.6	6.58	0.1366	3.7	5.88	0.0363	2.53	1.54	0.4251	5.88	16.52	0.2362	6.25	2.89	0.1366	3.7	5.88	0.3167	3.03	3.51	0.0363	2.53
0.00000	0.00000	0.00000	-0.0464	3.13	5.29	0.4251	5.88	16.52	0.0589	2.6	8.38	0.4172	7.69	8.78	0.4172	7.69	8.78	0.3167	3.03	3.51	0.4251	5.88	16.52	0.1366	3.7	5.88	0.4251	5.88	16.52	-0.0433	2.43	7.68	0.4172	7.69	8.78	0.4251	5.88	16.52	-0.0464	3.13	5.29	0.4172	7.69	8.78	0.4251	5.88	16.52	0.0589	2.6
0.00000	0.00000	0.00000	-0.0464	3.13	5.29	0.4084	7.14	4.66	0.4076	6.6	6.58	0.4172	7.69	8.78	0.4084	7.14	4.66	0.4076	6.6	6.58	0.1366	3.7	5.88	0.4084	7.14	4.66	0.4251	5.88	16.52	-0.0433	2.43	7.68	-0.0464	3.13	5.29	0.4172	7.69	8.78	-0.0464	3.13	5.29	0.4172	7.69	8.78	0.4251	5.88	16.52	0.4076	6.6
0.00000	0.00000	0.00000	0.0549	3.57	2.33	0.4084	7.14	4.66	0.4076	6.6	6.58	0.4172	7.69	8.78	0.0589	2.6	8.38	0.4084	7.14	4.66	-0.0345	2.12	4.38	0.4084	7.14	4.66	0.4251	5.88	16.52	0.1366	3.7	5.88	0.4172	7.69	8.78	0.1366	3.7	5.88	0.1366	3.7	5.88	0.4172	7.69	8.78	0.4172	7.69	8.78	0.4251	5.88
0.00000	0.00000	0.00000	0.4172	7.69	8.78	-0.0464	3.13	5.29	0.1366	3.7	5.88	0.4084	7.14	4.66	0.0363	2.53	1.54	0.4084	7.14	4.66	-0.0464	3.13	5.29	0.0363	2.53	1.54	0.4172	7.69	8.78	0.0325	2.7	2.3	-0.0464	3.13	5.29	-0.0433	2.43	7.68	-0.1233	2.6	1.7	0.4251	5.88	16.52	0.0325	2.7	2.3	-0.0345	2.12
0.00000	0.00000	0.00000	0.4172	7.69	8.78	0.4172	7.69	8.78	0.4251	5.88	16.52	0.3167	3.03	3.51	0.4172	7.69	8.78	0.1747	5.21	6	0.4172	7.69	8.78	0.4076	6.6	6.58	0.4251	5.88	16.52	0.2745	3.03	1.11	-0.0433	2.43	7.68	0.4251	5.88	16.52	-0.0464	3.13	5.29	0.3167	3.03	3.51	0.1366	3.7	5.88	0.4172	7.69
0.00000	0.00000	0.00000	0.4172	7.69	8.78	0.4251	5.88	16.52	0.4172	7.69	8.78	0.4084	7.14	4.66	-0.0345	2.12	4.38	0.3167	3.03	3.51	-0.0101	1.79	2.58	0.0325	2.7	2.3	0.4172	7.69	8.78	0.0019	2.12	5.29	-0.0433	2.43	7.68	0.0589	2.6	8.38	-0.0433	2.43	7.68	0.0589	2.6	8.38	0.4172	7.69	8.78	0.1366	3.7
0.00000	0.00000	0.00000	0.4172	7.69	8.78	0.4251	5.88	16.52	0.3167	3.03	3.51	0.4084	7.14	4.66	0.4172	7.69	8.78	0.1747	5.21	6	0.2745	3.03	1.11	0.2745	3.03	1.11	0.4251	5.88	16.52	0.0589	2.6	8.38	0.3167	3.03	3.51	0.4172	7.69	8.78	-0.0464	3.13	5.29	0.4172	7.69	8.78	0.1747	5.21	6	0.4172	7.69
0.00000	0.00000	0.00000	0.4172	7.69	8.78	-0.0345	2.12	4.38	0.3167	3.03	3.51	0.4172	7.69	8.78	0.2362	6.25	2.89	-0.0464	3.13	5.29	0.0589	2.6	8.38	0.0019	2.12	5.29	0.1366	3.7	5.88	-0.0433	2.43	7.68	-0.0464	3.13	5.29	0.4076	6.6	6.58	-0.0464	3.13	5.29	0.4172	7.69	8.78	0.4084	7.14	4.66	0.4251	5.88
0.00000	0.00000	0.00000	0.4172	7.69	8.78	0.0325	2.7	2.3	0.4076	6.6	6.58	0.3167	3.03	3.51	0.4076	6.6	6.58	0.1747	5.21	6	0.0589	2.6	8.38	0.4084	7.14	4.66	0.4251	5.88	16.52	0.1366	3.7	5.88	0.4084	7.14	4.66	0.0589	2.6	8.38	-0.0464	3.13	5.29	0.4172	7.69	8.78	0.4251	5.88	16.52	0.4251	5.88
0.00000	0.00000	0.00000	-0.0101	1.79	2.58	0.4251	5.88	16.52	0.4076	6.6	6.58	0.4172	7.69	8.78	-0.0433	2.43	7.68	0.4084	7.14	4.66	-0.0433	2.43	7.68	0.4084	7.14	4.66	0.4251	5.88	16.52	0.1366	3.7	5.88	-0.0464	3.13	5.29	0.4251	5.88	16.52	-0.0464	3.13	5.29	0.4172	7.69	8.78	0.4251	5.88	16.52	0.4251	5.88
0.00000	0.00000	0.00000	-0.0101	1.79	2.58	0.4251	5.88	16.52	0.4076	6.6	6.58	0.4172	7.69	8.78	-0.0433	2.43	7.68	0.4084	7.14	4.66	-0.0433	2.43	7.68	0.4084	7.14	4.66	0.4251	5.88	16.52	0.1366	3.7	5.88	-0.0464	3.13	5.29	0.4251	5.88	16.52	-0.0464	3.13	5.29	0.4172	7.69	8.78	0.4251	5.88	16.52	0.4251	5.88
0.00000	0.00000	0.00000	-0.0101	1.79	2.58	0.4251	5.88	16.52	0.4076	6.6	6.58	0.4172	7.69	8.78	-0.0433	2.43	7.68	0.4084	7.14	4.66	-0.0433	2.43	7.68	0.4084	7.14	4.66	0.4251	5.88	16.52	-0.0433	2.43	7.68	-0.0433	2.43	7.68	0.4251	5.88	16.52	-0.0464	3.13	5.29	0.4172	7.69	8.78	0.4084	7.14	4.66	0.4251	5.88
0.00000	0.00000	0.00000	-0.0101	1.79	2.58	0.4251	5.88	16.52	0.4076	6.6	6.58	0.4172	7.69	8.78	-0.0433	2.43	7.68	0.4084	7.14	4.66	-0.0433	2.43	7.68	0.4084	7.14	4.66	0.4251	5.88	16.52	-0.0433	2.43	7.68	-0.0433	2.43	7.68	0.4251	5.88	16.52	-0.0464	3.13	5.29	0.4172	7.69	8.78	0.4084	7.14	4.66	0.4251	5.88
0.00000	0.00000	0.00000	-0.0101	1.79	2.58	0.4251	5.88	16.52	0.4076	6.6	6.58	0.4172	7.69	8.78	-0.0433	2.43	7.68	0.4084	7.14	4.66	-0.0433	2.43	7.68	0.4084	7.14	4.66	0.4251	5.88	16.52	-0.0433	2.43	7.68	-0.0433	2.43	7.68	0.4251	5.88	16.52	-0.0464	3.13	5.29	0.4172	7.69	8.78	0.4084	7.14	4.66	0.4251	5.88
0.00000	0.00000	0.00000	-0.0101	1.79	2.58	0.4251	5.88	16.52	0.4076	6.6	6.58	0.4172	7.69	8.78	-0.0433	2.43	7.68	0.4084	7.14	4.66	-0.0433	2.43	7.68	0.4084	7.14	4.66	0.4251	5.88	16.52	-0.0433	2.43	7.68	-0.0433	2.43	7.68	0.4251	5.88	16.52	-0.0464	3.13	5.29	0.4172	7.69	8.78	0.4084	7.14	4.66	0.4251	5.88
0.00000	0.00000	0.00000	-0.0101	1.79	2.58	0.4251	5.88	16.52	0.4076	6.6	6.58	0.4172	7.69	8.78	-0.0433	2.43	7.68	0.4084	7.14	4.66	-0.0433	2.43	7.68	0.4084	7.14	4.66	0.4251	5.88	16.52	-0.0433	2.43	7.68	-0.0433	2.43	7.68	0.4251	5.88	16.52	-0.0464	3.13	5.29	0.4172	7.69	8.78	0.4084	7.14	4.66	0.4251	5.88
0.00000	0.00000	0.00000	-0.0101	1.79	2.58	0.4251	5.88	16.52	0.4076	6.6	6.58	0.4172	7.69	8.78	-0.0433	2.43	7.68	0.4084	7.14	4.66	-0.0433	2.43	7.68	0.4084	7.14	4.66	0.4251	5.88	16.52	-0.0433	2.43	7.68	-0.0433	2.43	7.68	0.4251	5.88	16.52	-0.0464	3.13	5.29	0.4172	7.69	8.78	0.4084	7.14	4.66	0.4251	5.88
0.00000	0.00000	0.00000	-0.0101	1.79	2.58	0.4251	5.88	16.52	0.4076	6.6	6.58	0.4172	7.69	8.78	-0.0433	2.43	7.68	0.4084	7.14	4.66	-0.0433	2.43	7.68	0.4084	7.14	4.66	0.4251	5.88	16.52	-0.0433	2.43	7.68	-0.0433	2.43	7.68	0.4251	5.88	16.52	-0.0464	3.13	5.29	0.4172	7.69	8.78	0.4084	7.14	4.66	0.4251	5.88
0.00000	0.00000	0.00000	-0.0101	1.79	2.58	0.4251	5.88	16.52	0.4076	6.6	6.58	0.4172	7.69	8.78	-0.0433	2.43	7.68	0.4084	7.14	4.66	-0.0433	2.43	7.68	0.4084	7.14	4.66	0.4251	5.88	16.52	-0.0433	2.43	7.68	-0.0433	2.43	7.68	0.4251	5.88	16.52	-0.0464	3.13	5.29	0.4172	7.69	8.78	0.4084	7.14	4.66	0.4251	5.88
0.00000	0.00000	0.00000	-0.0101	1.79	2.58	0.4251	5.88	16.52	0.4076	6.6	6.58	0.4172	7.69	8.78	-0.0433	2.43	7.68	0.4084	7.14	4.66	-0.0433	2.43	7.68	0.4084	7.14	4.66	0.4251	5.88	16.52	-0.0433	2.43	7.68	-0.0433	2.43	7.68	0.4251	5.88	16.52	-0.0464	3.13	5.29	0.4172	7.69	8.78	0.4084	7.14	4.66	0.4251	5.88
0.00000	0.00000	0.00000	-0.0101	1.79	2.58	0.4251	5.88	16.52	0.4076	6.6	6.58	0.4084	7.14	4.66	-0.0433	2.43	7.68	0.4084	7.14	4.66	-0.0433	2.43	7.68	0.4084	7.14	4.66	0.4076	6.6	6.58	0.1366	3.7	5.88	-0.0464	3.13	5.29	0.4251	5.88	16.52	-0.0464	3.13	5.29	0.4172	7.69	8.78	0.4251	5.88	16.52	0.4251	5.88
0.00000	0.00000	0.00000	-0.0101	1.79	2.58	0.4251	5.88	16.52	0.4076	6.6	6.58	0.4084	7.14	4.66	-0.0433	2.43	7.68	0.4084	7.14	4.66	-0.0433	2.43	7.68	0.4084	7.14	4.66	0.4076	6.6	6.58	0.1366	3.7	5.88	-0.0464	3.13	5.29	0.4251	5.88	16.52	-0.0464	3.13	5.29	0.4172	7.69	8.78	0.4251	5.88	16.52	0.1747	5.21
0.00000	0.00000	0.00000	-0.0101	1.79	2.58	0.4251	5.88	16.52	0.4076	6.6	6.58	0.4084	7.14	4.66	-0.0433	2.43	7.68	0.4084	7.14	4.66	-0.0433	2.43	7.68	0.4084	7.14	4.66	0.4251	5.88	16.52	-0.0433	2.43	7.68	-0.0433	2.43	7.68	0.4251	5.88	16.52	-0.0464	3.13	5.29	0.4172	7.69	8.78	0.4084	7.14	4.66	0.4251	5.88
0.00000	0.00000	0.00000	0.4251	5.88	16.52	0.1366	3.7	5.88	0.4076	6.6	6.58	0.3167	3.03	3.51	0.0589	2.6	8.38	0.4172	7.69	8.78	0.1366	3.7	5.88	0.0589	2.6	8.38	0.4251	5.88	16.52	-0.0433	2.43	7.68	-0.0433	2.43	7.68	0.4084	7.14	4.66	-0.0464	3.13	5.29	0.4172	7.69	8.78	0.1366	3.7	5.88	0.4251	5.88
0.00000	0.00000	0.00000	0.4251	5.88	16.52	0.1366	3.7	5.88	0.4076	6.6	6.58	0.3167	3.03	3.51	0.0589	2.6	8.38	0.4172	7.69	8.78	0.1366	3.7	5.88	0.0589	2.6	8.38	0.4251	5.88	16.52	-0.0433	2.43	7.68	-0.0433	2.43	7.68	0.4084	7.14	4.66	-0.0464	3.13	5.29	0.4172	7.69	8.78	0.1366	3.7	5.88	0.4251	5.88
0.00000	0.00000	0.00000	0.4251	5.88	16.52	0.1366	3.7	5.88	0.4076	6.6	6.58	0.3167	3.03	3.51	0.0589	2.6	8.38	0.4172	7.69	8.78	0.1366	3.7	5.88	0.0589	2.6	8.38	0.4251	5.88	16.52	-0.0433	2.43	7.68	-0.0433	2.43	7.68	0.4084	7.14	4.66	-0.0464	3.13	5.29	0.4172	7.69	8.78	0.1366	3.7	5.88	0.4251	5.88
0.00000	0.00000	0.00000	0.4251	5.88	16.52	0.1366	3.7	5.88	0.4076	6.6	6.58	0.3167	3.03	3.51	0.0589	2.6	8.38	0.4172	7.69	8.78	0.1366	3.7	5.88	0.0589	2.6	8.38	0.4251	5.88	16.52	-0.0433	2.43	7.68	-0.0433	2.43	7.68	0.4084	7.14	4.66	-0.0464	3.13	5.29	0.4172	7.69	8.78	0.1366	3.7	5.88	0.4251	5.88
0.00000	0.00000	0.00000	0.4251	5.88	16.52	0.1366	3.7	5.88	0.4076	6.6	6.58	0.3167	3.03	3.51	0.0589	2.6	8.38	0.4172	7.69	8.78	0.1366	3.7	5.88	0.0589	2.6	8.38	0.4251	5.88	16.52	-0.0433	2.43	7.68	-0.0433	2.43	7.68	0.4084	7.14	4.66	-0.0464	3.13	5.29	0.4172	7.69	8.78	0.1366	3.7	5.88	0.4251	5.88
0.00000	0.00000	0.00000	0.4251	5.88	16.52	0.1366	3.7	5.88	0.4076	6.6	6.58	0.3167	3.03	3.51	0.0589	2.6	8.38	0.4172	7.69	8.78	0.1366	3.7	5.88	0.0589	2.6	8.38	0.4251	5.88	16.52	-0.0433	2.43	7.68	-0.0433	2.43	7.68	0.4084	7.14	4.66	-0.0464	3.13	5.29	0.4172	7.69	8.78	0.1366	3.7	5.88	0.4251	5.88
0.00000	0.00000	0.00000	0.4251	5.88	16.52	0.1366	3.7	5.88	0.4076	6.6	6.58	0.3167	3.03	3.51	0.0589	2.6	8.38	0.4172	7.69	8.78	0.1366	3.7	5.88	0.0589	2.6	8.38	0.4251	5.88	16.52	-0.0433	2.43	7.68	-0.0433	2.43	7.68	0.4084	7.14	4.66	-0.0464	3.13	5.29	0.4172	7.69	8.78	0.1366	3.7	5.88	0.4251	5.88
0.00000	0.00000	0.00000	0.4251	5.88	16.52	0.1366	3.7	5.88	0.4076	6.6	6.58	0.3167	3.03	3.51	0.0589	2.6	8.38	0.4172	7.69	8.78	0.1366	3.7	5.88	0.0589	2.6	8.38	0.4251	5.88	16.52	-0.0433	2.43	7.68	-0.0433	2.43	7.68	0.4084	7.14	4.66	-0.0464	3.13	5.29	0.4172	7.69	8.78	0.1366	3.7	5.88	0.4251	5.88
0.00000	0.00000	0.00000	0.4251	5.88	16.52	0.1366	3.7	5.88	0.4076	6.6	6.58	0.3167	3.03	3.51	0.0589	2.6	8.38	0.4084	7.14	4.66	0.1366	3.7	5.88	0.0589	2.6	8.38	0.4251	5.88	16.52	-0.0433	2.43	7.68	-0.0433	2.43	7.68	0.4084	7.14	4.66	-0.0464	3.13	5.29	0.4172	7.69	8.78	0.1366	3.7	5.88	0.4251	5.88
0.00000	0.00000	0.00000	0.1747	5.21	6	0.1366	3.7	5.88	0.4076	6.6	6.58	0.3167	3.03	3.51	0.0589	2.6	8.38	0.4084	7.14	4.66	0.4084	7.14	4.66	0.4172	7.69	8.78	0.4251	5.88	16.52	-0.0433	2.43	7.68	0.4172	7.69	8.78	0.4084	7.14	4.66	-0.0464	3.13	5.29	0.4172	7.69	8.78	-0.0464	3.13	5.29	0.4172	7.69
0.00000	0.00000	0.00000	0.1747	5.21	6	0.4084	7.14	4.66	0.3167	3.03	3.51	0.1747	5.21	6	0.4172	7.69	8.78	0.4084	7.14	4.66	0.1747	5.21	6	0.4172	7.69	8.78	0.0549	3.57	2.33	0.4084	7.14	4.66	-0.0464	3.13	5.29	0.4251	5.88	16.52	0.4084	7.14	4.66	0.4076	6.6	6.58	0.1366	3.7	5.88	0.0589	2.6
0.00000	0.00000	0.00000	-0.0345	2.12	4.38	0.1366	3.7	5.88	0.4251	5.88	16.52	0.3167	3.03	3.51	0.4172	7.69	8.78	0.4084	7.14	4.66	-0.0464	3.13	5.29	0.4084	7.14	4.66	0.4172	7.69	8.78	-0.0433	2.43	7.68	0.4172	7.69	8.78	0.0589	2.6	8.38	0.1366	3.7	5.88	0.4084	7.14	4.66	0.4084	7.14	4.66	0.1747	5.21
0.00000	0.00000	0.00000	-0.0345	2.12	4.38	0.4251	5.88	16.52	0.3167	3.03	3.51	0.1366	3.7	5.88	0.1366	3.7	5.88	0.1747	5.21	6	0.2745	3.03	1.11	0.1366	3.7	5.88	0.4251	5.88	16.52	0.1366	3.7	5.88	-0.0433	2.43	7.68	0.4251	5.88	16.52	0.1366	3.7	5.88	0.4172	7.69	8.78	0.4172	7.69	8.78	0.1366	3.7
0.00000	0.00000	0.00000	-0.0345	2.12	4.38	0.4251	5.88	16.52	0.3167	3.03	3.51	0.4076	6.6	6.58	-0.0433	2.43	7.68	0.1747	5.21	6	0.2745	3.03	1.11	-0.0464	3.13	5.29	0.4251	5.88	16.52	0.1366	3.7	5.88	-0.0464	3.13	5.29	0.4084	7.14	4.66	-0.0464	3.13	5.29	0.4172	7.69	8.78	0.4251	5.88	16.52	0.1366	3.7
0.00000	0.00000	0.00000	0.0019	2.12	5.29	0.4172	7.69	8.78	0.4076	6.6	6.58	0.4172	7.69	8.78	0.1366	3.7	5.88	0.4076	6.6	6.58	0.0589	2.6	8.38	0.4172	7.69	8.78	0.4251	5.88	16.52	-0.0433	2.43	7.68	0.4172	7.69	8.78	0.4251	5.88	16.52	-0.0464	3.13	5.29	0.4172	7.69	8.78	0.4172	7.69	8.78	0.4251	5.88
0.00000	0.00000	0.00000	0.0019	2.12	5.29	0.4172	7.69	8.78	0.3167	3.03	3.51	0.4172	7.69	8.78	0.4084	7.14	4.66	0.1747	5.21	6	0.2745	3.03	1.11	0.4084	7.14	4.66	0.4251	5.88	16.52	0.0589	2.6	8.38	-0.0433	2.43	7.68	0.4076	6.6	6.58	-0.0464	3.13	5.29	0.4172	7.69	8.78	0.4084	7.14	4.66	0.4084	7.14
0.00000	0.00000	0.00000	0.0019	2.12	5.29	0.4251	5.88	16.52	0.4076	6.6	6.58	0.4172	7.69	8.78	0.2745	3.03	1.11	0.1747	5.21	6	-0.0464	3.13	5.29	0.0589	2.6	8.38	0.4172	7.69	8.78	-0.0433	2.43	7.68	-0.0433	2.43	7.68	0.4251	5.88	16.52	-0.0464	3.13	5.29	0.4172	7.69	8.78	0.4172	7.69	8.78	0.4172	7.69
0.00000	0.00000	0.00000	0.0019	2.12	5.29	0.4251	5.88	16.52	0.4076	6.6	6.58	0.4172	7.69	8.78	0.2745	3.03	1.11	0.1747	5.21	6	-0.0433	2.43	7.68	0.0589	2.6	8.38	0.4172	7.69	8.78	-0.0433	2.43	7.68	-0.0433	2.43	7.68	0.4076	6.6	6.58	-0.0464	3.13	5.29	0.4172	7.69	8.78	0.4251	5.88	16.52	0.4084	7.14
0.00000	0.00000	0.00000	0.0019	2.12	5.29	0.4251	5.88	16.52	0.4076	6.6	6.58	0.4172	7.69	8.78	0.2745	3.03	1.11	0.1747	5.21	6	0.2362	6.25	2.89	0.0589	2.6	8.38	0.4172	7.69	8.78	-0.0433	2.43	7.68	-0.0433	2.43	7.68	0.4172	7.69	8.78	-0.0464	3.13	5.29	0.4172	7.69	8.78	0.4251	5.88	16.52	0.4084	7.14
0.00000	0.00000	0.00000	0.0019	2.12	5.29	0.4251	5.88	16.52	0.4172	7.69	8.78	0.4084	7.14	4.66	0.4084	7.14	4.66	0.0589	2.6	8.38	0.2362	6.25	2.89	0.4251	5.88	16.52	0.4251	5.88	16.52	0.1366	3.7	5.88	-0.0464	3.13	5.29	0.4172	7.69	8.78	-0.0464	3.13	5.29	0.1366	3.7	5.88	0.4251	5.88	16.52	0.4251	5.88
0.00000	0.00000	0.00000	0.0019	2.12	5.29	0.4251	5.88	16.52	0.4251	5.88	16.52	0.4172	7.69	8.78	0.2745	3.03	1.11	0.1747	5.21	6	0.2362	6.25	2.89	0.4084	7.14	4.66	0.4172	7.69	8.78	0.0589	2.6	8.38	0.0589	2.6	8.38	0.4172	7.69	8.78	-0.0464	3.13	5.29	0.4172	7.69	8.78	0.4251	5.88	16.52	-0.0464	3.13
0.00000	0.00000	0.00000	0.0019	2.12	5.29	0.4251	5.88	16.52	0.3167	3.03	3.51	-0.0433	2.43	7.68	0.4172	7.69	8.78	0.4251	5.88	16.52	-0.0433	2.43	7.68	0.0589	2.6	8.38	0.4172	7.69	8.78	0.0589	2.6	8.38	0.4172	7.69	8.78	0.4172	7.69	8.78	-0.0464	3.13	5.29	0.1747	5.21	6	0.4172	7.69	8.78	0.1747	5.21
0.00000	0.00000	0.00000	0.0019	2.12	5.29	0.4251	5.88	16.52	0.3167	3.03	3.51	-0.0433	2.43	7.68	0.4172	7.69	8.78	0.4251	5.88	16.52	-0.0433	2.43	7.68	0.0589	2.6	8.38	0.4251	5.88	16.52	0.0589	2.6	8.38	0.4172	7.69	8.78	0.4172	7.69	8.78	-0.0464	3.13	5.29	0.1747	5.21	6	0.4172	7.69	8.78	0.1747	5.21
0.00000	0.00000	0.00000	0.0019	2.12	5.29	0.4084	7.14	4.66	0.4076	6.6	6.58	0.4172	7.69	8.78	0.4084	7.14	4.66	0.4076	6.6	6.58	0.0589	2.6	8.38	0.0589	2.6	8.38	0.4251	5.88	16.52	-0.0433	2.43	7.68	0.4076	6.6	6.58	0.4172	7.69	8.78	-0.0464	3.13	5.29	0.4172	7.69	8.78	0.4251	5.88	16.52	-0.0433	2.43
0.00000	0.00000	0.00000	0.0325	2.7	2.3	0.4251	5.88	16.52	0.4076	6.6	6.58	0.4172	7.69	8.78	0.4251	5.88	16.52	0.4084	7.14	4.66	-0.0433	2.43	7.68	0.4084	7.14	4.66	0.4251	5.88	16.52	0.1366	3.7	5.88	-0.0464	3.13	5.29	0.4084	7.14	4.66	0.4172	7.69	8.78	0.4172	7.69	8.78	0.2745	3.03	1.11	0.4076	6.6
0.00000	0.00000	0.00000	0.0325	2.7	2.3	0.0589	2.6	8.38	0.4076	6.6	6.58	0.4251	5.88	16.52	0.4172	7.69	8.78	0.4076	6.6	6.58	0.4251	5.88	16.52	0.4172	7.69	8.78	0.4251	5.88	16.52	-0.0433	2.43	7.68	0.4084	7.14	4.66	0.4172	7.69	8.78	-0.0464	3.13	5.29	0.4172	7.69	8.78	0.1366	3.7	5.88	0.4084	7.14
0.00000	0.00000	0.00000	-0.0433	2.43	7.68	0.4172	7.69	8.78	0.3167	3.03	3.51	0.4172	7.69	8.78	-0.0433	2.43	7.68	0.1747	5.21	6	-0.0433	2.43	7.68	0.1366	3.7	5.88	0.4251	5.88	16.52	0.1366	3.7	5.88	0.2745	3.03	1.11	0.2745	3.03	1.11	-0.0464	3.13	5.29	0.4172	7.69	8.78	0.4172	7.69	8.78	0.1747	5.21
0.00000	0.00000	0.00000	-0.0433	2.43	7.68	0.4251	5.88	16.52	0.2745	3.03	1.11	0.1747	5.21	6	0.4084	7.14	4.66	0.1747	5.21	6	0.4084	7.14	4.66	0.1366	3.7	5.88	0.4251	5.88	16.52	-0.0433	2.43	7.68	0.1366	3.7	5.88	0.4172	7.69	8.78	-0.0464	3.13	5.29	0.4172	7.69	8.78	-0.0464	3.13	5.29	0.4172	7.69
0.00000	0.00000	0.00000	-0.0433	2.43	7.68	0.4251	5.88	16.52	0.4076	6.6	6.58	0.1366	3.7	5.88	-0.0464	3.13	5.29	0.1747	5.21	6	0.2745	3.03	1.11	0.1366	3.7	5.88	0.4084	7.14	4.66	0.1366	3.7	5.88	0.4076	6.6	6.58	0.4172	7.69	8.78	-0.0464	3.13	5.29	0.4084	7.14	4.66	0.4084	7.14	4.66	0.2362	6.25
0.00000	0.00000	0.00000	-0.0433	2.43	7.68	0.4251	5.88	16.52	0.4251	5.88	16.52	0.2362	6.25	2.89	0.4084	7.14	4.66	0.0589	2.6	8.38	0.4172	7.69	8.78	0.4084	7.14	4.66	0.4251	5.88	16.52	-0.0464	3.13	5.29	0.1747	5.21	6	0.4172	7.69	8.78	-0.0464	3.13	5.29	0.4172	7.69	8.78	0.4251	5.88	16.52	0.4251	5.88
0.00000	0.00000	0.00000	-0.0433	2.43	7.68	0.4084	7.14	4.66	0.4076	6.6	6.58	0.4084	7.14	4.66	-0.0433	2.43	7.68	0.4084	7.14	4.66	-0.0433	2.43	7.68	0.4084	7.14	4.66	0.4251	5.88	16.52	0.1366	3.7	5.88	0.4084	7.14	4.66	0.4076	6.6	6.58	-0.0464	3.13	5.29	0.1747	5.21	6	0.4084	7.14	4.66	0.4251	5.88
0.00000	0.00000	0.00000	0.0589	2.6	8.38	0.1366	3.7	5.88	0.1366	3.7	5.88	0.4251	5.88	16.52	0.4172	7.69	8.78	0.4172	7.69	8.78	0.1366	3.7	5.88	0.0589	2.6	8.38	0.4251	5.88	16.52	-0.0433	2.43	7.68	0.4251	5.88	16.52	0.4251	5.88	16.52	-0.0464	3.13	5.29	0.4084	7.14	4.66	0.0019	2.12	5.29	0.4076	6.6
0.00000	0.00000	0.00000	0.0589	2.6	8.38	0.1366	3.7	5.88	-0.0464	3.13	5.29	0.4076	6.6	6.58	0.4172	7.69	8.78	0.4076	6.6	6.58	0.1366	3.7	5.88	0.2745	3.03	1.11	0.4251	5.88	16.52	0.1366	3.7	5.88	0.0589	2.6	8.38	0.2745	3.03	1.11	-0.0464	3.13	5.29	0.4172	7.69	8.78	0.4172	7.69	8.78	0.0589	2.6
0.00000	0.00000	0.00000	0.4084	7.14	4.66	0.4251	5.88	16.52	0.3167	3.03	3.51	0.4084	7.14	4.66	0.4172	7.69	8.78	0.1747	5.21	6	0.2745	3.03	1.11	0.2745	3.03	1.11	0.4251	5.88	16.52	0.0589	2.6	8.38	0.3167	3.03	3.51	0.4172	7.69	8.78	-0.0464	3.13	5.29	0.4172	7.69	8.78	0.4251	5.88	16.52	0.4251	5.88
0.1366	3.7	5.88	0.4172	7.69	8.78	-0.1233	2.6	1.7	0.4076	6.6	6.58	0.4251	5.88	16.52	-0.0433	2.43	7.68	0.3167	3.03	3.51	-0.0101	1.79	2.58	-0.1233	2.6	1.7	0.4251	5.88	16.52	0.4251	5.88	16.52	-0.0464	3.13	5.29	0.4084	7.14	4.66	0.1366	3.7	5.88	0.4251	5.88	16.52	0.0589	2.6	8.38	0.0589	2.6
0.1366	3.7	5.88	0.4172	7.69	8.78	-0.0345	2.12	4.38	0.4076	6.6	6.58	0.4251	5.88	16.52	-0.0433	2.43	7.68	0.3167	3.03	3.51	0.0589	2.6	8.38	-0.1233	2.6	1.7	0.0589	2.6	8.38	0.1747	5.21	6	-0.0464	3.13	5.29	0.1366	3.7	5.88	-0.0433	2.43	7.68	0.4251	5.88	16.52	0.0589	2.6	8.38	0.1366	3.7
0.1366	3.7	5.88	0.4172	7.69	8.78	-0.0345	2.12	4.38	0.4076	6.6	6.58	0.4251	5.88	16.52	-0.0433	2.43	7.68	0.3167	3.03	3.51	0.0589	2.6	8.38	-0.1233	2.6	1.7	0.0589	2.6	8.38	0.1747	5.21	6	-0.0464	3.13	5.29	0.1366	3.7	5.88	-0.0433	2.43	7.68	0.4251	5.88	16.52	0.0589	2.6	8.38	0.1366	3.7
0.1366	3.7	5.88	0.4172	7.69	8.78	-0.0345	2.12	4.38	0.4076	6.6	6.58	0.4251	5.88	16.52	-0.0433	2.43	7.68	0.3167	3.03	3.51	0.0589	2.6	8.38	-0.1233	2.6	1.7	0.0589	2.6	8.38	0.1747	5.21	6	-0.0464	3.13	5.29	0.1366	3.7	5.88	-0.0433	2.43	7.68	0.4251	5.88	16.52	0.0589	2.6	8.38	0.4084	7.14
0.1366	3.7	5.88	0.4172	7.69	8.78	-0.0345	2.12	4.38	0.3167	3.03	3.51	0.4251	5.88	16.52	-0.0433	2.43	7.68	0.3167	3.03	3.51	0.1747	5.21	6	-0.1233	2.6	1.7	0.0589	2.6	8.38	0.4251	5.88	16.52	-0.0464	3.13	5.29	0.1366	3.7	5.88	-0.0433	2.43	7.68	0.4251	5.88	16.52	0.1366	3.7	5.88	-0.0433	2.43
0.1366	3.7	5.88	0.4172	7.69	8.78	-0.0345	2.12	4.38	0.3167	3.03	3.51	0.4251	5.88	16.52	-0.0433	2.43	7.68	0.3167	3.03	3.51	0.1747	5.21	6	-0.1233	2.6	1.7	0.0589	2.6	8.38	0.4251	5.88	16.52	-0.0464	3.13	5.29	0.1366	3.7	5.88	-0.0433	2.43	7.68	0.4251	5.88	16.52	0.1366	3.7	5.88	-0.0433	2.43
0.1366	3.7	5.88	0.4172	7.69	8.78	-0.0345	2.12	4.38	0.3167	3.03	3.51	0.4251	5.88	16.52	-0.0433	2.43	7.68	0.3167	3.03	3.51	0.1747	5.21	6	-0.1233	2.6	1.7	0.0589	2.6	8.38	0.4251	5.88	16.52	-0.0464	3.13	5.29	0.1366	3.7	5.88	-0.0433	2.43	7.68	0.4251	5.88	16.52	0.1366	3.7	5.88	-0.0433	2.43
0.1366	3.7	5.88	0.4172	7.69	8.78	0.0589	2.6	8.38	0.4076	6.6	6.58	0.4251	5.88	16.52	-0.1233	2.6	1.7	0.4172	7.69	8.78	-0.0101	1.79	2.58	-0.0484	3.3	2.6	0.0019	2.12	5.29	0.4251	5.88	16.52	-0.0464	3.13	5.29	0.1747	5.21	6	0.1366	3.7	5.88	0.4251	5.88	16.52	0.1366	3.7	5.88	0.2745	3.03
0.1366	3.7	5.88	0.4172	7.69	8.78	0.0589	2.6	8.38	0.4076	6.6	6.58	0.4251	5.88	16.52	-0.1233	2.6	1.7	0.4172	7.69	8.78	-0.0101	1.79	2.58	-0.0484	3.3	2.6	0.0019	2.12	5.29	0.4251	5.88	16.52	-0.0464	3.13	5.29	0.1747	5.21	6	-0.0433	2.43	7.68	0.4251	5.88	16.52	0.1366	3.7	5.88	-0.0433	2.43
0.1366	3.7	5.88	0.4172	7.69	8.78	0.0589	2.6	8.38	0.4076	6.6	6.58	0.4251	5.88	16.52	-0.1233	2.6	1.7	0.4172	7.69	8.78	-0.0101	1.79	2.58	-0.0484	3.3	2.6	0.0019	2.12	5.29	0.4251	5.88	16.52	-0.0464	3.13	5.29	0.1747	5.21	6	0.0589	2.6	8.38	0.4251	5.88	16.52	0.1366	3.7	5.88	0.2745	3.03
0.1366	3.7	5.88	0.4172	7.69	8.78	0.0589	2.6	8.38	0.4076	6.6	6.58	0.4251	5.88	16.52	-0.1233	2.6	1.7	0.4172	7.69	8.78	0.0589	2.6	8.38	-0.0484	3.3	2.6	0.0019	2.12	5.29	0.4251	5.88	16.52	-0.0464	3.13	5.29	0.1747	5.21	6	0.1366	3.7	5.88	0.4251	5.88	16.52	0.1366	3.7	5.88	0.2745	3.03
0.1366	3.7	5.88	0.4251	5.88	16.52	-0.1233	2.6	1.7	0.4076	6.6	6.58	0.4251	5.88	16.52	-0.0433	2.43	7.68	0.4076	6.6	6.58	-0.0484	3.3	2.6	-0.1233	2.6	1.7	0.0019	2.12	5.29	0.4251	5.88	16.52	-0.0464	3.13	5.29	0.1747	5.21	6	0.4076	6.6	6.58	0.4251	5.88	16.52	0.1366	3.7	5.88	0.4076	6.6
0.1366	3.7	5.88	0.4251	5.88	16.52	-0.0345	2.12	4.38	0.3167	3.03	3.51	0.4251	5.88	16.52	-0.0433	2.43	7.68	0.3167	3.03	3.51	0.4172	7.69	8.78	-0.1233	2.6	1.7	0.0589	2.6	8.38	0.4251	5.88	16.52	-0.0464	3.13	5.29	0.1366	3.7	5.88	-0.0433	2.43	7.68	0.4251	5.88	16.52	0.1366	3.7	5.88	-0.0433	2.43
0.1366	3.7	5.88	0.4251	5.88	16.52	-0.0345	2.12	4.38	0.3167	3.03	3.51	0.4251	5.88	16.52	-0.0433	2.43	7.68	0.3167	3.03	3.51	0.1747	5.21	6	-0.1233	2.6	1.7	0.0589	2.6	8.38	0.4251	5.88	16.52	-0.0464	3.13	5.29	0.1366	3.7	5.88	-0.0433	2.43	7.68	0.4251	5.88	16.52	0.1366	3.7	5.88	-0.0433	2.43
0.1366	3.7	5.88	0.4251	5.88	16.52	-0.0345	2.12	4.38	0.3167	3.03	3.51	0.4251	5.88	16.52	-0.0433	2.43	7.68	0.3167	3.03	3.51	0.1747	5.21	6	-0.1233	2.6	1.7	0.0589	2.6	8.38	0.4251	5.88	16.52	-0.0464	3.13	5.29	0.1366	3.7	5.88	-0.0433	2.43	7.68	0.4251	5.88	16.52	0.1366	3.7	5.88	-0.0433	2.43
0.1366	3.7	5.88	0.4251	5.88	16.52	-0.0345	2.12	4.38	0.3167	3.03	3.51	0.4251	5.88	16.52	-0.0433	2.43	7.68	0.3167	3.03	3.51	0.1747	5.21	6	-0.1233	2.6	1.7	0.0589	2.6	8.38	0.4251	5.88	16.52	-0.0464	3.13	5.29	0.1366	3.7	5.88	-0.0433	2.43	7.68	0.4251	5.88	16.52	0.1366	3.7	5.88	-0.0433	2.43
0.1366	3.7	5.88	0.4251	5.88	16.52	-0.0345	2.12	4.38	0.3167	3.03	3.51	0.4251	5.88	16.52	-0.0433	2.43	7.68	0.3167	3.03	3.51	0.1747	5.21	6	-0.1233	2.6	1.7	0.0589	2.6	8.38	0.4251	5.88	16.52	-0.0464	3.13	5.29	0.1366	3.7	5.88	-0.0433	2.43	7.68	0.4251	5.88	16.52	0.1366	3.7	5.88	-0.0433	2.43
0.1366	3.7	5.88	0.4251	5.88	16.52	-0.0345	2.12	4.38	0.3167	3.03	3.51	0.4251	5.88	16.52	-0.0433	2.43	7.68	0.3167	3.03	3.51	0.1747	5.21	6	-0.1233	2.6	1.7	0.0589	2.6	8.38	0.4251	5.88	16.52	-0.0464	3.13	5.29	0.1366	3.7	5.88	-0.0433	2.43	7.68	0.4251	5.88	16.52	0.1366	3.7	5.88	-0.0433	2.43
0.1366	3.7	5.88	0.4251	5.88	16.52	-0.0345	2.12	4.38	0.3167	3.03	3.51	0.4251	5.88	16.52	-0.0433	2.43	7.68	0.3167	3.03	3.51	0.1747	5.21	6	-0.1233	2.6	1.7	0.0589	2.6	8.38	0.4251	5.88	16.52	-0.0464	3.13	5.29	0.1366	3.7	5.88	-0.0433	2.43	7.68	0.4251	5.88	16.52	0.1366	3.7	5.88	-0.0433	2.43
0.1366	3.7	5.88	0.4251	5.88	16.52	-0.0345	2.12	4.38	0.3167	3.03	3.51	0.4251	5.88	16.52	-0.0433	2.43	7.68	0.3167	3.03	3.51	0.1747	5.21	6	-0.1233	2.6	1.7	0.0589	2.6	8.38	0.4251	5.88	16.52	-0.0464	3.13	5.29	0.1366	3.7	5.88	-0.0433	2.43	7.68	0.4251	5.88	16.52	0.1366	3.7	5.88	-0.0433	2.43
0.1366	3.7	5.88	0.4251	5.88	16.52	-0.0345	2.12	4.38	0.3167	3.03	3.51	0.4251	5.88	16.52	-0.0433	2.43	7.68	0.3167	3.03	3.51	0.1747	5.21	6	-0.1233	2.6	1.7	0.0589	2.6	8.38	0.4251	5.88	16.52	-0.0464	3.13	5.29	0.1366	3.7	5.88	-0.0433	2.43	7.68	0.4251	5.88	16.52	0.1366	3.7	5.88	-0.0433	2.43
0.1366	3.7	5.88	0.4251	5.88	16.52	-0.0345	2.12	4.38	0.3167	3.03	3.51	0.4251	5.88	16.52	-0.0433	2.43	7.68	0.3167	3.03	3.51	0.1747	5.21	6	-0.1233	2.6	1.7	0.0589	2.6	8.38	0.4251	5.88	16.52	-0.0464	3.13	5.29	0.1366	3.7	5.88	-0.0433	2.43	7.68	0.4251	5.88	16.52	0.1366	3.7	5.88	-0.0433	2.43
0.1366	3.7	5.88	0.4251	5.88	16.52	-0.0345	2.12	4.38	0.3167	3.03	3.51	0.4251	5.88	16.52	-0.0433	2.43	7.68	0.3167	3.03	3.51	0.1747	5.21	6	-0.1233	2.6	1.7	0.0589	2.6	8.38	0.4251	5.88	16.52	-0.0464	3.13	5.29	0.1366	3.7	5.88	-0.0433	2.43	7.68	0.4251	5.88	16.52	0.1366	3.7	5.88	-0.0433	2.43
0.1366	3.7	5.88	0.0589	2.6	8.38	-0.1233	2.6	1.7	0.4076	6.6	6.58	0.4251	5.88	16.52	-0.0433	2.43	7.68	0.3167	3.03	3.51	-0.0484	3.3	2.6	-0.1233	2.6	1.7	0.0019	2.12	5.29	0.4251	5.88	16.52	-0.0464	3.13	5.29	0.4084	7.14	4.66	0.0589	2.6	8.38	0.4251	5.88	16.52	0.0589	2.6	8.38	0.1366	3.7
0.1366	3.7	5.88	0.4084	7.14	4.66	-0.1233	2.6	1.7	0.4076	6.6	6.58	0.4251	5.88	16.52	-0.0433	2.43	7.68	0.3167	3.03	3.51	-0.0464	3.13	5.29	-0.0345	2.12	4.38	0.2745	3.03	1.11	0.4251	5.88	16.52	-0.0464	3.13	5.29	0.1747	5.21	6	0.4084	7.14	4.66	0.4251	5.88	16.52	0.1366	3.7	5.88	0.0589	2.6
0.1366	3.7	5.88	0.4084	7.14	4.66	-0.1233	2.6	1.7	0.4076	6.6	6.58	0.4251	5.88	16.52	-0.0433	2.43	7.68	0.3167	3.03	3.51	-0.0464	3.13	5.29	-0.0345	2.12	4.38	0.2745	3.03	1.11	0.4251	5.88	16.52	-0.0464	3.13	5.29	0.1747	5.21	6	0.4084	7.14	4.66	0.4251	5.88	16.52	0.1366	3.7	5.88	0.0589	2.6
0.1366	3.7	5.88	0.4084	7.14	4.66	-0.1233	2.6	1.7	0.4076	6.6	6.58	0.4251	5.88	16.52	-0.0433	2.43	7.68	0.3167	3.03	3.51	-0.0464	3.13	5.29	-0.0345	2.12	4.38	0.2745	3.03	1.11	0.4251	5.88	16.52	-0.0464	3.13	5.29	0.1747	5.21	6	0.4084	7.14	4.66	0.4251	5.88	16.52	0.1366	3.7	5.88	0.0589	2.6
0.1366	3.7	5.88	0.4084	7.14	4.66	0.4172	7.69	8.78	0.4076	6.6	6.58	0.4251	5.88	16.52	0.0363	2.53	1.54	0.3167	3.03	3.51	-0.0484	3.3	2.6	-0.1233	2.6	1.7	0.0019	2.12	5.29	0.4251	5.88	16.52	-0.0464	3.13	5.29	0.1747	5.21	6	0.1366	3.7	5.88	0.4251	5.88	16.52	0.1366	3.7	5.88	0.4251	5.88
0.1366	3.7	5.88	0.4084	7.14	4.66	0.4172	7.69	8.78	0.4076	6.6	6.58	0.4251	5.88	16.52	0.0589	2.6	8.38	0.3167	3.03	3.51	-0.0101	1.79	2.58	-0.0345	2.12	4.38	-0.0433	2.43	7.68	0.4251	5.88	16.52	-0.0464	3.13	5.29	0.1747	5.21	6	0.0589	2.6	8.38	0.4076	6.6	6.58	-0.0433	2.43	7.68	-0.0464	3.13
0.1366	3.7	5.88	0.4084	7.14	4.66	-0.0433	2.43	7.68	0.4076	6.6	6.58	0.4251	5.88	16.52	0.1366	3.7	5.88	0.3167	3.03	3.51	-0.0484	3.3	2.6	-0.1233	2.6	1.7	0.0019	2.12	5.29	0.4251	5.88	16.52	-0.0464	3.13	5.29	0.1747	5.21	6	0.1366	3.7	5.88	0.4251	5.88	16.52	-0.0464	3.13	5.29	0.2745	3.03
0.1366	3.7	5.88	0.4084	7.14	4.66	-0.0433	2.43	7.68	0.4076	6.6	6.58	0.4251	5.88	16.52	0.1366	3.7	5.88	0.3167	3.03	3.51	-0.0484	3.3	2.6	-0.1233	2.6	1.7	0.0019	2.12	5.29	0.4251	5.88	16.52	-0.0464	3.13	5.29	0.1747	5.21	6	0.1366	3.7	5.88	0.4251	5.88	16.52	-0.0464	3.13	5.29	0.2745	3.03
0.1366	3.7	5.88	0.4084	7.14	4.66	0.0589	2.6	8.38	0.4076	6.6	6.58	0.4251	5.88	16.52	0.1366	3.7	5.88	0.3167	3.03	3.51	-0.0484	3.3	2.6	-0.1233	2.6	1.7	0.0019	2.12	5.29	0.4251	5.88	16.52	-0.0464	3.13	5.29	0.1747	5.21	6	0.1366	3.7	5.88	0.4251	5.88	16.52	0.1366	3.7	5.88	0.2745	3.03
0.1366	3.7	5.88	0.4084	7.14	4.66	0.0589	2.6	8.38	0.4076	6.6	6.58	0.4251	5.88	16.52	0.1366	3.7	5.88	0.3167	3.03	3.51	-0.0484	3.3	2.6	-0.1233	2.6	1.7	0.0019	2.12	5.29	0.4251	5.88	16.52	-0.0464	3.13	5.29	0.1747	5.21	6	0.1366	3.7	5.88	0.4251	5.88	16.52	-0.0464	3.13	5.29	0.2745	3.03
0.1366	3.7	5.88	0.4084	7.14	4.66	0.0589	2.6	8.38	0.4076	6.6	6.58	0.4251	5.88	16.52	0.1366	3.7	5.88	0.3167	3.03	3.51	-0.0484	3.3	2.6	-0.1233	2.6	1.7	0.0019	2.12	5.29	0.4251	5.88	16.52	-0.0464	3.13	5.29	0.1747	5.21	6	0.1366	3.7	5.88	0.4251	5.88	16.52	-0.0464	3.13	5.29	0.2745	3.03
0.1366	3.7	5.88	0.4084	7.14	4.66	0.0589	2.6	8.38	0.4076	6.6	6.58	0.4251	5.88	16.52	-0.0433	2.43	7.68	0.0549	3.57	2.33	-0.0101	1.79	2.58	-0.0101	1.79	2.58	0.0019	2.12	5.29	0.4251	5.88	16.52	-0.0464	3.13	5.29	0.4251	5.88	16.52	0.4172	7.69	8.78	0.4251	5.88	16.52	0.4084	7.14	4.66	0.2745	3.03
0.1366	3.7	5.88	0.4084	7.14	4.66	0.0589	2.6	8.38	0.4076	6.6	6.58	0.4251	5.88	16.52	-0.0433	2.43	7.68	0.4084	7.14	4.66	-0.0484	3.3	2.6	-0.0484	3.3	2.6	0.0019	2.12	5.29	0.4251	5.88	16.52	-0.0464	3.13	5.29	0.2362	6.25	2.89	0.0589	2.6	8.38	0.4251	5.88	16.52	0.0589	2.6	8.38	0.2745	3.03
0.1366	3.7	5.88	0.4084	7.14	4.66	0.0589	2.6	8.38	0.4076	6.6	6.58	0.4251	5.88	16.52	-0.0433	2.43	7.68	0.4084	7.14	4.66	-0.0101	1.79	2.58	-0.0484	3.3	2.6	0.0019	2.12	5.29	0.4251	5.88	16.52	-0.0464	3.13	5.29	0.1747	5.21	6	0.0589	2.6	8.38	0.4251	5.88	16.52	0.1366	3.7	5.88	0.4076	6.6
0.1366	3.7	5.88	0.4084	7.14	4.66	0.0589	2.6	8.38	0.4076	6.6	6.58	0.4251	5.88	16.52	0.0589	2.6	8.38	0.4084	7.14	4.66	-0.0101	1.79	2.58	-0.0484	3.3	2.6	0.0019	2.12	5.29	0.4251	5.88	16.52	-0.0464	3.13	5.29	0.1747	5.21	6	0.0589	2.6	8.38	0.4251	5.88	16.52	0.0589	2.6	8.38	0.2745	3.03
-0.1233	2.6	1.7	0.4172	7.69	8.78	-0.1233	2.6	1.7	0.2745	3.03	1.11	0.4251	5.88	16.52	-0.0433	2.43	7.68	0.3167	3.03	3.51	-0.0484	3.3	2.6	-0.1233	2.6	1.7	0.0549	3.57	2.33	0.4251	5.88	16.52	-0.0464	3.13	5.29	-0.0433	2.43	7.68	0.0589	2.6	8.38	0.4251	5.88	16.52	-0.0433	2.43	7.68	-0.0433	2.43
-0.1233	2.6	1.7	0.4172	7.69	8.78	-0.1233	2.6	1.7	0.3167	3.03	3.51	0.4251	5.88	16.52	-0.0433	2.43	7.68	0.3167	3.03	3.51	-0.1233	2.6	1.7	-0.1233	2.6	1.7	0.0549	3.57	2.33	0.4251	5.88	16.52	-0.0464	3.13	5.29	0.4076	6.6	6.58	0.0589	2.6	8.38	0.4251	5.88	16.52	-0.0433	2.43	7.68	-0.0433	2.43
-0.1233	2.6	1.7	0.4172	7.69	8.78	-0.1233	2.6	1.7	0.3167	3.03	3.51	0.4251	5.88	16.52	-0.0433	2.43	7.68	0.3167	3.03	3.51	-0.0484	3.3	2.6	-0.1233	2.6	1.7	0.0549	3.57	2.33	0.4251	5.88	16.52	-0.0464	3.13	5.29	0.2745	3.03	1.11	0.0589	2.6	8.38	0.4251	5.88	16.52	-0.0433	2.43	7.68	-0.0433	2.43
-0.1233	2.6	1.7	0.4172	7.69	8.78	-0.0345	2.12	4.38	0.2745	3.03	1.11	0.4251	5.88	16.52	-0.0433	2.43	7.68	0.3167	3.03	3.51	-0.0464	3.13	5.29	-0.1233	2.6	1.7	0.0325	2.7	2.3	0.4251	5.88	16.52	-0.0464	3.13	5.29	-0.0433	2.43	7.68	0.0589	2.6	8.38	0.4076	6.6	6.58	-0.0433	2.43	7.68	-0.0433	2.43
-0.1233	2.6	1.7	0.4172	7.69	8.78	-0.0345	2.12	4.38	0.3167	3.03	3.51	0.4251	5.88	16.52	-0.0433	2.43	7.68	0.3167	3.03	3.51	-0.1233	2.6	1.7	-0.1233	2.6	1.7	0.0549	3.57	2.33	0.4251	5.88	16.52	-0.0464	3.13	5.29	-0.0433	2.43	7.68	0.0589	2.6	8.38	0.4076	6.6	6.58	-0.0433	2.43	7.68	-0.0433	2.43
-0.1233	2.6	1.7	0.4172	7.69	8.78	-0.0345	2.12	4.38	0.3167	3.03	3.51	0.4251	5.88	16.52	-0.0433	2.43	7.68	0.3167	3.03	3.51	-0.1233	2.6	1.7	-0.1233	2.6	1.7	0.0549	3.57	2.33	0.4251	5.88	16.52	-0.0464	3.13	5.29	-0.0433	2.43	7.68	0.0589	2.6	8.38	0.4076	6.6	6.58	-0.0433	2.43	7.68	-0.0433	2.43
-0.1233	2.6	1.7	0.4172	7.69	8.78	-0.0345	2.12	4.38	0.3167	3.03	3.51	0.4251	5.88	16.52	-0.0433	2.43	7.68	0.3167	3.03	3.51	-0.1233	2.6	1.7	-0.1233	2.6	1.7	0.0549	3.57	2.33	0.4251	5.88	16.52	-0.0464	3.13	5.29	-0.0433	2.43	7.68	0.0589	2.6	8.38	0.4076	6.6	6.58	-0.0433	2.43	7.68	-0.0433	2.43
-0.1233	2.6	1.7	0.4172	7.69	8.78	-0.0345	2.12	4.38	0.3167	3.03	3.51	0.4251	5.88	16.52	-0.0433	2.43	7.68	0.3167	3.03	3.51	-0.1233	2.6	1.7	-0.1233	2.6	1.7	0.0549	3.57	2.33	0.4251	5.88	16.52	-0.0464	3.13	5.29	-0.0433	2.43	7.68	0.0589	2.6	8.38	0.4251	5.88	16.52	-0.0433	2.43	7.68	-0.0433	2.43
-0.1233	2.6	1.7	0.4172	7.69	8.78	-0.0345	2.12	4.38	0.3167	3.03	3.51	0.4251	5.88	16.52	-0.0433	2.43	7.68	0.3167	3.03	3.51	-0.1233	2.6	1.7	-0.0484	3.3	2.6	0.0549	3.57	2.33	0.4251	5.88	16.52	-0.0464	3.13	5.29	-0.0433	2.43	7.68	0.0589	2.6	8.38	0.4251	5.88	16.52	-0.0433	2.43	7.68	-0.0433	2.43
-0.1233	2.6	1.7	0.4172	7.69	8.78	-0.0345	2.12	4.38	0.3167	3.03	3.51	0.4251	5.88	16.52	-0.0433	2.43	7.68	0.3167	3.03	3.51	-0.0484	3.3	2.6	-0.1233	2.6	1.7	0.0549	3.57	2.33	0.4251	5.88	16.52	-0.0464	3.13	5.29	0.4076	6.6	6.58	0.0589	2.6	8.38	0.4251	5.88	16.52	-0.0433	2.43	7.68	-0.0433	2.43
-0.1233	2.6	1.7	0.4172	7.69	8.78	-0.0345	2.12	4.38	0.3167	3.03	3.51	0.4251	5.88	16.52	-0.0433	2.43	7.68	0.3167	3.03	3.51	-0.0484	3.3	2.6	-0.1233	2.6	1.7	0.0325	2.7	2.3	0.4251	5.88	16.52	-0.0464	3.13	5.29	-0.0433	2.43	7.68	0.4172	7.69	8.78	0.4251	5.88	16.52	0.1366	3.7	5.88	-0.0433	2.43
-0.1233	2.6	1.7	0.4172	7.69	8.78	-0.0345	2.12	4.38	0.3167	3.03	3.51	0.4251	5.88	16.52	-0.0433	2.43	7.68	0.3167	3.03	3.51	-0.0484	3.3	2.6	-0.1233	2.6	1.7	0.0325	2.7	2.3	0.4251	5.88	16.52	-0.0464	3.13	5.29	-0.0433	2.43	7.68	0.0589	2.6	8.38	0.4251	5.88	16.52	-0.0433	2.43	7.68	-0.0433	2.43
-0.1233	2.6	1.7	0.4172	7.69	8.78	-0.0345	2.12	4.38	0.3167	3.03	3.51	0.4251	5.88	16.52	-0.0433	2.43	7.68	0.3167	3.03	3.51	-0.0464	3.13	5.29	-0.1233	2.6	1.7	0.0325	2.7	2.3	0.4251	5.88	16.52	-0.0464	3.13	5.29	0.1366	3.7	5.88	0.0589	2.6	8.38	0.4251	5.88	16.52	-0.0433	2.43	7.68	-0.0433	2.43
-0.1233	2.6	1.7	0.4172	7.69	8.78	-0.0345	2.12	4.38	0.3167	3.03	3.51	0.4251	5.88	16.52	-0.0433	2.43	7.68	0.3167	3.03	3.51	-0.0464	3.13	5.29	-0.1233	2.6	1.7	0.0325	2.7	2.3	0.4251	5.88	16.52	-0.0464	3.13	5.29	0.0589	2.6	8.38	0.0589	2.6	8.38	0.4251	5.88	16.52	-0.0433	2.43	7.68	-0.0433	2.43
-0.1233	2.6	1.7	0.4172	7.69	8.78	0.0589	2.6	8.38	0.4076	6.6	6.58	0.4251	5.88	16.52	-0.0433	2.43	7.68	0.3167	3.03	3.51	-0.0433	2.43	7.68	-0.1233	2.6	1.7	0.0019	2.12	5.29	0.4172	7.69	8.78	-0.0464	3.13	5.29	0.4172	7.69	8.78	0.0589	2.6	8.38	0.4251	5.88	16.52	0.0589	2.6	8.38	0.4084	7.14
-0.1233	2.6	1.7	0.4084	7.14	4.66	0.4172	7.69	8.78	0.4076	6.6	6.58	0.4251	5.88	16.52	-0.0433	2.43	7.68	0.3167	3.03	3.51	-0.0484	3.3	2.6	-0.1233	2.6	1.7	0.4251	5.88	16.52	0.4251	5.88	16.52	-0.0464	3.13	5.29	0.1747	5.21	6	0.1366	3.7	5.88	0.4251	5.88	16.52	0.1366	3.7	5.88	0.4251	5.88
-0.0484	3.3	2.6	-0.0484	3.3	2.6	-0.0484	3.3	2.6	0.3167	3.03	3.51	0.4251	5.88	16.52	-0.0433	2.43	7.68	0.4076	6.6	6.58	0.0549	3.57	2.33	-0.1233	2.6	1.7	0.3167	3.03	3.51	0.4172	7.69	8.78	-0.0464	3.13	5.29	0.4172	7.69	8.78	0.4076	6.6	6.58	0.2362	6.25	2.89	0.1747	5.21	6	0.1366	3.7
-0.0484	3.3	2.6	0.4172	7.69	8.78	-0.0484	3.3	2.6	0.4076	6.6	6.58	0.4251	5.88	16.52	-0.0433	2.43	7.68	0.3167	3.03	3.51	0.4251	5.88	16.52	-0.0484	3.3	2.6	0.1366	3.7	5.88	0.4076	6.6	6.58	-0.0464	3.13	5.29	0.1747	5.21	6	0.4084	7.14	4.66	0.4251	5.88	16.52	0.1366	3.7	5.88	0.1366	3.7
-0.0484	3.3	2.6	0.4172	7.69	8.78	0.4172	7.69	8.78	0.3167	3.03	3.51	0.4251	5.88	16.52	-0.0433	2.43	7.68	0.3167	3.03	3.51	-0.0464	3.13	5.29	-0.0484	3.3	2.6	0.0019	2.12	5.29	0.4251	5.88	16.52	-0.0464	3.13	5.29	0.1747	5.21	6	-0.0433	2.43	7.68	0.4251	5.88	16.52	0.1366	3.7	5.88	0.4251	5.88
-0.0484	3.3	2.6	0.4172	7.69	8.78	-0.0345	2.12	4.38	0.3167	3.03	3.51	0.4251	5.88	16.52	-0.0433	2.43	7.68	0.3167	3.03	3.51	0.0589	2.6	8.38	-0.1233	2.6	1.7	0.0589	2.6	8.38	0.4251	5.88	16.52	-0.0464	3.13	5.29	0.1366	3.7	5.88	-0.0433	2.43	7.68	0.4251	5.88	16.52	0.0589	2.6	8.38	-0.0433	2.43
-0.0484	3.3	2.6	0.1747	5.21	6	-0.0345	2.12	4.38	0.3167	3.03	3.51	0.4172	7.69	8.78	-0.0433	2.43	7.68	0.3167	3.03	3.51	-0.1233	2.6	1.7	-0.1233	2.6	1.7	0.0549	3.57	2.33	0.4251	5.88	16.52	-0.0464	3.13	5.29	-0.0433	2.43	7.68	0.0589	2.6	8.38	0.4076	6.6	6.58	-0.0433	2.43	7.68	-0.0433	2.43
-0.0484	3.3	2.6	0.1747	5.21	6	-0.0345	2.12	4.38	0.3167	3.03	3.51	0.4172	7.69	8.78	-0.0433	2.43	7.68	0.3167	3.03	3.51	-0.1233	2.6	1.7	-0.1233	2.6	1.7	0.0549	3.57	2.33	0.4251	5.88	16.52	-0.0464	3.13	5.29	-0.0433	2.43	7.68	0.0589	2.6	8.38	0.4076	6.6	6.58	-0.0433	2.43	7.68	-0.0433	2.43
-0.0484	3.3	2.6	0.0325	2.7	2.3	-0.1233	2.6	1.7	0.4251	5.88	16.52	-0.1233	2.6	1.7	0.0549	3.57	2.33	0.0019	2.12	5.29	-0.0464	3.13	5.29	0.4251	5.88	16.52	0.0325	2.7	2.3	-0.0484	3.3	2.6	0.0589	2.6	8.38	-0.0433	2.43	7.68	0.4251	5.88	16.52	0.0549	3.57	2.33	0.0589	2.6	8.38	0.3167	3.03
-0.0484	3.3	2.6	0.0589	2.6	8.38	-0.0484	3.3	2.6	0.3167	3.03	3.51	0.4251	5.88	16.52	-0.0433	2.43	7.68	0.4076	6.6	6.58	0.0549	3.57	2.33	-0.1233	2.6	1.7	0.3167	3.03	3.51	0.4251	5.88	16.52	-0.0464	3.13	5.29	0.4172	7.69	8.78	0.2745	3.03	1.11	0.4251	5.88	16.52	0.0589	2.6	8.38	0.1366	3.7
-0.0484	3.3	2.6	0.0589	2.6	8.38	-0.0484	3.3	2.6	0.3167	3.03	3.51	0.4251	5.88	16.52	-0.0433	2.43	7.68	0.4076	6.6	6.58	0.0549	3.57	2.33	-0.1233	2.6	1.7	0.3167	3.03	3.51	0.4251	5.88	16.52	-0.0464	3.13	5.29	0.4172	7.69	8.78	0.4076	6.6	6.58	0.4251	5.88	16.52	0.0589	2.6	8.38	0.1366	3.7
-0.0484	3.3	2.6	0.0589	2.6	8.38	-0.0484	3.3	2.6	0.3167	3.03	3.51	0.4251	5.88	16.52	-0.0433	2.43	7.68	0.4076	6.6	6.58	0.0549	3.57	2.33	-0.1233	2.6	1.7	0.3167	3.03	3.51	0.4251	5.88	16.52	-0.0464	3.13	5.29	0.4172	7.69	8.78	0.4076	6.6	6.58	0.4251	5.88	16.52	0.0589	2.6	8.38	0.1366	3.7
-0.0484	3.3	2.6	0.0589	2.6	8.38	-0.0484	3.3	2.6	0.3167	3.03	3.51	0.4251	5.88	16.52	-0.0433	2.43	7.68	0.4076	6.6	6.58	0.0549	3.57	2.33	-0.1233	2.6	1.7	0.3167	3.03	3.51	0.4251	5.88	16.52	-0.0464	3.13	5.29	-0.0433	2.43	7.68	0.4172	7.69	8.78	0.4251	5.88	16.52	0.1747	5.21	6	-0.0464	3.13
-0.0484	3.3	2.6	0.0589	2.6	8.38	-0.0484	3.3	2.6	0.3167	3.03	3.51	0.4251	5.88	16.52	-0.0433	2.43	7.68	0.4076	6.6	6.58	0.0549	3.57	2.33	-0.1233	2.6	1.7	0.3167	3.03	3.51	0.4251	5.88	16.52	-0.0464	3.13	5.29	-0.0433	2.43	7.68	0.4172	7.69	8.78	0.4251	5.88	16.52	0.1747	5.21	6	-0.0464	3.13
-0.0484	3.3	2.6	0.0589	2.6	8.38	-0.0484	3.3	2.6	0.3167	3.03	3.51	0.4251	5.88	16.52	-0.0433	2.43	7.68	0.4076	6.6	6.58	0.0549	3.57	2.33	-0.1233	2.6	1.7	0.3167	3.03	3.51	0.4251	5.88	16.52	-0.0464	3.13	5.29	-0.0433	2.43	7.68	0.4172	7.69	8.78	0.4251	5.88	16.52	0.1747	5.21	6	-0.0464	3.13
-0.0484	3.3	2.6	0.0589	2.6	8.38	-0.0484	3.3	2.6	0.3167	3.03	3.51	0.4251	5.88	16.52	-0.0433	2.43	7.68	0.4076	6.6	6.58	0.0549	3.57	2.33	-0.1233	2.6	1.7	0.3167	3.03	3.51	0.4251	5.88	16.52	-0.0464	3.13	5.29	-0.0433	2.43	7.68	0.4172	7.69	8.78	0.4251	5.88	16.52	0.1747	5.21	6	-0.0464	3.13
-0.0484	3.3	2.6	0.0589	2.6	8.38	-0.0484	3.3	2.6	0.3167	3.03	3.51	0.4251	5.88	16.52	-0.0433	2.43	7.68	0.4076	6.6	6.58	0.0549	3.57	2.33	-0.1233	2.6	1.7	0.3167	3.03	3.51	0.4251	5.88	16.52	-0.0464	3.13	5.29	0.4084	7.14	4.66	0.4076	6.6	6.58	0.4251	5.88	16.52	0.0589	2.6	8.38	0.1366	3.7
-0.0484	3.3	2.6	0.4084	7.14	4.66	-0.0484	3.3	2.6	0.3167	3.03	3.51	0.4251	5.88	16.52	0.1366	3.7	5.88	0.3167	3.03	3.51	-0.1233	2.6	1.7	-0.0484	3.3	2.6	0.1366	3.7	5.88	0.4251	5.88	16.52	-0.0464	3.13	5.29	0.4076	6.6	6.58	0.0589	2.6	8.38	0.4251	5.88	16.52	0.4084	7.14	4.66	0.4172	7.69
0.4076	6.6	6.58	0.4172	7.69	8.78	-0.0345	2.12	4.38	0.3167	3.03	3.51	0.4251	5.88	16.52	-0.0433	2.43	7.68	0.3167	3.03	3.51	-0.0484	3.3	2.6	-0.1233	2.6	1.7	0.0589	2.6	8.38	0.4251	5.88	16.52	-0.0464	3.13	5.29	0.1366	3.7	5.88	-0.0433	2.43	7.68	0.4251	5.88	16.52	0.1366	3.7	5.88	-0.0433	2.43
-0.0464	3.13	5.29	0.4084	7.14	4.66	0.4172	7.69	8.78	0.4076	6.6	6.58	0.4251	5.88	16.52	-0.0433	2.43	7.68	0.3167	3.03	3.51	-0.0484	3.3	2.6	-0.1233	2.6	1.7	0.0019	2.12	5.29	0.4251	5.88	16.52	-0.0464	3.13	5.29	0.1747	5.21	6	0.1366	3.7	5.88	0.4251	5.88	16.52	0.1366	3.7	5.88	0.4251	5.88
-0.0464	3.13	5.29	0.4084	7.14	4.66	0.4251	5.88	16.52	0.4076	6.6	6.58	0.4251	5.88	16.52	-0.0433	2.43	7.68	0.3167	3.03	3.51	-0.0484	3.3	2.6	-0.1233	2.6	1.7	0.0019	2.12	5.29	0.4251	5.88	16.52	-0.0464	3.13	5.29	0.1747	5.21	6	0.1366	3.7	5.88	0.4251	5.88	16.52	0.1366	3.7	5.88	0.4251	5.88
-0.0464	3.13	5.29	0.4084	7.14	4.66	-0.0345	2.12	4.38	0.4076	6.6	6.58	0.4251	5.88	16.52	0.1366	3.7	5.88	0.3167	3.03	3.51	-0.0101	1.79	2.58	-0.0484	3.3	2.6	0.0589	2.6	8.38	0.4251	5.88	16.52	-0.0464	3.13	5.29	0.4172	7.69	8.78	0.1366	3.7	5.88	0.4251	5.88	16.52	0.1366	3.7	5.88	-0.0433	2.43
-0.0464	3.13	5.29	0.4084	7.14	4.66	0.0589	2.6	8.38	0.4076	6.6	6.58	0.4251	5.88	16.52	0.1366	3.7	5.88	0.3167	3.03	3.51	-0.0484	3.3	2.6	-0.1233	2.6	1.7	0.0019	2.12	5.29	0.4251	5.88	16.52	-0.0464	3.13	5.29	0.1747	5.21	6	0.0589	2.6	8.38	0.4251	5.88	16.52	0.0589	2.6	8.38	-0.0433	2.43
-0.0464	3.13	5.29	0.4084	7.14	4.66	0.0589	2.6	8.38	0.4076	6.6	6.58	0.4251	5.88	16.52	-0.0433	2.43	7.68	0.3167	3.03	3.51	-0.0484	3.3	2.6	-0.1233	2.6	1.7	0.0019	2.12	5.29	0.4251	5.88	16.52	-0.0464	3.13	5.29	0.1747	5.21	6	0.1366	3.7	5.88	0.4251	5.88	16.52	0.1366	3.7	5.88	0.4251	5.88
-0.0464	3.13	5.29	0.4084	7.14	4.66	0.0589	2.6	8.38	0.4076	6.6	6.58	0.4251	5.88	16.52	-0.0433	2.43	7.68	0.3167	3.03	3.51	-0.0484	3.3	2.6	-0.1233	2.6	1.7	0.0019	2.12	5.29	0.4251	5.88	16.52	-0.0464	3.13	5.29	0.1747	5.21	6	0.1366	3.7	5.88	0.4251	5.88	16.52	0.1366	3.7	5.88	0.4251	5.88
-0.0464	3.13	5.29	0.4084	7.14	4.66	0.0589	2.6	8.38	0.4076	6.6	6.58	0.4251	5.88	16.52	-0.0433	2.43	7.68	0.3167	3.03	3.51	-0.0484	3.3	2.6	-0.1233	2.6	1.7	0.0019	2.12	5.29	0.4251	5.88	16.52	-0.0464	3.13	5.29	0.1747	5.21	6	0.1366	3.7	5.88	0.4251	5.88	16.52	0.1366	3.7	5.88	0.4251	5.88
-0.0464	3.13	5.29	0.4084	7.14	4.66	0.0589	2.6	8.38	0.4076	6.6	6.58	0.4251	5.88	16.52	-0.0433	2.43	7.68	0.3167	3.03	3.51	-0.0484	3.3	2.6	-0.1233	2.6	1.7	0.0019	2.12	5.29	0.4251	5.88	16.52	-0.0464	3.13	5.29	0.1747	5.21	6	0.1366	3.7	5.88	0.4251	5.88	16.52	0.1366	3.7	5.88	0.4251	5.88
-0.0464	3.13	5.29	0.4084	7.14	4.66	0.0589	2.6	8.38	0.4076	6.6	6.58	0.4251	5.88	16.52	-0.0433	2.43	7.68	0.3167	3.03	3.51	-0.0484	3.3	2.6	-0.1233	2.6	1.7	0.0019	2.12	5.29	0.4251	5.88	16.52	-0.0464	3.13	5.29	0.1747	5.21	6	0.1366	3.7	5.88	0.4251	5.88	16.52	0.1366	3.7	5.88	0.4251	5.88
-0.0464	3.13	5.29	0.4084	7.14	4.66	0.0589	2.6	8.38	0.4076	6.6	6.58	0.4251	5.88	16.52	-0.0433	2.43	7.68	0.3167	3.03	3.51	-0.0484	3.3	2.6	-0.1233	2.6	1.7	0.0019	2.12	5.29	0.4251	5.88	16.52	-0.0464	3.13	5.29	0.1747	5.21	6	0.1366	3.7	5.88	0.4251	5.88	16.52	0.1366	3.7	5.88	0.4251	5.88
-0.0464	3.13	5.29	0.4084	7.14	4.66	0.0589	2.6	8.38	0.4076	6.6	6.58	0.4251	5.88	16.52	-0.0433	2.43	7.68	0.3167	3.03	3.51	-0.0484	3.3	2.6	-0.1233	2.6	1.7	0.0019	2.12	5.29	0.4251	5.88	16.52	-0.0464	3.13	5.29	0.1747	5.21	6	0.1366	3.7	5.88	0.4251	5.88	16.52	0.1366	3.7	5.88	0.4251	5.88
-0.0464	3.13	5.29	0.4084	7.14	4.66	0.0589	2.6	8.38	0.4076	6.6	6.58	0.4251	5.88	16.52	-0.0433	2.43	7.68	0.3167	3.03	3.51	-0.0484	3.3	2.6	-0.1233	2.6	1.7	0.0019	2.12	5.29	0.4251	5.88	16.52	-0.0464	3.13	5.29	0.1747	5.21	6	0.1366	3.7	5.88	0.4251	5.88	16.52	0.1366	3.7	5.88	0.4251	5.88
-0.0464	3.13	5.29	0.4084	7.14	4.66	0.0589	2.6	8.38	0.4076	6.6	6.58	0.4251	5.88	16.52	-0.0433	2.43	7.68	0.3167	3.03	3.51	-0.0484	3.3	2.6	-0.1233	2.6	1.7	0.0019	2.12	5.29	0.4251	5.88	16.52	-0.0464	3.13	5.29	0.1747	5.21	6	0.1366	3.7	5.88	0.4251	5.88	16.52	0.1366	3.7	5.88	0.4251	5.88
-0.0464	3.13	5.29	0.4084	7.14	4.66	0.0589	2.6	8.38	0.4076	6.6	6.58	0.4251	5.88	16.52	-0.0433	2.43	7.68	0.3167	3.03	3.51	-0.0484	3.3	2.6	-0.1233	2.6	1.7	0.0019	2.12	5.29	0.4251	5.88	16.52	-0.0464	3.13	5.29	0.1747	5.21	6	0.4084	7.14	4.66	0.4251	5.88	16.52	0.1366	3.7	5.88	0.4251	5.88
-0.0464	3.13	5.29	0.4084	7.14	4.66	0.0589	2.6	8.38	0.4076	6.6	6.58	0.4251	5.88	16.52	-0.0433	2.43	7.68	0.3167	3.03	3.51	-0.0484	3.3	2.6	-0.1233	2.6	1.7	0.0019	2.12	5.29	0.4251	5.88	16.52	-0.0464	3.13	5.29	0.1747	5.21	6	0.4084	7.14	4.66	0.4251	5.88	16.52	0.1366	3.7	5.88	0.4251	5.88
-0.0464	3.13	5.29	0.4084	7.14	4.66	0.0589	2.6	8.38	0.4076	6.6	6.58	0.4251	5.88	16.52	-0.0433	2.43	7.68	0.3167	3.03	3.51	-0.0484	3.3	2.6	-0.1233	2.6	1.7	0.0019	2.12	5.29	0.4251	5.88	16.52	-0.0464	3.13	5.29	0.1747	5.21	6	0.4084	7.14	4.66	0.4251	5.88	16.52	0.1366	3.7	5.88	0.4251	5.88
0.0549	3.57	2.33	0.4084	7.14	4.66	-0.0433	2.43	7.68	0.4076	6.6	6.58	0.4251	5.88	16.52	0.1366	3.7	5.88	0.3167	3.03	3.51	-0.0484	3.3	2.6	-0.0484	3.3	2.6	0.0019	2.12	5.29	0.4251	5.88	16.52	-0.0464	3.13	5.29	0.4251	5.88	16.52	0.0589	2.6	8.38	0.4251	5.88	16.52	-0.0464	3.13	5.29	0.2745	3.03
0.4172	7.69	8.78	-0.0484	3.3	2.6	0.4076	6.6	6.58	0.4251	5.88	16.52	-0.0433	2.43	7.68	0.3167	3.03	3.51	0.1366	3.7	5.88	-0.0464	3.13	5.29	-0.1233	2.6	1.7	0.0019	2.12	5.29	0.4251	5.88	16.52	0.0589	2.6	8.38	0.4251	5.88	16.52	0.4172	7.69	8.78	0.4076	6.6	6.58	0.4172	7.69	8.78	0.4172	7.69
0.4172	7.69	8.78	0.4172	7.69	8.78	-0.1233	2.6	1.7	0.4076	6.6	6.58	0.4251	5.88	16.52	-0.0433	2.43	7.68	0.3167	3.03	3.51	0.0325	2.7	2.3	-0.1233	2.6	1.7	0.4172	7.69	8.78	0.4251	5.88	16.52	-0.0464	3.13	5.29	0.0549	3.57	2.33	0.4172	7.69	8.78	0.4251	5.88	16.52	-0.0433	2.43	7.68	-0.0464	3.13
0.4172	7.69	8.78	-0.0101	1.79	2.58	0.4172	7.69	8.78	0.4076	6.6	6.58	0.4251	5.88	16.52	-0.0433	2.43	7.68	0.0549	3.57	2.33	-0.0484	3.3	2.6	-0.1233	2.6	1.7	0.0589	2.6	8.38	0.4251	5.88	16.52	-0.0464	3.13	5.29	0.1366	3.7	5.88	0.4084	7.14	4.66	0.4251	5.88	16.52	0.4084	7.14	4.66	-0.0433	2.43
0.4172	7.69	8.78	-0.0101	1.79	2.58	0.4172	7.69	8.78	0.4076	6.6	6.58	0.4251	5.88	16.52	-0.0433	2.43	7.68	0.0549	3.57	2.33	-0.0484	3.3	2.6	-0.1233	2.6	1.7	0.0589	2.6	8.38	0.4251	5.88	16.52	-0.0464	3.13	5.29	0.1366	3.7	5.88	0.4084	7.14	4.66	0.4251	5.88	16.52	0.4084	7.14	4.66	-0.0433	2.43
0.4172	7.69	8.78	0.1747	5.21	6	0.1366	3.7	5.88	0.4076	6.6	6.58	0.4251	5.88	16.52	-0.0433	2.43	7.68	0.0549	3.57	2.33	-0.0484	3.3	2.6	-0.1233	2.6	1.7	0.0589	2.6	8.38	0.4251	5.88	16.52	-0.0464	3.13	5.29	0.1366	3.7	5.88	0.4251	5.88	16.52	0.4251	5.88	16.52	0.4084	7.14	4.66	0.2745	3.03
0.4172	7.69	8.78	0.1747	5.21	6	0.4084	7.14	4.66	0.4076	6.6	6.58	0.4251	5.88	16.52	0.1366	3.7	5.88	0.0549	3.57	2.33	-0.0484	3.3	2.6	-0.1233	2.6	1.7	0.0019	2.12	5.29	0.4251	5.88	16.52	-0.0464	3.13	5.29	0.0589	2.6	8.38	0.4084	7.14	4.66	0.4251	5.88	16.52	0.4084	7.14	4.66	-0.0433	2.43
0.4172	7.69	8.78	0.1747	5.21	6	0.4084	7.14	4.66	0.4076	6.6	6.58	0.4251	5.88	16.52	0.1366	3.7	5.88	0.0549	3.57	2.33	-0.0484	3.3	2.6	-0.1233	2.6	1.7	0.0019	2.12	5.29	0.4251	5.88	16.52	-0.0464	3.13	5.29	0.0589	2.6	8.38	0.4084	7.14	4.66	0.4251	5.88	16.52	0.4084	7.14	4.66	-0.0433	2.43
0.4172	7.69	8.78	0.1747	5.21	6	0.4084	7.14	4.66	0.4076	6.6	6.58	0.4251	5.88	16.52	-0.0433	2.43	7.68	0.0549	3.57	2.33	-0.0484	3.3	2.6	-0.1233	2.6	1.7	0.0589	2.6	8.38	0.4251	5.88	16.52	-0.0464	3.13	5.29	0.1366	3.7	5.88	0.4084	7.14	4.66	0.4251	5.88	16.52	0.4084	7.14	4.66	-0.0433	2.43
0.4172	7.69	8.78	0.0363	2.53	1.54	-0.1233	2.6	1.7	0.4076	6.6	6.58	0.4251	5.88	16.52	-0.0433	2.43	7.68	0.3167	3.03	3.51	-0.0484	3.3	2.6	-0.1233	2.6	1.7	0.0019	2.12	5.29	0.4251	5.88	16.52	-0.0433	2.43	7.68	0.1366	3.7	5.88	0.1366	3.7	5.88	0.4251	5.88	16.52	0.4084	7.14	4.66	0.2745	3.03
0.4172	7.69	8.78	0.0589	2.6	8.38	0.1366	3.7	5.88	0.4076	6.6	6.58	0.4251	5.88	16.52	-0.0433	2.43	7.68	0.2745	3.03	1.11	-0.0484	3.3	2.6	-0.1233	2.6	1.7	0.0019	2.12	5.29	0.4251	5.88	16.52	-0.0464	3.13	5.29	0.1366	3.7	5.88	0.4084	7.14	4.66	0.4251	5.88	16.52	0.4084	7.14	4.66	-0.0433	2.43
0.4172	7.69	8.78	0.0589	2.6	8.38	0.1366	3.7	5.88	0.4076	6.6	6.58	0.4251	5.88	16.52	-0.0433	2.43	7.68	0.0549	3.57	2.33	-0.0484	3.3	2.6	-0.1233	2.6	1.7	0.0589	2.6	8.38	0.4251	5.88	16.52	-0.0464	3.13	5.29	0.1366	3.7	5.88	0.4084	7.14	4.66	0.4076	6.6	6.58	0.4172	7.69	8.78	-0.0433	2.43
0.4172	7.69	8.78	0.0589	2.6	8.38	0.1366	3.7	5.88	0.4076	6.6	6.58	0.4251	5.88	16.52	-0.0433	2.43	7.68	0.0549	3.57	2.33	-0.0484	3.3	2.6	-0.1233	2.6	1.7	0.0589	2.6	8.38	0.4251	5.88	16.52	-0.0464	3.13	5.29	0.1366	3.7	5.88	0.4084	7.14	4.66	0.4251	5.88	16.52	-0.0464	3.13	5.29	-0.0433	2.43
0.4172	7.69	8.78	0.0589	2.6	8.38	0.1366	3.7	5.88	0.4076	6.6	6.58	0.4251	5.88	16.52	-0.0433	2.43	7.68	0.0549	3.57	2.33	-0.0484	3.3	2.6	-0.1233	2.6	1.7	0.0589	2.6	8.38	0.4251	5.88	16.52	-0.0464	3.13	5.29	0.1366	3.7	5.88	0.4084	7.14	4.66	0.4251	5.88	16.52	0.4084	7.14	4.66	-0.0433	2.43
0.4172	7.69	8.78	0.0589	2.6	8.38	-0.1233	2.6	1.7	0.4076	6.6	6.58	0.4251	5.88	16.52	0.4076	6.6	6.58	0.0549	3.57	2.33	-0.0484	3.3	2.6	-0.1233	2.6	1.7	0.0589	2.6	8.38	0.4251	5.88	16.52	-0.0464	3.13	5.29	0.1366	3.7	5.88	0.4084	7.14	4.66	0.4251	5.88	16.52	0.4084	7.14	4.66	0.4076	6.6
0.4172	7.69	8.78	0.0589	2.6	8.38	-0.1233	2.6	1.7	0.4076	6.6	6.58	0.4251	5.88	16.52	-0.0433	2.43	7.68	0.0549	3.57	2.33	-0.0484	3.3	2.6	-0.1233	2.6	1.7	0.0589	2.6	8.38	0.4251	5.88	16.52	-0.0464	3.13	5.29	0.1366	3.7	5.88	0.4084	7.14	4.66	0.4251	5.88	16.52	0.4084	7.14	4.66	0.4076	6.6
0.4172	7.69	8.78	0.0589	2.6	8.38	-0.0484	3.3	2.6	0.4076	6.6	6.58	0.4251	5.88	16.52	-0.0433	2.43	7.68	0.4076	6.6	6.58	-0.0484	3.3	2.6	-0.1233	2.6	1.7	0.0019	2.12	5.29	0.4251	5.88	16.52	-0.0464	3.13	5.29	-0.0433	2.43	7.68	0.1366	3.7	5.88	0.4251	5.88	16.52	-0.0433	2.43	7.68	0.2745	3.03
0.4172	7.69	8.78	0.0589	2.6	8.38	-0.0484	3.3	2.6	0.4076	6.6	6.58	0.4251	5.88	16.52	-0.0433	2.43	7.68	0.3167	3.03	3.51	-0.0484	3.3	2.6	-0.1233	2.6	1.7	0.0019	2.12	5.29	0.4251	5.88	16.52	-0.0464	3.13	5.29	0.0325	2.7	2.3	-0.0433	2.43	7.68	0.4251	5.88	16.52	0.1366	3.7	5.88	0.1366	3.7
0.4172	7.69	8.78	0.0589	2.6	8.38	-0.0484	3.3	2.6	0.4076	6.6	6.58	0.4251	5.88	16.52	-0.0433	2.43	7.68	0.3167	3.03	3.51	-0.0484	3.3	2.6	-0.1233	2.6	1.7	0.0019	2.12	5.29	0.4251	5.88	16.52	-0.0464	3.13	5.29	0.0325	2.7	2.3	-0.0433	2.43	7.68	0.4251	5.88	16.52	0.1366	3.7	5.88	0.1366	3.7
0.4172	7.69	8.78	0.0589	2.6	8.38	-0.0484	3.3	2.6	0.4076	6.6	6.58	0.4251	5.88	16.52	-0.0433	2.43	7.68	0.3167	3.03	3.51	-0.0484	3.3	2.6	-0.1233	2.6	1.7	0.0019	2.12	5.29	0.4251	5.88	16.52	-0.0464	3.13	5.29	0.0325	2.7	2.3	-0.0433	2.43	7.68	0.4251	5.88	16.52	0.1366	3.7	5.88	0.1366	3.7
0.4172	7.69	8.78	0.0589	2.6	8.38	-0.0484	3.3	2.6	0.4076	6.6	6.58	0.4251	5.88	16.52	-0.0433	2.43	7.68	0.3167	3.03	3.51	-0.0484	3.3	2.6	-0.1233	2.6	1.7	0.0019	2.12	5.29	0.4251	5.88	16.52	-0.0464	3.13	5.29	0.0325	2.7	2.3	-0.0433	2.43	7.68	0.4251	5.88	16.52	0.1366	3.7	5.88	0.1366	3.7
0.4172	7.69	8.78	0.0589	2.6	8.38	-0.0484	3.3	2.6	0.4076	6.6	6.58	0.4251	5.88	16.52	-0.0433	2.43	7.68	0.3167	3.03	3.51	-0.0484	3.3	2.6	-0.1233	2.6	1.7	0.0019	2.12	5.29	0.4251	5.88	16.52	-0.0464	3.13	5.29	0.0325	2.7	2.3	-0.0433	2.43	7.68	0.4251	5.88	16.52	0.1366	3.7	5.88	0.1366	3.7
0.4172	7.69	8.78	0.0589	2.6	8.38	0.0589	2.6	8.38	0.3167	3.03	3.51	0.4251	5.88	16.52	-0.0433	2.43	7.68	0.0549	3.57	2.33	-0.0464	3.13	5.29	-0.1233	2.6	1.7	0.0589	2.6	8.38	0.4251	5.88	16.52	-0.0464	3.13	5.29	0.1366	3.7	5.88	0.4084	7.14	4.66	0.4251	5.88	16.52	-0.0464	3.13	5.29	-0.0433	2.43
0.4172	7.69	8.78	0.4084	7.14	4.66	0.0589	2.6	8.38	0.4076	6.6	6.58	0.4251	5.88	16.52	-0.0345	2.12	4.38	0.1747	5.21	6	-0.0101	1.79	2.58	-0.0484	3.3	2.6	-0.0433	2.43	7.68	0.4251	5.88	16.52	-0.0464	3.13	5.29	0.1747	5.21	6	0.1747	5.21	6	0.4251	5.88	16.52	0.0589	2.6	8.38	0.4251	5.88
0.4172	7.69	8.78	0.4084	7.14	4.66	0.0589	2.6	8.38	0.4076	6.6	6.58	0.4251	5.88	16.52	-0.0345	2.12	4.38	0.0589	2.6	8.38	-0.0484	3.3	2.6	-0.0484	3.3	2.6	0.0019	2.12	5.29	0.4251	5.88	16.52	-0.0464	3.13	5.29	0.4251	5.88	16.52	0.4172	7.69	8.78	0.4251	5.88	16.52	0.0589	2.6	8.38	0.2745	3.03
0.4172	7.69	8.78	0.4084	7.14	4.66	0.0589	2.6	8.38	0.4076	6.6	6.58	0.4251	5.88	16.52	-0.0345	2.12	4.38	0.4084	7.14	4.66	-0.0101	1.79	2.58	-0.0484	3.3	2.6	0.0019	2.12	5.29	0.4251	5.88	16.52	-0.0464	3.13	5.29	0.1747	5.21	6	0.0589	2.6	8.38	0.4251	5.88	16.52	0.0589	2.6	8.38	0.2745	3.03
0.4172	7.69	8.78	0.4084	7.14	4.66	0.0589	2.6	8.38	0.3167	3.03	3.51	0.4251	5.88	16.52	0.1366	3.7	5.88	0.3167	3.03	3.51	-0.0484	3.3	2.6	-0.0484	3.3	2.6	0.0589	2.6	8.38	0.4251	5.88	16.52	-0.0464	3.13	5.29	0.1747	5.21	6	0.4172	7.69	8.78	0.4251	5.88	16.52	0.1366	3.7	5.88	-0.0433	2.43
0.4172	7.69	8.78	0.4084	7.14	4.66	0.0589	2.6	8.38	0.3167	3.03	3.51	0.4251	5.88	16.52	0.1366	3.7	5.88	0.3167	3.03	3.51	-0.0484	3.3	2.6	-0.0484	3.3	2.6	0.0589	2.6	8.38	0.4251	5.88	16.52	-0.0464	3.13	5.29	0.1747	5.21	6	0.4172	7.69	8.78	0.4251	5.88	16.52	0.1366	3.7	5.88	-0.0433	2.43
-0.0101	1.79	2.58	0.4076	6.6	6.58	0.2362	6.25	2.89	-0.0101	1.79	2.58	-0.0484	3.3	2.6	-0.0464	3.13	5.29	0.1747	5.21	6	0.1366	3.7	5.88	0.1366	3.7	5.88	0.2745	3.03	1.11	0.2745	3.03	1.11	0.4076	6.6	6.58	0.4084	7.14	4.66	0.2745	3.03	1.11	-0.0433	2.43	7.68	0.0019	2.12	5.29	0.2745	3.03
-0.0101	1.79	2.58	0.4172	7.69	8.78	-0.1233	2.6	1.7	0.4076	6.6	6.58	0.1747	5.21	6	-0.0433	2.43	7.68	-0.0433	2.43	7.68	0.0325	2.7	2.3	-0.1233	2.6	1.7	0.4084	7.14	4.66	0.4251	5.88	16.52	-0.0464	3.13	5.29	0.1366	3.7	5.88	0.0589	2.6	8.38	0.4251	5.88	16.52	-0.0484	3.3	2.6	0.1366	3.7
-0.0101	1.79	2.58	0.0363	2.53	1.54	0.1366	3.7	5.88	0.0325	2.7	2.3	0.0325	2.7	2.3	-0.0464	3.13	5.29	-0.0484	3.3	2.6	0.1366	3.7	5.88	0.4076	6.6	6.58	0.2745	3.03	1.11	0.2745	3.03	1.11	0.3167	3.03	3.51	0.4076	6.6	6.58	0.2745	3.03	1.11	0.4084	7.14	4.66	0.0325	2.7	2.3	0.2745	3.03
-0.0101	1.79	2.58	-0.0433	2.43	7.68	0.2362	6.25	2.89	-0.0101	1.79	2.58	-0.0484	3.3	2.6	-0.0464	3.13	5.29	0.1747	5.21	6	0.1366	3.7	5.88	0.0019	2.12	5.29	0.2745	3.03	1.11	0.2745	3.03	1.11	0.4076	6.6	6.58	0.4172	7.69	8.78	0.2745	3.03	1.11	-0.0433	2.43	7.68	0.4251	5.88	16.52	0.2745	3.03
0.4251	5.88	16.52	0.1366	3.7	5.88	0.4172	7.69	8.78	0.4076	6.6	6.58	0.4251	5.88	16.52	-0.1233	2.6	1.7	0.3167	3.03	3.51	-0.0484	3.3	2.6	-0.0484	3.3	2.6	0.0019	2.12	5.29	0.1747	5.21	6	-0.0464	3.13	5.29	-0.0101	1.79	2.58	0.0589	2.6	8.38	0.4251	5.88	16.52	0.1366	3.7	5.88	-0.0433	2.43
0.4251	5.88	16.52	0.1366	3.7	5.88	0.4172	7.69	8.78	0.4076	6.6	6.58	0.4251	5.88	16.52	-0.1233	2.6	1.7	0.3167	3.03	3.51	-0.0484	3.3	2.6	-0.0484	3.3	2.6	0.0019	2.12	5.29	0.1747	5.21	6	-0.0464	3.13	5.29	-0.0101	1.79	2.58	0.0589	2.6	8.38	0.4251	5.88	16.52	0.1366	3.7	5.88	-0.0433	2.43
0.4251	5.88	16.52	0.4172	7.69	8.78	0.0325	2.7	2.3	0.4076	6.6	6.58	0.4251	5.88	16.52	-0.0433	2.43	7.68	0.3167	3.03	3.51	-0.0484	3.3	2.6	-0.0484	3.3	2.6	0.0589	2.6	8.38	0.4251	5.88	16.52	-0.0464	3.13	5.29	-0.0433	2.43	7.68	0.1366	3.7	5.88	0.4251	5.88	16.52	0.1366	3.7	5.88	0.2745	3.03
0.4251	5.88	16.52	0.4251	5.88	16.52	-0.0484	3.3	2.6	0.4076	6.6	6.58	0.4251	5.88	16.52	-0.0433	2.43	7.68	0.3167	3.03	3.51	0.0325	2.7	2.3	-0.1233	2.6	1.7	0.0019	2.12	5.29	0.4251	5.88	16.52	-0.0464	3.13	5.29	0.1366	3.7	5.88	-0.0464	3.13	5.29	0.4251	5.88	16.52	-0.0464	3.13	5.29	-0.0464	3.13
0.4251	5.88	16.52	0.4084	7.14	4.66	-0.0484	3.3	2.6	0.4076	6.6	6.58	0.4251	5.88	16.52	0.1366	3.7	5.88	0.3167	3.03	3.51	-0.0484	3.3	2.6	-0.0484	3.3	2.6	0.1366	3.7	5.88	0.4251	5.88	16.52	-0.0464	3.13	5.29	0.4076	6.6	6.58	0.0589	2.6	8.38	0.4251	5.88	16.52	0.4084	7.14	4.66	0.4172	7.69
0.4251	5.88	16.52	0.4084	7.14	4.66	-0.0484	3.3	2.6	0.4076	6.6	6.58	0.4251	5.88	16.52	-0.0433	2.43	7.68	0.3167	3.03	3.51	-0.0101	1.79	2.58	-0.0484	3.3	2.6	0.0019	2.12	5.29	0.4251	5.88	16.52	-0.0464	3.13	5.29	0.4084	7.14	4.66	0.1366	3.7	5.88	0.4251	5.88	16.52	0.0589	2.6	8.38	0.0589	2.6
0.4251	5.88	16.52	0.4084	7.14	4.66	-0.0484	3.3	2.6	0.4076	6.6	6.58	0.4251	5.88	16.52	-0.0433	2.43	7.68	0.3167	3.03	3.51	-0.0101	1.79	2.58	-0.0484	3.3	2.6	0.0019	2.12	5.29	0.4251	5.88	16.52	-0.0464	3.13	5.29	0.4084	7.14	4.66	0.1366	3.7	5.88	0.4251	5.88	16.52	0.0589	2.6	8.38	0.0589	2.6
0.4251	5.88	16.52	0.4084	7.14	4.66	-0.0484	3.3	2.6	0.4076	6.6	6.58	0.4251	5.88	16.52	-0.0433	2.43	7.68	0.3167	3.03	3.51	-0.0101	1.79	2.58	-0.0484	3.3	2.6	0.0019	2.12	5.29	0.4251	5.88	16.52	-0.0464	3.13	5.29	0.4084	7.14	4.66	0.1366	3.7	5.88	0.4251	5.88	16.52	0.0589	2.6	8.38	0.0589	2.6
0.4251	5.88	16.52	0.4084	7.14	4.66	-0.0484	3.3	2.6	0.4076	6.6	6.58	0.4251	5.88	16.52	-0.0433	2.43	7.68	0.3167	3.03	3.51	0.0325	2.7	2.3	-0.1233	2.6	1.7	0.0019	2.12	5.29	0.4251	5.88	16.52	-0.0464	3.13	5.29	0.1366	3.7	5.88	-0.0464	3.13	5.29	0.4251	5.88	16.52	-0.0464	3.13	5.29	-0.0464	3.13
0.4251	5.88	16.52	0.4084	7.14	4.66	-0.0484	3.3	2.6	0.4076	6.6	6.58	0.4251	5.88	16.52	-0.0433	2.43	7.68	0.3167	3.03	3.51	0.0325	2.7	2.3	-0.1233	2.6	1.7	0.0019	2.12	5.29	0.4251	5.88	16.52	-0.0464	3.13	5.29	0.1366	3.7	5.88	-0.0464	3.13	5.29	0.4251	5.88	16.52	-0.0464	3.13	5.29	-0.0464	3.13
0.4251	5.88	16.52	0.4084	7.14	4.66	-0.0484	3.3	2.6	0.4076	6.6	6.58	0.4251	5.88	16.52	-0.0433	2.43	7.68	0.3167	3.03	3.51	0.0325	2.7	2.3	-0.1233	2.6	1.7	0.0019	2.12	5.29	0.4251	5.88	16.52	-0.0464	3.13	5.29	0.1366	3.7	5.88	-0.0464	3.13	5.29	0.4251	5.88	16.52	-0.0464	3.13	5.29	-0.0464	3.13
0.4251	5.88	16.52	0.4084	7.14	4.66	0.4172	7.69	8.78	0.4076	6.6	6.58	0.4251	5.88	16.52	-0.1233	2.6	1.7	0.3167	3.03	3.51	-0.0484	3.3	2.6	-0.0484	3.3	2.6	0.0019	2.12	5.29	0.1747	5.21	6	-0.0464	3.13	5.29	-0.0101	1.79	2.58	0.0589	2.6	8.38	0.4251	5.88	16.52	0.1366	3.7	5.88	-0.0433	2.43
0.4251	5.88	16.52	0.4084	7.14	4.66	0.0589	2.6	8.38	0.4076	6.6	6.58	0.4251	5.88	16.52	0.1366	3.7	5.88	0.4076	6.6	6.58	-0.0484	3.3	2.6	-0.0484	3.3	2.6	0.4076	6.6	6.58	0.4251	5.88	16.52	-0.0464	3.13	5.29	0.1747	5.21	6	0.1366	3.7	5.88	0.4251	5.88	16.52	0.1366	3.7	5.88	0.2745	3.03
0.4251	5.88	16.52	0.4084	7.14	4.66	0.0589	2.6	8.38	0.4076	6.6	6.58	0.4251	5.88	16.52	0.1366	3.7	5.88	0.4076	6.6	6.58	-0.0484	3.3	2.6	-0.0484	3.3	2.6	0.4076	6.6	6.58	0.4251	5.88	16.52	-0.0464	3.13	5.29	0.1747	5.21	6	0.1366	3.7	5.88	0.4251	5.88	16.52	0.1366	3.7	5.88	0.2745	3.03
0.4251	5.88	16.52	0.4084	7.14	4.66	0.0589	2.6	8.38	0.4076	6.6	6.58	0.4251	5.88	16.52	0.1366	3.7	5.88	0.4076	6.6	6.58	-0.0484	3.3	2.6	-0.0484	3.3	2.6	0.4076	6.6	6.58	0.4251	5.88	16.52	-0.0464	3.13	5.29	0.1747	5.21	6	0.1366	3.7	5.88	0.4251	5.88	16.52	0.1366	3.7	5.88	0.2745	3.03
0.4251	5.88	16.52	0.4084	7.14	4.66	0.0589	2.6	8.38	0.4076	6.6	6.58	0.4251	5.88	16.52	0.1366	3.7	5.88	0.4076	6.6	6.58	-0.0484	3.3	2.6	-0.0484	3.3	2.6	0.4076	6.6	6.58	0.4251	5.88	16.52	0.0363	2.53	1.54	0.1747	5.21	6	0.1366	3.7	5.88	0.4251	5.88	16.52	0.1366	3.7	5.88	0.2745	3.03
0.4251	5.88	16.52	0.4084	7.14	4.66	0.0589	2.6	8.38	0.4076	6.6	6.58	0.4251	5.88	16.52	-0.0464	3.13	5.29	0.4076	6.6	6.58	-0.0484	3.3	2.6	-0.0484	3.3	2.6	0.4076	6.6	6.58	0.4251	5.88	16.52	-0.0464	3.13	5.29	0.1747	5.21	6	0.1366	3.7	5.88	0.4251	5.88	16.52	0.0589	2.6	8.38	0.2745	3.03
0.1747	5.21	6	0.4172	7.69	8.78	-0.0345	2.12	4.38	0.3167	3.03	3.51	0.4251	5.88	16.52	-0.0433	2.43	7.68	0.3167	3.03	3.51	-0.0484	3.3	2.6	-0.0484	3.3	2.6	0.0589	2.6	8.38	0.4251	5.88	16.52	-0.0464	3.13	5.29	0.1366	3.7	5.88	-0.0433	2.43	7.68	0.4251	5.88	16.52	0.1366	3.7	5.88	-0.0433	2.43
0.1747	5.21	6	0.4172	7.69	8.78	-0.0345	2.12	4.38	0.3167	3.03	3.51	0.4251	5.88	16.52	-0.0433	2.43	7.68	0.3167	3.03	3.51	-0.0484	3.3	2.6	-0.0484	3.3	2.6	0.0589	2.6	8.38	0.4251	5.88	16.52	-0.0464	3.13	5.29	0.1366	3.7	5.88	-0.0433	2.43	7.68	0.4251	5.88	16.52	0.1366	3.7	5.88	-0.0433	2.43
0.1747	5.21	6	0.4172	7.69	8.78	-0.0345	2.12	4.38	0.3167	3.03	3.51	0.4251	5.88	16.52	-0.0433	2.43	7.68	0.3167	3.03	3.51	-0.0484	3.3	2.6	-0.0484	3.3	2.6	0.0589	2.6	8.38	0.4251	5.88	16.52	-0.0464	3.13	5.29	0.1366	3.7	5.88	-0.0433	2.43	7.68	0.4251	5.88	16.52	0.1366	3.7	5.88	-0.0433	2.43
0.1747	5.21	6	-0.0101	1.79	2.58	-0.0345	2.12	4.38	0.3167	3.03	3.51	0.4251	5.88	16.52	-0.0433	2.43	7.68	0.3167	3.03	3.51	-0.0464	3.13	5.29	-0.0484	3.3	2.6	0.0589	2.6	8.38	0.4251	5.88	16.52	-0.0464	3.13	5.29	0.1366	3.7	5.88	-0.0433	2.43	7.68	0.4251	5.88	16.52	0.1366	3.7	5.88	-0.0433	2.43
0.1747	5.21	6	0.4084	7.14	4.66	0.0589	2.6	8.38	0.4076	6.6	6.58	0.4251	5.88	16.52	0.1366	3.7	5.88	0.3167	3.03	3.51	-0.0484	3.3	2.6	-0.1233	2.6	1.7	0.0019	2.12	5.29	0.1747	5.21	6	-0.0464	3.13	5.29	0.1747	5.21	6	0.0589	2.6	8.38	0.4251	5.88	16.52	0.1366	3.7	5.88	0.2745	3.03
0.1747	5.21	6	0.4084	7.14	4.66	0.0589	2.6	8.38	0.4076	6.6	6.58	0.4251	5.88	16.52	0.1366	3.7	5.88	0.3167	3.03	3.51	-0.0484	3.3	2.6	-0.0345	2.12	4.38	0.0019	2.12	5.29	0.1747	5.21	6	-0.0464	3.13	5.29	0.1747	5.21	6	0.0589	2.6	8.38	0.4251	5.88	16.52	0.1366	3.7	5.88	0.2745	3.03
0.1747	5.21	6	0.4084	7.14	4.66	0.0589	2.6	8.38	0.4076	6.6	6.58	0.4251	5.88	16.52	-0.0345	2.12	4.38	0.4172	7.69	8.78	-0.0101	1.79	2.58	-0.0484	3.3	2.6	0.0019	2.12	5.29	0.4251	5.88	16.52	-0.0464	3.13	5.29	0.1747	5.21	6	0.0589	2.6	8.38	0.4251	5.88	16.52	0.1366	3.7	5.88	0.4076	6.6
-0.0345	2.12	4.38	0.4172	7.69	8.78	-0.1233	2.6	1.7	0.4076	6.6	6.58	0.4251	5.88	16.52	-0.0433	2.43	7.68	0.0549	3.57	2.33	-0.0101	1.79	2.58	-0.1233	2.6	1.7	0.0589	2.6	8.38	0.4251	5.88	16.52	-0.0464	3.13	5.29	0.4084	7.14	4.66	0.0589	2.6	8.38	0.4251	5.88	16.52	0.0589	2.6	8.38	-0.0433	2.43
-0.0345	2.12	4.38	0.4172	7.69	8.78	-0.1233	2.6	1.7	0.4076	6.6	6.58	0.4251	5.88	16.52	-0.0433	2.43	7.68	-0.0433	2.43	7.68	0.0325	2.7	2.3	-0.1233	2.6	1.7	0.1366	3.7	5.88	0.4251	5.88	16.52	-0.0464	3.13	5.29	0.1366	3.7	5.88	0.0589	2.6	8.38	0.4251	5.88	16.52	0.4084	7.14	4.66	0.1366	3.7
-0.0345	2.12	4.38	0.4172	7.69	8.78	-0.1233	2.6	1.7	0.4076	6.6	6.58	0.4251	5.88	16.52	-0.0433	2.43	7.68	-0.0433	2.43	7.68	0.0325	2.7	2.3	-0.1233	2.6	1.7	0.4084	7.14	4.66	0.4251	5.88	16.52	-0.0464	3.13	5.29	0.1366	3.7	5.88	0.0589	2.6	8.38	0.4251	5.88	16.52	-0.0484	3.3	2.6	0.1366	3.7
-0.0345	2.12	4.38	0.4172	7.69	8.78	-0.1233	2.6	1.7	0.4076	6.6	6.58	0.4251	5.88	16.52	-0.0433	2.43	7.68	-0.0433	2.43	7.68	0.0325	2.7	2.3	-0.1233	2.6	1.7	0.4084	7.14	4.66	0.4251	5.88	16.52	-0.0464	3.13	5.29	0.1366	3.7	5.88	0.0589	2.6	8.38	0.4251	5.88	16.52	-0.0484	3.3	2.6	0.1366	3.7
-0.0345	2.12	4.38	0.4172	7.69	8.78	-0.0345	2.12	4.38	0.4076	6.6	6.58	0.4251	5.88	16.52	-0.0433	2.43	7.68	0.3167	3.03	3.51	-0.0484	3.3	2.6	-0.1233	2.6	1.7	0.1747	5.21	6	0.4251	5.88	16.52	-0.0464	3.13	5.29	0.1366	3.7	5.88	0.0589	2.6	8.38	0.4251	5.88	16.52	-0.0433	2.43	7.68	0.4076	6.6
-0.0345	2.12	4.38	0.4172	7.69	8.78	-0.0345	2.12	4.38	0.4076	6.6	6.58	0.4251	5.88	16.52	-0.0433	2.43	7.68	0.3167	3.03	3.51	-0.0484	3.3	2.6	-0.1233	2.6	1.7	0.0589	2.6	8.38	0.4251	5.88	16.52	-0.0464	3.13	5.29	0.1366	3.7	5.88	0.0589	2.6	8.38	0.4251	5.88	16.52	-0.0433	2.43	7.68	0.4076	6.6
-0.0345	2.12	4.38	0.4172	7.69	8.78	-0.0345	2.12	4.38	0.4076	6.6	6.58	0.4251	5.88	16.52	-0.0433	2.43	7.68	0.3167	3.03	3.51	-0.0484	3.3	2.6	-0.1233	2.6	1.7	0.0589	2.6	8.38	0.4251	5.88	16.52	-0.0464	3.13	5.29	0.1366	3.7	5.88	0.0589	2.6	8.38	0.4251	5.88	16.52	-0.0433	2.43	7.68	0.4076	6.6
-0.0345	2.12	4.38	0.4172	7.69	8.78	-0.0345	2.12	4.38	0.4076	6.6	6.58	0.4251	5.88	16.52	-0.0433	2.43	7.68	0.3167	3.03	3.51	-0.0484	3.3	2.6	-0.1233	2.6	1.7	0.0589	2.6	8.38	0.4251	5.88	16.52	-0.0464	3.13	5.29	0.1366	3.7	5.88	0.0589	2.6	8.38	0.4251	5.88	16.52	-0.0433	2.43	7.68	0.4076	6.6
-0.0345	2.12	4.38	0.4172	7.69	8.78	-0.0345	2.12	4.38	0.4076	6.6	6.58	0.4251	5.88	16.52	-0.0433	2.43	7.68	0.3167	3.03	3.51	-0.0101	1.79	2.58	-0.1233	2.6	1.7	0.4172	7.69	8.78	0.4251	5.88	16.52	-0.0464	3.13	5.29	0.1366	3.7	5.88	0.0589	2.6	8.38	0.4251	5.88	16.52	-0.0433	2.43	7.68	-0.0433	2.43
-0.0345	2.12	4.38	0.4172	7.69	8.78	-0.0345	2.12	4.38	0.4076	6.6	6.58	0.4251	5.88	16.52	-0.0433	2.43	7.68	0.3167	3.03	3.51	-0.0433	2.43	7.68	-0.1233	2.6	1.7	0.0019	2.12	5.29	0.4251	5.88	16.52	-0.0464	3.13	5.29	0.1366	3.7	5.88	0.0589	2.6	8.38	0.4251	5.88	16.52	-0.0433	2.43	7.68	-0.0433	2.43
-0.0345	2.12	4.38	0.4172	7.69	8.78	-0.0345	2.12	4.38	0.3167	3.03	3.51	0.4251	5.88	16.52	-0.0433	2.43	7.68	0.3167	3.03	3.51	-0.0484	3.3	2.6	-0.1233	2.6	1.7	0.0325	2.7	2.3	0.4251	5.88	16.52	-0.0464	3.13	5.29	-0.0433	2.43	7.68	0.0589	2.6	8.38	0.4076	6.6	6.58	-0.0433	2.43	7.68	-0.0433	2.43
-0.0345	2.12	4.38	0.4172	7.69	8.78	-0.0345	2.12	4.38	0.3167	3.03	3.51	0.4251	5.88	16.52	-0.0433	2.43	7.68	0.3167	3.03	3.51	-0.0484	3.3	2.6	-0.1233	2.6	1.7	0.0325	2.7	2.3	0.4251	5.88	16.52	-0.0464	3.13	5.29	-0.0433	2.43	7.68	0.0589	2.6	8.38	0.4076	6.6	6.58	-0.0433	2.43	7.68	-0.0433	2.43
-0.0345	2.12	4.38	0.4172	7.69	8.78	-0.0345	2.12	4.38	0.3167	3.03	3.51	0.4251	5.88	16.52	-0.0433	2.43	7.68	0.3167	3.03	3.51	-0.0464	3.13	5.29	-0.1233	2.6	1.7	0.0325	2.7	2.3	0.4251	5.88	16.52	-0.0464	3.13	5.29	-0.0433	2.43	7.68	0.0589	2.6	8.38	0.4251	5.88	16.52	-0.0433	2.43	7.68	-0.0433	2.43
-0.0345	2.12	4.38	0.4172	7.69	8.78	-0.0345	2.12	4.38	0.3167	3.03	3.51	0.4251	5.88	16.52	-0.0433	2.43	7.68	0.3167	3.03	3.51	-0.0464	3.13	5.29	-0.1233	2.6	1.7	0.0325	2.7	2.3	0.4251	5.88	16.52	-0.0464	3.13	5.29	-0.0433	2.43	7.68	0.0589	2.6	8.38	0.4251	5.88	16.52	-0.0433	2.43	7.68	-0.0433	2.43
-0.0345	2.12	4.38	0.4172	7.69	8.78	-0.0345	2.12	4.38	0.3167	3.03	3.51	0.4251	5.88	16.52	-0.0433	2.43	7.68	0.3167	3.03	3.51	-0.0464	3.13	5.29	-0.1233	2.6	1.7	0.0325	2.7	2.3	0.4251	5.88	16.52	-0.0464	3.13	5.29	-0.0433	2.43	7.68	0.0589	2.6	8.38	0.4251	5.88	16.52	-0.0433	2.43	7.68	-0.0433	2.43
-0.0345	2.12	4.38	0.4172	7.69	8.78	-0.0345	2.12	4.38	0.3167	3.03	3.51	0.4251	5.88	16.52	-0.0433	2.43	7.68	0.3167	3.03	3.51	-0.0464	3.13	5.29	-0.1233	2.6	1.7	0.0325	2.7	2.3	0.4251	5.88	16.52	-0.0464	3.13	5.29	0.0589	2.6	8.38	0.0589	2.6	8.38	0.4251	5.88	16.52	-0.0433	2.43	7.68	-0.0433	2.43
0.0019	2.12	5.29	-0.1233	2.6	1.7	0.4084	7.14	4.66	0.4076	6.6	6.58	0.4251	5.88	16.52	0.0325	2.7	2.3	0.4076	6.6	6.58	-0.0464	3.13	5.29	-0.1233	2.6	1.7	0.0019	2.12	5.29	0.4251	5.88	16.52	-0.0464	3.13	5.29	0.1366	3.7	5.88	0.4084	7.14	4.66	0.4251	5.88	16.52	0.1366	3.7	5.88	-0.0433	2.43
0.0019	2.12	5.29	0.0325	2.7	2.3	-0.0433	2.43	7.68	0.4251	5.88	16.52	0.2745	3.03	1.11	-0.0345	2.12	4.38	-0.0484	3.3	2.6	0.0019	2.12	5.29	0.2745	3.03	1.11	-0.0345	2.12	4.38	0.0019	2.12	5.29	-0.0464	3.13	5.29	0.3167	3.03	3.51	0.0363	2.53	1.54	-0.0101	1.79	2.58	-0.0433	2.43	7.68	-0.0101	1.79
0.0019	2.12	5.29	0.4084	7.14	4.66	0.0589	2.6	8.38	0.4076	6.6	6.58	0.4251	5.88	16.52	-0.0345	2.12	4.38	0.4084	7.14	4.66	-0.0101	1.79	2.58	-0.0484	3.3	2.6	0.0019	2.12	5.29	0.4251	5.88	16.52	-0.0464	3.13	5.29	0.1747	5.21	6	0.0589	2.6	8.38	0.4251	5.88	16.52	0.1747	5.21	6	0.2745	3.03
0.0325	2.7	2.3	0.1366	3.7	5.88	-0.0433	2.43	7.68	0.0549	3.57	2.33	0.4251	5.88	16.52	0.0549	3.57	2.33	0.4172	7.69	8.78	-0.0433	2.43	7.68	0.4084	7.14	4.66	0.0019	2.12	5.29	-0.1233	2.6	1.7	0.4251	5.88	16.52	0.1366	3.7	5.88	0.1747	5.21	6	-0.0345	2.12	4.38	0.0363	2.53	1.54	0.0549	3.57
0.0325	2.7	2.3	0.0589	2.6	8.38	-0.1233	2.6	1.7	0.4076	6.6	6.58	0.4251	5.88	16.52	-0.0433	2.43	7.68	0.3167	3.03	3.51	-0.1233	2.6	1.7	-0.0464	3.13	5.29	-0.0433	2.43	7.68	0.4251	5.88	16.52	0.0589	2.6	8.38	0.4251	5.88	16.52	-0.0433	2.43	7.68	0.4076	6.6	6.58	0.1366	3.7	5.88	0.4076	6.6
0.0325	2.7	2.3	0.0589	2.6	8.38	-0.0484	3.3	2.6	0.4076	6.6	6.58	0.4251	5.88	16.52	-0.0433	2.43	7.68	0.3167	3.03	3.51	-0.0464	3.13	5.29	-0.1233	2.6	1.7	-0.1233	2.6	1.7	-0.0433	2.43	7.68	0.4251	5.88	16.52	0.0589	2.6	8.38	0.4251	5.88	16.52	0.4084	7.14	4.66	0.4076	6.6	6.58	0.4172	7.69
0.0325	2.7	2.3	0.4084	7.14	4.66	0.4172	7.69	8.78	0.4076	6.6	6.58	0.4251	5.88	16.52	-0.1233	2.6	1.7	0.3167	3.03	3.51	-0.0484	3.3	2.6	-0.0484	3.3	2.6	0.0019	2.12	5.29	0.1747	5.21	6	-0.0464	3.13	5.29	-0.0101	1.79	2.58	0.0589	2.6	8.38	0.4251	5.88	16.52	0.1366	3.7	5.88	-0.0433	2.43
0.0363	2.53	1.54	0.4251	5.88	16.52	0.2362	6.25	2.89	-0.0101	1.79	2.58	-0.0484	3.3	2.6	-0.0464	3.13	5.29	0.1747	5.21	6	0.1366	3.7	5.88	0.1366	3.7	5.88	0.2745	3.03	1.11	0.2745	3.03	1.11	0.4076	6.6	6.58	0.4084	7.14	4.66	0.2745	3.03	1.11	-0.0433	2.43	7.68	0.0019	2.12	5.29	0.2745	3.03
0.0363	2.53	1.54	0.4251	5.88	16.52	0.2362	6.25	2.89	-0.0101	1.79	2.58	-0.0484	3.3	2.6	-0.0464	3.13	5.29	0.1747	5.21	6	0.1366	3.7	5.88	0.1366	3.7	5.88	0.2745	3.03	1.11	0.2745	3.03	1.11	0.4076	6.6	6.58	0.4084	7.14	4.66	0.2745	3.03	1.11	-0.0433	2.43	7.68	0.0019	2.12	5.29	0.2745	3.03
0.0363	2.53	1.54	0.4251	5.88	16.52	0.2362	6.25	2.89	-0.0101	1.79	2.58	-0.0484	3.3	2.6	-0.0464	3.13	5.29	0.1747	5.21	6	0.1366	3.7	5.88	0.1366	3.7	5.88	0.2745	3.03	1.11	0.2745	3.03	1.11	0.4076	6.6	6.58	0.4084	7.14	4.66	0.2745	3.03	1.11	-0.0433	2.43	7.68	0.0019	2.12	5.29	0.2745	3.03
0.0363	2.53	1.54	0.4251	5.88	16.52	0.2362	6.25	2.89	-0.0101	1.79	2.58	-0.0484	3.3	2.6	-0.0464	3.13	5.29	0.1747	5.21	6	0.1366	3.7	5.88	0.1366	3.7	5.88	0.2745	3.03	1.11	0.2745	3.03	1.11	0.4076	6.6	6.58	0.4084	7.14	4.66	0.2745	3.03	1.11	-0.0433	2.43	7.68	0.0019	2.12	5.29	0.2745	3.03
0.0363	2.53	1.54	0.4251	5.88	16.52	0.2362	6.25	2.89	-0.0101	1.79	2.58	-0.0484	3.3	2.6	-0.0464	3.13	5.29	0.1747	5.21	6	0.1366	3.7	5.88	0.1366	3.7	5.88	0.2745	3.03	1.11	0.2745	3.03	1.11	0.4076	6.6	6.58	0.4084	7.14	4.66	0.2745	3.03	1.11	-0.0433	2.43	7.68	0.0019	2.12	5.29	0.2745	3.03
0.0363	2.53	1.54	0.4251	5.88	16.52	0.2362	6.25	2.89	-0.0101	1.79	2.58	-0.0484	3.3	2.6	-0.0464	3.13	5.29	0.1747	5.21	6	0.1366	3.7	5.88	0.1366	3.7	5.88	0.2745	3.03	1.11	0.2745	3.03	1.11	0.4076	6.6	6.58	0.4084	7.14	4.66	0.2745	3.03	1.11	-0.0433	2.43	7.68	0.0019	2.12	5.29	0.2745	3.03
0.0363	2.53	1.54	0.4251	5.88	16.52	0.2362	6.25	2.89	-0.0101	1.79	2.58	-0.0484	3.3	2.6	-0.0464	3.13	5.29	0.1747	5.21	6	0.1366	3.7	5.88	0.1366	3.7	5.88	0.2745	3.03	1.11	0.2745	3.03	1.11	0.4076	6.6	6.58	0.4084	7.14	4.66	0.2745	3.03	1.11	-0.0433	2.43	7.68	0.0019	2.12	5.29	0.2745	3.03
0.0363	2.53	1.54	0.4251	5.88	16.52	0.2362	6.25	2.89	-0.0101	1.79	2.58	-0.0484	3.3	2.6	-0.0464	3.13	5.29	0.1747	5.21	6	0.1366	3.7	5.88	0.1366	3.7	5.88	0.2745	3.03	1.11	0.2745	3.03	1.11	0.4076	6.6	6.58	0.4084	7.14	4.66	0.2745	3.03	1.11	-0.0433	2.43	7.68	0.0019	2.12	5.29	0.2745	3.03
0.0363	2.53	1.54	0.4251	5.88	16.52	0.2362	6.25	2.89	-0.0101	1.79	2.58	-0.0484	3.3	2.6	-0.0464	3.13	5.29	0.1747	5.21	6	0.1366	3.7	5.88	0.1366	3.7	5.88	0.2745	3.03	1.11	0.2745	3.03	1.11	0.4076	6.6	6.58	0.4084	7.14	4.66	0.2745	3.03	1.11	-0.0433	2.43	7.68	0.0019	2.12	5.29	0.2745	3.03
0.0363	2.53	1.54	0.4251	5.88	16.52	0.2362	6.25	2.89	-0.0101	1.79	2.58	-0.0484	3.3	2.6	-0.0464	3.13	5.29	0.1747	5.21	6	0.1366	3.7	5.88	0.1366	3.7	5.88	0.2745	3.03	1.11	0.2745	3.03	1.11	0.4076	6.6	6.58	0.4084	7.14	4.66	0.2745	3.03	1.11	-0.0433	2.43	7.68	0.0019	2.12	5.29	0.2745	3.03
0.0363	2.53	1.54	0.4251	5.88	16.52	0.2362	6.25	2.89	-0.0101	1.79	2.58	-0.0484	3.3	2.6	-0.0464	3.13	5.29	0.1747	5.21	6	0.1366	3.7	5.88	0.1366	3.7	5.88	0.2745	3.03	1.11	0.2745	3.03	1.11	0.4076	6.6	6.58	0.4084	7.14	4.66	0.2745	3.03	1.11	-0.0433	2.43	7.68	0.0019	2.12	5.29	0.2745	3.03
0.0363	2.53	1.54	0.4084	7.14	4.66	0.1366	3.7	5.88	0.4076	6.6	6.58	0.4251	5.88	16.52	0.1366	3.7	5.88	0.3167	3.03	3.51	-0.0484	3.3	2.6	-0.0484	3.3	2.6	-0.0345	2.12	4.38	0.4251	5.88	16.52	-0.0464	3.13	5.29	0.0589	2.6	8.38	0.1366	3.7	5.88	0.4251	5.88	16.52	0.1366	3.7	5.88	-0.0433	2.43
0.0363	2.53	1.54	0.4084	7.14	4.66	0.1366	3.7	5.88	0.4076	6.6	6.58	0.4251	5.88	16.52	0.1366	3.7	5.88	0.3167	3.03	3.51	-0.0484	3.3	2.6	-0.0484	3.3	2.6	0.0589	2.6	8.38	0.4251	5.88	16.52	-0.0464	3.13	5.29	0.1747	5.21	6	0.1366	3.7	5.88	0.4251	5.88	16.52	0.1366	3.7	5.88	-0.0433	2.43
0.0363	2.53	1.54	0.4084	7.14	4.66	0.0589	2.6	8.38	0.4076	6.6	6.58	0.4251	5.88	16.52	0.1366	3.7	5.88	0.3167	3.03	3.51	-0.0484	3.3	2.6	-0.0484	3.3	2.6	-0.0345	2.12	4.38	0.4251	5.88	16.52	-0.0464	3.13	5.29	0.1747	5.21	6	0.1366	3.7	5.88	0.4251	5.88	16.52	0.1366	3.7	5.88	-0.0433	2.43
0.0363	2.53	1.54	0.4084	7.14	4.66	0.0589	2.6	8.38	0.4076	6.6	6.58	0.4251	5.88	16.52	0.1366	3.7	5.88	0.3167	3.03	3.51	-0.0484	3.3	2.6	-0.0484	3.3	2.6	-0.0345	2.12	4.38	0.4251	5.88	16.52	-0.0464	3.13	5.29	0.1747	5.21	6	0.1366	3.7	5.88	0.4251	5.88	16.52	0.1366	3.7	5.88	-0.0433	2.43
0.0363	2.53	1.54	0.4084	7.14	4.66	0.0589	2.6	8.38	0.4076	6.6	6.58	0.4251	5.88	16.52	0.1366	3.7	5.88	0.3167	3.03	3.51	-0.0484	3.3	2.6	-0.0484	3.3	2.6	-0.0345	2.12	4.38	0.4251	5.88	16.52	-0.0464	3.13	5.29	0.1747	5.21	6	0.1366	3.7	5.88	0.4251	5.88	16.52	0.1366	3.7	5.88	-0.0433	2.43
0.0363	2.53	1.54	0.4084	7.14	4.66	0.0589	2.6	8.38	0.4076	6.6	6.58	0.4251	5.88	16.52	0.1366	3.7	5.88	0.3167	3.03	3.51	-0.0484	3.3	2.6	-0.0484	3.3	2.6	0.0589	2.6	8.38	0.4251	5.88	16.52	-0.0464	3.13	5.29	0.1747	5.21	6	0.1366	3.7	5.88	0.4251	5.88	16.52	0.1366	3.7	5.88	-0.0433	2.43
0.0363	2.53	1.54	0.4084	7.14	4.66	0.0589	2.6	8.38	0.4076	6.6	6.58	0.4251	5.88	16.52	0.1366	3.7	5.88	0.3167	3.03	3.51	-0.0484	3.3	2.6	-0.0484	3.3	2.6	0.0589	2.6	8.38	0.4251	5.88	16.52	-0.0464	3.13	5.29	0.1747	5.21	6	0.1366	3.7	5.88	0.4251	5.88	16.52	0.1366	3.7	5.88	-0.0433	2.43
0.0363	2.53	1.54	0.4084	7.14	4.66	0.0589	2.6	8.38	0.4076	6.6	6.58	0.4251	5.88	16.52	0.1366	3.7	5.88	0.3167	3.03	3.51	-0.0484	3.3	2.6	-0.0484	3.3	2.6	0.0589	2.6	8.38	0.4251	5.88	16.52	-0.0464	3.13	5.29	0.1747	5.21	6	0.1366	3.7	5.88	0.4251	5.88	16.52	0.1366	3.7	5.88	-0.0433	2.43
0.0363	2.53	1.54	0.4084	7.14	4.66	0.0589	2.6	8.38	0.4076	6.6	6.58	0.4251	5.88	16.52	0.1366	3.7	5.88	0.3167	3.03	3.51	-0.0484	3.3	2.6	-0.0484	3.3	2.6	0.0589	2.6	8.38	0.4251	5.88	16.52	-0.0464	3.13	5.29	0.1747	5.21	6	0.1366	3.7	5.88	0.4251	5.88	16.52	0.1366	3.7	5.88	-0.0433	2.43
0.0363	2.53	1.54	0.4084	7.14	4.66	0.0589	2.6	8.38	0.4076	6.6	6.58	0.4251	5.88	16.52	0.1366	3.7	5.88	0.3167	3.03	3.51	-0.0484	3.3	2.6	-0.0484	3.3	2.6	0.0589	2.6	8.38	0.4251	5.88	16.52	-0.0464	3.13	5.29	0.1747	5.21	6	0.1366	3.7	5.88	0.4251	5.88	16.52	0.1366	3.7	5.88	-0.0433	2.43
0.0363	2.53	1.54	0.4084	7.14	4.66	0.0589	2.6	8.38	0.4076	6.6	6.58	0.4251	5.88	16.52	0.1366	3.7	5.88	0.3167	3.03	3.51	-0.0484	3.3	2.6	-0.0484	3.3	2.6	0.0589	2.6	8.38	0.4251	5.88	16.52	-0.0464	3.13	5.29	0.1747	5.21	6	0.1366	3.7	5.88	0.4251	5.88	16.52	0.1366	3.7	5.88	-0.0433	2.43
-0.0433	2.43	7.68	0.4172	7.69	8.78	0.0589	2.6	8.38	0.4076	6.6	6.58	0.4251	5.88	16.52	-0.1233	2.6	1.7	0.3167	3.03	3.51	-0.0484	3.3	2.6	-0.1233	2.6	1.7	0.0019	2.12	5.29	0.1747	5.21	6	-0.0464	3.13	5.29	0.4172	7.69	8.78	-0.0464	3.13	5.29	0.4251	5.88	16.52	-0.0433	2.43	7.68	0.2745	3.03
-0.0433	2.43	7.68	0.1747	5.21	6	0.0589	2.6	8.38	0.4076	6.6	6.58	0.4251	5.88	16.52	-0.1233	2.6	1.7	0.3167	3.03	3.51	-0.0484	3.3	2.6	-0.1233	2.6	1.7	0.0019	2.12	5.29	0.1747	5.21	6	-0.0464	3.13	5.29	0.4172	7.69	8.78	-0.0433	2.43	7.68	0.4251	5.88	16.52	-0.0433	2.43	7.68	0.2745	3.03
-0.0433	2.43	7.68	0.4084	7.14	4.66	-0.0433	2.43	7.68	0.4076	6.6	6.58	0.4251	5.88	16.52	0.1366	3.7	5.88	0.3167	3.03	3.51	-0.0484	3.3	2.6	-0.0484	3.3	2.6	0.0019	2.12	5.29	0.4251	5.88	16.52	-0.0464	3.13	5.29	0.4172	7.69	8.78	0.1366	3.7	5.88	0.4251	5.88	16.52	0.0589	2.6	8.38	0.4172	7.69
-0.0433	2.43	7.68	0.4084	7.14	4.66	-0.0433	2.43	7.68	0.4076	6.6	6.58	0.4251	5.88	16.52	0.1366	3.7	5.88	0.3167	3.03	3.51	-0.0484	3.3	2.6	-0.0484	3.3	2.6	0.0019	2.12	5.29	0.4251	5.88	16.52	-0.0464	3.13	5.29	0.1747	5.21	6	0.1366	3.7	5.88	0.4251	5.88	16.52	0.0589	2.6	8.38	0.4172	7.69
-0.0433	2.43	7.68	0.4084	7.14	4.66	-0.0433	2.43	7.68	0.4076	6.6	6.58	0.4251	5.88	16.52	0.1366	3.7	5.88	0.3167	3.03	3.51	-0.0484	3.3	2.6	-0.0484	3.3	2.6	0.0019	2.12	5.29	0.4251	5.88	16.52	-0.0464	3.13	5.29	0.1747	5.21	6	0.1366	3.7	5.88	0.4251	5.88	16.52	0.0589	2.6	8.38	0.4172	7.69
-0.0433	2.43	7.68	0.4084	7.14	4.66	-0.0433	2.43	7.68	0.4076	6.6	6.58	0.4251	5.88	16.52	0.1366	3.7	5.88	0.3167	3.03	3.51	-0.0484	3.3	2.6	-0.0484	3.3	2.6	0.0019	2.12	5.29	0.4251	5.88	16.52	-0.0464	3.13	5.29	0.1747	5.21	6	0.1366	3.7	5.88	0.4251	5.88	16.52	0.0589	2.6	8.38	0.4172	7.69
-0.0433	2.43	7.68	0.4084	7.14	4.66	-0.0433	2.43	7.68	0.4076	6.6	6.58	0.4251	5.88	16.52	0.1366	3.7	5.88	0.3167	3.03	3.51	-0.0484	3.3	2.6	-0.0484	3.3	2.6	0.0019	2.12	5.29	0.4251	5.88	16.52	-0.0464	3.13	5.29	0.1747	5.21	6	0.1366	3.7	5.88	0.4251	5.88	16.52	0.0589	2.6	8.38	0.4172	7.69
-0.0433	2.43	7.68	0.4084	7.14	4.66	-0.0433	2.43	7.68	0.4076	6.6	6.58	0.4251	5.88	16.52	0.1366	3.7	5.88	0.3167	3.03	3.51	-0.0484	3.3	2.6	-0.0484	3.3	2.6	0.0019	2.12	5.29	0.4251	5.88	16.52	-0.0464	3.13	5.29	0.1747	5.21	6	-0.0464	3.13	5.29	0.4251	5.88	16.52	0.0589	2.6	8.38	0.4172	7.69
-0.0433	2.43	7.68	0.4084	7.14	4.66	-0.0433	2.43	7.68	0.4076	6.6	6.58	0.4251	5.88	16.52	0.1366	3.7	5.88	0.3167	3.03	3.51	-0.0484	3.3	2.6	-0.0484	3.3	2.6	0.0019	2.12	5.29	0.4251	5.88	16.52	-0.0464	3.13	5.29	0.1747	5.21	6	-0.0464	3.13	5.29	0.4251	5.88	16.52	0.0589	2.6	8.38	0.4172	7.69
-0.0433	2.43	7.68	0.4084	7.14	4.66	-0.0433	2.43	7.68	0.3167	3.03	3.51	0.4251	5.88	16.52	-0.0433	2.43	7.68	0.4076	6.6	6.58	-0.0484	3.3	2.6	-0.1233	2.6	1.7	0.0589	2.6	8.38	0.4251	5.88	16.52	-0.0464	3.13	5.29	0.1366	3.7	5.88	0.2745	3.03	1.11	0.4251	5.88	16.52	0.1366	3.7	5.88	-0.0433	2.43
0.0589	2.6	8.38	-0.1233	2.6	1.7	0.4076	6.6	6.58	0.4251	5.88	16.52	-0.0433	2.43	7.68	0.3167	3.03	3.51	-0.1233	2.6	1.7	0.0363	2.53	1.54	-0.1233	2.6	1.7	-0.0433	2.43	7.68	0.4251	5.88	16.52	0.0589	2.6	8.38	0.4251	5.88	16.52	0.4084	7.14	4.66	0.4076	6.6	6.58	-0.0345	2.12	4.38	0.4084	7.14
0.0589	2.6	8.38	-0.1233	2.6	1.7	0.4076	6.6	6.58	0.4251	5.88	16.52	-0.0433	2.43	7.68	0.3167	3.03	3.51	-0.1233	2.6	1.7	0.0363	2.53	1.54	-0.1233	2.6	1.7	-0.0433	2.43	7.68	0.4251	5.88	16.52	0.0589	2.6	8.38	0.4251	5.88	16.52	0.4084	7.14	4.66	0.4076	6.6	6.58	-0.0345	2.12	4.38	0.4084	7.14
0.0589	2.6	8.38	-0.0484	3.3	2.6	0.4076	6.6	6.58	0.4251	5.88	16.52	-0.0433	2.43	7.68	0.3167	3.03	3.51	-0.0464	3.13	5.29	-0.1233	2.6	1.7	-0.1233	2.6	1.7	-0.0433	2.43	7.68	0.4251	5.88	16.52	0.0589	2.6	8.38	0.4251	5.88	16.52	0.4084	7.14	4.66	0.4076	6.6	6.58	0.4172	7.69	8.78	0.4084	7.14
0.0589	2.6	8.38	-0.0484	3.3	2.6	0.4076	6.6	6.58	0.4251	5.88	16.52	-0.0433	2.43	7.68	0.3167	3.03	3.51	-0.0464	3.13	5.29	-0.0484	3.3	2.6	-0.1233	2.6	1.7	0.2745	3.03	1.11	0.4251	5.88	16.52	-0.0433	2.43	7.68	0.4251	5.88	16.52	0.1366	3.7	5.88	0.4076	6.6	6.58	0.4172	7.69	8.78	0.4084	7.14
0.0589	2.6	8.38	-0.0484	3.3	2.6	0.4172	7.69	8.78	0.4076	6.6	6.58	0.4251	5.88	16.52	0.1366	3.7	5.88	0.4076	6.6	6.58	-0.0484	3.3	2.6	-0.0484	3.3	2.6	0.0019	2.12	5.29	0.4251	5.88	16.52	-0.0464	3.13	5.29	0.4076	6.6	6.58	0.4172	7.69	8.78	0.4251	5.88	16.52	0.1366	3.7	5.88	0.4251	5.88
0.0589	2.6	8.38	-0.0484	3.3	2.6	0.4172	7.69	8.78	0.4076	6.6	6.58	0.4251	5.88	16.52	0.1366	3.7	5.88	0.4076	6.6	6.58	-0.0484	3.3	2.6	-0.0484	3.3	2.6	0.0019	2.12	5.29	0.4251	5.88	16.52	-0.0464	3.13	5.29	0.4076	6.6	6.58	0.4172	7.69	8.78	0.4251	5.88	16.52	0.1366	3.7	5.88	0.4251	5.88
0.0589	2.6	8.38	-0.0484	3.3	2.6	0.4172	7.69	8.78	0.4076	6.6	6.58	0.4251	5.88	16.52	0.1366	3.7	5.88	0.4076	6.6	6.58	-0.0484	3.3	2.6	-0.0484	3.3	2.6	0.0019	2.12	5.29	0.4251	5.88	16.52	-0.0464	3.13	5.29	0.4076	6.6	6.58	0.4172	7.69	8.78	0.4251	5.88	16.52	0.1366	3.7	5.88	0.4251	5.88
0.0589	2.6	8.38	-0.0484	3.3	2.6	0.4172	7.69	8.78	0.4076	6.6	6.58	0.4251	5.88	16.52	0.1366	3.7	5.88	0.4076	6.6	6.58	-0.0484	3.3	2.6	-0.0484	3.3	2.6	0.0019	2.12	5.29	0.4251	5.88	16.52	-0.0464	3.13	5.29	0.4076	6.6	6.58	0.4172	7.69	8.78	0.4251	5.88	16.52	0.1366	3.7	5.88	0.4251	5.88
0.0589	2.6	8.38	-0.0484	3.3	2.6	0.4172	7.69	8.78	0.4076	6.6	6.58	0.4251	5.88	16.52	0.1366	3.7	5.88	0.4076	6.6	6.58	-0.0484	3.3	2.6	-0.0484	3.3	2.6	0.0019	2.12	5.29	0.4251	5.88	16.52	-0.0464	3.13	5.29	0.4076	6.6	6.58	0.4084	7.14	4.66	0.4251	5.88	16.52	0.1366	3.7	5.88	0.4251	5.88
0.0589	2.6	8.38	-0.0484	3.3	2.6	0.0589	2.6	8.38	0.4076	6.6	6.58	0.4251	5.88	16.52	0.1366	3.7	5.88	0.4076	6.6	6.58	-0.1233	2.6	1.7	-0.0484	3.3	2.6	0.0019	2.12	5.29	0.4251	5.88	16.52	-0.0464	3.13	5.29	0.4251	5.88	16.52	0.0589	2.6	8.38	0.4251	5.88	16.52	0.1366	3.7	5.88	-0.0433	2.43
0.0589	2.6	8.38	-0.0484	3.3	2.6	0.4084	7.14	4.66	0.4076	6.6	6.58	0.4251	5.88	16.52	-0.0464	3.13	5.29	0.3167	3.03	3.51	-0.0484	3.3	2.6	-0.0484	3.3	2.6	0.0019	2.12	5.29	0.4172	7.69	8.78	-0.0464	3.13	5.29	0.1747	5.21	6	0.1366	3.7	5.88	0.4251	5.88	16.52	0.0589	2.6	8.38	0.2745	3.03
0.0589	2.6	8.38	0.4172	7.69	8.78	-0.1233	2.6	1.7	0.4076	6.6	6.58	0.4251	5.88	16.52	-0.0433	2.43	7.68	0.4076	6.6	6.58	-0.0433	2.43	7.68	-0.1233	2.6	1.7	0.4084	7.14	4.66	0.4251	5.88	16.52	-0.0464	3.13	5.29	0.4172	7.69	8.78	0.0589	2.6	8.38	0.4251	5.88	16.52	0.1366	3.7	5.88	0.4076	6.6
0.0589	2.6	8.38	0.4172	7.69	8.78	-0.1233	2.6	1.7	0.4076	6.6	6.58	0.4251	5.88	16.52	-0.0433	2.43	7.68	0.2362	6.25	2.89	-0.1233	2.6	1.7	-0.1233	2.6	1.7	0.4251	5.88	16.52	0.4251	5.88	16.52	-0.0464	3.13	5.29	0.3167	3.03	3.51	0.4172	7.69	8.78	0.4251	5.88	16.52	-0.0433	2.43	7.68	-0.0464	3.13
0.0589	2.6	8.38	0.4172	7.69	8.78	-0.1233	2.6	1.7	0.4076	6.6	6.58	0.4251	5.88	16.52	-0.0433	2.43	7.68	0.3167	3.03	3.51	0.1366	3.7	5.88	-0.0484	3.3	2.6	0.0019	2.12	5.29	0.4251	5.88	16.52	-0.0464	3.13	5.29	0.4251	5.88	16.52	-0.0433	2.43	7.68	0.4251	5.88	16.52	0.1366	3.7	5.88	0.4172	7.69
0.0589	2.6	8.38	0.4172	7.69	8.78	-0.1233	2.6	1.7	0.4076	6.6	6.58	0.4251	5.88	16.52	-0.0433	2.43	7.68	0.3167	3.03	3.51	0.1366	3.7	5.88	-0.0484	3.3	2.6	0.0019	2.12	5.29	0.4251	5.88	16.52	-0.0464	3.13	5.29	0.4251	5.88	16.52	-0.0433	2.43	7.68	0.4251	5.88	16.52	0.1366	3.7	5.88	0.4172	7.69
0.0589	2.6	8.38	0.4172	7.69	8.78	-0.1233	2.6	1.7	0.4076	6.6	6.58	0.4251	5.88	16.52	-0.0433	2.43	7.68	0.3167	3.03	3.51	0.1366	3.7	5.88	-0.0484	3.3	2.6	0.0019	2.12	5.29	0.4251	5.88	16.52	-0.0464	3.13	5.29	0.4251	5.88	16.52	-0.0433	2.43	7.68	0.4251	5.88	16.52	0.1366	3.7	5.88	0.1747	5.21
0.0589	2.6	8.38	0.4172	7.69	8.78	-0.1233	2.6	1.7	0.4076	6.6	6.58	0.4251	5.88	16.52	-0.0433	2.43	7.68	0.3167	3.03	3.51	-0.0484	3.3	2.6	-0.1233	2.6	1.7	0.1366	3.7	5.88	0.4251	5.88	16.52	-0.0464	3.13	5.29	0.4172	7.69	8.78	0.1366	3.7	5.88	0.4251	5.88	16.52	-0.0433	2.43	7.68	0.4084	7.14
0.0589	2.6	8.38	0.4172	7.69	8.78	-0.1233	2.6	1.7	0.4076	6.6	6.58	0.4251	5.88	16.52	-0.0433	2.43	7.68	0.3167	3.03	3.51	-0.0101	1.79	2.58	-0.1233	2.6	1.7	0.4251	5.88	16.52	0.4076	6.6	6.58	-0.0464	3.13	5.29	0.1747	5.21	6	0.1366	3.7	5.88	0.4251	5.88	16.52	0.0589	2.6	8.38	0.0589	2.6
0.0589	2.6	8.38	0.4172	7.69	8.78	-0.1233	2.6	1.7	0.4076	6.6	6.58	0.4251	5.88	16.52	-0.0433	2.43	7.68	0.3167	3.03	3.51	-0.0101	1.79	2.58	-0.1233	2.6	1.7	-0.0433	2.43	7.68	0.4251	5.88	16.52	-0.0464	3.13	5.29	0.4084	7.14	4.66	0.1366	3.7	5.88	0.4251	5.88	16.52	0.0589	2.6	8.38	0.0589	2.6
0.0589	2.6	8.38	0.4172	7.69	8.78	-0.1233	2.6	1.7	0.4076	6.6	6.58	0.4251	5.88	16.52	-0.0433	2.43	7.68	0.3167	3.03	3.51	-0.0101	1.79	2.58	-0.0484	3.3	2.6	0.0019	2.12	5.29	0.4251	5.88	16.52	-0.0464	3.13	5.29	0.4084	7.14	4.66	0.1366	3.7	5.88	0.4251	5.88	16.52	0.0589	2.6	8.38	0.0589	2.6
0.0589	2.6	8.38	0.4172	7.69	8.78	-0.1233	2.6	1.7	0.3167	3.03	3.51	0.4251	5.88	16.52	-0.0433	2.43	7.68	0.3167	3.03	3.51	-0.0484	3.3	2.6	-0.1233	2.6	1.7	0.4251	5.88	16.52	0.4251	5.88	16.52	-0.0464	3.13	5.29	0.3167	3.03	3.51	0.4172	7.69	8.78	0.4251	5.88	16.52	-0.0433	2.43	7.68	-0.0433	2.43
0.0589	2.6	8.38	0.4172	7.69	8.78	-0.0345	2.12	4.38	0.3167	3.03	3.51	0.4172	7.69	8.78	-0.0433	2.43	7.68	0.3167	3.03	3.51	0.1747	5.21	6	-0.1233	2.6	1.7	-0.0433	2.43	7.68	0.1747	5.21	6	-0.0464	3.13	5.29	0.4076	6.6	6.58	-0.0464	3.13	5.29	0.4251	5.88	16.52	0.0589	2.6	8.38	0.0589	2.6
0.0589	2.6	8.38	0.4172	7.69	8.78	0.0589	2.6	8.38	0.4076	6.6	6.58	0.4251	5.88	16.52	-0.0345	2.12	4.38	0.1366	3.7	5.88	-0.0101	1.79	2.58	-0.1233	2.6	1.7	0.0019	2.12	5.29	0.4251	5.88	16.52	-0.0464	3.13	5.29	0.1747	5.21	6	0.0589	2.6	8.38	0.4251	5.88	16.52	0.1366	3.7	5.88	0.4251	5.88
0.0589	2.6	8.38	0.4172	7.69	8.78	0.0589	2.6	8.38	0.4076	6.6	6.58	0.4251	5.88	16.52	-0.0433	2.43	7.68	0.3167	3.03	3.51	0.1366	3.7	5.88	-0.0484	3.3	2.6	0.0019	2.12	5.29	0.4251	5.88	16.52	-0.0464	3.13	5.29	0.4251	5.88	16.52	0.4172	7.69	8.78	0.4251	5.88	16.52	0.1366	3.7	5.88	-0.0345	2.12
0.0589	2.6	8.38	0.4172	7.69	8.78	0.0589	2.6	8.38	0.3167	3.03	3.51	0.4172	7.69	8.78	-0.0433	2.43	7.68	0.3167	3.03	3.51	0.1747	5.21	6	-0.1233	2.6	1.7	-0.0433	2.43	7.68	0.1747	5.21	6	-0.0464	3.13	5.29	0.4076	6.6	6.58	-0.0464	3.13	5.29	0.4251	5.88	16.52	0.0589	2.6	8.38	0.0589	2.6
0.0589	2.6	8.38	0.4172	7.69	8.78	0.0589	2.6	8.38	0.3167	3.03	3.51	0.4251	5.88	16.52	0.1366	3.7	5.88	0.3167	3.03	3.51	-0.0484	3.3	2.6	-0.0484	3.3	2.6	0.0019	2.12	5.29	0.4251	5.88	16.52	-0.0464	3.13	5.29	0.1747	5.21	6	0.1366	3.7	5.88	0.4251	5.88	16.52	0.1366	3.7	5.88	-0.0433	2.43
0.0589	2.6	8.38	0.4172	7.69	8.78	0.0589	2.6	8.38	0.3167	3.03	3.51	0.4251	5.88	16.52	0.1366	3.7	5.88	0.3167	3.03	3.51	-0.0484	3.3	2.6	-0.0484	3.3	2.6	0.0019	2.12	5.29	0.4251	5.88	16.52	-0.0464	3.13	5.29	0.1747	5.21	6	0.1366	3.7	5.88	0.4251	5.88	16.52	0.1366	3.7	5.88	-0.0433	2.43
0.0589	2.6	8.38	0.4172	7.69	8.78	0.0589	2.6	8.38	0.3167	3.03	3.51	0.4251	5.88	16.52	0.1366	3.7	5.88	0.3167	3.03	3.51	-0.0484	3.3	2.6	-0.0484	3.3	2.6	0.0019	2.12	5.29	0.4251	5.88	16.52	-0.0464	3.13	5.29	0.1747	5.21	6	0.1366	3.7	5.88	0.4251	5.88	16.52	0.1366	3.7	5.88	-0.0433	2.43
0.0589	2.6	8.38	0.4172	7.69	8.78	0.0589	2.6	8.38	0.3167	3.03	3.51	0.4251	5.88	16.52	0.1366	3.7	5.88	0.3167	3.03	3.51	-0.0484	3.3	2.6	-0.0484	3.3	2.6	0.0019	2.12	5.29	0.4251	5.88	16.52	-0.0464	3.13	5.29	0.1747	5.21	6	0.4084	7.14	4.66	0.4251	5.88	16.52	0.1366	3.7	5.88	-0.0433	2.43
0.0589	2.6	8.38	0.4172	7.69	8.78	0.0589	2.6	8.38	0.3167	3.03	3.51	0.4251	5.88	16.52	0.1366	3.7	5.88	0.3167	3.03	3.51	-0.0484	3.3	2.6	-0.0484	3.3	2.6	0.0019	2.12	5.29	0.4251	5.88	16.52	-0.0464	3.13	5.29	0.1747	5.21	6	0.4084	7.14	4.66	0.4251	5.88	16.52	0.1366	3.7	5.88	-0.0433	2.43
0.0589	2.6	8.38	0.4172	7.69	8.78	0.0589	2.6	8.38	0.3167	3.03	3.51	0.4251	5.88	16.52	0.1366	3.7	5.88	0.3167	3.03	3.51	-0.0484	3.3	2.6	-0.0484	3.3	2.6	0.0589	2.6	8.38	0.4251	5.88	16.52	-0.0464	3.13	5.29	0.1747	5.21	6	0.4172	7.69	8.78	0.4251	5.88	16.52	0.1366	3.7	5.88	-0.0433	2.43
0.0589	2.6	8.38	-0.0101	1.79	2.58	-0.1233	2.6	1.7	0.4076	6.6	6.58	0.4251	5.88	16.52	-0.0433	2.43	7.68	0.3167	3.03	3.51	-0.0464	3.13	5.29	-0.1233	2.6	1.7	0.4172	7.69	8.78	0.4251	5.88	16.52	-0.0464	3.13	5.29	0.4084	7.14	4.66	0.0589	2.6	8.38	-0.0433	2.43	7.68	-0.0433	2.43	7.68	0.2745	3.03
0.0589	2.6	8.38	-0.0101	1.79	2.58	-0.1233	2.6	1.7	0.4076	6.6	6.58	0.4251	5.88	16.52	-0.0433	2.43	7.68	0.3167	3.03	3.51	0.0363	2.53	1.54	0.2745	3.03	1.11	0.4172	7.69	8.78	0.4251	5.88	16.52	-0.0464	3.13	5.29	0.1366	3.7	5.88	0.0589	2.6	8.38	0.4251	5.88	16.52	0.1366	3.7	5.88	-0.0433	2.43
0.0589	2.6	8.38	0.4251	5.88	16.52	-0.1233	2.6	1.7	0.4076	6.6	6.58	0.4251	5.88	16.52	-0.0433	2.43	7.68	0.4076	6.6	6.58	-0.0484	3.3	2.6	-0.1233	2.6	1.7	0.0019	2.12	5.29	0.4251	5.88	16.52	-0.0464	3.13	5.29	0.4251	5.88	16.52	-0.0433	2.43	7.68	0.4251	5.88	16.52	0.1366	3.7	5.88	0.4076	6.6
0.0589	2.6	8.38	0.4251	5.88	16.52	-0.1233	2.6	1.7	0.4076	6.6	6.58	0.4251	5.88	16.52	-0.0433	2.43	7.68	0.4076	6.6	6.58	-0.0484	3.3	2.6	-0.1233	2.6	1.7	0.0019	2.12	5.29	0.4251	5.88	16.52	-0.0464	3.13	5.29	0.4251	5.88	16.52	-0.0433	2.43	7.68	0.4251	5.88	16.52	0.1366	3.7	5.88	0.4076	6.6
0.0589	2.6	8.38	0.4251	5.88	16.52	-0.1233	2.6	1.7	0.4076	6.6	6.58	0.4251	5.88	16.52	-0.0433	2.43	7.68	0.4076	6.6	6.58	-0.0484	3.3	2.6	-0.1233	2.6	1.7	0.0019	2.12	5.29	0.4251	5.88	16.52	-0.0464	3.13	5.29	0.4251	5.88	16.52	-0.0433	2.43	7.68	0.4251	5.88	16.52	-0.0433	2.43	7.68	0.4076	6.6
0.0589	2.6	8.38	0.4251	5.88	16.52	-0.0484	3.3	2.6	0.4076	6.6	6.58	0.4251	5.88	16.52	-0.0433	2.43	7.68	0.4076	6.6	6.58	-0.0484	3.3	2.6	-0.0484	3.3	2.6	0.4172	7.69	8.78	0.4251	5.88	16.52	-0.0464	3.13	5.29	-0.0464	3.13	5.29	0.0589	2.6	8.38	0.4251	5.88	16.52	0.1366	3.7	5.88	0.1366	3.7
0.0589	2.6	8.38	0.1747	5.21	6	0.0589	2.6	8.38	0.4076	6.6	6.58	0.4251	5.88	16.52	-0.1233	2.6	1.7	0.3167	3.03	3.51	-0.0345	2.12	4.38	-0.1233	2.6	1.7	-0.0433	2.43	7.68	0.4251	5.88	16.52	-0.0464	3.13	5.29	0.0589	2.6	8.38	-0.0464	3.13	5.29	0.4251	5.88	16.52	0.0589	2.6	8.38	0.4251	5.88
0.0589	2.6	8.38	0.1747	5.21	6	0.0589	2.6	8.38	0.3167	3.03	3.51	0.4251	5.88	16.52	0.0589	2.6	8.38	0.3167	3.03	3.51	-0.0484	3.3	2.6	-0.0484	3.3	2.6	0.0589	2.6	8.38	0.4251	5.88	16.52	-0.0464	3.13	5.29	0.1747	5.21	6	0.4076	6.6	6.58	0.4251	5.88	16.52	0.1366	3.7	5.88	0.4076	6.6
0.0589	2.6	8.38	0.4084	7.14	4.66	0.4172	7.69	8.78	0.4076	6.6	6.58	0.4251	5.88	16.52	-0.0433	2.43	7.68	0.1747	5.21	6	-0.0101	1.79	2.58	-0.0484	3.3	2.6	0.0019	2.12	5.29	0.4251	5.88	16.52	-0.0464	3.13	5.29	0.1747	5.21	6	0.0589	2.6	8.38	0.4251	5.88	16.52	-0.0464	3.13	5.29	0.4251	5.88
0.0589	2.6	8.38	0.4084	7.14	4.66	-0.0345	2.12	4.38	0.4076	6.6	6.58	0.4251	5.88	16.52	-0.0433	2.43	7.68	0.3167	3.03	3.51	-0.0101	1.79	2.58	-0.1233	2.6	1.7	0.0589	2.6	8.38	0.4251	5.88	16.52	-0.0464	3.13	5.29	0.1366	3.7	5.88	-0.0433	2.43	7.68	0.4251	5.88	16.52	0.1366	3.7	5.88	-0.0433	2.43
0.0589	2.6	8.38	0.4084	7.14	4.66	-0.0345	2.12	4.38	0.3167	3.03	3.51	0.4251	5.88	16.52	0.1366	3.7	5.88	0.3167	3.03	3.51	-0.0484	3.3	2.6	-0.0484	3.3	2.6	0.0589	2.6	8.38	0.4251	5.88	16.52	-0.0464	3.13	5.29	0.1747	5.21	6	0.4172	7.69	8.78	0.4251	5.88	16.52	0.1366	3.7	5.88	0.4076	6.6
0.0589	2.6	8.38	0.4084	7.14	4.66	-0.0433	2.43	7.68	0.4076	6.6	6.58	0.4251	5.88	16.52	0.1366	3.7	5.88	0.3167	3.03	3.51	-0.1233	2.6	1.7	-0.1233	2.6	1.7	0.0019	2.12	5.29	0.4251	5.88	16.52	-0.0464	3.13	5.29	0.4172	7.69	8.78	0.1366	3.7	5.88	0.4251	5.88	16.52	-0.0464	3.13	5.29	0.2745	3.03
0.0589	2.6	8.38	0.4084	7.14	4.66	-0.0433	2.43	7.68	0.4076	6.6	6.58	0.4251	5.88	16.52	0.1366	3.7	5.88	0.3167	3.03	3.51	-0.0484	3.3	2.6	-0.1233	2.6	1.7	0.0019	2.12	5.29	0.4251	5.88	16.52	-0.0464	3.13	5.29	0.1747	5.21	6	0.1366	3.7	5.88	0.4251	5.88	16.52	-0.0464	3.13	5.29	0.2745	3.03
0.0589	2.6	8.38	0.4084	7.14	4.66	-0.0433	2.43	7.68	0.4076	6.6	6.58	0.4251	5.88	16.52	0.1366	3.7	5.88	0.3167	3.03	3.51	-0.0484	3.3	2.6	-0.1233	2.6	1.7	0.0019	2.12	5.29	0.4251	5.88	16.52	-0.0464	3.13	5.29	0.1747	5.21	6	0.1366	3.7	5.88	0.4251	5.88	16.52	-0.0464	3.13	5.29	0.2745	3.03
0.0589	2.6	8.38	0.4084	7.14	4.66	-0.0433	2.43	7.68	0.4076	6.6	6.58	0.4251	5.88	16.52	0.1366	3.7	5.88	0.3167	3.03	3.51	-0.0484	3.3	2.6	-0.1233	2.6	1.7	0.0019	2.12	5.29	0.4251	5.88	16.52	-0.0464	3.13	5.29	0.1747	5.21	6	0.1366	3.7	5.88	0.4251	5.88	16.52	-0.0464	3.13	5.29	0.2745	3.03
0.0589	2.6	8.38	0.4084	7.14	4.66	0.0589	2.6	8.38	0.4076	6.6	6.58	0.4251	5.88	16.52	0.1366	3.7	5.88	0.3167	3.03	3.51	-0.1233	2.6	1.7	-0.1233	2.6	1.7	0.0019	2.12	5.29	0.4251	5.88	16.52	-0.0464	3.13	5.29	-0.0101	1.79	2.58	-0.0464	3.13	5.29	0.4251	5.88	16.52	0.0589	2.6	8.38	0.4076	6.6
0.0589	2.6	8.38	0.4084	7.14	4.66	0.0589	2.6	8.38	0.4076	6.6	6.58	0.4251	5.88	16.52	-0.1233	2.6	1.7	0.4172	7.69	8.78	-0.0101	1.79	2.58	-0.0484	3.3	2.6	0.0019	2.12	5.29	0.4251	5.88	16.52	-0.0464	3.13	5.29	0.1747	5.21	6	0.1366	3.7	5.88	0.4251	5.88	16.52	0.0589	2.6	8.38	0.2745	3.03
0.0589	2.6	8.38	0.4084	7.14	4.66	0.0589	2.6	8.38	0.4076	6.6	6.58	0.4251	5.88	16.52	-0.1233	2.6	1.7	0.3167	3.03	3.51	-0.0345	2.12	4.38	-0.1233	2.6	1.7	0.0019	2.12	5.29	0.2362	6.25	2.89	-0.0464	3.13	5.29	-0.0101	1.79	2.58	-0.0464	3.13	5.29	0.4251	5.88	16.52	0.0589	2.6	8.38	0.4251	5.88
0.0589	2.6	8.38	0.4084	7.14	4.66	0.0589	2.6	8.38	0.4076	6.6	6.58	0.4251	5.88	16.52	-0.0433	2.43	7.68	0.4076	6.6	6.58	-0.0101	1.79	2.58	-0.0484	3.3	2.6	0.0019	2.12	5.29	0.4251	5.88	16.52	-0.0464	3.13	5.29	0.4251	5.88	16.52	0.0589	2.6	8.38	0.4251	5.88	16.52	0.0589	2.6	8.38	0.2745	3.03
0.0589	2.6	8.38	0.4084	7.14	4.66	0.0589	2.6	8.38	0.3167	3.03	3.51	0.4251	5.88	16.52	0.1366	3.7	5.88	0.3167	3.03	3.51	-0.0484	3.3	2.6	-0.0484	3.3	2.6	0.0019	2.12	5.29	0.4251	5.88	16.52	-0.0464	3.13	5.29	0.1747	5.21	6	0.0589	2.6	8.38	0.4251	5.88	16.52	0.0589	2.6	8.38	0.4084	7.14
0.0589	2.6	8.38	0.4084	7.14	4.66	0.0589	2.6	8.38	0.3167	3.03	3.51	0.4251	5.88	16.52	0.1366	3.7	5.88	0.3167	3.03	3.51	-0.0484	3.3	2.6	-0.0484	3.3	2.6	0.0589	2.6	8.38	0.4251	5.88	16.52	-0.0464	3.13	5.29	-0.0101	1.79	2.58	0.4076	6.6	6.58	0.4251	5.88	16.52	0.1366	3.7	5.88	-0.0433	2.43
0.0589	2.6	8.38	0.4084	7.14	4.66	0.0589	2.6	8.38	0.3167	3.03	3.51	0.4251	5.88	16.52	0.1366	3.7	5.88	0.3167	3.03	3.51	-0.0484	3.3	2.6	-0.0484	3.3	2.6	0.0589	2.6	8.38	0.4251	5.88	16.52	-0.0464	3.13	5.29	0.1747	5.21	6	0.1366	3.7	5.88	0.4251	5.88	16.52	0.1366	3.7	5.88	0.1366	3.7
0.0589	2.6	8.38	0.4084	7.14	4.66	0.0589	2.6	8.38	0.3167	3.03	3.51	0.4251	5.88	16.52	0.1366	3.7	5.88	0.3167	3.03	3.51	-0.0484	3.3	2.6	-0.0484	3.3	2.6	0.0589	2.6	8.38	0.4251	5.88	16.52	-0.0464	3.13	5.29	0.1747	5.21	6	0.4172	7.69	8.78	0.4251	5.88	16.52	0.1366	3.7	5.88	0.4076	6.6
0.0589	2.6	8.38	0.4084	7.14	4.66	0.0589	2.6	8.38	0.3167	3.03	3.51	0.4251	5.88	16.52	0.1366	3.7	5.88	0.3167	3.03	3.51	-0.0484	3.3	2.6	-0.0484	3.3	2.6	0.0589	2.6	8.38	0.4251	5.88	16.52	-0.0464	3.13	5.29	0.1747	5.21	6	0.4172	7.69	8.78	0.4251	5.88	16.52	0.1366	3.7	5.88	0.4076	6.6
0.0589	2.6	8.38	0.4084	7.14	4.66	0.0589	2.6	8.38	0.3167	3.03	3.51	0.4251	5.88	16.52	0.1366	3.7	5.88	0.3167	3.03	3.51	-0.0484	3.3	2.6	-0.0484	3.3	2.6	0.0589	2.6	8.38	0.4251	5.88	16.52	-0.0464	3.13	5.29	0.1747	5.21	6	0.4172	7.69	8.78	0.4251	5.88	16.52	0.1366	3.7	5.88	-0.0433	2.43
0.0589	2.6	8.38	0.4084	7.14	4.66	0.0589	2.6	8.38	0.3167	3.03	3.51	0.4251	5.88	16.52	0.1366	3.7	5.88	0.3167	3.03	3.51	-0.0484	3.3	2.6	-0.0484	3.3	2.6	0.0589	2.6	8.38	0.4251	5.88	16.52	-0.0464	3.13	5.29	0.1747	5.21	6	0.4172	7.69	8.78	0.4251	5.88	16.52	0.1366	3.7	5.88	-0.0433	2.43
0.0589	2.6	8.38	0.4084	7.14	4.66	0.0589	2.6	8.38	0.3167	3.03	3.51	0.4251	5.88	16.52	0.1366	3.7	5.88	0.3167	3.03	3.51	-0.0484	3.3	2.6	-0.0484	3.3	2.6	0.0589	2.6	8.38	0.4251	5.88	16.52	-0.0464	3.13	5.29	0.1747	5.21	6	0.4172	7.69	8.78	0.4251	5.88	16.52	0.1366	3.7	5.88	-0.0433	2.43
0.0589	2.6	8.38	0.4084	7.14	4.66	0.0589	2.6	8.38	0.3167	3.03	3.51	0.4251	5.88	16.52	0.1366	3.7	5.88	0.3167	3.03	3.51	-0.0484	3.3	2.6	-0.0484	3.3	2.6	0.0589	2.6	8.38	0.4251	5.88	16.52	-0.0464	3.13	5.29	0.1747	5.21	6	0.4172	7.69	8.78	0.4251	5.88	16.52	0.1366	3.7	5.88	-0.0433	2.43
0.0589	2.6	8.38	0.4084	7.14	4.66	0.0589	2.6	8.38	0.3167	3.03	3.51	0.4251	5.88	16.52	0.1366	3.7	5.88	0.3167	3.03	3.51	-0.0484	3.3	2.6	-0.0484	3.3	2.6	0.0589	2.6	8.38	0.4251	5.88	16.52	-0.0464	3.13	5.29	0.1747	5.21	6	0.4172	7.69	8.78	0.4251	5.88	16.52	0.1366	3.7	5.88	-0.0433	2.43
0.0589	2.6	8.38	0.4084	7.14	4.66	0.0589	2.6	8.38	0.3167	3.03	3.51	0.4251	5.88	16.52	0.1366	3.7	5.88	0.3167	3.03	3.51	-0.0484	3.3	2.6	-0.0484	3.3	2.6	0.0589	2.6	8.38	0.4251	5.88	16.52	-0.0464	3.13	5.29	0.1747	5.21	6	0.4172	7.69	8.78	0.4251	5.88	16.52	0.1366	3.7	5.88	-0.0433	2.43
0.0589	2.6	8.38	0.4084	7.14	4.66	0.0589	2.6	8.38	0.3167	3.03	3.51	0.4251	5.88	16.52	0.1366	3.7	5.88	0.3167	3.03	3.51	-0.0484	3.3	2.6	-0.0484	3.3	2.6	0.0589	2.6	8.38	0.4251	5.88	16.52	-0.0464	3.13	5.29	0.1747	5.21	6	0.4172	7.69	8.78	0.4251	5.88	16.52	0.0589	2.6	8.38	-0.0433	2.43
0.0589	2.6	8.38	0.4084	7.14	4.66	0.0589	2.6	8.38	0.3167	3.03	3.51	0.4251	5.88	16.52	0.1366	3.7	5.88	0.3167	3.03	3.51	-0.0484	3.3	2.6	-0.0484	3.3	2.6	0.0589	2.6	8.38	0.4251	5.88	16.52	-0.0464	3.13	5.29	0.1747	5.21	6	0.4172	7.69	8.78	0.4251	5.88	16.52	0.0589	2.6	8.38	-0.0433	2.43
0.4084	7.14	4.66	-0.0484	3.3	2.6	0.4076	6.6	6.58	0.4172	7.69	8.78	-0.0433	2.43	7.68	0.4076	6.6	6.58	-0.1233	2.6	1.7	0.0589	2.6	8.38	-0.1233	2.6	1.7	0.3167	3.03	3.51	0.4076	6.6	6.58	0.1366	3.7	5.88	0.4172	7.69	8.78	0.4076	6.6	6.58	0.4076	6.6	6.58	0.0589	2.6	8.38	0.4172	7.69
0.4084	7.14	4.66	0.4172	7.69	8.78	-0.1233	2.6	1.7	0.4076	6.6	6.58	0.4251	5.88	16.52	-0.0433	2.43	7.68	0.3167	3.03	3.51	-0.0484	3.3	2.6	-0.1233	2.6	1.7	0.4251	5.88	16.52	0.4251	5.88	16.52	-0.0464	3.13	5.29	0.3167	3.03	3.51	0.4172	7.69	8.78	0.4251	5.88	16.52	-0.0433	2.43	7.68	-0.0464	3.13
0.4084	7.14	4.66	0.4172	7.69	8.78	-0.1233	2.6	1.7	0.4076	6.6	6.58	0.4251	5.88	16.52	-0.0433	2.43	7.68	0.3167	3.03	3.51	-0.0464	3.13	5.29	-0.1233	2.6	1.7	0.4251	5.88	16.52	0.4251	5.88	16.52	-0.0464	3.13	5.29	0.3167	3.03	3.51	0.4172	7.69	8.78	0.4251	5.88	16.52	-0.0433	2.43	7.68	-0.0464	3.13
0.4084	7.14	4.66	0.4172	7.69	8.78	-0.1233	2.6	1.7	0.4076	6.6	6.58	0.4251	5.88	16.52	-0.0433	2.43	7.68	0.3167	3.03	3.51	-0.0464	3.13	5.29	-0.1233	2.6	1.7	0.4251	5.88	16.52	0.4251	5.88	16.52	-0.0464	3.13	5.29	0.3167	3.03	3.51	0.4172	7.69	8.78	0.4251	5.88	16.52	-0.0433	2.43	7.68	-0.0464	3.13
0.4084	7.14	4.66	0.4172	7.69	8.78	-0.0484	3.3	2.6	0.4076	6.6	6.58	0.4251	5.88	16.52	-0.0433	2.43	7.68	0.3167	3.03	3.51	0.0589	2.6	8.38	-0.0484	3.3	2.6	0.4172	7.69	8.78	0.1747	5.21	6	-0.0464	3.13	5.29	0.4084	7.14	4.66	-0.0464	3.13	5.29	0.4251	5.88	16.52	0.2745	3.03	1.11	0.4172	7.69
0.4084	7.14	4.66	0.4172	7.69	8.78	-0.0484	3.3	2.6	0.3167	3.03	3.51	0.4251	5.88	16.52	-0.0433	2.43	7.68	0.3167	3.03	3.51	-0.0484	3.3	2.6	-0.1233	2.6	1.7	0.4251	5.88	16.52	0.4251	5.88	16.52	-0.0464	3.13	5.29	0.3167	3.03	3.51	0.4172	7.69	8.78	0.4251	5.88	16.52	-0.0433	2.43	7.68	-0.0464	3.13
0.4084	7.14	4.66	0.4172	7.69	8.78	0.4172	7.69	8.78	0.0549	3.57	2.33	0.4251	5.88	16.52	-0.0433	2.43	7.68	0.4076	6.6	6.58	0.0549	3.57	2.33	0.0325	2.7	2.3	0.0019	2.12	5.29	0.4251	5.88	16.52	-0.0464	3.13	5.29	0.1366	3.7	5.88	-0.0433	2.43	7.68	0.4251	5.88	16.52	0.1366	3.7	5.88	0.4251	5.88
0.4084	7.14	4.66	0.4172	7.69	8.78	0.4172	7.69	8.78	0.3167	3.03	3.51	0.4251	5.88	16.52	-0.0433	2.43	7.68	0.4076	6.6	6.58	0.1366	3.7	5.88	-0.1233	2.6	1.7	-0.0484	3.3	2.6	0.4251	5.88	16.52	-0.0464	3.13	5.29	0.0589	2.6	8.38	-0.0433	2.43	7.68	0.4172	7.69	8.78	0.1366	3.7	5.88	0.4076	6.6
0.4084	7.14	4.66	0.4172	7.69	8.78	0.4172	7.69	8.78	0.3167	3.03	3.51	0.4251	5.88	16.52	-0.0433	2.43	7.68	0.3167	3.03	3.51	-0.0484	3.3	2.6	-0.0484	3.3	2.6	0.0019	2.12	5.29	0.4251	5.88	16.52	-0.0464	3.13	5.29	0.0589	2.6	8.38	-0.0433	2.43	7.68	0.4251	5.88	16.52	0.1366	3.7	5.88	0.4076	6.6
0.4084	7.14	4.66	0.4172	7.69	8.78	0.4172	7.69	8.78	0.3167	3.03	3.51	0.4251	5.88	16.52	-0.0433	2.43	7.68	0.3167	3.03	3.51	0.0549	3.57	2.33	-0.0484	3.3	2.6	0.0019	2.12	5.29	0.4251	5.88	16.52	-0.0464	3.13	5.29	0.1366	3.7	5.88	-0.0433	2.43	7.68	0.4251	5.88	16.52	0.1366	3.7	5.88	0.4251	5.88
0.4084	7.14	4.66	0.4172	7.69	8.78	0.4172	7.69	8.78	0.3167	3.03	3.51	0.4251	5.88	16.52	-0.0433	2.43	7.68	0.3167	3.03	3.51	0.0549	3.57	2.33	-0.0484	3.3	2.6	0.0019	2.12	5.29	0.4251	5.88	16.52	-0.0464	3.13	5.29	0.1366	3.7	5.88	-0.0433	2.43	7.68	0.4251	5.88	16.52	0.1366	3.7	5.88	0.4251	5.88
0.4084	7.14	4.66	0.4172	7.69	8.78	0.4172	7.69	8.78	0.3167	3.03	3.51	0.4251	5.88	16.52	-0.0433	2.43	7.68	0.3167	3.03	3.51	0.0549	3.57	2.33	-0.0484	3.3	2.6	0.0019	2.12	5.29	0.4251	5.88	16.52	-0.0464	3.13	5.29	0.1366	3.7	5.88	-0.0433	2.43	7.68	0.4251	5.88	16.52	0.1366	3.7	5.88	0.4251	5.88
0.4084	7.14	4.66	0.4172	7.69	8.78	-0.0433	2.43	7.68	0.4076	6.6	6.58	0.4251	5.88	16.52	-0.1233	2.6	1.7	0.4172	7.69	8.78	-0.0101	1.79	2.58	-0.0484	3.3	2.6	0.0019	2.12	5.29	0.4251	5.88	16.52	-0.0464	3.13	5.29	0.1747	5.21	6	0.1366	3.7	5.88	0.4251	5.88	16.52	0.1366	3.7	5.88	0.2745	3.03
0.4084	7.14	4.66	0.4172	7.69	8.78	-0.0433	2.43	7.68	0.4076	6.6	6.58	0.4251	5.88	16.52	-0.1233	2.6	1.7	0.4172	7.69	8.78	-0.0101	1.79	2.58	-0.0484	3.3	2.6	0.0019	2.12	5.29	0.4251	5.88	16.52	-0.0464	3.13	5.29	0.1747	5.21	6	0.1366	3.7	5.88	0.4251	5.88	16.52	0.1366	3.7	5.88	0.2745	3.03
0.4084	7.14	4.66	0.4172	7.69	8.78	0.0589	2.6	8.38	0.4076	6.6	6.58	0.4251	5.88	16.52	-0.1233	2.6	1.7	0.4172	7.69	8.78	-0.0101	1.79	2.58	-0.0484	3.3	2.6	0.0019	2.12	5.29	0.4251	5.88	16.52	-0.0464	3.13	5.29	0.1747	5.21	6	0.4172	7.69	8.78	0.4251	5.88	16.52	0.1366	3.7	5.88	0.2745	3.03
0.4084	7.14	4.66	0.4251	5.88	16.52	-0.1233	2.6	1.7	0.4076	6.6	6.58	0.4251	5.88	16.52	-0.0433	2.43	7.68	0.3167	3.03	3.51	-0.0345	2.12	4.38	-0.0484	3.3	2.6	0.0019	2.12	5.29	0.4251	5.88	16.52	-0.0464	3.13	5.29	0.1747	5.21	6	0.1366	3.7	5.88	0.4251	5.88	16.52	0.1366	3.7	5.88	0.4172	7.69
0.4084	7.14	4.66	0.4251	5.88	16.52	0.0589	2.6	8.38	0.4076	6.6	6.58	0.4251	5.88	16.52	-0.0433	2.43	7.68	0.1747	5.21	6	-0.0101	1.79	2.58	-0.0484	3.3	2.6	0.0019	2.12	5.29	0.4251	5.88	16.52	-0.0464	3.13	5.29	0.1747	5.21	6	0.0589	2.6	8.38	0.4251	5.88	16.52	0.1366	3.7	5.88	0.4076	6.6
0.4084	7.14	4.66	0.4084	7.14	4.66	-0.0484	3.3	2.6	0.4076	6.6	6.58	0.4251	5.88	16.52	-0.0433	2.43	7.68	0.3167	3.03	3.51	0.1366	3.7	5.88	-0.0484	3.3	2.6	0.4172	7.69	8.78	0.1747	5.21	6	-0.0464	3.13	5.29	0.4172	7.69	8.78	0.4172	7.69	8.78	0.4251	5.88	16.52	0.2745	3.03	1.11	0.4172	7.69
0.4084	7.14	4.66	0.4084	7.14	4.66	0.4172	7.69	8.78	0.4076	6.6	6.58	0.4251	5.88	16.52	-0.0345	2.12	4.38	0.4084	7.14	4.66	-0.0433	2.43	7.68	-0.0484	3.3	2.6	0.0019	2.12	5.29	0.4251	5.88	16.52	-0.0464	3.13	5.29	0.4084	7.14	4.66	0.0589	2.6	8.38	0.4251	5.88	16.52	0.4172	7.69	8.78	0.2745	3.03
0.4084	7.14	4.66	0.4084	7.14	4.66	0.4172	7.69	8.78	0.4076	6.6	6.58	0.4251	5.88	16.52	-0.0345	2.12	4.38	0.4084	7.14	4.66	-0.0433	2.43	7.68	-0.0484	3.3	2.6	0.0019	2.12	5.29	0.4251	5.88	16.52	-0.0464	3.13	5.29	0.4084	7.14	4.66	0.0589	2.6	8.38	0.4251	5.88	16.52	0.4172	7.69	8.78	0.2745	3.03
0.4084	7.14	4.66	0.4084	7.14	4.66	0.0589	2.6	8.38	0.4076	6.6	6.58	0.4251	5.88	16.52	0.1366	3.7	5.88	0.3167	3.03	3.51	-0.0484	3.3	2.6	-0.1233	2.6	1.7	0.0019	2.12	5.29	0.4251	5.88	16.52	-0.0464	3.13	5.29	0.1747	5.21	6	0.1366	3.7	5.88	0.4251	5.88	16.52	-0.0464	3.13	5.29	0.2745	3.03
0.4084	7.14	4.66	0.4084	7.14	4.66	0.0589	2.6	8.38	0.4076	6.6	6.58	0.4251	5.88	16.52	0.1366	3.7	5.88	0.3167	3.03	3.51	-0.0484	3.3	2.6	-0.1233	2.6	1.7	0.0019	2.12	5.29	0.4251	5.88	16.52	-0.0464	3.13	5.29	0.1747	5.21	6	0.0589	2.6	8.38	0.4251	5.88	16.52	0.0589	2.6	8.38	0.2745	3.03
0.4084	7.14	4.66	0.4084	7.14	4.66	0.0589	2.6	8.38	0.4076	6.6	6.58	0.4251	5.88	16.52	0.1366	3.7	5.88	0.3167	3.03	3.51	-0.0484	3.3	2.6	-0.1233	2.6	1.7	0.0019	2.12	5.29	0.4084	7.14	4.66	-0.0464	3.13	5.29	0.1747	5.21	6	0.4084	7.14	4.66	0.4251	5.88	16.52	0.1366	3.7	5.88	0.2745	3.03
0.4084	7.14	4.66	0.4084	7.14	4.66	0.0589	2.6	8.38	0.4076	6.6	6.58	0.4251	5.88	16.52	-0.1233	2.6	1.7	0.4076	6.6	6.58	0.0589	2.6	8.38	-0.0464	3.13	5.29	-0.0433	2.43	7.68	0.4251	5.88	16.52	-0.0464	3.13	5.29	0.0589	2.6	8.38	0.1366	3.7	5.88	0.4251	5.88	16.52	0.0589	2.6	8.38	0.4076	6.6
0.4084	7.14	4.66	0.4084	7.14	4.66	0.0589	2.6	8.38	0.4076	6.6	6.58	0.4251	5.88	16.52	-0.1233	2.6	1.7	0.4084	7.14	4.66	-0.0101	1.79	2.58	-0.0484	3.3	2.6	0.0019	2.12	5.29	0.4251	5.88	16.52	-0.0464	3.13	5.29	0.1747	5.21	6	0.0589	2.6	8.38	0.4251	5.88	16.52	0.4172	7.69	8.78	0.4076	6.6
0.4084	7.14	4.66	0.4084	7.14	4.66	0.0589	2.6	8.38	0.4076	6.6	6.58	0.4251	5.88	16.52	-0.1233	2.6	1.7	0.4084	7.14	4.66	-0.0433	2.43	7.68	-0.1233	2.6	1.7	-0.0433	2.43	7.68	0.4251	5.88	16.52	-0.0464	3.13	5.29	0.4084	7.14	4.66	0.4172	7.69	8.78	0.4251	5.88	16.52	0.4172	7.69	8.78	-0.0433	2.43
0.4084	7.14	4.66	0.4084	7.14	4.66	0.0589	2.6	8.38	0.4076	6.6	6.58	0.4251	5.88	16.52	-0.0345	2.12	4.38	-0.0464	3.13	5.29	-0.0101	1.79	2.58	-0.0484	3.3	2.6	0.0589	2.6	8.38	0.4251	5.88	16.52	-0.0464	3.13	5.29	0.1747	5.21	6	0.0589	2.6	8.38	0.4251	5.88	16.52	-0.0464	3.13	5.29	0.4251	5.88
0.4084	7.14	4.66	0.4084	7.14	4.66	0.0589	2.6	8.38	0.4076	6.6	6.58	0.4251	5.88	16.52	-0.0345	2.12	4.38	0.1747	5.21	6	-0.0101	1.79	2.58	-0.0484	3.3	2.6	0.0019	2.12	5.29	0.4251	5.88	16.52	-0.0464	3.13	5.29	-0.0101	1.79	2.58	0.1747	5.21	6	0.4251	5.88	16.52	0.1366	3.7	5.88	0.4251	5.88
0.4084	7.14	4.66	0.4084	7.14	4.66	0.0589	2.6	8.38	0.4076	6.6	6.58	0.4251	5.88	16.52	-0.0345	2.12	4.38	0.1747	5.21	6	-0.0101	1.79	2.58	-0.0484	3.3	2.6	0.0019	2.12	5.29	0.4251	5.88	16.52	-0.0464	3.13	5.29	0.1747	5.21	6	0.4172	7.69	8.78	0.4251	5.88	16.52	0.0589	2.6	8.38	0.4251	5.88
0.4084	7.14	4.66	0.4084	7.14	4.66	0.0589	2.6	8.38	0.4076	6.6	6.58	0.4251	5.88	16.52	-0.0345	2.12	4.38	0.1747	5.21	6	-0.0101	1.79	2.58	-0.0484	3.3	2.6	0.0019	2.12	5.29	0.4251	5.88	16.52	-0.0464	3.13	5.29	0.1747	5.21	6	0.0589	2.6	8.38	0.4251	5.88	16.52	0.1366	3.7	5.88	0.4076	6.6
0.4084	7.14	4.66	0.4084	7.14	4.66	0.0589	2.6	8.38	0.4076	6.6	6.58	0.4251	5.88	16.52	-0.0345	2.12	4.38	0.0589	2.6	8.38	-0.0484	3.3	2.6	-0.0484	3.3	2.6	0.0019	2.12	5.29	0.4251	5.88	16.52	-0.0464	3.13	5.29	0.2362	6.25	2.89	0.4172	7.69	8.78	0.4251	5.88	16.52	0.0589	2.6	8.38	0.2745	3.03
0.4084	7.14	4.66	0.4084	7.14	4.66	0.0589	2.6	8.38	0.4076	6.6	6.58	0.4251	5.88	16.52	-0.0345	2.12	4.38	0.4084	7.14	4.66	0.0325	2.7	2.3	-0.0484	3.3	2.6	0.0019	2.12	5.29	0.4251	5.88	16.52	-0.0464	3.13	5.29	0.1747	5.21	6	0.0589	2.6	8.38	0.4251	5.88	16.52	0.1366	3.7	5.88	0.4076	6.6
0.4084	7.14	4.66	0.4084	7.14	4.66	0.0589	2.6	8.38	0.4076	6.6	6.58	0.4251	5.88	16.52	-0.0345	2.12	4.38	0.4084	7.14	4.66	0.0325	2.7	2.3	-0.0484	3.3	2.6	0.0019	2.12	5.29	0.4251	5.88	16.52	-0.0464	3.13	5.29	0.1747	5.21	6	0.0589	2.6	8.38	0.4251	5.88	16.52	0.1366	3.7	5.88	0.4251	5.88
0.4084	7.14	4.66	0.4084	7.14	4.66	0.0589	2.6	8.38	0.4076	6.6	6.58	0.4251	5.88	16.52	-0.0433	2.43	7.68	0.3167	3.03	3.51	-0.0484	3.3	2.6	-0.1233	2.6	1.7	0.0019	2.12	5.29	0.4251	5.88	16.52	-0.0464	3.13	5.29	0.1747	5.21	6	0.1366	3.7	5.88	0.4251	5.88	16.52	0.1366	3.7	5.88	0.4251	5.88
0.3167	3.03	3.51	0.4172	7.69	8.78	0.4172	7.69	8.78	0.3167	3.03	3.51	0.4251	5.88	16.52	-0.0433	2.43	7.68	0.3167	3.03	3.51	-0.0464	3.13	5.29	-0.0484	3.3	2.6	0.1366	3.7	5.88	0.4251	5.88	16.52	-0.0464	3.13	5.29	0.0589	2.6	8.38	-0.0433	2.43	7.68	0.1747	5.21	6	0.0589	2.6	8.38	-0.0433	2.43
0.1366	3.7	5.88	-0.0484	3.3	2.6	0.1366	3.7	5.88	0.4076	6.6	6.58	0.4251	5.88	16.52	-0.0433	2.43	7.68	0.3167	3.03	3.51	0.4172	7.69	8.78	-0.1233	2.6	1.7	0.4084	7.14	4.66	0.4172	7.69	8.78	-0.0433	2.43	7.68	0.1747	5.21	6	0.4076	6.6	6.58	0.4076	6.6	6.58	-0.0433	2.43	7.68	0.1366	3.7
0.1366	3.7	5.88	-0.0484	3.3	2.6	0.1366	3.7	5.88	0.4076	6.6	6.58	0.4251	5.88	16.52	-0.0433	2.43	7.68	0.3167	3.03	3.51	0.0363	2.53	1.54	-0.1233	2.6	1.7	0.4084	7.14	4.66	0.4172	7.69	8.78	-0.0433	2.43	7.68	0.1747	5.21	6	0.4076	6.6	6.58	0.4076	6.6	6.58	-0.0433	2.43	7.68	0.1366	3.7
0.1366	3.7	5.88	-0.0484	3.3	2.6	0.4076	6.6	6.58	0.4251	5.88	16.52	-0.0433	2.43	7.68	0.3167	3.03	3.51	0.0589	2.6	8.38	-0.0345	2.12	4.38	-0.1233	2.6	1.7	0.4084	7.14	4.66	0.4172	7.69	8.78	-0.0433	2.43	7.68	0.4084	7.14	4.66	0.4076	6.6	6.58	0.4076	6.6	6.58	-0.0433	2.43	7.68	-0.0433	2.43
0.1366	3.7	5.88	0.4076	6.6	6.58	0.0589	2.6	8.38	0.4076	6.6	6.58	0.4251	5.88	16.52	0.0589	2.6	8.38	0.4076	6.6	6.58	-0.0484	3.3	2.6	-0.0484	3.3	2.6	0.0019	2.12	5.29	0.4251	5.88	16.52	-0.0464	3.13	5.29	0.1747	5.21	6	0.0589	2.6	8.38	0.4251	5.88	16.52	0.4084	7.14	4.66	0.4076	6.6
0.1366	3.7	5.88	0.4172	7.69	8.78	-0.0484	3.3	2.6	0.4076	6.6	6.58	0.4251	5.88	16.52	-0.0433	2.43	7.68	-0.0433	2.43	7.68	-0.0484	3.3	2.6	-0.0484	3.3	2.6	0.0019	2.12	5.29	0.4251	5.88	16.52	-0.0464	3.13	5.29	0.1366	3.7	5.88	0.0589	2.6	8.38	0.4251	5.88	16.52	0.0589	2.6	8.38	0.4172	7.69
0.1366	3.7	5.88	0.4172	7.69	8.78	-0.0484	3.3	2.6	0.4251	5.88	16.52	0.4251	5.88	16.52	-0.0433	2.43	7.68	0.4251	5.88	16.52	-0.0433	2.43	7.68	-0.0484	3.3	2.6	0.0019	2.12	5.29	0.4076	6.6	6.58	-0.0464	3.13	5.29	0.4251	5.88	16.52	-0.0433	2.43	7.68	0.4251	5.88	16.52	-0.0464	3.13	5.29	0.0589	2.6
0.1366	3.7	5.88	0.4251	5.88	16.52	0.4172	7.69	8.78	0.4076	6.6	6.58	0.4251	5.88	16.52	0.0589	2.6	8.38	0.3167	3.03	3.51	-0.0101	1.79	2.58	-0.1233	2.6	1.7	0.0019	2.12	5.29	0.4251	5.88	16.52	-0.0464	3.13	5.29	0.1747	5.21	6	0.1366	3.7	5.88	0.4251	5.88	16.52	-0.0433	2.43	7.68	0.4251	5.88
0.1366	3.7	5.88	0.4251	5.88	16.52	-0.0433	2.43	7.68	0.4076	6.6	6.58	0.4251	5.88	16.52	-0.0433	2.43	7.68	0.3167	3.03	3.51	-0.0101	1.79	2.58	-0.1233	2.6	1.7	0.0019	2.12	5.29	0.4251	5.88	16.52	-0.0464	3.13	5.29	0.4084	7.14	4.66	0.0589	2.6	8.38	0.4251	5.88	16.52	0.1366	3.7	5.88	-0.0345	2.12
0.1366	3.7	5.88	0.0325	2.7	2.3	-0.0433	2.43	7.68	0.4076	6.6	6.58	0.4251	5.88	16.52	0.1366	3.7	5.88	0.3167	3.03	3.51	-0.0484	3.3	2.6	-0.1233	2.6	1.7	0.0019	2.12	5.29	0.4251	5.88	16.52	-0.0464	3.13	5.29	0.1747	5.21	6	0.1366	3.7	5.88	0.4251	5.88	16.52	0.0589	2.6	8.38	-0.0433	2.43
0.1366	3.7	5.88	0.0363	2.53	1.54	0.4172	7.69	8.78	0.4076	6.6	6.58	0.4251	5.88	16.52	-0.0433	2.43	7.68	0.3167	3.03	3.51	-0.1233	2.6	1.7	-0.0484	3.3	2.6	0.0019	2.12	5.29	0.4251	5.88	16.52	-0.0464	3.13	5.29	0.1747	5.21	6	0.1366	3.7	5.88	0.4251	5.88	16.52	-0.0433	2.43	7.68	0.4251	5.88
0.1366	3.7	5.88	0.0363	2.53	1.54	0.4172	7.69	8.78	0.4076	6.6	6.58	0.4251	5.88	16.52	-0.0433	2.43	7.68	0.3167	3.03	3.51	-0.1233	2.6	1.7	-0.0484	3.3	2.6	0.0019	2.12	5.29	0.4251	5.88	16.52	-0.0464	3.13	5.29	0.1747	5.21	6	0.4084	7.14	4.66	0.4251	5.88	16.52	-0.0433	2.43	7.68	0.4251	5.88
0.1366	3.7	5.88	0.0589	2.6	8.38	-0.1233	2.6	1.7	0.4076	6.6	6.58	0.4251	5.88	16.52	-0.0433	2.43	7.68	0.4076	6.6	6.58	-0.0484	3.3	2.6	-0.0484	3.3	2.6	0.0019	2.12	5.29	0.4251	5.88	16.52	-0.0464	3.13	5.29	0.0589	2.6	8.38	0.0589	2.6	8.38	0.4251	5.88	16.52	0.0589	2.6	8.38	0.1366	3.7
0.1366	3.7	5.88	0.4084	7.14	4.66	-0.1233	2.6	1.7	0.4076	6.6	6.58	0.4251	5.88	16.52	0.1366	3.7	5.88	0.3167	3.03	3.51	-0.1233	2.6	1.7	-0.1233	2.6	1.7	0.0019	2.12	5.29	0.4251	5.88	16.52	-0.0464	3.13	5.29	0.1747	5.21	6	0.0589	2.6	8.38	0.4251	5.88	16.52	0.4084	7.14	4.66	0.2745	3.03
0.1366	3.7	5.88	0.4084	7.14	4.66	-0.1233	2.6	1.7	0.4076	6.6	6.58	0.4251	5.88	16.52	0.1366	3.7	5.88	0.3167	3.03	3.51	-0.1233	2.6	1.7	-0.1233	2.6	1.7	0.0019	2.12	5.29	0.4251	5.88	16.52	-0.0464	3.13	5.29	0.1747	5.21	6	0.0589	2.6	8.38	0.4251	5.88	16.52	0.4084	7.14	4.66	0.2745	3.03
0.1366	3.7	5.88	0.4084	7.14	4.66	-0.0433	2.43	7.68	0.4076	6.6	6.58	0.4251	5.88	16.52	0.1366	3.7	5.88	0.3167	3.03	3.51	-0.0484	3.3	2.6	-0.1233	2.6	1.7	0.4251	5.88	16.52	0.4251	5.88	16.52	-0.0464	3.13	5.29	0.1747	5.21	6	0.4172	7.69	8.78	0.4251	5.88	16.52	0.1366	3.7	5.88	-0.0433	2.43
0.1366	3.7	5.88	0.4084	7.14	4.66	-0.0433	2.43	7.68	0.4076	6.6	6.58	0.4251	5.88	16.52	0.1366	3.7	5.88	0.3167	3.03	3.51	0.0325	2.7	2.3	-0.1233	2.6	1.7	0.0019	2.12	5.29	0.4251	5.88	16.52	-0.0464	3.13	5.29	0.1747	5.21	6	-0.0433	2.43	7.68	0.4251	5.88	16.52	0.1366	3.7	5.88	-0.0433	2.43
0.1366	3.7	5.88	0.4084	7.14	4.66	0.0589	2.6	8.38	0.4076	6.6	6.58	0.4251	5.88	16.52	-0.0433	2.43	7.68	0.0549	3.57	2.33	-0.0101	1.79	2.58	-0.0484	3.3	2.6	0.0019	2.12	5.29	0.4251	5.88	16.52	-0.0464	3.13	5.29	0.4251	5.88	16.52	0.4172	7.69	8.78	0.4251	5.88	16.52	0.4084	7.14	4.66	0.2745	3.03
0.1366	3.7	5.88	0.4084	7.14	4.66	0.4084	7.14	4.66	0.4076	6.6	6.58	0.4251	5.88	16.52	-0.0345	2.12	4.38	0.3167	3.03	3.51	-0.0484	3.3	2.6	-0.0484	3.3	2.6	0.0019	2.12	5.29	0.4251	5.88	16.52	-0.0464	3.13	5.29	0.1747	5.21	6	0.1366	3.7	5.88	0.4251	5.88	16.52	-0.0433	2.43	7.68	0.4251	5.88
0.1366	3.7	5.88	0.4084	7.14	4.66	0.4084	7.14	4.66	0.4076	6.6	6.58	0.4251	5.88	16.52	-0.0433	2.43	7.68	0.3167	3.03	3.51	-0.0484	3.3	2.6	-0.0484	3.3	2.6	0.0019	2.12	5.29	0.4251	5.88	16.52	-0.0464	3.13	5.29	0.1747	5.21	6	0.1366	3.7	5.88	0.4172	7.69	8.78	-0.0433	2.43	7.68	0.4251	5.88
0.1366	3.7	5.88	0.4084	7.14	4.66	0.4084	7.14	4.66	0.4076	6.6	6.58	0.4251	5.88	16.52	-0.0433	2.43	7.68	0.3167	3.03	3.51	-0.0484	3.3	2.6	-0.0484	3.3	2.6	0.0019	2.12	5.29	0.4251	5.88	16.52	-0.0464	3.13	5.29	0.1747	5.21	6	0.1366	3.7	5.88	0.4251	5.88	16.52	-0.0433	2.43	7.68	0.4251	5.88
0.1366	3.7	5.88	0.4084	7.14	4.66	0.4084	7.14	4.66	0.4076	6.6	6.58	0.4251	5.88	16.52	-0.0433	2.43	7.68	0.3167	3.03	3.51	-0.0484	3.3	2.6	-0.0484	3.3	2.6	0.0019	2.12	5.29	0.4251	5.88	16.52	-0.0464	3.13	5.29	0.1747	5.21	6	0.1366	3.7	5.88	0.4251	5.88	16.52	-0.0433	2.43	7.68	0.4251	5.88
0.1366	3.7	5.88	0.4084	7.14	4.66	0.4084	7.14	4.66	0.4076	6.6	6.58	0.4251	5.88	16.52	-0.0433	2.43	7.68	0.3167	3.03	3.51	-0.0484	3.3	2.6	-0.0484	3.3	2.6	0.0019	2.12	5.29	0.4251	5.88	16.52	-0.0464	3.13	5.29	0.4084	7.14	4.66	0.1366	3.7	5.88	0.4251	5.88	16.52	-0.0433	2.43	7.68	0.4251	5.88
-0.1233	2.6	1.7	-0.1233	2.6	1.7	0.4076	6.6	6.58	0.4251	5.88	16.52	-0.0433	2.43	7.68	0.3167	3.03	3.51	0.0589	2.6	8.38	-0.0345	2.12	4.38	-0.1233	2.6	1.7	0.0589	2.6	8.38	0.4084	7.14	4.66	-0.0433	2.43	7.68	0.4084	7.14	4.66	0.4251	5.88	16.52	0.2745	3.03	1.11	-0.0433	2.43	7.68	-0.0433	2.43
-0.1233	2.6	1.7	0.1747	5.21	6	-0.1233	2.6	1.7	0.4076	6.6	6.58	0.4251	5.88	16.52	-0.0433	2.43	7.68	0.4076	6.6	6.58	-0.0484	3.3	2.6	-0.0484	3.3	2.6	0.0019	2.12	5.29	0.4251	5.88	16.52	-0.0464	3.13	5.29	0.4172	7.69	8.78	0.0589	2.6	8.38	0.4076	6.6	6.58	-0.0433	2.43	7.68	0.4084	7.14
-0.1233	2.6	1.7	0.4084	7.14	4.66	-0.0484	3.3	2.6	0.4076	6.6	6.58	0.4251	5.88	16.52	0.0589	2.6	8.38	0.3167	3.03	3.51	-0.0464	3.13	5.29	-0.1233	2.6	1.7	0.0019	2.12	5.29	0.4251	5.88	16.52	-0.0464	3.13	5.29	0.4172	7.69	8.78	-0.0433	2.43	7.68	0.4251	5.88	16.52	0.0589	2.6	8.38	0.0589	2.6
-0.0484	3.3	2.6	0.1366	3.7	5.88	0.4076	6.6	6.58	0.4251	5.88	16.52	-0.0433	2.43	7.68	0.3167	3.03	3.51	0.0589	2.6	8.38	-0.0345	2.12	4.38	-0.1233	2.6	1.7	0.4084	7.14	4.66	0.4172	7.69	8.78	-0.0433	2.43	7.68	0.1747	5.21	6	0.4076	6.6	6.58	0.4076	6.6	6.58	-0.0433	2.43	7.68	0.1366	3.7
-0.0484	3.3	2.6	0.1366	3.7	5.88	0.4076	6.6	6.58	0.4251	5.88	16.52	-0.0433	2.43	7.68	0.3167	3.03	3.51	0.0589	2.6	8.38	-0.0345	2.12	4.38	-0.1233	2.6	1.7	0.4084	7.14	4.66	0.4172	7.69	8.78	-0.0433	2.43	7.68	0.4084	7.14	4.66	0.4172	7.69	8.78	0.4076	6.6	6.58	-0.0433	2.43	7.68	-0.0433	2.43
-0.0484	3.3	2.6	-0.1233	2.6	1.7	0.4076	6.6	6.58	0.4251	5.88	16.52	0.4251	5.88	16.52	0.0549	3.57	2.33	-0.1233	2.6	1.7	0.0589	2.6	8.38	-0.1233	2.6	1.7	0.1366	3.7	5.88	0.4172	7.69	8.78	0.1366	3.7	5.88	0.4084	7.14	4.66	0.4084	7.14	4.66	0.4251	5.88	16.52	-0.0433	2.43	7.68	-0.0433	2.43
-0.0484	3.3	2.6	-0.1233	2.6	1.7	0.4076	6.6	6.58	0.4251	5.88	16.52	0.4251	5.88	16.52	0.0549	3.57	2.33	-0.1233	2.6	1.7	0.0589	2.6	8.38	-0.1233	2.6	1.7	0.1366	3.7	5.88	0.4172	7.69	8.78	0.1366	3.7	5.88	0.4084	7.14	4.66	0.4084	7.14	4.66	0.4251	5.88	16.52	-0.0433	2.43	7.68	-0.0433	2.43
-0.0484	3.3	2.6	-0.1233	2.6	1.7	0.4076	6.6	6.58	0.4251	5.88	16.52	0.4251	5.88	16.52	0.3167	3.03	3.51	-0.0345	2.12	4.38	0.0589	2.6	8.38	-0.1233	2.6	1.7	0.1366	3.7	5.88	0.4172	7.69	8.78	0.1366	3.7	5.88	0.4084	7.14	4.66	0.4084	7.14	4.66	0.4251	5.88	16.52	-0.0433	2.43	7.68	-0.0433	2.43
-0.0484	3.3	2.6	-0.1233	2.6	1.7	0.4076	6.6	6.58	0.4251	5.88	16.52	-0.0433	2.43	7.68	0.4076	6.6	6.58	0.0589	2.6	8.38	-0.0345	2.12	4.38	-0.1233	2.6	1.7	0.0589	2.6	8.38	0.4172	7.69	8.78	-0.0433	2.43	7.68	0.4084	7.14	4.66	0.4251	5.88	16.52	0.2745	3.03	1.11	-0.0433	2.43	7.68	-0.0433	2.43
-0.0484	3.3	2.6	-0.1233	2.6	1.7	0.4076	6.6	6.58	0.4251	5.88	16.52	-0.0433	2.43	7.68	0.4251	5.88	16.52	0.0589	2.6	8.38	-0.0345	2.12	4.38	-0.1233	2.6	1.7	0.4084	7.14	4.66	0.4172	7.69	8.78	-0.0433	2.43	7.68	0.4084	7.14	4.66	0.4076	6.6	6.58	0.4076	6.6	6.58	-0.0433	2.43	7.68	-0.0433	2.43
-0.0484	3.3	2.6	-0.1233	2.6	1.7	0.4076	6.6	6.58	0.4251	5.88	16.52	-0.0433	2.43	7.68	0.3167	3.03	3.51	0.1366	3.7	5.88	-0.0433	2.43	7.68	-0.1233	2.6	1.7	-0.0101	1.79	2.58	0.4172	7.69	8.78	-0.0433	2.43	7.68	0.4084	7.14	4.66	0.2745	3.03	1.11	0.4251	5.88	16.52	-0.0433	2.43	7.68	0.4084	7.14
-0.0484	3.3	2.6	-0.1233	2.6	1.7	0.4076	6.6	6.58	0.4251	5.88	16.52	-0.0433	2.43	7.68	0.3167	3.03	3.51	-0.0345	2.12	4.38	-0.0345	2.12	4.38	-0.1233	2.6	1.7	0.1366	3.7	5.88	0.4172	7.69	8.78	0.0589	2.6	8.38	0.4084	7.14	4.66	0.4084	7.14	4.66	0.4251	5.88	16.52	-0.0433	2.43	7.68	-0.0433	2.43
-0.0484	3.3	2.6	-0.1233	2.6	1.7	0.4076	6.6	6.58	0.4251	5.88	16.52	-0.0433	2.43	7.68	0.3167	3.03	3.51	-0.0433	2.43	7.68	-0.0345	2.12	4.38	0.0549	3.57	2.33	-0.0484	3.3	2.6	0.4172	7.69	8.78	-0.0433	2.43	7.68	0.1747	5.21	6	0.4251	5.88	16.52	0.4076	6.6	6.58	-0.0464	3.13	5.29	-0.0433	2.43
-0.0484	3.3	2.6	-0.1233	2.6	1.7	0.4076	6.6	6.58	0.4251	5.88	16.52	-0.0433	2.43	7.68	0.3167	3.03	3.51	0.0589	2.6	8.38	-0.1233	2.6	1.7	-0.1233	2.6	1.7	0.4084	7.14	4.66	0.4172	7.69	8.78	-0.0433	2.43	7.68	0.4084	7.14	4.66	0.4076	6.6	6.58	0.4076	6.6	6.58	-0.0433	2.43	7.68	-0.0433	2.43
-0.0484	3.3	2.6	-0.1233	2.6	1.7	0.4076	6.6	6.58	0.4251	5.88	16.52	-0.0433	2.43	7.68	0.3167	3.03	3.51	0.0589	2.6	8.38	-0.0345	2.12	4.38	-0.1233	2.6	1.7	0.4172	7.69	8.78	0.4172	7.69	8.78	-0.0433	2.43	7.68	0.1747	5.21	6	0.4076	6.6	6.58	0.4076	6.6	6.58	-0.0433	2.43	7.68	-0.0433	2.43
-0.0484	3.3	2.6	-0.1233	2.6	1.7	0.4076	6.6	6.58	0.4251	5.88	16.52	-0.0433	2.43	7.68	0.3167	3.03	3.51	0.0589	2.6	8.38	-0.0345	2.12	4.38	-0.1233	2.6	1.7	0.4084	7.14	4.66	0.4172	7.69	8.78	-0.0433	2.43	7.68	0.1366	3.7	5.88	0.4084	7.14	4.66	0.4076	6.6	6.58	0.4172	7.69	8.78	-0.0433	2.43
-0.0484	3.3	2.6	-0.1233	2.6	1.7	0.4076	6.6	6.58	0.4251	5.88	16.52	-0.0433	2.43	7.68	0.3167	3.03	3.51	0.0589	2.6	8.38	-0.0345	2.12	4.38	-0.1233	2.6	1.7	0.4084	7.14	4.66	0.1747	5.21	6	0.0589	2.6	8.38	0.4084	7.14	4.66	0.4172	7.69	8.78	0.4076	6.6	6.58	-0.0433	2.43	7.68	-0.0433	2.43
-0.0484	3.3	2.6	-0.1233	2.6	1.7	0.4076	6.6	6.58	0.4251	5.88	16.52	-0.0433	2.43	7.68	0.3167	3.03	3.51	0.0589	2.6	8.38	-0.0433	2.43	7.68	-0.1233	2.6	1.7	-0.0464	3.13	5.29	0.4172	7.69	8.78	-0.0433	2.43	7.68	0.4084	7.14	4.66	0.4076	6.6	6.58	0.4076	6.6	6.58	0.3167	3.03	3.51	-0.0433	2.43
-0.0484	3.3	2.6	-0.1233	2.6	1.7	0.4076	6.6	6.58	0.4251	5.88	16.52	-0.0433	2.43	7.68	0.3167	3.03	3.51	0.0589	2.6	8.38	-0.0433	2.43	7.68	-0.1233	2.6	1.7	-0.0464	3.13	5.29	0.4172	7.69	8.78	-0.0433	2.43	7.68	0.4084	7.14	4.66	0.4251	5.88	16.52	0.4076	6.6	6.58	0.3167	3.03	3.51	-0.0433	2.43
-0.0484	3.3	2.6	-0.1233	2.6	1.7	0.4076	6.6	6.58	0.4251	5.88	16.52	-0.0433	2.43	7.68	0.3167	3.03	3.51	0.0589	2.6	8.38	0.0589	2.6	8.38	-0.1233	2.6	1.7	0.4084	7.14	4.66	0.4172	7.69	8.78	-0.0433	2.43	7.68	0.4172	7.69	8.78	0.4084	7.14	4.66	0.4251	5.88	16.52	-0.0433	2.43	7.68	-0.0433	2.43
-0.0484	3.3	2.6	-0.1233	2.6	1.7	0.4076	6.6	6.58	0.4251	5.88	16.52	-0.0433	2.43	7.68	0.3167	3.03	3.51	0.0589	2.6	8.38	0.0589	2.6	8.38	-0.1233	2.6	1.7	0.4084	7.14	4.66	0.4172	7.69	8.78	-0.0433	2.43	7.68	0.4172	7.69	8.78	0.4084	7.14	4.66	0.4251	5.88	16.52	-0.0433	2.43	7.68	-0.0433	2.43
-0.0484	3.3	2.6	-0.1233	2.6	1.7	0.4076	6.6	6.58	0.4251	5.88	16.52	-0.0433	2.43	7.68	0.3167	3.03	3.51	0.0589	2.6	8.38	0.0589	2.6	8.38	-0.1233	2.6	1.7	0.4084	7.14	4.66	0.4172	7.69	8.78	-0.0433	2.43	7.68	0.4172	7.69	8.78	0.4084	7.14	4.66	0.4251	5.88	16.52	-0.0433	2.43	7.68	-0.0433	2.43
-0.0484	3.3	2.6	-0.1233	2.6	1.7	0.4076	6.6	6.58	0.4251	5.88	16.52	-0.0433	2.43	7.68	0.3167	3.03	3.51	0.0589	2.6	8.38	0.0589	2.6	8.38	-0.1233	2.6	1.7	0.4084	7.14	4.66	0.4172	7.69	8.78	-0.0433	2.43	7.68	0.4172	7.69	8.78	0.4084	7.14	4.66	0.4251	5.88	16.52	-0.0433	2.43	7.68	-0.0433	2.43
-0.0484	3.3	2.6	-0.1233	2.6	1.7	0.3167	3.03	3.51	0.4251	5.88	16.52	-0.0433	2.43	7.68	0.3167	3.03	3.51	0.0589	2.6	8.38	-0.0101	1.79	2.58	-0.0484	3.3	2.6	0.4251	5.88	16.52	0.4172	7.69	8.78	-0.0433	2.43	7.68	0.4084	7.14	4.66	0.4251	5.88	16.52	0.4076	6.6	6.58	-0.0433	2.43	7.68	0.4251	5.88
-0.0484	3.3	2.6	-0.0484	3.3	2.6	-0.1233	2.6	1.7	0.4076	6.6	6.58	0.4251	5.88	16.52	-0.0433	2.43	7.68	0.4076	6.6	6.58	-0.0484	3.3	2.6	-0.1233	2.6	1.7	0.0019	2.12	5.29	0.4251	5.88	16.52	-0.0464	3.13	5.29	0.4172	7.69	8.78	-0.0433	2.43	7.68	0.4251	5.88	16.52	0.0589	2.6	8.38	0.0589	2.6
-0.0484	3.3	2.6	-0.0484	3.3	2.6	0.4076	6.6	6.58	0.4251	5.88	16.52	0.4251	5.88	16.52	0.4076	6.6	6.58	0.0589	2.6	8.38	-0.1233	2.6	1.7	-0.0464	3.13	5.29	0.0589	2.6	8.38	0.4172	7.69	8.78	-0.0433	2.43	7.68	0.4084	7.14	4.66	-0.0433	2.43	7.68	0.4251	5.88	16.52	0.4251	5.88	16.52	-0.0433	2.43
-0.0484	3.3	2.6	-0.0484	3.3	2.6	0.4076	6.6	6.58	0.4251	5.88	16.52	0.0019	2.12	5.29	0.3167	3.03	3.51	-0.0433	2.43	7.68	0.0549	3.57	2.33	-0.1233	2.6	1.7	-0.0464	3.13	5.29	0.4172	7.69	8.78	-0.0433	2.43	7.68	0.4084	7.14	4.66	0.4076	6.6	6.58	0.4076	6.6	6.58	-0.0433	2.43	7.68	0.1366	3.7
-0.0484	3.3	2.6	-0.0484	3.3	2.6	0.4076	6.6	6.58	0.4251	5.88	16.52	-0.0433	2.43	7.68	0.4076	6.6	6.58	-0.0433	2.43	7.68	0.1366	3.7	5.88	-0.1233	2.6	1.7	0.4084	7.14	4.66	0.4172	7.69	8.78	-0.0433	2.43	7.68	0.4084	7.14	4.66	0.4076	6.6	6.58	0.4076	6.6	6.58	-0.0433	2.43	7.68	0.4076	6.6
-0.0484	3.3	2.6	-0.0484	3.3	2.6	0.4076	6.6	6.58	0.4251	5.88	16.52	-0.0433	2.43	7.68	0.4076	6.6	6.58	0.0589	2.6	8.38	-0.1233	2.6	1.7	0.2745	3.03	1.11	0.0589	2.6	8.38	0.4172	7.69	8.78	0.1366	3.7	5.88	0.1366	3.7	5.88	0.4076	6.6	6.58	0.4251	5.88	16.52	-0.0433	2.43	7.68	0.0019	2.12
-0.0484	3.3	2.6	-0.0484	3.3	2.6	0.4076	6.6	6.58	0.4251	5.88	16.52	-0.0433	2.43	7.68	0.4076	6.6	6.58	0.0589	2.6	8.38	-0.1233	2.6	1.7	0.2745	3.03	1.11	0.0589	2.6	8.38	0.4172	7.69	8.78	0.1366	3.7	5.88	0.1366	3.7	5.88	0.4076	6.6	6.58	0.4251	5.88	16.52	-0.0433	2.43	7.68	-0.0433	2.43
-0.0484	3.3	2.6	-0.0484	3.3	2.6	0.4076	6.6	6.58	0.4251	5.88	16.52	-0.0433	2.43	7.68	0.4076	6.6	6.58	0.0589	2.6	8.38	-0.1233	2.6	1.7	0.2745	3.03	1.11	0.0589	2.6	8.38	0.4172	7.69	8.78	0.1366	3.7	5.88	-0.0484	3.3	2.6	0.4076	6.6	6.58	0.4251	5.88	16.52	-0.0433	2.43	7.68	-0.0433	2.43
-0.0484	3.3	2.6	-0.0484	3.3	2.6	0.4076	6.6	6.58	0.4251	5.88	16.52	-0.0433	2.43	7.68	0.4076	6.6	6.58	0.0589	2.6	8.38	-0.1233	2.6	1.7	-0.0464	3.13	5.29	0.1366	3.7	5.88	0.4172	7.69	8.78	-0.0433	2.43	7.68	0.4084	7.14	4.66	-0.0433	2.43	7.68	0.4251	5.88	16.52	0.4251	5.88	16.52	-0.0433	2.43
-0.0484	3.3	2.6	-0.0484	3.3	2.6	0.4076	6.6	6.58	0.4251	5.88	16.52	-0.0433	2.43	7.68	0.4076	6.6	6.58	0.0589	2.6	8.38	-0.1233	2.6	1.7	-0.0464	3.13	5.29	0.0589	2.6	8.38	0.4172	7.69	8.78	-0.0433	2.43	7.68	0.0589	2.6	8.38	-0.0433	2.43	7.68	0.4251	5.88	16.52	0.4251	5.88	16.52	-0.0433	2.43
-0.0484	3.3	2.6	-0.0484	3.3	2.6	0.4076	6.6	6.58	0.4251	5.88	16.52	-0.0433	2.43	7.68	0.4076	6.6	6.58	0.0589	2.6	8.38	-0.0345	2.12	4.38	-0.0464	3.13	5.29	0.0589	2.6	8.38	0.4172	7.69	8.78	-0.0433	2.43	7.68	0.4084	7.14	4.66	-0.0433	2.43	7.68	0.4251	5.88	16.52	0.4251	5.88	16.52	-0.0433	2.43
-0.0484	3.3	2.6	-0.0484	3.3	2.6	0.4076	6.6	6.58	0.4251	5.88	16.52	-0.0433	2.43	7.68	0.4076	6.6	6.58	0.3167	3.03	3.51	-0.0345	2.12	4.38	-0.1233	2.6	1.7	0.0589	2.6	8.38	0.4172	7.69	8.78	-0.0433	2.43	7.68	0.4084	7.14	4.66	0.4076	6.6	6.58	0.4251	5.88	16.52	0.4251	5.88	16.52	-0.0433	2.43
-0.0484	3.3	2.6	-0.0484	3.3	2.6	0.4076	6.6	6.58	0.4251	5.88	16.52	-0.0433	2.43	7.68	0.4076	6.6	6.58	0.3167	3.03	3.51	-0.0345	2.12	4.38	-0.1233	2.6	1.7	0.0589	2.6	8.38	0.4172	7.69	8.78	-0.0433	2.43	7.68	0.4084	7.14	4.66	0.4076	6.6	6.58	0.4251	5.88	16.52	0.4251	5.88	16.52	-0.0433	2.43
-0.0484	3.3	2.6	-0.0484	3.3	2.6	0.4076	6.6	6.58	0.4251	5.88	16.52	-0.0433	2.43	7.68	0.3167	3.03	3.51	0.1366	3.7	5.88	-0.0101	1.79	2.58	-0.1233	2.6	1.7	0.4251	5.88	16.52	0.4172	7.69	8.78	-0.0433	2.43	7.68	0.1366	3.7	5.88	0.4076	6.6	6.58	0.4172	7.69	8.78	-0.0433	2.43	7.68	0.4251	5.88
-0.0484	3.3	2.6	-0.0484	3.3	2.6	0.4076	6.6	6.58	0.4251	5.88	16.52	-0.0433	2.43	7.68	0.3167	3.03	3.51	-0.0345	2.12	4.38	-0.1233	2.6	1.7	-0.1233	2.6	1.7	0.4084	7.14	4.66	0.4172	7.69	8.78	-0.0433	2.43	7.68	0.4172	7.69	8.78	0.2745	3.03	1.11	0.4251	5.88	16.52	0.4251	5.88	16.52	-0.0433	2.43
-0.0484	3.3	2.6	-0.0484	3.3	2.6	0.4076	6.6	6.58	0.4251	5.88	16.52	-0.0433	2.43	7.68	0.3167	3.03	3.51	-0.0345	2.12	4.38	-0.1233	2.6	1.7	-0.1233	2.6	1.7	0.4084	7.14	4.66	0.4172	7.69	8.78	-0.0433	2.43	7.68	0.4172	7.69	8.78	0.2745	3.03	1.11	0.4251	5.88	16.52	0.4251	5.88	16.52	-0.0433	2.43
-0.0484	3.3	2.6	-0.0484	3.3	2.6	0.4076	6.6	6.58	0.4251	5.88	16.52	-0.0433	2.43	7.68	0.3167	3.03	3.51	-0.0345	2.12	4.38	-0.0345	2.12	4.38	-0.1233	2.6	1.7	0.1747	5.21	6	0.4172	7.69	8.78	-0.0433	2.43	7.68	0.4084	7.14	4.66	0.4076	6.6	6.58	0.4076	6.6	6.58	-0.0433	2.43	7.68	-0.0433	2.43
-0.0484	3.3	2.6	-0.0484	3.3	2.6	0.4076	6.6	6.58	0.4251	5.88	16.52	-0.0433	2.43	7.68	0.3167	3.03	3.51	-0.0345	2.12	4.38	-0.0345	2.12	4.38	-0.1233	2.6	1.7	0.4084	7.14	4.66	0.4172	7.69	8.78	-0.0433	2.43	7.68	0.4084	7.14	4.66	0.4084	7.14	4.66	0.4251	5.88	16.52	-0.0433	2.43	7.68	-0.0433	2.43
-0.0484	3.3	2.6	-0.0484	3.3	2.6	0.4076	6.6	6.58	0.4251	5.88	16.52	-0.0433	2.43	7.68	0.3167	3.03	3.51	0.0019	2.12	5.29	-0.0345	2.12	4.38	-0.1233	2.6	1.7	0.4084	7.14	4.66	0.4172	7.69	8.78	-0.0433	2.43	7.68	0.4251	5.88	16.52	0.4076	6.6	6.58	0.4084	7.14	4.66	-0.0433	2.43	7.68	0.0589	2.6
-0.0484	3.3	2.6	-0.0484	3.3	2.6	0.4076	6.6	6.58	0.4251	5.88	16.52	-0.0433	2.43	7.68	0.3167	3.03	3.51	0.0363	2.53	1.54	-0.1233	2.6	1.7	-0.0464	3.13	5.29	0.4172	7.69	8.78	0.4172	7.69	8.78	-0.0433	2.43	7.68	0.4084	7.14	4.66	0.4172	7.69	8.78	0.4076	6.6	6.58	0.4251	5.88	16.52	0.4076	6.6
-0.0484	3.3	2.6	-0.0484	3.3	2.6	0.4076	6.6	6.58	0.4251	5.88	16.52	-0.0433	2.43	7.68	0.3167	3.03	3.51	0.0363	2.53	1.54	-0.1233	2.6	1.7	-0.0433	2.43	7.68	-0.0464	3.13	5.29	0.4172	7.69	8.78	0.0019	2.12	5.29	0.4084	7.14	4.66	0.4076	6.6	6.58	0.4172	7.69	8.78	-0.0433	2.43	7.68	0.1366	3.7
-0.0484	3.3	2.6	-0.0484	3.3	2.6	0.4076	6.6	6.58	0.4251	5.88	16.52	-0.0433	2.43	7.68	0.3167	3.03	3.51	-0.0433	2.43	7.68	-0.1233	2.6	1.7	-0.1233	2.6	1.7	0.4084	7.14	4.66	0.4172	7.69	8.78	-0.0433	2.43	7.68	0.4172	7.69	8.78	0.4172	7.69	8.78	0.4076	6.6	6.58	-0.0433	2.43	7.68	0.4076	6.6
-0.0484	3.3	2.6	-0.0484	3.3	2.6	0.4076	6.6	6.58	0.4251	5.88	16.52	-0.0433	2.43	7.68	0.3167	3.03	3.51	-0.0433	2.43	7.68	-0.1233	2.6	1.7	-0.1233	2.6	1.7	0.4084	7.14	4.66	0.4172	7.69	8.78	-0.0433	2.43	7.68	0.4084	7.14	4.66	0.4172	7.69	8.78	0.2745	3.03	1.11	0.4251	5.88	16.52	0.4076	6.6
-0.0484	3.3	2.6	-0.0484	3.3	2.6	0.4076	6.6	6.58	0.4251	5.88	16.52	-0.0433	2.43	7.68	0.3167	3.03	3.51	-0.0433	2.43	7.68	-0.1233	2.6	1.7	-0.0345	2.12	4.38	0.4084	7.14	4.66	0.4172	7.69	8.78	0.0019	2.12	5.29	0.4084	7.14	4.66	0.4076	6.6	6.58	0.4076	6.6	6.58	-0.0433	2.43	7.68	0.4084	7.14
-0.0484	3.3	2.6	-0.0484	3.3	2.6	0.4076	6.6	6.58	0.4251	5.88	16.52	-0.0433	2.43	7.68	0.3167	3.03	3.51	-0.0433	2.43	7.68	-0.1233	2.6	1.7	-0.0345	2.12	4.38	0.4084	7.14	4.66	0.4172	7.69	8.78	-0.0433	2.43	7.68	0.4084	7.14	4.66	0.4076	6.6	6.58	0.4076	6.6	6.58	-0.0433	2.43	7.68	0.4084	7.14
-0.0484	3.3	2.6	-0.0484	3.3	2.6	0.4076	6.6	6.58	0.4251	5.88	16.52	-0.0433	2.43	7.68	0.3167	3.03	3.51	-0.0433	2.43	7.68	-0.1233	2.6	1.7	-0.0345	2.12	4.38	0.4084	7.14	4.66	0.4084	7.14	4.66	-0.0433	2.43	7.68	0.1366	3.7	5.88	0.4172	7.69	8.78	0.4076	6.6	6.58	-0.0433	2.43	7.68	0.4076	6.6
-0.0484	3.3	2.6	-0.0484	3.3	2.6	0.4076	6.6	6.58	0.4251	5.88	16.52	-0.0433	2.43	7.68	0.3167	3.03	3.51	-0.0433	2.43	7.68	-0.0345	2.12	4.38	-0.1233	2.6	1.7	0.4084	7.14	4.66	0.4172	7.69	8.78	-0.0433	2.43	7.68	0.4084	7.14	4.66	0.4076	6.6	6.58	0.4076	6.6	6.58	-0.0433	2.43	7.68	-0.0433	2.43
-0.0484	3.3	2.6	-0.0484	3.3	2.6	0.4076	6.6	6.58	0.4251	5.88	16.52	-0.0433	2.43	7.68	0.3167	3.03	3.51	-0.0433	2.43	7.68	0.0589	2.6	8.38	-0.1233	2.6	1.7	0.4084	7.14	4.66	0.4172	7.69	8.78	-0.0433	2.43	7.68	0.4084	7.14	4.66	0.4076	6.6	6.58	0.4076	6.6	6.58	-0.0433	2.43	7.68	-0.0433	2.43
-0.0484	3.3	2.6	-0.0484	3.3	2.6	0.4076	6.6	6.58	0.4251	5.88	16.52	-0.0433	2.43	7.68	0.3167	3.03	3.51	-0.0433	2.43	7.68	0.4084	7.14	4.66	-0.1233	2.6	1.7	0.4076	6.6	6.58	0.4172	7.69	8.78	-0.0433	2.43	7.68	0.4251	5.88	16.52	0.4076	6.6	6.58	0.4076	6.6	6.58	-0.0433	2.43	7.68	0.4076	6.6
-0.0484	3.3	2.6	-0.0484	3.3	2.6	0.4076	6.6	6.58	0.4251	5.88	16.52	-0.0433	2.43	7.68	0.3167	3.03	3.51	-0.0433	2.43	7.68	0.4084	7.14	4.66	-0.1233	2.6	1.7	0.4084	7.14	4.66	0.4172	7.69	8.78	-0.0433	2.43	7.68	0.4084	7.14	4.66	0.4076	6.6	6.58	0.4076	6.6	6.58	-0.0433	2.43	7.68	0.4076	6.6
-0.0484	3.3	2.6	-0.0484	3.3	2.6	0.4076	6.6	6.58	0.4251	5.88	16.52	-0.0433	2.43	7.68	0.3167	3.03	3.51	0.0589	2.6	8.38	-0.0484	3.3	2.6	-0.1233	2.6	1.7	0.4251	5.88	16.52	0.4172	7.69	8.78	-0.0433	2.43	7.68	0.4084	7.14	4.66	0.4076	6.6	6.58	0.4172	7.69	8.78	-0.0433	2.43	7.68	0.4251	5.88
-0.0484	3.3	2.6	-0.0484	3.3	2.6	0.4076	6.6	6.58	0.4251	5.88	16.52	-0.0433	2.43	7.68	0.3167	3.03	3.51	0.0589	2.6	8.38	-0.0484	3.3	2.6	-0.1233	2.6	1.7	0.4251	5.88	16.52	0.4172	7.69	8.78	-0.0433	2.43	7.68	0.4084	7.14	4.66	0.4076	6.6	6.58	0.4172	7.69	8.78	-0.0433	2.43	7.68	0.4251	5.88
-0.0484	3.3	2.6	-0.0484	3.3	2.6	0.4076	6.6	6.58	0.4251	5.88	16.52	-0.0433	2.43	7.68	0.3167	3.03	3.51	0.0589	2.6	8.38	-0.0101	1.79	2.58	-0.1233	2.6	1.7	0.4251	5.88	16.52	0.4172	7.69	8.78	-0.0433	2.43	7.68	0.1366	3.7	5.88	0.4076	6.6	6.58	0.4172	7.69	8.78	-0.0433	2.43	7.68	0.4251	5.88
-0.0484	3.3	2.6	-0.0484	3.3	2.6	0.4076	6.6	6.58	0.4251	5.88	16.52	-0.0433	2.43	7.68	0.3167	3.03	3.51	0.0589	2.6	8.38	-0.0101	1.79	2.58	-0.1233	2.6	1.7	0.4251	5.88	16.52	0.4172	7.69	8.78	-0.0433	2.43	7.68	0.4172	7.69	8.78	0.2745	3.03	1.11	0.4172	7.69	8.78	-0.0433	2.43	7.68	0.1747	5.21
-0.0484	3.3	2.6	-0.0484	3.3	2.6	0.4076	6.6	6.58	0.4251	5.88	16.52	-0.0433	2.43	7.68	0.3167	3.03	3.51	0.0589	2.6	8.38	-0.0101	1.79	2.58	-0.1233	2.6	1.7	0.4251	5.88	16.52	0.4172	7.69	8.78	-0.0433	2.43	7.68	0.4084	7.14	4.66	0.4076	6.6	6.58	0.4172	7.69	8.78	-0.0433	2.43	7.68	0.4251	5.88
-0.0484	3.3	2.6	-0.0484	3.3	2.6	0.4076	6.6	6.58	0.4251	5.88	16.52	-0.0433	2.43	7.68	0.3167	3.03	3.51	0.0589	2.6	8.38	-0.0345	2.12	4.38	-0.1233	2.6	1.7	0.4172	7.69	8.78	0.4172	7.69	8.78	-0.0433	2.43	7.68	0.4172	7.69	8.78	0.4172	7.69	8.78	0.4076	6.6	6.58	-0.0433	2.43	7.68	0.1366	3.7
-0.0484	3.3	2.6	-0.0484	3.3	2.6	0.4076	6.6	6.58	0.4251	5.88	16.52	-0.0433	2.43	7.68	0.3167	3.03	3.51	0.0589	2.6	8.38	-0.0345	2.12	4.38	-0.1233	2.6	1.7	0.4172	7.69	8.78	0.4172	7.69	8.78	-0.0433	2.43	7.68	0.4172	7.69	8.78	0.0589	2.6	8.38	0.4076	6.6	6.58	-0.0433	2.43	7.68	0.1366	3.7
-0.0484	3.3	2.6	-0.0484	3.3	2.6	0.4076	6.6	6.58	0.4251	5.88	16.52	-0.0433	2.43	7.68	0.3167	3.03	3.51	0.0589	2.6	8.38	-0.0345	2.12	4.38	-0.1233	2.6	1.7	0.4251	5.88	16.52	0.4172	7.69	8.78	-0.0433	2.43	7.68	0.4084	7.14	4.66	0.4076	6.6	6.58	0.4172	7.69	8.78	-0.0433	2.43	7.68	-0.0433	2.43
-0.0484	3.3	2.6	-0.0484	3.3	2.6	0.4076	6.6	6.58	0.4251	5.88	16.52	-0.0433	2.43	7.68	0.3167	3.03	3.51	0.0589	2.6	8.38	-0.0345	2.12	4.38	-0.1233	2.6	1.7	0.4251	5.88	16.52	0.4172	7.69	8.78	-0.0433	2.43	7.68	0.4084	7.14	4.66	0.4172	7.69	8.78	0.4076	6.6	6.58	-0.0433	2.43	7.68	-0.0433	2.43
-0.0484	3.3	2.6	-0.0484	3.3	2.6	0.4076	6.6	6.58	0.4251	5.88	16.52	-0.0433	2.43	7.68	0.3167	3.03	3.51	0.0589	2.6	8.38	-0.0345	2.12	4.38	-0.1233	2.6	1.7	0.4084	7.14	4.66	0.4172	7.69	8.78	-0.0433	2.43	7.68	0.4172	7.69	8.78	0.4076	6.6	6.58	0.4251	5.88	16.52	0.0019	2.12	5.29	-0.0433	2.43
-0.0484	3.3	2.6	-0.0484	3.3	2.6	0.4076	6.6	6.58	0.4251	5.88	16.52	-0.0433	2.43	7.68	0.3167	3.03	3.51	0.0589	2.6	8.38	-0.0345	2.12	4.38	-0.1233	2.6	1.7	0.4084	7.14	4.66	0.4172	7.69	8.78	-0.0433	2.43	7.68	0.4172	7.69	8.78	0.4172	7.69	8.78	0.4251	5.88	16.52	-0.0433	2.43	7.68	0.4251	5.88
-0.0484	3.3	2.6	-0.0484	3.3	2.6	0.4076	6.6	6.58	0.4251	5.88	16.52	-0.0433	2.43	7.68	0.3167	3.03	3.51	0.0589	2.6	8.38	-0.0345	2.12	4.38	-0.1233	2.6	1.7	0.4084	7.14	4.66	0.4172	7.69	8.78	-0.0433	2.43	7.68	0.4172	7.69	8.78	0.4172	7.69	8.78	0.4251	5.88	16.52	-0.0433	2.43	7.68	0.4251	5.88
-0.0484	3.3	2.6	-0.0484	3.3	2.6	0.4076	6.6	6.58	0.4251	5.88	16.52	-0.0433	2.43	7.68	0.3167	3.03	3.51	0.0589	2.6	8.38	-0.0345	2.12	4.38	-0.1233	2.6	1.7	0.4084	7.14	4.66	0.4172	7.69	8.78	-0.0433	2.43	7.68	0.4172	7.69	8.78	-0.0433	2.43	7.68	0.4076	6.6	6.58	-0.0433	2.43	7.68	0.1366	3.7
-0.0484	3.3	2.6	-0.0484	3.3	2.6	0.4076	6.6	6.58	0.4251	5.88	16.52	-0.0433	2.43	7.68	0.3167	3.03	3.51	0.0589	2.6	8.38	-0.0345	2.12	4.38	-0.1233	2.6	1.7	0.4084	7.14	4.66	0.4172	7.69	8.78	-0.0433	2.43	7.68	0.4084	7.14	4.66	0.4076	6.6	6.58	0.4251	5.88	16.52	-0.0433	2.43	7.68	-0.0433	2.43
-0.0484	3.3	2.6	-0.0484	3.3	2.6	0.4076	6.6	6.58	0.4251	5.88	16.52	-0.0433	2.43	7.68	0.3167	3.03	3.51	0.0589	2.6	8.38	-0.0345	2.12	4.38	-0.1233	2.6	1.7	0.4084	7.14	4.66	0.4172	7.69	8.78	-0.0433	2.43	7.68	0.4084	7.14	4.66	0.4084	7.14	4.66	0.4251	5.88	16.52	-0.0433	2.43	7.68	-0.0433	2.43
-0.0484	3.3	2.6	-0.0484	3.3	2.6	0.4076	6.6	6.58	0.4251	5.88	16.52	-0.0433	2.43	7.68	0.3167	3.03	3.51	0.0589	2.6	8.38	-0.0345	2.12	4.38	-0.0345	2.12	4.38	0.1366	3.7	5.88	0.4172	7.69	8.78	0.0019	2.12	5.29	0.4084	7.14	4.66	0.4076	6.6	6.58	0.4076	6.6	6.58	-0.0433	2.43	7.68	0.4084	7.14
-0.0484	3.3	2.6	-0.0484	3.3	2.6	0.4076	6.6	6.58	0.4251	5.88	16.52	0.0589	2.6	8.38	0.4076	6.6	6.58	0.1366	3.7	5.88	-0.0345	2.12	4.38	-0.1233	2.6	1.7	0.1747	5.21	6	0.1747	5.21	6	-0.0433	2.43	7.68	0.4084	7.14	4.66	0.4076	6.6	6.58	0.4076	6.6	6.58	-0.0433	2.43	7.68	0.0589	2.6
-0.0484	3.3	2.6	-0.0484	3.3	2.6	0.4076	6.6	6.58	0.4251	5.88	16.52	0.0589	2.6	8.38	0.4076	6.6	6.58	-0.1233	2.6	1.7	-0.0345	2.12	4.38	0.00000	0.00000	0.00000	-0.0345	2.12	4.38	0.1747	5.21	6	-0.0433	2.43	7.68	0.4251	5.88	16.52	0.4172	7.69	8.78	0.4076	6.6	6.58	0.4251	5.88	16.52	-0.0433	2.43
-0.0484	3.3	2.6	-0.0484	3.3	2.6	0.3167	3.03	3.51	0.4251	5.88	16.52	-0.0433	2.43	7.68	0.4076	6.6	6.58	0.0589	2.6	8.38	-0.0345	2.12	4.38	-0.1233	2.6	1.7	0.4172	7.69	8.78	0.4172	7.69	8.78	-0.0433	2.43	7.68	0.1366	3.7	5.88	0.4076	6.6	6.58	0.4251	5.88	16.52	-0.0433	2.43	7.68	-0.0433	2.43
-0.0484	3.3	2.6	-0.0484	3.3	2.6	0.3167	3.03	3.51	0.4251	5.88	16.52	-0.0433	2.43	7.68	0.3167	3.03	3.51	0.0589	2.6	8.38	-0.1233	2.6	1.7	-0.0345	2.12	4.38	0.1366	3.7	5.88	0.4172	7.69	8.78	0.0019	2.12	5.29	0.4084	7.14	4.66	0.4076	6.6	6.58	0.4076	6.6	6.58	-0.0433	2.43	7.68	0.4084	7.14
-0.0484	3.3	2.6	0.4172	7.69	8.78	-0.1233	2.6	1.7	0.4076	6.6	6.58	0.4251	5.88	16.52	-0.0433	2.43	7.68	0.3167	3.03	3.51	-0.0484	3.3	2.6	-0.1233	2.6	1.7	0.0019	2.12	5.29	0.4251	5.88	16.52	-0.0464	3.13	5.29	0.4172	7.69	8.78	-0.0433	2.43	7.68	0.4251	5.88	16.52	0.0589	2.6	8.38	0.0589	2.6
-0.0484	3.3	2.6	0.4172	7.69	8.78	-0.1233	2.6	1.7	0.4076	6.6	6.58	0.4251	5.88	16.52	-0.0433	2.43	7.68	0.3167	3.03	3.51	-0.0484	3.3	2.6	-0.1233	2.6	1.7	0.0019	2.12	5.29	0.4251	5.88	16.52	-0.0464	3.13	5.29	0.4172	7.69	8.78	-0.0433	2.43	7.68	0.4251	5.88	16.52	0.0589	2.6	8.38	0.0589	2.6
-0.0484	3.3	2.6	0.4172	7.69	8.78	-0.0484	3.3	2.6	0.4076	6.6	6.58	0.4251	5.88	16.52	-0.0433	2.43	7.68	0.3167	3.03	3.51	-0.0484	3.3	2.6	-0.1233	2.6	1.7	0.0019	2.12	5.29	0.4251	5.88	16.52	-0.0464	3.13	5.29	0.4172	7.69	8.78	-0.0433	2.43	7.68	0.4251	5.88	16.52	0.0589	2.6	8.38	0.0589	2.6
-0.0484	3.3	2.6	0.4172	7.69	8.78	-0.0484	3.3	2.6	0.4076	6.6	6.58	0.4251	5.88	16.52	-0.0433	2.43	7.68	0.3167	3.03	3.51	-0.0484	3.3	2.6	-0.1233	2.6	1.7	0.0019	2.12	5.29	0.4251	5.88	16.52	-0.0464	3.13	5.29	0.4172	7.69	8.78	-0.0433	2.43	7.68	0.4251	5.88	16.52	0.0589	2.6	8.38	0.0589	2.6
-0.0484	3.3	2.6	0.4172	7.69	8.78	-0.0484	3.3	2.6	0.4076	6.6	6.58	0.4251	5.88	16.52	-0.0433	2.43	7.68	0.3167	3.03	3.51	-0.0484	3.3	2.6	-0.1233	2.6	1.7	0.0019	2.12	5.29	0.4251	5.88	16.52	-0.0464	3.13	5.29	0.4172	7.69	8.78	-0.0433	2.43	7.68	0.4251	5.88	16.52	0.0589	2.6	8.38	0.0589	2.6
-0.0484	3.3	2.6	0.4172	7.69	8.78	0.4076	6.6	6.58	-0.0433	2.43	7.68	0.4076	6.6	6.58	-0.1233	2.6	1.7	-0.0101	1.79	2.58	-0.0345	2.12	4.38	-0.0464	3.13	5.29	-0.0484	3.3	2.6	0.3167	3.03	3.51	0.1747	5.21	6	0.0589	2.6	8.38	-0.0101	1.79	2.58	0.3167	3.03	3.51	0.0325	2.7	2.3	0.4172	7.69
-0.0484	3.3	2.6	0.4172	7.69	8.78	0.4084	7.14	4.66	0.3167	3.03	3.51	0.1747	5.21	6	-0.0433	2.43	7.68	0.4076	6.6	6.58	-0.0464	3.13	5.29	-0.0433	2.43	7.68	0.1366	3.7	5.88	0.1366	3.7	5.88	-0.0464	3.13	5.29	0.4084	7.14	4.66	0.4251	5.88	16.52	0.4172	7.69	8.78	0.4076	6.6	6.58	0.0589	2.6
-0.0484	3.3	2.6	0.1747	5.21	6	-0.0484	3.3	2.6	0.4076	6.6	6.58	0.4251	5.88	16.52	-0.0433	2.43	7.68	0.3167	3.03	3.51	-0.1233	2.6	1.7	-0.1233	2.6	1.7	0.0019	2.12	5.29	0.4251	5.88	16.52	-0.0464	3.13	5.29	0.4172	7.69	8.78	-0.0433	2.43	7.68	0.4251	5.88	16.52	0.0589	2.6	8.38	0.0589	2.6
-0.0484	3.3	2.6	0.0325	2.7	2.3	0.4076	6.6	6.58	0.4251	5.88	16.52	-0.0433	2.43	7.68	0.3167	3.03	3.51	0.0589	2.6	8.38	-0.0345	2.12	4.38	-0.1233	2.6	1.7	0.1747	5.21	6	0.4172	7.69	8.78	-0.0433	2.43	7.68	0.4084	7.14	4.66	0.4172	7.69	8.78	0.4076	6.6	6.58	-0.0433	2.43	7.68	-0.0433	2.43
-0.0484	3.3	2.6	0.0325	2.7	2.3	0.4076	6.6	6.58	0.4251	5.88	16.52	-0.0433	2.43	7.68	0.3167	3.03	3.51	0.0589	2.6	8.38	-0.0345	2.12	4.38	-0.1233	2.6	1.7	0.4084	7.14	4.66	0.4172	7.69	8.78	-0.0433	2.43	7.68	-0.1233	2.6	1.7	0.1366	3.7	5.88	0.4076	6.6	6.58	0.4172	7.69	8.78	-0.0433	2.43
-0.0484	3.3	2.6	0.4084	7.14	4.66	-0.0484	3.3	2.6	0.4076	6.6	6.58	0.4251	5.88	16.52	-0.0433	2.43	7.68	0.3167	3.03	3.51	-0.0484	3.3	2.6	-0.1233	2.6	1.7	0.0019	2.12	5.29	0.4251	5.88	16.52	-0.0464	3.13	5.29	0.4172	7.69	8.78	-0.0433	2.43	7.68	0.4251	5.88	16.52	0.0589	2.6	8.38	0.0589	2.6
-0.0484	3.3	2.6	0.4084	7.14	4.66	-0.0484	3.3	2.6	0.4076	6.6	6.58	0.4251	5.88	16.52	-0.0433	2.43	7.68	0.3167	3.03	3.51	-0.0484	3.3	2.6	-0.1233	2.6	1.7	0.0019	2.12	5.29	0.4251	5.88	16.52	-0.0464	3.13	5.29	0.4172	7.69	8.78	-0.0433	2.43	7.68	0.4251	5.88	16.52	0.0589	2.6	8.38	0.0589	2.6
-0.0484	3.3	2.6	0.4084	7.14	4.66	-0.0484	3.3	2.6	0.4076	6.6	6.58	0.4251	5.88	16.52	-0.0433	2.43	7.68	0.3167	3.03	3.51	-0.0484	3.3	2.6	-0.1233	2.6	1.7	0.0019	2.12	5.29	0.4251	5.88	16.52	-0.0464	3.13	5.29	0.4172	7.69	8.78	-0.0433	2.43	7.68	0.4251	5.88	16.52	0.0589	2.6	8.38	0.0589	2.6
-0.0484	3.3	2.6	0.4084	7.14	4.66	-0.0484	3.3	2.6	0.4076	6.6	6.58	0.4251	5.88	16.52	-0.0433	2.43	7.68	0.3167	3.03	3.51	-0.0484	3.3	2.6	-0.1233	2.6	1.7	0.0019	2.12	5.29	0.4251	5.88	16.52	-0.0464	3.13	5.29	0.4172	7.69	8.78	-0.0433	2.43	7.68	0.4251	5.88	16.52	0.0589	2.6	8.38	0.0589	2.6
-0.0484	3.3	2.6	0.4084	7.14	4.66	-0.0484	3.3	2.6	0.4076	6.6	6.58	0.4251	5.88	16.52	-0.0433	2.43	7.68	0.3167	3.03	3.51	-0.0345	2.12	4.38	-0.1233	2.6	1.7	0.0019	2.12	5.29	0.4251	5.88	16.52	-0.0464	3.13	5.29	0.4172	7.69	8.78	-0.0433	2.43	7.68	0.4251	5.88	16.52	0.0589	2.6	8.38	0.0589	2.6
-0.0484	3.3	2.6	0.4084	7.14	4.66	-0.0484	3.3	2.6	0.4076	6.6	6.58	0.4251	5.88	16.52	-0.0433	2.43	7.68	0.3167	3.03	3.51	0.3167	3.03	3.51	-0.1233	2.6	1.7	0.0019	2.12	5.29	0.4251	5.88	16.52	-0.0464	3.13	5.29	0.4172	7.69	8.78	-0.0433	2.43	7.68	0.4251	5.88	16.52	0.0589	2.6	8.38	0.0589	2.6
-0.0484	3.3	2.6	0.4084	7.14	4.66	0.4076	6.6	6.58	0.4251	5.88	16.52	-0.0433	2.43	7.68	0.4076	6.6	6.58	0.0589	2.6	8.38	-0.0345	2.12	4.38	-0.1233	2.6	1.7	0.4084	7.14	4.66	0.4172	7.69	8.78	-0.0433	2.43	7.68	0.4251	5.88	16.52	0.4076	6.6	6.58	0.4076	6.6	6.58	-0.0433	2.43	7.68	-0.0433	2.43
-0.0484	3.3	2.6	0.4084	7.14	4.66	0.4076	6.6	6.58	0.4251	5.88	16.52	-0.0433	2.43	7.68	0.3167	3.03	3.51	0.0589	2.6	8.38	-0.0345	2.12	4.38	-0.1233	2.6	1.7	0.4084	7.14	4.66	0.4172	7.69	8.78	-0.0433	2.43	7.68	0.4172	7.69	8.78	0.4076	6.6	6.58	0.4076	6.6	6.58	-0.0433	2.43	7.68	0.1366	3.7
-0.0464	3.13	5.29	0.4172	7.69	8.78	-0.0484	3.3	2.6	0.3167	3.03	3.51	0.4251	5.88	16.52	-0.0433	2.43	7.68	0.3167	3.03	3.51	-0.0484	3.3	2.6	-0.1233	2.6	1.7	0.0019	2.12	5.29	0.4251	5.88	16.52	-0.0464	3.13	5.29	0.1366	3.7	5.88	0.0589	2.6	8.38	0.4251	5.88	16.52	0.1366	3.7	5.88	0.1366	3.7
0.0549	3.57	2.33	0.0019	2.12	5.29	0.0363	2.53	1.54	0.3167	3.03	3.51	0.1366	3.7	5.88	-0.0433	2.43	7.68	0.1366	3.7	5.88	0.0019	2.12	5.29	-0.0464	3.13	5.29	0.0589	2.6	8.38	0.0019	2.12	5.29	0.4251	5.88	16.52	-0.0464	3.13	5.29	0.0363	2.53	1.54	0.3167	3.03	3.51	0.00000	0.00000	0.00000	0.00000	0.00000
0.4172	7.69	8.78	-0.0484	3.3	2.6	-0.0484	3.3	2.6	0.4076	6.6	6.58	0.4251	5.88	16.52	-0.0433	2.43	7.68	0.3167	3.03	3.51	0.0549	3.57	2.33	-0.1233	2.6	1.7	0.4084	7.14	4.66	0.1747	5.21	6	-0.0464	3.13	5.29	0.4172	7.69	8.78	0.4172	7.69	8.78	0.4251	5.88	16.52	0.4172	7.69	8.78	-0.0433	2.43
0.4172	7.69	8.78	-0.0484	3.3	2.6	-0.0484	3.3	2.6	0.4076	6.6	6.58	0.4251	5.88	16.52	-0.0433	2.43	7.68	0.3167	3.03	3.51	0.0549	3.57	2.33	-0.1233	2.6	1.7	0.4084	7.14	4.66	0.1747	5.21	6	-0.0464	3.13	5.29	0.4172	7.69	8.78	0.4172	7.69	8.78	0.4251	5.88	16.52	0.4172	7.69	8.78	-0.0433	2.43
0.4172	7.69	8.78	-0.0484	3.3	2.6	0.4076	6.6	6.58	0.4251	5.88	16.52	-0.0433	2.43	7.68	0.3167	3.03	3.51	0.1366	3.7	5.88	-0.0464	3.13	5.29	-0.1233	2.6	1.7	0.0019	2.12	5.29	0.4251	5.88	16.52	0.0589	2.6	8.38	0.4251	5.88	16.52	0.4172	7.69	8.78	0.4076	6.6	6.58	0.4172	7.69	8.78	0.4172	7.69
0.4172	7.69	8.78	-0.0484	3.3	2.6	0.4076	6.6	6.58	0.4251	5.88	16.52	-0.0433	2.43	7.68	0.3167	3.03	3.51	0.1366	3.7	5.88	-0.0464	3.13	5.29	-0.1233	2.6	1.7	0.0019	2.12	5.29	0.4251	5.88	16.52	0.0589	2.6	8.38	0.4251	5.88	16.52	0.4172	7.69	8.78	0.4076	6.6	6.58	0.4172	7.69	8.78	0.4172	7.69
0.4172	7.69	8.78	-0.0484	3.3	2.6	0.4076	6.6	6.58	0.4251	5.88	16.52	-0.0433	2.43	7.68	0.3167	3.03	3.51	-0.0433	2.43	7.68	-0.1233	2.6	1.7	-0.1233	2.6	1.7	0.0019	2.12	5.29	0.4251	5.88	16.52	0.0589	2.6	8.38	0.4251	5.88	16.52	0.4172	7.69	8.78	0.4076	6.6	6.58	0.4172	7.69	8.78	0.4172	7.69
0.4172	7.69	8.78	-0.0484	3.3	2.6	0.4076	6.6	6.58	0.4251	5.88	16.52	-0.0433	2.43	7.68	0.3167	3.03	3.51	-0.0433	2.43	7.68	-0.0101	1.79	2.58	-0.1233	2.6	1.7	0.4084	7.14	4.66	0.4172	7.69	8.78	-0.0433	2.43	7.68	0.4084	7.14	4.66	0.4251	5.88	16.52	0.3167	3.03	3.51	0.1366	3.7	5.88	0.1747	5.21
0.4172	7.69	8.78	0.4076	6.6	6.58	-0.0464	3.13	5.29	0.0019	2.12	5.29	-0.0101	1.79	2.58	0.4084	7.14	4.66	0.3167	3.03	3.51	0.4084	7.14	4.66	0.4172	7.69	8.78	0.4251	5.88	16.52	0.4251	5.88	16.52	0.0363	2.53	1.54	0.0019	2.12	5.29	-0.1233	2.6	1.7	0.0363	2.53	1.54	-0.0345	2.12	4.38	0.0589	2.6
0.4172	7.69	8.78	0.4172	7.69	8.78	-0.0484	3.3	2.6	0.4076	6.6	6.58	0.4251	5.88	16.52	0.1366	3.7	5.88	0.4076	6.6	6.58	-0.0464	3.13	5.29	-0.0484	3.3	2.6	0.0019	2.12	5.29	0.4251	5.88	16.52	-0.0464	3.13	5.29	0.4172	7.69	8.78	0.0589	2.6	8.38	0.4251	5.88	16.52	0.4172	7.69	8.78	0.4084	7.14
0.4172	7.69	8.78	0.4172	7.69	8.78	0.4172	7.69	8.78	0.4172	7.69	8.78	-0.0433	2.43	7.68	0.4172	7.69	8.78	0.2745	3.03	1.11	0.4251	5.88	16.52	0.3167	3.03	3.51	-0.0345	2.12	4.38	-0.0101	1.79	2.58	0.0363	2.53	1.54	0.2745	3.03	1.11	0.4076	6.6	6.58	-0.0433	2.43	7.68	-0.0433	2.43	7.68	-0.0433	2.43
0.4172	7.69	8.78	0.4172	7.69	8.78	0.0325	2.7	2.3	0.4076	6.6	6.58	0.4251	5.88	16.52	-0.0433	2.43	7.68	0.3167	3.03	3.51	-0.1233	2.6	1.7	-0.0484	3.3	2.6	0.0019	2.12	5.29	0.4251	5.88	16.52	-0.0464	3.13	5.29	-0.0433	2.43	7.68	-0.0433	2.43	7.68	0.4251	5.88	16.52	0.1366	3.7	5.88	0.2745	3.03
0.4172	7.69	8.78	0.4172	7.69	8.78	0.0325	2.7	2.3	0.4076	6.6	6.58	0.4251	5.88	16.52	-0.0433	2.43	7.68	0.3167	3.03	3.51	-0.1233	2.6	1.7	-0.0484	3.3	2.6	0.0019	2.12	5.29	0.4251	5.88	16.52	-0.0464	3.13	5.29	-0.0433	2.43	7.68	-0.0433	2.43	7.68	0.4251	5.88	16.52	0.1366	3.7	5.88	0.2745	3.03
0.4172	7.69	8.78	0.0589	2.6	8.38	-0.1233	2.6	1.7	0.3167	3.03	3.51	-0.0484	3.3	2.6	0.4172	7.69	8.78	0.3167	3.03	3.51	-0.0345	2.12	4.38	0.2745	3.03	1.11	0.4084	7.14	4.66	0.1747	5.21	6	-0.0484	3.3	2.6	0.0589	2.6	8.38	0.0363	2.53	1.54	-0.0101	1.79	2.58	-0.0433	2.43	7.68	0.0019	2.12
0.4172	7.69	8.78	0.4084	7.14	4.66	0.1366	3.7	5.88	0.4172	7.69	8.78	0.4251	5.88	16.52	-0.1233	2.6	1.7	0.3167	3.03	3.51	0.0363	2.53	1.54	-0.1233	2.6	1.7	0.0019	2.12	5.29	0.4251	5.88	16.52	-0.0464	3.13	5.29	-0.0101	1.79	2.58	0.1366	3.7	5.88	0.4251	5.88	16.52	0.1366	3.7	5.88	-0.0464	3.13
0.4172	7.69	8.78	0.4084	7.14	4.66	-0.0484	3.3	2.6	0.4076	6.6	6.58	0.4251	5.88	16.52	-0.0433	2.43	7.68	0.4251	5.88	16.52	0.0325	2.7	2.3	-0.1233	2.6	1.7	0.0589	2.6	8.38	0.1747	5.21	6	-0.0464	3.13	5.29	0.4172	7.69	8.78	0.4084	7.14	4.66	0.4251	5.88	16.52	0.0589	2.6	8.38	0.4084	7.14
0.4172	7.69	8.78	0.4084	7.14	4.66	0.0589	2.6	8.38	0.4076	6.6	6.58	0.4251	5.88	16.52	-0.0433	2.43	7.68	0.3167	3.03	3.51	-0.0484	3.3	2.6	-0.1233	2.6	1.7	0.0019	2.12	5.29	0.1747	5.21	6	-0.0464	3.13	5.29	0.4084	7.14	4.66	0.4084	7.14	4.66	0.4251	5.88	16.52	0.1366	3.7	5.88	0.2745	3.03
0.4172	7.69	8.78	0.4084	7.14	4.66	0.4084	7.14	4.66	0.4076	6.6	6.58	0.4251	5.88	16.52	-0.0433	2.43	7.68	0.3167	3.03	3.51	-0.0484	3.3	2.6	-0.0484	3.3	2.6	0.0019	2.12	5.29	0.4251	5.88	16.52	-0.0464	3.13	5.29	0.4084	7.14	4.66	0.1366	3.7	5.88	0.4251	5.88	16.52	-0.0433	2.43	7.68	0.4251	5.88
-0.0101	1.79	2.58	0.1366	3.7	5.88	0.0589	2.6	8.38	0.0363	2.53	1.54	-0.0484	3.3	2.6	-0.0433	2.43	7.68	0.0589	2.6	8.38	0.1366	3.7	5.88	0.4084	7.14	4.66	0.2745	3.03	1.11	0.2745	3.03	1.11	0.3167	3.03	3.51	-0.1233	2.6	1.7	0.2745	3.03	1.11	0.1366	3.7	5.88	0.0019	2.12	5.29	0.2745	3.03
-0.0101	1.79	2.58	0.1366	3.7	5.88	0.4084	7.14	4.66	0.4084	7.14	4.66	0.4076	6.6	6.58	0.4251	5.88	16.52	-0.0433	2.43	7.68	-0.0345	2.12	4.38	0.0325	2.7	2.3	-0.0484	3.3	2.6	0.0019	2.12	5.29	0.4251	5.88	16.52	-0.0464	3.13	5.29	0.4172	7.69	8.78	0.4084	7.14	4.66	0.4251	5.88	16.52	0.4084	7.14
-0.0101	1.79	2.58	0.1366	3.7	5.88	0.4084	7.14	4.66	0.4084	7.14	4.66	0.4076	6.6	6.58	0.4251	5.88	16.52	-0.0433	2.43	7.68	0.3167	3.03	3.51	0.0325	2.7	2.3	-0.0484	3.3	2.6	0.0019	2.12	5.29	0.4251	5.88	16.52	-0.0464	3.13	5.29	0.4172	7.69	8.78	0.4084	7.14	4.66	0.4251	5.88	16.52	0.4084	7.14
-0.0101	1.79	2.58	0.1366	3.7	5.88	0.4084	7.14	4.66	0.4084	7.14	4.66	0.4076	6.6	6.58	0.4251	5.88	16.52	-0.0433	2.43	7.68	0.3167	3.03	3.51	0.0325	2.7	2.3	-0.0484	3.3	2.6	0.0019	2.12	5.29	0.4251	5.88	16.52	-0.0464	3.13	5.29	0.4172	7.69	8.78	0.4084	7.14	4.66	0.4251	5.88	16.52	0.4084	7.14
-0.0101	1.79	2.58	-0.1233	2.6	1.7	0.4076	6.6	6.58	0.4251	5.88	16.52	-0.0433	2.43	7.68	0.3167	3.03	3.51	0.0589	2.6	8.38	-0.0345	2.12	4.38	-0.1233	2.6	1.7	0.4084	7.14	4.66	0.4172	7.69	8.78	-0.0433	2.43	7.68	0.4084	7.14	4.66	0.4084	7.14	4.66	0.4076	6.6	6.58	0.4084	7.14	4.66	-0.0433	2.43
-0.0101	1.79	2.58	0.4251	5.88	16.52	0.0589	2.6	8.38	0.4076	6.6	6.58	0.4251	5.88	16.52	-0.0433	2.43	7.68	0.4076	6.6	6.58	-0.0484	3.3	2.6	-0.0484	3.3	2.6	0.0019	2.12	5.29	0.4251	5.88	16.52	-0.0464	3.13	5.29	0.1747	5.21	6	0.4172	7.69	8.78	0.4251	5.88	16.52	0.4084	7.14	4.66	0.2745	3.03
-0.0101	1.79	2.58	0.4251	5.88	16.52	0.0589	2.6	8.38	0.4076	6.6	6.58	0.4251	5.88	16.52	-0.0433	2.43	7.68	0.4076	6.6	6.58	-0.0484	3.3	2.6	-0.0484	3.3	2.6	0.0019	2.12	5.29	0.4251	5.88	16.52	-0.0464	3.13	5.29	0.1747	5.21	6	0.4172	7.69	8.78	0.4251	5.88	16.52	0.4084	7.14	4.66	0.2745	3.03
-0.0101	1.79	2.58	0.4251	5.88	16.52	0.0589	2.6	8.38	0.4076	6.6	6.58	0.4251	5.88	16.52	-0.0433	2.43	7.68	0.4076	6.6	6.58	-0.0484	3.3	2.6	-0.0484	3.3	2.6	0.0019	2.12	5.29	0.4251	5.88	16.52	-0.0464	3.13	5.29	0.1747	5.21	6	0.0589	2.6	8.38	0.4251	5.88	16.52	0.4084	7.14	4.66	0.2745	3.03
-0.0101	1.79	2.58	0.0019	2.12	5.29	0.4076	6.6	6.58	-0.0484	3.3	2.6	0.4251	5.88	16.52	0.0589	2.6	8.38	0.3167	3.03	3.51	-0.0433	2.43	7.68	-0.0433	2.43	7.68	0.1747	5.21	6	0.0325	2.7	2.3	-0.0345	2.12	4.38	0.4084	7.14	4.66	0.4172	7.69	8.78	0.1747	5.21	6	0.4251	5.88	16.52	0.4172	7.69
-0.0101	1.79	2.58	-0.0433	2.43	7.68	0.0019	2.12	5.29	0.0325	2.7	2.3	-0.0484	3.3	2.6	-0.0464	3.13	5.29	-0.0101	1.79	2.58	0.1366	3.7	5.88	0.4084	7.14	4.66	0.2745	3.03	1.11	0.2745	3.03	1.11	0.4076	6.6	6.58	-0.1233	2.6	1.7	0.2745	3.03	1.11	-0.0345	2.12	4.38	0.0019	2.12	5.29	0.2745	3.03
-0.0101	1.79	2.58	0.0589	2.6	8.38	-0.0484	3.3	2.6	0.4076	6.6	6.58	0.4251	5.88	16.52	-0.0433	2.43	7.68	0.3167	3.03	3.51	0.0549	3.57	2.33	-0.1233	2.6	1.7	0.0019	2.12	5.29	0.4251	5.88	16.52	-0.0464	3.13	5.29	0.4172	7.69	8.78	0.2745	3.03	1.11	0.4251	5.88	16.52	0.0589	2.6	8.38	0.4084	7.14
-0.0101	1.79	2.58	0.0589	2.6	8.38	-0.0484	3.3	2.6	0.4076	6.6	6.58	0.4251	5.88	16.52	-0.0433	2.43	7.68	0.3167	3.03	3.51	0.0549	3.57	2.33	-0.1233	2.6	1.7	0.0019	2.12	5.29	0.4251	5.88	16.52	-0.0464	3.13	5.29	0.4172	7.69	8.78	0.2745	3.03	1.11	0.4251	5.88	16.52	0.0589	2.6	8.38	0.4084	7.14
-0.0101	1.79	2.58	0.0589	2.6	8.38	-0.0484	3.3	2.6	0.4076	6.6	6.58	0.4251	5.88	16.52	-0.0433	2.43	7.68	0.3167	3.03	3.51	0.0549	3.57	2.33	-0.0484	3.3	2.6	0.0019	2.12	5.29	0.4251	5.88	16.52	-0.0464	3.13	5.29	0.4172	7.69	8.78	0.2745	3.03	1.11	0.4251	5.88	16.52	0.0589	2.6	8.38	0.1366	3.7
-0.0101	1.79	2.58	0.4084	7.14	4.66	0.0589	2.6	8.38	0.4076	6.6	6.58	0.4251	5.88	16.52	-0.0433	2.43	7.68	0.4076	6.6	6.58	-0.0484	3.3	2.6	-0.1233	2.6	1.7	0.0019	2.12	5.29	0.4251	5.88	16.52	-0.0464	3.13	5.29	0.1747	5.21	6	0.0589	2.6	8.38	0.4251	5.88	16.52	0.4084	7.14	4.66	0.2745	3.03
-0.0101	1.79	2.58	0.4084	7.14	4.66	0.0589	2.6	8.38	0.4076	6.6	6.58	0.4251	5.88	16.52	-0.0433	2.43	7.68	0.4076	6.6	6.58	-0.0484	3.3	2.6	-0.1233	2.6	1.7	0.0019	2.12	5.29	0.4251	5.88	16.52	-0.0464	3.13	5.29	0.1747	5.21	6	0.0589	2.6	8.38	0.4251	5.88	16.52	0.4084	7.14	4.66	0.2745	3.03
0.4251	5.88	16.52	0.4172	7.69	8.78	0.1366	3.7	5.88	0.4076	6.6	6.58	0.4251	5.88	16.52	-0.0464	3.13	5.29	0.3167	3.03	3.51	-0.0484	3.3	2.6	-0.1233	2.6	1.7	0.0019	2.12	5.29	0.4251	5.88	16.52	-0.0464	3.13	5.29	0.1747	5.21	6	-0.0433	2.43	7.68	0.4251	5.88	16.52	0.0589	2.6	8.38	0.4172	7.69
0.4251	5.88	16.52	0.4172	7.69	8.78	-0.0484	3.3	2.6	0.4076	6.6	6.58	0.4251	5.88	16.52	-0.0433	2.43	7.68	0.3167	3.03	3.51	-0.0484	3.3	2.6	-0.1233	2.6	1.7	0.0019	2.12	5.29	0.4251	5.88	16.52	-0.0464	3.13	5.29	0.4172	7.69	8.78	0.0589	2.6	8.38	0.4251	5.88	16.52	0.1366	3.7	5.88	-0.0433	2.43
0.4251	5.88	16.52	0.4172	7.69	8.78	0.0325	2.7	2.3	0.4076	6.6	6.58	0.4251	5.88	16.52	-0.0433	2.43	7.68	0.3167	3.03	3.51	-0.0484	3.3	2.6	-0.0484	3.3	2.6	0.1366	3.7	5.88	0.4251	5.88	16.52	-0.0464	3.13	5.29	-0.0433	2.43	7.68	0.1366	3.7	5.88	0.4251	5.88	16.52	0.1366	3.7	5.88	0.2745	3.03
0.4251	5.88	16.52	0.4172	7.69	8.78	0.0325	2.7	2.3	0.4076	6.6	6.58	0.4251	5.88	16.52	-0.0433	2.43	7.68	0.3167	3.03	3.51	-0.0484	3.3	2.6	-0.0484	3.3	2.6	0.0589	2.6	8.38	0.4251	5.88	16.52	-0.0464	3.13	5.29	-0.0433	2.43	7.68	0.1366	3.7	5.88	0.4251	5.88	16.52	0.1366	3.7	5.88	0.2745	3.03
0.4251	5.88	16.52	0.4172	7.69	8.78	0.0325	2.7	2.3	0.4076	6.6	6.58	0.4251	5.88	16.52	-0.0433	2.43	7.68	0.3167	3.03	3.51	-0.0484	3.3	2.6	-0.0484	3.3	2.6	0.0589	2.6	8.38	0.4251	5.88	16.52	-0.0464	3.13	5.29	-0.0433	2.43	7.68	0.1366	3.7	5.88	0.4251	5.88	16.52	0.1366	3.7	5.88	0.2745	3.03
0.4251	5.88	16.52	0.4172	7.69	8.78	0.0325	2.7	2.3	0.4076	6.6	6.58	0.4251	5.88	16.52	-0.0433	2.43	7.68	0.3167	3.03	3.51	-0.0484	3.3	2.6	-0.0484	3.3	2.6	0.0589	2.6	8.38	0.4251	5.88	16.52	-0.0464	3.13	5.29	-0.0433	2.43	7.68	0.1366	3.7	5.88	0.4251	5.88	16.52	0.1366	3.7	5.88	0.2745	3.03
0.4251	5.88	16.52	0.4172	7.69	8.78	0.0325	2.7	2.3	0.4076	6.6	6.58	0.4251	5.88	16.52	-0.0433	2.43	7.68	0.3167	3.03	3.51	-0.0484	3.3	2.6	-0.0484	3.3	2.6	0.0589	2.6	8.38	0.4251	5.88	16.52	-0.0464	3.13	5.29	-0.0433	2.43	7.68	0.1366	3.7	5.88	0.4251	5.88	16.52	0.1366	3.7	5.88	0.2745	3.03
0.4251	5.88	16.52	0.4172	7.69	8.78	0.0325	2.7	2.3	0.4076	6.6	6.58	0.4251	5.88	16.52	-0.0433	2.43	7.68	0.3167	3.03	3.51	-0.0484	3.3	2.6	-0.0484	3.3	2.6	0.0589	2.6	8.38	0.4251	5.88	16.52	-0.0464	3.13	5.29	-0.0433	2.43	7.68	0.1366	3.7	5.88	0.4251	5.88	16.52	0.1366	3.7	5.88	0.2745	3.03
0.4251	5.88	16.52	0.4172	7.69	8.78	0.0325	2.7	2.3	0.4076	6.6	6.58	0.4251	5.88	16.52	-0.0433	2.43	7.68	0.3167	3.03	3.51	-0.0484	3.3	2.6	-0.0484	3.3	2.6	0.0589	2.6	8.38	0.4251	5.88	16.52	-0.0464	3.13	5.29	-0.0433	2.43	7.68	0.1366	3.7	5.88	0.4251	5.88	16.52	0.1366	3.7	5.88	0.2745	3.03
0.4251	5.88	16.52	0.4172	7.69	8.78	0.0325	2.7	2.3	0.4076	6.6	6.58	0.4251	5.88	16.52	-0.0433	2.43	7.68	0.3167	3.03	3.51	-0.0484	3.3	2.6	-0.0484	3.3	2.6	0.0589	2.6	8.38	0.4251	5.88	16.52	-0.0464	3.13	5.29	-0.0433	2.43	7.68	0.1366	3.7	5.88	0.4251	5.88	16.52	0.1366	3.7	5.88	0.2745	3.03
0.4251	5.88	16.52	0.4172	7.69	8.78	0.0325	2.7	2.3	0.4076	6.6	6.58	0.4251	5.88	16.52	-0.0433	2.43	7.68	0.3167	3.03	3.51	-0.0484	3.3	2.6	-0.0484	3.3	2.6	0.0589	2.6	8.38	0.4251	5.88	16.52	-0.0464	3.13	5.29	-0.0433	2.43	7.68	0.0589	2.6	8.38	0.4251	5.88	16.52	0.1366	3.7	5.88	0.2745	3.03
0.4251	5.88	16.52	0.4172	7.69	8.78	0.0325	2.7	2.3	0.4076	6.6	6.58	0.4251	5.88	16.52	-0.0433	2.43	7.68	0.3167	3.03	3.51	-0.0484	3.3	2.6	-0.0484	3.3	2.6	0.0589	2.6	8.38	0.4251	5.88	16.52	-0.0464	3.13	5.29	-0.0433	2.43	7.68	0.4084	7.14	4.66	0.4251	5.88	16.52	0.1366	3.7	5.88	0.2745	3.03
0.4251	5.88	16.52	0.4172	7.69	8.78	0.0325	2.7	2.3	0.4076	6.6	6.58	0.4251	5.88	16.52	-0.0433	2.43	7.68	0.3167	3.03	3.51	-0.0484	3.3	2.6	-0.0484	3.3	2.6	0.0589	2.6	8.38	0.4251	5.88	16.52	-0.0464	3.13	5.29	-0.0433	2.43	7.68	0.4084	7.14	4.66	0.4251	5.88	16.52	0.1366	3.7	5.88	0.2745	3.03
0.4251	5.88	16.52	0.4172	7.69	8.78	0.0325	2.7	2.3	0.4076	6.6	6.58	0.4251	5.88	16.52	-0.0433	2.43	7.68	0.3167	3.03	3.51	-0.0101	1.79	2.58	-0.0484	3.3	2.6	0.0589	2.6	8.38	0.4251	5.88	16.52	-0.0464	3.13	5.29	-0.0433	2.43	7.68	0.1366	3.7	5.88	0.4251	5.88	16.52	0.1366	3.7	5.88	0.2745	3.03
0.4251	5.88	16.52	0.4172	7.69	8.78	0.0589	2.6	8.38	0.4076	6.6	6.58	0.4251	5.88	16.52	-0.0433	2.43	7.68	-0.0433	2.43	7.68	-0.1233	2.6	1.7	-0.1233	2.6	1.7	0.0019	2.12	5.29	0.4251	5.88	16.52	-0.0464	3.13	5.29	0.4172	7.69	8.78	0.0589	2.6	8.38	0.4251	5.88	16.52	0.4172	7.69	8.78	0.2745	3.03
0.4251	5.88	16.52	0.0589	2.6	8.38	-0.0484	3.3	2.6	0.4076	6.6	6.58	0.4251	5.88	16.52	-0.0433	2.43	7.68	0.3167	3.03	3.51	-0.0484	3.3	2.6	-0.1233	2.6	1.7	0.0019	2.12	5.29	0.4251	5.88	16.52	-0.0464	3.13	5.29	0.4251	5.88	16.52	0.4172	7.69	8.78	0.4251	5.88	16.52	0.1366	3.7	5.88	0.1366	3.7
0.4251	5.88	16.52	0.4084	7.14	4.66	0.0589	2.6	8.38	0.4076	6.6	6.58	0.4251	5.88	16.52	0.1366	3.7	5.88	0.4076	6.6	6.58	-0.0484	3.3	2.6	-0.0484	3.3	2.6	-0.0433	2.43	7.68	0.4251	5.88	16.52	-0.0464	3.13	5.29	0.1747	5.21	6	0.1366	3.7	5.88	0.4251	5.88	16.52	0.1366	3.7	5.88	0.2745	3.03
0.1747	5.21	6	0.1366	3.7	5.88	-0.0484	3.3	2.6	0.4076	6.6	6.58	0.4251	5.88	16.52	-0.0433	2.43	7.68	0.3167	3.03	3.51	-0.0484	3.3	2.6	0.0589	2.6	8.38	0.0019	2.12	5.29	0.4251	5.88	16.52	-0.0464	3.13	5.29	0.4076	6.6	6.58	-0.0433	2.43	7.68	0.4251	5.88	16.52	0.1366	3.7	5.88	0.1366	3.7
0.1747	5.21	6	-0.0484	3.3	2.6	-0.1233	2.6	1.7	0.4251	5.88	16.52	0.4251	5.88	16.52	0.4084	7.14	4.66	0.3167	3.03	3.51	0.1366	3.7	5.88	-0.0345	2.12	4.38	0.4084	7.14	4.66	0.4172	7.69	8.78	-0.0433	2.43	7.68	0.4084	7.14	4.66	0.4076	6.6	6.58	0.4076	6.6	6.58	-0.0433	2.43	7.68	0.1366	3.7
0.1747	5.21	6	-0.0484	3.3	2.6	-0.1233	2.6	1.7	0.4084	7.14	4.66	0.4251	5.88	16.52	0.4084	7.14	4.66	0.3167	3.03	3.51	0.1366	3.7	5.88	-0.0345	2.12	4.38	0.4084	7.14	4.66	0.4172	7.69	8.78	-0.0433	2.43	7.68	0.4084	7.14	4.66	0.4076	6.6	6.58	0.4076	6.6	6.58	-0.0433	2.43	7.68	0.1366	3.7
0.1747	5.21	6	-0.0484	3.3	2.6	-0.1233	2.6	1.7	0.4084	7.14	4.66	0.4251	5.88	16.52	0.4084	7.14	4.66	0.3167	3.03	3.51	0.0589	2.6	8.38	-0.0345	2.12	4.38	0.4084	7.14	4.66	0.4172	7.69	8.78	-0.0433	2.43	7.68	0.4084	7.14	4.66	0.4076	6.6	6.58	0.4076	6.6	6.58	-0.0433	2.43	7.68	0.1366	3.7
0.1747	5.21	6	-0.0484	3.3	2.6	0.4076	6.6	6.58	0.4251	5.88	16.52	-0.0433	2.43	7.68	0.3167	3.03	3.51	0.0589	2.6	8.38	-0.1233	2.6	1.7	-0.1233	2.6	1.7	-0.0433	2.43	7.68	0.4251	5.88	16.52	0.0589	2.6	8.38	0.4084	7.14	4.66	0.1366	3.7	5.88	0.4076	6.6	6.58	0.4172	7.69	8.78	0.4251	5.88
0.1747	5.21	6	-0.0484	3.3	2.6	0.4076	6.6	6.58	0.4251	5.88	16.52	-0.0433	2.43	7.68	0.3167	3.03	3.51	0.0589	2.6	8.38	-0.1233	2.6	1.7	-0.1233	2.6	1.7	-0.0433	2.43	7.68	0.4251	5.88	16.52	0.0589	2.6	8.38	0.4084	7.14	4.66	0.1366	3.7	5.88	0.4076	6.6	6.58	0.4172	7.69	8.78	0.4251	5.88
0.1747	5.21	6	0.0589	2.6	8.38	-0.0484	3.3	2.6	0.4076	6.6	6.58	0.4251	5.88	16.52	-0.0433	2.43	7.68	0.3167	3.03	3.51	-0.0484	3.3	2.6	-0.0433	2.43	7.68	0.0019	2.12	5.29	0.4251	5.88	16.52	-0.0464	3.13	5.29	0.0589	2.6	8.38	-0.0433	2.43	7.68	0.4251	5.88	16.52	0.1366	3.7	5.88	0.1366	3.7
0.1747	5.21	6	0.4084	7.14	4.66	0.0589	2.6	8.38	0.4076	6.6	6.58	0.4251	5.88	16.52	-0.1233	2.6	1.7	0.4172	7.69	8.78	-0.0101	1.79	2.58	-0.0484	3.3	2.6	0.0019	2.12	5.29	0.4251	5.88	16.52	-0.0464	3.13	5.29	0.4172	7.69	8.78	0.1747	5.21	6	0.4251	5.88	16.52	0.1366	3.7	5.88	0.4076	6.6
-0.0345	2.12	4.38	-0.0484	3.3	2.6	0.4076	6.6	6.58	0.4251	5.88	16.52	-0.0433	2.43	7.68	0.3167	3.03	3.51	0.0363	2.53	1.54	-0.1233	2.6	1.7	-0.1233	2.6	1.7	-0.0433	2.43	7.68	0.4251	5.88	16.52	0.0589	2.6	8.38	0.4084	7.14	4.66	0.1366	3.7	5.88	0.4076	6.6	6.58	0.4172	7.69	8.78	0.4251	5.88
-0.0345	2.12	4.38	0.4172	7.69	8.78	-0.0484	3.3	2.6	0.4076	6.6	6.58	0.4251	5.88	16.52	-0.0433	2.43	7.68	0.3167	3.03	3.51	-0.0484	3.3	2.6	-0.1233	2.6	1.7	0.0019	2.12	5.29	0.4251	5.88	16.52	-0.0464	3.13	5.29	0.1366	3.7	5.88	-0.0464	3.13	5.29	0.4251	5.88	16.52	0.1366	3.7	5.88	0.1366	3.7
-0.0345	2.12	4.38	0.4172	7.69	8.78	-0.0484	3.3	2.6	0.3167	3.03	3.51	0.4251	5.88	16.52	-0.0433	2.43	7.68	0.3167	3.03	3.51	-0.1233	2.6	1.7	-0.1233	2.6	1.7	0.0019	2.12	5.29	0.4251	5.88	16.52	-0.0464	3.13	5.29	0.1366	3.7	5.88	0.1366	3.7	5.88	0.4251	5.88	16.52	0.0589	2.6	8.38	0.0589	2.6
-0.0345	2.12	4.38	0.4172	7.69	8.78	-0.0484	3.3	2.6	0.3167	3.03	3.51	0.4251	5.88	16.52	-0.0433	2.43	7.68	0.3167	3.03	3.51	-0.0484	3.3	2.6	-0.1233	2.6	1.7	0.0019	2.12	5.29	0.4251	5.88	16.52	-0.0464	3.13	5.29	0.1366	3.7	5.88	-0.0464	3.13	5.29	0.4251	5.88	16.52	0.1366	3.7	5.88	0.1366	3.7
-0.0345	2.12	4.38	0.4172	7.69	8.78	-0.0484	3.3	2.6	0.3167	3.03	3.51	0.4251	5.88	16.52	-0.0433	2.43	7.68	0.3167	3.03	3.51	-0.0484	3.3	2.6	-0.1233	2.6	1.7	0.0019	2.12	5.29	0.4251	5.88	16.52	-0.0464	3.13	5.29	0.1366	3.7	5.88	-0.0433	2.43	7.68	0.4251	5.88	16.52	0.1366	3.7	5.88	0.4084	7.14
-0.0345	2.12	4.38	0.4251	5.88	16.52	-0.1233	2.6	1.7	0.4076	6.6	6.58	0.4251	5.88	16.52	-0.0433	2.43	7.68	0.3167	3.03	3.51	-0.0101	1.79	2.58	-0.0484	3.3	2.6	0.0019	2.12	5.29	0.4251	5.88	16.52	-0.0464	3.13	5.29	0.1747	5.21	6	0.1366	3.7	5.88	0.4251	5.88	16.52	0.1366	3.7	5.88	0.0589	2.6
-0.0345	2.12	4.38	-0.0345	2.12	4.38	0.4076	6.6	6.58	0.4251	5.88	16.52	0.4251	5.88	16.52	0.0549	3.57	2.33	0.1366	3.7	5.88	-0.0101	1.79	2.58	-0.0484	3.3	2.6	-0.0345	2.12	4.38	0.0363	2.53	1.54	-0.0433	2.43	7.68	0.4251	5.88	16.52	0.4172	7.69	8.78	-0.0484	3.3	2.6	-0.0101	1.79	2.58	0.0549	3.57
0.0019	2.12	5.29	0.1366	3.7	5.88	-0.0484	3.3	2.6	0.4076	6.6	6.58	0.4251	5.88	16.52	-0.0433	2.43	7.68	0.3167	3.03	3.51	-0.0464	3.13	5.29	-0.1233	2.6	1.7	0.0019	2.12	5.29	0.4251	5.88	16.52	-0.0464	3.13	5.29	0.3167	3.03	3.51	-0.0433	2.43	7.68	0.4251	5.88	16.52	0.1366	3.7	5.88	0.1366	3.7
0.0019	2.12	5.29	0.1366	3.7	5.88	0.0019	2.12	5.29	0.0363	2.53	1.54	-0.1233	2.6	1.7	0.0589	2.6	8.38	0.4251	5.88	16.52	0.0325	2.7	2.3	0.0589	2.6	8.38	-0.0101	1.79	2.58	-0.0484	3.3	2.6	0.4251	5.88	16.52	-0.0101	1.79	2.58	-0.0101	1.79	2.58	-0.0464	3.13	5.29	-0.0101	1.79	2.58	0.0589	2.6
0.0019	2.12	5.29	0.4172	7.69	8.78	-0.0484	3.3	2.6	0.4076	6.6	6.58	0.4251	5.88	16.52	-0.0345	2.12	4.38	0.2362	6.25	2.89	-0.0345	2.12	4.38	-0.0345	2.12	4.38	0.1366	3.7	5.88	0.4084	7.14	4.66	0.1366	3.7	5.88	0.4172	7.69	8.78	0.0589	2.6	8.38	0.4172	7.69	8.78	0.4172	7.69	8.78	0.0589	2.6
0.0019	2.12	5.29	0.4172	7.69	8.78	-0.0484	3.3	2.6	0.4076	6.6	6.58	0.4251	5.88	16.52	-0.0433	2.43	7.68	0.3167	3.03	3.51	-0.1233	2.6	1.7	-0.1233	2.6	1.7	-0.0433	2.43	7.68	0.4251	5.88	16.52	-0.0464	3.13	5.29	0.4172	7.69	8.78	0.0589	2.6	8.38	0.4251	5.88	16.52	0.1366	3.7	5.88	0.1366	3.7
0.0019	2.12	5.29	0.4172	7.69	8.78	-0.0484	3.3	2.6	0.4076	6.6	6.58	0.4251	5.88	16.52	-0.0433	2.43	7.68	0.3167	3.03	3.51	-0.0484	3.3	2.6	-0.1233	2.6	1.7	0.0019	2.12	5.29	0.4251	5.88	16.52	-0.0464	3.13	5.29	0.4172	7.69	8.78	0.4172	7.69	8.78	0.4251	5.88	16.52	0.1366	3.7	5.88	0.0589	2.6
0.0019	2.12	5.29	0.4172	7.69	8.78	-0.0484	3.3	2.6	0.4076	6.6	6.58	0.4251	5.88	16.52	-0.0433	2.43	7.68	0.3167	3.03	3.51	-0.0484	3.3	2.6	-0.1233	2.6	1.7	0.3167	3.03	3.51	0.4251	5.88	16.52	-0.0464	3.13	5.29	0.4172	7.69	8.78	0.0589	2.6	8.38	0.4251	5.88	16.52	0.1366	3.7	5.88	0.0589	2.6
0.0019	2.12	5.29	0.4172	7.69	8.78	-0.0484	3.3	2.6	0.4076	6.6	6.58	0.4251	5.88	16.52	-0.0433	2.43	7.68	0.3167	3.03	3.51	-0.0484	3.3	2.6	-0.1233	2.6	1.7	0.3167	3.03	3.51	0.4251	5.88	16.52	-0.0464	3.13	5.29	0.4172	7.69	8.78	0.0589	2.6	8.38	0.4251	5.88	16.52	0.1366	3.7	5.88	0.0589	2.6
0.0019	2.12	5.29	0.4172	7.69	8.78	-0.0484	3.3	2.6	0.4076	6.6	6.58	0.4251	5.88	16.52	-0.0433	2.43	7.68	0.3167	3.03	3.51	-0.0484	3.3	2.6	-0.1233	2.6	1.7	0.3167	3.03	3.51	0.4251	5.88	16.52	-0.0464	3.13	5.29	0.4172	7.69	8.78	0.0589	2.6	8.38	0.4251	5.88	16.52	0.1366	3.7	5.88	0.0589	2.6
0.0019	2.12	5.29	0.4172	7.69	8.78	-0.0484	3.3	2.6	0.4076	6.6	6.58	0.4251	5.88	16.52	-0.0433	2.43	7.68	0.3167	3.03	3.51	-0.0484	3.3	2.6	-0.0484	3.3	2.6	0.0019	2.12	5.29	0.4251	5.88	16.52	0.1366	3.7	5.88	0.4172	7.69	8.78	0.4172	7.69	8.78	0.4251	5.88	16.52	0.1366	3.7	5.88	-0.0433	2.43
0.0019	2.12	5.29	0.4172	7.69	8.78	-0.0484	3.3	2.6	0.4076	6.6	6.58	0.4251	5.88	16.52	-0.0433	2.43	7.68	0.3167	3.03	3.51	-0.0464	3.13	5.29	-0.1233	2.6	1.7	0.0019	2.12	5.29	0.4251	5.88	16.52	-0.0464	3.13	5.29	0.3167	3.03	3.51	-0.0433	2.43	7.68	0.4251	5.88	16.52	0.1366	3.7	5.88	0.4084	7.14
0.0019	2.12	5.29	0.4172	7.69	8.78	0.4172	7.69	8.78	-0.0101	1.79	2.58	0.4251	5.88	16.52	-0.1233	2.6	1.7	0.2362	6.25	2.89	0.0549	3.57	2.33	-0.0433	2.43	7.68	0.0019	2.12	5.29	0.2362	6.25	2.89	0.1366	3.7	5.88	0.4084	7.14	4.66	0.4084	7.14	4.66	0.0019	2.12	5.29	0.1747	5.21	6	0.4076	6.6
0.0019	2.12	5.29	0.4172	7.69	8.78	0.4172	7.69	8.78	-0.0101	1.79	2.58	0.4251	5.88	16.52	-0.0484	3.3	2.6	0.2362	6.25	2.89	0.0549	3.57	2.33	-0.0433	2.43	7.68	0.0019	2.12	5.29	0.2362	6.25	2.89	0.1366	3.7	5.88	0.4084	7.14	4.66	0.4172	7.69	8.78	0.0019	2.12	5.29	0.4251	5.88	16.52	0.4076	6.6
0.0019	2.12	5.29	0.4172	7.69	8.78	-0.0101	1.79	2.58	0.4076	6.6	6.58	0.4251	5.88	16.52	-0.0433	2.43	7.68	0.3167	3.03	3.51	-0.0484	3.3	2.6	-0.0484	3.3	2.6	0.1366	3.7	5.88	0.4251	5.88	16.52	-0.0464	3.13	5.29	-0.0433	2.43	7.68	0.1366	3.7	5.88	0.4251	5.88	16.52	0.1366	3.7	5.88	0.2745	3.03
0.0019	2.12	5.29	0.4172	7.69	8.78	-0.0101	1.79	2.58	0.4076	6.6	6.58	0.4251	5.88	16.52	-0.0433	2.43	7.68	0.3167	3.03	3.51	-0.0484	3.3	2.6	-0.0484	3.3	2.6	0.0589	2.6	8.38	0.4251	5.88	16.52	-0.0464	3.13	5.29	-0.0433	2.43	7.68	0.0589	2.6	8.38	0.4251	5.88	16.52	0.1366	3.7	5.88	0.2745	3.03
0.0019	2.12	5.29	0.4172	7.69	8.78	-0.0101	1.79	2.58	0.4076	6.6	6.58	0.4251	5.88	16.52	-0.0433	2.43	7.68	0.3167	3.03	3.51	-0.0484	3.3	2.6	-0.0484	3.3	2.6	0.0589	2.6	8.38	0.4251	5.88	16.52	-0.0464	3.13	5.29	-0.0433	2.43	7.68	0.0589	2.6	8.38	0.4251	5.88	16.52	0.1366	3.7	5.88	0.2745	3.03
0.0019	2.12	5.29	0.4172	7.69	8.78	0.0325	2.7	2.3	0.4076	6.6	6.58	0.4251	5.88	16.52	-0.0433	2.43	7.68	0.4076	6.6	6.58	-0.1233	2.6	1.7	-0.0484	3.3	2.6	0.1747	5.21	6	0.4251	5.88	16.52	-0.0464	3.13	5.29	0.0589	2.6	8.38	-0.0433	2.43	7.68	0.4251	5.88	16.52	0.1366	3.7	5.88	0.2745	3.03
0.0019	2.12	5.29	0.4172	7.69	8.78	0.0325	2.7	2.3	0.4076	6.6	6.58	0.4251	5.88	16.52	-0.0433	2.43	7.68	0.3167	3.03	3.51	-0.1233	2.6	1.7	-0.0484	3.3	2.6	0.4172	7.69	8.78	0.4251	5.88	16.52	-0.0464	3.13	5.29	-0.0433	2.43	7.68	-0.0433	2.43	7.68	0.4251	5.88	16.52	0.1366	3.7	5.88	0.2745	3.03
0.0019	2.12	5.29	0.4172	7.69	8.78	0.0325	2.7	2.3	0.4076	6.6	6.58	0.4251	5.88	16.52	-0.0433	2.43	7.68	0.3167	3.03	3.51	-0.1233	2.6	1.7	-0.0484	3.3	2.6	0.0019	2.12	5.29	0.4251	5.88	16.52	-0.0464	3.13	5.29	-0.0433	2.43	7.68	-0.0433	2.43	7.68	0.4251	5.88	16.52	0.1366	3.7	5.88	0.2745	3.03
0.0019	2.12	5.29	0.4172	7.69	8.78	0.0325	2.7	2.3	0.4076	6.6	6.58	0.4251	5.88	16.52	-0.0433	2.43	7.68	0.3167	3.03	3.51	-0.0484	3.3	2.6	-0.0484	3.3	2.6	0.0589	2.6	8.38	0.4251	5.88	16.52	-0.0464	3.13	5.29	-0.0433	2.43	7.68	0.4172	7.69	8.78	0.4251	5.88	16.52	0.1366	3.7	5.88	0.2745	3.03
0.0019	2.12	5.29	0.4251	5.88	16.52	0.4172	7.69	8.78	0.4076	6.6	6.58	0.4251	5.88	16.52	0.0589	2.6	8.38	0.3167	3.03	3.51	-0.0484	3.3	2.6	-0.0484	3.3	2.6	0.0019	2.12	5.29	0.4251	5.88	16.52	-0.0464	3.13	5.29	0.4172	7.69	8.78	0.0589	2.6	8.38	0.4172	7.69	8.78	-0.0433	2.43	7.68	0.4251	5.88
0.0019	2.12	5.29	0.0363	2.53	1.54	-0.0484	3.3	2.6	0.4076	6.6	6.58	0.4251	5.88	16.52	-0.0433	2.43	7.68	0.3167	3.03	3.51	-0.0484	3.3	2.6	-0.1233	2.6	1.7	-0.0433	2.43	7.68	0.4251	5.88	16.52	-0.0464	3.13	5.29	-0.0484	3.3	2.6	0.0589	2.6	8.38	0.4251	5.88	16.52	0.1366	3.7	5.88	0.0589	2.6
0.0019	2.12	5.29	0.0363	2.53	1.54	-0.0484	3.3	2.6	0.4076	6.6	6.58	0.4251	5.88	16.52	-0.0433	2.43	7.68	0.3167	3.03	3.51	-0.0484	3.3	2.6	-0.1233	2.6	1.7	-0.0433	2.43	7.68	0.4251	5.88	16.52	-0.0464	3.13	5.29	-0.0484	3.3	2.6	0.0589	2.6	8.38	0.4251	5.88	16.52	0.1366	3.7	5.88	0.0589	2.6
0.0019	2.12	5.29	-0.0433	2.43	7.68	-0.1233	2.6	1.7	0.0325	2.7	2.3	0.0325	2.7	2.3	0.4251	5.88	16.52	-0.0484	3.3	2.6	0.4172	7.69	8.78	0.3167	3.03	3.51	0.0363	2.53	1.54	-0.1233	2.6	1.7	0.4251	5.88	16.52	0.4172	7.69	8.78	0.0589	2.6	8.38	0.2362	6.25	2.89	0.0363	2.53	1.54	-0.0433	2.43
0.0019	2.12	5.29	0.0589	2.6	8.38	-0.0484	3.3	2.6	0.4076	6.6	6.58	0.4251	5.88	16.52	0.1366	3.7	5.88	0.3167	3.03	3.51	-0.0484	3.3	2.6	-0.0484	3.3	2.6	0.0019	2.12	5.29	0.4251	5.88	16.52	-0.0464	3.13	5.29	0.3167	3.03	3.51	-0.0433	2.43	7.68	0.4251	5.88	16.52	0.1366	3.7	5.88	0.1366	3.7
0.0019	2.12	5.29	0.0589	2.6	8.38	-0.0484	3.3	2.6	0.4076	6.6	6.58	0.4251	5.88	16.52	-0.0433	2.43	7.68	0.4076	6.6	6.58	-0.0464	3.13	5.29	-0.1233	2.6	1.7	0.0019	2.12	5.29	0.4251	5.88	16.52	-0.0464	3.13	5.29	0.4076	6.6	6.58	-0.0433	2.43	7.68	0.4251	5.88	16.52	0.0589	2.6	8.38	-0.0464	3.13
0.0019	2.12	5.29	0.0589	2.6	8.38	-0.0484	3.3	2.6	0.4076	6.6	6.58	0.4251	5.88	16.52	-0.0433	2.43	7.68	0.4076	6.6	6.58	0.0325	2.7	2.3	-0.0484	3.3	2.6	0.0019	2.12	5.29	0.4251	5.88	16.52	-0.0464	3.13	5.29	0.3167	3.03	3.51	-0.0433	2.43	7.68	0.4251	5.88	16.52	0.1366	3.7	5.88	0.4084	7.14
0.0019	2.12	5.29	0.0589	2.6	8.38	-0.0484	3.3	2.6	0.4076	6.6	6.58	0.4251	5.88	16.52	-0.0433	2.43	7.68	0.3167	3.03	3.51	-0.0484	3.3	2.6	-0.1233	2.6	1.7	0.0019	2.12	5.29	0.4251	5.88	16.52	-0.0464	3.13	5.29	0.4172	7.69	8.78	0.4172	7.69	8.78	0.4251	5.88	16.52	0.1366	3.7	5.88	0.1366	3.7
0.0019	2.12	5.29	0.0589	2.6	8.38	-0.0484	3.3	2.6	0.4076	6.6	6.58	0.4251	5.88	16.52	-0.0433	2.43	7.68	0.3167	3.03	3.51	-0.0484	3.3	2.6	-0.0484	3.3	2.6	0.0019	2.12	5.29	0.4251	5.88	16.52	-0.0464	3.13	5.29	0.3167	3.03	3.51	-0.0433	2.43	7.68	0.4251	5.88	16.52	0.1366	3.7	5.88	0.1366	3.7
0.0019	2.12	5.29	0.0589	2.6	8.38	-0.0484	3.3	2.6	0.4076	6.6	6.58	0.4251	5.88	16.52	-0.0433	2.43	7.68	0.3167	3.03	3.51	-0.0484	3.3	2.6	-0.0484	3.3	2.6	0.0019	2.12	5.29	0.4251	5.88	16.52	-0.0464	3.13	5.29	0.3167	3.03	3.51	-0.0433	2.43	7.68	0.4251	5.88	16.52	0.4084	7.14	4.66	0.4084	7.14
0.0019	2.12	5.29	0.0589	2.6	8.38	-0.0484	3.3	2.6	0.4076	6.6	6.58	0.4251	5.88	16.52	-0.0433	2.43	7.68	0.3167	3.03	3.51	-0.0484	3.3	2.6	-0.0101	1.79	2.58	0.0019	2.12	5.29	0.4251	5.88	16.52	-0.0464	3.13	5.29	0.3167	3.03	3.51	-0.0433	2.43	7.68	0.4251	5.88	16.52	0.1366	3.7	5.88	0.1366	3.7
0.0019	2.12	5.29	0.0589	2.6	8.38	-0.0484	3.3	2.6	0.4076	6.6	6.58	0.4251	5.88	16.52	-0.0433	2.43	7.68	0.3167	3.03	3.51	-0.0484	3.3	2.6	-0.0345	2.12	4.38	0.0019	2.12	5.29	0.4251	5.88	16.52	-0.0464	3.13	5.29	0.3167	3.03	3.51	-0.0433	2.43	7.68	0.4251	5.88	16.52	0.1366	3.7	5.88	0.1366	3.7
0.0019	2.12	5.29	0.0589	2.6	8.38	-0.0484	3.3	2.6	0.4076	6.6	6.58	0.4251	5.88	16.52	-0.0433	2.43	7.68	0.3167	3.03	3.51	-0.0484	3.3	2.6	0.0325	2.7	2.3	0.0019	2.12	5.29	0.4251	5.88	16.52	-0.0464	3.13	5.29	0.3167	3.03	3.51	-0.0433	2.43	7.68	0.4251	5.88	16.52	0.1366	3.7	5.88	0.0589	2.6
0.0019	2.12	5.29	0.0589	2.6	8.38	-0.0484	3.3	2.6	0.4076	6.6	6.58	0.4251	5.88	16.52	-0.0433	2.43	7.68	0.3167	3.03	3.51	-0.0464	3.13	5.29	-0.1233	2.6	1.7	0.0019	2.12	5.29	0.4251	5.88	16.52	-0.0464	3.13	5.29	0.4076	6.6	6.58	-0.0433	2.43	7.68	0.4251	5.88	16.52	0.1366	3.7	5.88	0.2745	3.03
0.0019	2.12	5.29	0.0589	2.6	8.38	-0.0484	3.3	2.6	0.4076	6.6	6.58	0.4251	5.88	16.52	-0.0433	2.43	7.68	0.3167	3.03	3.51	-0.0464	3.13	5.29	-0.1233	2.6	1.7	0.0019	2.12	5.29	0.4251	5.88	16.52	-0.0464	3.13	5.29	0.3167	3.03	3.51	-0.0433	2.43	7.68	0.4251	5.88	16.52	0.1366	3.7	5.88	0.1366	3.7
0.0019	2.12	5.29	0.0589	2.6	8.38	-0.0484	3.3	2.6	0.4076	6.6	6.58	0.4251	5.88	16.52	-0.0433	2.43	7.68	0.3167	3.03	3.51	-0.0464	3.13	5.29	-0.1233	2.6	1.7	0.0019	2.12	5.29	0.4251	5.88	16.52	-0.0464	3.13	5.29	0.3167	3.03	3.51	-0.0433	2.43	7.68	0.4251	5.88	16.52	0.1366	3.7	5.88	0.1366	3.7
0.0019	2.12	5.29	0.0589	2.6	8.38	-0.0484	3.3	2.6	0.4076	6.6	6.58	0.4251	5.88	16.52	-0.0433	2.43	7.68	0.3167	3.03	3.51	-0.0464	3.13	5.29	-0.1233	2.6	1.7	0.0019	2.12	5.29	0.4251	5.88	16.52	-0.0464	3.13	5.29	0.3167	3.03	3.51	-0.0433	2.43	7.68	0.4251	5.88	16.52	0.1366	3.7	5.88	0.1366	3.7
0.0019	2.12	5.29	0.0589	2.6	8.38	-0.0484	3.3	2.6	0.4076	6.6	6.58	0.4251	5.88	16.52	-0.0433	2.43	7.68	0.3167	3.03	3.51	-0.0464	3.13	5.29	-0.1233	2.6	1.7	0.0019	2.12	5.29	0.4251	5.88	16.52	-0.0464	3.13	5.29	0.3167	3.03	3.51	-0.0433	2.43	7.68	0.4251	5.88	16.52	0.1366	3.7	5.88	0.1366	3.7
0.0019	2.12	5.29	0.0589	2.6	8.38	-0.0484	3.3	2.6	0.4076	6.6	6.58	0.4251	5.88	16.52	-0.0433	2.43	7.68	0.3167	3.03	3.51	-0.0464	3.13	5.29	-0.1233	2.6	1.7	0.0019	2.12	5.29	0.4251	5.88	16.52	-0.0464	3.13	5.29	0.3167	3.03	3.51	-0.0433	2.43	7.68	0.4251	5.88	16.52	0.1366	3.7	5.88	0.1366	3.7
0.0019	2.12	5.29	0.0589	2.6	8.38	-0.0484	3.3	2.6	0.4076	6.6	6.58	0.4251	5.88	16.52	-0.0433	2.43	7.68	0.3167	3.03	3.51	-0.0464	3.13	5.29	-0.1233	2.6	1.7	0.0019	2.12	5.29	0.4251	5.88	16.52	-0.0464	3.13	5.29	0.3167	3.03	3.51	-0.0433	2.43	7.68	0.4251	5.88	16.52	0.1366	3.7	5.88	0.1366	3.7
0.0019	2.12	5.29	0.0589	2.6	8.38	-0.0484	3.3	2.6	0.4076	6.6	6.58	0.4251	5.88	16.52	-0.0433	2.43	7.68	0.3167	3.03	3.51	-0.0464	3.13	5.29	-0.1233	2.6	1.7	0.0019	2.12	5.29	0.4251	5.88	16.52	-0.0464	3.13	5.29	0.3167	3.03	3.51	-0.0433	2.43	7.68	0.4251	5.88	16.52	0.1366	3.7	5.88	0.1366	3.7
0.0019	2.12	5.29	0.0589	2.6	8.38	-0.0484	3.3	2.6	0.4076	6.6	6.58	0.4251	5.88	16.52	-0.0433	2.43	7.68	0.3167	3.03	3.51	-0.0464	3.13	5.29	-0.1233	2.6	1.7	0.0019	2.12	5.29	0.4251	5.88	16.52	-0.0464	3.13	5.29	0.3167	3.03	3.51	-0.0433	2.43	7.68	0.4251	5.88	16.52	0.1366	3.7	5.88	0.1366	3.7
0.0019	2.12	5.29	0.0589	2.6	8.38	-0.0484	3.3	2.6	0.4076	6.6	6.58	0.4251	5.88	16.52	-0.0433	2.43	7.68	0.3167	3.03	3.51	-0.0464	3.13	5.29	-0.1233	2.6	1.7	0.0019	2.12	5.29	0.4251	5.88	16.52	-0.0464	3.13	5.29	0.3167	3.03	3.51	-0.0433	2.43	7.68	0.4251	5.88	16.52	0.1366	3.7	5.88	0.1366	3.7
0.0019	2.12	5.29	0.0589	2.6	8.38	-0.0484	3.3	2.6	0.4076	6.6	6.58	0.4251	5.88	16.52	-0.0433	2.43	7.68	0.3167	3.03	3.51	-0.0464	3.13	5.29	-0.1233	2.6	1.7	0.0019	2.12	5.29	0.4251	5.88	16.52	-0.0464	3.13	5.29	0.3167	3.03	3.51	-0.0433	2.43	7.68	0.4251	5.88	16.52	0.1366	3.7	5.88	0.1366	3.7
0.0019	2.12	5.29	0.0589	2.6	8.38	-0.0484	3.3	2.6	0.4076	6.6	6.58	0.4251	5.88	16.52	-0.0433	2.43	7.68	0.3167	3.03	3.51	-0.0464	3.13	5.29	-0.1233	2.6	1.7	0.0019	2.12	5.29	0.4251	5.88	16.52	-0.0464	3.13	5.29	0.3167	3.03	3.51	-0.0433	2.43	7.68	0.4251	5.88	16.52	0.1366	3.7	5.88	0.4084	7.14
0.0019	2.12	5.29	0.0589	2.6	8.38	-0.0484	3.3	2.6	0.4076	6.6	6.58	0.4251	5.88	16.52	-0.0433	2.43	7.68	0.3167	3.03	3.51	-0.0464	3.13	5.29	-0.1233	2.6	1.7	0.0019	2.12	5.29	0.4251	5.88	16.52	-0.0464	3.13	5.29	0.3167	3.03	3.51	-0.0433	2.43	7.68	0.4251	5.88	16.52	0.1366	3.7	5.88	0.4084	7.14
0.0019	2.12	5.29	0.0589	2.6	8.38	-0.0484	3.3	2.6	0.4076	6.6	6.58	0.4251	5.88	16.52	-0.0433	2.43	7.68	0.3167	3.03	3.51	-0.0464	3.13	5.29	-0.1233	2.6	1.7	0.0019	2.12	5.29	0.4251	5.88	16.52	-0.0464	3.13	5.29	0.3167	3.03	3.51	0.0589	2.6	8.38	0.4251	5.88	16.52	0.1366	3.7	5.88	0.1366	3.7
0.0019	2.12	5.29	0.0589	2.6	8.38	-0.0484	3.3	2.6	0.4076	6.6	6.58	0.4251	5.88	16.52	-0.0433	2.43	7.68	0.3167	3.03	3.51	0.0363	2.53	1.54	-0.1233	2.6	1.7	0.0019	2.12	5.29	0.4251	5.88	16.52	-0.0464	3.13	5.29	0.3167	3.03	3.51	-0.0433	2.43	7.68	0.4251	5.88	16.52	0.1366	3.7	5.88	0.1366	3.7
0.0019	2.12	5.29	0.0589	2.6	8.38	-0.0484	3.3	2.6	0.4076	6.6	6.58	0.4251	5.88	16.52	0.0589	2.6	8.38	0.3167	3.03	3.51	0.0589	2.6	8.38	-0.0484	3.3	2.6	0.0019	2.12	5.29	0.4251	5.88	16.52	-0.0464	3.13	5.29	0.3167	3.03	3.51	-0.0433	2.43	7.68	0.4251	5.88	16.52	0.1366	3.7	5.88	0.1366	3.7
0.0019	2.12	5.29	0.4084	7.14	4.66	-0.1233	2.6	1.7	0.4076	6.6	6.58	0.4251	5.88	16.52	-0.0433	2.43	7.68	0.4076	6.6	6.58	-0.0484	3.3	2.6	-0.0484	3.3	2.6	0.0019	2.12	5.29	0.4251	5.88	16.52	-0.0464	3.13	5.29	0.4172	7.69	8.78	0.0589	2.6	8.38	0.4172	7.69	8.78	0.0589	2.6	8.38	0.2745	3.03
0.0019	2.12	5.29	0.4084	7.14	4.66	-0.1233	2.6	1.7	0.4076	6.6	6.58	0.4251	5.88	16.52	-0.0433	2.43	7.68	0.4076	6.6	6.58	-0.0484	3.3	2.6	-0.0484	3.3	2.6	0.0019	2.12	5.29	0.4251	5.88	16.52	-0.0464	3.13	5.29	0.4172	7.69	8.78	0.0589	2.6	8.38	0.4172	7.69	8.78	0.0589	2.6	8.38	0.2745	3.03
0.0019	2.12	5.29	0.4084	7.14	4.66	-0.0484	3.3	2.6	0.4076	6.6	6.58	0.4251	5.88	16.52	-0.0433	2.43	7.68	0.2745	3.03	1.11	-0.1233	2.6	1.7	-0.1233	2.6	1.7	0.0019	2.12	5.29	0.4084	7.14	4.66	-0.0464	3.13	5.29	0.4084	7.14	4.66	0.0589	2.6	8.38	0.4251	5.88	16.52	0.4172	7.69	8.78	0.0589	2.6
0.0019	2.12	5.29	0.4084	7.14	4.66	-0.0484	3.3	2.6	0.4076	6.6	6.58	0.4251	5.88	16.52	-0.0433	2.43	7.68	0.4076	6.6	6.58	-0.0345	2.12	4.38	-0.0484	3.3	2.6	0.4084	7.14	4.66	0.4251	5.88	16.52	-0.0464	3.13	5.29	0.4172	7.69	8.78	0.4172	7.69	8.78	0.4251	5.88	16.52	0.1366	3.7	5.88	0.4084	7.14
0.0019	2.12	5.29	0.4084	7.14	4.66	-0.0484	3.3	2.6	0.4076	6.6	6.58	0.4251	5.88	16.52	-0.0433	2.43	7.68	0.4076	6.6	6.58	-0.0433	2.43	7.68	-0.0484	3.3	2.6	0.4084	7.14	4.66	0.4251	5.88	16.52	-0.0464	3.13	5.29	0.1747	5.21	6	0.4172	7.69	8.78	0.4251	5.88	16.52	0.1366	3.7	5.88	0.4084	7.14
0.0019	2.12	5.29	0.4084	7.14	4.66	-0.0484	3.3	2.6	0.4076	6.6	6.58	0.4251	5.88	16.52	-0.0433	2.43	7.68	0.2362	6.25	2.89	-0.1233	2.6	1.7	-0.0484	3.3	2.6	0.4172	7.69	8.78	0.4251	5.88	16.52	-0.0464	3.13	5.29	0.4172	7.69	8.78	0.4172	7.69	8.78	0.4251	5.88	16.52	0.1366	3.7	5.88	0.1366	3.7
0.0019	2.12	5.29	0.4084	7.14	4.66	-0.0484	3.3	2.6	0.4076	6.6	6.58	0.4251	5.88	16.52	-0.0433	2.43	7.68	0.2362	6.25	2.89	-0.1233	2.6	1.7	-0.0484	3.3	2.6	0.4172	7.69	8.78	0.4251	5.88	16.52	-0.0464	3.13	5.29	0.4172	7.69	8.78	0.4172	7.69	8.78	0.4251	5.88	16.52	0.1366	3.7	5.88	0.4084	7.14
0.0019	2.12	5.29	0.4084	7.14	4.66	-0.0484	3.3	2.6	0.4076	6.6	6.58	0.4251	5.88	16.52	-0.0433	2.43	7.68	0.2362	6.25	2.89	-0.1233	2.6	1.7	-0.0484	3.3	2.6	0.4172	7.69	8.78	0.4251	5.88	16.52	-0.0464	3.13	5.29	-0.0345	2.12	4.38	0.0589	2.6	8.38	0.4251	5.88	16.52	0.1366	3.7	5.88	0.1366	3.7
0.0019	2.12	5.29	0.4084	7.14	4.66	-0.0484	3.3	2.6	0.4076	6.6	6.58	0.4251	5.88	16.52	-0.0433	2.43	7.68	0.3167	3.03	3.51	0.4084	7.14	4.66	-0.0484	3.3	2.6	0.0019	2.12	5.29	0.4251	5.88	16.52	-0.0464	3.13	5.29	0.4172	7.69	8.78	0.0589	2.6	8.38	0.4251	5.88	16.52	0.1366	3.7	5.88	0.1366	3.7
0.0019	2.12	5.29	0.4084	7.14	4.66	0.4084	7.14	4.66	0.1366	3.7	5.88	0.4251	5.88	16.52	-0.0101	1.79	2.58	0.4251	5.88	16.52	0.0363	2.53	1.54	-0.1233	2.6	1.7	0.1366	3.7	5.88	0.0589	2.6	8.38	0.0589	2.6	8.38	0.4172	7.69	8.78	0.4076	6.6	6.58	0.4076	6.6	6.58	0.4084	7.14	4.66	0.4172	7.69
0.0019	2.12	5.29	0.2362	6.25	2.89	0.1366	3.7	5.88	0.0019	2.12	5.29	0.4084	7.14	4.66	0.0549	3.57	2.33	0.4251	5.88	16.52	-0.0345	2.12	4.38	0.4251	5.88	16.52	-0.0345	2.12	4.38	0.4172	7.69	8.78	0.0589	2.6	8.38	0.0019	2.12	5.29	-0.0464	3.13	5.29	-0.0484	3.3	2.6	0.4172	7.69	8.78	0.0325	2.7
0.0325	2.7	2.3	0.4172	7.69	8.78	0.0325	2.7	2.3	0.4076	6.6	6.58	0.4251	5.88	16.52	-0.0433	2.43	7.68	0.3167	3.03	3.51	-0.1233	2.6	1.7	-0.1233	2.6	1.7	-0.0433	2.43	7.68	0.4251	5.88	16.52	0.0589	2.6	8.38	0.4251	5.88	16.52	0.4084	7.14	4.66	0.4076	6.6	6.58	0.4172	7.69	8.78	0.4084	7.14
0.0325	2.7	2.3	0.4172	7.69	8.78	0.0325	2.7	2.3	0.4076	6.6	6.58	0.4251	5.88	16.52	-0.0433	2.43	7.68	0.3167	3.03	3.51	-0.1233	2.6	1.7	-0.1233	2.6	1.7	-0.0433	2.43	7.68	0.4251	5.88	16.52	0.0589	2.6	8.38	0.4251	5.88	16.52	0.4084	7.14	4.66	0.4076	6.6	6.58	0.4172	7.69	8.78	0.4084	7.14
0.0325	2.7	2.3	0.4172	7.69	8.78	0.0325	2.7	2.3	0.4076	6.6	6.58	0.4251	5.88	16.52	-0.0433	2.43	7.68	0.3167	3.03	3.51	-0.1233	2.6	1.7	-0.1233	2.6	1.7	-0.0433	2.43	7.68	0.4251	5.88	16.52	0.0589	2.6	8.38	0.4251	5.88	16.52	0.4084	7.14	4.66	0.4076	6.6	6.58	0.4172	7.69	8.78	0.4084	7.14
0.0325	2.7	2.3	0.4251	5.88	16.52	-0.1233	2.6	1.7	0.4076	6.6	6.58	0.4251	5.88	16.52	-0.0433	2.43	7.68	0.4076	6.6	6.58	-0.0345	2.12	4.38	-0.0484	3.3	2.6	0.0589	2.6	8.38	0.4251	5.88	16.52	-0.0464	3.13	5.29	0.4084	7.14	4.66	0.1366	3.7	5.88	0.4251	5.88	16.52	0.0589	2.6	8.38	0.1366	3.7
0.0325	2.7	2.3	0.4251	5.88	16.52	0.0325	2.7	2.3	0.4076	6.6	6.58	0.4251	5.88	16.52	-0.0433	2.43	7.68	0.4076	6.6	6.58	-0.1233	2.6	1.7	-0.1233	2.6	1.7	0.2745	3.03	1.11	0.4251	5.88	16.52	0.0589	2.6	8.38	0.4251	5.88	16.52	0.4172	7.69	8.78	0.4076	6.6	6.58	0.4172	7.69	8.78	0.4172	7.69
0.0325	2.7	2.3	0.4251	5.88	16.52	0.0325	2.7	2.3	0.4076	6.6	6.58	0.4251	5.88	16.52	-0.0433	2.43	7.68	0.4076	6.6	6.58	-0.1233	2.6	1.7	-0.1233	2.6	1.7	0.0019	2.12	5.29	0.4251	5.88	16.52	0.0589	2.6	8.38	0.4251	5.88	16.52	0.4172	7.69	8.78	0.4076	6.6	6.58	0.4172	7.69	8.78	0.4172	7.69
0.0325	2.7	2.3	0.4251	5.88	16.52	0.0325	2.7	2.3	0.4076	6.6	6.58	0.4251	5.88	16.52	-0.0433	2.43	7.68	0.3167	3.03	3.51	-0.1233	2.6	1.7	-0.1233	2.6	1.7	-0.0433	2.43	7.68	0.4251	5.88	16.52	0.0589	2.6	8.38	0.4251	5.88	16.52	0.4084	7.14	4.66	0.4076	6.6	6.58	0.4172	7.69	8.78	0.4084	7.14
0.0325	2.7	2.3	0.0589	2.6	8.38	-0.1233	2.6	1.7	0.4076	6.6	6.58	0.4251	5.88	16.52	-0.0433	2.43	7.68	0.3167	3.03	3.51	-0.1233	2.6	1.7	-0.0464	3.13	5.29	-0.0433	2.43	7.68	0.4251	5.88	16.52	0.0589	2.6	8.38	0.4251	5.88	16.52	-0.0433	2.43	7.68	0.4076	6.6	6.58	0.1366	3.7	5.88	0.4076	6.6
0.0325	2.7	2.3	0.0589	2.6	8.38	-0.1233	2.6	1.7	0.4076	6.6	6.58	0.4251	5.88	16.52	-0.0433	2.43	7.68	0.3167	3.03	3.51	-0.1233	2.6	1.7	-0.0464	3.13	5.29	-0.0433	2.43	7.68	0.4251	5.88	16.52	0.0589	2.6	8.38	0.4251	5.88	16.52	-0.0433	2.43	7.68	0.4076	6.6	6.58	0.1366	3.7	5.88	0.4076	6.6
0.0325	2.7	2.3	0.4084	7.14	4.66	-0.0484	3.3	2.6	0.4076	6.6	6.58	0.4251	5.88	16.52	-0.0433	2.43	7.68	0.4076	6.6	6.58	-0.0464	3.13	5.29	-0.1233	2.6	1.7	0.0589	2.6	8.38	0.4172	7.69	8.78	-0.0464	3.13	5.29	0.4172	7.69	8.78	0.1366	3.7	5.88	0.4251	5.88	16.52	0.4251	5.88	16.52	0.4084	7.14
0.0325	2.7	2.3	0.4084	7.14	4.66	-0.0484	3.3	2.6	0.4076	6.6	6.58	0.4251	5.88	16.52	-0.0433	2.43	7.68	0.4076	6.6	6.58	-0.0433	2.43	7.68	-0.1233	2.6	1.7	0.4172	7.69	8.78	0.4172	7.69	8.78	-0.0464	3.13	5.29	0.4172	7.69	8.78	0.4084	7.14	4.66	0.4251	5.88	16.52	0.4251	5.88	16.52	0.4084	7.14
0.0325	2.7	2.3	0.4084	7.14	4.66	0.4251	5.88	16.52	-0.0345	2.12	4.38	0.4172	7.69	8.78	0.0325	2.7	2.3	0.2362	6.25	2.89	0.0589	2.6	8.38	-0.0345	2.12	4.38	0.4076	6.6	6.58	-0.0433	2.43	7.68	0.1366	3.7	5.88	0.4084	7.14	4.66	0.1366	3.7	5.88	0.4251	5.88	16.52	0.0325	2.7	2.3	0.4084	7.14
0.0363	2.53	1.54	0.2745	3.03	1.11	0.4084	7.14	4.66	0.0019	2.12	5.29	-0.0464	3.13	5.29	0.0549	3.57	2.33	0.0363	2.53	1.54	0.0363	2.53	1.54	0.1366	3.7	5.88	0.4251	5.88	16.52	0.4084	7.14	4.66	0.0019	2.12	5.29	-0.0464	3.13	5.29	0.4076	6.6	6.58	0.0549	3.57	2.33	-0.0433	2.43	7.68	0.2745	3.03
0.0363	2.53	1.54	-0.0484	3.3	2.6	-0.1233	2.6	1.7	0.4076	6.6	6.58	0.4251	5.88	16.52	-0.0433	2.43	7.68	0.4076	6.6	6.58	0.0589	2.6	8.38	-0.0345	2.12	4.38	-0.0484	3.3	2.6	0.1747	5.21	6	-0.0433	2.43	7.68	0.4172	7.69	8.78	0.4076	6.6	6.58	0.4076	6.6	6.58	-0.0433	2.43	7.68	0.1366	3.7
0.0363	2.53	1.54	0.4172	7.69	8.78	0.2362	6.25	2.89	-0.0101	1.79	2.58	-0.0484	3.3	2.6	-0.0484	3.3	2.6	0.1747	5.21	6	0.1366	3.7	5.88	0.1366	3.7	5.88	0.2745	3.03	1.11	0.2745	3.03	1.11	0.4076	6.6	6.58	0.4084	7.14	4.66	0.2745	3.03	1.11	-0.0345	2.12	4.38	0.0019	2.12	5.29	0.2745	3.03
0.0363	2.53	1.54	0.4172	7.69	8.78	0.2362	6.25	2.89	-0.0101	1.79	2.58	-0.0484	3.3	2.6	-0.0484	3.3	2.6	0.1747	5.21	6	0.1366	3.7	5.88	0.1366	3.7	5.88	0.2745	3.03	1.11	0.2745	3.03	1.11	0.4076	6.6	6.58	0.4084	7.14	4.66	0.2745	3.03	1.11	-0.0345	2.12	4.38	0.0019	2.12	5.29	0.2745	3.03
0.0363	2.53	1.54	0.4172	7.69	8.78	0.2362	6.25	2.89	-0.0101	1.79	2.58	-0.0484	3.3	2.6	-0.0484	3.3	2.6	0.1747	5.21	6	0.1366	3.7	5.88	0.4084	7.14	4.66	0.2745	3.03	1.11	0.2745	3.03	1.11	0.4076	6.6	6.58	0.4084	7.14	4.66	0.2745	3.03	1.11	-0.0345	2.12	4.38	0.0019	2.12	5.29	0.2745	3.03
0.0363	2.53	1.54	0.0589	2.6	8.38	-0.0345	2.12	4.38	-0.0433	2.43	7.68	-0.1233	2.6	1.7	0.3167	3.03	3.51	-0.0464	3.13	5.29	-0.0345	2.12	4.38	-0.0464	3.13	5.29	-0.0464	3.13	5.29	0.1747	5.21	6	0.0589	2.6	8.38	0.1366	3.7	5.88	0.4076	6.6	6.58	0.4251	5.88	16.52	-0.0484	3.3	2.6	0.1366	3.7
0.0363	2.53	1.54	0.4084	7.14	4.66	0.4172	7.69	8.78	0.4076	6.6	6.58	0.4251	5.88	16.52	0.0589	2.6	8.38	0.3167	3.03	3.51	-0.0484	3.3	2.6	-0.0484	3.3	2.6	0.0589	2.6	8.38	0.4251	5.88	16.52	-0.0464	3.13	5.29	0.1747	5.21	6	0.1366	3.7	5.88	0.4251	5.88	16.52	0.1366	3.7	5.88	-0.0433	2.43
0.0363	2.53	1.54	0.4084	7.14	4.66	0.0589	2.6	8.38	0.4076	6.6	6.58	0.4251	5.88	16.52	0.1366	3.7	5.88	0.3167	3.03	3.51	-0.0484	3.3	2.6	-0.0484	3.3	2.6	0.0589	2.6	8.38	0.4251	5.88	16.52	-0.0464	3.13	5.29	0.1747	5.21	6	0.1366	3.7	5.88	0.4251	5.88	16.52	0.1366	3.7	5.88	-0.0433	2.43
0.0363	2.53	1.54	0.4084	7.14	4.66	0.0589	2.6	8.38	0.4076	6.6	6.58	0.4251	5.88	16.52	0.1366	3.7	5.88	0.3167	3.03	3.51	-0.0484	3.3	2.6	-0.0484	3.3	2.6	0.0589	2.6	8.38	0.4251	5.88	16.52	-0.0464	3.13	5.29	0.1747	5.21	6	0.1366	3.7	5.88	0.4251	5.88	16.52	0.1366	3.7	5.88	-0.0433	2.43
0.0363	2.53	1.54	0.4084	7.14	4.66	0.0589	2.6	8.38	0.4076	6.6	6.58	0.4251	5.88	16.52	0.1366	3.7	5.88	0.3167	3.03	3.51	-0.0484	3.3	2.6	-0.0484	3.3	2.6	0.0589	2.6	8.38	0.4251	5.88	16.52	-0.0464	3.13	5.29	0.1747	5.21	6	0.1366	3.7	5.88	0.4251	5.88	16.52	0.1366	3.7	5.88	-0.0433	2.43
0.0363	2.53	1.54	0.4084	7.14	4.66	0.0589	2.6	8.38	0.4076	6.6	6.58	0.4251	5.88	16.52	-0.0433	2.43	7.68	0.3167	3.03	3.51	-0.1233	2.6	1.7	-0.1233	2.6	1.7	0.0019	2.12	5.29	0.4251	5.88	16.52	-0.0464	3.13	5.29	-0.0101	1.79	2.58	-0.0464	3.13	5.29	0.4172	7.69	8.78	0.0589	2.6	8.38	0.4251	5.88
-0.0433	2.43	7.68	0.1366	3.7	5.88	0.0589	2.6	8.38	0.4076	6.6	6.58	0.4251	5.88	16.52	-0.0433	2.43	7.68	0.4076	6.6	6.58	-0.0484	3.3	2.6	-0.1233	2.6	1.7	0.0019	2.12	5.29	0.4251	5.88	16.52	-0.0464	3.13	5.29	0.1747	5.21	6	-0.0433	2.43	7.68	0.4251	5.88	16.52	0.1366	3.7	5.88	0.2745	3.03
-0.0433	2.43	7.68	-0.0484	3.3	2.6	0.4251	5.88	16.52	0.4172	7.69	8.78	0.0363	2.53	1.54	0.2362	6.25	2.89	-0.0101	1.79	2.58	0.0589	2.6	8.38	0.4251	5.88	16.52	-0.1233	2.6	1.7	-0.0345	2.12	4.38	-0.0101	1.79	2.58	0.4172	7.69	8.78	0.0019	2.12	5.29	0.0363	2.53	1.54	-0.0433	2.43	7.68	0.0325	2.7
-0.0433	2.43	7.68	0.4172	7.69	8.78	0.0325	2.7	2.3	0.4076	6.6	6.58	0.4251	5.88	16.52	-0.0433	2.43	7.68	0.3167	3.03	3.51	-0.0484	3.3	2.6	-0.0484	3.3	2.6	0.0589	2.6	8.38	0.4251	5.88	16.52	-0.0464	3.13	5.29	-0.0433	2.43	7.68	0.0589	2.6	8.38	0.4251	5.88	16.52	0.1366	3.7	5.88	0.2745	3.03
-0.0433	2.43	7.68	0.4172	7.69	8.78	0.0325	2.7	2.3	0.3167	3.03	3.51	0.4251	5.88	16.52	-0.0433	2.43	7.68	0.3167	3.03	3.51	-0.0484	3.3	2.6	-0.0484	3.3	2.6	0.0589	2.6	8.38	0.4251	5.88	16.52	-0.0464	3.13	5.29	-0.0433	2.43	7.68	0.4084	7.14	4.66	0.4251	5.88	16.52	0.1366	3.7	5.88	0.2745	3.03
-0.0433	2.43	7.68	0.4251	5.88	16.52	-0.0484	3.3	2.6	0.4076	6.6	6.58	0.4251	5.88	16.52	-0.0433	2.43	7.68	0.4076	6.6	6.58	0.0363	2.53	1.54	-0.0484	3.3	2.6	0.0589	2.6	8.38	0.4251	5.88	16.52	-0.0464	3.13	5.29	-0.0464	3.13	5.29	0.0589	2.6	8.38	0.4251	5.88	16.52	0.0589	2.6	8.38	0.0589	2.6
-0.0433	2.43	7.68	0.1747	5.21	6	-0.0433	2.43	7.68	0.4076	6.6	6.58	0.4251	5.88	16.52	-0.0484	3.3	2.6	0.3167	3.03	3.51	-0.0345	2.12	4.38	-0.1233	2.6	1.7	-0.0345	2.12	4.38	0.4251	5.88	16.52	-0.0464	3.13	5.29	0.1747	5.21	6	0.4084	7.14	4.66	0.4251	5.88	16.52	0.4172	7.69	8.78	0.0589	2.6
-0.0433	2.43	7.68	0.1747	5.21	6	0.0589	2.6	8.38	0.4076	6.6	6.58	0.4251	5.88	16.52	0.1366	3.7	5.88	0.3167	3.03	3.51	-0.0484	3.3	2.6	-0.1233	2.6	1.7	0.0019	2.12	5.29	0.4251	5.88	16.52	-0.0464	3.13	5.29	0.1747	5.21	6	0.1366	3.7	5.88	0.4251	5.88	16.52	0.1366	3.7	5.88	-0.0433	2.43
-0.0433	2.43	7.68	-0.0433	2.43	7.68	-0.0484	3.3	2.6	0.4076	6.6	6.58	0.4251	5.88	16.52	-0.0433	2.43	7.68	0.3167	3.03	3.51	0.0325	2.7	2.3	-0.0433	2.43	7.68	-0.1233	2.6	1.7	0.2362	6.25	2.89	-0.0101	1.79	2.58	0.0589	2.6	8.38	0.4251	5.88	16.52	0.4251	5.88	16.52	0.4076	6.6	6.58	-0.0433	2.43
-0.0433	2.43	7.68	0.4084	7.14	4.66	0.4172	7.69	8.78	0.4076	6.6	6.58	0.4251	5.88	16.52	0.1366	3.7	5.88	0.3167	3.03	3.51	-0.0484	3.3	2.6	-0.1233	2.6	1.7	0.0019	2.12	5.29	0.4251	5.88	16.52	-0.0464	3.13	5.29	0.1747	5.21	6	0.1366	3.7	5.88	0.4251	5.88	16.52	0.1366	3.7	5.88	-0.0433	2.43
-0.0433	2.43	7.68	0.4084	7.14	4.66	0.4172	7.69	8.78	0.4076	6.6	6.58	0.4251	5.88	16.52	0.1366	3.7	5.88	0.3167	3.03	3.51	-0.0484	3.3	2.6	-0.1233	2.6	1.7	0.0019	2.12	5.29	0.4251	5.88	16.52	-0.0464	3.13	5.29	0.1747	5.21	6	0.0589	2.6	8.38	0.4251	5.88	16.52	0.1366	3.7	5.88	-0.0433	2.43
-0.0433	2.43	7.68	0.4084	7.14	4.66	-0.0433	2.43	7.68	0.4076	6.6	6.58	0.4251	5.88	16.52	0.1366	3.7	5.88	0.3167	3.03	3.51	-0.1233	2.6	1.7	-0.0484	3.3	2.6	0.0019	2.12	5.29	0.4251	5.88	16.52	-0.0464	3.13	5.29	0.1747	5.21	6	0.1366	3.7	5.88	0.4251	5.88	16.52	0.1366	3.7	5.88	-0.0433	2.43
-0.0433	2.43	7.68	0.4084	7.14	4.66	-0.0433	2.43	7.68	0.4076	6.6	6.58	0.4251	5.88	16.52	0.1366	3.7	5.88	0.3167	3.03	3.51	-0.1233	2.6	1.7	-0.0484	3.3	2.6	0.0019	2.12	5.29	0.4251	5.88	16.52	-0.0464	3.13	5.29	0.1747	5.21	6	0.1366	3.7	5.88	0.4251	5.88	16.52	0.4172	7.69	8.78	0.4172	7.69
-0.0433	2.43	7.68	0.4084	7.14	4.66	-0.0433	2.43	7.68	0.4076	6.6	6.58	0.4251	5.88	16.52	0.1366	3.7	5.88	0.3167	3.03	3.51	-0.0484	3.3	2.6	-0.1233	2.6	1.7	0.0019	2.12	5.29	0.4251	5.88	16.52	-0.0464	3.13	5.29	0.1747	5.21	6	0.1366	3.7	5.88	0.4251	5.88	16.52	0.1366	3.7	5.88	-0.0433	2.43
-0.0433	2.43	7.68	0.4084	7.14	4.66	-0.0433	2.43	7.68	0.4076	6.6	6.58	0.4251	5.88	16.52	0.1366	3.7	5.88	0.3167	3.03	3.51	-0.0484	3.3	2.6	-0.1233	2.6	1.7	0.0019	2.12	5.29	0.4251	5.88	16.52	-0.0464	3.13	5.29	0.1747	5.21	6	0.1366	3.7	5.88	0.4251	5.88	16.52	0.1366	3.7	5.88	-0.0433	2.43
-0.0433	2.43	7.68	0.4084	7.14	4.66	-0.0433	2.43	7.68	0.4076	6.6	6.58	0.4251	5.88	16.52	0.1366	3.7	5.88	0.3167	3.03	3.51	-0.0484	3.3	2.6	-0.1233	2.6	1.7	0.0019	2.12	5.29	0.4251	5.88	16.52	-0.0464	3.13	5.29	0.1747	5.21	6	0.1366	3.7	5.88	0.4251	5.88	16.52	0.1366	3.7	5.88	-0.0433	2.43
-0.0433	2.43	7.68	0.4084	7.14	4.66	-0.0433	2.43	7.68	0.4076	6.6	6.58	0.4251	5.88	16.52	0.1366	3.7	5.88	0.3167	3.03	3.51	-0.0484	3.3	2.6	-0.1233	2.6	1.7	0.0019	2.12	5.29	0.4251	5.88	16.52	-0.0464	3.13	5.29	0.1747	5.21	6	0.1366	3.7	5.88	0.4251	5.88	16.52	0.1366	3.7	5.88	-0.0433	2.43
-0.0433	2.43	7.68	0.4084	7.14	4.66	-0.0433	2.43	7.68	0.4076	6.6	6.58	0.4251	5.88	16.52	0.1366	3.7	5.88	0.3167	3.03	3.51	-0.0484	3.3	2.6	-0.1233	2.6	1.7	0.0019	2.12	5.29	0.4251	5.88	16.52	-0.0464	3.13	5.29	0.1747	5.21	6	0.1366	3.7	5.88	0.4251	5.88	16.52	0.1366	3.7	5.88	-0.0433	2.43
-0.0433	2.43	7.68	0.4084	7.14	4.66	-0.0433	2.43	7.68	0.4076	6.6	6.58	0.4251	5.88	16.52	0.1366	3.7	5.88	0.3167	3.03	3.51	-0.0484	3.3	2.6	-0.1233	2.6	1.7	0.0019	2.12	5.29	0.4251	5.88	16.52	-0.0464	3.13	5.29	0.1747	5.21	6	0.1366	3.7	5.88	0.4251	5.88	16.52	0.1366	3.7	5.88	-0.0433	2.43
-0.0433	2.43	7.68	0.4084	7.14	4.66	-0.0433	2.43	7.68	0.4076	6.6	6.58	0.4251	5.88	16.52	0.1366	3.7	5.88	0.3167	3.03	3.51	-0.0484	3.3	2.6	-0.1233	2.6	1.7	0.0019	2.12	5.29	0.4251	5.88	16.52	-0.0464	3.13	5.29	0.1747	5.21	6	0.1366	3.7	5.88	0.4251	5.88	16.52	-0.0464	3.13	5.29	-0.0433	2.43
-0.0433	2.43	7.68	0.4084	7.14	4.66	-0.0433	2.43	7.68	0.4076	6.6	6.58	0.4251	5.88	16.52	0.1366	3.7	5.88	0.3167	3.03	3.51	-0.0484	3.3	2.6	-0.1233	2.6	1.7	0.0019	2.12	5.29	0.4251	5.88	16.52	-0.0464	3.13	5.29	0.1747	5.21	6	0.1366	3.7	5.88	0.4084	7.14	4.66	0.1366	3.7	5.88	-0.0433	2.43
-0.0433	2.43	7.68	0.4084	7.14	4.66	-0.0433	2.43	7.68	0.4076	6.6	6.58	0.4251	5.88	16.52	0.1366	3.7	5.88	0.3167	3.03	3.51	-0.0484	3.3	2.6	-0.1233	2.6	1.7	0.0019	2.12	5.29	0.4251	5.88	16.52	-0.0464	3.13	5.29	0.1747	5.21	6	0.4084	7.14	4.66	0.4251	5.88	16.52	0.1366	3.7	5.88	-0.0433	2.43
-0.0433	2.43	7.68	0.4084	7.14	4.66	-0.0433	2.43	7.68	0.4076	6.6	6.58	0.4251	5.88	16.52	0.1366	3.7	5.88	0.3167	3.03	3.51	-0.0484	3.3	2.6	-0.1233	2.6	1.7	0.0019	2.12	5.29	0.4251	5.88	16.52	-0.0464	3.13	5.29	0.1747	5.21	6	0.4084	7.14	4.66	0.4251	5.88	16.52	0.4084	7.14	4.66	-0.0433	2.43
-0.0433	2.43	7.68	0.4084	7.14	4.66	-0.0433	2.43	7.68	0.4076	6.6	6.58	0.4251	5.88	16.52	0.1366	3.7	5.88	0.3167	3.03	3.51	-0.0484	3.3	2.6	-0.1233	2.6	1.7	-0.0433	2.43	7.68	0.4251	5.88	16.52	-0.0464	3.13	5.29	0.4172	7.69	8.78	0.1366	3.7	5.88	0.4251	5.88	16.52	0.0589	2.6	8.38	0.0589	2.6
-0.0433	2.43	7.68	0.4084	7.14	4.66	-0.0433	2.43	7.68	0.4076	6.6	6.58	0.4251	5.88	16.52	0.1366	3.7	5.88	0.3167	3.03	3.51	-0.0484	3.3	2.6	-0.1233	2.6	1.7	0.0589	2.6	8.38	0.4251	5.88	16.52	-0.0464	3.13	5.29	0.1747	5.21	6	0.1366	3.7	5.88	0.4251	5.88	16.52	0.1366	3.7	5.88	-0.0433	2.43
-0.0433	2.43	7.68	0.4084	7.14	4.66	-0.0433	2.43	7.68	0.4076	6.6	6.58	0.4251	5.88	16.52	0.1366	3.7	5.88	0.3167	3.03	3.51	-0.0484	3.3	2.6	-0.0484	3.3	2.6	0.0019	2.12	5.29	0.4251	5.88	16.52	-0.0464	3.13	5.29	0.1747	5.21	6	0.1366	3.7	5.88	0.4251	5.88	16.52	0.0589	2.6	8.38	0.4172	7.69
-0.0433	2.43	7.68	0.4084	7.14	4.66	-0.0433	2.43	7.68	0.4076	6.6	6.58	0.4251	5.88	16.52	-0.0464	3.13	5.29	0.3167	3.03	3.51	-0.0484	3.3	2.6	-0.1233	2.6	1.7	0.0019	2.12	5.29	0.4251	5.88	16.52	-0.0464	3.13	5.29	0.1747	5.21	6	0.1366	3.7	5.88	0.4251	5.88	16.52	0.1366	3.7	5.88	-0.0433	2.43
-0.0433	2.43	7.68	0.4084	7.14	4.66	-0.0433	2.43	7.68	0.4076	6.6	6.58	0.4251	5.88	16.52	-0.0464	3.13	5.29	0.3167	3.03	3.51	-0.0484	3.3	2.6	-0.1233	2.6	1.7	0.0019	2.12	5.29	0.4251	5.88	16.52	-0.0464	3.13	5.29	0.1747	5.21	6	0.1366	3.7	5.88	0.4251	5.88	16.52	0.1366	3.7	5.88	-0.0433	2.43
-0.0433	2.43	7.68	0.4084	7.14	4.66	0.0589	2.6	8.38	0.4076	6.6	6.58	0.4251	5.88	16.52	0.1366	3.7	5.88	0.3167	3.03	3.51	-0.1233	2.6	1.7	-0.0484	3.3	2.6	0.0019	2.12	5.29	0.4251	5.88	16.52	-0.0464	3.13	5.29	-0.0101	1.79	2.58	0.1366	3.7	5.88	0.4076	6.6	6.58	-0.0433	2.43	7.68	0.4076	6.6
-0.0433	2.43	7.68	0.4084	7.14	4.66	0.0589	2.6	8.38	0.4076	6.6	6.58	0.4251	5.88	16.52	0.1366	3.7	5.88	0.3167	3.03	3.51	-0.0484	3.3	2.6	-0.0484	3.3	2.6	-0.0345	2.12	4.38	0.4251	5.88	16.52	-0.0464	3.13	5.29	0.4172	7.69	8.78	0.1366	3.7	5.88	0.4251	5.88	16.52	0.1366	3.7	5.88	-0.0433	2.43
-0.0433	2.43	7.68	0.4084	7.14	4.66	0.0589	2.6	8.38	0.4076	6.6	6.58	0.4251	5.88	16.52	0.1366	3.7	5.88	0.3167	3.03	3.51	-0.0484	3.3	2.6	-0.0484	3.3	2.6	0.0589	2.6	8.38	0.4251	5.88	16.52	-0.0464	3.13	5.29	0.1747	5.21	6	0.1366	3.7	5.88	0.4251	5.88	16.52	0.1366	3.7	5.88	-0.0433	2.43
0.0589	2.6	8.38	-0.0484	3.3	2.6	-0.0484	3.3	2.6	0.4076	6.6	6.58	0.4251	5.88	16.52	-0.0433	2.43	7.68	0.3167	3.03	3.51	0.0589	2.6	8.38	-0.0101	1.79	2.58	0.4172	7.69	8.78	0.4172	7.69	8.78	-0.0433	2.43	7.68	0.4084	7.14	4.66	0.4172	7.69	8.78	0.4076	6.6	6.58	-0.0433	2.43	7.68	-0.0433	2.43
0.0589	2.6	8.38	-0.0484	3.3	2.6	0.4076	6.6	6.58	0.4251	5.88	16.52	-0.0433	2.43	7.68	0.3167	3.03	3.51	0.1366	3.7	5.88	-0.0464	3.13	5.29	-0.1233	2.6	1.7	0.0019	2.12	5.29	0.4251	5.88	16.52	0.0589	2.6	8.38	0.4251	5.88	16.52	0.4172	7.69	8.78	-0.0433	2.43	7.68	0.4172	7.69	8.78	0.4172	7.69
0.0589	2.6	8.38	-0.0484	3.3	2.6	0.4076	6.6	6.58	0.4251	5.88	16.52	-0.0433	2.43	7.68	0.3167	3.03	3.51	0.1366	3.7	5.88	-0.0464	3.13	5.29	-0.1233	2.6	1.7	0.0019	2.12	5.29	0.4251	5.88	16.52	0.0589	2.6	8.38	0.4251	5.88	16.52	0.4084	7.14	4.66	0.4172	7.69	8.78	0.4172	7.69	8.78	0.4172	7.69
0.0589	2.6	8.38	-0.0484	3.3	2.6	0.4076	6.6	6.58	0.4251	5.88	16.52	-0.0433	2.43	7.68	0.3167	3.03	3.51	0.0325	2.7	2.3	-0.1233	2.6	1.7	-0.1233	2.6	1.7	0.0019	2.12	5.29	0.4251	5.88	16.52	0.0589	2.6	8.38	0.4251	5.88	16.52	0.1366	3.7	5.88	0.4076	6.6	6.58	0.4172	7.69	8.78	0.4084	7.14
0.0589	2.6	8.38	-0.0484	3.3	2.6	0.4076	6.6	6.58	0.4251	5.88	16.52	-0.0433	2.43	7.68	0.3167	3.03	3.51	0.0363	2.53	1.54	-0.0345	2.12	4.38	-0.1233	2.6	1.7	-0.0433	2.43	7.68	0.4251	5.88	16.52	0.0589	2.6	8.38	0.4251	5.88	16.52	0.4084	7.14	4.66	0.4076	6.6	6.58	0.4172	7.69	8.78	0.4084	7.14
0.0589	2.6	8.38	0.4172	7.69	8.78	-0.1233	2.6	1.7	0.4076	6.6	6.58	0.4251	5.88	16.52	-0.0433	2.43	7.68	0.3167	3.03	3.51	-0.0484	3.3	2.6	-0.1233	2.6	1.7	0.4251	5.88	16.52	0.4251	5.88	16.52	-0.0464	3.13	5.29	0.4172	7.69	8.78	0.4084	7.14	4.66	0.4251	5.88	16.52	0.0589	2.6	8.38	0.0589	2.6
0.0589	2.6	8.38	0.4172	7.69	8.78	-0.0484	3.3	2.6	0.4076	6.6	6.58	0.4251	5.88	16.52	-0.1233	2.6	1.7	0.4076	6.6	6.58	-0.0433	2.43	7.68	-0.0484	3.3	2.6	0.0019	2.12	5.29	0.4251	5.88	16.52	-0.0464	3.13	5.29	0.4172	7.69	8.78	0.0589	2.6	8.38	0.4251	5.88	16.52	0.4172	7.69	8.78	0.1366	3.7
0.0589	2.6	8.38	0.4172	7.69	8.78	-0.0484	3.3	2.6	0.4076	6.6	6.58	0.4251	5.88	16.52	-0.0433	2.43	7.68	0.3167	3.03	3.51	-0.0484	3.3	2.6	-0.0484	3.3	2.6	0.0019	2.12	5.29	0.4251	5.88	16.52	-0.0464	3.13	5.29	0.3167	3.03	3.51	-0.0433	2.43	7.68	0.4251	5.88	16.52	0.1366	3.7	5.88	0.1366	3.7
0.0589	2.6	8.38	0.4172	7.69	8.78	-0.0484	3.3	2.6	0.3167	3.03	3.51	0.4251	5.88	16.52	-0.0433	2.43	7.68	0.3167	3.03	3.51	-0.0484	3.3	2.6	-0.1233	2.6	1.7	0.0019	2.12	5.29	0.4251	5.88	16.52	-0.0464	3.13	5.29	0.1366	3.7	5.88	0.1366	3.7	5.88	0.4251	5.88	16.52	0.1366	3.7	5.88	0.3167	3.03
0.0589	2.6	8.38	0.4172	7.69	8.78	0.0325	2.7	2.3	0.4076	6.6	6.58	0.4251	5.88	16.52	-0.0433	2.43	7.68	0.3167	3.03	3.51	-0.1233	2.6	1.7	-0.0484	3.3	2.6	0.0019	2.12	5.29	0.4251	5.88	16.52	-0.0464	3.13	5.29	-0.0433	2.43	7.68	-0.0433	2.43	7.68	0.4251	5.88	16.52	0.1366	3.7	5.88	0.2745	3.03
0.0589	2.6	8.38	0.4172	7.69	8.78	0.0325	2.7	2.3	0.4076	6.6	6.58	0.4251	5.88	16.52	-0.0433	2.43	7.68	0.3167	3.03	3.51	-0.1233	2.6	1.7	-0.0484	3.3	2.6	0.0019	2.12	5.29	0.4251	5.88	16.52	-0.0464	3.13	5.29	-0.0433	2.43	7.68	-0.0433	2.43	7.68	0.4251	5.88	16.52	0.1366	3.7	5.88	0.2745	3.03
0.0589	2.6	8.38	0.4172	7.69	8.78	0.0589	2.6	8.38	0.4076	6.6	6.58	0.4251	5.88	16.52	-0.0433	2.43	7.68	0.3167	3.03	3.51	-0.0345	2.12	4.38	-0.1233	2.6	1.7	0.0019	2.12	5.29	0.4251	5.88	16.52	-0.0464	3.13	5.29	-0.0101	1.79	2.58	-0.0464	3.13	5.29	0.4172	7.69	8.78	0.0589	2.6	8.38	0.4251	5.88
0.0589	2.6	8.38	0.4251	5.88	16.52	-0.1233	2.6	1.7	0.3167	3.03	3.51	0.1747	5.21	6	0.1366	3.7	5.88	0.2362	6.25	2.89	-0.0464	3.13	5.29	-0.1233	2.6	1.7	0.1366	3.7	5.88	-0.0464	3.13	5.29	-0.0464	3.13	5.29	0.4172	7.69	8.78	0.1366	3.7	5.88	0.4084	7.14	4.66	0.4084	7.14	4.66	0.0589	2.6
0.0589	2.6	8.38	0.4251	5.88	16.52	-0.0484	3.3	2.6	0.4076	6.6	6.58	0.4251	5.88	16.52	-0.0433	2.43	7.68	0.4076	6.6	6.58	-0.0484	3.3	2.6	-0.0484	3.3	2.6	0.4172	7.69	8.78	0.4251	5.88	16.52	-0.0464	3.13	5.29	-0.0464	3.13	5.29	0.0589	2.6	8.38	0.4251	5.88	16.52	0.1366	3.7	5.88	0.1366	3.7
0.0589	2.6	8.38	0.0363	2.53	1.54	-0.0484	3.3	2.6	0.4076	6.6	6.58	0.4251	5.88	16.52	-0.0433	2.43	7.68	0.3167	3.03	3.51	-0.0484	3.3	2.6	-0.0484	3.3	2.6	0.0019	2.12	5.29	0.4251	5.88	16.52	-0.0464	3.13	5.29	0.3167	3.03	3.51	-0.0433	2.43	7.68	0.4251	5.88	16.52	0.1366	3.7	5.88	0.1366	3.7
0.0589	2.6	8.38	-0.0433	2.43	7.68	-0.0433	2.43	7.68	0.4076	6.6	6.58	0.4251	5.88	16.52	0.1366	3.7	5.88	0.4076	6.6	6.58	-0.0484	3.3	2.6	-0.0484	3.3	2.6	0.0019	2.12	5.29	0.4251	5.88	16.52	-0.0464	3.13	5.29	0.1747	5.21	6	0.1366	3.7	5.88	0.4251	5.88	16.52	0.1366	3.7	5.88	-0.0433	2.43
0.0589	2.6	8.38	0.0589	2.6	8.38	-0.0484	3.3	2.6	0.4076	6.6	6.58	0.4251	5.88	16.52	-0.0433	2.43	7.68	0.3167	3.03	3.51	-0.0484	3.3	2.6	-0.1233	2.6	1.7	-0.1233	2.6	1.7	0.4251	5.88	16.52	-0.0464	3.13	5.29	0.4251	5.88	16.52	0.4172	7.69	8.78	0.4251	5.88	16.52	0.1366	3.7	5.88	0.1366	3.7
0.0589	2.6	8.38	0.0589	2.6	8.38	-0.0484	3.3	2.6	0.4076	6.6	6.58	0.4251	5.88	16.52	-0.0433	2.43	7.68	0.3167	3.03	3.51	-0.0484	3.3	2.6	-0.0464	3.13	5.29	0.0019	2.12	5.29	0.4251	5.88	16.52	-0.0464	3.13	5.29	0.3167	3.03	3.51	-0.0464	3.13	5.29	0.4251	5.88	16.52	0.0589	2.6	8.38	-0.0433	2.43
0.0589	2.6	8.38	0.0589	2.6	8.38	-0.0484	3.3	2.6	0.4076	6.6	6.58	0.4251	5.88	16.52	-0.0433	2.43	7.68	0.3167	3.03	3.51	-0.0101	1.79	2.58	-0.0484	3.3	2.6	0.0019	2.12	5.29	0.4251	5.88	16.52	-0.0464	3.13	5.29	0.3167	3.03	3.51	-0.0464	3.13	5.29	0.4251	5.88	16.52	-0.0433	2.43	7.68	0.1366	3.7
0.0589	2.6	8.38	0.4084	7.14	4.66	-0.0484	3.3	2.6	0.4076	6.6	6.58	0.4251	5.88	16.52	0.0589	2.6	8.38	0.3167	3.03	3.51	0.0589	2.6	8.38	-0.0484	3.3	2.6	0.0019	2.12	5.29	0.4251	5.88	16.52	-0.0464	3.13	5.29	0.3167	3.03	3.51	-0.0433	2.43	7.68	0.4251	5.88	16.52	0.1366	3.7	5.88	0.1366	3.7
0.0589	2.6	8.38	0.4084	7.14	4.66	0.4172	7.69	8.78	0.4076	6.6	6.58	0.4251	5.88	16.52	0.1366	3.7	5.88	0.3167	3.03	3.51	-0.0484	3.3	2.6	-0.1233	2.6	1.7	0.0019	2.12	5.29	0.4251	5.88	16.52	-0.0464	3.13	5.29	0.1747	5.21	6	0.0589	2.6	8.38	0.4251	5.88	16.52	0.1366	3.7	5.88	0.2745	3.03
0.0589	2.6	8.38	0.4084	7.14	4.66	0.4172	7.69	8.78	0.4076	6.6	6.58	0.4251	5.88	16.52	0.1366	3.7	5.88	0.3167	3.03	3.51	-0.0484	3.3	2.6	-0.1233	2.6	1.7	0.0019	2.12	5.29	0.4251	5.88	16.52	-0.0464	3.13	5.29	0.1747	5.21	6	0.0589	2.6	8.38	0.4251	5.88	16.52	0.1366	3.7	5.88	0.2745	3.03
0.0589	2.6	8.38	0.4084	7.14	4.66	-0.0433	2.43	7.68	0.4076	6.6	6.58	0.4251	5.88	16.52	0.1366	3.7	5.88	0.3167	3.03	3.51	-0.0484	3.3	2.6	-0.1233	2.6	1.7	0.0019	2.12	5.29	0.4251	5.88	16.52	-0.0464	3.13	5.29	0.1747	5.21	6	0.0589	2.6	8.38	0.4251	5.88	16.52	0.0589	2.6	8.38	-0.0433	2.43
0.0589	2.6	8.38	0.4084	7.14	4.66	-0.0433	2.43	7.68	0.4076	6.6	6.58	0.4251	5.88	16.52	0.1366	3.7	5.88	0.3167	3.03	3.51	-0.0484	3.3	2.6	-0.0484	3.3	2.6	0.0019	2.12	5.29	0.4251	5.88	16.52	-0.0464	3.13	5.29	0.4172	7.69	8.78	0.0589	2.6	8.38	0.4251	5.88	16.52	0.1366	3.7	5.88	-0.0433	2.43
0.0589	2.6	8.38	0.4084	7.14	4.66	0.0589	2.6	8.38	0.4076	6.6	6.58	0.4251	5.88	16.52	-0.0433	2.43	7.68	0.3167	3.03	3.51	-0.1233	2.6	1.7	-0.1233	2.6	1.7	0.0019	2.12	5.29	0.4251	5.88	16.52	-0.0464	3.13	5.29	0.1747	5.21	6	-0.0464	3.13	5.29	0.4251	5.88	16.52	0.0589	2.6	8.38	0.4172	7.69
0.0589	2.6	8.38	0.4084	7.14	4.66	0.0589	2.6	8.38	0.4076	6.6	6.58	0.4251	5.88	16.52	0.3167	3.03	3.51	0.3167	3.03	3.51	-0.0345	2.12	4.38	-0.1233	2.6	1.7	0.0019	2.12	5.29	0.4251	5.88	16.52	-0.0464	3.13	5.29	-0.0101	1.79	2.58	-0.0464	3.13	5.29	0.4172	7.69	8.78	0.0589	2.6	8.38	0.4251	5.88
0.0589	2.6	8.38	0.4084	7.14	4.66	0.4084	7.14	4.66	0.4076	6.6	6.58	0.4251	5.88	16.52	-0.0433	2.43	7.68	0.3167	3.03	3.51	-0.0484	3.3	2.6	-0.0484	3.3	2.6	0.0019	2.12	5.29	0.4251	5.88	16.52	-0.0464	3.13	5.29	0.1747	5.21	6	0.1366	3.7	5.88	0.4251	5.88	16.52	-0.0433	2.43	7.68	0.4251	5.88
0.0589	2.6	8.38	0.4084	7.14	4.66	0.4084	7.14	4.66	0.4076	6.6	6.58	0.4251	5.88	16.52	-0.0433	2.43	7.68	0.3167	3.03	3.51	-0.0484	3.3	2.6	-0.0484	3.3	2.6	0.0019	2.12	5.29	0.4251	5.88	16.52	-0.0464	3.13	5.29	0.4084	7.14	4.66	0.1366	3.7	5.88	0.4251	5.88	16.52	-0.0433	2.43	7.68	0.4251	5.88
0.4084	7.14	4.66	-0.1233	2.6	1.7	0.4076	6.6	6.58	0.4251	5.88	16.52	-0.0433	2.43	7.68	0.3167	3.03	3.51	-0.1233	2.6	1.7	0.0589	2.6	8.38	-0.1233	2.6	1.7	0.1366	3.7	5.88	0.4172	7.69	8.78	-0.0433	2.43	7.68	0.4084	7.14	4.66	0.4084	7.14	4.66	0.4251	5.88	16.52	-0.0433	2.43	7.68	-0.0433	2.43
0.4084	7.14	4.66	0.4172	7.69	8.78	-0.1233	2.6	1.7	0.4076	6.6	6.58	0.4251	5.88	16.52	0.1366	3.7	5.88	0.3167	3.03	3.51	-0.0484	3.3	2.6	-0.1233	2.6	1.7	0.4251	5.88	16.52	0.4251	5.88	16.52	-0.0464	3.13	5.29	0.4251	5.88	16.52	-0.0433	2.43	7.68	0.1747	5.21	6	0.1366	3.7	5.88	0.0589	2.6
0.4084	7.14	4.66	0.4172	7.69	8.78	-0.0484	3.3	2.6	0.4076	6.6	6.58	0.4251	5.88	16.52	-0.0433	2.43	7.68	0.4076	6.6	6.58	-0.0484	3.3	2.6	-0.0484	3.3	2.6	0.0589	2.6	8.38	0.1747	5.21	6	-0.0464	3.13	5.29	0.1366	3.7	5.88	0.4251	5.88	16.52	0.4251	5.88	16.52	0.1366	3.7	5.88	0.1366	3.7
0.4084	7.14	4.66	0.4172	7.69	8.78	-0.0484	3.3	2.6	0.4076	6.6	6.58	0.4251	5.88	16.52	-0.0433	2.43	7.68	0.3167	3.03	3.51	-0.0484	3.3	2.6	-0.0484	3.3	2.6	-0.0433	2.43	7.68	0.4251	5.88	16.52	-0.0464	3.13	5.29	0.1747	5.21	6	0.1366	3.7	5.88	0.4251	5.88	16.52	-0.0433	2.43	7.68	-0.0433	2.43
0.4084	7.14	4.66	0.4172	7.69	8.78	-0.0484	3.3	2.6	0.4076	6.6	6.58	0.4251	5.88	16.52	-0.0433	2.43	7.68	0.3167	3.03	3.51	0.0325	2.7	2.3	-0.0484	3.3	2.6	0.0019	2.12	5.29	0.4251	5.88	16.52	-0.0464	3.13	5.29	0.4172	7.69	8.78	0.4076	6.6	6.58	0.4251	5.88	16.52	0.1366	3.7	5.88	0.4172	7.69
0.4084	7.14	4.66	0.4172	7.69	8.78	-0.0484	3.3	2.6	0.4076	6.6	6.58	0.4251	5.88	16.52	-0.0433	2.43	7.68	0.3167	3.03	3.51	0.0325	2.7	2.3	-0.0484	3.3	2.6	0.0019	2.12	5.29	0.4251	5.88	16.52	-0.0464	3.13	5.29	0.4172	7.69	8.78	0.4076	6.6	6.58	0.4251	5.88	16.52	0.1366	3.7	5.88	0.4084	7.14
0.4084	7.14	4.66	0.4172	7.69	8.78	-0.0484	3.3	2.6	0.4076	6.6	6.58	0.4251	5.88	16.52	-0.0433	2.43	7.68	0.3167	3.03	3.51	0.0589	2.6	8.38	-0.0484	3.3	2.6	0.4172	7.69	8.78	0.1747	5.21	6	-0.0464	3.13	5.29	0.1747	5.21	6	0.4084	7.14	4.66	0.4251	5.88	16.52	0.2745	3.03	1.11	0.4172	7.69
0.4084	7.14	4.66	0.4172	7.69	8.78	-0.0484	3.3	2.6	0.3167	3.03	3.51	0.4251	5.88	16.52	-0.0433	2.43	7.68	0.3167	3.03	3.51	0.0325	2.7	2.3	-0.0484	3.3	2.6	0.0019	2.12	5.29	0.4251	5.88	16.52	-0.0464	3.13	5.29	0.4251	5.88	16.52	0.4084	7.14	4.66	0.4251	5.88	16.52	0.1366	3.7	5.88	0.4251	5.88
0.4084	7.14	4.66	0.4172	7.69	8.78	0.0325	2.7	2.3	0.4076	6.6	6.58	0.4251	5.88	16.52	-0.0433	2.43	7.68	0.3167	3.03	3.51	-0.0484	3.3	2.6	-0.0484	3.3	2.6	0.1747	5.21	6	0.4251	5.88	16.52	-0.0464	3.13	5.29	0.0589	2.6	8.38	-0.0433	2.43	7.68	0.4251	5.88	16.52	0.1366	3.7	5.88	0.2745	3.03
0.4084	7.14	4.66	0.4172	7.69	8.78	0.0589	2.6	8.38	0.4076	6.6	6.58	0.4251	5.88	16.52	-0.0433	2.43	7.68	0.3167	3.03	3.51	-0.1233	2.6	1.7	-0.0484	3.3	2.6	0.0019	2.12	5.29	0.4251	5.88	16.52	-0.0464	3.13	5.29	0.4076	6.6	6.58	0.4084	7.14	4.66	0.4251	5.88	16.52	0.1366	3.7	5.88	0.2745	3.03
0.4084	7.14	4.66	0.4172	7.69	8.78	0.0589	2.6	8.38	0.4076	6.6	6.58	0.4251	5.88	16.52	-0.0433	2.43	7.68	0.3167	3.03	3.51	-0.1233	2.6	1.7	-0.0484	3.3	2.6	0.0019	2.12	5.29	0.4251	5.88	16.52	-0.0464	3.13	5.29	0.4076	6.6	6.58	0.4084	7.14	4.66	0.4251	5.88	16.52	0.0589	2.6	8.38	0.2745	3.03
0.4084	7.14	4.66	0.4172	7.69	8.78	0.4084	7.14	4.66	0.4076	6.6	6.58	0.4251	5.88	16.52	-0.0464	3.13	5.29	0.3167	3.03	3.51	-0.0484	3.3	2.6	-0.1233	2.6	1.7	0.0019	2.12	5.29	0.4251	5.88	16.52	-0.0464	3.13	5.29	0.1747	5.21	6	-0.0433	2.43	7.68	0.4251	5.88	16.52	0.1366	3.7	5.88	0.4172	7.69
0.4084	7.14	4.66	0.1747	5.21	6	-0.0433	2.43	7.68	0.4076	6.6	6.58	0.4251	5.88	16.52	0.0589	2.6	8.38	0.3167	3.03	3.51	-0.1233	2.6	1.7	-0.0484	3.3	2.6	0.0019	2.12	5.29	0.4251	5.88	16.52	-0.0464	3.13	5.29	0.4172	7.69	8.78	0.4084	7.14	4.66	0.4251	5.88	16.52	0.4084	7.14	4.66	-0.0433	2.43
0.4084	7.14	4.66	0.0589	2.6	8.38	0.4172	7.69	8.78	0.4076	6.6	6.58	0.4251	5.88	16.52	-0.0433	2.43	7.68	0.4076	6.6	6.58	-0.1233	2.6	1.7	-0.0484	3.3	2.6	0.4251	5.88	16.52	0.4251	5.88	16.52	-0.0464	3.13	5.29	0.0589	2.6	8.38	0.4084	7.14	4.66	0.4251	5.88	16.52	0.4084	7.14	4.66	-0.0433	2.43
0.4084	7.14	4.66	0.4084	7.14	4.66	0.1366	3.7	5.88	0.4172	7.69	8.78	0.4251	5.88	16.52	-0.1233	2.6	1.7	0.3167	3.03	3.51	-0.0101	1.79	2.58	-0.1233	2.6	1.7	0.0019	2.12	5.29	0.4251	5.88	16.52	-0.0464	3.13	5.29	-0.0101	1.79	2.58	0.1366	3.7	5.88	0.4251	5.88	16.52	0.1366	3.7	5.88	-0.0464	3.13
0.4084	7.14	4.66	0.4084	7.14	4.66	0.1366	3.7	5.88	0.4172	7.69	8.78	0.4251	5.88	16.52	-0.1233	2.6	1.7	0.3167	3.03	3.51	0.0363	2.53	1.54	-0.1233	2.6	1.7	0.0019	2.12	5.29	0.4251	5.88	16.52	-0.0464	3.13	5.29	-0.0101	1.79	2.58	0.1366	3.7	5.88	0.4251	5.88	16.52	0.1366	3.7	5.88	-0.0464	3.13
0.4084	7.14	4.66	0.4084	7.14	4.66	-0.1233	2.6	1.7	0.4084	7.14	4.66	0.4251	5.88	16.52	-0.1233	2.6	1.7	0.3167	3.03	3.51	0.0363	2.53	1.54	-0.1233	2.6	1.7	0.0019	2.12	5.29	0.4251	5.88	16.52	-0.0464	3.13	5.29	-0.0101	1.79	2.58	-0.0433	2.43	7.68	0.4251	5.88	16.52	0.1366	3.7	5.88	-0.0464	3.13
0.4084	7.14	4.66	0.4084	7.14	4.66	-0.0484	3.3	2.6	0.4076	6.6	6.58	0.4251	5.88	16.52	-0.0433	2.43	7.68	0.4251	5.88	16.52	0.0325	2.7	2.3	-0.1233	2.6	1.7	0.0589	2.6	8.38	0.1747	5.21	6	-0.0464	3.13	5.29	0.4172	7.69	8.78	0.4084	7.14	4.66	0.4251	5.88	16.52	0.0589	2.6	8.38	0.4084	7.14
0.4084	7.14	4.66	0.4084	7.14	4.66	-0.0433	2.43	7.68	0.4172	7.69	8.78	0.4251	5.88	16.52	-0.1233	2.6	1.7	0.3167	3.03	3.51	0.0363	2.53	1.54	-0.1233	2.6	1.7	0.0019	2.12	5.29	0.4251	5.88	16.52	-0.0464	3.13	5.29	-0.0101	1.79	2.58	0.1366	3.7	5.88	0.4251	5.88	16.52	0.1366	3.7	5.88	-0.0464	3.13
0.4084	7.14	4.66	0.4084	7.14	4.66	-0.0433	2.43	7.68	0.4172	7.69	8.78	0.4251	5.88	16.52	-0.1233	2.6	1.7	0.3167	3.03	3.51	0.0363	2.53	1.54	-0.1233	2.6	1.7	0.0019	2.12	5.29	0.4251	5.88	16.52	-0.0464	3.13	5.29	-0.0101	1.79	2.58	0.1366	3.7	5.88	0.4251	5.88	16.52	0.1366	3.7	5.88	-0.0464	3.13
0.4084	7.14	4.66	0.4084	7.14	4.66	-0.0433	2.43	7.68	0.4172	7.69	8.78	0.4251	5.88	16.52	-0.1233	2.6	1.7	0.3167	3.03	3.51	0.0363	2.53	1.54	-0.0484	3.3	2.6	0.0019	2.12	5.29	0.4251	5.88	16.52	-0.0464	3.13	5.29	-0.0101	1.79	2.58	0.1366	3.7	5.88	0.4251	5.88	16.52	0.1366	3.7	5.88	-0.0464	3.13
0.4084	7.14	4.66	0.4084	7.14	4.66	0.0589	2.6	8.38	0.4076	6.6	6.58	0.4251	5.88	16.52	0.1366	3.7	5.88	0.3167	3.03	3.51	-0.0484	3.3	2.6	-0.1233	2.6	1.7	0.0019	2.12	5.29	-0.0433	2.43	7.68	-0.0464	3.13	5.29	0.1747	5.21	6	0.1366	3.7	5.88	0.4251	5.88	16.52	0.1366	3.7	5.88	0.4084	7.14
0.4084	7.14	4.66	0.4084	7.14	4.66	0.0589	2.6	8.38	0.4076	6.6	6.58	0.4251	5.88	16.52	-0.1233	2.6	1.7	0.3167	3.03	3.51	-0.0101	1.79	2.58	-0.0484	3.3	2.6	0.0019	2.12	5.29	0.4251	5.88	16.52	-0.0464	3.13	5.29	0.1747	5.21	6	0.1366	3.7	5.88	0.4251	5.88	16.52	0.1366	3.7	5.88	0.4084	7.14
0.4084	7.14	4.66	0.4084	7.14	4.66	0.0589	2.6	8.38	0.4076	6.6	6.58	0.4251	5.88	16.52	-0.1233	2.6	1.7	0.3167	3.03	3.51	-0.0101	1.79	2.58	-0.0484	3.3	2.6	0.0019	2.12	5.29	0.4251	5.88	16.52	-0.0464	3.13	5.29	0.1747	5.21	6	0.1366	3.7	5.88	0.4251	5.88	16.52	0.0589	2.6	8.38	-0.0464	3.13
0.4084	7.14	4.66	0.4084	7.14	4.66	0.0589	2.6	8.38	0.4076	6.6	6.58	0.4251	5.88	16.52	-0.0433	2.43	7.68	0.0549	3.57	2.33	-0.0101	1.79	2.58	-0.0484	3.3	2.6	0.0019	2.12	5.29	0.4251	5.88	16.52	-0.0464	3.13	5.29	0.4251	5.88	16.52	0.4172	7.69	8.78	0.4251	5.88	16.52	0.4084	7.14	4.66	0.2745	3.03
0.4084	7.14	4.66	0.4084	7.14	4.66	0.0589	2.6	8.38	0.4172	7.69	8.78	0.4251	5.88	16.52	-0.1233	2.6	1.7	0.3167	3.03	3.51	0.0363	2.53	1.54	-0.1233	2.6	1.7	0.0019	2.12	5.29	0.4251	5.88	16.52	-0.0464	3.13	5.29	-0.0101	1.79	2.58	0.1366	3.7	5.88	0.4251	5.88	16.52	0.1366	3.7	5.88	-0.0464	3.13
0.4084	7.14	4.66	0.4084	7.14	4.66	0.4084	7.14	4.66	0.4172	7.69	8.78	0.4076	6.6	6.58	-0.1233	2.6	1.7	0.3167	3.03	3.51	0.0363	2.53	1.54	-0.1233	2.6	1.7	0.0019	2.12	5.29	0.4251	5.88	16.52	-0.0464	3.13	5.29	-0.0101	1.79	2.58	0.1366	3.7	5.88	0.4251	5.88	16.52	0.1366	3.7	5.88	-0.0464	3.13
0.2362	6.25	2.89	-0.0484	3.3	2.6	-0.1233	2.6	1.7	0.4076	6.6	6.58	0.4251	5.88	16.52	-0.0433	2.43	7.68	0.3167	3.03	3.51	-0.0433	2.43	7.68	-0.1233	2.6	1.7	0.4084	7.14	4.66	0.4172	7.69	8.78	-0.0433	2.43	7.68	0.4084	7.14	4.66	0.4084	7.14	4.66	0.4251	5.88	16.52	0.4084	7.14	4.66	-0.0433	2.43
0.3167	3.03	3.51	0.4251	5.88	16.52	-0.0484	3.3	2.6	0.3167	3.03	3.51	0.4251	5.88	16.52	0.1366	3.7	5.88	0.2362	6.25	2.89	-0.1233	2.6	1.7	-0.0345	2.12	4.38	0.0019	2.12	5.29	-0.0484	3.3	2.6	0.1366	3.7	5.88	0.4172	7.69	8.78	0.1366	3.7	5.88	0.2745	3.03	1.11	0.1747	5.21	6	0.4084	7.14
0.00000	0.00000	0.00000	0.1366	3.7	5.88	0.4251	5.88	16.52	-0.0345	2.12	4.38	0.0019	2.12	5.29	-0.0464	3.13	5.29	0.4084	7.14	4.66	0.0325	2.7	2.3	0.0019	2.12	5.29	0.2745	3.03	1.11	0.2745	3.03	1.11	0.3167	3.03	3.51	0.4084	7.14	4.66	0.2745	3.03	1.11	0.4084	7.14	4.66	0.0363	2.53	1.54	0.2745	3.03
0.00000	0.00000	0.00000	0.1366	3.7	5.88	0.0019	2.12	5.29	-0.0101	1.79	2.58	0.0019	2.12	5.29	-0.0464	3.13	5.29	0.1366	3.7	5.88	0.0325	2.7	2.3	-0.0433	2.43	7.68	0.2745	3.03	1.11	0.2745	3.03	1.11	0.3167	3.03	3.51	0.4251	5.88	16.52	0.2745	3.03	1.11	0.4084	7.14	4.66	0.0019	2.12	5.29	0.2745	3.03
0.00000	0.00000	0.00000	0.2745	3.03	1.11	0.3167	3.03	3.51	-0.0345	2.12	4.38	0.2745	3.03	1.11	0.4084	7.14	4.66	0.4251	5.88	16.52	0.2745	3.03	1.11	-0.0433	2.43	7.68	-0.0484	3.3	2.6	-0.0464	3.13	5.29	-0.0484	3.3	2.6	0.4172	7.69	8.78	-0.0433	2.43	7.68	-0.0345	2.12	4.38	0.0589	2.6	8.38	0.0589	2.6
0.00000	0.00000	0.00000	-0.0464	3.13	5.29	0.1366	3.7	5.88	0.0325	2.7	2.3	0.0019	2.12	5.29	0.2745	3.03	1.11	0.2745	3.03	1.11	0.3167	3.03	3.51	-0.0464	3.13	5.29	0.2745	3.03	1.11	0.4251	5.88	16.52	0.0019	2.12	5.29	0.2745	3.03	1.11	-0.0433	2.43	7.68	-0.0484	3.3	2.6	-0.0464	3.13	5.29	-0.0484	3.3
0.00000	0.00000	0.00000	0.4251	5.88	16.52	0.1366	3.7	5.88	0.4084	7.14	4.66	-0.1233	2.6	1.7	0.4172	7.69	8.78	0.1747	5.21	6	-0.0433	2.43	7.68	0.0325	2.7	2.3	0.4172	7.69	8.78	0.0019	2.12	5.29	0.0363	2.53	1.54	-0.0433	2.43	7.68	0.0325	2.7	2.3	0.2745	3.03	1.11	-0.0433	2.43	7.68	-0.1233	2.6
0.00000	0.00000	0.00000	0.0019	2.12	5.29	-0.0464	3.13	5.29	0.4076	6.6	6.58	0.0363	2.53	1.54	0.0363	2.53	1.54	0.1366	3.7	5.88	0.0325	2.7	2.3	0.0363	2.53	1.54	0.0019	2.12	5.29	0.0363	2.53	1.54	0.1366	3.7	5.88	0.0325	2.7	2.3	-0.0433	2.43	7.68	0.2745	3.03	1.11	0.2745	3.03	1.11	0.3167	3.03
0.00000	0.00000	0.00000	-0.0433	2.43	7.68	-0.0484	3.3	2.6	-0.0464	3.13	5.29	-0.0484	3.3	2.6	0.4172	7.69	8.78	-0.0433	2.43	7.68	-0.0345	2.12	4.38	0.4172	7.69	8.78	0.0589	2.6	8.38	-0.1233	2.6	1.7	-0.0433	2.43	7.68	0.4084	7.14	4.66	-0.0433	2.43	7.68	0.2745	3.03	1.11	0.0589	2.6	8.38	0.0325	2.7
0.00000	0.00000	0.00000	0.4084	7.14	4.66	-0.1233	2.6	1.7	0.4076	6.6	6.58	0.4251	5.88	16.52	-0.0433	2.43	7.68	0.3167	3.03	3.51	0.0589	2.6	8.38	0.0549	3.57	2.33	0.4172	7.69	8.78	0.4251	5.88	16.52	-0.0433	2.43	7.68	0.1366	3.7	5.88	0.4076	6.6	6.58	0.4076	6.6	6.58	-0.0433	2.43	7.68	0.1366	3.7
0.00000	0.00000	0.00000	0.4084	7.14	4.66	-0.1233	2.6	1.7	0.4076	6.6	6.58	0.4251	5.88	16.52	-0.0433	2.43	7.68	0.3167	3.03	3.51	0.0589	2.6	8.38	0.0549	3.57	2.33	0.4172	7.69	8.78	0.4251	5.88	16.52	-0.0433	2.43	7.68	0.1366	3.7	5.88	0.4076	6.6	6.58	0.4076	6.6	6.58	-0.0433	2.43	7.68	0.1366	3.7
0.1366	3.7	5.88	0.4076	6.6	6.58	0.0589	2.6	8.38	0.4076	6.6	6.58	0.4251	5.88	16.52	0.0589	2.6	8.38	0.4076	6.6	6.58	-0.0484	3.3	2.6	-0.0484	3.3	2.6	0.0019	2.12	5.29	0.4251	5.88	16.52	-0.0464	3.13	5.29	0.1747	5.21	6	0.0589	2.6	8.38	0.4251	5.88	16.52	0.4084	7.14	4.66	0.4076	6.6
0.1366	3.7	5.88	0.4172	7.69	8.78	-0.1233	2.6	1.7	0.4076	6.6	6.58	0.4251	5.88	16.52	-0.0433	2.43	7.68	0.3167	3.03	3.51	-0.0101	1.79	2.58	-0.1233	2.6	1.7	0.4251	5.88	16.52	0.4251	5.88	16.52	-0.0464	3.13	5.29	0.4084	7.14	4.66	0.1366	3.7	5.88	0.4251	5.88	16.52	0.0589	2.6	8.38	0.0589	2.6
0.1366	3.7	5.88	0.4172	7.69	8.78	-0.0484	3.3	2.6	0.4076	6.6	6.58	0.4251	5.88	16.52	-0.0433	2.43	7.68	0.4076	6.6	6.58	0.0589	2.6	8.38	-0.0484	3.3	2.6	0.4172	7.69	8.78	0.1747	5.21	6	-0.0464	3.13	5.29	0.4172	7.69	8.78	0.4084	7.14	4.66	0.4251	5.88	16.52	0.4084	7.14	4.66	0.2745	3.03
0.1366	3.7	5.88	0.4172	7.69	8.78	-0.0345	2.12	4.38	0.4076	6.6	6.58	0.4251	5.88	16.52	-0.0433	2.43	7.68	0.3167	3.03	3.51	0.0589	2.6	8.38	-0.1233	2.6	1.7	0.0589	2.6	8.38	0.1747	5.21	6	-0.0464	3.13	5.29	0.1366	3.7	5.88	-0.0433	2.43	7.68	0.4251	5.88	16.52	0.0589	2.6	8.38	0.1366	3.7
0.1366	3.7	5.88	0.1747	5.21	6	0.4172	7.69	8.78	0.4076	6.6	6.58	0.4251	5.88	16.52	-0.0433	2.43	7.68	0.3167	3.03	3.51	-0.0484	3.3	2.6	-0.0484	3.3	2.6	0.0019	2.12	5.29	0.4251	5.88	16.52	-0.0464	3.13	5.29	0.1747	5.21	6	0.4084	7.14	4.66	0.4251	5.88	16.52	0.4084	7.14	4.66	-0.0433	2.43
0.1366	3.7	5.88	0.0589	2.6	8.38	-0.0345	2.12	4.38	0.3167	3.03	3.51	0.4251	5.88	16.52	-0.0433	2.43	7.68	0.3167	3.03	3.51	0.4172	7.69	8.78	-0.1233	2.6	1.7	0.0589	2.6	8.38	0.4251	5.88	16.52	-0.0464	3.13	5.29	0.1366	3.7	5.88	-0.0433	2.43	7.68	0.4251	5.88	16.52	0.0589	2.6	8.38	0.1366	3.7
0.1366	3.7	5.88	0.0589	2.6	8.38	0.0589	2.6	8.38	0.4084	7.14	4.66	0.4251	5.88	16.52	-0.0345	2.12	4.38	0.2362	6.25	2.89	0.0363	2.53	1.54	-0.1233	2.6	1.7	0.0019	2.12	5.29	0.4084	7.14	4.66	-0.0433	2.43	7.68	0.4172	7.69	8.78	0.4084	7.14	4.66	0.4172	7.69	8.78	0.4251	5.88	16.52	-0.0433	2.43
0.1366	3.7	5.88	0.4084	7.14	4.66	-0.1233	2.6	1.7	0.4076	6.6	6.58	0.4251	5.88	16.52	-0.0433	2.43	7.68	0.3167	3.03	3.51	-0.0464	3.13	5.29	-0.0345	2.12	4.38	0.2745	3.03	1.11	0.4251	5.88	16.52	-0.0464	3.13	5.29	0.1747	5.21	6	0.4084	7.14	4.66	0.4251	5.88	16.52	0.1366	3.7	5.88	0.0589	2.6
0.1366	3.7	5.88	0.4084	7.14	4.66	-0.0484	3.3	2.6	0.4076	6.6	6.58	0.4251	5.88	16.52	-0.0433	2.43	7.68	0.4076	6.6	6.58	-0.0101	1.79	2.58	-0.0484	3.3	2.6	0.4251	5.88	16.52	0.1747	5.21	6	-0.0464	3.13	5.29	0.4172	7.69	8.78	0.4084	7.14	4.66	0.4251	5.88	16.52	0.4084	7.14	4.66	0.4076	6.6
0.1366	3.7	5.88	0.4084	7.14	4.66	-0.0484	3.3	2.6	0.4076	6.6	6.58	0.4251	5.88	16.52	-0.0433	2.43	7.68	0.4076	6.6	6.58	-0.0433	2.43	7.68	-0.0484	3.3	2.6	0.4084	7.14	4.66	0.1747	5.21	6	-0.0464	3.13	5.29	0.4172	7.69	8.78	0.4084	7.14	4.66	0.4251	5.88	16.52	0.4084	7.14	4.66	0.4172	7.69
0.1366	3.7	5.88	0.4084	7.14	4.66	-0.0484	3.3	2.6	0.4076	6.6	6.58	0.4251	5.88	16.52	-0.0433	2.43	7.68	0.4076	6.6	6.58	0.0589	2.6	8.38	-0.1233	2.6	1.7	0.4076	6.6	6.58	0.1747	5.21	6	-0.0464	3.13	5.29	0.4172	7.69	8.78	0.4084	7.14	4.66	0.4251	5.88	16.52	0.4084	7.14	4.66	0.4076	6.6
0.1366	3.7	5.88	0.4084	7.14	4.66	-0.0484	3.3	2.6	0.4076	6.6	6.58	0.4251	5.88	16.52	-0.0433	2.43	7.68	0.4076	6.6	6.58	0.0589	2.6	8.38	-0.0484	3.3	2.6	0.4172	7.69	8.78	0.1747	5.21	6	-0.0464	3.13	5.29	0.4172	7.69	8.78	0.4172	7.69	8.78	0.4251	5.88	16.52	0.4084	7.14	4.66	0.4076	6.6
0.1366	3.7	5.88	0.4084	7.14	4.66	-0.0484	3.3	2.6	0.4076	6.6	6.58	0.4251	5.88	16.52	-0.0433	2.43	7.68	0.4076	6.6	6.58	0.0589	2.6	8.38	-0.0484	3.3	2.6	0.4172	7.69	8.78	0.1747	5.21	6	-0.0464	3.13	5.29	0.4172	7.69	8.78	0.4084	7.14	4.66	0.4251	5.88	16.52	0.4084	7.14	4.66	0.4076	6.6
0.1366	3.7	5.88	0.4084	7.14	4.66	-0.0484	3.3	2.6	0.4076	6.6	6.58	0.4251	5.88	16.52	-0.0433	2.43	7.68	0.4076	6.6	6.58	0.0589	2.6	8.38	-0.0484	3.3	2.6	0.4172	7.69	8.78	0.1747	5.21	6	-0.0464	3.13	5.29	0.4084	7.14	4.66	0.4084	7.14	4.66	0.4251	5.88	16.52	0.4084	7.14	4.66	0.4076	6.6
0.1366	3.7	5.88	0.4084	7.14	4.66	-0.0484	3.3	2.6	0.4076	6.6	6.58	0.4251	5.88	16.52	-0.0433	2.43	7.68	0.4076	6.6	6.58	0.0589	2.6	8.38	-0.0484	3.3	2.6	0.4084	7.14	4.66	0.1747	5.21	6	-0.0464	3.13	5.29	0.4172	7.69	8.78	0.4172	7.69	8.78	0.4251	5.88	16.52	0.4084	7.14	4.66	0.4076	6.6
0.1366	3.7	5.88	0.4084	7.14	4.66	-0.0484	3.3	2.6	0.4076	6.6	6.58	0.4251	5.88	16.52	-0.0433	2.43	7.68	0.4076	6.6	6.58	0.0589	2.6	8.38	-0.0484	3.3	2.6	0.4084	7.14	4.66	0.1747	5.21	6	-0.0464	3.13	5.29	0.4084	7.14	4.66	0.4251	5.88	16.52	0.4251	5.88	16.52	0.4251	5.88	16.52	0.4076	6.6
0.1366	3.7	5.88	0.4084	7.14	4.66	0.4084	7.14	4.66	0.4076	6.6	6.58	0.4251	5.88	16.52	-0.0433	2.43	7.68	0.0549	3.57	2.33	0.2362	6.25	2.89	-0.0484	3.3	2.6	0.0019	2.12	5.29	0.4251	5.88	16.52	-0.0464	3.13	5.29	0.1747	5.21	6	0.4084	7.14	4.66	0.4251	5.88	16.52	0.1366	3.7	5.88	-0.0433	2.43
0.1366	3.7	5.88	0.4084	7.14	4.66	0.4084	7.14	4.66	0.4076	6.6	6.58	0.4251	5.88	16.52	-0.0433	2.43	7.68	0.3167	3.03	3.51	0.0325	2.7	2.3	-0.0484	3.3	2.6	0.0019	2.12	5.29	0.4251	5.88	16.52	-0.0464	3.13	5.29	0.4172	7.69	8.78	0.4084	7.14	4.66	0.4251	5.88	16.52	0.4084	7.14	4.66	0.0019	2.12
-0.1233	2.6	1.7	0.4172	7.69	8.78	-0.0345	2.12	4.38	0.3167	3.03	3.51	0.4251	5.88	16.52	-0.0433	2.43	7.68	0.3167	3.03	3.51	-0.1233	2.6	1.7	-0.1233	2.6	1.7	0.0549	3.57	2.33	0.4251	5.88	16.52	-0.0464	3.13	5.29	0.3167	3.03	3.51	0.0589	2.6	8.38	0.4076	6.6	6.58	0.3167	3.03	3.51	-0.0433	2.43
-0.1233	2.6	1.7	0.4172	7.69	8.78	-0.0345	2.12	4.38	0.3167	3.03	3.51	0.4251	5.88	16.52	-0.0433	2.43	7.68	0.3167	3.03	3.51	-0.0464	3.13	5.29	-0.1233	2.6	1.7	0.0325	2.7	2.3	0.4251	5.88	16.52	-0.0464	3.13	5.29	0.1366	3.7	5.88	0.0589	2.6	8.38	0.4251	5.88	16.52	-0.0433	2.43	7.68	-0.0433	2.43
-0.1233	2.6	1.7	0.4084	7.14	4.66	-0.0484	3.3	2.6	0.4076	6.6	6.58	0.4251	5.88	16.52	-0.0433	2.43	7.68	0.4076	6.6	6.58	0.0589	2.6	8.38	-0.0484	3.3	2.6	0.4172	7.69	8.78	0.1747	5.21	6	-0.0464	3.13	5.29	0.4172	7.69	8.78	0.4084	7.14	4.66	0.4251	5.88	16.52	0.4084	7.14	4.66	0.4172	7.69
-0.0484	3.3	2.6	-0.0484	3.3	2.6	0.4076	6.6	6.58	0.4251	5.88	16.52	-0.0433	2.43	7.68	0.4076	6.6	6.58	0.0589	2.6	8.38	-0.1233	2.6	1.7	-0.0464	3.13	5.29	0.1366	3.7	5.88	0.4172	7.69	8.78	-0.0433	2.43	7.68	0.1366	3.7	5.88	-0.0433	2.43	7.68	0.4251	5.88	16.52	0.4251	5.88	16.52	-0.0433	2.43
-0.0484	3.3	2.6	0.0589	2.6	8.38	-0.0484	3.3	2.6	0.4076	6.6	6.58	0.4251	5.88	16.52	-0.0433	2.43	7.68	0.4076	6.6	6.58	-0.0484	3.3	2.6	-0.0484	3.3	2.6	0.4172	7.69	8.78	0.1747	5.21	6	-0.0464	3.13	5.29	0.4172	7.69	8.78	0.4251	5.88	16.52	0.4251	5.88	16.52	0.0589	2.6	8.38	0.0589	2.6
-0.0484	3.3	2.6	0.0589	2.6	8.38	-0.0484	3.3	2.6	0.4076	6.6	6.58	0.4251	5.88	16.52	-0.0433	2.43	7.68	0.3167	3.03	3.51	-0.0484	3.3	2.6	-0.0484	3.3	2.6	0.4172	7.69	8.78	0.1747	5.21	6	-0.0464	3.13	5.29	0.4172	7.69	8.78	0.4251	5.88	16.52	0.4251	5.88	16.52	0.0589	2.6	8.38	0.0589	2.6
-0.0484	3.3	2.6	0.4084	7.14	4.66	-0.0484	3.3	2.6	0.4076	6.6	6.58	0.4251	5.88	16.52	-0.0433	2.43	7.68	0.3167	3.03	3.51	-0.0484	3.3	2.6	-0.1233	2.6	1.7	0.0019	2.12	5.29	0.4251	5.88	16.52	-0.0464	3.13	5.29	0.4172	7.69	8.78	-0.0433	2.43	7.68	0.4251	5.88	16.52	0.0589	2.6	8.38	0.0589	2.6
-0.0484	3.3	2.6	0.4084	7.14	4.66	-0.0484	3.3	2.6	0.4076	6.6	6.58	0.4251	5.88	16.52	-0.0433	2.43	7.68	0.3167	3.03	3.51	-0.0484	3.3	2.6	-0.1233	2.6	1.7	0.0019	2.12	5.29	0.4251	5.88	16.52	-0.0464	3.13	5.29	0.4172	7.69	8.78	-0.0433	2.43	7.68	0.4251	5.88	16.52	0.0589	2.6	8.38	0.0589	2.6
-0.0484	3.3	2.6	0.4084	7.14	4.66	-0.0484	3.3	2.6	0.4076	6.6	6.58	0.4251	5.88	16.52	-0.0433	2.43	7.68	0.3167	3.03	3.51	-0.0484	3.3	2.6	-0.1233	2.6	1.7	0.0019	2.12	5.29	0.4251	5.88	16.52	-0.0464	3.13	5.29	0.4172	7.69	8.78	-0.0433	2.43	7.68	0.4251	5.88	16.52	0.0589	2.6	8.38	0.0589	2.6
-0.0484	3.3	2.6	0.4084	7.14	4.66	-0.0484	3.3	2.6	0.4076	6.6	6.58	0.4251	5.88	16.52	-0.0433	2.43	7.68	0.3167	3.03	3.51	-0.0484	3.3	2.6	-0.1233	2.6	1.7	0.0019	2.12	5.29	0.4251	5.88	16.52	-0.0464	3.13	5.29	0.4172	7.69	8.78	-0.0433	2.43	7.68	0.4251	5.88	16.52	0.0589	2.6	8.38	0.0589	2.6
-0.0484	3.3	2.6	0.4084	7.14	4.66	-0.0484	3.3	2.6	0.4076	6.6	6.58	0.4251	5.88	16.52	-0.0433	2.43	7.68	0.3167	3.03	3.51	-0.0484	3.3	2.6	-0.1233	2.6	1.7	0.0019	2.12	5.29	0.4251	5.88	16.52	-0.0464	3.13	5.29	0.4172	7.69	8.78	-0.0433	2.43	7.68	0.4251	5.88	16.52	0.0589	2.6	8.38	0.0589	2.6
-0.0484	3.3	2.6	0.4084	7.14	4.66	-0.0484	3.3	2.6	0.4076	6.6	6.58	0.4251	5.88	16.52	-0.0433	2.43	7.68	0.3167	3.03	3.51	-0.0484	3.3	2.6	-0.1233	2.6	1.7	0.0019	2.12	5.29	0.4251	5.88	16.52	-0.0464	3.13	5.29	0.4172	7.69	8.78	-0.0433	2.43	7.68	0.4251	5.88	16.52	0.0589	2.6	8.38	0.0589	2.6
-0.0484	3.3	2.6	0.4084	7.14	4.66	-0.0484	3.3	2.6	0.3167	3.03	3.51	0.4251	5.88	16.52	-0.0345	2.12	4.38	0.2362	6.25	2.89	-0.0345	2.12	4.38	-0.1233	2.6	1.7	-0.0433	2.43	7.68	0.4251	5.88	16.52	0.1366	3.7	5.88	0.4172	7.69	8.78	0.4251	5.88	16.52	0.4251	5.88	16.52	0.4251	5.88	16.52	0.4172	7.69
0.4172	7.69	8.78	-0.0484	3.3	2.6	0.4076	6.6	6.58	0.4251	5.88	16.52	-0.0345	2.12	4.38	0.4076	6.6	6.58	-0.0345	2.12	4.38	-0.0484	3.3	2.6	0.4251	5.88	16.52	0.1747	5.21	6	-0.0464	3.13	5.29	0.4172	7.69	8.78	0.0019	2.12	5.29	0.1366	3.7	5.88	-0.1233	2.6	1.7	-0.0464	3.13	5.29	0.4172	7.69
0.4172	7.69	8.78	0.0325	2.7	2.3	-0.1233	2.6	1.7	0.3167	3.03	3.51	0.4251	5.88	16.52	-0.0433	2.43	7.68	0.2362	6.25	2.89	0.0325	2.7	2.3	-0.0484	3.3	2.6	0.0589	2.6	8.38	-0.0433	2.43	7.68	-0.0464	3.13	5.29	0.4172	7.69	8.78	0.4084	7.14	4.66	0.1366	3.7	5.88	0.4084	7.14	4.66	0.2745	3.03
0.4172	7.69	8.78	0.4084	7.14	4.66	-0.0484	3.3	2.6	0.4076	6.6	6.58	0.4251	5.88	16.52	-0.0433	2.43	7.68	0.4076	6.6	6.58	0.0589	2.6	8.38	-0.0484	3.3	2.6	0.4251	5.88	16.52	0.1747	5.21	6	-0.0464	3.13	5.29	0.4172	7.69	8.78	0.4084	7.14	4.66	0.4251	5.88	16.52	0.4084	7.14	4.66	0.4172	7.69
-0.0101	1.79	2.58	0.4251	5.88	16.52	-0.0484	3.3	2.6	0.4076	6.6	6.58	0.4251	5.88	16.52	-0.0433	2.43	7.68	0.4076	6.6	6.58	0.0325	2.7	2.3	-0.0484	3.3	2.6	0.0019	2.12	5.29	0.4251	5.88	16.52	-0.0464	3.13	5.29	0.4172	7.69	8.78	0.4172	7.69	8.78	0.4251	5.88	16.52	0.2362	6.25	2.89	0.4084	7.14
-0.0101	1.79	2.58	0.4084	7.14	4.66	-0.0484	3.3	2.6	0.4076	6.6	6.58	0.4251	5.88	16.52	-0.0433	2.43	7.68	0.3167	3.03	3.51	-0.0484	3.3	2.6	-0.1233	2.6	1.7	0.0019	2.12	5.29	0.4251	5.88	16.52	-0.0464	3.13	5.29	0.4172	7.69	8.78	-0.0433	2.43	7.68	0.4251	5.88	16.52	0.0589	2.6	8.38	0.0589	2.6
-0.0101	1.79	2.58	0.4084	7.14	4.66	0.4172	7.69	8.78	-0.0484	3.3	2.6	0.4076	6.6	6.58	0.4251	5.88	16.52	-0.0433	2.43	7.68	0.0549	3.57	2.33	-0.1233	2.6	1.7	0.1366	3.7	5.88	0.1747	5.21	6	-0.0464	3.13	5.29	0.1747	5.21	6	0.0589	2.6	8.38	0.4251	5.88	16.52	0.0589	2.6	8.38	0.4084	7.14
0.4251	5.88	16.52	0.4172	7.69	8.78	0.0589	2.6	8.38	0.4076	6.6	6.58	0.4251	5.88	16.52	-0.0433	2.43	7.68	-0.0433	2.43	7.68	-0.1233	2.6	1.7	-0.1233	2.6	1.7	0.0019	2.12	5.29	0.4251	5.88	16.52	-0.0464	3.13	5.29	0.4172	7.69	8.78	0.0589	2.6	8.38	0.4251	5.88	16.52	0.4172	7.69	8.78	0.2745	3.03
-0.0345	2.12	4.38	0.4172	7.69	8.78	-0.1233	2.6	1.7	0.3167	3.03	3.51	0.4251	5.88	16.52	-0.0433	2.43	7.68	0.3167	3.03	3.51	-0.0484	3.3	2.6	-0.1233	2.6	1.7	0.0325	2.7	2.3	0.4251	5.88	16.52	-0.0464	3.13	5.29	-0.0433	2.43	7.68	0.0589	2.6	8.38	0.4251	5.88	16.52	-0.0433	2.43	7.68	-0.0433	2.43
0.0019	2.12	5.29	0.4084	7.14	4.66	-0.0484	3.3	2.6	0.4076	6.6	6.58	0.4251	5.88	16.52	-0.0433	2.43	7.68	0.2362	6.25	2.89	-0.1233	2.6	1.7	-0.1233	2.6	1.7	0.4172	7.69	8.78	0.4251	5.88	16.52	-0.0464	3.13	5.29	0.4172	7.69	8.78	0.4172	7.69	8.78	0.4251	5.88	16.52	0.1366	3.7	5.88	0.1366	3.7
0.0019	2.12	5.29	0.4084	7.14	4.66	-0.0484	3.3	2.6	0.4076	6.6	6.58	0.4251	5.88	16.52	-0.0433	2.43	7.68	0.3167	3.03	3.51	0.4084	7.14	4.66	-0.0484	3.3	2.6	0.0019	2.12	5.29	0.4251	5.88	16.52	-0.0464	3.13	5.29	0.4172	7.69	8.78	0.0589	2.6	8.38	0.4251	5.88	16.52	0.1366	3.7	5.88	0.1366	3.7
0.0325	2.7	2.3	0.2745	3.03	1.11	-0.0433	2.43	7.68	0.1366	3.7	5.88	0.4172	7.69	8.78	0.2745	3.03	1.11	0.4251	5.88	16.52	0.0019	2.12	5.29	-0.0464	3.13	5.29	0.3167	3.03	3.51	0.0363	2.53	1.54	-0.0101	1.79	2.58	0.4172	7.69	8.78	-0.0433	2.43	7.68	-0.0464	3.13	5.29	-0.0101	1.79	2.58	-0.0433	2.43
0.0325	2.7	2.3	0.4172	7.69	8.78	-0.0484	3.3	2.6	0.4076	6.6	6.58	0.4251	5.88	16.52	-0.0433	2.43	7.68	0.3167	3.03	3.51	0.1366	3.7	5.88	-0.1233	2.6	1.7	-0.1233	2.6	1.7	0.0019	2.12	5.29	0.4251	5.88	16.52	0.0589	2.6	8.38	0.4251	5.88	16.52	0.4172	7.69	8.78	-0.0433	2.43	7.68	0.4172	7.69
0.0325	2.7	2.3	0.4172	7.69	8.78	-0.0484	3.3	2.6	0.4076	6.6	6.58	0.4251	5.88	16.52	-0.0433	2.43	7.68	0.3167	3.03	3.51	0.1366	3.7	5.88	-0.0464	3.13	5.29	-0.1233	2.6	1.7	0.0019	2.12	5.29	0.4251	5.88	16.52	0.0589	2.6	8.38	0.4251	5.88	16.52	0.4172	7.69	8.78	-0.0433	2.43	7.68	0.4172	7.69
0.0325	2.7	2.3	0.4172	7.69	8.78	-0.0484	3.3	2.6	0.4076	6.6	6.58	0.4251	5.88	16.52	-0.0433	2.43	7.68	0.3167	3.03	3.51	0.1366	3.7	5.88	-0.0464	3.13	5.29	-0.1233	2.6	1.7	0.0019	2.12	5.29	0.4251	5.88	16.52	0.0589	2.6	8.38	0.4251	5.88	16.52	0.4172	7.69	8.78	-0.0433	2.43	7.68	0.4172	7.69
0.0325	2.7	2.3	0.4172	7.69	8.78	-0.0484	3.3	2.6	0.4076	6.6	6.58	0.4251	5.88	16.52	-0.0433	2.43	7.68	0.3167	3.03	3.51	0.1366	3.7	5.88	-0.0464	3.13	5.29	-0.1233	2.6	1.7	0.0019	2.12	5.29	0.4251	5.88	16.52	0.0589	2.6	8.38	0.4251	5.88	16.52	0.4172	7.69	8.78	-0.0433	2.43	7.68	0.4172	7.69
0.0325	2.7	2.3	0.4172	7.69	8.78	-0.0484	3.3	2.6	0.4076	6.6	6.58	0.4251	5.88	16.52	-0.0433	2.43	7.68	0.3167	3.03	3.51	0.1366	3.7	5.88	-0.0464	3.13	5.29	-0.1233	2.6	1.7	0.0019	2.12	5.29	0.4251	5.88	16.52	0.0589	2.6	8.38	0.4251	5.88	16.52	0.4172	7.69	8.78	-0.0433	2.43	7.68	0.4172	7.69
0.0325	2.7	2.3	0.4172	7.69	8.78	-0.0484	3.3	2.6	0.4076	6.6	6.58	0.4251	5.88	16.52	-0.0433	2.43	7.68	0.3167	3.03	3.51	0.1366	3.7	5.88	-0.0464	3.13	5.29	-0.1233	2.6	1.7	0.0019	2.12	5.29	0.4251	5.88	16.52	0.0589	2.6	8.38	0.4251	5.88	16.52	0.4172	7.69	8.78	-0.0433	2.43	7.68	0.4172	7.69
0.0325	2.7	2.3	0.4251	5.88	16.52	0.0325	2.7	2.3	0.4076	6.6	6.58	0.4251	5.88	16.52	-0.0433	2.43	7.68	0.4076	6.6	6.58	-0.0484	3.3	2.6	-0.1233	2.6	1.7	0.2745	3.03	1.11	0.4251	5.88	16.52	0.0589	2.6	8.38	0.4251	5.88	16.52	0.4172	7.69	8.78	0.4076	6.6	6.58	0.4172	7.69	8.78	0.4084	7.14
0.0325	2.7	2.3	-0.0345	2.12	4.38	-0.0484	3.3	2.6	0.4076	6.6	6.58	0.4251	5.88	16.52	-0.0433	2.43	7.68	0.3167	3.03	3.51	0.0363	2.53	1.54	-0.1233	2.6	1.7	-0.1233	2.6	1.7	-0.0433	2.43	7.68	0.4251	5.88	16.52	0.0589	2.6	8.38	0.4084	7.14	4.66	0.1366	3.7	5.88	0.4076	6.6	6.58	0.4172	7.69
0.0325	2.7	2.3	0.0589	2.6	8.38	-0.1233	2.6	1.7	0.4076	6.6	6.58	0.4251	5.88	16.52	-0.0433	2.43	7.68	0.3167	3.03	3.51	-0.1233	2.6	1.7	-0.0464	3.13	5.29	-0.0433	2.43	7.68	0.4251	5.88	16.52	0.0589	2.6	8.38	0.4251	5.88	16.52	-0.0433	2.43	7.68	0.4076	6.6	6.58	0.1366	3.7	5.88	0.4251	5.88
0.0325	2.7	2.3	0.4084	7.14	4.66	-0.0484	3.3	2.6	0.4076	6.6	6.58	0.4251	5.88	16.52	-0.0433	2.43	7.68	0.3167	3.03	3.51	-0.0484	3.3	2.6	-0.1233	2.6	1.7	0.0019	2.12	5.29	0.4251	5.88	16.52	-0.0464	3.13	5.29	0.4172	7.69	8.78	-0.0433	2.43	7.68	0.4251	5.88	16.52	0.0589	2.6	8.38	0.0589	2.6
-0.0433	2.43	7.68	0.4251	5.88	16.52	-0.0484	3.3	2.6	0.3167	3.03	3.51	0.4251	5.88	16.52	0.1366	3.7	5.88	0.3167	3.03	3.51	-0.0484	3.3	2.6	-0.1233	2.6	1.7	0.0019	2.12	5.29	0.4251	5.88	16.52	-0.0464	3.13	5.29	-0.0464	3.13	5.29	0.0589	2.6	8.38	0.4251	5.88	16.52	0.1366	3.7	5.88	-0.0433	2.43
-0.0433	2.43	7.68	0.4084	7.14	4.66	-0.0484	3.3	2.6	0.4076	6.6	6.58	0.4251	5.88	16.52	-0.0433	2.43	7.68	0.4076	6.6	6.58	0.0589	2.6	8.38	-0.0484	3.3	2.6	0.4084	7.14	4.66	0.1747	5.21	6	-0.0464	3.13	5.29	0.4084	7.14	4.66	0.4084	7.14	4.66	0.4251	5.88	16.52	0.4084	7.14	4.66	0.4076	6.6
-0.0433	2.43	7.68	0.4084	7.14	4.66	-0.0433	2.43	7.68	0.4076	6.6	6.58	0.4251	5.88	16.52	0.1366	3.7	5.88	0.3167	3.03	3.51	-0.0484	3.3	2.6	-0.0484	3.3	2.6	0.0019	2.12	5.29	0.4251	5.88	16.52	-0.0464	3.13	5.29	0.1747	5.21	6	0.1366	3.7	5.88	0.4251	5.88	16.52	0.0589	2.6	8.38	0.4172	7.69
-0.0433	2.43	7.68	0.4084	7.14	4.66	-0.0433	2.43	7.68	0.4076	6.6	6.58	0.4251	5.88	16.52	0.1366	3.7	5.88	0.3167	3.03	3.51	-0.0484	3.3	2.6	-0.0484	3.3	2.6	0.0019	2.12	5.29	0.4251	5.88	16.52	-0.0464	3.13	5.29	0.1747	5.21	6	0.1366	3.7	5.88	0.4251	5.88	16.52	0.0589	2.6	8.38	0.4172	7.69
-0.0433	2.43	7.68	0.4084	7.14	4.66	0.0589	2.6	8.38	0.4076	6.6	6.58	0.4251	5.88	16.52	0.1366	3.7	5.88	0.3167	3.03	3.51	-0.1233	2.6	1.7	-0.0484	3.3	2.6	0.0019	2.12	5.29	0.4251	5.88	16.52	-0.0464	3.13	5.29	-0.0101	1.79	2.58	0.1366	3.7	5.88	0.4076	6.6	6.58	-0.0433	2.43	7.68	0.4076	6.6
0.0589	2.6	8.38	0.4172	7.69	8.78	-0.1233	2.6	1.7	0.4076	6.6	6.58	0.4251	5.88	16.52	-0.0433	2.43	7.68	0.3167	3.03	3.51	0.0589	2.6	8.38	-0.1233	2.6	1.7	-0.0433	2.43	7.68	0.4251	5.88	16.52	-0.0464	3.13	5.29	-0.0433	2.43	7.68	0.0589	2.6	8.38	0.4251	5.88	16.52	0.0589	2.6	8.38	0.1366	3.7
0.0589	2.6	8.38	0.4172	7.69	8.78	-0.0484	3.3	2.6	0.4076	6.6	6.58	0.4251	5.88	16.52	-0.0433	2.43	7.68	0.3167	3.03	3.51	0.0589	2.6	8.38	-0.0484	3.3	2.6	0.0589	2.6	8.38	0.1747	5.21	6	-0.0464	3.13	5.29	0.4172	7.69	8.78	0.4172	7.69	8.78	0.4251	5.88	16.52	0.0589	2.6	8.38	0.1366	3.7
0.0589	2.6	8.38	0.4251	5.88	16.52	-0.1233	2.6	1.7	0.4076	6.6	6.58	0.4251	5.88	16.52	-0.0433	2.43	7.68	0.3167	3.03	3.51	-0.0464	3.13	5.29	-0.0345	2.12	4.38	0.2745	3.03	1.11	0.4251	5.88	16.52	-0.0464	3.13	5.29	0.1747	5.21	6	0.4084	7.14	4.66	0.4251	5.88	16.52	0.1366	3.7	5.88	0.0589	2.6
0.0589	2.6	8.38	0.4251	5.88	16.52	-0.0484	3.3	2.6	0.4076	6.6	6.58	0.4251	5.88	16.52	-0.0433	2.43	7.68	0.4076	6.6	6.58	0.0325	2.7	2.3	-0.0484	3.3	2.6	0.0019	2.12	5.29	0.4251	5.88	16.52	-0.0464	3.13	5.29	0.4172	7.69	8.78	0.4172	7.69	8.78	0.4251	5.88	16.52	0.2362	6.25	2.89	0.4084	7.14
0.0589	2.6	8.38	0.4251	5.88	16.52	-0.0484	3.3	2.6	0.4076	6.6	6.58	0.4251	5.88	16.52	-0.0433	2.43	7.68	0.4076	6.6	6.58	0.0325	2.7	2.3	-0.0484	3.3	2.6	0.0019	2.12	5.29	0.4251	5.88	16.52	-0.0464	3.13	5.29	0.4172	7.69	8.78	0.4172	7.69	8.78	0.4251	5.88	16.52	0.2362	6.25	2.89	0.4084	7.14
0.0589	2.6	8.38	0.4251	5.88	16.52	-0.0484	3.3	2.6	0.4076	6.6	6.58	0.4251	5.88	16.52	-0.0433	2.43	7.68	0.4076	6.6	6.58	0.0325	2.7	2.3	-0.0484	3.3	2.6	0.0019	2.12	5.29	0.4251	5.88	16.52	-0.0464	3.13	5.29	0.4172	7.69	8.78	0.4172	7.69	8.78	0.4251	5.88	16.52	0.2362	6.25	2.89	0.4084	7.14
0.0589	2.6	8.38	0.4251	5.88	16.52	-0.0484	3.3	2.6	0.4076	6.6	6.58	0.4251	5.88	16.52	-0.0433	2.43	7.68	-0.0433	2.43	7.68	-0.0484	3.3	2.6	-0.0464	3.13	5.29	0.1366	3.7	5.88	0.4251	5.88	16.52	-0.0464	3.13	5.29	-0.0464	3.13	5.29	0.0589	2.6	8.38	0.4251	5.88	16.52	0.1366	3.7	5.88	0.1366	3.7
0.0589	2.6	8.38	0.4084	7.14	4.66	-0.0433	2.43	7.68	0.4076	6.6	6.58	0.4251	5.88	16.52	0.1366	3.7	5.88	0.3167	3.03	3.51	-0.0484	3.3	2.6	-0.1233	2.6	1.7	0.0019	2.12	5.29	0.4251	5.88	16.52	-0.0464	3.13	5.29	0.1747	5.21	6	0.1366	3.7	5.88	0.4251	5.88	16.52	-0.0464	3.13	5.29	0.2745	3.03
0.0589	2.6	8.38	0.4084	7.14	4.66	-0.0433	2.43	7.68	0.4076	6.6	6.58	0.4251	5.88	16.52	0.1366	3.7	5.88	0.3167	3.03	3.51	-0.0484	3.3	2.6	-0.1233	2.6	1.7	0.0019	2.12	5.29	0.4251	5.88	16.52	-0.0464	3.13	5.29	0.1747	5.21	6	0.1366	3.7	5.88	0.4251	5.88	16.52	-0.0464	3.13	5.29	-0.0433	2.43
0.4084	7.14	4.66	0.4076	6.6	6.58	-0.0484	3.3	2.6	0.3167	3.03	3.51	0.4076	6.6	6.58	-0.1233	2.6	1.7	0.2362	6.25	2.89	-0.0345	2.12	4.38	-0.0433	2.43	7.68	-0.0464	3.13	5.29	0.4076	6.6	6.58	0.1366	3.7	5.88	0.4172	7.69	8.78	0.4084	7.14	4.66	0.4251	5.88	16.52	0.4251	5.88	16.52	0.4172	7.69
0.4084	7.14	4.66	0.4172	7.69	8.78	0.4172	7.69	8.78	0.3167	3.03	3.51	0.4251	5.88	16.52	-0.0433	2.43	7.68	0.3167	3.03	3.51	-0.0484	3.3	2.6	-0.0484	3.3	2.6	0.0019	2.12	5.29	0.4251	5.88	16.52	-0.0464	3.13	5.29	0.0589	2.6	8.38	-0.0433	2.43	7.68	0.4251	5.88	16.52	0.1366	3.7	5.88	0.4076	6.6
0.4084	7.14	4.66	0.4172	7.69	8.78	0.0589	2.6	8.38	0.4076	6.6	6.58	0.4251	5.88	16.52	-0.0433	2.43	7.68	0.3167	3.03	3.51	-0.1233	2.6	1.7	-0.0484	3.3	2.6	0.0019	2.12	5.29	0.4251	5.88	16.52	-0.0464	3.13	5.29	0.4076	6.6	6.58	0.4084	7.14	4.66	0.4251	5.88	16.52	0.1366	3.7	5.88	0.2745	3.03
0.4084	7.14	4.66	0.4172	7.69	8.78	0.0589	2.6	8.38	0.4076	6.6	6.58	0.4251	5.88	16.52	-0.0433	2.43	7.68	0.3167	3.03	3.51	-0.0484	3.3	2.6	-0.0484	3.3	2.6	0.0019	2.12	5.29	0.4251	5.88	16.52	-0.0464	3.13	5.29	0.4172	7.69	8.78	-0.0433	2.43	7.68	0.4251	5.88	16.52	0.4084	7.14	4.66	0.4251	5.88
0.4084	7.14	4.66	0.4084	7.14	4.66	-0.0484	3.3	2.6	0.4076	6.6	6.58	0.4251	5.88	16.52	-0.0433	2.43	7.68	0.3167	3.03	3.51	-0.0345	2.12	4.38	-0.1233	2.6	1.7	0.0589	2.6	8.38	0.1747	5.21	6	-0.0464	3.13	5.29	0.4172	7.69	8.78	0.0589	2.6	8.38	0.4251	5.88	16.52	0.4251	5.88	16.52	-0.0433	2.43
0.4084	7.14	4.66	0.4084	7.14	4.66	-0.0484	3.3	2.6	0.4076	6.6	6.58	0.4251	5.88	16.52	0.3167	3.03	3.51	0.3167	3.03	3.51	0.0589	2.6	8.38	-0.0484	3.3	2.6	0.4172	7.69	8.78	0.1747	5.21	6	-0.0464	3.13	5.29	0.4084	7.14	4.66	0.1366	3.7	5.88	0.4076	6.6	6.58	0.2745	3.03	1.11	0.4172	7.69
0.00000	0.00000	0.00000	-0.0484	3.3	2.6	0.4172	7.69	8.78	-0.0433	2.43	7.68	-0.0345	2.12	4.38	0.1366	3.7	5.88	0.0589	2.6	8.38	-0.1233	2.6	1.7	-0.1233	2.6	1.7	-0.0433	2.43	7.68	0.4251	5.88	16.52	0.0589	2.6	8.38	0.4084	7.14	4.66	0.1366	3.7	5.88	0.4076	6.6	6.58	0.4172	7.69	8.78	0.4251	5.88
0.00000	0.00000	0.00000	0.00000	0.00000	0.00000	0.00000	0.00000	0.00000	0.00000	0.00000	0.00000	0.00000	0.00000	0.00000	0.00000	0.00000	0.00000	0.00000	0.00000	0.00000	0.00000	0.00000	0.00000	0.00000	0.00000	0.00000	0.00000	0.00000	0.00000	0.00000	0.00000	0.00000	-0.0464	3.13	5.29	0.1366	3.7	5.88	0.4251	5.88	16.52	0.4251	5.88	16.52	0.0589	2.6	8.38	0.1366	3.7
0.00000	0.00000	0.00000	0.00000	0.00000	0.00000	0.00000	0.00000	0.00000	0.00000	0.00000	0.00000	0.00000	0.00000	0.00000	0.00000	0.00000	0.00000	0.00000	0.00000	0.00000	0.00000	0.00000	0.00000	0.00000	0.00000	0.00000	0.00000	0.00000	0.00000	0.00000	0.00000	0.00000	-0.0464	3.13	5.29	0.1366	3.7	5.88	0.4251	5.88	16.52	0.4251	5.88	16.52	0.0589	2.6	8.38	0.4084	7.14
0.00000	0.00000	0.00000	0.00000	0.00000	0.00000	0.00000	0.00000	0.00000	0.00000	0.00000	0.00000	0.00000	0.00000	0.00000	0.00000	0.00000	0.00000	0.00000	0.00000	0.00000	0.00000	0.00000	0.00000	0.00000	0.00000	0.00000	0.00000	0.00000	0.00000	0.00000	0.00000	0.00000	-0.0464	3.13	5.29	0.4172	7.69	8.78	0.2745	3.03	1.11	0.4251	5.88	16.52	0.0589	2.6	8.38	0.1366	3.7
0.00000	0.00000	0.00000	0.00000	0.00000	0.00000	0.00000	0.00000	0.00000	0.00000	0.00000	0.00000	0.00000	0.00000	0.00000	0.00000	0.00000	0.00000	0.00000	0.00000	0.00000	0.00000	0.00000	0.00000	0.00000	0.00000	0.00000	0.00000	0.00000	0.00000	0.00000	0.00000	0.00000	-0.0464	3.13	5.29	0.4172	7.69	8.78	0.2745	3.03	1.11	0.4251	5.88	16.52	0.0589	2.6	8.38	0.1366	3.7
0.00000	0.00000	0.00000	0.00000	0.00000	0.00000	0.00000	0.00000	0.00000	0.00000	0.00000	0.00000	0.00000	0.00000	0.00000	0.00000	0.00000	0.00000	0.00000	0.00000	0.00000	0.00000	0.00000	0.00000	0.00000	0.00000	0.00000	0.00000	0.00000	0.00000	0.00000	0.00000	0.00000	-0.0464	3.13	5.29	0.4172	7.69	8.78	0.2745	3.03	1.11	0.4251	5.88	16.52	0.0589	2.6	8.38	0.1366	3.7
0.00000	0.00000	0.00000	0.00000	0.00000	0.00000	0.00000	0.00000	0.00000	0.00000	0.00000	0.00000	0.00000	0.00000	0.00000	0.00000	0.00000	0.00000	0.00000	0.00000	0.00000	0.00000	0.00000	0.00000	0.00000	0.00000	0.00000	0.00000	0.00000	0.00000	0.00000	0.00000	0.00000	-0.0464	3.13	5.29	0.4172	7.69	8.78	0.2745	3.03	1.11	0.4251	5.88	16.52	0.0589	2.6	8.38	0.1366	3.7
0.00000	0.00000	0.00000	0.00000	0.00000	0.00000	0.00000	0.00000	0.00000	0.00000	0.00000	0.00000	0.00000	0.00000	0.00000	0.00000	0.00000	0.00000	0.00000	0.00000	0.00000	0.00000	0.00000	0.00000	0.00000	0.00000	0.00000	0.00000	0.00000	0.00000	0.00000	0.00000	0.00000	-0.0464	3.13	5.29	0.4172	7.69	8.78	0.4172	7.69	8.78	0.4251	5.88	16.52	0.1366	3.7	5.88	0.4084	7.14
0.00000	0.00000	0.00000	0.00000	0.00000	0.00000	0.00000	0.00000	0.00000	0.00000	0.00000	0.00000	0.00000	0.00000	0.00000	0.00000	0.00000	0.00000	0.00000	0.00000	0.00000	0.00000	0.00000	0.00000	0.00000	0.00000	0.00000	0.00000	0.00000	0.00000	0.00000	0.00000	0.00000	-0.0464	3.13	5.29	0.0589	2.6	8.38	0.4251	5.88	16.52	0.4251	5.88	16.52	0.4084	7.14	4.66	0.4251	5.88
0.00000	0.00000	0.00000	0.00000	0.00000	0.00000	0.00000	0.00000	0.00000	0.00000	0.00000	0.00000	0.00000	0.00000	0.00000	0.00000	0.00000	0.00000	0.00000	0.00000	0.00000	0.00000	0.00000	0.00000	0.00000	0.00000	0.00000	0.00000	0.00000	0.00000	0.00000	0.00000	0.00000	-0.0464	3.13	5.29	0.4084	7.14	4.66	0.1366	3.7	5.88	0.4251	5.88	16.52	0.0589	2.6	8.38	0.1366	3.7
0.1366	3.7	5.88	-0.0484	3.3	2.6	0.4251	5.88	16.52	0.3167	3.03	3.51	0.4251	5.88	16.52	-0.0433	2.43	7.68	0.2362	6.25	2.89	-0.0464	3.13	5.29	0.1366	3.7	5.88	0.0019	2.12	5.29	0.4251	5.88	16.52	0.0589	2.6	8.38	0.0589	2.6	8.38	0.1366	3.7	5.88	0.4251	5.88	16.52	0.4172	7.69	8.78	0.4172	7.69
0.1366	3.7	5.88	-0.0484	3.3	2.6	0.4251	5.88	16.52	0.3167	3.03	3.51	0.4251	5.88	16.52	-0.0433	2.43	7.68	0.2362	6.25	2.89	-0.0464	3.13	5.29	0.1366	3.7	5.88	0.0019	2.12	5.29	0.4251	5.88	16.52	0.0589	2.6	8.38	0.0589	2.6	8.38	0.1366	3.7	5.88	0.4251	5.88	16.52	0.4172	7.69	8.78	0.4172	7.69
0.1366	3.7	5.88	-0.0484	3.3	2.6	0.4251	5.88	16.52	0.3167	3.03	3.51	0.4251	5.88	16.52	-0.0433	2.43	7.68	0.2362	6.25	2.89	-0.0464	3.13	5.29	0.1366	3.7	5.88	0.0019	2.12	5.29	0.4251	5.88	16.52	0.0589	2.6	8.38	0.0589	2.6	8.38	0.1366	3.7	5.88	0.4251	5.88	16.52	0.4172	7.69	8.78	0.4172	7.69
0.1366	3.7	5.88	0.0019	2.12	5.29	-0.0433	2.43	7.68	0.4076	6.6	6.58	-0.1233	2.6	1.7	0.4084	7.14	4.66	0.4251	5.88	16.52	-0.0484	3.3	2.6	0.2362	6.25	2.89	-0.0464	3.13	5.29	0.1366	3.7	5.88	0.0019	2.12	5.29	0.4084	7.14	4.66	-0.0433	2.43	7.68	0.4251	5.88	16.52	0.3167	3.03	3.51	0.4251	5.88
0.1366	3.7	5.88	0.4084	7.14	4.66	0.4084	7.14	4.66	0.4084	7.14	4.66	0.4251	5.88	16.52	0.0589	2.6	8.38	0.2362	6.25	2.89	0.0363	2.53	1.54	-0.0484	3.3	2.6	0.0019	2.12	5.29	0.4172	7.69	8.78	-0.0464	3.13	5.29	0.2362	6.25	2.89	0.4084	7.14	4.66	0.4251	5.88	16.52	0.4251	5.88	16.52	0.0589	2.6
0.1366	3.7	5.88	0.4084	7.14	4.66	0.4084	7.14	4.66	0.3167	3.03	3.51	0.4251	5.88	16.52	-0.0484	3.3	2.6	0.4076	6.6	6.58	0.0589	2.6	8.38	-0.0484	3.3	2.6	0.4172	7.69	8.78	0.0589	2.6	8.38	-0.0433	2.43	7.68	0.4172	7.69	8.78	0.1366	3.7	5.88	0.4084	7.14	4.66	0.1747	5.21	6	0.4172	7.69
0.1366	3.7	5.88	0.4084	7.14	4.66	0.4084	7.14	4.66	0.3167	3.03	3.51	0.4251	5.88	16.52	-0.0484	3.3	2.6	0.4076	6.6	6.58	0.0589	2.6	8.38	-0.0484	3.3	2.6	0.4172	7.69	8.78	0.0589	2.6	8.38	-0.0433	2.43	7.68	0.4172	7.69	8.78	0.1366	3.7	5.88	0.4084	7.14	4.66	0.1747	5.21	6	0.4172	7.69
0.1366	3.7	5.88	0.4084	7.14	4.66	0.4084	7.14	4.66	0.3167	3.03	3.51	0.4251	5.88	16.52	-0.0484	3.3	2.6	0.4076	6.6	6.58	0.0589	2.6	8.38	-0.0484	3.3	2.6	0.4172	7.69	8.78	0.0589	2.6	8.38	-0.0433	2.43	7.68	0.4172	7.69	8.78	0.1366	3.7	5.88	0.4084	7.14	4.66	0.1747	5.21	6	0.4172	7.69
-0.0464	3.13	5.29	-0.0484	3.3	2.6	0.0363	2.53	1.54	0.4076	6.6	6.58	0.4251	5.88	16.52	0.4076	6.6	6.58	0.2362	6.25	2.89	-0.1233	2.6	1.7	-0.0484	3.3	2.6	0.0019	2.12	5.29	0.4251	5.88	16.52	0.1366	3.7	5.88	0.4084	7.14	4.66	0.1366	3.7	5.88	0.4251	5.88	16.52	0.4251	5.88	16.52	-0.0433	2.43
0.4172	7.69	8.78	0.3167	3.03	3.51	-0.1233	2.6	1.7	0.3167	3.03	3.51	0.4251	5.88	16.52	-0.0433	2.43	7.68	0.2362	6.25	2.89	-0.1233	2.6	1.7	0.0589	2.6	8.38	0.0019	2.12	5.29	-0.0484	3.3	2.6	0.1366	3.7	5.88	0.4251	5.88	16.52	0.4251	5.88	16.52	0.4251	5.88	16.52	0.0589	2.6	8.38	0.4251	5.88
0.4172	7.69	8.78	0.3167	3.03	3.51	0.0589	2.6	8.38	0.3167	3.03	3.51	0.4251	5.88	16.52	-0.1233	2.6	1.7	0.2362	6.25	2.89	0.0589	2.6	8.38	-0.0345	2.12	4.38	0.3167	3.03	3.51	-0.0484	3.3	2.6	-0.0433	2.43	7.68	0.4172	7.69	8.78	-0.0464	3.13	5.29	0.4084	7.14	4.66	0.4172	7.69	8.78	0.4251	5.88
0.4172	7.69	8.78	0.3167	3.03	3.51	0.0589	2.6	8.38	0.3167	3.03	3.51	0.4251	5.88	16.52	-0.1233	2.6	1.7	0.2362	6.25	2.89	0.0589	2.6	8.38	-0.0345	2.12	4.38	0.3167	3.03	3.51	-0.0484	3.3	2.6	-0.0433	2.43	7.68	0.4172	7.69	8.78	-0.0464	3.13	5.29	0.4084	7.14	4.66	0.4172	7.69	8.78	0.4251	5.88
-0.0101	1.79	2.58	0.0019	2.12	5.29	0.1747	5.21	6	0.4076	6.6	6.58	0.4251	5.88	16.52	0.1366	3.7	5.88	0.2362	6.25	2.89	-0.0464	3.13	5.29	-0.0484	3.3	2.6	0.0019	2.12	5.29	0.1366	3.7	5.88	0.4084	7.14	4.66	0.4251	5.88	16.52	0.4251	5.88	16.52	0.4251	5.88	16.52	0.4251	5.88	16.52	0.1366	3.7
0.4251	5.88	16.52	0.4251	5.88	16.52	-0.0484	3.3	2.6	0.3167	3.03	3.51	0.4172	7.69	8.78	0.0019	2.12	5.29	0.4076	6.6	6.58	0.0589	2.6	8.38	-0.1233	2.6	1.7	0.0589	2.6	8.38	0.1366	3.7	5.88	0.1366	3.7	5.88	0.4084	7.14	4.66	0.4084	7.14	4.66	0.4172	7.69	8.78	0.1747	5.21	6	0.4084	7.14
0.0325	2.7	2.3	0.4251	5.88	16.52	0.1366	3.7	5.88	0.4076	6.6	6.58	0.4251	5.88	16.52	-0.0484	3.3	2.6	0.2362	6.25	2.89	0.0549	3.57	2.33	-0.0484	3.3	2.6	0.1366	3.7	5.88	0.0019	2.12	5.29	0.0589	2.6	8.38	0.4172	7.69	8.78	0.1366	3.7	5.88	0.4084	7.14	4.66	0.1366	3.7	5.88	0.4251	5.88
0.0325	2.7	2.3	0.4251	5.88	16.52	-0.0484	3.3	2.6	0.3167	3.03	3.51	0.4172	7.69	8.78	0.0325	2.7	2.3	0.4251	5.88	16.52	0.0589	2.6	8.38	-0.1233	2.6	1.7	0.0589	2.6	8.38	0.4084	7.14	4.66	0.1366	3.7	5.88	0.4172	7.69	8.78	0.1366	3.7	5.88	0.4172	7.69	8.78	0.1747	5.21	6	0.4084	7.14
0.0325	2.7	2.3	0.4251	5.88	16.52	-0.0484	3.3	2.6	0.3167	3.03	3.51	0.4172	7.69	8.78	0.0325	2.7	2.3	0.4251	5.88	16.52	0.0589	2.6	8.38	-0.1233	2.6	1.7	0.0589	2.6	8.38	0.4084	7.14	4.66	0.1366	3.7	5.88	0.4172	7.69	8.78	0.1366	3.7	5.88	0.4172	7.69	8.78	0.1747	5.21	6	0.4084	7.14
0.0325	2.7	2.3	0.4251	5.88	16.52	0.0589	2.6	8.38	0.4076	6.6	6.58	0.4251	5.88	16.52	0.0325	2.7	2.3	0.2362	6.25	2.89	0.0549	3.57	2.33	-0.0484	3.3	2.6	0.1366	3.7	5.88	-0.0433	2.43	7.68	0.0589	2.6	8.38	0.4172	7.69	8.78	0.4172	7.69	8.78	0.4084	7.14	4.66	0.0589	2.6	8.38	0.1747	5.21
0.0325	2.7	2.3	0.4251	5.88	16.52	0.4084	7.14	4.66	0.4076	6.6	6.58	0.4251	5.88	16.52	-0.0484	3.3	2.6	0.2362	6.25	2.89	0.0549	3.57	2.33	-0.0484	3.3	2.6	0.1366	3.7	5.88	0.0019	2.12	5.29	0.0589	2.6	8.38	0.4172	7.69	8.78	0.1366	3.7	5.88	0.4084	7.14	4.66	0.1366	3.7	5.88	0.4251	5.88
0.0363	2.53	1.54	0.4251	5.88	16.52	0.1366	3.7	5.88	0.4076	6.6	6.58	0.4251	5.88	16.52	-0.0484	3.3	2.6	0.2362	6.25	2.89	0.0549	3.57	2.33	-0.0484	3.3	2.6	0.1366	3.7	5.88	0.0019	2.12	5.29	0.0589	2.6	8.38	0.4172	7.69	8.78	0.4172	7.69	8.78	0.4084	7.14	4.66	0.1366	3.7	5.88	0.4251	5.88
0.0363	2.53	1.54	0.4251	5.88	16.52	0.1366	3.7	5.88	0.4076	6.6	6.58	0.4251	5.88	16.52	-0.0484	3.3	2.6	0.2362	6.25	2.89	0.0549	3.57	2.33	-0.0484	3.3	2.6	0.1366	3.7	5.88	0.0019	2.12	5.29	0.0589	2.6	8.38	0.4172	7.69	8.78	0.4084	7.14	4.66	0.4084	7.14	4.66	0.1366	3.7	5.88	0.4251	5.88
0.0363	2.53	1.54	0.4251	5.88	16.52	0.1366	3.7	5.88	0.4076	6.6	6.58	0.4251	5.88	16.52	-0.0484	3.3	2.6	0.2362	6.25	2.89	0.0549	3.57	2.33	-0.0484	3.3	2.6	0.1366	3.7	5.88	0.0019	2.12	5.29	0.0589	2.6	8.38	0.4084	7.14	4.66	0.1366	3.7	5.88	0.4084	7.14	4.66	0.1366	3.7	5.88	0.1366	3.7
0.0363	2.53	1.54	0.4251	5.88	16.52	0.1366	3.7	5.88	0.4076	6.6	6.58	0.4251	5.88	16.52	-0.0484	3.3	2.6	0.2362	6.25	2.89	0.0549	3.57	2.33	-0.0484	3.3	2.6	0.1366	3.7	5.88	-0.0433	2.43	7.68	0.0589	2.6	8.38	0.4172	7.69	8.78	0.4076	6.6	6.58	0.4084	7.14	4.66	0.1366	3.7	5.88	0.1747	5.21
0.0363	2.53	1.54	0.4251	5.88	16.52	0.1366	3.7	5.88	0.4076	6.6	6.58	0.4251	5.88	16.52	-0.0484	3.3	2.6	0.2362	6.25	2.89	0.0549	3.57	2.33	-0.0484	3.3	2.6	0.1366	3.7	5.88	-0.0433	2.43	7.68	0.0589	2.6	8.38	0.4172	7.69	8.78	0.4172	7.69	8.78	0.4084	7.14	4.66	0.1366	3.7	5.88	0.1747	5.21
0.0363	2.53	1.54	0.4251	5.88	16.52	0.1366	3.7	5.88	0.4076	6.6	6.58	0.4251	5.88	16.52	-0.0484	3.3	2.6	0.2362	6.25	2.89	0.0549	3.57	2.33	-0.0484	3.3	2.6	0.0019	2.12	5.29	-0.0433	2.43	7.68	0.0589	2.6	8.38	0.4172	7.69	8.78	0.4076	6.6	6.58	0.4084	7.14	4.66	0.4084	7.14	4.66	0.1747	5.21
0.0363	2.53	1.54	0.4251	5.88	16.52	0.1366	3.7	5.88	0.4076	6.6	6.58	0.4251	5.88	16.52	-0.0484	3.3	2.6	0.2362	6.25	2.89	0.0549	3.57	2.33	-0.0484	3.3	2.6	0.0019	2.12	5.29	-0.0433	2.43	7.68	0.0589	2.6	8.38	0.4172	7.69	8.78	0.4172	7.69	8.78	0.4084	7.14	4.66	0.1366	3.7	5.88	0.1747	5.21
0.0363	2.53	1.54	0.4251	5.88	16.52	0.1366	3.7	5.88	0.4076	6.6	6.58	0.4251	5.88	16.52	-0.0484	3.3	2.6	0.2362	6.25	2.89	0.0549	3.57	2.33	-0.0484	3.3	2.6	0.4084	7.14	4.66	0.0019	2.12	5.29	0.0589	2.6	8.38	0.4172	7.69	8.78	0.4084	7.14	4.66	0.4084	7.14	4.66	0.0589	2.6	8.38	0.4172	7.69
0.0363	2.53	1.54	0.4251	5.88	16.52	0.1366	3.7	5.88	0.4076	6.6	6.58	0.4251	5.88	16.52	-0.0484	3.3	2.6	0.2362	6.25	2.89	0.0549	3.57	2.33	-0.0101	1.79	2.58	0.1366	3.7	5.88	0.0019	2.12	5.29	0.0589	2.6	8.38	0.4172	7.69	8.78	0.4172	7.69	8.78	0.4084	7.14	4.66	0.1366	3.7	5.88	0.4251	5.88
0.0363	2.53	1.54	0.4251	5.88	16.52	0.4172	7.69	8.78	0.4076	6.6	6.58	0.4251	5.88	16.52	0.0325	2.7	2.3	0.2362	6.25	2.89	0.0549	3.57	2.33	-0.0345	2.12	4.38	0.1366	3.7	5.88	0.4251	5.88	16.52	0.0589	2.6	8.38	0.4172	7.69	8.78	0.4076	6.6	6.58	0.4084	7.14	4.66	0.4084	7.14	4.66	0.4251	5.88
0.0363	2.53	1.54	0.4251	5.88	16.52	0.4251	5.88	16.52	-0.0484	3.3	2.6	0.3167	3.03	3.51	0.4084	7.14	4.66	-0.0433	2.43	7.68	0.4251	5.88	16.52	0.0589	2.6	8.38	-0.1233	2.6	1.7	0.4172	7.69	8.78	-0.0464	3.13	5.29	0.1366	3.7	5.88	0.4084	7.14	4.66	0.4251	5.88	16.52	0.0589	2.6	8.38	0.1747	5.21
0.0363	2.53	1.54	0.4251	5.88	16.52	-0.0433	2.43	7.68	0.4076	6.6	6.58	0.4251	5.88	16.52	-0.0484	3.3	2.6	0.2362	6.25	2.89	0.0549	3.57	2.33	-0.0484	3.3	2.6	0.1366	3.7	5.88	0.1366	3.7	5.88	0.0589	2.6	8.38	0.4172	7.69	8.78	0.1366	3.7	5.88	0.4084	7.14	4.66	0.1366	3.7	5.88	0.4251	5.88
0.0363	2.53	1.54	0.4251	5.88	16.52	-0.0433	2.43	7.68	0.4076	6.6	6.58	0.4251	5.88	16.52	-0.0484	3.3	2.6	0.2362	6.25	2.89	0.0549	3.57	2.33	-0.0484	3.3	2.6	0.1366	3.7	5.88	0.0019	2.12	5.29	0.0589	2.6	8.38	0.4172	7.69	8.78	0.1366	3.7	5.88	0.4084	7.14	4.66	0.1366	3.7	5.88	0.4251	5.88
0.0363	2.53	1.54	0.4251	5.88	16.52	0.0589	2.6	8.38	0.4076	6.6	6.58	0.4251	5.88	16.52	0.1366	3.7	5.88	0.2362	6.25	2.89	-0.0464	3.13	5.29	0.0325	2.7	2.3	0.0019	2.12	5.29	0.1366	3.7	5.88	0.4084	7.14	4.66	0.4251	5.88	16.52	0.4084	7.14	4.66	0.4251	5.88	16.52	0.4251	5.88	16.52	0.4172	7.69
0.0363	2.53	1.54	0.0019	2.12	5.29	-0.0101	1.79	2.58	0.4076	6.6	6.58	0.4251	5.88	16.52	0.1366	3.7	5.88	0.2362	6.25	2.89	-0.0464	3.13	5.29	-0.0484	3.3	2.6	0.0019	2.12	5.29	0.1366	3.7	5.88	0.4084	7.14	4.66	0.4251	5.88	16.52	0.1366	3.7	5.88	0.4251	5.88	16.52	0.4251	5.88	16.52	0.4084	7.14
0.0363	2.53	1.54	0.0019	2.12	5.29	-0.0101	1.79	2.58	0.4076	6.6	6.58	0.4251	5.88	16.52	0.1366	3.7	5.88	0.2362	6.25	2.89	-0.0464	3.13	5.29	-0.0484	3.3	2.6	0.0019	2.12	5.29	0.1366	3.7	5.88	0.4084	7.14	4.66	0.4251	5.88	16.52	-0.0433	2.43	7.68	0.4251	5.88	16.52	0.4251	5.88	16.52	0.4251	5.88
0.0363	2.53	1.54	0.0019	2.12	5.29	-0.0101	1.79	2.58	0.4076	6.6	6.58	0.4251	5.88	16.52	0.1366	3.7	5.88	0.2362	6.25	2.89	-0.0464	3.13	5.29	-0.0484	3.3	2.6	0.0019	2.12	5.29	0.4084	7.14	4.66	0.4084	7.14	4.66	0.4251	5.88	16.52	-0.0433	2.43	7.68	0.4251	5.88	16.52	0.4251	5.88	16.52	0.4251	5.88
0.0363	2.53	1.54	0.0019	2.12	5.29	0.0363	2.53	1.54	0.4076	6.6	6.58	0.4251	5.88	16.52	0.1366	3.7	5.88	0.2362	6.25	2.89	-0.0464	3.13	5.29	-0.0484	3.3	2.6	0.0019	2.12	5.29	0.1366	3.7	5.88	0.4084	7.14	4.66	0.4251	5.88	16.52	0.4084	7.14	4.66	0.4251	5.88	16.52	0.4251	5.88	16.52	0.4084	7.14
0.0363	2.53	1.54	0.0019	2.12	5.29	0.0589	2.6	8.38	0.4076	6.6	6.58	0.4251	5.88	16.52	0.1366	3.7	5.88	0.2362	6.25	2.89	0.0325	2.7	2.3	-0.0484	3.3	2.6	0.0019	2.12	5.29	0.1366	3.7	5.88	0.4084	7.14	4.66	0.4251	5.88	16.52	0.4084	7.14	4.66	0.4251	5.88	16.52	0.4251	5.88	16.52	0.4172	7.69
0.0363	2.53	1.54	0.0019	2.12	5.29	0.0589	2.6	8.38	0.4076	6.6	6.58	0.4251	5.88	16.52	-0.0484	3.3	2.6	0.2362	6.25	2.89	0.0549	3.57	2.33	-0.0484	3.3	2.6	0.4084	7.14	4.66	0.0019	2.12	5.29	0.0589	2.6	8.38	0.4172	7.69	8.78	0.4084	7.14	4.66	0.4084	7.14	4.66	0.1366	3.7	5.88	0.4172	7.69
0.0363	2.53	1.54	-0.0433	2.43	7.68	0.0363	2.53	1.54	0.4076	6.6	6.58	0.4251	5.88	16.52	0.1366	3.7	5.88	0.2362	6.25	2.89	-0.0464	3.13	5.29	-0.0484	3.3	2.6	0.0019	2.12	5.29	0.1366	3.7	5.88	0.4084	7.14	4.66	0.4251	5.88	16.52	0.4251	5.88	16.52	0.4251	5.88	16.52	0.4251	5.88	16.52	0.4251	5.88
0.0363	2.53	1.54	-0.0433	2.43	7.68	0.0363	2.53	1.54	0.4076	6.6	6.58	0.4251	5.88	16.52	0.1366	3.7	5.88	0.2362	6.25	2.89	-0.0464	3.13	5.29	-0.0484	3.3	2.6	0.0019	2.12	5.29	0.1366	3.7	5.88	0.4084	7.14	4.66	0.4251	5.88	16.52	0.4251	5.88	16.52	0.4251	5.88	16.52	0.4251	5.88	16.52	0.4251	5.88
0.0363	2.53	1.54	-0.0433	2.43	7.68	0.0363	2.53	1.54	0.4076	6.6	6.58	0.4251	5.88	16.52	0.1366	3.7	5.88	0.2362	6.25	2.89	-0.0464	3.13	5.29	-0.0484	3.3	2.6	0.0019	2.12	5.29	0.1366	3.7	5.88	0.4084	7.14	4.66	0.4251	5.88	16.52	0.4251	5.88	16.52	0.4251	5.88	16.52	0.4251	5.88	16.52	0.4251	5.88
0.0363	2.53	1.54	-0.0433	2.43	7.68	0.0363	2.53	1.54	0.4076	6.6	6.58	0.4251	5.88	16.52	0.1366	3.7	5.88	0.2362	6.25	2.89	-0.0464	3.13	5.29	-0.0484	3.3	2.6	0.0019	2.12	5.29	0.1366	3.7	5.88	0.4084	7.14	4.66	0.4251	5.88	16.52	0.4251	5.88	16.52	0.4251	5.88	16.52	0.4251	5.88	16.52	0.4251	5.88
0.0363	2.53	1.54	-0.0433	2.43	7.68	0.0363	2.53	1.54	0.4076	6.6	6.58	0.4251	5.88	16.52	0.1366	3.7	5.88	0.2362	6.25	2.89	-0.0464	3.13	5.29	-0.0484	3.3	2.6	0.0019	2.12	5.29	0.1366	3.7	5.88	0.4084	7.14	4.66	0.4251	5.88	16.52	0.4251	5.88	16.52	0.4251	5.88	16.52	0.4251	5.88	16.52	0.4251	5.88
0.0363	2.53	1.54	-0.0433	2.43	7.68	0.0363	2.53	1.54	0.4076	6.6	6.58	0.4251	5.88	16.52	0.1366	3.7	5.88	0.2362	6.25	2.89	-0.0464	3.13	5.29	-0.0484	3.3	2.6	0.0019	2.12	5.29	0.1366	3.7	5.88	0.4084	7.14	4.66	0.4251	5.88	16.52	0.4251	5.88	16.52	0.4251	5.88	16.52	0.4251	5.88	16.52	0.4251	5.88
-0.0433	2.43	7.68	-0.0484	3.3	2.6	0.0363	2.53	1.54	0.3167	3.03	3.51	0.4251	5.88	16.52	0.0363	2.53	1.54	0.2362	6.25	2.89	-0.0345	2.12	4.38	-0.0484	3.3	2.6	0.0019	2.12	5.29	0.4251	5.88	16.52	0.0589	2.6	8.38	0.1366	3.7	5.88	-0.0464	3.13	5.29	0.4251	5.88	16.52	0.4251	5.88	16.52	0.4172	7.69
-0.0433	2.43	7.68	0.4084	7.14	4.66	0.1366	3.7	5.88	0.3167	3.03	3.51	0.4251	5.88	16.52	0.0325	2.7	2.3	0.4251	5.88	16.52	0.0589	2.6	8.38	-0.0484	3.3	2.6	0.1366	3.7	5.88	-0.0433	2.43	7.68	-0.0433	2.43	7.68	0.4172	7.69	8.78	0.0589	2.6	8.38	0.4084	7.14	4.66	0.4251	5.88	16.52	0.4076	6.6
0.0589	2.6	8.38	0.0019	2.12	5.29	0.4251	5.88	16.52	0.4251	5.88	16.52	0.4251	5.88	16.52	-0.0484	3.3	2.6	0.2362	6.25	2.89	-0.1233	2.6	1.7	0.0549	3.57	2.33	0.0549	3.57	2.33	0.4251	5.88	16.52	-0.0433	2.43	7.68	0.4172	7.69	8.78	0.1366	3.7	5.88	0.4251	5.88	16.52	0.4251	5.88	16.52	0.4076	6.6
0.0589	2.6	8.38	0.0019	2.12	5.29	0.4251	5.88	16.52	0.4251	5.88	16.52	0.4251	5.88	16.52	-0.0484	3.3	2.6	0.2362	6.25	2.89	-0.1233	2.6	1.7	0.0549	3.57	2.33	0.0019	2.12	5.29	0.4251	5.88	16.52	-0.0433	2.43	7.68	0.4172	7.69	8.78	0.1366	3.7	5.88	0.4251	5.88	16.52	0.4251	5.88	16.52	0.4076	6.6
0.0589	2.6	8.38	0.0363	2.53	1.54	0.4251	5.88	16.52	0.4251	5.88	16.52	0.4251	5.88	16.52	-0.0484	3.3	2.6	0.2362	6.25	2.89	-0.1233	2.6	1.7	0.0549	3.57	2.33	0.0019	2.12	5.29	0.1747	5.21	6	-0.0433	2.43	7.68	0.4084	7.14	4.66	0.1366	3.7	5.88	0.4251	5.88	16.52	0.4251	5.88	16.52	0.4076	6.6
0.0589	2.6	8.38	0.0589	2.6	8.38	-0.0484	3.3	2.6	0.4076	6.6	6.58	0.4251	5.88	16.52	0.1366	3.7	5.88	0.2362	6.25	2.89	-0.1233	2.6	1.7	0.0549	3.57	2.33	0.0019	2.12	5.29	0.4084	7.14	4.66	-0.0433	2.43	7.68	0.4251	5.88	16.52	0.4084	7.14	4.66	0.4251	5.88	16.52	0.4251	5.88	16.52	-0.0464	3.13
0.0589	2.6	8.38	0.4084	7.14	4.66	-0.0484	3.3	2.6	0.2362	6.25	2.89	0.4084	7.14	4.66	0.0019	2.12	5.29	0.4076	6.6	6.58	0.0589	2.6	8.38	-0.1233	2.6	1.7	0.0019	2.12	5.29	0.1366	3.7	5.88	0.1366	3.7	5.88	0.4084	7.14	4.66	0.4084	7.14	4.66	0.4172	7.69	8.78	0.4251	5.88	16.52	0.1366	3.7
0.0589	2.6	8.38	0.4084	7.14	4.66	-0.0484	3.3	2.6	0.3167	3.03	3.51	0.4084	7.14	4.66	0.1366	3.7	5.88	0.4076	6.6	6.58	0.0589	2.6	8.38	-0.1233	2.6	1.7	0.0589	2.6	8.38	0.1366	3.7	5.88	0.1366	3.7	5.88	0.4084	7.14	4.66	0.4084	7.14	4.66	0.4172	7.69	8.78	0.4251	5.88	16.52	0.4084	7.14
0.0589	2.6	8.38	0.4084	7.14	4.66	-0.0484	3.3	2.6	0.3167	3.03	3.51	0.4084	7.14	4.66	0.1366	3.7	5.88	0.4076	6.6	6.58	0.0589	2.6	8.38	-0.1233	2.6	1.7	0.0589	2.6	8.38	0.4084	7.14	4.66	0.1366	3.7	5.88	0.4084	7.14	4.66	0.4084	7.14	4.66	0.4172	7.69	8.78	0.4251	5.88	16.52	0.4084	7.14
0.0589	2.6	8.38	0.4084	7.14	4.66	0.4251	5.88	16.52	0.4251	5.88	16.52	0.4251	5.88	16.52	0.1366	3.7	5.88	0.2362	6.25	2.89	-0.1233	2.6	1.7	-0.0345	2.12	4.38	0.0019	2.12	5.29	0.4251	5.88	16.52	-0.0433	2.43	7.68	0.4172	7.69	8.78	0.1366	3.7	5.88	0.4251	5.88	16.52	0.4251	5.88	16.52	0.4076	6.6
0.0589	2.6	8.38	0.4084	7.14	4.66	0.4084	7.14	4.66	0.4076	6.6	6.58	0.4251	5.88	16.52	0.1366	3.7	5.88	0.2362	6.25	2.89	0.0549	3.57	2.33	-0.0484	3.3	2.6	0.0019	2.12	5.29	0.4084	7.14	4.66	-0.0433	2.43	7.68	0.2362	6.25	2.89	0.4084	7.14	4.66	0.4251	5.88	16.52	0.4251	5.88	16.52	0.1366	3.7
0.0589	2.6	8.38	0.4084	7.14	4.66	0.4084	7.14	4.66	0.4076	6.6	6.58	0.4251	5.88	16.52	0.0589	2.6	8.38	0.2362	6.25	2.89	0.0549	3.57	2.33	-0.0484	3.3	2.6	0.0019	2.12	5.29	0.4172	7.69	8.78	-0.0433	2.43	7.68	0.2362	6.25	2.89	0.4084	7.14	4.66	0.4251	5.88	16.52	0.4251	5.88	16.52	0.1366	3.7
0.0589	2.6	8.38	0.4084	7.14	4.66	0.4084	7.14	4.66	0.4076	6.6	6.58	0.4251	5.88	16.52	0.0589	2.6	8.38	0.2362	6.25	2.89	0.0549	3.57	2.33	-0.0484	3.3	2.6	0.0019	2.12	5.29	0.4084	7.14	4.66	-0.0433	2.43	7.68	0.4251	5.88	16.52	0.4084	7.14	4.66	0.4251	5.88	16.52	0.4251	5.88	16.52	0.1366	3.7
0.0589	2.6	8.38	0.3167	3.03	3.51	-0.1233	2.6	1.7	0.3167	3.03	3.51	0.4251	5.88	16.52	-0.0433	2.43	7.68	0.2362	6.25	2.89	-0.1233	2.6	1.7	0.0589	2.6	8.38	0.0019	2.12	5.29	-0.0484	3.3	2.6	0.1366	3.7	5.88	0.4251	5.88	16.52	0.4251	5.88	16.52	0.4251	5.88	16.52	0.0589	2.6	8.38	0.4251	5.88
0.0589	2.6	8.38	0.3167	3.03	3.51	-0.1233	2.6	1.7	0.3167	3.03	3.51	0.4251	5.88	16.52	-0.0433	2.43	7.68	0.2362	6.25	2.89	-0.1233	2.6	1.7	0.0589	2.6	8.38	0.0019	2.12	5.29	-0.0484	3.3	2.6	0.1366	3.7	5.88	0.4251	5.88	16.52	0.4251	5.88	16.52	0.4251	5.88	16.52	0.0589	2.6	8.38	0.4251	5.88
[truncated: 727 more columns]
