# Supplementary material for: Representation Learning for Class C G Protein-Coupled Receptors Classification
Source: Molecules. 2018 Mar 19;23(3):690. doi: 10.3390/molecules23030690 (PMC6017523; doi:10.3390/molecules23030690)
Supplement: Supplementary file 1 [file molecules-23-00690-s001.zip › SupplementaryMaterial/AAindexCombinations/3-index/X-485-65-166.csv]

0.1366	100	0.22	0.4172	96	0.22	-0.0345	134	0.42	0.0549	66	0.14	0.4172	96	0.22	0.0363	65	0.28	0.2362	18	0.43	-0.0345	134	0.42	-0.0433	120	0.55	0.1366	100	0.22	0.4076	41	0.08	0.1366	100	0.22	0.4172	96	0.22	0.1366	100	0.22	0.0019	56	0.46	0.1366	100	0.22	0.4084	74
0.1366	100	0.22	0.4172	96	0.22	0.0363	65	0.28	0.4084	74	0.08	0.4251	40	0.19	0.0325	93	0.26	0.3167	41	0.46	-0.1233	106	0.73	0.0589	97	0.49	0.0019	56	0.46	0.3167	41	0.46	0.1366	100	0.22	0.4172	96	0.22	0.1366	100	0.22	-0.0433	120	0.55	0.4251	40	0.19	0.4172	96
0.1366	100	0.22	-0.0101	56	0.27	0.0325	93	0.26	0.0549	66	0.14	0.1747	94	0.38	-0.1233	106	0.73	0.2362	18	0.43	0.4084	74	0.08	-0.0433	120	0.55	0.4084	74	0.08	0.3167	41	0.46	0.0589	97	0.49	0.4172	96	0.22	0.4084	74	0.08	0.0019	56	0.46	0.1747	94	0.38	0.2745	20
0.1366	100	0.22	0.4084	74	0.08	-0.0484	102	0.08	0.4076	41	0.08	0.4251	40	0.19	-0.0433	120	0.55	0.4076	41	0.08	0.0589	97	0.49	-0.1233	106	0.73	0.4076	41	0.08	0.1747	94	0.38	-0.0464	49	0.58	0.4172	96	0.22	0.4084	74	0.08	0.4251	40	0.19	0.4084	74	0.08	0.4076	41
-0.1233	106	0.73	0.1366	100	0.22	-0.0484	102	0.08	0.3167	41	0.46	0.4251	40	0.19	0.0363	65	0.28	0.2362	18	0.43	-0.0484	102	0.08	-0.1233	106	0.73	0.0363	65	0.28	0.2362	18	0.43	0.1366	100	0.22	0.4172	96	0.22	0.4084	74	0.08	0.4172	96	0.22	0.4251	40	0.19	0.0589	97
-0.1233	106	0.73	0.4251	40	0.19	0.0363	65	0.28	-0.0484	102	0.08	-0.0345	134	0.42	-0.0464	49	0.58	0.4076	41	0.08	0.4084	74	0.08	0.3167	41	0.46	0.0589	97	0.49	-0.0484	102	0.08	0.1366	100	0.22	0.1747	94	0.38	0.4251	40	0.19	0.3167	41	0.46	0.1366	100	0.22	0.4172	96
-0.0484	102	0.08	0.1366	100	0.22	-0.0101	56	0.27	0.3167	41	0.46	0.4172	96	0.22	0.4251	40	0.19	0.2362	18	0.43	-0.0345	134	0.42	-0.1233	106	0.73	0.0019	56	0.46	0.4251	40	0.19	0.1366	100	0.22	0.4172	96	0.22	0.1747	94	0.38	0.4251	40	0.19	0.0589	97	0.49	0.4084	74
-0.0484	102	0.08	0.1366	100	0.22	0.4084	74	0.08	0.0549	66	0.14	0.1747	94	0.38	-0.0484	102	0.08	0.3167	41	0.46	-0.0433	120	0.55	-0.0433	120	0.55	0.4084	74	0.08	0.2362	18	0.43	0.1366	100	0.22	0.4172	96	0.22	-0.0433	120	0.55	-0.0433	120	0.55	0.4172	96	0.22	0.1366	100
-0.0484	102	0.08	0.4172	96	0.22	0.4172	96	0.22	-0.0345	134	0.42	0.4172	96	0.22	-0.0433	120	0.55	0.4076	41	0.08	0.0363	65	0.28	-0.1233	106	0.73	-0.0101	56	0.27	0.3167	41	0.46	0.4076	41	0.08	0.4172	96	0.22	0.4172	96	0.22	0.1366	100	0.22	0.2745	20	0.2	0.2745	20
-0.0484	102	0.08	0.4251	40	0.19	-0.0484	102	0.08	0.3167	41	0.46	0.4251	40	0.19	0.0549	66	0.14	0.2362	18	0.43	0.3167	41	0.46	-0.0484	102	0.08	0.1366	100	0.22	0.0019	56	0.46	0.1366	100	0.22	0.4084	74	0.08	0.4251	40	0.19	0.4251	40	0.19	-0.0433	120	0.55	0.4084	74
-0.0484	102	0.08	0.4251	40	0.19	0.0325	93	0.26	0.0019	56	0.46	0.4076	41	0.08	-0.0433	120	0.55	0.2362	18	0.43	-0.0345	134	0.42	-0.0433	120	0.55	-0.0433	120	0.55	0.1366	100	0.22	0.4172	96	0.22	0.4172	96	0.22	0.0589	97	0.49	0.4076	41	0.08	0.3167	41	0.46	0.4172	96
-0.0484	102	0.08	0.4251	40	0.19	0.0325	93	0.26	0.3167	41	0.46	0.4076	41	0.08	-0.0464	49	0.58	-0.0101	56	0.27	-0.0345	134	0.42	0.4251	40	0.19	0.1747	94	0.38	0.3167	41	0.46	0.1366	100	0.22	0.4084	74	0.08	0.0019	56	0.46	0.1366	100	0.22	0.1747	94	0.38	-0.0464	49
-0.0484	102	0.08	0.4251	40	0.19	0.0325	93	0.26	0.3167	41	0.46	0.1747	94	0.38	0.0363	65	0.28	0.2362	18	0.43	-0.1233	106	0.73	-0.0433	120	0.55	0.0019	56	0.46	0.3167	41	0.46	0.1366	100	0.22	0.4251	40	0.19	0.4084	74	0.08	0.0019	56	0.46	0.1366	100	0.22	0.1366	100
-0.0484	102	0.08	0.0019	56	0.46	0.3167	41	0.46	-0.0484	102	0.08	0.4251	40	0.19	0.0589	97	0.49	0.4076	41	0.08	0.3167	41	0.46	-0.0433	120	0.55	0.4172	96	0.22	0.0325	93	0.26	-0.0345	134	0.42	0.4084	74	0.08	0.4172	96	0.22	0.1747	94	0.38	0.4251	40	0.19	0.4172	96
-0.0484	102	0.08	0.0363	65	0.28	0.4251	40	0.19	0.3167	41	0.46	0.1747	94	0.38	-0.0101	56	0.27	0.1366	100	0.22	-0.0345	134	0.42	-0.0433	120	0.55	-0.0101	56	0.27	-0.0484	102	0.08	-0.0464	49	0.58	0.4084	74	0.08	0.4251	40	0.19	0.4251	40	0.19	0.4172	96	0.22	0.0589	97
0.4076	41	0.08	0.4172	96	0.22	-0.0484	102	0.08	0.3167	41	0.46	0.4251	40	0.19	0.0549	66	0.14	0.2362	18	0.43	-0.0433	120	0.55	-0.0433	120	0.55	0.0019	56	0.46	0.2362	18	0.43	0.1366	100	0.22	0.4172	96	0.22	0.4084	74	0.08	0.0019	56	0.46	0.4084	74	0.08	0.4084	74
0.4076	41	0.08	0.0363	65	0.28	0.0363	65	0.28	0.0549	66	0.14	0.4251	40	0.19	0.0363	65	0.28	0.4172	96	0.22	0.0589	97	0.49	-0.1233	106	0.73	-0.0464	49	0.58	0.0019	56	0.46	0.1366	100	0.22	0.4251	40	0.19	0.4251	40	0.19	0.4084	74	0.08	0.4084	74	0.08	0.4172	96
0.0549	66	0.14	0.0363	65	0.28	0.0589	97	0.49	0.4076	41	0.08	0.2362	18	0.43	-0.0433	120	0.55	0.4076	41	0.08	0.0363	65	0.28	-0.0484	102	0.08	-0.0101	56	0.27	-0.0484	102	0.08	0.0325	93	0.26	0.4172	96	0.22	0.0589	97	0.49	0.0363	65	0.28	0.4251	40	0.19	0.4172	96
0.4172	96	0.22	-0.0484	102	0.08	0.4251	40	0.19	-0.0484	102	0.08	0.0019	56	0.46	0.4084	74	0.08	0.4172	96	0.22	-0.0345	134	0.42	0.0363	65	0.28	0.1366	100	0.22	0.2362	18	0.43	0.0589	97	0.49	0.0589	97	0.49	0.1366	100	0.22	0.4172	96	0.22	0.4084	74	0.08	0.4172	96
0.4172	96	0.22	0.4084	74	0.08	-0.0484	102	0.08	0.4076	41	0.08	0.4251	40	0.19	-0.0433	120	0.55	0.4076	41	0.08	0.0589	97	0.49	-0.0484	102	0.08	0.4251	40	0.19	0.1747	94	0.38	-0.0464	49	0.58	0.4172	96	0.22	0.4084	74	0.08	0.4251	40	0.19	0.4084	74	0.08	0.4172	96
-0.0101	56	0.27	0.1366	100	0.22	0.4251	40	0.19	0.4084	74	0.08	0.4172	96	0.22	-0.0484	102	0.08	0.2362	18	0.43	0.1747	94	0.38	-0.0433	120	0.55	0.0019	56	0.46	0.2362	18	0.43	0.1366	100	0.22	0.4251	40	0.19	0.4084	74	0.08	0.0019	56	0.46	0.4251	40	0.19	0.4084	74
-0.0101	56	0.27	-0.0484	102	0.08	0.4172	96	0.22	0.0325	93	0.26	0.4251	40	0.19	-0.0433	120	0.55	0.4172	96	0.22	-0.0101	56	0.27	-0.0101	56	0.27	0.0019	56	0.46	-0.0484	102	0.08	-0.0464	49	0.58	0.4251	40	0.19	0.4172	96	0.22	0.4172	96	0.22	0.1366	100	0.22	0.4172	96
-0.0101	56	0.27	0.4251	40	0.19	0.4172	96	0.22	0.2745	20	0.2	0.4172	96	0.22	0.1747	94	0.38	0.1366	100	0.22	-0.1233	106	0.73	-0.0433	120	0.55	-0.0101	56	0.27	-0.0484	102	0.08	-0.0464	49	0.58	0.4084	74	0.08	0.2745	20	0.2	0.4251	40	0.19	0.4172	96	0.22	0.4251	40
-0.0101	56	0.27	0.4251	40	0.19	0.0019	56	0.46	-0.0484	102	0.08	-0.0101	56	0.27	-0.0101	56	0.27	0.1747	94	0.38	-0.0484	102	0.08	-0.0101	56	0.27	0.4084	74	0.08	0.2362	18	0.43	0.0325	93	0.26	0.4172	96	0.22	0.0589	97	0.49	0.4172	96	0.22	0.1366	100	0.22	0.0589	97
-0.0101	56	0.27	0.4084	74	0.08	-0.0484	102	0.08	0.4076	41	0.08	0.4251	40	0.19	-0.0433	120	0.55	0.4076	41	0.08	-0.0484	102	0.08	-0.0484	102	0.08	-0.0345	134	0.42	0.1747	94	0.38	-0.0464	49	0.58	0.4172	96	0.22	0.4251	40	0.19	0.4251	40	0.19	0.0589	97	0.49	0.1366	100
-0.0101	56	0.27	0.4084	74	0.08	0.4251	40	0.19	0.0363	65	0.28	0.4076	41	0.08	-0.0345	134	0.42	0.2362	18	0.43	0.0363	65	0.28	-0.0464	49	0.58	0.1366	100	0.22	0.4076	41	0.08	0.1366	100	0.22	0.4172	96	0.22	0.4251	40	0.19	0.4076	41	0.08	0.3167	41	0.46	0.4172	96
-0.0101	56	0.27	0.4084	74	0.08	0.4084	74	0.08	0.0589	97	0.49	0.4172	96	0.22	0.0363	65	0.28	0.2362	18	0.43	-0.1233	106	0.73	-0.1233	106	0.73	0.0589	97	0.49	0.4172	96	0.22	-0.0433	120	0.55	0.4172	96	0.22	0.4084	74	0.08	0.4076	41	0.08	0.3167	41	0.46	0.4172	96
0.4251	40	0.19	-0.0484	102	0.08	0.4172	96	0.22	0.0363	65	0.28	0.4251	40	0.19	0.0549	66	0.14	0.4172	96	0.22	-0.0101	56	0.27	-0.0345	134	0.42	-0.0433	120	0.55	0.4251	40	0.19	-0.0464	49	0.58	0.4251	40	0.19	0.4076	41	0.08	0.4172	96	0.22	-0.0433	120	0.55	0.4172	96
0.4251	40	0.19	0.0019	56	0.46	0.0589	97	0.49	0.3167	41	0.46	0.4251	40	0.19	-0.0484	102	0.08	0.2362	18	0.43	-0.0345	134	0.42	-0.0484	102	0.08	0.0019	56	0.46	0.4172	96	0.22	0.1366	100	0.22	0.4084	74	0.08	-0.0433	120	0.55	0.4251	40	0.19	0.4172	96	0.22	-0.0433	120
-0.0345	134	0.42	0.4172	96	0.22	-0.0484	102	0.08	0.4076	41	0.08	0.4251	40	0.19	0.0589	97	0.49	0.4076	41	0.08	-0.0345	134	0.42	-0.0484	102	0.08	0.4084	74	0.08	0.1747	94	0.38	-0.0464	49	0.58	-0.0345	134	0.42	0.4172	96	0.22	0.4251	40	0.19	0.4084	74	0.08	0.0589	97
-0.0345	134	0.42	0.4172	96	0.22	0.0325	93	0.26	0.3167	41	0.46	0.4172	96	0.22	0.0363	65	0.28	0.4251	40	0.19	-0.0345	134	0.42	-0.0433	120	0.55	0.4251	40	0.19	0.4076	41	0.08	-0.0433	120	0.55	0.4084	74	0.08	0.4172	96	0.22	0.0019	56	0.46	0.1747	94	0.38	0.4084	74
-0.0345	134	0.42	0.4172	96	0.22	0.0589	97	0.49	-0.0345	134	0.42	0.4251	40	0.19	-0.0433	120	0.55	0.4251	40	0.19	0.0363	65	0.28	-0.1233	106	0.73	0.0019	56	0.46	0.4251	40	0.19	0.4084	74	0.08	0.4172	96	0.22	0.4076	41	0.08	0.4251	40	0.19	0.4076	41	0.08	-0.0433	120
-0.0345	134	0.42	0.4172	96	0.22	0.0589	97	0.49	0.3167	41	0.46	0.4251	40	0.19	0.0589	97	0.49	0.4172	96	0.22	-0.0433	120	0.55	0.0549	66	0.14	0.0019	56	0.46	0.4251	40	0.19	0.4172	96	0.22	0.4172	96	0.22	0.0589	97	0.49	0.4251	40	0.19	0.4172	96	0.22	0.4084	74
0.0019	56	0.46	0.1366	100	0.22	0.0589	97	0.49	0.0549	66	0.14	0.4251	40	0.19	-0.0345	134	0.42	0.2362	18	0.43	0.0549	66	0.14	-0.1233	106	0.73	-0.0464	49	0.58	0.4172	96	0.22	0.1366	100	0.22	0.4172	96	0.22	0.4251	40	0.19	0.4251	40	0.19	0.4084	74	0.08	0.4084	74
0.0019	56	0.46	-0.0484	102	0.08	-0.1233	106	0.73	0.3167	41	0.46	0.4172	96	0.22	-0.0101	56	0.27	0.2362	18	0.43	-0.0484	102	0.08	-0.1233	106	0.73	0.1366	100	0.22	0.2362	18	0.43	0.1366	100	0.22	0.4172	96	0.22	-0.0464	49	0.58	0.0019	56	0.46	0.4084	74	0.08	0.0589	97
0.0019	56	0.46	-0.0484	102	0.08	-0.1233	106	0.73	0.3167	41	0.46	0.4172	96	0.22	-0.0101	56	0.27	0.2362	18	0.43	-0.0484	102	0.08	-0.1233	106	0.73	0.1366	100	0.22	0.2362	18	0.43	0.1366	100	0.22	0.4172	96	0.22	-0.0464	49	0.58	0.0019	56	0.46	0.4084	74	0.08	0.0589	97
0.0019	56	0.46	-0.0484	102	0.08	-0.1233	106	0.73	0.3167	41	0.46	0.4172	96	0.22	-0.0101	56	0.27	0.2362	18	0.43	-0.0484	102	0.08	-0.1233	106	0.73	0.1366	100	0.22	0.2362	18	0.43	0.1366	100	0.22	0.4172	96	0.22	-0.0464	49	0.58	0.0019	56	0.46	0.4084	74	0.08	0.0589	97
0.0019	56	0.46	-0.0484	102	0.08	-0.1233	106	0.73	0.3167	41	0.46	0.4172	96	0.22	-0.0101	56	0.27	0.2362	18	0.43	-0.0484	102	0.08	-0.1233	106	0.73	0.1366	100	0.22	0.2362	18	0.43	0.1366	100	0.22	0.4172	96	0.22	-0.0464	49	0.58	0.0019	56	0.46	0.4084	74	0.08	0.0589	97
0.0019	56	0.46	-0.0484	102	0.08	-0.1233	106	0.73	0.3167	41	0.46	0.4172	96	0.22	-0.0101	56	0.27	0.2362	18	0.43	-0.0484	102	0.08	-0.1233	106	0.73	0.1366	100	0.22	0.2362	18	0.43	0.1366	100	0.22	0.4172	96	0.22	-0.0464	49	0.58	0.0019	56	0.46	0.4084	74	0.08	0.0589	97
0.0019	56	0.46	-0.0484	102	0.08	-0.1233	106	0.73	0.3167	41	0.46	0.4172	96	0.22	-0.0101	56	0.27	0.2362	18	0.43	-0.0484	102	0.08	-0.1233	106	0.73	0.1366	100	0.22	0.2362	18	0.43	0.1366	100	0.22	0.4172	96	0.22	-0.0464	49	0.58	0.0019	56	0.46	0.4084	74	0.08	0.0589	97
0.0019	56	0.46	-0.0484	102	0.08	-0.1233	106	0.73	0.3167	41	0.46	0.4172	96	0.22	0.1747	94	0.38	0.2362	18	0.43	-0.0484	102	0.08	-0.1233	106	0.73	0.1366	100	0.22	0.2362	18	0.43	0.1366	100	0.22	0.4172	96	0.22	-0.0464	49	0.58	0.0019	56	0.46	0.4172	96	0.22	-0.0433	120
0.0019	56	0.46	-0.0484	102	0.08	-0.1233	106	0.73	0.3167	41	0.46	0.4172	96	0.22	0.0363	65	0.28	0.2362	18	0.43	-0.0484	102	0.08	-0.1233	106	0.73	0.1366	100	0.22	0.2362	18	0.43	0.1366	100	0.22	0.4172	96	0.22	-0.0464	49	0.58	0.0019	56	0.46	0.4084	74	0.08	0.0589	97
0.0019	56	0.46	-0.0484	102	0.08	-0.1233	106	0.73	0.3167	41	0.46	0.4172	96	0.22	0.0363	65	0.28	0.2362	18	0.43	-0.0484	102	0.08	-0.1233	106	0.73	0.1366	100	0.22	0.2362	18	0.43	0.1366	100	0.22	0.4172	96	0.22	-0.0464	49	0.58	0.0019	56	0.46	0.4084	74	0.08	0.0589	97
0.0019	56	0.46	-0.0484	102	0.08	-0.1233	106	0.73	0.3167	41	0.46	0.4172	96	0.22	0.0363	65	0.28	0.2362	18	0.43	-0.0484	102	0.08	-0.1233	106	0.73	0.1366	100	0.22	0.2362	18	0.43	0.1366	100	0.22	0.4172	96	0.22	-0.0464	49	0.58	0.0019	56	0.46	0.4084	74	0.08	0.0589	97
0.0019	56	0.46	-0.0484	102	0.08	-0.1233	106	0.73	0.3167	41	0.46	0.4172	96	0.22	0.0363	65	0.28	0.2362	18	0.43	-0.0484	102	0.08	-0.1233	106	0.73	0.1366	100	0.22	0.2362	18	0.43	0.1366	100	0.22	0.4172	96	0.22	-0.0464	49	0.58	0.0019	56	0.46	0.4084	74	0.08	0.0589	97
0.0019	56	0.46	-0.0484	102	0.08	-0.1233	106	0.73	0.3167	41	0.46	0.4172	96	0.22	0.0363	65	0.28	0.2362	18	0.43	-0.0484	102	0.08	-0.1233	106	0.73	0.1366	100	0.22	0.2362	18	0.43	0.1366	100	0.22	0.4172	96	0.22	-0.0464	49	0.58	0.0019	56	0.46	0.4084	74	0.08	0.0589	97
0.0019	56	0.46	-0.0484	102	0.08	-0.1233	106	0.73	0.3167	41	0.46	0.4172	96	0.22	0.0363	65	0.28	0.2362	18	0.43	-0.0484	102	0.08	-0.1233	106	0.73	0.1366	100	0.22	0.2362	18	0.43	0.1366	100	0.22	0.4172	96	0.22	-0.0464	49	0.58	0.0019	56	0.46	0.4084	74	0.08	0.0589	97
0.0019	56	0.46	-0.0484	102	0.08	-0.1233	106	0.73	0.3167	41	0.46	0.4172	96	0.22	0.0363	65	0.28	0.2362	18	0.43	-0.0484	102	0.08	-0.1233	106	0.73	0.1366	100	0.22	0.2362	18	0.43	0.1366	100	0.22	0.4172	96	0.22	-0.0464	49	0.58	0.0019	56	0.46	0.4084	74	0.08	0.0589	97
0.0019	56	0.46	-0.0484	102	0.08	-0.1233	106	0.73	0.3167	41	0.46	0.4172	96	0.22	0.0363	65	0.28	0.2362	18	0.43	-0.0484	102	0.08	-0.1233	106	0.73	0.1366	100	0.22	0.2362	18	0.43	0.1366	100	0.22	0.4172	96	0.22	-0.0464	49	0.58	0.0019	56	0.46	0.4084	74	0.08	0.0589	97
0.0019	56	0.46	-0.0484	102	0.08	-0.1233	106	0.73	0.3167	41	0.46	0.4172	96	0.22	0.0363	65	0.28	0.2362	18	0.43	-0.0484	102	0.08	-0.1233	106	0.73	0.1366	100	0.22	0.2362	18	0.43	0.1366	100	0.22	0.4172	96	0.22	-0.0464	49	0.58	0.0019	56	0.46	0.4084	74	0.08	0.0589	97
0.0019	56	0.46	-0.0484	102	0.08	-0.1233	106	0.73	0.3167	41	0.46	0.4172	96	0.22	0.0363	65	0.28	0.2362	18	0.43	-0.0484	102	0.08	-0.1233	106	0.73	0.1366	100	0.22	0.2362	18	0.43	0.1366	100	0.22	0.4172	96	0.22	-0.0464	49	0.58	0.0019	56	0.46	0.4084	74	0.08	0.0589	97
0.0019	56	0.46	-0.0484	102	0.08	-0.1233	106	0.73	0.3167	41	0.46	0.4172	96	0.22	0.0363	65	0.28	0.2362	18	0.43	-0.0484	102	0.08	-0.1233	106	0.73	0.1366	100	0.22	0.2362	18	0.43	0.1366	100	0.22	0.4172	96	0.22	-0.0464	49	0.58	0.0019	56	0.46	0.4084	74	0.08	0.0589	97
0.0019	56	0.46	-0.0484	102	0.08	-0.1233	106	0.73	0.3167	41	0.46	0.4172	96	0.22	0.0363	65	0.28	0.2362	18	0.43	-0.0484	102	0.08	-0.1233	106	0.73	0.1366	100	0.22	0.2362	18	0.43	0.4084	74	0.08	0.4172	96	0.22	-0.0464	49	0.58	0.0019	56	0.46	0.4084	74	0.08	0.0589	97
0.0019	56	0.46	-0.0484	102	0.08	-0.0484	102	0.08	0.4076	41	0.08	0.4251	40	0.19	-0.0101	56	0.27	0.4251	40	0.19	-0.0484	102	0.08	-0.0433	120	0.55	-0.0464	49	0.58	0.2362	18	0.43	0.1366	100	0.22	0.4172	96	0.22	-0.0464	49	0.58	0.1366	100	0.22	0.1747	94	0.38	-0.0433	120
0.0019	56	0.46	-0.0484	102	0.08	-0.0484	102	0.08	0.4076	41	0.08	0.4251	40	0.19	0.0363	65	0.28	0.0019	56	0.46	-0.0484	102	0.08	-0.0433	120	0.55	-0.0464	49	0.58	0.2362	18	0.43	0.1366	100	0.22	0.4172	96	0.22	-0.0464	49	0.58	0.1366	100	0.22	0.1747	94	0.38	-0.0433	120
0.0019	56	0.46	-0.0484	102	0.08	-0.0484	102	0.08	0.4076	41	0.08	0.0589	97	0.49	0.4251	40	0.19	0.2362	18	0.43	0.0589	97	0.49	-0.1233	106	0.73	0.4084	74	0.08	-0.0484	102	0.08	0.1366	100	0.22	0.4172	96	0.22	0.4172	96	0.22	0.1366	100	0.22	0.1747	94	0.38	0.0589	97
0.0019	56	0.46	-0.0484	102	0.08	-0.0484	102	0.08	0.3167	41	0.46	0.4172	96	0.22	0.0549	66	0.14	0.2362	18	0.43	-0.0484	102	0.08	-0.1233	106	0.73	0.1366	100	0.22	0.2362	18	0.43	0.1366	100	0.22	0.4172	96	0.22	-0.0464	49	0.58	0.0019	56	0.46	0.4084	74	0.08	-0.0433	120
0.0019	56	0.46	-0.0484	102	0.08	-0.0484	102	0.08	0.3167	41	0.46	0.4172	96	0.22	0.1747	94	0.38	0.2362	18	0.43	-0.0484	102	0.08	-0.1233	106	0.73	0.1366	100	0.22	0.2362	18	0.43	0.1366	100	0.22	0.4172	96	0.22	-0.0464	49	0.58	0.0019	56	0.46	0.4172	96	0.22	-0.0433	120
0.0019	56	0.46	-0.0484	102	0.08	-0.0484	102	0.08	0.3167	41	0.46	0.4172	96	0.22	0.0325	93	0.26	0.3167	41	0.46	0.3167	41	0.46	-0.0345	134	0.42	-0.0101	56	0.27	0.4076	41	0.08	-0.0433	120	0.55	0.4172	96	0.22	0.4172	96	0.22	0.2745	20	0.2	0.1747	94	0.38	0.0589	97
0.0019	56	0.46	-0.0484	102	0.08	-0.0484	102	0.08	0.3167	41	0.46	0.4172	96	0.22	0.0363	65	0.28	0.2362	18	0.43	-0.0433	120	0.55	-0.1233	106	0.73	-0.0433	120	0.55	0.0325	93	0.26	-0.0433	120	0.55	0.4172	96	0.22	0.1366	100	0.22	0.1366	100	0.22	0.1747	94	0.38	0.0589	97
0.0019	56	0.46	-0.0484	102	0.08	-0.0484	102	0.08	0.3167	41	0.46	0.4084	74	0.08	0.0589	97	0.49	0.3167	41	0.46	-0.1233	106	0.73	-0.0433	120	0.55	-0.0433	120	0.55	0.2362	18	0.43	-0.0464	49	0.58	0.4172	96	0.22	-0.0464	49	0.58	0.4084	74	0.08	0.4251	40	0.19	0.2745	20
0.0019	56	0.46	-0.0484	102	0.08	0.4172	96	0.22	-0.0345	134	0.42	0.4172	96	0.22	-0.0101	56	0.27	0.4076	41	0.08	0.0589	97	0.49	-0.1233	106	0.73	0.4172	96	0.22	0.0549	66	0.14	0.1366	100	0.22	0.4172	96	0.22	0.4084	74	0.08	0.4172	96	0.22	0.4251	40	0.19	0.4084	74
0.0019	56	0.46	-0.0484	102	0.08	0.4172	96	0.22	-0.0433	120	0.55	0.4251	40	0.19	0.0589	97	0.49	0.4076	41	0.08	0.4251	40	0.19	0.0363	65	0.28	0.4251	40	0.19	-0.0484	102	0.08	-0.0464	49	0.58	0.4084	74	0.08	0.4076	41	0.08	0.4172	96	0.22	0.4172	96	0.22	0.4251	40
0.0019	56	0.46	-0.0484	102	0.08	0.4172	96	0.22	0.3167	41	0.46	0.4251	40	0.19	0.0325	93	0.26	0.4251	40	0.19	-0.0484	102	0.08	-0.0464	49	0.58	0.0589	97	0.49	0.1747	94	0.38	-0.0433	120	0.55	0.4084	74	0.08	0.4084	74	0.08	0.4084	74	0.08	0.4251	40	0.19	0.0589	97
0.0019	56	0.46	-0.0484	102	0.08	0.4172	96	0.22	0.3167	41	0.46	0.4251	40	0.19	0.0363	65	0.28	0.0019	56	0.46	-0.0484	102	0.08	-0.0433	120	0.55	0.1366	100	0.22	0.2362	18	0.43	0.1366	100	0.22	0.4172	96	0.22	-0.0464	49	0.58	0.1366	100	0.22	0.1747	94	0.38	0.1366	100
0.0019	56	0.46	-0.0484	102	0.08	0.4172	96	0.22	0.3167	41	0.46	0.4251	40	0.19	0.0363	65	0.28	0.0019	56	0.46	-0.0484	102	0.08	-0.0433	120	0.55	0.1366	100	0.22	0.2362	18	0.43	0.1366	100	0.22	0.4172	96	0.22	-0.0464	49	0.58	0.1366	100	0.22	0.1747	94	0.38	0.1366	100
0.0019	56	0.46	-0.0484	102	0.08	-0.0433	120	0.55	0.3167	41	0.46	0.4251	40	0.19	0.0363	65	0.28	0.0019	56	0.46	-0.0484	102	0.08	-0.0433	120	0.55	0.4076	41	0.08	0.4251	40	0.19	0.1366	100	0.22	0.4172	96	0.22	-0.0464	49	0.58	0.1366	100	0.22	0.1747	94	0.38	0.0589	97
0.0019	56	0.46	-0.0484	102	0.08	0.4084	74	0.08	-0.0101	56	0.27	-0.0433	120	0.55	0.4172	96	0.22	0.4076	41	0.08	-0.0433	120	0.55	-0.1233	106	0.73	0.1366	100	0.22	-0.0464	49	0.58	0.0363	65	0.28	0.0589	97	0.49	0.4251	40	0.19	-0.0464	49	0.58	0.2745	20	0.2	0.4076	41
0.0019	56	0.46	-0.0484	102	0.08	0.4084	74	0.08	0.4084	74	0.08	0.4172	96	0.22	-0.0433	120	0.55	0.4251	40	0.19	0.0589	97	0.49	-0.0464	49	0.58	0.0019	56	0.46	-0.1233	106	0.73	0.4076	41	0.08	-0.1233	106	0.73	-0.0101	56	0.27	0.4076	41	0.08	0.1747	94	0.38	0.4084	74
0.0019	56	0.46	-0.0484	102	0.08	0.4084	74	0.08	0.3167	41	0.46	0.4251	40	0.19	0.0363	65	0.28	0.0019	56	0.46	-0.0484	102	0.08	-0.0433	120	0.55	0.1366	100	0.22	0.2362	18	0.43	0.1366	100	0.22	0.4172	96	0.22	-0.0464	49	0.58	0.1366	100	0.22	0.1747	94	0.38	0.1366	100
0.0019	56	0.46	-0.0484	102	0.08	0.4084	74	0.08	0.3167	41	0.46	0.4251	40	0.19	0.0363	65	0.28	0.0019	56	0.46	-0.0484	102	0.08	-0.0433	120	0.55	0.1366	100	0.22	0.2362	18	0.43	0.1366	100	0.22	0.4172	96	0.22	-0.0464	49	0.58	0.1366	100	0.22	0.1747	94	0.38	0.1366	100
0.0019	56	0.46	-0.0484	102	0.08	0.4084	74	0.08	0.3167	41	0.46	0.4251	40	0.19	0.0363	65	0.28	0.0019	56	0.46	-0.0484	102	0.08	-0.0433	120	0.55	0.1366	100	0.22	0.2362	18	0.43	0.1366	100	0.22	0.4172	96	0.22	-0.0464	49	0.58	0.1366	100	0.22	0.1747	94	0.38	0.1366	100
0.0019	56	0.46	-0.0484	102	0.08	0.4084	74	0.08	0.3167	41	0.46	0.4251	40	0.19	0.0363	65	0.28	0.0019	56	0.46	-0.0484	102	0.08	-0.0433	120	0.55	0.1366	100	0.22	0.2362	18	0.43	0.1366	100	0.22	0.4172	96	0.22	-0.0464	49	0.58	0.1366	100	0.22	0.1747	94	0.38	0.1366	100
0.0019	56	0.46	-0.0484	102	0.08	0.4084	74	0.08	0.3167	41	0.46	0.4251	40	0.19	0.0363	65	0.28	0.0019	56	0.46	-0.0484	102	0.08	-0.0433	120	0.55	0.1366	100	0.22	0.2362	18	0.43	0.1366	100	0.22	0.4172	96	0.22	-0.0464	49	0.58	0.1366	100	0.22	0.1747	94	0.38	0.1366	100
0.0019	56	0.46	0.4076	41	0.08	0.1366	100	0.22	0.0325	93	0.26	0.4076	41	0.08	-0.0484	102	0.08	0.4076	41	0.08	-0.0464	49	0.58	-0.0433	120	0.55	-0.0433	120	0.55	0.4172	96	0.22	-0.0433	120	0.55	0.4172	96	0.22	0.0589	97	0.49	0.4076	41	0.08	0.3167	41	0.46	0.4084	74
0.0019	56	0.46	0.4172	96	0.22	-0.0484	102	0.08	0.0549	66	0.14	0.1747	94	0.38	0.0325	93	0.26	0.2362	18	0.43	0.1366	100	0.22	-0.1233	106	0.73	0.0589	97	0.49	-0.0484	102	0.08	0.1366	100	0.22	0.4172	96	0.22	0.4084	74	0.08	0.1366	100	0.22	0.1747	94	0.38	0.0589	97
0.0019	56	0.46	0.4172	96	0.22	-0.0484	102	0.08	0.0549	66	0.14	0.1747	94	0.38	0.0325	93	0.26	0.2362	18	0.43	0.2362	18	0.43	-0.1233	106	0.73	0.0589	97	0.49	0.0325	93	0.26	0.1366	100	0.22	0.4172	96	0.22	0.4084	74	0.08	0.1366	100	0.22	0.1747	94	0.38	0.4172	96
0.0019	56	0.46	0.4172	96	0.22	0.4172	96	0.22	-0.0101	56	0.27	0.4251	40	0.19	-0.0484	102	0.08	0.2362	18	0.43	-0.1233	106	0.73	-0.0433	120	0.55	0.0019	56	0.46	0.2362	18	0.43	0.1366	100	0.22	0.4084	74	0.08	0.4251	40	0.19	0.0019	56	0.46	0.4251	40	0.19	0.4076	41
0.0019	56	0.46	0.4172	96	0.22	0.4172	96	0.22	-0.0101	56	0.27	0.4251	40	0.19	-0.0484	102	0.08	0.2362	18	0.43	-0.1233	106	0.73	-0.0433	120	0.55	0.0019	56	0.46	0.2362	18	0.43	0.1366	100	0.22	0.4084	74	0.08	0.4251	40	0.19	0.0019	56	0.46	0.4251	40	0.19	0.4076	41
0.0019	56	0.46	0.4172	96	0.22	0.4172	96	0.22	-0.0101	56	0.27	0.4251	40	0.19	-0.0484	102	0.08	0.2362	18	0.43	-0.1233	106	0.73	-0.0433	120	0.55	0.0019	56	0.46	0.2362	18	0.43	0.1366	100	0.22	0.4084	74	0.08	0.4251	40	0.19	0.0019	56	0.46	0.4251	40	0.19	0.4076	41
0.0019	56	0.46	0.4172	96	0.22	0.4172	96	0.22	-0.0101	56	0.27	0.4251	40	0.19	-0.0484	102	0.08	0.2362	18	0.43	-0.0464	49	0.58	-0.0433	120	0.55	0.0019	56	0.46	0.2362	18	0.43	0.1366	100	0.22	0.4084	74	0.08	0.4251	40	0.19	0.0019	56	0.46	0.4251	40	0.19	0.4076	41
0.0019	56	0.46	0.4172	96	0.22	0.4172	96	0.22	-0.0101	56	0.27	0.4251	40	0.19	-0.0484	102	0.08	0.2362	18	0.43	-0.0464	49	0.58	-0.0433	120	0.55	0.0019	56	0.46	0.2362	18	0.43	0.1366	100	0.22	0.4084	74	0.08	0.4251	40	0.19	0.0019	56	0.46	0.4251	40	0.19	0.4076	41
0.0019	56	0.46	0.4172	96	0.22	0.4172	96	0.22	-0.0101	56	0.27	0.4251	40	0.19	-0.0484	102	0.08	0.2362	18	0.43	-0.0464	49	0.58	-0.0433	120	0.55	0.0019	56	0.46	0.2362	18	0.43	0.1366	100	0.22	0.4084	74	0.08	0.4251	40	0.19	0.0019	56	0.46	0.4251	40	0.19	0.4076	41
0.0019	56	0.46	0.4172	96	0.22	0.4172	96	0.22	-0.0101	56	0.27	0.4251	40	0.19	-0.0484	102	0.08	0.2362	18	0.43	0.0549	66	0.14	-0.0433	120	0.55	0.0019	56	0.46	0.2362	18	0.43	0.1366	100	0.22	0.4172	96	0.22	0.4084	74	0.08	0.0019	56	0.46	0.4084	74	0.08	0.4076	41
0.0019	56	0.46	0.4172	96	0.22	0.4172	96	0.22	-0.0101	56	0.27	0.4251	40	0.19	-0.0484	102	0.08	0.2362	18	0.43	0.0549	66	0.14	-0.0433	120	0.55	0.0019	56	0.46	0.2362	18	0.43	0.1366	100	0.22	0.4172	96	0.22	0.4084	74	0.08	0.0019	56	0.46	0.4084	74	0.08	0.4076	41
0.0019	56	0.46	0.4172	96	0.22	0.4172	96	0.22	-0.0101	56	0.27	0.4251	40	0.19	-0.0484	102	0.08	0.2362	18	0.43	0.0549	66	0.14	-0.0433	120	0.55	0.0019	56	0.46	0.2362	18	0.43	0.1366	100	0.22	0.4172	96	0.22	0.4084	74	0.08	0.0019	56	0.46	0.4084	74	0.08	0.4076	41
0.0019	56	0.46	0.4172	96	0.22	0.4172	96	0.22	-0.0101	56	0.27	0.4251	40	0.19	-0.0484	102	0.08	0.2362	18	0.43	0.0549	66	0.14	-0.0433	120	0.55	0.0019	56	0.46	0.2362	18	0.43	0.1366	100	0.22	0.1747	94	0.38	0.4084	74	0.08	0.0019	56	0.46	0.4084	74	0.08	0.4076	41
0.0019	56	0.46	0.4172	96	0.22	0.4172	96	0.22	-0.0101	56	0.27	0.4251	40	0.19	-0.0484	102	0.08	0.2362	18	0.43	0.0549	66	0.14	-0.0433	120	0.55	0.0019	56	0.46	0.2362	18	0.43	0.1366	100	0.22	0.4084	74	0.08	0.4172	96	0.22	0.0019	56	0.46	0.4084	74	0.08	0.4076	41
0.0019	56	0.46	0.4172	96	0.22	0.4172	96	0.22	-0.0101	56	0.27	0.4251	40	0.19	-0.0484	102	0.08	0.2362	18	0.43	0.0549	66	0.14	-0.0433	120	0.55	0.0019	56	0.46	0.2362	18	0.43	0.1366	100	0.22	0.4084	74	0.08	0.4172	96	0.22	0.0019	56	0.46	0.4084	74	0.08	0.4076	41
0.0019	56	0.46	0.4172	96	0.22	0.4172	96	0.22	-0.0101	56	0.27	0.4251	40	0.19	-0.0484	102	0.08	0.2362	18	0.43	0.0549	66	0.14	-0.0433	120	0.55	0.0019	56	0.46	0.2362	18	0.43	0.1366	100	0.22	0.4084	74	0.08	0.4172	96	0.22	0.0019	56	0.46	0.4084	74	0.08	0.4076	41
0.0019	56	0.46	0.4172	96	0.22	0.4172	96	0.22	-0.0101	56	0.27	0.4251	40	0.19	-0.0484	102	0.08	0.2362	18	0.43	0.0549	66	0.14	-0.0433	120	0.55	0.0019	56	0.46	0.2362	18	0.43	0.1366	100	0.22	0.4084	74	0.08	0.4172	96	0.22	0.0019	56	0.46	0.4084	74	0.08	0.4076	41
0.0019	56	0.46	0.4172	96	0.22	0.4172	96	0.22	-0.0101	56	0.27	0.4251	40	0.19	-0.0484	102	0.08	0.2362	18	0.43	0.0549	66	0.14	-0.0433	120	0.55	0.0019	56	0.46	0.2362	18	0.43	0.1366	100	0.22	0.4084	74	0.08	0.4172	96	0.22	0.0019	56	0.46	0.4084	74	0.08	0.4076	41
0.0019	56	0.46	0.4172	96	0.22	0.4172	96	0.22	-0.0101	56	0.27	0.4251	40	0.19	-0.0484	102	0.08	0.2362	18	0.43	0.0549	66	0.14	-0.0433	120	0.55	0.0019	56	0.46	0.2362	18	0.43	0.1366	100	0.22	0.4084	74	0.08	0.4172	96	0.22	0.0019	56	0.46	0.4084	74	0.08	0.4076	41
0.0019	56	0.46	0.4172	96	0.22	0.4172	96	0.22	-0.0101	56	0.27	0.4251	40	0.19	-0.0484	102	0.08	0.2362	18	0.43	0.0549	66	0.14	-0.0433	120	0.55	0.0019	56	0.46	0.2362	18	0.43	0.1366	100	0.22	0.4084	74	0.08	0.4084	74	0.08	0.0019	56	0.46	0.4084	74	0.08	0.4076	41
0.0019	56	0.46	0.4172	96	0.22	0.4172	96	0.22	-0.0101	56	0.27	0.4251	40	0.19	-0.0484	102	0.08	0.2362	18	0.43	0.0549	66	0.14	-0.0433	120	0.55	0.0019	56	0.46	0.2362	18	0.43	0.1366	100	0.22	0.4084	74	0.08	0.4084	74	0.08	0.0019	56	0.46	0.4084	74	0.08	0.4076	41
0.0019	56	0.46	0.4172	96	0.22	0.4172	96	0.22	-0.0101	56	0.27	0.4251	40	0.19	-0.0484	102	0.08	0.2362	18	0.43	0.0549	66	0.14	-0.0433	120	0.55	0.0019	56	0.46	0.2362	18	0.43	0.1366	100	0.22	0.4084	74	0.08	0.4084	74	0.08	0.0019	56	0.46	0.4084	74	0.08	0.4076	41
0.0019	56	0.46	0.4172	96	0.22	0.4172	96	0.22	-0.0101	56	0.27	0.4251	40	0.19	-0.0484	102	0.08	0.2362	18	0.43	0.0549	66	0.14	-0.0433	120	0.55	0.0019	56	0.46	0.2362	18	0.43	0.1366	100	0.22	0.4084	74	0.08	0.4084	74	0.08	0.0019	56	0.46	0.4084	74	0.08	0.4076	41
0.0019	56	0.46	0.4172	96	0.22	0.4172	96	0.22	-0.0101	56	0.27	0.4251	40	0.19	-0.0484	102	0.08	0.2362	18	0.43	0.0549	66	0.14	-0.0433	120	0.55	0.0019	56	0.46	0.2362	18	0.43	0.1366	100	0.22	0.4084	74	0.08	0.4084	74	0.08	0.0019	56	0.46	0.4084	74	0.08	0.4076	41
0.0019	56	0.46	0.4172	96	0.22	0.4172	96	0.22	-0.0101	56	0.27	0.4251	40	0.19	-0.0484	102	0.08	0.2362	18	0.43	0.0549	66	0.14	-0.0433	120	0.55	0.0019	56	0.46	0.2362	18	0.43	0.1366	100	0.22	0.4084	74	0.08	0.4084	74	0.08	0.0019	56	0.46	0.4084	74	0.08	0.4076	41
0.0019	56	0.46	0.4172	96	0.22	0.4172	96	0.22	-0.0101	56	0.27	0.4251	40	0.19	-0.0484	102	0.08	0.2362	18	0.43	0.0549	66	0.14	-0.0433	120	0.55	0.0019	56	0.46	0.2362	18	0.43	0.1366	100	0.22	0.4084	74	0.08	0.4084	74	0.08	0.0019	56	0.46	0.4084	74	0.08	0.4076	41
0.0019	56	0.46	0.4172	96	0.22	0.4172	96	0.22	-0.0101	56	0.27	0.4251	40	0.19	-0.0484	102	0.08	0.2362	18	0.43	0.0549	66	0.14	-0.0433	120	0.55	0.0019	56	0.46	0.2362	18	0.43	0.1366	100	0.22	0.4084	74	0.08	0.4084	74	0.08	0.0019	56	0.46	0.4084	74	0.08	0.4076	41
0.0019	56	0.46	0.4172	96	0.22	0.4172	96	0.22	-0.0101	56	0.27	0.4251	40	0.19	-0.0484	102	0.08	0.2362	18	0.43	0.0549	66	0.14	-0.0433	120	0.55	0.0019	56	0.46	0.2362	18	0.43	0.1366	100	0.22	0.4084	74	0.08	0.4084	74	0.08	0.0019	56	0.46	0.4084	74	0.08	0.4076	41
0.0019	56	0.46	0.4172	96	0.22	0.4172	96	0.22	-0.0101	56	0.27	0.4251	40	0.19	-0.0484	102	0.08	0.2362	18	0.43	0.0549	66	0.14	-0.0433	120	0.55	0.0019	56	0.46	0.2362	18	0.43	0.1366	100	0.22	0.4084	74	0.08	0.4084	74	0.08	0.0019	56	0.46	0.4084	74	0.08	0.4076	41
0.0019	56	0.46	0.4172	96	0.22	0.4172	96	0.22	-0.0101	56	0.27	0.4251	40	0.19	-0.0484	102	0.08	0.2362	18	0.43	0.0549	66	0.14	-0.0433	120	0.55	0.0019	56	0.46	0.2362	18	0.43	0.1366	100	0.22	0.4084	74	0.08	0.4084	74	0.08	0.0019	56	0.46	0.4084	74	0.08	0.4076	41
0.0019	56	0.46	0.4172	96	0.22	0.4172	96	0.22	-0.0101	56	0.27	0.4251	40	0.19	-0.0484	102	0.08	0.2362	18	0.43	0.0549	66	0.14	-0.0433	120	0.55	0.0019	56	0.46	0.2362	18	0.43	0.1366	100	0.22	0.4084	74	0.08	0.4084	74	0.08	0.0019	56	0.46	0.4084	74	0.08	0.4076	41
0.0019	56	0.46	0.4172	96	0.22	0.4172	96	0.22	-0.0101	56	0.27	0.4251	40	0.19	-0.0484	102	0.08	0.2362	18	0.43	0.0549	66	0.14	-0.0433	120	0.55	0.0019	56	0.46	0.2362	18	0.43	0.1366	100	0.22	0.4084	74	0.08	0.4084	74	0.08	0.0019	56	0.46	0.4084	74	0.08	0.4076	41
0.0019	56	0.46	0.4172	96	0.22	0.4172	96	0.22	-0.0101	56	0.27	0.4251	40	0.19	-0.0484	102	0.08	0.2362	18	0.43	0.0549	66	0.14	-0.0433	120	0.55	0.0019	56	0.46	0.2362	18	0.43	0.1366	100	0.22	0.4084	74	0.08	0.4084	74	0.08	0.0019	56	0.46	0.4084	74	0.08	0.4076	41
0.0019	56	0.46	0.4172	96	0.22	0.4172	96	0.22	-0.0101	56	0.27	0.4251	40	0.19	-0.0484	102	0.08	0.2362	18	0.43	0.0549	66	0.14	-0.0433	120	0.55	0.0019	56	0.46	0.2362	18	0.43	0.1366	100	0.22	0.4084	74	0.08	0.4084	74	0.08	0.0019	56	0.46	0.4084	74	0.08	0.4076	41
0.0019	56	0.46	0.4172	96	0.22	0.4172	96	0.22	-0.0101	56	0.27	0.4251	40	0.19	-0.0484	102	0.08	0.2362	18	0.43	0.0549	66	0.14	-0.0433	120	0.55	0.0019	56	0.46	0.2362	18	0.43	0.1366	100	0.22	0.4084	74	0.08	0.4084	74	0.08	0.0019	56	0.46	0.4084	74	0.08	0.4076	41
0.0019	56	0.46	0.4172	96	0.22	0.4172	96	0.22	-0.0101	56	0.27	0.4251	40	0.19	-0.0484	102	0.08	0.2362	18	0.43	-0.0345	134	0.42	-0.0433	120	0.55	0.0019	56	0.46	0.2362	18	0.43	0.1366	100	0.22	0.4084	74	0.08	0.4251	40	0.19	0.0019	56	0.46	0.4251	40	0.19	0.4076	41
0.0019	56	0.46	0.4172	96	0.22	0.4172	96	0.22	-0.0101	56	0.27	0.4251	40	0.19	-0.0484	102	0.08	0.2362	18	0.43	-0.0433	120	0.55	-0.0433	120	0.55	0.0019	56	0.46	0.2362	18	0.43	0.1366	100	0.22	0.4084	74	0.08	0.4084	74	0.08	0.0019	56	0.46	0.4251	40	0.19	0.4251	40
0.0019	56	0.46	0.4172	96	0.22	0.4172	96	0.22	-0.0345	134	0.42	0.0325	93	0.26	-0.0433	120	0.55	0.2362	18	0.43	0.1747	94	0.38	-0.0433	120	0.55	0.0019	56	0.46	-0.0433	120	0.55	0.4084	74	0.08	0.4172	96	0.22	0.0589	97	0.49	0.4076	41	0.08	0.4251	40	0.19	0.4172	96
0.0019	56	0.46	0.4172	96	0.22	0.0325	93	0.26	0.3167	41	0.46	0.4251	40	0.19	0.0325	93	0.26	0.2362	18	0.43	0.0589	97	0.49	-0.1233	106	0.73	0.0019	56	0.46	0.4076	41	0.08	-0.0433	120	0.55	0.4172	96	0.22	0.1366	100	0.22	0.4172	96	0.22	-0.0433	120	0.55	0.4172	96
0.0019	56	0.46	0.4172	96	0.22	0.0589	97	0.49	0.0363	65	0.28	0.4084	74	0.08	-0.0433	120	0.55	0.2362	18	0.43	-0.1233	106	0.73	0.0549	66	0.14	0.0019	56	0.46	0.4084	74	0.08	-0.0433	120	0.55	0.4172	96	0.22	0.1366	100	0.22	0.4172	96	0.22	0.4251	40	0.19	0.4084	74
0.0019	56	0.46	0.4172	96	0.22	0.4084	74	0.08	-0.0101	56	0.27	0.4251	40	0.19	-0.0484	102	0.08	0.2362	18	0.43	-0.1233	106	0.73	-0.0433	120	0.55	0.0019	56	0.46	0.2362	18	0.43	0.1366	100	0.22	0.4084	74	0.08	0.4251	40	0.19	0.0019	56	0.46	0.4251	40	0.19	0.4076	41
0.0019	56	0.46	0.4172	96	0.22	0.4084	74	0.08	-0.0101	56	0.27	0.4251	40	0.19	-0.0484	102	0.08	0.2362	18	0.43	-0.1233	106	0.73	-0.0433	120	0.55	0.0019	56	0.46	0.2362	18	0.43	0.1366	100	0.22	0.4084	74	0.08	0.4251	40	0.19	0.0019	56	0.46	0.4251	40	0.19	0.4076	41
0.0019	56	0.46	0.4172	96	0.22	0.4084	74	0.08	-0.0101	56	0.27	0.4251	40	0.19	-0.0484	102	0.08	0.2362	18	0.43	-0.1233	106	0.73	-0.0433	120	0.55	0.0019	56	0.46	0.2362	18	0.43	0.1366	100	0.22	0.4084	74	0.08	0.4251	40	0.19	0.0019	56	0.46	0.4251	40	0.19	0.4076	41
0.0019	56	0.46	0.4172	96	0.22	0.4084	74	0.08	-0.0101	56	0.27	0.4251	40	0.19	-0.0484	102	0.08	0.2362	18	0.43	-0.1233	106	0.73	-0.0433	120	0.55	0.0019	56	0.46	0.2362	18	0.43	0.1366	100	0.22	0.4084	74	0.08	0.4251	40	0.19	0.0019	56	0.46	0.4251	40	0.19	0.4076	41
0.0019	56	0.46	0.4172	96	0.22	0.4084	74	0.08	-0.0101	56	0.27	0.4251	40	0.19	-0.0484	102	0.08	0.2362	18	0.43	-0.1233	106	0.73	-0.0433	120	0.55	0.0019	56	0.46	0.2362	18	0.43	0.1366	100	0.22	0.4084	74	0.08	0.4251	40	0.19	0.0019	56	0.46	0.4251	40	0.19	0.4076	41
0.0019	56	0.46	0.4172	96	0.22	0.4084	74	0.08	-0.0101	56	0.27	0.4251	40	0.19	-0.0484	102	0.08	0.2362	18	0.43	-0.0464	49	0.58	-0.0433	120	0.55	0.0019	56	0.46	0.2362	18	0.43	0.1366	100	0.22	0.1366	100	0.22	0.4084	74	0.08	0.0019	56	0.46	0.4084	74	0.08	0.1366	100
0.0019	56	0.46	0.4172	96	0.22	0.4084	74	0.08	-0.0101	56	0.27	0.4251	40	0.19	-0.0484	102	0.08	0.2362	18	0.43	0.0549	66	0.14	-0.0433	120	0.55	0.0019	56	0.46	0.2362	18	0.43	0.1366	100	0.22	0.4084	74	0.08	0.4172	96	0.22	0.0019	56	0.46	0.4084	74	0.08	0.4076	41
0.0019	56	0.46	0.4172	96	0.22	0.4084	74	0.08	-0.0101	56	0.27	0.4251	40	0.19	-0.0484	102	0.08	0.2362	18	0.43	0.0549	66	0.14	-0.0433	120	0.55	0.0019	56	0.46	0.2362	18	0.43	0.1366	100	0.22	0.4084	74	0.08	0.4172	96	0.22	0.0019	56	0.46	0.4084	74	0.08	0.4076	41
0.0019	56	0.46	0.4172	96	0.22	0.4084	74	0.08	-0.0101	56	0.27	0.4251	40	0.19	-0.0484	102	0.08	0.2362	18	0.43	0.0549	66	0.14	-0.0433	120	0.55	0.0019	56	0.46	0.2362	18	0.43	0.1366	100	0.22	0.4084	74	0.08	0.4172	96	0.22	0.0019	56	0.46	0.4084	74	0.08	0.4076	41
0.0019	56	0.46	0.4172	96	0.22	0.4084	74	0.08	-0.0101	56	0.27	0.4251	40	0.19	-0.0484	102	0.08	0.2362	18	0.43	0.0549	66	0.14	-0.0433	120	0.55	0.0019	56	0.46	0.2362	18	0.43	0.1366	100	0.22	0.4084	74	0.08	0.4172	96	0.22	0.0019	56	0.46	0.4084	74	0.08	0.4076	41
0.0019	56	0.46	0.4172	96	0.22	0.4084	74	0.08	-0.0101	56	0.27	0.4251	40	0.19	-0.0484	102	0.08	0.2362	18	0.43	0.0549	66	0.14	-0.0433	120	0.55	0.0019	56	0.46	0.2362	18	0.43	0.1366	100	0.22	0.4084	74	0.08	0.4172	96	0.22	-0.0433	120	0.55	0.4084	74	0.08	0.4076	41
0.0019	56	0.46	0.4172	96	0.22	0.4084	74	0.08	-0.0101	56	0.27	0.4251	40	0.19	-0.0484	102	0.08	0.2362	18	0.43	-0.0433	120	0.55	-0.0433	120	0.55	0.0019	56	0.46	0.2362	18	0.43	0.1366	100	0.22	0.4084	74	0.08	0.4172	96	0.22	0.0019	56	0.46	0.4084	74	0.08	0.4251	40
0.0019	56	0.46	0.4172	96	0.22	0.4084	74	0.08	-0.0101	56	0.27	0.4251	40	0.19	-0.0484	102	0.08	0.2362	18	0.43	-0.0433	120	0.55	-0.0433	120	0.55	0.0019	56	0.46	0.2362	18	0.43	0.1366	100	0.22	0.4084	74	0.08	0.4172	96	0.22	0.0019	56	0.46	0.4084	74	0.08	0.4251	40
0.0019	56	0.46	0.4251	40	0.19	-0.0484	102	0.08	-0.0345	134	0.42	0.4251	40	0.19	-0.1233	106	0.73	0.2362	18	0.43	0.0589	97	0.49	-0.0433	120	0.55	0.4251	40	0.19	0.4084	74	0.08	-0.0433	120	0.55	0.1366	100	0.22	-0.0433	120	0.55	0.1747	94	0.38	0.4251	40	0.19	0.1366	100
0.0019	56	0.46	0.4251	40	0.19	-0.0484	102	0.08	0.3167	41	0.46	0.0019	56	0.46	-0.0433	120	0.55	0.1747	94	0.38	-0.0433	120	0.55	0.0549	66	0.14	0.0019	56	0.46	0.4172	96	0.22	0.4172	96	0.22	0.4172	96	0.22	0.4084	74	0.08	0.4251	40	0.19	-0.0345	134	0.42	0.4172	96
0.0019	56	0.46	0.4251	40	0.19	-0.0101	56	0.27	0.3167	41	0.46	0.4251	40	0.19	-0.1233	106	0.73	0.2362	18	0.43	0.1366	100	0.22	-0.1233	106	0.73	0.4084	74	0.08	-0.0484	102	0.08	-0.0433	120	0.55	0.4172	96	0.22	0.4084	74	0.08	0.1366	100	0.22	0.4084	74	0.08	0.4084	74
0.0019	56	0.46	0.4251	40	0.19	-0.0101	56	0.27	0.3167	41	0.46	0.4251	40	0.19	-0.0484	102	0.08	0.2362	18	0.43	-0.0464	49	0.58	-0.0433	120	0.55	0.4084	74	0.08	-0.0484	102	0.08	-0.0433	120	0.55	0.4172	96	0.22	0.4172	96	0.22	0.1366	100	0.22	0.4084	74	0.08	0.4084	74
0.0019	56	0.46	0.4251	40	0.19	0.0325	93	0.26	-0.0345	134	0.42	0.4172	96	0.22	-0.0101	56	0.27	0.2362	18	0.43	-0.0484	102	0.08	-0.1233	106	0.73	0.0589	97	0.49	0.0589	97	0.49	0.1366	100	0.22	0.1366	100	0.22	0.4084	74	0.08	0.4084	74	0.08	0.4251	40	0.19	0.4251	40
0.0019	56	0.46	0.4251	40	0.19	0.0325	93	0.26	-0.0345	134	0.42	0.4172	96	0.22	0.0325	93	0.26	0.2362	18	0.43	-0.0484	102	0.08	-0.1233	106	0.73	-0.0433	120	0.55	0.0589	97	0.49	0.1366	100	0.22	0.0589	97	0.49	0.4084	74	0.08	0.4084	74	0.08	0.4251	40	0.19	0.4076	41
0.0019	56	0.46	0.4251	40	0.19	0.0363	65	0.28	0.3167	41	0.46	0.4251	40	0.19	-0.0345	134	0.42	0.2362	18	0.43	0.0363	65	0.28	-0.0433	120	0.55	0.0019	56	0.46	0.2362	18	0.43	-0.0433	120	0.55	0.4084	74	0.08	0.4084	74	0.08	0.4172	96	0.22	0.4084	74	0.08	0.4084	74
0.0019	56	0.46	0.4251	40	0.19	0.4084	74	0.08	-0.0345	134	0.42	0.4172	96	0.22	0.0363	65	0.28	0.2362	18	0.43	-0.0433	120	0.55	-0.1233	106	0.73	0.0589	97	0.49	-0.0484	102	0.08	0.1366	100	0.22	0.4084	74	0.08	0.4251	40	0.19	0.4076	41	0.08	0.4251	40	0.19	0.4251	40
0.0019	56	0.46	0.4251	40	0.19	0.4084	74	0.08	0.0325	93	0.26	0.1366	100	0.22	0.0363	65	0.28	0.3167	41	0.46	-0.0464	49	0.58	0.0363	65	0.28	0.0019	56	0.46	0.1747	94	0.38	-0.0101	56	0.27	0.4172	96	0.22	0.4172	96	0.22	0.3167	41	0.46	0.4076	41	0.08	0.4172	96
0.0019	56	0.46	0.0019	56	0.46	-0.1233	106	0.73	0.3167	41	0.46	0.4172	96	0.22	-0.0433	120	0.55	0.0019	56	0.46	-0.0433	120	0.55	0.0549	66	0.14	0.0019	56	0.46	0.2362	18	0.43	-0.0464	49	0.58	0.4172	96	0.22	0.1366	100	0.22	0.4251	40	0.19	0.1747	94	0.38	0.0589	97
0.0019	56	0.46	0.0019	56	0.46	0.4251	40	0.19	-0.0484	102	0.08	0.4076	41	0.08	0.3167	41	0.46	-0.0464	49	0.58	-0.1233	106	0.73	0.0589	97	0.49	0.4172	96	0.22	0.2362	18	0.43	0.1366	100	0.22	0.4084	74	0.08	0.4172	96	0.22	0.4172	96	0.22	0.4251	40	0.19	0.1366	100
0.0019	56	0.46	0.0019	56	0.46	-0.0433	120	0.55	0.4076	41	0.08	0.4172	96	0.22	-0.0101	56	0.27	0.3167	41	0.46	0.0325	93	0.26	-0.1233	106	0.73	0.0019	56	0.46	0.2362	18	0.43	0.1366	100	0.22	0.4172	96	0.22	0.1747	94	0.38	0.4251	40	0.19	0.2745	20	0.2	0.0589	97
0.0019	56	0.46	0.0325	93	0.26	-0.0484	102	0.08	0.3167	41	0.46	0.4172	96	0.22	0.0549	66	0.14	0.2362	18	0.43	-0.0464	49	0.58	-0.1233	106	0.73	0.1366	100	0.22	0.2362	18	0.43	0.1366	100	0.22	0.4084	74	0.08	-0.0464	49	0.58	0.0019	56	0.46	0.4084	74	0.08	0.0589	97
0.0019	56	0.46	0.0325	93	0.26	-0.0484	102	0.08	0.3167	41	0.46	0.4172	96	0.22	0.0363	65	0.28	0.2362	18	0.43	-0.0464	49	0.58	-0.1233	106	0.73	0.1366	100	0.22	0.2362	18	0.43	0.1366	100	0.22	0.4084	74	0.08	-0.0464	49	0.58	0.0019	56	0.46	0.4084	74	0.08	0.0589	97
0.0019	56	0.46	0.0325	93	0.26	-0.0484	102	0.08	0.3167	41	0.46	0.4172	96	0.22	0.0363	65	0.28	0.2362	18	0.43	-0.0464	49	0.58	-0.1233	106	0.73	0.1366	100	0.22	0.2362	18	0.43	0.1366	100	0.22	0.4084	74	0.08	-0.0464	49	0.58	0.0019	56	0.46	0.4084	74	0.08	0.0589	97
0.0019	56	0.46	0.0325	93	0.26	-0.0484	102	0.08	0.3167	41	0.46	0.4172	96	0.22	0.0363	65	0.28	0.2362	18	0.43	-0.0464	49	0.58	-0.1233	106	0.73	0.1366	100	0.22	0.2362	18	0.43	0.1366	100	0.22	0.4084	74	0.08	-0.0464	49	0.58	0.0019	56	0.46	0.4084	74	0.08	0.0589	97
0.0019	56	0.46	0.0325	93	0.26	-0.0484	102	0.08	0.3167	41	0.46	0.4172	96	0.22	0.0363	65	0.28	0.2362	18	0.43	-0.0464	49	0.58	-0.1233	106	0.73	0.1366	100	0.22	0.2362	18	0.43	0.1366	100	0.22	0.4084	74	0.08	-0.0464	49	0.58	0.0019	56	0.46	0.4084	74	0.08	0.0589	97
0.0019	56	0.46	0.0325	93	0.26	-0.0484	102	0.08	0.3167	41	0.46	0.4172	96	0.22	0.0363	65	0.28	0.2362	18	0.43	-0.0464	49	0.58	-0.1233	106	0.73	0.1366	100	0.22	0.2362	18	0.43	0.1366	100	0.22	0.4084	74	0.08	-0.0464	49	0.58	0.0019	56	0.46	0.4084	74	0.08	0.0589	97
0.0019	56	0.46	0.0325	93	0.26	-0.0484	102	0.08	0.3167	41	0.46	0.4172	96	0.22	0.0363	65	0.28	0.2362	18	0.43	-0.0464	49	0.58	-0.1233	106	0.73	0.1366	100	0.22	0.2362	18	0.43	0.1366	100	0.22	0.4084	74	0.08	-0.0464	49	0.58	0.0019	56	0.46	0.4084	74	0.08	0.0589	97
0.0019	56	0.46	0.0325	93	0.26	-0.0484	102	0.08	0.3167	41	0.46	0.4172	96	0.22	0.0363	65	0.28	0.2362	18	0.43	-0.0464	49	0.58	-0.1233	106	0.73	0.1366	100	0.22	0.2362	18	0.43	0.1366	100	0.22	0.4084	74	0.08	-0.0464	49	0.58	0.0019	56	0.46	0.4084	74	0.08	0.0589	97
0.0019	56	0.46	0.0325	93	0.26	-0.0484	102	0.08	0.3167	41	0.46	0.4172	96	0.22	0.0363	65	0.28	0.2362	18	0.43	-0.0464	49	0.58	-0.1233	106	0.73	0.1366	100	0.22	0.2362	18	0.43	0.1366	100	0.22	0.4084	74	0.08	-0.0464	49	0.58	0.0019	56	0.46	0.4084	74	0.08	0.0589	97
0.0019	56	0.46	0.0325	93	0.26	-0.0484	102	0.08	0.3167	41	0.46	0.4172	96	0.22	0.0363	65	0.28	0.2362	18	0.43	-0.0464	49	0.58	-0.1233	106	0.73	0.1366	100	0.22	0.2362	18	0.43	0.1366	100	0.22	0.4084	74	0.08	-0.0464	49	0.58	0.0019	56	0.46	0.4084	74	0.08	0.0589	97
0.0019	56	0.46	0.0325	93	0.26	-0.0484	102	0.08	0.3167	41	0.46	0.4172	96	0.22	0.0363	65	0.28	0.2362	18	0.43	-0.0464	49	0.58	-0.1233	106	0.73	0.1366	100	0.22	0.2362	18	0.43	0.1366	100	0.22	0.4084	74	0.08	-0.0464	49	0.58	0.0019	56	0.46	0.4084	74	0.08	0.0589	97
0.0019	56	0.46	0.0325	93	0.26	-0.0484	102	0.08	0.3167	41	0.46	0.4172	96	0.22	0.0363	65	0.28	0.2362	18	0.43	-0.0101	56	0.27	-0.1233	106	0.73	0.4084	74	0.08	0.2362	18	0.43	0.1366	100	0.22	0.4172	96	0.22	-0.0464	49	0.58	0.0019	56	0.46	0.4084	74	0.08	0.0589	97
0.0019	56	0.46	0.0325	93	0.26	-0.0484	102	0.08	0.3167	41	0.46	0.4172	96	0.22	0.0363	65	0.28	0.2362	18	0.43	-0.0101	56	0.27	-0.1233	106	0.73	0.4084	74	0.08	0.2362	18	0.43	0.1366	100	0.22	0.4172	96	0.22	-0.0464	49	0.58	0.0019	56	0.46	0.4084	74	0.08	0.0589	97
0.0019	56	0.46	0.0325	93	0.26	-0.0484	102	0.08	0.3167	41	0.46	0.4172	96	0.22	0.0363	65	0.28	0.2362	18	0.43	-0.0101	56	0.27	-0.1233	106	0.73	0.4084	74	0.08	0.2362	18	0.43	0.1366	100	0.22	0.4172	96	0.22	-0.0464	49	0.58	0.0019	56	0.46	0.4084	74	0.08	0.0589	97
0.0019	56	0.46	0.0325	93	0.26	-0.0484	102	0.08	0.3167	41	0.46	0.0589	97	0.49	0.0589	97	0.49	0.2362	18	0.43	0.0589	97	0.49	-0.0433	120	0.55	0.1366	100	0.22	0.2362	18	0.43	0.1366	100	0.22	0.4172	96	0.22	0.1366	100	0.22	0.0589	97	0.49	-0.0464	49	0.58	0.1366	100
0.0019	56	0.46	0.0325	93	0.26	-0.0101	56	0.27	0.3167	41	0.46	0.4251	40	0.19	0.0325	93	0.26	0.2362	18	0.43	0.0589	97	0.49	-0.0484	102	0.08	0.0589	97	0.49	0.1366	100	0.22	-0.0433	120	0.55	0.4172	96	0.22	0.4172	96	0.22	0.4084	74	0.08	0.1747	94	0.38	0.4084	74
0.0019	56	0.46	0.0589	97	0.49	-0.0101	56	0.27	0.4251	40	0.19	-0.1233	106	0.73	0.2362	18	0.43	0.0363	65	0.28	-0.0345	134	0.42	0.0019	56	0.46	0.4084	74	0.08	-0.0345	134	0.42	0.4251	40	0.19	0.0589	97	0.49	0.4172	96	0.22	0.4251	40	0.19	0.4172	96	0.22	0.4076	41
0.0019	56	0.46	0.4084	74	0.08	-0.1233	106	0.73	0.4172	96	0.22	-0.0464	49	0.58	0.3167	41	0.46	0.2362	18	0.43	-0.0345	134	0.42	0.0325	93	0.26	-0.0345	134	0.42	-0.0484	102	0.08	-0.0464	49	0.58	0.4251	40	0.19	0.4172	96	0.22	0.4251	40	0.19	-0.0345	134	0.42	-0.0484	102
0.0019	56	0.46	0.4084	74	0.08	-0.1233	106	0.73	0.3167	41	0.46	0.4251	40	0.19	-0.0433	120	0.55	0.4076	41	0.08	-0.0433	120	0.55	0.0549	66	0.14	-0.0464	49	0.58	0.2362	18	0.43	0.1366	100	0.22	0.2362	18	0.43	-0.0464	49	0.58	0.4084	74	0.08	0.4172	96	0.22	0.2745	20
0.0019	56	0.46	0.4084	74	0.08	-0.0484	102	0.08	0.4076	41	0.08	0.4251	40	0.19	0.0363	65	0.28	0.2362	18	0.43	-0.0433	120	0.55	-0.1233	106	0.73	0.0019	56	0.46	-0.0484	102	0.08	0.0019	56	0.46	0.4172	96	0.22	0.1366	100	0.22	0.1366	100	0.22	0.4084	74	0.08	0.4084	74
0.0019	56	0.46	0.4084	74	0.08	-0.0484	102	0.08	0.0549	66	0.14	0.4251	40	0.19	-0.0101	56	0.27	0.2362	18	0.43	-0.1233	106	0.73	-0.1233	106	0.73	0.0019	56	0.46	-0.0484	102	0.08	0.1366	100	0.22	0.4172	96	0.22	0.1366	100	0.22	0.1366	100	0.22	0.4172	96	0.22	0.4084	74
0.0019	56	0.46	0.4084	74	0.08	-0.0484	102	0.08	0.3167	41	0.46	0.0589	97	0.49	-0.0101	56	0.27	0.2362	18	0.43	0.0589	97	0.49	-0.1233	106	0.73	0.4084	74	0.08	0.0325	93	0.26	0.0589	97	0.49	0.4172	96	0.22	0.4084	74	0.08	0.1366	100	0.22	0.4084	74	0.08	0.4084	74
0.0019	56	0.46	0.4084	74	0.08	0.0549	66	0.14	0.3167	41	0.46	0.4251	40	0.19	-0.0484	102	0.08	0.2362	18	0.43	-0.0433	120	0.55	-0.0345	134	0.42	0.0019	56	0.46	-0.0484	102	0.08	-0.0433	120	0.55	0.4172	96	0.22	0.4172	96	0.22	0.0325	93	0.26	0.4084	74	0.08	0.4084	74
0.0019	56	0.46	0.4084	74	0.08	0.4172	96	0.22	0.0363	65	0.28	0.4251	40	0.19	-0.1233	106	0.73	0.2362	18	0.43	0.1366	100	0.22	-0.0433	120	0.55	0.0019	56	0.46	0.2362	18	0.43	0.1366	100	0.22	0.4084	74	0.08	0.4251	40	0.19	0.0019	56	0.46	0.4251	40	0.19	0.4251	40
0.0019	56	0.46	0.4084	74	0.08	-0.0101	56	0.27	0.2362	18	0.43	0.4251	40	0.19	0.0589	97	0.49	0.4076	41	0.08	0.0363	65	0.28	-0.1233	106	0.73	0.1366	100	0.22	-0.0484	102	0.08	-0.0464	49	0.58	-0.0433	120	0.55	0.1366	100	0.22	0.4172	96	0.22	0.4251	40	0.19	0.4076	41
0.0019	56	0.46	0.4084	74	0.08	-0.0101	56	0.27	0.3167	41	0.46	0.4251	40	0.19	0.0325	93	0.26	0.2362	18	0.43	-0.0433	120	0.55	-0.1233	106	0.73	0.4172	96	0.22	-0.0484	102	0.08	-0.0433	120	0.55	0.4172	96	0.22	0.4172	96	0.22	0.1366	100	0.22	0.4084	74	0.08	0.1366	100
0.0019	56	0.46	0.4084	74	0.08	-0.0101	56	0.27	0.3167	41	0.46	0.4251	40	0.19	0.0325	93	0.26	0.2362	18	0.43	-0.0433	120	0.55	-0.0345	134	0.42	0.4172	96	0.22	-0.0484	102	0.08	-0.0433	120	0.55	0.4172	96	0.22	0.4084	74	0.08	0.1366	100	0.22	0.4084	74	0.08	0.4084	74
0.0019	56	0.46	0.4084	74	0.08	-0.0101	56	0.27	0.3167	41	0.46	0.4251	40	0.19	0.0325	93	0.26	0.2362	18	0.43	-0.0433	120	0.55	-0.0345	134	0.42	0.4172	96	0.22	-0.0484	102	0.08	-0.0433	120	0.55	0.4172	96	0.22	0.4084	74	0.08	0.1366	100	0.22	0.4084	74	0.08	0.4084	74
0.0019	56	0.46	0.4084	74	0.08	-0.0101	56	0.27	0.3167	41	0.46	0.4251	40	0.19	0.0325	93	0.26	0.2362	18	0.43	-0.0433	120	0.55	-0.0345	134	0.42	0.4172	96	0.22	-0.0484	102	0.08	-0.0433	120	0.55	0.4172	96	0.22	0.4084	74	0.08	0.1366	100	0.22	0.4084	74	0.08	0.4084	74
0.0019	56	0.46	0.4084	74	0.08	-0.0101	56	0.27	0.3167	41	0.46	0.4251	40	0.19	0.0363	65	0.28	0.2362	18	0.43	-0.0464	49	0.58	-0.1233	106	0.73	0.0019	56	0.46	-0.0484	102	0.08	0.0019	56	0.46	0.4172	96	0.22	0.1366	100	0.22	0.1366	100	0.22	0.4084	74	0.08	0.4084	74
0.0019	56	0.46	0.4084	74	0.08	0.0325	93	0.26	0.3167	41	0.46	0.4251	40	0.19	0.0325	93	0.26	0.2362	18	0.43	-0.0464	49	0.58	-0.1233	106	0.73	0.0019	56	0.46	-0.0484	102	0.08	0.0019	56	0.46	0.4172	96	0.22	0.1366	100	0.22	0.1366	100	0.22	0.4084	74	0.08	0.4084	74
0.0019	56	0.46	0.4084	74	0.08	0.0325	93	0.26	0.3167	41	0.46	0.4251	40	0.19	0.0363	65	0.28	0.2362	18	0.43	-0.0464	49	0.58	-0.1233	106	0.73	0.0019	56	0.46	-0.0484	102	0.08	0.0019	56	0.46	0.4172	96	0.22	0.1366	100	0.22	0.1366	100	0.22	0.4084	74	0.08	0.4084	74
0.0019	56	0.46	0.4084	74	0.08	0.0325	93	0.26	0.3167	41	0.46	0.4251	40	0.19	0.0363	65	0.28	0.2362	18	0.43	-0.0464	49	0.58	-0.1233	106	0.73	0.0019	56	0.46	-0.0484	102	0.08	0.0019	56	0.46	0.4172	96	0.22	0.1366	100	0.22	0.1366	100	0.22	0.4084	74	0.08	0.4084	74
0.0019	56	0.46	0.4084	74	0.08	0.0325	93	0.26	0.3167	41	0.46	0.4251	40	0.19	0.0363	65	0.28	0.2362	18	0.43	-0.0464	49	0.58	-0.1233	106	0.73	0.0019	56	0.46	-0.0484	102	0.08	0.0019	56	0.46	0.4172	96	0.22	0.1366	100	0.22	0.1366	100	0.22	0.4084	74	0.08	0.4084	74
0.0019	56	0.46	0.4084	74	0.08	0.0325	93	0.26	0.3167	41	0.46	0.4251	40	0.19	0.0363	65	0.28	0.2362	18	0.43	-0.0464	49	0.58	-0.1233	106	0.73	0.0019	56	0.46	-0.0484	102	0.08	0.0019	56	0.46	0.4172	96	0.22	0.1366	100	0.22	0.1366	100	0.22	0.4084	74	0.08	0.4084	74
0.0019	56	0.46	0.4084	74	0.08	0.0325	93	0.26	0.3167	41	0.46	0.4251	40	0.19	0.0363	65	0.28	0.2362	18	0.43	-0.0464	49	0.58	-0.1233	106	0.73	0.0019	56	0.46	-0.0484	102	0.08	0.0019	56	0.46	0.4172	96	0.22	0.1366	100	0.22	0.1366	100	0.22	0.4084	74	0.08	0.4084	74
0.0019	56	0.46	0.4084	74	0.08	0.0325	93	0.26	0.3167	41	0.46	0.4251	40	0.19	0.0363	65	0.28	0.2362	18	0.43	-0.0464	49	0.58	-0.1233	106	0.73	0.0019	56	0.46	-0.0484	102	0.08	0.0019	56	0.46	0.4172	96	0.22	0.1366	100	0.22	0.1366	100	0.22	0.4084	74	0.08	0.4084	74
0.0019	56	0.46	0.4084	74	0.08	0.0325	93	0.26	0.3167	41	0.46	0.4251	40	0.19	0.0363	65	0.28	0.2362	18	0.43	-0.0464	49	0.58	-0.1233	106	0.73	0.0019	56	0.46	-0.0484	102	0.08	0.0019	56	0.46	0.4172	96	0.22	0.1366	100	0.22	0.1366	100	0.22	0.4084	74	0.08	0.4084	74
0.0019	56	0.46	0.4084	74	0.08	0.0325	93	0.26	0.3167	41	0.46	0.4251	40	0.19	0.0363	65	0.28	0.2362	18	0.43	-0.0464	49	0.58	-0.1233	106	0.73	0.0019	56	0.46	-0.0484	102	0.08	0.0019	56	0.46	0.4172	96	0.22	0.1366	100	0.22	0.1366	100	0.22	0.4084	74	0.08	0.4084	74
0.0019	56	0.46	0.4084	74	0.08	0.0325	93	0.26	0.3167	41	0.46	0.4084	74	0.08	0.0363	65	0.28	0.2362	18	0.43	-0.0464	49	0.58	-0.1233	106	0.73	0.0019	56	0.46	-0.0484	102	0.08	0.0019	56	0.46	0.4172	96	0.22	0.1366	100	0.22	0.1366	100	0.22	0.4084	74	0.08	0.4084	74
0.0019	56	0.46	0.4084	74	0.08	0.0363	65	0.28	0.3167	41	0.46	0.4251	40	0.19	-0.0484	102	0.08	0.2362	18	0.43	-0.0433	120	0.55	-0.1233	106	0.73	0.4172	96	0.22	-0.0484	102	0.08	-0.0433	120	0.55	0.4172	96	0.22	0.4172	96	0.22	0.1366	100	0.22	0.4172	96	0.22	0.1366	100
0.0019	56	0.46	0.4084	74	0.08	0.0363	65	0.28	0.3167	41	0.46	0.4251	40	0.19	-0.0484	102	0.08	0.2362	18	0.43	-0.0433	120	0.55	-0.0345	134	0.42	0.4172	96	0.22	-0.0484	102	0.08	-0.0433	120	0.55	0.4172	96	0.22	0.4172	96	0.22	0.1366	100	0.22	0.4172	96	0.22	0.1366	100
0.0019	56	0.46	0.4084	74	0.08	0.0363	65	0.28	0.3167	41	0.46	0.4251	40	0.19	-0.0484	102	0.08	0.2362	18	0.43	-0.0433	120	0.55	-0.0345	134	0.42	0.4172	96	0.22	-0.0484	102	0.08	-0.0433	120	0.55	0.4172	96	0.22	0.4172	96	0.22	0.1366	100	0.22	0.4172	96	0.22	0.1366	100
0.0019	56	0.46	0.4084	74	0.08	0.0363	65	0.28	0.3167	41	0.46	0.4251	40	0.19	-0.0484	102	0.08	0.2362	18	0.43	-0.0433	120	0.55	-0.0345	134	0.42	0.4172	96	0.22	-0.0484	102	0.08	-0.0433	120	0.55	0.4172	96	0.22	0.4172	96	0.22	0.1366	100	0.22	0.4172	96	0.22	0.1366	100
0.0019	56	0.46	0.4084	74	0.08	0.0589	97	0.49	0.0549	66	0.14	0.4084	74	0.08	0.0325	93	0.26	0.0019	56	0.46	-0.0101	56	0.27	-0.1233	106	0.73	0.4084	74	0.08	0.4251	40	0.19	-0.0464	49	0.58	0.4172	96	0.22	0.1366	100	0.22	0.4172	96	0.22	0.4172	96	0.22	0.1366	100
0.0019	56	0.46	0.4084	74	0.08	0.4084	74	0.08	0.0549	66	0.14	0.0019	56	0.46	-0.0433	120	0.55	0.4251	40	0.19	-0.0464	49	0.58	-0.0484	102	0.08	0.1366	100	0.22	0.1747	94	0.38	-0.0464	49	0.58	0.4172	96	0.22	0.0589	97	0.49	0.4076	41	0.08	0.1366	100	0.22	0.4084	74
0.0019	56	0.46	0.4084	74	0.08	0.4084	74	0.08	-0.0345	134	0.42	0.4172	96	0.22	-0.0433	120	0.55	0.2362	18	0.43	0.0589	97	0.49	-0.1233	106	0.73	0.0589	97	0.49	0.0589	97	0.49	-0.0433	120	0.55	0.4084	74	0.08	0.4251	40	0.19	0.4076	41	0.08	0.4251	40	0.19	0.4172	96
0.0019	56	0.46	0.4084	74	0.08	0.4084	74	0.08	0.0363	65	0.28	0.4251	40	0.19	-0.0484	102	0.08	0.2362	18	0.43	0.0363	65	0.28	-0.0433	120	0.55	0.1366	100	0.22	0.2362	18	0.43	0.1366	100	0.22	0.4251	40	0.19	0.4251	40	0.19	0.0019	56	0.46	0.4084	74	0.08	0.4076	41
0.0019	56	0.46	0.4084	74	0.08	0.4084	74	0.08	0.0363	65	0.28	0.4251	40	0.19	-0.0433	120	0.55	0.2362	18	0.43	-0.0433	120	0.55	-0.0433	120	0.55	0.0019	56	0.46	0.2362	18	0.43	0.1366	100	0.22	0.1366	100	0.22	0.4251	40	0.19	0.0019	56	0.46	0.4251	40	0.19	0.4251	40
0.0019	56	0.46	0.4084	74	0.08	0.4084	74	0.08	0.0363	65	0.28	0.4251	40	0.19	-0.0433	120	0.55	0.2362	18	0.43	-0.0433	120	0.55	-0.0433	120	0.55	0.0019	56	0.46	0.2362	18	0.43	0.1366	100	0.22	0.1366	100	0.22	0.0019	56	0.46	0.0019	56	0.46	0.4251	40	0.19	0.4251	40
0.0019	56	0.46	0.4084	74	0.08	0.4084	74	0.08	0.0363	65	0.28	0.4251	40	0.19	-0.0433	120	0.55	0.2362	18	0.43	-0.0433	120	0.55	-0.0433	120	0.55	0.0019	56	0.46	0.2362	18	0.43	0.1366	100	0.22	0.1366	100	0.22	0.0019	56	0.46	0.0019	56	0.46	0.4251	40	0.19	0.4251	40
0.0019	56	0.46	0.4084	74	0.08	0.4084	74	0.08	0.0363	65	0.28	0.4251	40	0.19	-0.0433	120	0.55	0.2362	18	0.43	-0.0433	120	0.55	-0.0433	120	0.55	0.0019	56	0.46	0.2362	18	0.43	0.1366	100	0.22	0.1366	100	0.22	0.0019	56	0.46	0.0019	56	0.46	0.4251	40	0.19	0.4251	40
0.0019	56	0.46	0.4084	74	0.08	0.4084	74	0.08	0.0363	65	0.28	0.4251	40	0.19	-0.0433	120	0.55	0.2362	18	0.43	-0.0433	120	0.55	-0.0433	120	0.55	0.0019	56	0.46	0.2362	18	0.43	0.1366	100	0.22	0.1366	100	0.22	0.0019	56	0.46	0.0019	56	0.46	0.4251	40	0.19	0.4251	40
0.0019	56	0.46	0.4084	74	0.08	0.4084	74	0.08	0.0363	65	0.28	0.4251	40	0.19	-0.0433	120	0.55	0.2362	18	0.43	-0.0433	120	0.55	-0.0433	120	0.55	0.0019	56	0.46	0.2362	18	0.43	0.1366	100	0.22	0.1366	100	0.22	0.0019	56	0.46	0.0019	56	0.46	0.4251	40	0.19	0.4251	40
0.0019	56	0.46	0.4084	74	0.08	0.4084	74	0.08	0.0363	65	0.28	0.4251	40	0.19	-0.0433	120	0.55	0.2362	18	0.43	-0.0433	120	0.55	-0.0433	120	0.55	0.0019	56	0.46	0.2362	18	0.43	0.1366	100	0.22	0.1366	100	0.22	0.0019	56	0.46	0.0019	56	0.46	0.4251	40	0.19	0.4251	40
0.0019	56	0.46	0.4084	74	0.08	0.4084	74	0.08	0.0363	65	0.28	0.4251	40	0.19	0.0589	97	0.49	0.2362	18	0.43	-0.0433	120	0.55	-0.0433	120	0.55	0.0019	56	0.46	0.2362	18	0.43	0.1366	100	0.22	0.1366	100	0.22	0.4251	40	0.19	0.0019	56	0.46	0.4251	40	0.19	0.4251	40
0.0019	56	0.46	0.4084	74	0.08	0.4084	74	0.08	0.0363	65	0.28	0.4251	40	0.19	0.0589	97	0.49	0.2362	18	0.43	-0.0433	120	0.55	-0.0433	120	0.55	0.0019	56	0.46	0.2362	18	0.43	0.1366	100	0.22	0.1366	100	0.22	0.4251	40	0.19	0.0019	56	0.46	0.4251	40	0.19	0.4251	40
0.0019	56	0.46	0.4084	74	0.08	0.4084	74	0.08	0.0363	65	0.28	0.4251	40	0.19	0.0589	97	0.49	0.2362	18	0.43	-0.0433	120	0.55	-0.0433	120	0.55	0.0019	56	0.46	0.2362	18	0.43	0.1366	100	0.22	0.1366	100	0.22	0.4251	40	0.19	0.0019	56	0.46	0.4251	40	0.19	0.4251	40
0.0019	56	0.46	0.4084	74	0.08	0.4084	74	0.08	0.0363	65	0.28	0.4251	40	0.19	0.0589	97	0.49	0.2362	18	0.43	-0.0433	120	0.55	-0.0433	120	0.55	0.0019	56	0.46	0.2362	18	0.43	0.1366	100	0.22	0.1366	100	0.22	0.0019	56	0.46	0.0019	56	0.46	0.4251	40	0.19	0.4251	40
0.0019	56	0.46	0.4084	74	0.08	0.4084	74	0.08	0.0363	65	0.28	0.4251	40	0.19	0.0589	97	0.49	0.2362	18	0.43	-0.0433	120	0.55	-0.0433	120	0.55	0.0019	56	0.46	0.2362	18	0.43	0.1366	100	0.22	0.1366	100	0.22	0.0019	56	0.46	0.0019	56	0.46	0.4251	40	0.19	0.4251	40
0.0019	56	0.46	0.3167	41	0.46	0.0589	97	0.49	0.4076	41	0.08	0.0589	97	0.49	-0.0484	102	0.08	0.4251	40	0.19	0.0589	97	0.49	-0.0433	120	0.55	-0.0484	102	0.08	0.4172	96	0.22	-0.0464	49	0.58	0.4251	40	0.19	0.1366	100	0.22	0.4084	74	0.08	0.4251	40	0.19	0.1366	100
0.0325	93	0.26	0.4172	96	0.22	0.1366	100	0.22	0.0363	65	0.28	0.4172	96	0.22	-0.0101	56	0.27	0.2362	18	0.43	-0.1233	106	0.73	-0.0464	49	0.58	0.1366	100	0.22	0.4076	41	0.08	0.1366	100	0.22	0.4172	96	0.22	0.1366	100	0.22	0.1747	94	0.38	0.3167	41	0.46	0.4172	96
0.0325	93	0.26	0.4172	96	0.22	-0.0484	102	0.08	-0.0101	56	0.27	0.4172	96	0.22	-0.0484	102	0.08	0.0019	56	0.46	0.4251	40	0.19	-0.0433	120	0.55	0.0589	97	0.49	0.4251	40	0.19	0.1366	100	0.22	0.4172	96	0.22	0.4076	41	0.08	0.4172	96	0.22	0.3167	41	0.46	0.4076	41
0.0325	93	0.26	-0.0433	120	0.55	-0.0101	56	0.27	0.4076	41	0.08	-0.1233	106	0.73	0.0363	65	0.28	0.0019	56	0.46	0.4251	40	0.19	0.1366	100	0.22	0.4172	96	0.22	0.0589	97	0.49	0.4076	41	0.08	0.4172	96	0.22	0.4172	96	0.22	0.4251	40	0.19	0.1366	100	0.22	-0.0433	120
0.0363	65	0.28	0.4172	96	0.22	0.0363	65	0.28	-0.0433	120	0.55	0.4084	74	0.08	-0.0433	120	0.55	0.2362	18	0.43	0.0589	97	0.49	-0.0433	120	0.55	0.4251	40	0.19	0.3167	41	0.46	-0.0433	120	0.55	-0.0433	120	0.55	0.4172	96	0.22	0.0019	56	0.46	0.4172	96	0.22	0.4084	74
0.0363	65	0.28	0.4172	96	0.22	0.3167	41	0.46	0.2362	18	0.43	0.0363	65	0.28	0.0363	65	0.28	0.3167	41	0.46	-0.0345	134	0.42	-0.1233	106	0.73	0.4084	74	0.08	-0.0484	102	0.08	-0.0464	49	0.58	0.1366	100	0.22	0.1366	100	0.22	0.4172	96	0.22	0.4084	74	0.08	0.4172	96
0.0363	65	0.28	0.0589	97	0.49	0.3167	41	0.46	0.2362	18	0.43	0.0363	65	0.28	-0.0433	120	0.55	0.3167	41	0.46	-0.0345	134	0.42	-0.1233	106	0.73	0.1366	100	0.22	-0.0484	102	0.08	-0.0464	49	0.58	0.1366	100	0.22	0.1366	100	0.22	0.4172	96	0.22	0.4084	74	0.08	0.4172	96
-0.0433	120	0.55	0.1366	100	0.22	-0.0484	102	0.08	0.4084	74	0.08	0.4172	96	0.22	-0.0433	120	0.55	0.2362	18	0.43	0.0589	97	0.49	-0.0345	134	0.42	0.0019	56	0.46	0.2362	18	0.43	0.1366	100	0.22	0.4172	96	0.22	0.4084	74	0.08	0.0019	56	0.46	0.4251	40	0.19	0.4084	74
-0.0433	120	0.55	-0.0484	102	0.08	0.4172	96	0.22	-0.0345	134	0.42	0.4251	40	0.19	-0.0345	134	0.42	0.4084	74	0.08	0.4076	41	0.08	-0.0433	120	0.55	0.0589	97	0.49	-0.0433	120	0.55	-0.0464	49	0.58	0.4172	96	0.22	0.4172	96	0.22	0.4172	96	0.22	0.4172	96	0.22	0.4076	41
-0.0433	120	0.55	0.4251	40	0.19	0.0549	66	0.14	0.3167	41	0.46	0.4251	40	0.19	0.0325	93	0.26	0.0549	66	0.14	-0.0433	120	0.55	-0.0433	120	0.55	0.0019	56	0.46	0.2362	18	0.43	0.1366	100	0.22	0.4172	96	0.22	0.1366	100	0.22	0.0019	56	0.46	0.1747	94	0.38	0.0589	97
-0.0433	120	0.55	0.4251	40	0.19	-0.0101	56	0.27	0.3167	41	0.46	0.4172	96	0.22	0.0363	65	0.28	0.2362	18	0.43	-0.0433	120	0.55	-0.0433	120	0.55	0.2362	18	0.43	0.3167	41	0.46	-0.0433	120	0.55	0.4172	96	0.22	0.4172	96	0.22	0.0019	56	0.46	0.0589	97	0.49	0.4251	40
-0.0433	120	0.55	0.0019	56	0.46	0.0589	97	0.49	-0.0484	102	0.08	-0.0433	120	0.55	-0.0101	56	0.27	0.4251	40	0.19	0.4172	96	0.22	-0.1233	106	0.73	0.0019	56	0.46	0.4172	96	0.22	0.0019	56	0.46	0.4251	40	0.19	0.4084	74	0.08	0.4084	74	0.08	0.4251	40	0.19	0.4172	96
-0.0433	120	0.55	0.4084	74	0.08	0.0019	56	0.46	0.4251	40	0.19	0.4084	74	0.08	0.4076	41	0.08	0.0549	66	0.14	-0.0433	120	0.55	0.2362	18	0.43	0.4251	40	0.19	-0.0464	49	0.58	0.0019	56	0.46	0.4076	41	0.08	0.4251	40	0.19	0.4084	74	0.08	-0.0464	49	0.58	0.4251	40
0.0589	97	0.49	0.1366	100	0.22	-0.0484	102	0.08	0.4084	74	0.08	0.4172	96	0.22	0.0019	56	0.46	0.2362	18	0.43	0.0589	97	0.49	-0.0433	120	0.55	0.0019	56	0.46	0.2362	18	0.43	0.1366	100	0.22	0.4251	40	0.19	0.4084	74	0.08	0.0019	56	0.46	0.4251	40	0.19	0.4172	96
0.0589	97	0.49	-0.0484	102	0.08	-0.0484	102	0.08	0.3167	41	0.46	0.4251	40	0.19	0.0363	65	0.28	0.2362	18	0.43	-0.0464	49	0.58	-0.0433	120	0.55	0.0589	97	0.49	-0.0433	120	0.55	-0.0464	49	0.58	0.4172	96	0.22	0.4172	96	0.22	0.4084	74	0.08	0.4251	40	0.19	0.4084	74
0.0589	97	0.49	0.4172	96	0.22	0.0363	65	0.28	0.3167	41	0.46	0.4251	40	0.19	-0.0484	102	0.08	0.2362	18	0.43	-0.0433	120	0.55	-0.1233	106	0.73	0.4172	96	0.22	-0.0484	102	0.08	-0.0433	120	0.55	0.4172	96	0.22	0.4172	96	0.22	0.1366	100	0.22	0.4172	96	0.22	0.1366	100
0.0589	97	0.49	0.4172	96	0.22	0.0363	65	0.28	0.3167	41	0.46	0.4251	40	0.19	-0.0484	102	0.08	0.2362	18	0.43	-0.0433	120	0.55	-0.1233	106	0.73	0.4172	96	0.22	-0.0484	102	0.08	-0.0433	120	0.55	0.4172	96	0.22	0.4172	96	0.22	0.1366	100	0.22	0.4172	96	0.22	0.1366	100
0.0589	97	0.49	0.4251	40	0.19	0.0363	65	0.28	0.3167	41	0.46	0.4251	40	0.19	-0.0484	102	0.08	0.2362	18	0.43	-0.0464	49	0.58	-0.0345	134	0.42	0.0019	56	0.46	-0.0484	102	0.08	-0.0433	120	0.55	0.4172	96	0.22	0.4084	74	0.08	0.0325	93	0.26	0.4084	74	0.08	0.4084	74
0.0589	97	0.49	-0.0345	134	0.42	0.4084	74	0.08	-0.0345	134	0.42	0.4251	40	0.19	-0.0433	120	0.55	0.4251	40	0.19	-0.0101	56	0.27	-0.0345	134	0.42	-0.0101	56	0.27	-0.0345	134	0.42	-0.0464	49	0.58	-0.0101	56	0.27	0.4084	74	0.08	0.4172	96	0.22	0.4076	41	0.08	0.1366	100
0.0589	97	0.49	0.0019	56	0.46	0.0589	97	0.49	-0.0433	120	0.55	0.4084	74	0.08	0.0589	97	0.49	0.4076	41	0.08	0.0363	65	0.28	-0.1233	106	0.73	0.0019	56	0.46	0.0019	56	0.46	0.1366	100	0.22	0.4084	74	0.08	0.4084	74	0.08	0.4084	74	0.08	0.0589	97	0.49	0.4076	41
0.0589	97	0.49	0.4084	74	0.08	-0.0484	102	0.08	0.4076	41	0.08	0.4251	40	0.19	-0.0433	120	0.55	0.4076	41	0.08	0.0589	97	0.49	-0.0484	102	0.08	0.4084	74	0.08	0.1747	94	0.38	-0.0464	49	0.58	0.4172	96	0.22	0.4084	74	0.08	0.4251	40	0.19	0.4084	74	0.08	0.4076	41
0.0589	97	0.49	0.4084	74	0.08	0.0363	65	0.28	0.3167	41	0.46	0.4251	40	0.19	0.0325	93	0.26	0.2362	18	0.43	-0.0433	120	0.55	-0.0345	134	0.42	0.4172	96	0.22	-0.0484	102	0.08	-0.0433	120	0.55	0.4172	96	0.22	0.4084	74	0.08	0.1366	100	0.22	0.4084	74	0.08	0.4084	74
0.0589	97	0.49	0.4084	74	0.08	0.0363	65	0.28	0.3167	41	0.46	0.4251	40	0.19	0.0325	93	0.26	0.2362	18	0.43	-0.0433	120	0.55	-0.0345	134	0.42	0.4172	96	0.22	-0.0484	102	0.08	-0.0433	120	0.55	0.4172	96	0.22	0.4084	74	0.08	0.1366	100	0.22	0.4084	74	0.08	0.4084	74
0.4084	74	0.08	0.0549	66	0.14	-0.0484	102	0.08	-0.0464	49	0.58	0.0019	56	0.46	-0.1233	106	0.73	0.2362	18	0.43	-0.0433	120	0.55	-0.0433	120	0.55	0.0589	97	0.49	-0.0464	49	0.58	0.4172	96	0.22	0.4172	96	0.22	0.4251	40	0.19	0.1366	100	0.22	0.4251	40	0.19	0.4251	40
0.4084	74	0.08	0.0019	56	0.46	0.1366	100	0.22	0.4084	74	0.08	0.0019	56	0.46	0.4172	96	0.22	0.4251	40	0.19	0.0019	56	0.46	0.0589	97	0.49	-0.0464	49	0.58	0.2362	18	0.43	0.1366	100	0.22	0.4172	96	0.22	0.4251	40	0.19	0.4084	74	0.08	0.4172	96	0.22	0.4084	74
0.4084	74	0.08	0.0019	56	0.46	0.4084	74	0.08	0.0589	97	0.49	0.4172	96	0.22	-0.1233	106	0.73	0.4172	96	0.22	-0.0464	49	0.58	-0.0464	49	0.58	0.4251	40	0.19	0.4251	40	0.19	-0.0433	120	0.55	0.4172	96	0.22	0.0589	97	0.49	0.4251	40	0.19	0.1747	94	0.38	0.4084	74
0.4084	74	0.08	0.3167	41	0.46	0.1366	100	0.22	0.0589	97	0.49	0.0019	56	0.46	0.4076	41	0.08	-0.0345	134	0.42	-0.0464	49	0.58	-0.0345	134	0.42	0.0589	97	0.49	0.1366	100	0.22	0.0325	93	0.26	0.4172	96	0.22	0.4084	74	0.08	0.0589	97	0.49	0.4076	41	0.08	0.4084	74
0.3167	41	0.46	-0.0484	102	0.08	0.4172	96	0.22	-0.0433	120	0.55	0.4251	40	0.19	-0.0345	134	0.42	0.4084	74	0.08	0.4076	41	0.08	-0.0433	120	0.55	0.1366	100	0.22	-0.0484	102	0.08	-0.0464	49	0.58	0.4172	96	0.22	0.4172	96	0.22	0.4172	96	0.22	0.4172	96	0.22	0.4084	74
0.3167	41	0.46	0.2362	18	0.43	-0.0433	120	0.55	0.4076	41	0.08	-0.0345	134	0.42	-0.1233	106	0.73	-0.0433	120	0.55	0.0325	93	0.26	-0.0345	134	0.42	0.0019	56	0.46	0.4251	40	0.19	-0.0345	134	0.42	0.0019	56	0.46	0.1366	100	0.22	0.4251	40	0.19	0.0589	97	0.49	0.4251	40
0.00000	0.00000	0.00000	-0.0433	120	0.55	0.2745	20	0.2	0.0589	97	0.49	0.0019	56	0.46	0.4172	96	0.22	0.0019	56	0.46	0.4172	96	0.22	0.4172	96	0.22	-0.0101	56	0.27	0.4251	40	0.19	-0.0484	102	0.08	0.2362	18	0.43	-0.0433	120	0.55	-0.0433	120	0.55	0.0019	56	0.46	0.4084	74
0.00000	0.00000	0.00000	0.0589	97	0.49	-0.0433	120	0.55	0.0589	97	0.49	0.0019	56	0.46	-0.0464	49	0.58	0.3167	41	0.46	0.0363	65	0.28	0.4251	40	0.19	0.4084	74	0.08	-0.0464	49	0.58	0.0325	93	0.26	0.2362	18	0.43	0.0589	97	0.49	-0.1233	106	0.73	-0.1233	106	0.73	0.4251	40
-0.0484	102	0.08	0.4172	96	0.22	-0.0484	102	0.08	0.4076	41	0.08	0.4251	40	0.19	0.1366	100	0.22	0.2362	18	0.43	0.0589	97	0.49	-0.0484	102	0.08	0.0019	56	0.46	0.4076	41	0.08	-0.0464	49	0.58	0.4172	96	0.22	0.1366	100	0.22	0.4251	40	0.19	0.0589	97	0.49	0.4251	40
-0.0484	102	0.08	0.4172	96	0.22	-0.0484	102	0.08	0.4076	41	0.08	0.4251	40	0.19	0.1366	100	0.22	0.2362	18	0.43	0.0589	97	0.49	-0.0484	102	0.08	0.0019	56	0.46	0.4076	41	0.08	-0.0464	49	0.58	0.4172	96	0.22	0.1366	100	0.22	0.4251	40	0.19	0.0589	97	0.49	0.4251	40
-0.0484	102	0.08	0.4172	96	0.22	-0.0484	102	0.08	0.4076	41	0.08	0.4251	40	0.19	-0.0433	120	0.55	0.2362	18	0.43	0.0589	97	0.49	-0.0484	102	0.08	0.0019	56	0.46	0.4076	41	0.08	-0.0464	49	0.58	0.4172	96	0.22	0.1366	100	0.22	0.4251	40	0.19	0.0589	97	0.49	0.4251	40
-0.0484	102	0.08	0.4172	96	0.22	-0.0484	102	0.08	0.4076	41	0.08	0.4251	40	0.19	-0.0433	120	0.55	0.2362	18	0.43	0.0589	97	0.49	-0.0484	102	0.08	0.0019	56	0.46	0.4076	41	0.08	-0.0464	49	0.58	0.4172	96	0.22	0.1366	100	0.22	0.4251	40	0.19	0.0589	97	0.49	0.4251	40
-0.0484	102	0.08	0.4172	96	0.22	-0.0484	102	0.08	0.4076	41	0.08	0.4251	40	0.19	-0.0433	120	0.55	0.2362	18	0.43	0.0589	97	0.49	-0.0484	102	0.08	0.0019	56	0.46	0.4076	41	0.08	-0.0464	49	0.58	0.4172	96	0.22	0.1366	100	0.22	0.4251	40	0.19	0.0589	97	0.49	0.4251	40
-0.0484	102	0.08	0.4172	96	0.22	-0.0484	102	0.08	0.4076	41	0.08	0.4251	40	0.19	-0.0433	120	0.55	0.2362	18	0.43	0.0589	97	0.49	-0.0484	102	0.08	0.0019	56	0.46	0.4076	41	0.08	-0.0464	49	0.58	0.4172	96	0.22	0.1366	100	0.22	0.4251	40	0.19	0.0589	97	0.49	0.4251	40
-0.0484	102	0.08	0.4172	96	0.22	-0.0484	102	0.08	0.4076	41	0.08	0.4251	40	0.19	-0.0433	120	0.55	0.2362	18	0.43	0.0589	97	0.49	-0.0484	102	0.08	0.0019	56	0.46	0.4076	41	0.08	-0.0464	49	0.58	0.4172	96	0.22	0.1366	100	0.22	0.4251	40	0.19	0.0589	97	0.49	0.4251	40
-0.0484	102	0.08	0.4172	96	0.22	-0.0484	102	0.08	0.4076	41	0.08	0.4251	40	0.19	-0.0433	120	0.55	0.2362	18	0.43	0.0589	97	0.49	-0.0484	102	0.08	0.0019	56	0.46	0.4076	41	0.08	-0.0464	49	0.58	0.4172	96	0.22	0.1366	100	0.22	0.4251	40	0.19	0.0589	97	0.49	0.4251	40
-0.0484	102	0.08	0.4172	96	0.22	-0.0484	102	0.08	0.3167	41	0.46	0.4251	40	0.19	-0.0433	120	0.55	0.2362	18	0.43	0.0589	97	0.49	-0.0484	102	0.08	0.0019	56	0.46	0.4076	41	0.08	-0.0464	49	0.58	0.4172	96	0.22	0.1366	100	0.22	0.4251	40	0.19	0.0589	97	0.49	0.4172	96
-0.0484	102	0.08	0.4172	96	0.22	-0.0484	102	0.08	0.3167	41	0.46	0.4251	40	0.19	-0.0433	120	0.55	0.2362	18	0.43	0.0589	97	0.49	-0.0484	102	0.08	0.0019	56	0.46	0.4076	41	0.08	-0.0464	49	0.58	0.4172	96	0.22	0.1366	100	0.22	0.4251	40	0.19	0.0589	97	0.49	0.4172	96
-0.0484	102	0.08	0.0589	97	0.49	-0.0484	102	0.08	0.4076	41	0.08	0.4251	40	0.19	-0.0433	120	0.55	0.4084	74	0.08	-0.0101	56	0.27	-0.0484	102	0.08	0.0589	97	0.49	0.1747	94	0.38	-0.0464	49	0.58	0.4172	96	0.22	0.0589	97	0.49	0.4251	40	0.19	0.1747	94	0.38	-0.0433	120
-0.0484	102	0.08	0.0589	97	0.49	-0.0484	102	0.08	0.4076	41	0.08	0.4251	40	0.19	-0.0433	120	0.55	0.4084	74	0.08	-0.0101	56	0.27	-0.0484	102	0.08	0.0589	97	0.49	0.1747	94	0.38	-0.0464	49	0.58	0.4172	96	0.22	0.0589	97	0.49	0.4251	40	0.19	0.1747	94	0.38	-0.0433	120
-0.0484	102	0.08	0.4084	74	0.08	-0.0484	102	0.08	0.4076	41	0.08	0.4251	40	0.19	0.1366	100	0.22	0.0589	97	0.49	-0.1233	106	0.73	-0.0484	102	0.08	0.1366	100	0.22	0.4251	40	0.19	-0.0464	49	0.58	0.4172	96	0.22	0.0589	97	0.49	0.4251	40	0.19	0.4172	96	0.22	0.4076	41
-0.0484	102	0.08	0.4084	74	0.08	-0.0484	102	0.08	0.4076	41	0.08	0.4251	40	0.19	0.1366	100	0.22	0.3167	41	0.46	-0.1233	106	0.73	-0.0484	102	0.08	0.1366	100	0.22	0.4251	40	0.19	-0.0464	49	0.58	0.4076	41	0.08	0.0589	97	0.49	0.4251	40	0.19	0.4084	74	0.08	0.4172	96
-0.0484	102	0.08	0.4084	74	0.08	-0.0484	102	0.08	0.4076	41	0.08	0.4251	40	0.19	0.1366	100	0.22	0.3167	41	0.46	-0.1233	106	0.73	-0.0484	102	0.08	0.1366	100	0.22	0.4251	40	0.19	-0.0464	49	0.58	0.4076	41	0.08	0.0589	97	0.49	0.4251	40	0.19	0.4084	74	0.08	0.4172	96
-0.0484	102	0.08	0.4084	74	0.08	-0.0484	102	0.08	0.4076	41	0.08	0.4251	40	0.19	0.1366	100	0.22	0.3167	41	0.46	-0.1233	106	0.73	-0.0484	102	0.08	0.1366	100	0.22	0.4251	40	0.19	-0.0464	49	0.58	0.4076	41	0.08	0.0589	97	0.49	0.4251	40	0.19	0.4084	74	0.08	0.4251	40
-0.0484	102	0.08	0.4084	74	0.08	-0.0484	102	0.08	0.4076	41	0.08	0.4251	40	0.19	-0.0464	49	0.58	0.3167	41	0.46	-0.1233	106	0.73	-0.0484	102	0.08	0.1366	100	0.22	0.4251	40	0.19	-0.0464	49	0.58	0.4076	41	0.08	0.0589	97	0.49	0.4251	40	0.19	0.4084	74	0.08	0.0589	97
0.4076	41	0.08	0.0589	97	0.49	-0.1233	106	0.73	0.4084	74	0.08	0.4251	40	0.19	0.4084	74	0.08	0.2362	18	0.43	0.0325	93	0.26	-0.1233	106	0.73	0.0019	56	0.46	0.4084	74	0.08	0.1366	100	0.22	0.4172	96	0.22	0.4084	74	0.08	0.2745	20	0.2	0.4251	40	0.19	0.4084	74
0.0549	66	0.14	0.4084	74	0.08	-0.0484	102	0.08	0.4076	41	0.08	0.4251	40	0.19	0.1366	100	0.22	0.3167	41	0.46	-0.0484	102	0.08	-0.0484	102	0.08	0.1366	100	0.22	0.4251	40	0.19	-0.0464	49	0.58	0.4076	41	0.08	0.0589	97	0.49	0.4251	40	0.19	0.4084	74	0.08	0.4172	96
0.0549	66	0.14	0.4084	74	0.08	-0.0484	102	0.08	0.4076	41	0.08	0.4251	40	0.19	0.1366	100	0.22	0.3167	41	0.46	-0.0484	102	0.08	-0.0484	102	0.08	0.1366	100	0.22	0.4251	40	0.19	-0.0464	49	0.58	0.4076	41	0.08	0.0589	97	0.49	0.4251	40	0.19	0.4084	74	0.08	0.4172	96
0.0549	66	0.14	0.4084	74	0.08	-0.0484	102	0.08	0.4076	41	0.08	0.4251	40	0.19	0.1366	100	0.22	0.3167	41	0.46	-0.0484	102	0.08	-0.0484	102	0.08	0.1366	100	0.22	0.4251	40	0.19	-0.0464	49	0.58	0.4076	41	0.08	0.0589	97	0.49	0.4251	40	0.19	0.4084	74	0.08	0.4172	96
0.0549	66	0.14	0.4084	74	0.08	-0.0484	102	0.08	0.4076	41	0.08	0.4251	40	0.19	0.1366	100	0.22	0.3167	41	0.46	-0.0484	102	0.08	-0.0484	102	0.08	0.1366	100	0.22	0.4251	40	0.19	-0.0464	49	0.58	0.4076	41	0.08	0.0589	97	0.49	0.4251	40	0.19	0.4084	74	0.08	0.4172	96
0.4172	96	0.22	0.0325	93	0.26	-0.1233	106	0.73	0.3167	41	0.46	0.4251	40	0.19	-0.0433	120	0.55	0.2362	18	0.43	0.0325	93	0.26	-0.0484	102	0.08	0.0589	97	0.49	-0.0433	120	0.55	-0.0464	49	0.58	0.4172	96	0.22	0.4084	74	0.08	0.1366	100	0.22	0.4084	74	0.08	0.2745	20
0.4251	40	0.19	0.4084	74	0.08	-0.0484	102	0.08	0.4076	41	0.08	0.4251	40	0.19	0.1366	100	0.22	0.3167	41	0.46	-0.0484	102	0.08	-0.0484	102	0.08	0.1366	100	0.22	0.4251	40	0.19	-0.0464	49	0.58	0.4076	41	0.08	0.0589	97	0.49	0.4251	40	0.19	0.4084	74	0.08	0.4172	96
0.4251	40	0.19	0.4084	74	0.08	-0.0484	102	0.08	0.4076	41	0.08	0.4251	40	0.19	0.1366	100	0.22	0.3167	41	0.46	-0.0484	102	0.08	-0.0484	102	0.08	0.1366	100	0.22	0.4251	40	0.19	-0.0464	49	0.58	0.4076	41	0.08	0.0589	97	0.49	0.4251	40	0.19	0.4084	74	0.08	0.4172	96
0.4251	40	0.19	0.4084	74	0.08	-0.0484	102	0.08	0.4076	41	0.08	0.4251	40	0.19	0.1366	100	0.22	0.3167	41	0.46	-0.0484	102	0.08	-0.0484	102	0.08	0.1366	100	0.22	0.4251	40	0.19	-0.0464	49	0.58	0.4076	41	0.08	0.0589	97	0.49	0.4251	40	0.19	0.4084	74	0.08	0.4172	96
0.4251	40	0.19	0.4084	74	0.08	-0.0484	102	0.08	0.4076	41	0.08	0.4251	40	0.19	0.1366	100	0.22	0.3167	41	0.46	-0.0484	102	0.08	-0.0484	102	0.08	0.1366	100	0.22	0.4251	40	0.19	-0.0464	49	0.58	0.4251	40	0.19	0.0589	97	0.49	0.4251	40	0.19	0.4084	74	0.08	0.4172	96
0.4251	40	0.19	0.4084	74	0.08	-0.0484	102	0.08	0.4076	41	0.08	0.4251	40	0.19	0.1366	100	0.22	0.3167	41	0.46	-0.0484	102	0.08	-0.0484	102	0.08	0.1366	100	0.22	0.4251	40	0.19	-0.0464	49	0.58	0.3167	41	0.46	0.1366	100	0.22	0.4251	40	0.19	0.4084	74	0.08	0.4172	96
0.4251	40	0.19	0.4084	74	0.08	-0.0484	102	0.08	0.4076	41	0.08	0.4251	40	0.19	0.1366	100	0.22	0.3167	41	0.46	-0.0464	49	0.58	-0.0484	102	0.08	0.1366	100	0.22	0.4251	40	0.19	-0.0464	49	0.58	0.4076	41	0.08	0.0589	97	0.49	0.4251	40	0.19	0.4084	74	0.08	0.4172	96
0.4251	40	0.19	0.4084	74	0.08	-0.0484	102	0.08	0.4076	41	0.08	0.4251	40	0.19	0.1366	100	0.22	0.3167	41	0.46	-0.0464	49	0.58	-0.0484	102	0.08	0.1366	100	0.22	0.4251	40	0.19	-0.0464	49	0.58	0.4076	41	0.08	0.0589	97	0.49	0.4251	40	0.19	0.4084	74	0.08	0.4172	96
0.4251	40	0.19	0.4084	74	0.08	-0.0484	102	0.08	0.4076	41	0.08	0.4251	40	0.19	-0.0433	120	0.55	0.3167	41	0.46	-0.0484	102	0.08	-0.0484	102	0.08	0.1366	100	0.22	0.4251	40	0.19	-0.0464	49	0.58	0.4076	41	0.08	0.0589	97	0.49	0.4251	40	0.19	0.4084	74	0.08	0.4172	96
-0.0345	134	0.42	-0.0484	102	0.08	-0.0484	102	0.08	0.3167	41	0.46	0.4172	96	0.22	0.0363	65	0.28	0.2362	18	0.43	-0.0433	120	0.55	-0.1233	106	0.73	0.1366	100	0.22	0.4076	41	0.08	-0.0464	49	0.58	0.4084	74	0.08	0.0589	97	0.49	0.4076	41	0.08	0.2745	20	0.2	0.4084	74
0.0325	93	0.26	0.4172	96	0.22	-0.0484	102	0.08	0.4076	41	0.08	0.4251	40	0.19	0.1366	100	0.22	0.2362	18	0.43	0.0589	97	0.49	-0.0484	102	0.08	0.0019	56	0.46	0.4076	41	0.08	-0.0464	49	0.58	0.4172	96	0.22	0.1366	100	0.22	0.4251	40	0.19	0.0589	97	0.49	0.4251	40
0.0325	93	0.26	0.4172	96	0.22	-0.0484	102	0.08	0.4076	41	0.08	0.4251	40	0.19	-0.0433	120	0.55	0.2362	18	0.43	0.0589	97	0.49	-0.0484	102	0.08	0.0019	56	0.46	0.4076	41	0.08	-0.0464	49	0.58	0.4172	96	0.22	0.1366	100	0.22	0.4251	40	0.19	0.0589	97	0.49	0.4251	40
0.0325	93	0.26	0.4172	96	0.22	-0.0484	102	0.08	0.4076	41	0.08	0.4251	40	0.19	-0.0433	120	0.55	0.2362	18	0.43	0.0589	97	0.49	-0.0484	102	0.08	0.0019	56	0.46	0.4076	41	0.08	-0.0464	49	0.58	0.4172	96	0.22	0.1366	100	0.22	0.4251	40	0.19	0.0589	97	0.49	0.4251	40
0.0325	93	0.26	0.4172	96	0.22	-0.0484	102	0.08	0.4076	41	0.08	0.4251	40	0.19	-0.0433	120	0.55	0.2362	18	0.43	0.0589	97	0.49	-0.0484	102	0.08	0.0019	56	0.46	0.4076	41	0.08	-0.0464	49	0.58	0.4172	96	0.22	0.1366	100	0.22	0.4251	40	0.19	0.0589	97	0.49	0.4251	40
0.1366	100	0.22	0.4172	96	0.22	0.4076	41	0.08	0.4172	96	0.22	0.4172	96	0.22	0.1747	94	0.38	0.0589	97	0.49	0.4172	96	0.22	0.4251	40	0.19	-0.0433	120	0.55	0.2745	20	0.2	0.4172	96	0.22	0.1366	100	0.22	0.4172	96	0.22	0.4251	40	0.19	0.4172	96	0.22	0.1366	100
0.1366	100	0.22	0.4172	96	0.22	0.4076	41	0.08	0.4172	96	0.22	0.4084	74	0.08	0.1747	94	0.38	0.0589	97	0.49	0.1366	100	0.22	0.4251	40	0.19	0.1366	100	0.22	0.4251	40	0.19	0.1366	100	0.22	-0.0464	49	0.58	0.4172	96	0.22	0.4172	96	0.22	0.1747	94	0.38	0.1366	100
0.1366	100	0.22	0.4172	96	0.22	0.3167	41	0.46	0.4172	96	0.22	0.4084	74	0.08	0.4076	41	0.08	0.1366	100	0.22	0.2745	20	0.2	0.4251	40	0.19	0.1366	100	0.22	0.1747	94	0.38	0.1366	100	0.22	-0.0464	49	0.58	0.4084	74	0.08	0.4251	40	0.19	0.4251	40	0.19	0.0589	97
0.1366	100	0.22	0.4251	40	0.19	0.4076	41	0.08	-0.0464	49	0.58	0.1366	100	0.22	0.4251	40	0.19	0.4084	74	0.08	0.4076	41	0.08	0.4251	40	0.19	0.1366	100	0.22	0.2745	20	0.2	0.4251	40	0.19	-0.0464	49	0.58	0.4172	96	0.22	0.4172	96	0.22	0.3167	41	0.46	0.1366	100
0.1366	100	0.22	0.4251	40	0.19	0.4076	41	0.08	0.4084	74	0.08	0.1366	100	0.22	0.1747	94	0.38	0.0589	97	0.49	0.1366	100	0.22	0.4251	40	0.19	-0.0433	120	0.55	-0.0433	120	0.55	0.1747	94	0.38	-0.0464	49	0.58	0.4172	96	0.22	0.1747	94	0.38	0.4251	40	0.19	0.1366	100
0.1366	100	0.22	0.4251	40	0.19	0.4076	41	0.08	0.3167	41	0.46	0.4076	41	0.08	0.4084	74	0.08	0.4172	96	0.22	0.4076	41	0.08	0.4084	74	0.08	0.1366	100	0.22	0.4172	96	0.22	0.1747	94	0.38	-0.0464	49	0.58	0.4172	96	0.22	0.4251	40	0.19	0.4076	41	0.08	0.1366	100
-0.0484	102	0.08	0.4076	41	0.08	0.3167	41	0.46	0.3167	41	0.46	0.0019	56	0.46	0.0589	97	0.49	0.4172	96	0.22	0.4251	40	0.19	0.4076	41	0.08	0.1366	100	0.22	0.4084	74	0.08	0.4251	40	0.19	-0.0464	49	0.58	0.4172	96	0.22	0.1366	100	0.22	0.1366	100	0.22	0.2745	20
-0.0484	102	0.08	0.4076	41	0.08	0.3167	41	0.46	0.3167	41	0.46	0.0019	56	0.46	0.0589	97	0.49	0.4172	96	0.22	0.4251	40	0.19	0.4076	41	0.08	0.1366	100	0.22	0.4084	74	0.08	0.4251	40	0.19	-0.0464	49	0.58	0.4172	96	0.22	0.1366	100	0.22	0.1366	100	0.22	0.2745	20
-0.0484	102	0.08	0.4172	96	0.22	0.4076	41	0.08	0.1366	100	0.22	0.4172	96	0.22	0.4076	41	0.08	0.1366	100	0.22	0.0589	97	0.49	0.4251	40	0.19	-0.0433	120	0.55	-0.0433	120	0.55	0.4251	40	0.19	-0.0464	49	0.58	0.0589	97	0.49	0.4251	40	0.19	0.4251	40	0.19	-0.0433	120
-0.0484	102	0.08	0.4172	96	0.22	0.0363	65	0.28	0.3167	41	0.46	-0.0433	120	0.55	0.4172	96	0.22	0.3167	41	0.46	-0.0464	49	0.58	0.4251	40	0.19	0.0589	97	0.49	0.4084	74	0.08	0.4076	41	0.08	-0.0464	49	0.58	0.4172	96	0.22	0.4251	40	0.19	0.4251	40	0.19	-0.0433	120
-0.0484	102	0.08	0.4251	40	0.19	0.4076	41	0.08	0.4172	96	0.22	-0.0433	120	0.55	0.1747	94	0.38	0.4251	40	0.19	0.0589	97	0.49	0.4076	41	0.08	-0.0433	120	0.55	0.4172	96	0.22	0.4084	74	0.08	-0.0464	49	0.58	0.4172	96	0.22	0.4084	74	0.08	0.4172	96	0.22	0.1366	100
-0.0484	102	0.08	0.4084	74	0.08	0.4076	41	0.08	0.1366	100	0.22	0.4084	74	0.08	0.4251	40	0.19	0.0589	97	0.49	0.0589	97	0.49	0.4172	96	0.22	0.1366	100	0.22	0.0589	97	0.49	0.1366	100	0.22	-0.0464	49	0.58	0.4172	96	0.22	0.4172	96	0.22	0.1747	94	0.38	0.1366	100
0.4076	41	0.08	0.4251	40	0.19	0.3167	41	0.46	0.4084	74	0.08	0.4076	41	0.08	0.1747	94	0.38	0.4084	74	0.08	0.4172	96	0.22	0.4251	40	0.19	0.0589	97	0.49	-0.0433	120	0.55	0.1366	100	0.22	-0.0464	49	0.58	0.4172	96	0.22	0.4172	96	0.22	0.4251	40	0.19	0.1366	100
-0.0464	49	0.58	0.4251	40	0.19	0.4076	41	0.08	0.4172	96	0.22	0.4172	96	0.22	0.4084	74	0.08	0.0589	97	0.49	0.4172	96	0.22	0.4251	40	0.19	-0.0433	120	0.55	0.4084	74	0.08	0.4084	74	0.08	-0.0464	49	0.58	0.4172	96	0.22	0.4084	74	0.08	0.0589	97	0.49	0.1366	100
-0.0464	49	0.58	0.4251	40	0.19	0.4251	40	0.19	0.3167	41	0.46	0.0589	97	0.49	0.1747	94	0.38	0.4084	74	0.08	-0.0433	120	0.55	0.4251	40	0.19	0.1366	100	0.22	-0.0464	49	0.58	0.4251	40	0.19	-0.0464	49	0.58	0.1747	94	0.38	0.4172	96	0.22	0.4076	41	0.08	0.2745	20
-0.0464	49	0.58	0.4084	74	0.08	0.4076	41	0.08	0.4084	74	0.08	0.1366	100	0.22	0.1747	94	0.38	-0.0433	120	0.55	0.4172	96	0.22	0.4251	40	0.19	-0.0433	120	0.55	0.4084	74	0.08	0.4172	96	0.22	-0.0464	49	0.58	0.1747	94	0.38	0.4172	96	0.22	0.1366	100	0.22	0.1366	100
-0.0464	49	0.58	0.4084	74	0.08	0.3167	41	0.46	0.4172	96	0.22	-0.0464	49	0.58	0.4251	40	0.19	0.1366	100	0.22	0.4084	74	0.08	0.1366	100	0.22	0.1366	100	0.22	0.4084	74	0.08	0.4084	74	0.08	-0.0464	49	0.58	0.4172	96	0.22	0.4084	74	0.08	0.4172	96	0.22	0.1366	100
0.4172	96	0.22	0.4251	40	0.19	0.4251	40	0.19	0.4172	96	0.22	0.4172	96	0.22	0.4084	74	0.08	0.2362	18	0.43	0.4076	41	0.08	0.4076	41	0.08	0.1366	100	0.22	0.4172	96	0.22	0.4076	41	0.08	-0.0464	49	0.58	0.4172	96	0.22	0.4084	74	0.08	0.4172	96	0.22	0.1366	100
-0.0101	56	0.27	0.4251	40	0.19	0.4076	41	0.08	0.1366	100	0.22	0.1366	100	0.22	0.4084	74	0.08	-0.0433	120	0.55	0.4084	74	0.08	0.4076	41	0.08	0.1366	100	0.22	-0.0464	49	0.58	0.4251	40	0.19	-0.0464	49	0.58	0.4172	96	0.22	0.4251	40	0.19	0.4251	40	0.19	-0.0464	49
-0.0101	56	0.27	0.4251	40	0.19	0.4076	41	0.08	0.4172	96	0.22	-0.0433	120	0.55	0.4084	74	0.08	-0.0433	120	0.55	0.4084	74	0.08	0.4251	40	0.19	-0.0433	120	0.55	-0.0433	120	0.55	0.4251	40	0.19	-0.0464	49	0.58	0.4172	96	0.22	0.4084	74	0.08	0.4251	40	0.19	0.1366	100
-0.0101	56	0.27	-0.0345	134	0.42	0.4251	40	0.19	0.0589	97	0.49	0.3167	41	0.46	-0.0345	134	0.42	0.1747	94	0.38	0.3167	41	0.46	0.1366	100	0.22	0.1366	100	0.22	0.4076	41	0.08	0.0589	97	0.49	0.3167	41	0.46	-0.1233	106	0.73	0.1366	100	0.22	0.4084	74	0.08	0.2362	18
0.4251	40	0.19	0.3167	41	0.46	0.4084	74	0.08	0.0589	97	0.49	0.4172	96	0.22	0.4076	41	0.08	-0.0433	120	0.55	0.4251	40	0.19	0.4251	40	0.19	0.0589	97	0.49	-0.0464	49	0.58	0.4084	74	0.08	-0.0464	49	0.58	0.4084	74	0.08	0.4251	40	0.19	0.4251	40	0.19	-0.0433	120
-0.0345	134	0.42	0.4251	40	0.19	0.3167	41	0.46	0.4076	41	0.08	-0.0464	49	0.58	0.0589	97	0.49	0.2745	20	0.2	0.4251	40	0.19	0.1366	100	0.22	0.1366	100	0.22	-0.0464	49	0.58	-0.0433	120	0.55	0.1366	100	0.22	0.1366	100	0.22	-0.0464	49	0.58	0.4172	96	0.22	0.0589	97
-0.0345	134	0.42	0.4084	74	0.08	0.4076	41	0.08	0.4172	96	0.22	0.4172	96	0.22	0.1747	94	0.38	0.4084	74	0.08	0.4084	74	0.08	0.4251	40	0.19	-0.0433	120	0.55	0.2745	20	0.2	0.1747	94	0.38	0.1366	100	0.22	0.4172	96	0.22	0.4251	40	0.19	0.4251	40	0.19	0.1366	100
-0.0345	134	0.42	0.4084	74	0.08	0.4076	41	0.08	0.4084	74	0.08	0.4084	74	0.08	0.1747	94	0.38	0.1366	100	0.22	0.0589	97	0.49	0.2745	20	0.2	-0.0433	120	0.55	0.1366	100	0.22	0.4172	96	0.22	-0.0464	49	0.58	0.4251	40	0.19	0.4251	40	0.19	0.2362	18	0.43	0.2745	20
0.0019	56	0.46	0.4172	96	0.22	0.1747	94	0.38	0.4172	96	0.22	0.1366	100	0.22	0.4084	74	0.08	0.1366	100	0.22	-0.0433	120	0.55	0.1366	100	0.22	0.0589	97	0.49	0.1366	100	0.22	0.4084	74	0.08	-0.0464	49	0.58	0.4172	96	0.22	0.4251	40	0.19	0.4251	40	0.19	-0.0464	49
0.0019	56	0.46	0.4251	40	0.19	0.4076	41	0.08	0.4076	41	0.08	-0.0433	120	0.55	0.4084	74	0.08	0.4084	74	0.08	0.4251	40	0.19	0.4172	96	0.22	0.4251	40	0.19	0.4172	96	0.22	0.1366	100	0.22	0.2745	20	0.2	0.4084	74	0.08	0.1366	100	0.22	0.1747	94	0.38	0.1366	100
0.0019	56	0.46	0.4251	40	0.19	0.4076	41	0.08	0.4172	96	0.22	0.2745	20	0.2	0.1747	94	0.38	0.2745	20	0.2	0.4084	74	0.08	0.4172	96	0.22	-0.0433	120	0.55	-0.0433	120	0.55	0.4084	74	0.08	-0.0464	49	0.58	0.4172	96	0.22	0.4084	74	0.08	0.4172	96	0.22	0.1366	100
0.0019	56	0.46	0.4251	40	0.19	0.4076	41	0.08	0.4172	96	0.22	-0.0464	49	0.58	0.4172	96	0.22	0.4251	40	0.19	-0.0433	120	0.55	0.4172	96	0.22	-0.1233	106	0.73	0.4084	74	0.08	0.4172	96	0.22	-0.0464	49	0.58	0.1747	94	0.38	0.4251	40	0.19	0.1747	94	0.38	0.0589	97
0.0019	56	0.46	0.4251	40	0.19	0.4076	41	0.08	0.4172	96	0.22	0.0589	97	0.49	0.1747	94	0.38	0.2745	20	0.2	0.0589	97	0.49	0.4172	96	0.22	-0.0433	120	0.55	-0.0433	120	0.55	0.4084	74	0.08	-0.0464	49	0.58	0.4172	96	0.22	0.4084	74	0.08	0.4172	96	0.22	0.1366	100
0.0019	56	0.46	0.4251	40	0.19	0.4076	41	0.08	0.4084	74	0.08	0.2745	20	0.2	0.1747	94	0.38	0.2745	20	0.2	0.0589	97	0.49	0.4172	96	0.22	-0.0433	120	0.55	0.2745	20	0.2	0.2745	20	0.2	-0.0464	49	0.58	0.4172	96	0.22	0.4076	41	0.08	0.4084	74	0.08	0.1366	100
0.0019	56	0.46	0.4251	40	0.19	0.4076	41	0.08	0.4084	74	0.08	0.2745	20	0.2	0.1747	94	0.38	0.2745	20	0.2	0.0589	97	0.49	0.4172	96	0.22	-0.0433	120	0.55	0.2745	20	0.2	0.2745	20	0.2	-0.0464	49	0.58	0.4172	96	0.22	0.4076	41	0.08	0.4084	74	0.08	0.1366	100
0.0019	56	0.46	0.4251	40	0.19	0.4076	41	0.08	0.4084	74	0.08	0.2745	20	0.2	0.1747	94	0.38	0.2745	20	0.2	0.0589	97	0.49	0.4172	96	0.22	-0.0433	120	0.55	-0.0433	120	0.55	0.2745	20	0.2	-0.0464	49	0.58	0.4172	96	0.22	0.4076	41	0.08	0.4084	74	0.08	0.1366	100
0.0019	56	0.46	0.4251	40	0.19	0.4076	41	0.08	0.4084	74	0.08	0.2745	20	0.2	0.1747	94	0.38	0.2745	20	0.2	0.0589	97	0.49	0.4172	96	0.22	-0.0433	120	0.55	-0.0433	120	0.55	0.2745	20	0.2	-0.0464	49	0.58	0.4172	96	0.22	0.4076	41	0.08	0.4084	74	0.08	0.1366	100
0.0019	56	0.46	0.4251	40	0.19	0.4076	41	0.08	0.4084	74	0.08	0.2745	20	0.2	0.1747	94	0.38	0.2745	20	0.2	0.0589	97	0.49	0.4172	96	0.22	-0.0433	120	0.55	-0.0433	120	0.55	0.2745	20	0.2	-0.0464	49	0.58	0.4172	96	0.22	0.4076	41	0.08	0.4084	74	0.08	0.1366	100
0.0019	56	0.46	0.4251	40	0.19	0.4076	41	0.08	0.4084	74	0.08	0.2745	20	0.2	0.1747	94	0.38	0.2745	20	0.2	0.0589	97	0.49	0.4172	96	0.22	-0.0433	120	0.55	-0.0433	120	0.55	0.2745	20	0.2	-0.0464	49	0.58	0.4172	96	0.22	0.4076	41	0.08	0.4084	74	0.08	0.1366	100
0.0019	56	0.46	0.4251	40	0.19	0.4076	41	0.08	0.4084	74	0.08	0.2745	20	0.2	0.1747	94	0.38	0.2745	20	0.2	0.0589	97	0.49	0.4172	96	0.22	-0.0433	120	0.55	-0.0433	120	0.55	0.2745	20	0.2	-0.0464	49	0.58	0.4172	96	0.22	0.4076	41	0.08	0.4084	74	0.08	0.1366	100
0.0019	56	0.46	0.4251	40	0.19	0.4076	41	0.08	0.4084	74	0.08	0.0589	97	0.49	0.1747	94	0.38	0.1366	100	0.22	0.0589	97	0.49	0.4172	96	0.22	0.1366	100	0.22	0.2745	20	0.2	0.1366	100	0.22	-0.0464	49	0.58	0.4172	96	0.22	0.4076	41	0.08	0.4251	40	0.19	-0.0433	120
0.0019	56	0.46	0.4251	40	0.19	0.3167	41	0.46	-0.0433	120	0.55	0.4172	96	0.22	0.4251	40	0.19	-0.0433	120	0.55	0.1366	100	0.22	0.4251	40	0.19	0.0589	97	0.49	0.4172	96	0.22	0.4251	40	0.19	-0.0464	49	0.58	0.1747	94	0.38	0.4172	96	0.22	0.1747	94	0.38	0.1366	100
0.0019	56	0.46	0.4251	40	0.19	0.3167	41	0.46	-0.0433	120	0.55	0.4172	96	0.22	0.4251	40	0.19	-0.0433	120	0.55	0.1366	100	0.22	0.4251	40	0.19	0.0589	97	0.49	0.4172	96	0.22	0.4251	40	0.19	-0.0464	49	0.58	0.1747	94	0.38	0.4172	96	0.22	0.1747	94	0.38	0.1366	100
0.0019	56	0.46	0.4251	40	0.19	0.3167	41	0.46	-0.0433	120	0.55	0.4172	96	0.22	0.4251	40	0.19	-0.0433	120	0.55	0.1366	100	0.22	0.4251	40	0.19	0.0589	97	0.49	0.4172	96	0.22	0.4251	40	0.19	-0.0464	49	0.58	0.1747	94	0.38	0.4172	96	0.22	0.1747	94	0.38	0.1366	100
0.0019	56	0.46	0.4251	40	0.19	0.3167	41	0.46	-0.0433	120	0.55	0.4172	96	0.22	0.4251	40	0.19	-0.0433	120	0.55	0.1366	100	0.22	0.4251	40	0.19	0.0589	97	0.49	0.4172	96	0.22	0.4251	40	0.19	-0.0464	49	0.58	0.1747	94	0.38	0.4172	96	0.22	0.1747	94	0.38	0.1366	100
0.0019	56	0.46	0.4251	40	0.19	0.3167	41	0.46	-0.0433	120	0.55	0.4172	96	0.22	0.4251	40	0.19	-0.0433	120	0.55	0.1366	100	0.22	0.4251	40	0.19	0.0589	97	0.49	0.4172	96	0.22	0.4251	40	0.19	-0.0464	49	0.58	0.1747	94	0.38	0.4172	96	0.22	0.1747	94	0.38	0.1366	100
0.0019	56	0.46	0.4251	40	0.19	0.3167	41	0.46	-0.0433	120	0.55	0.4172	96	0.22	0.4251	40	0.19	-0.0433	120	0.55	0.1366	100	0.22	0.4251	40	0.19	0.0589	97	0.49	0.4172	96	0.22	0.4251	40	0.19	-0.0464	49	0.58	0.1747	94	0.38	0.4084	74	0.08	0.1747	94	0.38	0.1366	100
0.0019	56	0.46	0.4251	40	0.19	0.3167	41	0.46	-0.0433	120	0.55	0.4172	96	0.22	0.4251	40	0.19	-0.0433	120	0.55	0.0589	97	0.49	0.4172	96	0.22	0.0589	97	0.49	0.4172	96	0.22	0.4251	40	0.19	-0.0464	49	0.58	0.1747	94	0.38	0.4076	41	0.08	0.1747	94	0.38	0.1366	100
0.0019	56	0.46	0.4251	40	0.19	0.3167	41	0.46	-0.0433	120	0.55	0.4172	96	0.22	0.4251	40	0.19	-0.0433	120	0.55	0.0589	97	0.49	0.4172	96	0.22	0.0589	97	0.49	0.4172	96	0.22	0.4251	40	0.19	-0.0464	49	0.58	0.1747	94	0.38	0.4251	40	0.19	0.1747	94	0.38	-0.0464	49
0.0019	56	0.46	0.4084	74	0.08	0.4076	41	0.08	0.0589	97	0.49	0.4251	40	0.19	0.4076	41	0.08	0.1366	100	0.22	0.2745	20	0.2	0.4251	40	0.19	0.1366	100	0.22	-0.0464	49	0.58	0.4172	96	0.22	-0.0464	49	0.58	0.4172	96	0.22	0.1366	100	0.22	0.4251	40	0.19	0.2745	20
-0.0433	120	0.55	0.1366	100	0.22	0.4076	41	0.08	0.4084	74	0.08	0.1366	100	0.22	-0.0464	49	0.58	-0.0464	49	0.58	0.1366	100	0.22	0.1747	94	0.38	0.1366	100	0.22	0.1366	100	0.22	0.1747	94	0.38	0.2745	20	0.2	-0.0464	49	0.58	0.4076	41	0.08	0.4076	41	0.08	0.2745	20
-0.0433	120	0.55	0.4251	40	0.19	0.4076	41	0.08	0.4172	96	0.22	0.4084	74	0.08	0.4172	96	0.22	0.0589	97	0.49	0.4251	40	0.19	0.4076	41	0.08	0.2745	20	0.2	-0.0433	120	0.55	0.4172	96	0.22	-0.0464	49	0.58	0.4172	96	0.22	0.4251	40	0.19	0.4251	40	0.19	0.1366	100
0.0589	97	0.49	0.4172	96	0.22	0.3167	41	0.46	0.1366	100	0.22	0.4084	74	0.08	0.4251	40	0.19	0.0589	97	0.49	-0.0433	120	0.55	0.1366	100	0.22	0.1366	100	0.22	-0.0433	120	0.55	0.4084	74	0.08	-0.0464	49	0.58	0.4172	96	0.22	0.0589	97	0.49	0.1747	94	0.38	0.1366	100
0.0589	97	0.49	0.4172	96	0.22	0.3167	41	0.46	0.4172	96	0.22	0.4084	74	0.08	-0.0433	120	0.55	0.1366	100	0.22	-0.0433	120	0.55	0.1366	100	0.22	-0.0433	120	0.55	0.4084	74	0.08	0.4172	96	0.22	-0.0464	49	0.58	0.4084	74	0.08	0.4172	96	0.22	0.4172	96	0.22	0.1366	100
0.0589	97	0.49	0.4172	96	0.22	0.3167	41	0.46	0.4172	96	0.22	0.4084	74	0.08	-0.0433	120	0.55	0.1366	100	0.22	-0.0433	120	0.55	0.1366	100	0.22	-0.0433	120	0.55	0.4084	74	0.08	0.4172	96	0.22	-0.0464	49	0.58	0.4084	74	0.08	0.4172	96	0.22	0.4172	96	0.22	0.1366	100
0.0589	97	0.49	0.4172	96	0.22	0.3167	41	0.46	0.4172	96	0.22	0.4084	74	0.08	-0.0433	120	0.55	0.1366	100	0.22	-0.0433	120	0.55	0.1366	100	0.22	-0.0433	120	0.55	0.4084	74	0.08	0.4172	96	0.22	-0.0464	49	0.58	0.4084	74	0.08	0.4172	96	0.22	0.4172	96	0.22	0.1366	100
0.0589	97	0.49	0.4172	96	0.22	0.3167	41	0.46	0.4172	96	0.22	0.4084	74	0.08	-0.0433	120	0.55	0.1366	100	0.22	-0.0433	120	0.55	0.1366	100	0.22	-0.0433	120	0.55	0.4084	74	0.08	0.4172	96	0.22	-0.0464	49	0.58	0.4084	74	0.08	0.4172	96	0.22	0.4172	96	0.22	0.1366	100
0.0589	97	0.49	0.4172	96	0.22	0.3167	41	0.46	0.4172	96	0.22	0.4084	74	0.08	-0.0433	120	0.55	0.1366	100	0.22	-0.0433	120	0.55	0.1366	100	0.22	-0.0433	120	0.55	0.4084	74	0.08	0.4172	96	0.22	-0.0464	49	0.58	0.4084	74	0.08	0.4172	96	0.22	0.4172	96	0.22	0.1366	100
0.0589	97	0.49	0.4172	96	0.22	0.3167	41	0.46	0.4172	96	0.22	0.4084	74	0.08	-0.0433	120	0.55	0.1366	100	0.22	-0.0433	120	0.55	0.1366	100	0.22	-0.0433	120	0.55	0.4084	74	0.08	0.4172	96	0.22	-0.0464	49	0.58	0.4084	74	0.08	0.4172	96	0.22	0.4172	96	0.22	0.1366	100
0.0589	97	0.49	0.4172	96	0.22	0.3167	41	0.46	0.4172	96	0.22	0.4084	74	0.08	-0.0433	120	0.55	0.1366	100	0.22	-0.0433	120	0.55	0.1366	100	0.22	-0.0433	120	0.55	0.4084	74	0.08	0.4172	96	0.22	-0.0464	49	0.58	0.4084	74	0.08	0.4172	96	0.22	0.4172	96	0.22	0.1366	100
0.0589	97	0.49	0.4172	96	0.22	0.3167	41	0.46	0.4084	74	0.08	0.4084	74	0.08	0.4251	40	0.19	0.1366	100	0.22	-0.0433	120	0.55	0.4251	40	0.19	-0.0433	120	0.55	0.2745	20	0.2	0.4084	74	0.08	-0.0464	49	0.58	0.4172	96	0.22	0.4084	74	0.08	0.1747	94	0.38	0.1366	100
0.0589	97	0.49	0.4084	74	0.08	0.0325	93	0.26	0.4172	96	0.22	0.4172	96	0.22	0.4076	41	0.08	0.3167	41	0.46	-0.0433	120	0.55	0.4251	40	0.19	-0.0433	120	0.55	-0.0464	49	0.58	0.4084	74	0.08	-0.0464	49	0.58	0.4172	96	0.22	0.4084	74	0.08	0.4251	40	0.19	-0.0433	120
0.0589	97	0.49	0.4084	74	0.08	0.0363	65	0.28	0.4172	96	0.22	0.4172	96	0.22	0.4076	41	0.08	0.3167	41	0.46	-0.0433	120	0.55	0.4251	40	0.19	-0.0433	120	0.55	-0.0464	49	0.58	0.4084	74	0.08	-0.0464	49	0.58	0.4172	96	0.22	0.4084	74	0.08	0.4251	40	0.19	-0.0433	120
0.0589	97	0.49	0.4084	74	0.08	0.3167	41	0.46	0.1366	100	0.22	0.1366	100	0.22	0.4172	96	0.22	-0.0433	120	0.55	0.4084	74	0.08	0.4251	40	0.19	-0.0433	120	0.55	0.3167	41	0.46	0.4251	40	0.19	-0.0464	49	0.58	0.4172	96	0.22	0.4172	96	0.22	0.4251	40	0.19	0.1366	100
0.0589	97	0.49	0.4084	74	0.08	0.3167	41	0.46	0.1366	100	0.22	0.4172	96	0.22	0.4251	40	0.19	0.1366	100	0.22	0.0589	97	0.49	0.4251	40	0.19	0.1366	100	0.22	0.4084	74	0.08	0.2745	20	0.2	-0.0464	49	0.58	0.4172	96	0.22	0.4172	96	0.22	0.1747	94	0.38	0.1366	100
0.0589	97	0.49	0.4084	74	0.08	0.3167	41	0.46	0.4172	96	0.22	0.4251	40	0.19	0.4251	40	0.19	0.1366	100	0.22	0.2745	20	0.2	0.0589	97	0.49	0.1366	100	0.22	-0.0433	120	0.55	0.4251	40	0.19	-0.0464	49	0.58	0.4172	96	0.22	0.4172	96	0.22	0.1747	94	0.38	0.0589	97
0.4084	74	0.08	-0.0464	49	0.58	0.4076	41	0.08	0.4172	96	0.22	0.4251	40	0.19	0.4084	74	0.08	0.2745	20	0.2	0.1366	100	0.22	0.4076	41	0.08	0.1366	100	0.22	-0.0433	120	0.55	0.2745	20	0.2	-0.0464	49	0.58	0.4172	96	0.22	0.4251	40	0.19	0.1747	94	0.38	-0.0433	120
0.4084	74	0.08	-0.0464	49	0.58	0.4251	40	0.19	0.0589	97	0.49	0.3167	41	0.46	0.0019	56	0.46	-0.1233	106	0.73	0.1366	100	0.22	-0.1233	106	0.73	0.0363	65	0.28	0.4251	40	0.19	-0.0484	102	0.08	0.4076	41	0.08	0.4076	41	0.08	0.0363	65	0.28	0.0549	66	0.14	0.4251	40
0.4084	74	0.08	0.0549	66	0.14	0.0019	56	0.46	0.0549	66	0.14	0.4084	74	0.08	0.0589	97	0.49	0.3167	41	0.46	0.4251	40	0.19	0.4084	74	0.08	0.0325	93	0.26	0.0549	66	0.14	0.0325	93	0.26	-0.0464	49	0.58	-0.0101	56	0.27	0.4084	74	0.08	-0.0101	56	0.27	0.0363	65
0.4084	74	0.08	-0.0433	120	0.55	0.4172	96	0.22	-0.0484	102	0.08	0.0589	97	0.49	-0.0484	102	0.08	0.0589	97	0.49	0.4172	96	0.22	-0.0433	120	0.55	0.4172	96	0.22	-0.0433	120	0.55	0.4172	96	0.22	0.0019	56	0.46	0.1366	100	0.22	0.4251	40	0.19	0.4172	96	0.22	0.1366	100
0.2362	18	0.43	0.4251	40	0.19	0.3167	41	0.46	0.4172	96	0.22	0.4076	41	0.08	0.4084	74	0.08	0.2745	20	0.2	0.4251	40	0.19	0.1747	94	0.38	-0.0464	49	0.58	-0.0433	120	0.55	0.4251	40	0.19	-0.0464	49	0.58	0.4172	96	0.22	0.4084	74	0.08	0.4251	40	0.19	-0.0464	49
0.00000	0.00000	0.00000	0.1366	100	0.22	0.1366	100	0.22	0.4076	41	0.08	0.4251	40	0.19	0.1366	100	0.22	0.4084	74	0.08	0.0589	97	0.49	0.2745	20	0.2	0.4251	40	0.19	0.1366	100	0.22	-0.0433	120	0.55	0.4172	96	0.22	-0.0464	49	0.58	0.4084	74	0.08	0.0589	97	0.49	0.4251	40
0.00000	0.00000	0.00000	0.1366	100	0.22	-0.0464	49	0.58	0.1366	100	0.22	-0.0464	49	0.58	0.0019	56	0.46	0.0019	56	0.46	0.4084	74	0.08	-0.1233	106	0.73	0.0363	65	0.28	0.4172	96	0.22	-0.0101	56	0.27	0.4251	40	0.19	-0.0101	56	0.27	0.0325	93	0.26	0.4084	74	0.08	-0.1233	106
0.00000	0.00000	0.00000	0.1366	100	0.22	0.4251	40	0.19	0.4251	40	0.19	0.4172	96	0.22	-0.0433	120	0.55	0.1747	94	0.38	0.3167	41	0.46	0.4172	96	0.22	0.4251	40	0.19	0.1366	100	0.22	0.0589	97	0.49	0.2745	20	0.2	-0.0464	49	0.58	0.4172	96	0.22	0.4251	40	0.19	0.4251	40
0.00000	0.00000	0.00000	0.1366	100	0.22	0.4251	40	0.19	0.3167	41	0.46	0.4172	96	0.22	0.1747	94	0.38	0.4172	96	0.22	-0.0433	120	0.55	0.4084	74	0.08	0.1747	94	0.38	0.1366	100	0.22	0.1747	94	0.38	0.4251	40	0.19	-0.0464	49	0.58	0.4172	96	0.22	0.4076	41	0.08	0.1747	94
0.00000	0.00000	0.00000	0.1366	100	0.22	0.0589	97	0.49	0.4076	41	0.08	0.4251	40	0.19	0.1366	100	0.22	0.1747	94	0.38	0.0589	97	0.49	0.4084	74	0.08	0.4251	40	0.19	0.1366	100	0.22	0.4084	74	0.08	0.4251	40	0.19	0.1366	100	0.22	0.4172	96	0.22	0.4172	96	0.22	0.2745	20
0.00000	0.00000	0.00000	-0.1233	106	0.73	0.4251	40	0.19	0.4076	41	0.08	0.4172	96	0.22	-0.0464	49	0.58	0.1366	100	0.22	0.2745	20	0.2	0.1366	100	0.22	0.0589	97	0.49	0.1366	100	0.22	0.1366	100	0.22	0.4251	40	0.19	-0.0464	49	0.58	0.4172	96	0.22	0.4084	74	0.08	0.4251	40
0.00000	0.00000	0.00000	-0.0484	102	0.08	0.4076	41	0.08	0.2745	20	0.2	0.0019	56	0.46	0.0019	56	0.46	-0.0101	56	0.27	-0.0484	102	0.08	-0.0484	102	0.08	0.4251	40	0.19	-0.0433	120	0.55	0.4251	40	0.19	0.4172	96	0.22	0.1366	100	0.22	0.4172	96	0.22	0.4172	96	0.22	-0.0464	49
0.00000	0.00000	0.00000	-0.0484	102	0.08	0.4251	40	0.19	0.4076	41	0.08	0.4172	96	0.22	0.0019	56	0.46	0.4076	41	0.08	0.1366	100	0.22	0.4172	96	0.22	0.4084	74	0.08	-0.0433	120	0.55	0.2745	20	0.2	0.4251	40	0.19	-0.0464	49	0.58	0.4172	96	0.22	0.4251	40	0.19	0.4076	41
0.00000	0.00000	0.00000	-0.0484	102	0.08	0.4251	40	0.19	0.3167	41	0.46	0.4084	74	0.08	-0.0464	49	0.58	0.1747	94	0.38	0.2745	20	0.2	-0.0433	120	0.55	-0.0433	120	0.55	0.1366	100	0.22	0.4251	40	0.19	0.4084	74	0.08	0.1366	100	0.22	0.1747	94	0.38	0.4251	40	0.19	0.1366	100
0.00000	0.00000	0.00000	-0.0484	102	0.08	0.4251	40	0.19	0.3167	41	0.46	0.3167	41	0.46	0.1366	100	0.22	0.4172	96	0.22	0.1366	100	0.22	0.4251	40	0.19	0.4251	40	0.19	0.1366	100	0.22	0.4084	74	0.08	0.4172	96	0.22	-0.0464	49	0.58	0.4172	96	0.22	0.4076	41	0.08	0.4084	74
0.00000	0.00000	0.00000	0.4076	41	0.08	0.1366	100	0.22	0.4076	41	0.08	0.3167	41	0.46	0.0589	97	0.49	0.4084	74	0.08	0.4084	74	0.08	0.4172	96	0.22	0.4251	40	0.19	-0.0433	120	0.55	0.4251	40	0.19	0.4172	96	0.22	-0.0464	49	0.58	0.4172	96	0.22	-0.0464	49	0.58	0.4172	96
0.00000	0.00000	0.00000	0.4076	41	0.08	0.4251	40	0.19	0.0325	93	0.26	0.4172	96	0.22	0.4076	41	0.08	0.4251	40	0.19	0.2745	20	0.2	-0.0433	120	0.55	0.4251	40	0.19	-0.0433	120	0.55	0.1366	100	0.22	0.4076	41	0.08	-0.0464	49	0.58	0.4172	96	0.22	0.4251	40	0.19	0.4251	40
0.00000	0.00000	0.00000	0.4076	41	0.08	0.4251	40	0.19	0.3167	41	0.46	0.4172	96	0.22	0.0589	97	0.49	0.1747	94	0.38	0.4084	74	0.08	0.4084	74	0.08	0.4251	40	0.19	-0.0433	120	0.55	-0.0464	49	0.58	0.4076	41	0.08	-0.0464	49	0.58	0.4172	96	0.22	0.1366	100	0.22	0.4251	40
0.00000	0.00000	0.00000	0.4076	41	0.08	-0.0433	120	0.55	0.4172	96	0.22	0.4084	74	0.08	0.3167	41	0.46	-0.0433	120	0.55	-0.0433	120	0.55	0.4172	96	0.22	0.4076	41	0.08	0.1366	100	0.22	0.0363	65	0.28	0.4251	40	0.19	0.2362	18	0.43	0.1366	100	0.22	0.3167	41	0.46	0.0363	65
0.00000	0.00000	0.00000	-0.0464	49	0.58	0.4251	40	0.19	0.0589	97	0.49	0.4172	96	0.22	0.4172	96	0.22	0.3167	41	0.46	0.4251	40	0.19	0.1366	100	0.22	0.4251	40	0.19	-0.0433	120	0.55	0.4172	96	0.22	0.4251	40	0.19	-0.0464	49	0.58	0.4172	96	0.22	0.4251	40	0.19	0.0589	97
0.00000	0.00000	0.00000	-0.0464	49	0.58	0.4084	74	0.08	0.4076	41	0.08	0.4172	96	0.22	0.4084	74	0.08	0.4076	41	0.08	0.1366	100	0.22	0.4084	74	0.08	0.4251	40	0.19	-0.0433	120	0.55	-0.0464	49	0.58	0.4172	96	0.22	-0.0464	49	0.58	0.4172	96	0.22	0.4251	40	0.19	0.4076	41
0.00000	0.00000	0.00000	0.0549	66	0.14	0.4084	74	0.08	0.4076	41	0.08	0.4172	96	0.22	0.0589	97	0.49	0.4084	74	0.08	-0.0345	134	0.42	0.4084	74	0.08	0.4251	40	0.19	0.1366	100	0.22	0.4172	96	0.22	0.1366	100	0.22	0.1366	100	0.22	0.4172	96	0.22	0.4172	96	0.22	0.4251	40
0.00000	0.00000	0.00000	0.4172	96	0.22	-0.0464	49	0.58	0.1366	100	0.22	0.4084	74	0.08	0.0363	65	0.28	0.4084	74	0.08	-0.0464	49	0.58	0.0363	65	0.28	0.4172	96	0.22	0.0325	93	0.26	-0.0464	49	0.58	-0.0433	120	0.55	-0.1233	106	0.73	0.4251	40	0.19	0.0325	93	0.26	-0.0345	134
0.00000	0.00000	0.00000	0.4172	96	0.22	0.4172	96	0.22	0.4251	40	0.19	0.3167	41	0.46	0.4172	96	0.22	0.1747	94	0.38	0.4172	96	0.22	0.4076	41	0.08	0.4251	40	0.19	0.2745	20	0.2	-0.0433	120	0.55	0.4251	40	0.19	-0.0464	49	0.58	0.3167	41	0.46	0.1366	100	0.22	0.4172	96
0.00000	0.00000	0.00000	0.4172	96	0.22	0.4251	40	0.19	0.4172	96	0.22	0.4084	74	0.08	-0.0345	134	0.42	0.3167	41	0.46	-0.0101	56	0.27	0.0325	93	0.26	0.4172	96	0.22	0.0019	56	0.46	-0.0433	120	0.55	0.0589	97	0.49	-0.0433	120	0.55	0.0589	97	0.49	0.4172	96	0.22	0.1366	100
0.00000	0.00000	0.00000	0.4172	96	0.22	0.4251	40	0.19	0.3167	41	0.46	0.4084	74	0.08	0.4172	96	0.22	0.1747	94	0.38	0.2745	20	0.2	0.2745	20	0.2	0.4251	40	0.19	0.0589	97	0.49	0.3167	41	0.46	0.4172	96	0.22	-0.0464	49	0.58	0.4172	96	0.22	0.1747	94	0.38	0.4172	96
0.00000	0.00000	0.00000	0.4172	96	0.22	-0.0345	134	0.42	0.3167	41	0.46	0.4172	96	0.22	0.2362	18	0.43	-0.0464	49	0.58	0.0589	97	0.49	0.0019	56	0.46	0.1366	100	0.22	-0.0433	120	0.55	-0.0464	49	0.58	0.4076	41	0.08	-0.0464	49	0.58	0.4172	96	0.22	0.4084	74	0.08	0.4251	40
0.00000	0.00000	0.00000	0.4172	96	0.22	0.0325	93	0.26	0.4076	41	0.08	0.3167	41	0.46	0.4076	41	0.08	0.1747	94	0.38	0.0589	97	0.49	0.4084	74	0.08	0.4251	40	0.19	0.1366	100	0.22	0.4084	74	0.08	0.0589	97	0.49	-0.0464	49	0.58	0.4172	96	0.22	0.4251	40	0.19	0.4251	40
0.00000	0.00000	0.00000	-0.0101	56	0.27	0.4251	40	0.19	0.4076	41	0.08	0.4172	96	0.22	-0.0433	120	0.55	0.4084	74	0.08	-0.0433	120	0.55	0.4084	74	0.08	0.4251	40	0.19	0.1366	100	0.22	-0.0464	49	0.58	0.4251	40	0.19	-0.0464	49	0.58	0.4172	96	0.22	0.4251	40	0.19	0.4251	40
0.00000	0.00000	0.00000	-0.0101	56	0.27	0.4251	40	0.19	0.4076	41	0.08	0.4172	96	0.22	-0.0433	120	0.55	0.4084	74	0.08	-0.0433	120	0.55	0.4084	74	0.08	0.4251	40	0.19	0.1366	100	0.22	-0.0464	49	0.58	0.4251	40	0.19	-0.0464	49	0.58	0.4172	96	0.22	0.4251	40	0.19	0.4251	40
0.00000	0.00000	0.00000	-0.0101	56	0.27	0.4251	40	0.19	0.4076	41	0.08	0.4172	96	0.22	-0.0433	120	0.55	0.4084	74	0.08	-0.0433	120	0.55	0.4084	74	0.08	0.4251	40	0.19	-0.0433	120	0.55	-0.0433	120	0.55	0.4251	40	0.19	-0.0464	49	0.58	0.4172	96	0.22	0.4084	74	0.08	0.4251	40
0.00000	0.00000	0.00000	-0.0101	56	0.27	0.4251	40	0.19	0.4076	41	0.08	0.4172	96	0.22	-0.0433	120	0.55	0.4084	74	0.08	-0.0433	120	0.55	0.4084	74	0.08	0.4251	40	0.19	-0.0433	120	0.55	-0.0433	120	0.55	0.4251	40	0.19	-0.0464	49	0.58	0.4172	96	0.22	0.4084	74	0.08	0.4251	40
0.00000	0.00000	0.00000	-0.0101	56	0.27	0.4251	40	0.19	0.4076	41	0.08	0.4172	96	0.22	-0.0433	120	0.55	0.4084	74	0.08	-0.0433	120	0.55	0.4084	74	0.08	0.4251	40	0.19	-0.0433	120	0.55	-0.0433	120	0.55	0.4251	40	0.19	-0.0464	49	0.58	0.4172	96	0.22	0.4084	74	0.08	0.4251	40
0.00000	0.00000	0.00000	-0.0101	56	0.27	0.4251	40	0.19	0.4076	41	0.08	0.4172	96	0.22	-0.0433	120	0.55	0.4084	74	0.08	-0.0433	120	0.55	0.4084	74	0.08	0.4251	40	0.19	-0.0433	120	0.55	-0.0433	120	0.55	0.4251	40	0.19	-0.0464	49	0.58	0.4172	96	0.22	0.4084	74	0.08	0.4251	40
0.00000	0.00000	0.00000	-0.0101	56	0.27	0.4251	40	0.19	0.4076	41	0.08	0.4172	96	0.22	-0.0433	120	0.55	0.4084	74	0.08	-0.0433	120	0.55	0.4084	74	0.08	0.4251	40	0.19	-0.0433	120	0.55	-0.0433	120	0.55	0.4251	40	0.19	-0.0464	49	0.58	0.4172	96	0.22	0.4084	74	0.08	0.4251	40
0.00000	0.00000	0.00000	-0.0101	56	0.27	0.4251	40	0.19	0.4076	41	0.08	0.4172	96	0.22	-0.0433	120	0.55	0.4084	74	0.08	-0.0433	120	0.55	0.4084	74	0.08	0.4251	40	0.19	-0.0433	120	0.55	-0.0433	120	0.55	0.4251	40	0.19	-0.0464	49	0.58	0.4172	96	0.22	0.4084	74	0.08	0.4251	40
0.00000	0.00000	0.00000	-0.0101	56	0.27	0.4251	40	0.19	0.4076	41	0.08	0.4172	96	0.22	-0.0433	120	0.55	0.4084	74	0.08	-0.0433	120	0.55	0.4084	74	0.08	0.4251	40	0.19	-0.0433	120	0.55	-0.0433	120	0.55	0.4251	40	0.19	-0.0464	49	0.58	0.4172	96	0.22	0.4084	74	0.08	0.4251	40
0.00000	0.00000	0.00000	-0.0101	56	0.27	0.4251	40	0.19	0.4076	41	0.08	0.4172	96	0.22	-0.0433	120	0.55	0.4084	74	0.08	-0.0433	120	0.55	0.4084	74	0.08	0.4251	40	0.19	-0.0433	120	0.55	-0.0433	120	0.55	0.4251	40	0.19	-0.0464	49	0.58	0.4172	96	0.22	0.4084	74	0.08	0.4251	40
0.00000	0.00000	0.00000	-0.0101	56	0.27	0.4251	40	0.19	0.4076	41	0.08	0.4172	96	0.22	-0.0433	120	0.55	0.4084	74	0.08	-0.0433	120	0.55	0.4084	74	0.08	0.4251	40	0.19	-0.0433	120	0.55	-0.0433	120	0.55	0.4251	40	0.19	-0.0464	49	0.58	0.4172	96	0.22	0.4084	74	0.08	0.4251	40
0.00000	0.00000	0.00000	-0.0101	56	0.27	0.4251	40	0.19	0.4076	41	0.08	0.4084	74	0.08	-0.0433	120	0.55	0.4084	74	0.08	-0.0433	120	0.55	0.4084	74	0.08	0.4076	41	0.08	0.1366	100	0.22	-0.0464	49	0.58	0.4251	40	0.19	-0.0464	49	0.58	0.4172	96	0.22	0.4251	40	0.19	0.4251	40
0.00000	0.00000	0.00000	-0.0101	56	0.27	0.4251	40	0.19	0.4076	41	0.08	0.4084	74	0.08	-0.0433	120	0.55	0.4084	74	0.08	-0.0433	120	0.55	0.4084	74	0.08	0.4076	41	0.08	0.1366	100	0.22	-0.0464	49	0.58	0.4251	40	0.19	-0.0464	49	0.58	0.4172	96	0.22	0.4251	40	0.19	0.1747	94
0.00000	0.00000	0.00000	-0.0101	56	0.27	0.4251	40	0.19	0.4076	41	0.08	0.4084	74	0.08	-0.0433	120	0.55	0.4084	74	0.08	-0.0433	120	0.55	0.4084	74	0.08	0.4251	40	0.19	-0.0433	120	0.55	-0.0433	120	0.55	0.4251	40	0.19	-0.0464	49	0.58	0.4172	96	0.22	0.4084	74	0.08	0.4251	40
0.00000	0.00000	0.00000	0.4251	40	0.19	0.1366	100	0.22	0.4076	41	0.08	0.3167	41	0.46	0.0589	97	0.49	0.4172	96	0.22	0.1366	100	0.22	0.0589	97	0.49	0.4251	40	0.19	-0.0433	120	0.55	-0.0433	120	0.55	0.4084	74	0.08	-0.0464	49	0.58	0.4172	96	0.22	0.1366	100	0.22	0.4251	40
0.00000	0.00000	0.00000	0.4251	40	0.19	0.1366	100	0.22	0.4076	41	0.08	0.3167	41	0.46	0.0589	97	0.49	0.4172	96	0.22	0.1366	100	0.22	0.0589	97	0.49	0.4251	40	0.19	-0.0433	120	0.55	-0.0433	120	0.55	0.4084	74	0.08	-0.0464	49	0.58	0.4172	96	0.22	0.1366	100	0.22	0.4251	40
0.00000	0.00000	0.00000	0.4251	40	0.19	0.1366	100	0.22	0.4076	41	0.08	0.3167	41	0.46	0.0589	97	0.49	0.4172	96	0.22	0.1366	100	0.22	0.0589	97	0.49	0.4251	40	0.19	-0.0433	120	0.55	-0.0433	120	0.55	0.4084	74	0.08	-0.0464	49	0.58	0.4172	96	0.22	0.1366	100	0.22	0.4251	40
0.00000	0.00000	0.00000	0.4251	40	0.19	0.1366	100	0.22	0.4076	41	0.08	0.3167	41	0.46	0.0589	97	0.49	0.4172	96	0.22	0.1366	100	0.22	0.0589	97	0.49	0.4251	40	0.19	-0.0433	120	0.55	-0.0433	120	0.55	0.4084	74	0.08	-0.0464	49	0.58	0.4172	96	0.22	0.1366	100	0.22	0.4251	40
0.00000	0.00000	0.00000	0.4251	40	0.19	0.1366	100	0.22	0.4076	41	0.08	0.3167	41	0.46	0.0589	97	0.49	0.4172	96	0.22	0.1366	100	0.22	0.0589	97	0.49	0.4251	40	0.19	-0.0433	120	0.55	-0.0433	120	0.55	0.4084	74	0.08	-0.0464	49	0.58	0.4172	96	0.22	0.1366	100	0.22	0.4251	40
0.00000	0.00000	0.00000	0.4251	40	0.19	0.1366	100	0.22	0.4076	41	0.08	0.3167	41	0.46	0.0589	97	0.49	0.4172	96	0.22	0.1366	100	0.22	0.0589	97	0.49	0.4251	40	0.19	-0.0433	120	0.55	-0.0433	120	0.55	0.4084	74	0.08	-0.0464	49	0.58	0.4172	96	0.22	0.1366	100	0.22	0.4251	40
0.00000	0.00000	0.00000	0.4251	40	0.19	0.1366	100	0.22	0.4076	41	0.08	0.3167	41	0.46	0.0589	97	0.49	0.4172	96	0.22	0.1366	100	0.22	0.0589	97	0.49	0.4251	40	0.19	-0.0433	120	0.55	-0.0433	120	0.55	0.4084	74	0.08	-0.0464	49	0.58	0.4172	96	0.22	0.1366	100	0.22	0.4251	40
0.00000	0.00000	0.00000	0.4251	40	0.19	0.1366	100	0.22	0.4076	41	0.08	0.3167	41	0.46	0.0589	97	0.49	0.4172	96	0.22	0.1366	100	0.22	0.0589	97	0.49	0.4251	40	0.19	-0.0433	120	0.55	-0.0433	120	0.55	0.4084	74	0.08	-0.0464	49	0.58	0.4172	96	0.22	0.1366	100	0.22	0.4251	40
0.00000	0.00000	0.00000	0.4251	40	0.19	0.1366	100	0.22	0.4076	41	0.08	0.3167	41	0.46	0.0589	97	0.49	0.4084	74	0.08	0.1366	100	0.22	0.0589	97	0.49	0.4251	40	0.19	-0.0433	120	0.55	-0.0433	120	0.55	0.4084	74	0.08	-0.0464	49	0.58	0.4172	96	0.22	0.1366	100	0.22	0.4251	40
0.00000	0.00000	0.00000	0.1747	94	0.38	0.1366	100	0.22	0.4076	41	0.08	0.3167	41	0.46	0.0589	97	0.49	0.4084	74	0.08	0.4084	74	0.08	0.4172	96	0.22	0.4251	40	0.19	-0.0433	120	0.55	0.4172	96	0.22	0.4084	74	0.08	-0.0464	49	0.58	0.4172	96	0.22	-0.0464	49	0.58	0.4172	96
0.00000	0.00000	0.00000	0.1747	94	0.38	0.4084	74	0.08	0.3167	41	0.46	0.1747	94	0.38	0.4172	96	0.22	0.4084	74	0.08	0.1747	94	0.38	0.4172	96	0.22	0.0549	66	0.14	0.4084	74	0.08	-0.0464	49	0.58	0.4251	40	0.19	0.4084	74	0.08	0.4076	41	0.08	0.1366	100	0.22	0.0589	97
0.00000	0.00000	0.00000	-0.0345	134	0.42	0.1366	100	0.22	0.4251	40	0.19	0.3167	41	0.46	0.4172	96	0.22	0.4084	74	0.08	-0.0464	49	0.58	0.4084	74	0.08	0.4172	96	0.22	-0.0433	120	0.55	0.4172	96	0.22	0.0589	97	0.49	0.1366	100	0.22	0.4084	74	0.08	0.4084	74	0.08	0.1747	94
0.00000	0.00000	0.00000	-0.0345	134	0.42	0.4251	40	0.19	0.3167	41	0.46	0.1366	100	0.22	0.1366	100	0.22	0.1747	94	0.38	0.2745	20	0.2	0.1366	100	0.22	0.4251	40	0.19	0.1366	100	0.22	-0.0433	120	0.55	0.4251	40	0.19	0.1366	100	0.22	0.4172	96	0.22	0.4172	96	0.22	0.1366	100
0.00000	0.00000	0.00000	-0.0345	134	0.42	0.4251	40	0.19	0.3167	41	0.46	0.4076	41	0.08	-0.0433	120	0.55	0.1747	94	0.38	0.2745	20	0.2	-0.0464	49	0.58	0.4251	40	0.19	0.1366	100	0.22	-0.0464	49	0.58	0.4084	74	0.08	-0.0464	49	0.58	0.4172	96	0.22	0.4251	40	0.19	0.1366	100
0.00000	0.00000	0.00000	0.0019	56	0.46	0.4172	96	0.22	0.4076	41	0.08	0.4172	96	0.22	0.1366	100	0.22	0.4076	41	0.08	0.0589	97	0.49	0.4172	96	0.22	0.4251	40	0.19	-0.0433	120	0.55	0.4172	96	0.22	0.4251	40	0.19	-0.0464	49	0.58	0.4172	96	0.22	0.4172	96	0.22	0.4251	40
0.00000	0.00000	0.00000	0.0019	56	0.46	0.4172	96	0.22	0.3167	41	0.46	0.4172	96	0.22	0.4084	74	0.08	0.1747	94	0.38	0.2745	20	0.2	0.4084	74	0.08	0.4251	40	0.19	0.0589	97	0.49	-0.0433	120	0.55	0.4076	41	0.08	-0.0464	49	0.58	0.4172	96	0.22	0.4084	74	0.08	0.4084	74
0.00000	0.00000	0.00000	0.0019	56	0.46	0.4251	40	0.19	0.4076	41	0.08	0.4172	96	0.22	0.2745	20	0.2	0.1747	94	0.38	-0.0464	49	0.58	0.0589	97	0.49	0.4172	96	0.22	-0.0433	120	0.55	-0.0433	120	0.55	0.4251	40	0.19	-0.0464	49	0.58	0.4172	96	0.22	0.4172	96	0.22	0.4172	96
0.00000	0.00000	0.00000	0.0019	56	0.46	0.4251	40	0.19	0.4076	41	0.08	0.4172	96	0.22	0.2745	20	0.2	0.1747	94	0.38	-0.0433	120	0.55	0.0589	97	0.49	0.4172	96	0.22	-0.0433	120	0.55	-0.0433	120	0.55	0.4076	41	0.08	-0.0464	49	0.58	0.4172	96	0.22	0.4251	40	0.19	0.4084	74
0.00000	0.00000	0.00000	0.0019	56	0.46	0.4251	40	0.19	0.4076	41	0.08	0.4172	96	0.22	0.2745	20	0.2	0.1747	94	0.38	0.2362	18	0.43	0.0589	97	0.49	0.4172	96	0.22	-0.0433	120	0.55	-0.0433	120	0.55	0.4172	96	0.22	-0.0464	49	0.58	0.4172	96	0.22	0.4251	40	0.19	0.4084	74
0.00000	0.00000	0.00000	0.0019	56	0.46	0.4251	40	0.19	0.4172	96	0.22	0.4084	74	0.08	0.4084	74	0.08	0.0589	97	0.49	0.2362	18	0.43	0.4251	40	0.19	0.4251	40	0.19	0.1366	100	0.22	-0.0464	49	0.58	0.4172	96	0.22	-0.0464	49	0.58	0.1366	100	0.22	0.4251	40	0.19	0.4251	40
0.00000	0.00000	0.00000	0.0019	56	0.46	0.4251	40	0.19	0.4251	40	0.19	0.4172	96	0.22	0.2745	20	0.2	0.1747	94	0.38	0.2362	18	0.43	0.4084	74	0.08	0.4172	96	0.22	0.0589	97	0.49	0.0589	97	0.49	0.4172	96	0.22	-0.0464	49	0.58	0.4172	96	0.22	0.4251	40	0.19	-0.0464	49
0.00000	0.00000	0.00000	0.0019	56	0.46	0.4251	40	0.19	0.3167	41	0.46	-0.0433	120	0.55	0.4172	96	0.22	0.4251	40	0.19	-0.0433	120	0.55	0.0589	97	0.49	0.4172	96	0.22	0.0589	97	0.49	0.4172	96	0.22	0.4172	96	0.22	-0.0464	49	0.58	0.1747	94	0.38	0.4172	96	0.22	0.1747	94
0.00000	0.00000	0.00000	0.0019	56	0.46	0.4251	40	0.19	0.3167	41	0.46	-0.0433	120	0.55	0.4172	96	0.22	0.4251	40	0.19	-0.0433	120	0.55	0.0589	97	0.49	0.4251	40	0.19	0.0589	97	0.49	0.4172	96	0.22	0.4172	96	0.22	-0.0464	49	0.58	0.1747	94	0.38	0.4172	96	0.22	0.1747	94
0.00000	0.00000	0.00000	0.0019	56	0.46	0.4084	74	0.08	0.4076	41	0.08	0.4172	96	0.22	0.4084	74	0.08	0.4076	41	0.08	0.0589	97	0.49	0.0589	97	0.49	0.4251	40	0.19	-0.0433	120	0.55	0.4076	41	0.08	0.4172	96	0.22	-0.0464	49	0.58	0.4172	96	0.22	0.4251	40	0.19	-0.0433	120
0.00000	0.00000	0.00000	0.0325	93	0.26	0.4251	40	0.19	0.4076	41	0.08	0.4172	96	0.22	0.4251	40	0.19	0.4084	74	0.08	-0.0433	120	0.55	0.4084	74	0.08	0.4251	40	0.19	0.1366	100	0.22	-0.0464	49	0.58	0.4084	74	0.08	0.4172	96	0.22	0.4172	96	0.22	0.2745	20	0.2	0.4076	41
0.00000	0.00000	0.00000	0.0325	93	0.26	0.0589	97	0.49	0.4076	41	0.08	0.4251	40	0.19	0.4172	96	0.22	0.4076	41	0.08	0.4251	40	0.19	0.4172	96	0.22	0.4251	40	0.19	-0.0433	120	0.55	0.4084	74	0.08	0.4172	96	0.22	-0.0464	49	0.58	0.4172	96	0.22	0.1366	100	0.22	0.4084	74
0.00000	0.00000	0.00000	-0.0433	120	0.55	0.4172	96	0.22	0.3167	41	0.46	0.4172	96	0.22	-0.0433	120	0.55	0.1747	94	0.38	-0.0433	120	0.55	0.1366	100	0.22	0.4251	40	0.19	0.1366	100	0.22	0.2745	20	0.2	0.2745	20	0.2	-0.0464	49	0.58	0.4172	96	0.22	0.4172	96	0.22	0.1747	94
0.00000	0.00000	0.00000	-0.0433	120	0.55	0.4251	40	0.19	0.2745	20	0.2	0.1747	94	0.38	0.4084	74	0.08	0.1747	94	0.38	0.4084	74	0.08	0.1366	100	0.22	0.4251	40	0.19	-0.0433	120	0.55	0.1366	100	0.22	0.4172	96	0.22	-0.0464	49	0.58	0.4172	96	0.22	-0.0464	49	0.58	0.4172	96
0.00000	0.00000	0.00000	-0.0433	120	0.55	0.4251	40	0.19	0.4076	41	0.08	0.1366	100	0.22	-0.0464	49	0.58	0.1747	94	0.38	0.2745	20	0.2	0.1366	100	0.22	0.4084	74	0.08	0.1366	100	0.22	0.4076	41	0.08	0.4172	96	0.22	-0.0464	49	0.58	0.4084	74	0.08	0.4084	74	0.08	0.2362	18
0.00000	0.00000	0.00000	-0.0433	120	0.55	0.4251	40	0.19	0.4251	40	0.19	0.2362	18	0.43	0.4084	74	0.08	0.0589	97	0.49	0.4172	96	0.22	0.4084	74	0.08	0.4251	40	0.19	-0.0464	49	0.58	0.1747	94	0.38	0.4172	96	0.22	-0.0464	49	0.58	0.4172	96	0.22	0.4251	40	0.19	0.4251	40
0.00000	0.00000	0.00000	-0.0433	120	0.55	0.4084	74	0.08	0.4076	41	0.08	0.4084	74	0.08	-0.0433	120	0.55	0.4084	74	0.08	-0.0433	120	0.55	0.4084	74	0.08	0.4251	40	0.19	0.1366	100	0.22	0.4084	74	0.08	0.4076	41	0.08	-0.0464	49	0.58	0.1747	94	0.38	0.4084	74	0.08	0.4251	40
0.00000	0.00000	0.00000	0.0589	97	0.49	0.1366	100	0.22	0.1366	100	0.22	0.4251	40	0.19	0.4172	96	0.22	0.4172	96	0.22	0.1366	100	0.22	0.0589	97	0.49	0.4251	40	0.19	-0.0433	120	0.55	0.4251	40	0.19	0.4251	40	0.19	-0.0464	49	0.58	0.4084	74	0.08	0.0019	56	0.46	0.4076	41
0.00000	0.00000	0.00000	0.0589	97	0.49	0.1366	100	0.22	-0.0464	49	0.58	0.4076	41	0.08	0.4172	96	0.22	0.4076	41	0.08	0.1366	100	0.22	0.2745	20	0.2	0.4251	40	0.19	0.1366	100	0.22	0.0589	97	0.49	0.2745	20	0.2	-0.0464	49	0.58	0.4172	96	0.22	0.4172	96	0.22	0.0589	97
0.00000	0.00000	0.00000	0.4084	74	0.08	0.4251	40	0.19	0.3167	41	0.46	0.4084	74	0.08	0.4172	96	0.22	0.1747	94	0.38	0.2745	20	0.2	0.2745	20	0.2	0.4251	40	0.19	0.0589	97	0.49	0.3167	41	0.46	0.4172	96	0.22	-0.0464	49	0.58	0.4172	96	0.22	0.4251	40	0.19	0.4251	40
0.1366	100	0.22	0.4172	96	0.22	-0.1233	106	0.73	0.4076	41	0.08	0.4251	40	0.19	-0.0433	120	0.55	0.3167	41	0.46	-0.0101	56	0.27	-0.1233	106	0.73	0.4251	40	0.19	0.4251	40	0.19	-0.0464	49	0.58	0.4084	74	0.08	0.1366	100	0.22	0.4251	40	0.19	0.0589	97	0.49	0.0589	97
0.1366	100	0.22	0.4172	96	0.22	-0.0345	134	0.42	0.4076	41	0.08	0.4251	40	0.19	-0.0433	120	0.55	0.3167	41	0.46	0.0589	97	0.49	-0.1233	106	0.73	0.0589	97	0.49	0.1747	94	0.38	-0.0464	49	0.58	0.1366	100	0.22	-0.0433	120	0.55	0.4251	40	0.19	0.0589	97	0.49	0.1366	100
0.1366	100	0.22	0.4172	96	0.22	-0.0345	134	0.42	0.4076	41	0.08	0.4251	40	0.19	-0.0433	120	0.55	0.3167	41	0.46	0.0589	97	0.49	-0.1233	106	0.73	0.0589	97	0.49	0.1747	94	0.38	-0.0464	49	0.58	0.1366	100	0.22	-0.0433	120	0.55	0.4251	40	0.19	0.0589	97	0.49	0.1366	100
0.1366	100	0.22	0.4172	96	0.22	-0.0345	134	0.42	0.4076	41	0.08	0.4251	40	0.19	-0.0433	120	0.55	0.3167	41	0.46	0.0589	97	0.49	-0.1233	106	0.73	0.0589	97	0.49	0.1747	94	0.38	-0.0464	49	0.58	0.1366	100	0.22	-0.0433	120	0.55	0.4251	40	0.19	0.0589	97	0.49	0.4084	74
0.1366	100	0.22	0.4172	96	0.22	-0.0345	134	0.42	0.3167	41	0.46	0.4251	40	0.19	-0.0433	120	0.55	0.3167	41	0.46	0.1747	94	0.38	-0.1233	106	0.73	0.0589	97	0.49	0.4251	40	0.19	-0.0464	49	0.58	0.1366	100	0.22	-0.0433	120	0.55	0.4251	40	0.19	0.1366	100	0.22	-0.0433	120
0.1366	100	0.22	0.4172	96	0.22	-0.0345	134	0.42	0.3167	41	0.46	0.4251	40	0.19	-0.0433	120	0.55	0.3167	41	0.46	0.1747	94	0.38	-0.1233	106	0.73	0.0589	97	0.49	0.4251	40	0.19	-0.0464	49	0.58	0.1366	100	0.22	-0.0433	120	0.55	0.4251	40	0.19	0.1366	100	0.22	-0.0433	120
0.1366	100	0.22	0.4172	96	0.22	-0.0345	134	0.42	0.3167	41	0.46	0.4251	40	0.19	-0.0433	120	0.55	0.3167	41	0.46	0.1747	94	0.38	-0.1233	106	0.73	0.0589	97	0.49	0.4251	40	0.19	-0.0464	49	0.58	0.1366	100	0.22	-0.0433	120	0.55	0.4251	40	0.19	0.1366	100	0.22	-0.0433	120
0.1366	100	0.22	0.4172	96	0.22	0.0589	97	0.49	0.4076	41	0.08	0.4251	40	0.19	-0.1233	106	0.73	0.4172	96	0.22	-0.0101	56	0.27	-0.0484	102	0.08	0.0019	56	0.46	0.4251	40	0.19	-0.0464	49	0.58	0.1747	94	0.38	0.1366	100	0.22	0.4251	40	0.19	0.1366	100	0.22	0.2745	20
0.1366	100	0.22	0.4172	96	0.22	0.0589	97	0.49	0.4076	41	0.08	0.4251	40	0.19	-0.1233	106	0.73	0.4172	96	0.22	-0.0101	56	0.27	-0.0484	102	0.08	0.0019	56	0.46	0.4251	40	0.19	-0.0464	49	0.58	0.1747	94	0.38	-0.0433	120	0.55	0.4251	40	0.19	0.1366	100	0.22	-0.0433	120
0.1366	100	0.22	0.4172	96	0.22	0.0589	97	0.49	0.4076	41	0.08	0.4251	40	0.19	-0.1233	106	0.73	0.4172	96	0.22	-0.0101	56	0.27	-0.0484	102	0.08	0.0019	56	0.46	0.4251	40	0.19	-0.0464	49	0.58	0.1747	94	0.38	0.0589	97	0.49	0.4251	40	0.19	0.1366	100	0.22	0.2745	20
0.1366	100	0.22	0.4172	96	0.22	0.0589	97	0.49	0.4076	41	0.08	0.4251	40	0.19	-0.1233	106	0.73	0.4172	96	0.22	0.0589	97	0.49	-0.0484	102	0.08	0.0019	56	0.46	0.4251	40	0.19	-0.0464	49	0.58	0.1747	94	0.38	0.1366	100	0.22	0.4251	40	0.19	0.1366	100	0.22	0.2745	20
0.1366	100	0.22	0.4251	40	0.19	-0.1233	106	0.73	0.4076	41	0.08	0.4251	40	0.19	-0.0433	120	0.55	0.4076	41	0.08	-0.0484	102	0.08	-0.1233	106	0.73	0.0019	56	0.46	0.4251	40	0.19	-0.0464	49	0.58	0.1747	94	0.38	0.4076	41	0.08	0.4251	40	0.19	0.1366	100	0.22	0.4076	41
0.1366	100	0.22	0.4251	40	0.19	-0.0345	134	0.42	0.3167	41	0.46	0.4251	40	0.19	-0.0433	120	0.55	0.3167	41	0.46	0.4172	96	0.22	-0.1233	106	0.73	0.0589	97	0.49	0.4251	40	0.19	-0.0464	49	0.58	0.1366	100	0.22	-0.0433	120	0.55	0.4251	40	0.19	0.1366	100	0.22	-0.0433	120
0.1366	100	0.22	0.4251	40	0.19	-0.0345	134	0.42	0.3167	41	0.46	0.4251	40	0.19	-0.0433	120	0.55	0.3167	41	0.46	0.1747	94	0.38	-0.1233	106	0.73	0.0589	97	0.49	0.4251	40	0.19	-0.0464	49	0.58	0.1366	100	0.22	-0.0433	120	0.55	0.4251	40	0.19	0.1366	100	0.22	-0.0433	120
0.1366	100	0.22	0.4251	40	0.19	-0.0345	134	0.42	0.3167	41	0.46	0.4251	40	0.19	-0.0433	120	0.55	0.3167	41	0.46	0.1747	94	0.38	-0.1233	106	0.73	0.0589	97	0.49	0.4251	40	0.19	-0.0464	49	0.58	0.1366	100	0.22	-0.0433	120	0.55	0.4251	40	0.19	0.1366	100	0.22	-0.0433	120
0.1366	100	0.22	0.4251	40	0.19	-0.0345	134	0.42	0.3167	41	0.46	0.4251	40	0.19	-0.0433	120	0.55	0.3167	41	0.46	0.1747	94	0.38	-0.1233	106	0.73	0.0589	97	0.49	0.4251	40	0.19	-0.0464	49	0.58	0.1366	100	0.22	-0.0433	120	0.55	0.4251	40	0.19	0.1366	100	0.22	-0.0433	120
0.1366	100	0.22	0.4251	40	0.19	-0.0345	134	0.42	0.3167	41	0.46	0.4251	40	0.19	-0.0433	120	0.55	0.3167	41	0.46	0.1747	94	0.38	-0.1233	106	0.73	0.0589	97	0.49	0.4251	40	0.19	-0.0464	49	0.58	0.1366	100	0.22	-0.0433	120	0.55	0.4251	40	0.19	0.1366	100	0.22	-0.0433	120
0.1366	100	0.22	0.4251	40	0.19	-0.0345	134	0.42	0.3167	41	0.46	0.4251	40	0.19	-0.0433	120	0.55	0.3167	41	0.46	0.1747	94	0.38	-0.1233	106	0.73	0.0589	97	0.49	0.4251	40	0.19	-0.0464	49	0.58	0.1366	100	0.22	-0.0433	120	0.55	0.4251	40	0.19	0.1366	100	0.22	-0.0433	120
0.1366	100	0.22	0.4251	40	0.19	-0.0345	134	0.42	0.3167	41	0.46	0.4251	40	0.19	-0.0433	120	0.55	0.3167	41	0.46	0.1747	94	0.38	-0.1233	106	0.73	0.0589	97	0.49	0.4251	40	0.19	-0.0464	49	0.58	0.1366	100	0.22	-0.0433	120	0.55	0.4251	40	0.19	0.1366	100	0.22	-0.0433	120
0.1366	100	0.22	0.4251	40	0.19	-0.0345	134	0.42	0.3167	41	0.46	0.4251	40	0.19	-0.0433	120	0.55	0.3167	41	0.46	0.1747	94	0.38	-0.1233	106	0.73	0.0589	97	0.49	0.4251	40	0.19	-0.0464	49	0.58	0.1366	100	0.22	-0.0433	120	0.55	0.4251	40	0.19	0.1366	100	0.22	-0.0433	120
0.1366	100	0.22	0.4251	40	0.19	-0.0345	134	0.42	0.3167	41	0.46	0.4251	40	0.19	-0.0433	120	0.55	0.3167	41	0.46	0.1747	94	0.38	-0.1233	106	0.73	0.0589	97	0.49	0.4251	40	0.19	-0.0464	49	0.58	0.1366	100	0.22	-0.0433	120	0.55	0.4251	40	0.19	0.1366	100	0.22	-0.0433	120
0.1366	100	0.22	0.4251	40	0.19	-0.0345	134	0.42	0.3167	41	0.46	0.4251	40	0.19	-0.0433	120	0.55	0.3167	41	0.46	0.1747	94	0.38	-0.1233	106	0.73	0.0589	97	0.49	0.4251	40	0.19	-0.0464	49	0.58	0.1366	100	0.22	-0.0433	120	0.55	0.4251	40	0.19	0.1366	100	0.22	-0.0433	120
0.1366	100	0.22	0.4251	40	0.19	-0.0345	134	0.42	0.3167	41	0.46	0.4251	40	0.19	-0.0433	120	0.55	0.3167	41	0.46	0.1747	94	0.38	-0.1233	106	0.73	0.0589	97	0.49	0.4251	40	0.19	-0.0464	49	0.58	0.1366	100	0.22	-0.0433	120	0.55	0.4251	40	0.19	0.1366	100	0.22	-0.0433	120
0.1366	100	0.22	0.0589	97	0.49	-0.1233	106	0.73	0.4076	41	0.08	0.4251	40	0.19	-0.0433	120	0.55	0.3167	41	0.46	-0.0484	102	0.08	-0.1233	106	0.73	0.0019	56	0.46	0.4251	40	0.19	-0.0464	49	0.58	0.4084	74	0.08	0.0589	97	0.49	0.4251	40	0.19	0.0589	97	0.49	0.1366	100
0.1366	100	0.22	0.4084	74	0.08	-0.1233	106	0.73	0.4076	41	0.08	0.4251	40	0.19	-0.0433	120	0.55	0.3167	41	0.46	-0.0464	49	0.58	-0.0345	134	0.42	0.2745	20	0.2	0.4251	40	0.19	-0.0464	49	0.58	0.1747	94	0.38	0.4084	74	0.08	0.4251	40	0.19	0.1366	100	0.22	0.0589	97
0.1366	100	0.22	0.4084	74	0.08	-0.1233	106	0.73	0.4076	41	0.08	0.4251	40	0.19	-0.0433	120	0.55	0.3167	41	0.46	-0.0464	49	0.58	-0.0345	134	0.42	0.2745	20	0.2	0.4251	40	0.19	-0.0464	49	0.58	0.1747	94	0.38	0.4084	74	0.08	0.4251	40	0.19	0.1366	100	0.22	0.0589	97
0.1366	100	0.22	0.4084	74	0.08	-0.1233	106	0.73	0.4076	41	0.08	0.4251	40	0.19	-0.0433	120	0.55	0.3167	41	0.46	-0.0464	49	0.58	-0.0345	134	0.42	0.2745	20	0.2	0.4251	40	0.19	-0.0464	49	0.58	0.1747	94	0.38	0.4084	74	0.08	0.4251	40	0.19	0.1366	100	0.22	0.0589	97
0.1366	100	0.22	0.4084	74	0.08	0.4172	96	0.22	0.4076	41	0.08	0.4251	40	0.19	0.0363	65	0.28	0.3167	41	0.46	-0.0484	102	0.08	-0.1233	106	0.73	0.0019	56	0.46	0.4251	40	0.19	-0.0464	49	0.58	0.1747	94	0.38	0.1366	100	0.22	0.4251	40	0.19	0.1366	100	0.22	0.4251	40
0.1366	100	0.22	0.4084	74	0.08	0.4172	96	0.22	0.4076	41	0.08	0.4251	40	0.19	0.0589	97	0.49	0.3167	41	0.46	-0.0101	56	0.27	-0.0345	134	0.42	-0.0433	120	0.55	0.4251	40	0.19	-0.0464	49	0.58	0.1747	94	0.38	0.0589	97	0.49	0.4076	41	0.08	-0.0433	120	0.55	-0.0464	49
0.1366	100	0.22	0.4084	74	0.08	-0.0433	120	0.55	0.4076	41	0.08	0.4251	40	0.19	0.1366	100	0.22	0.3167	41	0.46	-0.0484	102	0.08	-0.1233	106	0.73	0.0019	56	0.46	0.4251	40	0.19	-0.0464	49	0.58	0.1747	94	0.38	0.1366	100	0.22	0.4251	40	0.19	-0.0464	49	0.58	0.2745	20
0.1366	100	0.22	0.4084	74	0.08	-0.0433	120	0.55	0.4076	41	0.08	0.4251	40	0.19	0.1366	100	0.22	0.3167	41	0.46	-0.0484	102	0.08	-0.1233	106	0.73	0.0019	56	0.46	0.4251	40	0.19	-0.0464	49	0.58	0.1747	94	0.38	0.1366	100	0.22	0.4251	40	0.19	-0.0464	49	0.58	0.2745	20
0.1366	100	0.22	0.4084	74	0.08	0.0589	97	0.49	0.4076	41	0.08	0.4251	40	0.19	0.1366	100	0.22	0.3167	41	0.46	-0.0484	102	0.08	-0.1233	106	0.73	0.0019	56	0.46	0.4251	40	0.19	-0.0464	49	0.58	0.1747	94	0.38	0.1366	100	0.22	0.4251	40	0.19	0.1366	100	0.22	0.2745	20
0.1366	100	0.22	0.4084	74	0.08	0.0589	97	0.49	0.4076	41	0.08	0.4251	40	0.19	0.1366	100	0.22	0.3167	41	0.46	-0.0484	102	0.08	-0.1233	106	0.73	0.0019	56	0.46	0.4251	40	0.19	-0.0464	49	0.58	0.1747	94	0.38	0.1366	100	0.22	0.4251	40	0.19	-0.0464	49	0.58	0.2745	20
0.1366	100	0.22	0.4084	74	0.08	0.0589	97	0.49	0.4076	41	0.08	0.4251	40	0.19	0.1366	100	0.22	0.3167	41	0.46	-0.0484	102	0.08	-0.1233	106	0.73	0.0019	56	0.46	0.4251	40	0.19	-0.0464	49	0.58	0.1747	94	0.38	0.1366	100	0.22	0.4251	40	0.19	-0.0464	49	0.58	0.2745	20
0.1366	100	0.22	0.4084	74	0.08	0.0589	97	0.49	0.4076	41	0.08	0.4251	40	0.19	-0.0433	120	0.55	0.0549	66	0.14	-0.0101	56	0.27	-0.0101	56	0.27	0.0019	56	0.46	0.4251	40	0.19	-0.0464	49	0.58	0.4251	40	0.19	0.4172	96	0.22	0.4251	40	0.19	0.4084	74	0.08	0.2745	20
0.1366	100	0.22	0.4084	74	0.08	0.0589	97	0.49	0.4076	41	0.08	0.4251	40	0.19	-0.0433	120	0.55	0.4084	74	0.08	-0.0484	102	0.08	-0.0484	102	0.08	0.0019	56	0.46	0.4251	40	0.19	-0.0464	49	0.58	0.2362	18	0.43	0.0589	97	0.49	0.4251	40	0.19	0.0589	97	0.49	0.2745	20
0.1366	100	0.22	0.4084	74	0.08	0.0589	97	0.49	0.4076	41	0.08	0.4251	40	0.19	-0.0433	120	0.55	0.4084	74	0.08	-0.0101	56	0.27	-0.0484	102	0.08	0.0019	56	0.46	0.4251	40	0.19	-0.0464	49	0.58	0.1747	94	0.38	0.0589	97	0.49	0.4251	40	0.19	0.1366	100	0.22	0.4076	41
0.1366	100	0.22	0.4084	74	0.08	0.0589	97	0.49	0.4076	41	0.08	0.4251	40	0.19	0.0589	97	0.49	0.4084	74	0.08	-0.0101	56	0.27	-0.0484	102	0.08	0.0019	56	0.46	0.4251	40	0.19	-0.0464	49	0.58	0.1747	94	0.38	0.0589	97	0.49	0.4251	40	0.19	0.0589	97	0.49	0.2745	20
-0.1233	106	0.73	0.4172	96	0.22	-0.1233	106	0.73	0.2745	20	0.2	0.4251	40	0.19	-0.0433	120	0.55	0.3167	41	0.46	-0.0484	102	0.08	-0.1233	106	0.73	0.0549	66	0.14	0.4251	40	0.19	-0.0464	49	0.58	-0.0433	120	0.55	0.0589	97	0.49	0.4251	40	0.19	-0.0433	120	0.55	-0.0433	120
-0.1233	106	0.73	0.4172	96	0.22	-0.1233	106	0.73	0.3167	41	0.46	0.4251	40	0.19	-0.0433	120	0.55	0.3167	41	0.46	-0.1233	106	0.73	-0.1233	106	0.73	0.0549	66	0.14	0.4251	40	0.19	-0.0464	49	0.58	0.4076	41	0.08	0.0589	97	0.49	0.4251	40	0.19	-0.0433	120	0.55	-0.0433	120
-0.1233	106	0.73	0.4172	96	0.22	-0.1233	106	0.73	0.3167	41	0.46	0.4251	40	0.19	-0.0433	120	0.55	0.3167	41	0.46	-0.0484	102	0.08	-0.1233	106	0.73	0.0549	66	0.14	0.4251	40	0.19	-0.0464	49	0.58	0.2745	20	0.2	0.0589	97	0.49	0.4251	40	0.19	-0.0433	120	0.55	-0.0433	120
-0.1233	106	0.73	0.4172	96	0.22	-0.0345	134	0.42	0.2745	20	0.2	0.4251	40	0.19	-0.0433	120	0.55	0.3167	41	0.46	-0.0464	49	0.58	-0.1233	106	0.73	0.0325	93	0.26	0.4251	40	0.19	-0.0464	49	0.58	-0.0433	120	0.55	0.0589	97	0.49	0.4076	41	0.08	-0.0433	120	0.55	-0.0433	120
-0.1233	106	0.73	0.4172	96	0.22	-0.0345	134	0.42	0.3167	41	0.46	0.4251	40	0.19	-0.0433	120	0.55	0.3167	41	0.46	-0.1233	106	0.73	-0.1233	106	0.73	0.0549	66	0.14	0.4251	40	0.19	-0.0464	49	0.58	-0.0433	120	0.55	0.0589	97	0.49	0.4076	41	0.08	-0.0433	120	0.55	-0.0433	120
-0.1233	106	0.73	0.4172	96	0.22	-0.0345	134	0.42	0.3167	41	0.46	0.4251	40	0.19	-0.0433	120	0.55	0.3167	41	0.46	-0.1233	106	0.73	-0.1233	106	0.73	0.0549	66	0.14	0.4251	40	0.19	-0.0464	49	0.58	-0.0433	120	0.55	0.0589	97	0.49	0.4076	41	0.08	-0.0433	120	0.55	-0.0433	120
-0.1233	106	0.73	0.4172	96	0.22	-0.0345	134	0.42	0.3167	41	0.46	0.4251	40	0.19	-0.0433	120	0.55	0.3167	41	0.46	-0.1233	106	0.73	-0.1233	106	0.73	0.0549	66	0.14	0.4251	40	0.19	-0.0464	49	0.58	-0.0433	120	0.55	0.0589	97	0.49	0.4076	41	0.08	-0.0433	120	0.55	-0.0433	120
-0.1233	106	0.73	0.4172	96	0.22	-0.0345	134	0.42	0.3167	41	0.46	0.4251	40	0.19	-0.0433	120	0.55	0.3167	41	0.46	-0.1233	106	0.73	-0.1233	106	0.73	0.0549	66	0.14	0.4251	40	0.19	-0.0464	49	0.58	-0.0433	120	0.55	0.0589	97	0.49	0.4251	40	0.19	-0.0433	120	0.55	-0.0433	120
-0.1233	106	0.73	0.4172	96	0.22	-0.0345	134	0.42	0.3167	41	0.46	0.4251	40	0.19	-0.0433	120	0.55	0.3167	41	0.46	-0.1233	106	0.73	-0.0484	102	0.08	0.0549	66	0.14	0.4251	40	0.19	-0.0464	49	0.58	-0.0433	120	0.55	0.0589	97	0.49	0.4251	40	0.19	-0.0433	120	0.55	-0.0433	120
-0.1233	106	0.73	0.4172	96	0.22	-0.0345	134	0.42	0.3167	41	0.46	0.4251	40	0.19	-0.0433	120	0.55	0.3167	41	0.46	-0.0484	102	0.08	-0.1233	106	0.73	0.0549	66	0.14	0.4251	40	0.19	-0.0464	49	0.58	0.4076	41	0.08	0.0589	97	0.49	0.4251	40	0.19	-0.0433	120	0.55	-0.0433	120
-0.1233	106	0.73	0.4172	96	0.22	-0.0345	134	0.42	0.3167	41	0.46	0.4251	40	0.19	-0.0433	120	0.55	0.3167	41	0.46	-0.0484	102	0.08	-0.1233	106	0.73	0.0325	93	0.26	0.4251	40	0.19	-0.0464	49	0.58	-0.0433	120	0.55	0.4172	96	0.22	0.4251	40	0.19	0.1366	100	0.22	-0.0433	120
-0.1233	106	0.73	0.4172	96	0.22	-0.0345	134	0.42	0.3167	41	0.46	0.4251	40	0.19	-0.0433	120	0.55	0.3167	41	0.46	-0.0484	102	0.08	-0.1233	106	0.73	0.0325	93	0.26	0.4251	40	0.19	-0.0464	49	0.58	-0.0433	120	0.55	0.0589	97	0.49	0.4251	40	0.19	-0.0433	120	0.55	-0.0433	120
-0.1233	106	0.73	0.4172	96	0.22	-0.0345	134	0.42	0.3167	41	0.46	0.4251	40	0.19	-0.0433	120	0.55	0.3167	41	0.46	-0.0464	49	0.58	-0.1233	106	0.73	0.0325	93	0.26	0.4251	40	0.19	-0.0464	49	0.58	0.1366	100	0.22	0.0589	97	0.49	0.4251	40	0.19	-0.0433	120	0.55	-0.0433	120
-0.1233	106	0.73	0.4172	96	0.22	-0.0345	134	0.42	0.3167	41	0.46	0.4251	40	0.19	-0.0433	120	0.55	0.3167	41	0.46	-0.0464	49	0.58	-0.1233	106	0.73	0.0325	93	0.26	0.4251	40	0.19	-0.0464	49	0.58	0.0589	97	0.49	0.0589	97	0.49	0.4251	40	0.19	-0.0433	120	0.55	-0.0433	120
-0.1233	106	0.73	0.4172	96	0.22	0.0589	97	0.49	0.4076	41	0.08	0.4251	40	0.19	-0.0433	120	0.55	0.3167	41	0.46	-0.0433	120	0.55	-0.1233	106	0.73	0.0019	56	0.46	0.4172	96	0.22	-0.0464	49	0.58	0.4172	96	0.22	0.0589	97	0.49	0.4251	40	0.19	0.0589	97	0.49	0.4084	74
-0.1233	106	0.73	0.4084	74	0.08	0.4172	96	0.22	0.4076	41	0.08	0.4251	40	0.19	-0.0433	120	0.55	0.3167	41	0.46	-0.0484	102	0.08	-0.1233	106	0.73	0.4251	40	0.19	0.4251	40	0.19	-0.0464	49	0.58	0.1747	94	0.38	0.1366	100	0.22	0.4251	40	0.19	0.1366	100	0.22	0.4251	40
-0.0484	102	0.08	-0.0484	102	0.08	-0.0484	102	0.08	0.3167	41	0.46	0.4251	40	0.19	-0.0433	120	0.55	0.4076	41	0.08	0.0549	66	0.14	-0.1233	106	0.73	0.3167	41	0.46	0.4172	96	0.22	-0.0464	49	0.58	0.4172	96	0.22	0.4076	41	0.08	0.2362	18	0.43	0.1747	94	0.38	0.1366	100
-0.0484	102	0.08	0.4172	96	0.22	-0.0484	102	0.08	0.4076	41	0.08	0.4251	40	0.19	-0.0433	120	0.55	0.3167	41	0.46	0.4251	40	0.19	-0.0484	102	0.08	0.1366	100	0.22	0.4076	41	0.08	-0.0464	49	0.58	0.1747	94	0.38	0.4084	74	0.08	0.4251	40	0.19	0.1366	100	0.22	0.1366	100
-0.0484	102	0.08	0.4172	96	0.22	0.4172	96	0.22	0.3167	41	0.46	0.4251	40	0.19	-0.0433	120	0.55	0.3167	41	0.46	-0.0464	49	0.58	-0.0484	102	0.08	0.0019	56	0.46	0.4251	40	0.19	-0.0464	49	0.58	0.1747	94	0.38	-0.0433	120	0.55	0.4251	40	0.19	0.1366	100	0.22	0.4251	40
-0.0484	102	0.08	0.4172	96	0.22	-0.0345	134	0.42	0.3167	41	0.46	0.4251	40	0.19	-0.0433	120	0.55	0.3167	41	0.46	0.0589	97	0.49	-0.1233	106	0.73	0.0589	97	0.49	0.4251	40	0.19	-0.0464	49	0.58	0.1366	100	0.22	-0.0433	120	0.55	0.4251	40	0.19	0.0589	97	0.49	-0.0433	120
-0.0484	102	0.08	0.1747	94	0.38	-0.0345	134	0.42	0.3167	41	0.46	0.4172	96	0.22	-0.0433	120	0.55	0.3167	41	0.46	-0.1233	106	0.73	-0.1233	106	0.73	0.0549	66	0.14	0.4251	40	0.19	-0.0464	49	0.58	-0.0433	120	0.55	0.0589	97	0.49	0.4076	41	0.08	-0.0433	120	0.55	-0.0433	120
-0.0484	102	0.08	0.1747	94	0.38	-0.0345	134	0.42	0.3167	41	0.46	0.4172	96	0.22	-0.0433	120	0.55	0.3167	41	0.46	-0.1233	106	0.73	-0.1233	106	0.73	0.0549	66	0.14	0.4251	40	0.19	-0.0464	49	0.58	-0.0433	120	0.55	0.0589	97	0.49	0.4076	41	0.08	-0.0433	120	0.55	-0.0433	120
-0.0484	102	0.08	0.0325	93	0.26	-0.1233	106	0.73	0.4251	40	0.19	-0.1233	106	0.73	0.0549	66	0.14	0.0019	56	0.46	-0.0464	49	0.58	0.4251	40	0.19	0.0325	93	0.26	-0.0484	102	0.08	0.0589	97	0.49	-0.0433	120	0.55	0.4251	40	0.19	0.0549	66	0.14	0.0589	97	0.49	0.3167	41
-0.0484	102	0.08	0.0589	97	0.49	-0.0484	102	0.08	0.3167	41	0.46	0.4251	40	0.19	-0.0433	120	0.55	0.4076	41	0.08	0.0549	66	0.14	-0.1233	106	0.73	0.3167	41	0.46	0.4251	40	0.19	-0.0464	49	0.58	0.4172	96	0.22	0.2745	20	0.2	0.4251	40	0.19	0.0589	97	0.49	0.1366	100
-0.0484	102	0.08	0.0589	97	0.49	-0.0484	102	0.08	0.3167	41	0.46	0.4251	40	0.19	-0.0433	120	0.55	0.4076	41	0.08	0.0549	66	0.14	-0.1233	106	0.73	0.3167	41	0.46	0.4251	40	0.19	-0.0464	49	0.58	0.4172	96	0.22	0.4076	41	0.08	0.4251	40	0.19	0.0589	97	0.49	0.1366	100
-0.0484	102	0.08	0.0589	97	0.49	-0.0484	102	0.08	0.3167	41	0.46	0.4251	40	0.19	-0.0433	120	0.55	0.4076	41	0.08	0.0549	66	0.14	-0.1233	106	0.73	0.3167	41	0.46	0.4251	40	0.19	-0.0464	49	0.58	0.4172	96	0.22	0.4076	41	0.08	0.4251	40	0.19	0.0589	97	0.49	0.1366	100
-0.0484	102	0.08	0.0589	97	0.49	-0.0484	102	0.08	0.3167	41	0.46	0.4251	40	0.19	-0.0433	120	0.55	0.4076	41	0.08	0.0549	66	0.14	-0.1233	106	0.73	0.3167	41	0.46	0.4251	40	0.19	-0.0464	49	0.58	-0.0433	120	0.55	0.4172	96	0.22	0.4251	40	0.19	0.1747	94	0.38	-0.0464	49
-0.0484	102	0.08	0.0589	97	0.49	-0.0484	102	0.08	0.3167	41	0.46	0.4251	40	0.19	-0.0433	120	0.55	0.4076	41	0.08	0.0549	66	0.14	-0.1233	106	0.73	0.3167	41	0.46	0.4251	40	0.19	-0.0464	49	0.58	-0.0433	120	0.55	0.4172	96	0.22	0.4251	40	0.19	0.1747	94	0.38	-0.0464	49
-0.0484	102	0.08	0.0589	97	0.49	-0.0484	102	0.08	0.3167	41	0.46	0.4251	40	0.19	-0.0433	120	0.55	0.4076	41	0.08	0.0549	66	0.14	-0.1233	106	0.73	0.3167	41	0.46	0.4251	40	0.19	-0.0464	49	0.58	-0.0433	120	0.55	0.4172	96	0.22	0.4251	40	0.19	0.1747	94	0.38	-0.0464	49
-0.0484	102	0.08	0.0589	97	0.49	-0.0484	102	0.08	0.3167	41	0.46	0.4251	40	0.19	-0.0433	120	0.55	0.4076	41	0.08	0.0549	66	0.14	-0.1233	106	0.73	0.3167	41	0.46	0.4251	40	0.19	-0.0464	49	0.58	-0.0433	120	0.55	0.4172	96	0.22	0.4251	40	0.19	0.1747	94	0.38	-0.0464	49
-0.0484	102	0.08	0.0589	97	0.49	-0.0484	102	0.08	0.3167	41	0.46	0.4251	40	0.19	-0.0433	120	0.55	0.4076	41	0.08	0.0549	66	0.14	-0.1233	106	0.73	0.3167	41	0.46	0.4251	40	0.19	-0.0464	49	0.58	0.4084	74	0.08	0.4076	41	0.08	0.4251	40	0.19	0.0589	97	0.49	0.1366	100
-0.0484	102	0.08	0.4084	74	0.08	-0.0484	102	0.08	0.3167	41	0.46	0.4251	40	0.19	0.1366	100	0.22	0.3167	41	0.46	-0.1233	106	0.73	-0.0484	102	0.08	0.1366	100	0.22	0.4251	40	0.19	-0.0464	49	0.58	0.4076	41	0.08	0.0589	97	0.49	0.4251	40	0.19	0.4084	74	0.08	0.4172	96
0.4076	41	0.08	0.4172	96	0.22	-0.0345	134	0.42	0.3167	41	0.46	0.4251	40	0.19	-0.0433	120	0.55	0.3167	41	0.46	-0.0484	102	0.08	-0.1233	106	0.73	0.0589	97	0.49	0.4251	40	0.19	-0.0464	49	0.58	0.1366	100	0.22	-0.0433	120	0.55	0.4251	40	0.19	0.1366	100	0.22	-0.0433	120
-0.0464	49	0.58	0.4084	74	0.08	0.4172	96	0.22	0.4076	41	0.08	0.4251	40	0.19	-0.0433	120	0.55	0.3167	41	0.46	-0.0484	102	0.08	-0.1233	106	0.73	0.0019	56	0.46	0.4251	40	0.19	-0.0464	49	0.58	0.1747	94	0.38	0.1366	100	0.22	0.4251	40	0.19	0.1366	100	0.22	0.4251	40
-0.0464	49	0.58	0.4084	74	0.08	0.4251	40	0.19	0.4076	41	0.08	0.4251	40	0.19	-0.0433	120	0.55	0.3167	41	0.46	-0.0484	102	0.08	-0.1233	106	0.73	0.0019	56	0.46	0.4251	40	0.19	-0.0464	49	0.58	0.1747	94	0.38	0.1366	100	0.22	0.4251	40	0.19	0.1366	100	0.22	0.4251	40
-0.0464	49	0.58	0.4084	74	0.08	-0.0345	134	0.42	0.4076	41	0.08	0.4251	40	0.19	0.1366	100	0.22	0.3167	41	0.46	-0.0101	56	0.27	-0.0484	102	0.08	0.0589	97	0.49	0.4251	40	0.19	-0.0464	49	0.58	0.4172	96	0.22	0.1366	100	0.22	0.4251	40	0.19	0.1366	100	0.22	-0.0433	120
-0.0464	49	0.58	0.4084	74	0.08	0.0589	97	0.49	0.4076	41	0.08	0.4251	40	0.19	0.1366	100	0.22	0.3167	41	0.46	-0.0484	102	0.08	-0.1233	106	0.73	0.0019	56	0.46	0.4251	40	0.19	-0.0464	49	0.58	0.1747	94	0.38	0.0589	97	0.49	0.4251	40	0.19	0.0589	97	0.49	-0.0433	120
-0.0464	49	0.58	0.4084	74	0.08	0.0589	97	0.49	0.4076	41	0.08	0.4251	40	0.19	-0.0433	120	0.55	0.3167	41	0.46	-0.0484	102	0.08	-0.1233	106	0.73	0.0019	56	0.46	0.4251	40	0.19	-0.0464	49	0.58	0.1747	94	0.38	0.1366	100	0.22	0.4251	40	0.19	0.1366	100	0.22	0.4251	40
-0.0464	49	0.58	0.4084	74	0.08	0.0589	97	0.49	0.4076	41	0.08	0.4251	40	0.19	-0.0433	120	0.55	0.3167	41	0.46	-0.0484	102	0.08	-0.1233	106	0.73	0.0019	56	0.46	0.4251	40	0.19	-0.0464	49	0.58	0.1747	94	0.38	0.1366	100	0.22	0.4251	40	0.19	0.1366	100	0.22	0.4251	40
-0.0464	49	0.58	0.4084	74	0.08	0.0589	97	0.49	0.4076	41	0.08	0.4251	40	0.19	-0.0433	120	0.55	0.3167	41	0.46	-0.0484	102	0.08	-0.1233	106	0.73	0.0019	56	0.46	0.4251	40	0.19	-0.0464	49	0.58	0.1747	94	0.38	0.1366	100	0.22	0.4251	40	0.19	0.1366	100	0.22	0.4251	40
-0.0464	49	0.58	0.4084	74	0.08	0.0589	97	0.49	0.4076	41	0.08	0.4251	40	0.19	-0.0433	120	0.55	0.3167	41	0.46	-0.0484	102	0.08	-0.1233	106	0.73	0.0019	56	0.46	0.4251	40	0.19	-0.0464	49	0.58	0.1747	94	0.38	0.1366	100	0.22	0.4251	40	0.19	0.1366	100	0.22	0.4251	40
-0.0464	49	0.58	0.4084	74	0.08	0.0589	97	0.49	0.4076	41	0.08	0.4251	40	0.19	-0.0433	120	0.55	0.3167	41	0.46	-0.0484	102	0.08	-0.1233	106	0.73	0.0019	56	0.46	0.4251	40	0.19	-0.0464	49	0.58	0.1747	94	0.38	0.1366	100	0.22	0.4251	40	0.19	0.1366	100	0.22	0.4251	40
-0.0464	49	0.58	0.4084	74	0.08	0.0589	97	0.49	0.4076	41	0.08	0.4251	40	0.19	-0.0433	120	0.55	0.3167	41	0.46	-0.0484	102	0.08	-0.1233	106	0.73	0.0019	56	0.46	0.4251	40	0.19	-0.0464	49	0.58	0.1747	94	0.38	0.1366	100	0.22	0.4251	40	0.19	0.1366	100	0.22	0.4251	40
-0.0464	49	0.58	0.4084	74	0.08	0.0589	97	0.49	0.4076	41	0.08	0.4251	40	0.19	-0.0433	120	0.55	0.3167	41	0.46	-0.0484	102	0.08	-0.1233	106	0.73	0.0019	56	0.46	0.4251	40	0.19	-0.0464	49	0.58	0.1747	94	0.38	0.1366	100	0.22	0.4251	40	0.19	0.1366	100	0.22	0.4251	40
-0.0464	49	0.58	0.4084	74	0.08	0.0589	97	0.49	0.4076	41	0.08	0.4251	40	0.19	-0.0433	120	0.55	0.3167	41	0.46	-0.0484	102	0.08	-0.1233	106	0.73	0.0019	56	0.46	0.4251	40	0.19	-0.0464	49	0.58	0.1747	94	0.38	0.1366	100	0.22	0.4251	40	0.19	0.1366	100	0.22	0.4251	40
-0.0464	49	0.58	0.4084	74	0.08	0.0589	97	0.49	0.4076	41	0.08	0.4251	40	0.19	-0.0433	120	0.55	0.3167	41	0.46	-0.0484	102	0.08	-0.1233	106	0.73	0.0019	56	0.46	0.4251	40	0.19	-0.0464	49	0.58	0.1747	94	0.38	0.1366	100	0.22	0.4251	40	0.19	0.1366	100	0.22	0.4251	40
-0.0464	49	0.58	0.4084	74	0.08	0.0589	97	0.49	0.4076	41	0.08	0.4251	40	0.19	-0.0433	120	0.55	0.3167	41	0.46	-0.0484	102	0.08	-0.1233	106	0.73	0.0019	56	0.46	0.4251	40	0.19	-0.0464	49	0.58	0.1747	94	0.38	0.4084	74	0.08	0.4251	40	0.19	0.1366	100	0.22	0.4251	40
-0.0464	49	0.58	0.4084	74	0.08	0.0589	97	0.49	0.4076	41	0.08	0.4251	40	0.19	-0.0433	120	0.55	0.3167	41	0.46	-0.0484	102	0.08	-0.1233	106	0.73	0.0019	56	0.46	0.4251	40	0.19	-0.0464	49	0.58	0.1747	94	0.38	0.4084	74	0.08	0.4251	40	0.19	0.1366	100	0.22	0.4251	40
-0.0464	49	0.58	0.4084	74	0.08	0.0589	97	0.49	0.4076	41	0.08	0.4251	40	0.19	-0.0433	120	0.55	0.3167	41	0.46	-0.0484	102	0.08	-0.1233	106	0.73	0.0019	56	0.46	0.4251	40	0.19	-0.0464	49	0.58	0.1747	94	0.38	0.4084	74	0.08	0.4251	40	0.19	0.1366	100	0.22	0.4251	40
0.0549	66	0.14	0.4084	74	0.08	-0.0433	120	0.55	0.4076	41	0.08	0.4251	40	0.19	0.1366	100	0.22	0.3167	41	0.46	-0.0484	102	0.08	-0.0484	102	0.08	0.0019	56	0.46	0.4251	40	0.19	-0.0464	49	0.58	0.4251	40	0.19	0.0589	97	0.49	0.4251	40	0.19	-0.0464	49	0.58	0.2745	20
0.4172	96	0.22	-0.0484	102	0.08	0.4076	41	0.08	0.4251	40	0.19	-0.0433	120	0.55	0.3167	41	0.46	0.1366	100	0.22	-0.0464	49	0.58	-0.1233	106	0.73	0.0019	56	0.46	0.4251	40	0.19	0.0589	97	0.49	0.4251	40	0.19	0.4172	96	0.22	0.4076	41	0.08	0.4172	96	0.22	0.4172	96
0.4172	96	0.22	0.4172	96	0.22	-0.1233	106	0.73	0.4076	41	0.08	0.4251	40	0.19	-0.0433	120	0.55	0.3167	41	0.46	0.0325	93	0.26	-0.1233	106	0.73	0.4172	96	0.22	0.4251	40	0.19	-0.0464	49	0.58	0.0549	66	0.14	0.4172	96	0.22	0.4251	40	0.19	-0.0433	120	0.55	-0.0464	49
0.4172	96	0.22	-0.0101	56	0.27	0.4172	96	0.22	0.4076	41	0.08	0.4251	40	0.19	-0.0433	120	0.55	0.0549	66	0.14	-0.0484	102	0.08	-0.1233	106	0.73	0.0589	97	0.49	0.4251	40	0.19	-0.0464	49	0.58	0.1366	100	0.22	0.4084	74	0.08	0.4251	40	0.19	0.4084	74	0.08	-0.0433	120
0.4172	96	0.22	-0.0101	56	0.27	0.4172	96	0.22	0.4076	41	0.08	0.4251	40	0.19	-0.0433	120	0.55	0.0549	66	0.14	-0.0484	102	0.08	-0.1233	106	0.73	0.0589	97	0.49	0.4251	40	0.19	-0.0464	49	0.58	0.1366	100	0.22	0.4084	74	0.08	0.4251	40	0.19	0.4084	74	0.08	-0.0433	120
0.4172	96	0.22	0.1747	94	0.38	0.1366	100	0.22	0.4076	41	0.08	0.4251	40	0.19	-0.0433	120	0.55	0.0549	66	0.14	-0.0484	102	0.08	-0.1233	106	0.73	0.0589	97	0.49	0.4251	40	0.19	-0.0464	49	0.58	0.1366	100	0.22	0.4251	40	0.19	0.4251	40	0.19	0.4084	74	0.08	0.2745	20
0.4172	96	0.22	0.1747	94	0.38	0.4084	74	0.08	0.4076	41	0.08	0.4251	40	0.19	0.1366	100	0.22	0.0549	66	0.14	-0.0484	102	0.08	-0.1233	106	0.73	0.0019	56	0.46	0.4251	40	0.19	-0.0464	49	0.58	0.0589	97	0.49	0.4084	74	0.08	0.4251	40	0.19	0.4084	74	0.08	-0.0433	120
0.4172	96	0.22	0.1747	94	0.38	0.4084	74	0.08	0.4076	41	0.08	0.4251	40	0.19	0.1366	100	0.22	0.0549	66	0.14	-0.0484	102	0.08	-0.1233	106	0.73	0.0019	56	0.46	0.4251	40	0.19	-0.0464	49	0.58	0.0589	97	0.49	0.4084	74	0.08	0.4251	40	0.19	0.4084	74	0.08	-0.0433	120
0.4172	96	0.22	0.1747	94	0.38	0.4084	74	0.08	0.4076	41	0.08	0.4251	40	0.19	-0.0433	120	0.55	0.0549	66	0.14	-0.0484	102	0.08	-0.1233	106	0.73	0.0589	97	0.49	0.4251	40	0.19	-0.0464	49	0.58	0.1366	100	0.22	0.4084	74	0.08	0.4251	40	0.19	0.4084	74	0.08	-0.0433	120
0.4172	96	0.22	0.0363	65	0.28	-0.1233	106	0.73	0.4076	41	0.08	0.4251	40	0.19	-0.0433	120	0.55	0.3167	41	0.46	-0.0484	102	0.08	-0.1233	106	0.73	0.0019	56	0.46	0.4251	40	0.19	-0.0433	120	0.55	0.1366	100	0.22	0.1366	100	0.22	0.4251	40	0.19	0.4084	74	0.08	0.2745	20
0.4172	96	0.22	0.0589	97	0.49	0.1366	100	0.22	0.4076	41	0.08	0.4251	40	0.19	-0.0433	120	0.55	0.2745	20	0.2	-0.0484	102	0.08	-0.1233	106	0.73	0.0019	56	0.46	0.4251	40	0.19	-0.0464	49	0.58	0.1366	100	0.22	0.4084	74	0.08	0.4251	40	0.19	0.4084	74	0.08	-0.0433	120
0.4172	96	0.22	0.0589	97	0.49	0.1366	100	0.22	0.4076	41	0.08	0.4251	40	0.19	-0.0433	120	0.55	0.0549	66	0.14	-0.0484	102	0.08	-0.1233	106	0.73	0.0589	97	0.49	0.4251	40	0.19	-0.0464	49	0.58	0.1366	100	0.22	0.4084	74	0.08	0.4076	41	0.08	0.4172	96	0.22	-0.0433	120
0.4172	96	0.22	0.0589	97	0.49	0.1366	100	0.22	0.4076	41	0.08	0.4251	40	0.19	-0.0433	120	0.55	0.0549	66	0.14	-0.0484	102	0.08	-0.1233	106	0.73	0.0589	97	0.49	0.4251	40	0.19	-0.0464	49	0.58	0.1366	100	0.22	0.4084	74	0.08	0.4251	40	0.19	-0.0464	49	0.58	-0.0433	120
0.4172	96	0.22	0.0589	97	0.49	0.1366	100	0.22	0.4076	41	0.08	0.4251	40	0.19	-0.0433	120	0.55	0.0549	66	0.14	-0.0484	102	0.08	-0.1233	106	0.73	0.0589	97	0.49	0.4251	40	0.19	-0.0464	49	0.58	0.1366	100	0.22	0.4084	74	0.08	0.4251	40	0.19	0.4084	74	0.08	-0.0433	120
0.4172	96	0.22	0.0589	97	0.49	-0.1233	106	0.73	0.4076	41	0.08	0.4251	40	0.19	0.4076	41	0.08	0.0549	66	0.14	-0.0484	102	0.08	-0.1233	106	0.73	0.0589	97	0.49	0.4251	40	0.19	-0.0464	49	0.58	0.1366	100	0.22	0.4084	74	0.08	0.4251	40	0.19	0.4084	74	0.08	0.4076	41
0.4172	96	0.22	0.0589	97	0.49	-0.1233	106	0.73	0.4076	41	0.08	0.4251	40	0.19	-0.0433	120	0.55	0.0549	66	0.14	-0.0484	102	0.08	-0.1233	106	0.73	0.0589	97	0.49	0.4251	40	0.19	-0.0464	49	0.58	0.1366	100	0.22	0.4084	74	0.08	0.4251	40	0.19	0.4084	74	0.08	0.4076	41
0.4172	96	0.22	0.0589	97	0.49	-0.0484	102	0.08	0.4076	41	0.08	0.4251	40	0.19	-0.0433	120	0.55	0.4076	41	0.08	-0.0484	102	0.08	-0.1233	106	0.73	0.0019	56	0.46	0.4251	40	0.19	-0.0464	49	0.58	-0.0433	120	0.55	0.1366	100	0.22	0.4251	40	0.19	-0.0433	120	0.55	0.2745	20
0.4172	96	0.22	0.0589	97	0.49	-0.0484	102	0.08	0.4076	41	0.08	0.4251	40	0.19	-0.0433	120	0.55	0.3167	41	0.46	-0.0484	102	0.08	-0.1233	106	0.73	0.0019	56	0.46	0.4251	40	0.19	-0.0464	49	0.58	0.0325	93	0.26	-0.0433	120	0.55	0.4251	40	0.19	0.1366	100	0.22	0.1366	100
0.4172	96	0.22	0.0589	97	0.49	-0.0484	102	0.08	0.4076	41	0.08	0.4251	40	0.19	-0.0433	120	0.55	0.3167	41	0.46	-0.0484	102	0.08	-0.1233	106	0.73	0.0019	56	0.46	0.4251	40	0.19	-0.0464	49	0.58	0.0325	93	0.26	-0.0433	120	0.55	0.4251	40	0.19	0.1366	100	0.22	0.1366	100
0.4172	96	0.22	0.0589	97	0.49	-0.0484	102	0.08	0.4076	41	0.08	0.4251	40	0.19	-0.0433	120	0.55	0.3167	41	0.46	-0.0484	102	0.08	-0.1233	106	0.73	0.0019	56	0.46	0.4251	40	0.19	-0.0464	49	0.58	0.0325	93	0.26	-0.0433	120	0.55	0.4251	40	0.19	0.1366	100	0.22	0.1366	100
0.4172	96	0.22	0.0589	97	0.49	-0.0484	102	0.08	0.4076	41	0.08	0.4251	40	0.19	-0.0433	120	0.55	0.3167	41	0.46	-0.0484	102	0.08	-0.1233	106	0.73	0.0019	56	0.46	0.4251	40	0.19	-0.0464	49	0.58	0.0325	93	0.26	-0.0433	120	0.55	0.4251	40	0.19	0.1366	100	0.22	0.1366	100
0.4172	96	0.22	0.0589	97	0.49	-0.0484	102	0.08	0.4076	41	0.08	0.4251	40	0.19	-0.0433	120	0.55	0.3167	41	0.46	-0.0484	102	0.08	-0.1233	106	0.73	0.0019	56	0.46	0.4251	40	0.19	-0.0464	49	0.58	0.0325	93	0.26	-0.0433	120	0.55	0.4251	40	0.19	0.1366	100	0.22	0.1366	100
0.4172	96	0.22	0.0589	97	0.49	0.0589	97	0.49	0.3167	41	0.46	0.4251	40	0.19	-0.0433	120	0.55	0.0549	66	0.14	-0.0464	49	0.58	-0.1233	106	0.73	0.0589	97	0.49	0.4251	40	0.19	-0.0464	49	0.58	0.1366	100	0.22	0.4084	74	0.08	0.4251	40	0.19	-0.0464	49	0.58	-0.0433	120
0.4172	96	0.22	0.4084	74	0.08	0.0589	97	0.49	0.4076	41	0.08	0.4251	40	0.19	-0.0345	134	0.42	0.1747	94	0.38	-0.0101	56	0.27	-0.0484	102	0.08	-0.0433	120	0.55	0.4251	40	0.19	-0.0464	49	0.58	0.1747	94	0.38	0.1747	94	0.38	0.4251	40	0.19	0.0589	97	0.49	0.4251	40
0.4172	96	0.22	0.4084	74	0.08	0.0589	97	0.49	0.4076	41	0.08	0.4251	40	0.19	-0.0345	134	0.42	0.0589	97	0.49	-0.0484	102	0.08	-0.0484	102	0.08	0.0019	56	0.46	0.4251	40	0.19	-0.0464	49	0.58	0.4251	40	0.19	0.4172	96	0.22	0.4251	40	0.19	0.0589	97	0.49	0.2745	20
0.4172	96	0.22	0.4084	74	0.08	0.0589	97	0.49	0.4076	41	0.08	0.4251	40	0.19	-0.0345	134	0.42	0.4084	74	0.08	-0.0101	56	0.27	-0.0484	102	0.08	0.0019	56	0.46	0.4251	40	0.19	-0.0464	49	0.58	0.1747	94	0.38	0.0589	97	0.49	0.4251	40	0.19	0.0589	97	0.49	0.2745	20
0.4172	96	0.22	0.4084	74	0.08	0.0589	97	0.49	0.3167	41	0.46	0.4251	40	0.19	0.1366	100	0.22	0.3167	41	0.46	-0.0484	102	0.08	-0.0484	102	0.08	0.0589	97	0.49	0.4251	40	0.19	-0.0464	49	0.58	0.1747	94	0.38	0.4172	96	0.22	0.4251	40	0.19	0.1366	100	0.22	-0.0433	120
0.4172	96	0.22	0.4084	74	0.08	0.0589	97	0.49	0.3167	41	0.46	0.4251	40	0.19	0.1366	100	0.22	0.3167	41	0.46	-0.0484	102	0.08	-0.0484	102	0.08	0.0589	97	0.49	0.4251	40	0.19	-0.0464	49	0.58	0.1747	94	0.38	0.4172	96	0.22	0.4251	40	0.19	0.1366	100	0.22	-0.0433	120
-0.0101	56	0.27	0.4076	41	0.08	0.2362	18	0.43	-0.0101	56	0.27	-0.0484	102	0.08	-0.0464	49	0.58	0.1747	94	0.38	0.1366	100	0.22	0.1366	100	0.22	0.2745	20	0.2	0.2745	20	0.2	0.4076	41	0.08	0.4084	74	0.08	0.2745	20	0.2	-0.0433	120	0.55	0.0019	56	0.46	0.2745	20
-0.0101	56	0.27	0.4172	96	0.22	-0.1233	106	0.73	0.4076	41	0.08	0.1747	94	0.38	-0.0433	120	0.55	-0.0433	120	0.55	0.0325	93	0.26	-0.1233	106	0.73	0.4084	74	0.08	0.4251	40	0.19	-0.0464	49	0.58	0.1366	100	0.22	0.0589	97	0.49	0.4251	40	0.19	-0.0484	102	0.08	0.1366	100
-0.0101	56	0.27	0.0363	65	0.28	0.1366	100	0.22	0.0325	93	0.26	0.0325	93	0.26	-0.0464	49	0.58	-0.0484	102	0.08	0.1366	100	0.22	0.4076	41	0.08	0.2745	20	0.2	0.2745	20	0.2	0.3167	41	0.46	0.4076	41	0.08	0.2745	20	0.2	0.4084	74	0.08	0.0325	93	0.26	0.2745	20
-0.0101	56	0.27	-0.0433	120	0.55	0.2362	18	0.43	-0.0101	56	0.27	-0.0484	102	0.08	-0.0464	49	0.58	0.1747	94	0.38	0.1366	100	0.22	0.0019	56	0.46	0.2745	20	0.2	0.2745	20	0.2	0.4076	41	0.08	0.4172	96	0.22	0.2745	20	0.2	-0.0433	120	0.55	0.4251	40	0.19	0.2745	20
0.4251	40	0.19	0.1366	100	0.22	0.4172	96	0.22	0.4076	41	0.08	0.4251	40	0.19	-0.1233	106	0.73	0.3167	41	0.46	-0.0484	102	0.08	-0.0484	102	0.08	0.0019	56	0.46	0.1747	94	0.38	-0.0464	49	0.58	-0.0101	56	0.27	0.0589	97	0.49	0.4251	40	0.19	0.1366	100	0.22	-0.0433	120
0.4251	40	0.19	0.1366	100	0.22	0.4172	96	0.22	0.4076	41	0.08	0.4251	40	0.19	-0.1233	106	0.73	0.3167	41	0.46	-0.0484	102	0.08	-0.0484	102	0.08	0.0019	56	0.46	0.1747	94	0.38	-0.0464	49	0.58	-0.0101	56	0.27	0.0589	97	0.49	0.4251	40	0.19	0.1366	100	0.22	-0.0433	120
0.4251	40	0.19	0.4172	96	0.22	0.0325	93	0.26	0.4076	41	0.08	0.4251	40	0.19	-0.0433	120	0.55	0.3167	41	0.46	-0.0484	102	0.08	-0.0484	102	0.08	0.0589	97	0.49	0.4251	40	0.19	-0.0464	49	0.58	-0.0433	120	0.55	0.1366	100	0.22	0.4251	40	0.19	0.1366	100	0.22	0.2745	20
0.4251	40	0.19	0.4251	40	0.19	-0.0484	102	0.08	0.4076	41	0.08	0.4251	40	0.19	-0.0433	120	0.55	0.3167	41	0.46	0.0325	93	0.26	-0.1233	106	0.73	0.0019	56	0.46	0.4251	40	0.19	-0.0464	49	0.58	0.1366	100	0.22	-0.0464	49	0.58	0.4251	40	0.19	-0.0464	49	0.58	-0.0464	49
0.4251	40	0.19	0.4084	74	0.08	-0.0484	102	0.08	0.4076	41	0.08	0.4251	40	0.19	0.1366	100	0.22	0.3167	41	0.46	-0.0484	102	0.08	-0.0484	102	0.08	0.1366	100	0.22	0.4251	40	0.19	-0.0464	49	0.58	0.4076	41	0.08	0.0589	97	0.49	0.4251	40	0.19	0.4084	74	0.08	0.4172	96
0.4251	40	0.19	0.4084	74	0.08	-0.0484	102	0.08	0.4076	41	0.08	0.4251	40	0.19	-0.0433	120	0.55	0.3167	41	0.46	-0.0101	56	0.27	-0.0484	102	0.08	0.0019	56	0.46	0.4251	40	0.19	-0.0464	49	0.58	0.4084	74	0.08	0.1366	100	0.22	0.4251	40	0.19	0.0589	97	0.49	0.0589	97
0.4251	40	0.19	0.4084	74	0.08	-0.0484	102	0.08	0.4076	41	0.08	0.4251	40	0.19	-0.0433	120	0.55	0.3167	41	0.46	-0.0101	56	0.27	-0.0484	102	0.08	0.0019	56	0.46	0.4251	40	0.19	-0.0464	49	0.58	0.4084	74	0.08	0.1366	100	0.22	0.4251	40	0.19	0.0589	97	0.49	0.0589	97
0.4251	40	0.19	0.4084	74	0.08	-0.0484	102	0.08	0.4076	41	0.08	0.4251	40	0.19	-0.0433	120	0.55	0.3167	41	0.46	-0.0101	56	0.27	-0.0484	102	0.08	0.0019	56	0.46	0.4251	40	0.19	-0.0464	49	0.58	0.4084	74	0.08	0.1366	100	0.22	0.4251	40	0.19	0.0589	97	0.49	0.0589	97
0.4251	40	0.19	0.4084	74	0.08	-0.0484	102	0.08	0.4076	41	0.08	0.4251	40	0.19	-0.0433	120	0.55	0.3167	41	0.46	0.0325	93	0.26	-0.1233	106	0.73	0.0019	56	0.46	0.4251	40	0.19	-0.0464	49	0.58	0.1366	100	0.22	-0.0464	49	0.58	0.4251	40	0.19	-0.0464	49	0.58	-0.0464	49
0.4251	40	0.19	0.4084	74	0.08	-0.0484	102	0.08	0.4076	41	0.08	0.4251	40	0.19	-0.0433	120	0.55	0.3167	41	0.46	0.0325	93	0.26	-0.1233	106	0.73	0.0019	56	0.46	0.4251	40	0.19	-0.0464	49	0.58	0.1366	100	0.22	-0.0464	49	0.58	0.4251	40	0.19	-0.0464	49	0.58	-0.0464	49
0.4251	40	0.19	0.4084	74	0.08	-0.0484	102	0.08	0.4076	41	0.08	0.4251	40	0.19	-0.0433	120	0.55	0.3167	41	0.46	0.0325	93	0.26	-0.1233	106	0.73	0.0019	56	0.46	0.4251	40	0.19	-0.0464	49	0.58	0.1366	100	0.22	-0.0464	49	0.58	0.4251	40	0.19	-0.0464	49	0.58	-0.0464	49
0.4251	40	0.19	0.4084	74	0.08	0.4172	96	0.22	0.4076	41	0.08	0.4251	40	0.19	-0.1233	106	0.73	0.3167	41	0.46	-0.0484	102	0.08	-0.0484	102	0.08	0.0019	56	0.46	0.1747	94	0.38	-0.0464	49	0.58	-0.0101	56	0.27	0.0589	97	0.49	0.4251	40	0.19	0.1366	100	0.22	-0.0433	120
0.4251	40	0.19	0.4084	74	0.08	0.0589	97	0.49	0.4076	41	0.08	0.4251	40	0.19	0.1366	100	0.22	0.4076	41	0.08	-0.0484	102	0.08	-0.0484	102	0.08	0.4076	41	0.08	0.4251	40	0.19	-0.0464	49	0.58	0.1747	94	0.38	0.1366	100	0.22	0.4251	40	0.19	0.1366	100	0.22	0.2745	20
0.4251	40	0.19	0.4084	74	0.08	0.0589	97	0.49	0.4076	41	0.08	0.4251	40	0.19	0.1366	100	0.22	0.4076	41	0.08	-0.0484	102	0.08	-0.0484	102	0.08	0.4076	41	0.08	0.4251	40	0.19	-0.0464	49	0.58	0.1747	94	0.38	0.1366	100	0.22	0.4251	40	0.19	0.1366	100	0.22	0.2745	20
0.4251	40	0.19	0.4084	74	0.08	0.0589	97	0.49	0.4076	41	0.08	0.4251	40	0.19	0.1366	100	0.22	0.4076	41	0.08	-0.0484	102	0.08	-0.0484	102	0.08	0.4076	41	0.08	0.4251	40	0.19	-0.0464	49	0.58	0.1747	94	0.38	0.1366	100	0.22	0.4251	40	0.19	0.1366	100	0.22	0.2745	20
0.4251	40	0.19	0.4084	74	0.08	0.0589	97	0.49	0.4076	41	0.08	0.4251	40	0.19	0.1366	100	0.22	0.4076	41	0.08	-0.0484	102	0.08	-0.0484	102	0.08	0.4076	41	0.08	0.4251	40	0.19	0.0363	65	0.28	0.1747	94	0.38	0.1366	100	0.22	0.4251	40	0.19	0.1366	100	0.22	0.2745	20
0.4251	40	0.19	0.4084	74	0.08	0.0589	97	0.49	0.4076	41	0.08	0.4251	40	0.19	-0.0464	49	0.58	0.4076	41	0.08	-0.0484	102	0.08	-0.0484	102	0.08	0.4076	41	0.08	0.4251	40	0.19	-0.0464	49	0.58	0.1747	94	0.38	0.1366	100	0.22	0.4251	40	0.19	0.0589	97	0.49	0.2745	20
0.1747	94	0.38	0.4172	96	0.22	-0.0345	134	0.42	0.3167	41	0.46	0.4251	40	0.19	-0.0433	120	0.55	0.3167	41	0.46	-0.0484	102	0.08	-0.0484	102	0.08	0.0589	97	0.49	0.4251	40	0.19	-0.0464	49	0.58	0.1366	100	0.22	-0.0433	120	0.55	0.4251	40	0.19	0.1366	100	0.22	-0.0433	120
0.1747	94	0.38	0.4172	96	0.22	-0.0345	134	0.42	0.3167	41	0.46	0.4251	40	0.19	-0.0433	120	0.55	0.3167	41	0.46	-0.0484	102	0.08	-0.0484	102	0.08	0.0589	97	0.49	0.4251	40	0.19	-0.0464	49	0.58	0.1366	100	0.22	-0.0433	120	0.55	0.4251	40	0.19	0.1366	100	0.22	-0.0433	120
0.1747	94	0.38	0.4172	96	0.22	-0.0345	134	0.42	0.3167	41	0.46	0.4251	40	0.19	-0.0433	120	0.55	0.3167	41	0.46	-0.0484	102	0.08	-0.0484	102	0.08	0.0589	97	0.49	0.4251	40	0.19	-0.0464	49	0.58	0.1366	100	0.22	-0.0433	120	0.55	0.4251	40	0.19	0.1366	100	0.22	-0.0433	120
0.1747	94	0.38	-0.0101	56	0.27	-0.0345	134	0.42	0.3167	41	0.46	0.4251	40	0.19	-0.0433	120	0.55	0.3167	41	0.46	-0.0464	49	0.58	-0.0484	102	0.08	0.0589	97	0.49	0.4251	40	0.19	-0.0464	49	0.58	0.1366	100	0.22	-0.0433	120	0.55	0.4251	40	0.19	0.1366	100	0.22	-0.0433	120
0.1747	94	0.38	0.4084	74	0.08	0.0589	97	0.49	0.4076	41	0.08	0.4251	40	0.19	0.1366	100	0.22	0.3167	41	0.46	-0.0484	102	0.08	-0.1233	106	0.73	0.0019	56	0.46	0.1747	94	0.38	-0.0464	49	0.58	0.1747	94	0.38	0.0589	97	0.49	0.4251	40	0.19	0.1366	100	0.22	0.2745	20
0.1747	94	0.38	0.4084	74	0.08	0.0589	97	0.49	0.4076	41	0.08	0.4251	40	0.19	0.1366	100	0.22	0.3167	41	0.46	-0.0484	102	0.08	-0.0345	134	0.42	0.0019	56	0.46	0.1747	94	0.38	-0.0464	49	0.58	0.1747	94	0.38	0.0589	97	0.49	0.4251	40	0.19	0.1366	100	0.22	0.2745	20
0.1747	94	0.38	0.4084	74	0.08	0.0589	97	0.49	0.4076	41	0.08	0.4251	40	0.19	-0.0345	134	0.42	0.4172	96	0.22	-0.0101	56	0.27	-0.0484	102	0.08	0.0019	56	0.46	0.4251	40	0.19	-0.0464	49	0.58	0.1747	94	0.38	0.0589	97	0.49	0.4251	40	0.19	0.1366	100	0.22	0.4076	41
-0.0345	134	0.42	0.4172	96	0.22	-0.1233	106	0.73	0.4076	41	0.08	0.4251	40	0.19	-0.0433	120	0.55	0.0549	66	0.14	-0.0101	56	0.27	-0.1233	106	0.73	0.0589	97	0.49	0.4251	40	0.19	-0.0464	49	0.58	0.4084	74	0.08	0.0589	97	0.49	0.4251	40	0.19	0.0589	97	0.49	-0.0433	120
-0.0345	134	0.42	0.4172	96	0.22	-0.1233	106	0.73	0.4076	41	0.08	0.4251	40	0.19	-0.0433	120	0.55	-0.0433	120	0.55	0.0325	93	0.26	-0.1233	106	0.73	0.1366	100	0.22	0.4251	40	0.19	-0.0464	49	0.58	0.1366	100	0.22	0.0589	97	0.49	0.4251	40	0.19	0.4084	74	0.08	0.1366	100
-0.0345	134	0.42	0.4172	96	0.22	-0.1233	106	0.73	0.4076	41	0.08	0.4251	40	0.19	-0.0433	120	0.55	-0.0433	120	0.55	0.0325	93	0.26	-0.1233	106	0.73	0.4084	74	0.08	0.4251	40	0.19	-0.0464	49	0.58	0.1366	100	0.22	0.0589	97	0.49	0.4251	40	0.19	-0.0484	102	0.08	0.1366	100
-0.0345	134	0.42	0.4172	96	0.22	-0.1233	106	0.73	0.4076	41	0.08	0.4251	40	0.19	-0.0433	120	0.55	-0.0433	120	0.55	0.0325	93	0.26	-0.1233	106	0.73	0.4084	74	0.08	0.4251	40	0.19	-0.0464	49	0.58	0.1366	100	0.22	0.0589	97	0.49	0.4251	40	0.19	-0.0484	102	0.08	0.1366	100
-0.0345	134	0.42	0.4172	96	0.22	-0.0345	134	0.42	0.4076	41	0.08	0.4251	40	0.19	-0.0433	120	0.55	0.3167	41	0.46	-0.0484	102	0.08	-0.1233	106	0.73	0.1747	94	0.38	0.4251	40	0.19	-0.0464	49	0.58	0.1366	100	0.22	0.0589	97	0.49	0.4251	40	0.19	-0.0433	120	0.55	0.4076	41
-0.0345	134	0.42	0.4172	96	0.22	-0.0345	134	0.42	0.4076	41	0.08	0.4251	40	0.19	-0.0433	120	0.55	0.3167	41	0.46	-0.0484	102	0.08	-0.1233	106	0.73	0.0589	97	0.49	0.4251	40	0.19	-0.0464	49	0.58	0.1366	100	0.22	0.0589	97	0.49	0.4251	40	0.19	-0.0433	120	0.55	0.4076	41
-0.0345	134	0.42	0.4172	96	0.22	-0.0345	134	0.42	0.4076	41	0.08	0.4251	40	0.19	-0.0433	120	0.55	0.3167	41	0.46	-0.0484	102	0.08	-0.1233	106	0.73	0.0589	97	0.49	0.4251	40	0.19	-0.0464	49	0.58	0.1366	100	0.22	0.0589	97	0.49	0.4251	40	0.19	-0.0433	120	0.55	0.4076	41
-0.0345	134	0.42	0.4172	96	0.22	-0.0345	134	0.42	0.4076	41	0.08	0.4251	40	0.19	-0.0433	120	0.55	0.3167	41	0.46	-0.0484	102	0.08	-0.1233	106	0.73	0.0589	97	0.49	0.4251	40	0.19	-0.0464	49	0.58	0.1366	100	0.22	0.0589	97	0.49	0.4251	40	0.19	-0.0433	120	0.55	0.4076	41
-0.0345	134	0.42	0.4172	96	0.22	-0.0345	134	0.42	0.4076	41	0.08	0.4251	40	0.19	-0.0433	120	0.55	0.3167	41	0.46	-0.0101	56	0.27	-0.1233	106	0.73	0.4172	96	0.22	0.4251	40	0.19	-0.0464	49	0.58	0.1366	100	0.22	0.0589	97	0.49	0.4251	40	0.19	-0.0433	120	0.55	-0.0433	120
-0.0345	134	0.42	0.4172	96	0.22	-0.0345	134	0.42	0.4076	41	0.08	0.4251	40	0.19	-0.0433	120	0.55	0.3167	41	0.46	-0.0433	120	0.55	-0.1233	106	0.73	0.0019	56	0.46	0.4251	40	0.19	-0.0464	49	0.58	0.1366	100	0.22	0.0589	97	0.49	0.4251	40	0.19	-0.0433	120	0.55	-0.0433	120
-0.0345	134	0.42	0.4172	96	0.22	-0.0345	134	0.42	0.3167	41	0.46	0.4251	40	0.19	-0.0433	120	0.55	0.3167	41	0.46	-0.0484	102	0.08	-0.1233	106	0.73	0.0325	93	0.26	0.4251	40	0.19	-0.0464	49	0.58	-0.0433	120	0.55	0.0589	97	0.49	0.4076	41	0.08	-0.0433	120	0.55	-0.0433	120
-0.0345	134	0.42	0.4172	96	0.22	-0.0345	134	0.42	0.3167	41	0.46	0.4251	40	0.19	-0.0433	120	0.55	0.3167	41	0.46	-0.0484	102	0.08	-0.1233	106	0.73	0.0325	93	0.26	0.4251	40	0.19	-0.0464	49	0.58	-0.0433	120	0.55	0.0589	97	0.49	0.4076	41	0.08	-0.0433	120	0.55	-0.0433	120
-0.0345	134	0.42	0.4172	96	0.22	-0.0345	134	0.42	0.3167	41	0.46	0.4251	40	0.19	-0.0433	120	0.55	0.3167	41	0.46	-0.0464	49	0.58	-0.1233	106	0.73	0.0325	93	0.26	0.4251	40	0.19	-0.0464	49	0.58	-0.0433	120	0.55	0.0589	97	0.49	0.4251	40	0.19	-0.0433	120	0.55	-0.0433	120
-0.0345	134	0.42	0.4172	96	0.22	-0.0345	134	0.42	0.3167	41	0.46	0.4251	40	0.19	-0.0433	120	0.55	0.3167	41	0.46	-0.0464	49	0.58	-0.1233	106	0.73	0.0325	93	0.26	0.4251	40	0.19	-0.0464	49	0.58	-0.0433	120	0.55	0.0589	97	0.49	0.4251	40	0.19	-0.0433	120	0.55	-0.0433	120
-0.0345	134	0.42	0.4172	96	0.22	-0.0345	134	0.42	0.3167	41	0.46	0.4251	40	0.19	-0.0433	120	0.55	0.3167	41	0.46	-0.0464	49	0.58	-0.1233	106	0.73	0.0325	93	0.26	0.4251	40	0.19	-0.0464	49	0.58	-0.0433	120	0.55	0.0589	97	0.49	0.4251	40	0.19	-0.0433	120	0.55	-0.0433	120
-0.0345	134	0.42	0.4172	96	0.22	-0.0345	134	0.42	0.3167	41	0.46	0.4251	40	0.19	-0.0433	120	0.55	0.3167	41	0.46	-0.0464	49	0.58	-0.1233	106	0.73	0.0325	93	0.26	0.4251	40	0.19	-0.0464	49	0.58	0.0589	97	0.49	0.0589	97	0.49	0.4251	40	0.19	-0.0433	120	0.55	-0.0433	120
0.0019	56	0.46	-0.1233	106	0.73	0.4084	74	0.08	0.4076	41	0.08	0.4251	40	0.19	0.0325	93	0.26	0.4076	41	0.08	-0.0464	49	0.58	-0.1233	106	0.73	0.0019	56	0.46	0.4251	40	0.19	-0.0464	49	0.58	0.1366	100	0.22	0.4084	74	0.08	0.4251	40	0.19	0.1366	100	0.22	-0.0433	120
0.0019	56	0.46	0.0325	93	0.26	-0.0433	120	0.55	0.4251	40	0.19	0.2745	20	0.2	-0.0345	134	0.42	-0.0484	102	0.08	0.0019	56	0.46	0.2745	20	0.2	-0.0345	134	0.42	0.0019	56	0.46	-0.0464	49	0.58	0.3167	41	0.46	0.0363	65	0.28	-0.0101	56	0.27	-0.0433	120	0.55	-0.0101	56
0.0019	56	0.46	0.4084	74	0.08	0.0589	97	0.49	0.4076	41	0.08	0.4251	40	0.19	-0.0345	134	0.42	0.4084	74	0.08	-0.0101	56	0.27	-0.0484	102	0.08	0.0019	56	0.46	0.4251	40	0.19	-0.0464	49	0.58	0.1747	94	0.38	0.0589	97	0.49	0.4251	40	0.19	0.1747	94	0.38	0.2745	20
0.0325	93	0.26	0.1366	100	0.22	-0.0433	120	0.55	0.0549	66	0.14	0.4251	40	0.19	0.0549	66	0.14	0.4172	96	0.22	-0.0433	120	0.55	0.4084	74	0.08	0.0019	56	0.46	-0.1233	106	0.73	0.4251	40	0.19	0.1366	100	0.22	0.1747	94	0.38	-0.0345	134	0.42	0.0363	65	0.28	0.0549	66
0.0325	93	0.26	0.0589	97	0.49	-0.1233	106	0.73	0.4076	41	0.08	0.4251	40	0.19	-0.0433	120	0.55	0.3167	41	0.46	-0.1233	106	0.73	-0.0464	49	0.58	-0.0433	120	0.55	0.4251	40	0.19	0.0589	97	0.49	0.4251	40	0.19	-0.0433	120	0.55	0.4076	41	0.08	0.1366	100	0.22	0.4076	41
0.0325	93	0.26	0.0589	97	0.49	-0.0484	102	0.08	0.4076	41	0.08	0.4251	40	0.19	-0.0433	120	0.55	0.3167	41	0.46	-0.0464	49	0.58	-0.1233	106	0.73	-0.1233	106	0.73	-0.0433	120	0.55	0.4251	40	0.19	0.0589	97	0.49	0.4251	40	0.19	0.4084	74	0.08	0.4076	41	0.08	0.4172	96
0.0325	93	0.26	0.4084	74	0.08	0.4172	96	0.22	0.4076	41	0.08	0.4251	40	0.19	-0.1233	106	0.73	0.3167	41	0.46	-0.0484	102	0.08	-0.0484	102	0.08	0.0019	56	0.46	0.1747	94	0.38	-0.0464	49	0.58	-0.0101	56	0.27	0.0589	97	0.49	0.4251	40	0.19	0.1366	100	0.22	-0.0433	120
0.0363	65	0.28	0.4251	40	0.19	0.2362	18	0.43	-0.0101	56	0.27	-0.0484	102	0.08	-0.0464	49	0.58	0.1747	94	0.38	0.1366	100	0.22	0.1366	100	0.22	0.2745	20	0.2	0.2745	20	0.2	0.4076	41	0.08	0.4084	74	0.08	0.2745	20	0.2	-0.0433	120	0.55	0.0019	56	0.46	0.2745	20
0.0363	65	0.28	0.4251	40	0.19	0.2362	18	0.43	-0.0101	56	0.27	-0.0484	102	0.08	-0.0464	49	0.58	0.1747	94	0.38	0.1366	100	0.22	0.1366	100	0.22	0.2745	20	0.2	0.2745	20	0.2	0.4076	41	0.08	0.4084	74	0.08	0.2745	20	0.2	-0.0433	120	0.55	0.0019	56	0.46	0.2745	20
0.0363	65	0.28	0.4251	40	0.19	0.2362	18	0.43	-0.0101	56	0.27	-0.0484	102	0.08	-0.0464	49	0.58	0.1747	94	0.38	0.1366	100	0.22	0.1366	100	0.22	0.2745	20	0.2	0.2745	20	0.2	0.4076	41	0.08	0.4084	74	0.08	0.2745	20	0.2	-0.0433	120	0.55	0.0019	56	0.46	0.2745	20
0.0363	65	0.28	0.4251	40	0.19	0.2362	18	0.43	-0.0101	56	0.27	-0.0484	102	0.08	-0.0464	49	0.58	0.1747	94	0.38	0.1366	100	0.22	0.1366	100	0.22	0.2745	20	0.2	0.2745	20	0.2	0.4076	41	0.08	0.4084	74	0.08	0.2745	20	0.2	-0.0433	120	0.55	0.0019	56	0.46	0.2745	20
0.0363	65	0.28	0.4251	40	0.19	0.2362	18	0.43	-0.0101	56	0.27	-0.0484	102	0.08	-0.0464	49	0.58	0.1747	94	0.38	0.1366	100	0.22	0.1366	100	0.22	0.2745	20	0.2	0.2745	20	0.2	0.4076	41	0.08	0.4084	74	0.08	0.2745	20	0.2	-0.0433	120	0.55	0.0019	56	0.46	0.2745	20
0.0363	65	0.28	0.4251	40	0.19	0.2362	18	0.43	-0.0101	56	0.27	-0.0484	102	0.08	-0.0464	49	0.58	0.1747	94	0.38	0.1366	100	0.22	0.1366	100	0.22	0.2745	20	0.2	0.2745	20	0.2	0.4076	41	0.08	0.4084	74	0.08	0.2745	20	0.2	-0.0433	120	0.55	0.0019	56	0.46	0.2745	20
0.0363	65	0.28	0.4251	40	0.19	0.2362	18	0.43	-0.0101	56	0.27	-0.0484	102	0.08	-0.0464	49	0.58	0.1747	94	0.38	0.1366	100	0.22	0.1366	100	0.22	0.2745	20	0.2	0.2745	20	0.2	0.4076	41	0.08	0.4084	74	0.08	0.2745	20	0.2	-0.0433	120	0.55	0.0019	56	0.46	0.2745	20
0.0363	65	0.28	0.4251	40	0.19	0.2362	18	0.43	-0.0101	56	0.27	-0.0484	102	0.08	-0.0464	49	0.58	0.1747	94	0.38	0.1366	100	0.22	0.1366	100	0.22	0.2745	20	0.2	0.2745	20	0.2	0.4076	41	0.08	0.4084	74	0.08	0.2745	20	0.2	-0.0433	120	0.55	0.0019	56	0.46	0.2745	20
0.0363	65	0.28	0.4251	40	0.19	0.2362	18	0.43	-0.0101	56	0.27	-0.0484	102	0.08	-0.0464	49	0.58	0.1747	94	0.38	0.1366	100	0.22	0.1366	100	0.22	0.2745	20	0.2	0.2745	20	0.2	0.4076	41	0.08	0.4084	74	0.08	0.2745	20	0.2	-0.0433	120	0.55	0.0019	56	0.46	0.2745	20
0.0363	65	0.28	0.4251	40	0.19	0.2362	18	0.43	-0.0101	56	0.27	-0.0484	102	0.08	-0.0464	49	0.58	0.1747	94	0.38	0.1366	100	0.22	0.1366	100	0.22	0.2745	20	0.2	0.2745	20	0.2	0.4076	41	0.08	0.4084	74	0.08	0.2745	20	0.2	-0.0433	120	0.55	0.0019	56	0.46	0.2745	20
0.0363	65	0.28	0.4251	40	0.19	0.2362	18	0.43	-0.0101	56	0.27	-0.0484	102	0.08	-0.0464	49	0.58	0.1747	94	0.38	0.1366	100	0.22	0.1366	100	0.22	0.2745	20	0.2	0.2745	20	0.2	0.4076	41	0.08	0.4084	74	0.08	0.2745	20	0.2	-0.0433	120	0.55	0.0019	56	0.46	0.2745	20
0.0363	65	0.28	0.4084	74	0.08	0.1366	100	0.22	0.4076	41	0.08	0.4251	40	0.19	0.1366	100	0.22	0.3167	41	0.46	-0.0484	102	0.08	-0.0484	102	0.08	-0.0345	134	0.42	0.4251	40	0.19	-0.0464	49	0.58	0.0589	97	0.49	0.1366	100	0.22	0.4251	40	0.19	0.1366	100	0.22	-0.0433	120
0.0363	65	0.28	0.4084	74	0.08	0.1366	100	0.22	0.4076	41	0.08	0.4251	40	0.19	0.1366	100	0.22	0.3167	41	0.46	-0.0484	102	0.08	-0.0484	102	0.08	0.0589	97	0.49	0.4251	40	0.19	-0.0464	49	0.58	0.1747	94	0.38	0.1366	100	0.22	0.4251	40	0.19	0.1366	100	0.22	-0.0433	120
0.0363	65	0.28	0.4084	74	0.08	0.0589	97	0.49	0.4076	41	0.08	0.4251	40	0.19	0.1366	100	0.22	0.3167	41	0.46	-0.0484	102	0.08	-0.0484	102	0.08	-0.0345	134	0.42	0.4251	40	0.19	-0.0464	49	0.58	0.1747	94	0.38	0.1366	100	0.22	0.4251	40	0.19	0.1366	100	0.22	-0.0433	120
0.0363	65	0.28	0.4084	74	0.08	0.0589	97	0.49	0.4076	41	0.08	0.4251	40	0.19	0.1366	100	0.22	0.3167	41	0.46	-0.0484	102	0.08	-0.0484	102	0.08	-0.0345	134	0.42	0.4251	40	0.19	-0.0464	49	0.58	0.1747	94	0.38	0.1366	100	0.22	0.4251	40	0.19	0.1366	100	0.22	-0.0433	120
0.0363	65	0.28	0.4084	74	0.08	0.0589	97	0.49	0.4076	41	0.08	0.4251	40	0.19	0.1366	100	0.22	0.3167	41	0.46	-0.0484	102	0.08	-0.0484	102	0.08	-0.0345	134	0.42	0.4251	40	0.19	-0.0464	49	0.58	0.1747	94	0.38	0.1366	100	0.22	0.4251	40	0.19	0.1366	100	0.22	-0.0433	120
0.0363	65	0.28	0.4084	74	0.08	0.0589	97	0.49	0.4076	41	0.08	0.4251	40	0.19	0.1366	100	0.22	0.3167	41	0.46	-0.0484	102	0.08	-0.0484	102	0.08	0.0589	97	0.49	0.4251	40	0.19	-0.0464	49	0.58	0.1747	94	0.38	0.1366	100	0.22	0.4251	40	0.19	0.1366	100	0.22	-0.0433	120
0.0363	65	0.28	0.4084	74	0.08	0.0589	97	0.49	0.4076	41	0.08	0.4251	40	0.19	0.1366	100	0.22	0.3167	41	0.46	-0.0484	102	0.08	-0.0484	102	0.08	0.0589	97	0.49	0.4251	40	0.19	-0.0464	49	0.58	0.1747	94	0.38	0.1366	100	0.22	0.4251	40	0.19	0.1366	100	0.22	-0.0433	120
0.0363	65	0.28	0.4084	74	0.08	0.0589	97	0.49	0.4076	41	0.08	0.4251	40	0.19	0.1366	100	0.22	0.3167	41	0.46	-0.0484	102	0.08	-0.0484	102	0.08	0.0589	97	0.49	0.4251	40	0.19	-0.0464	49	0.58	0.1747	94	0.38	0.1366	100	0.22	0.4251	40	0.19	0.1366	100	0.22	-0.0433	120
0.0363	65	0.28	0.4084	74	0.08	0.0589	97	0.49	0.4076	41	0.08	0.4251	40	0.19	0.1366	100	0.22	0.3167	41	0.46	-0.0484	102	0.08	-0.0484	102	0.08	0.0589	97	0.49	0.4251	40	0.19	-0.0464	49	0.58	0.1747	94	0.38	0.1366	100	0.22	0.4251	40	0.19	0.1366	100	0.22	-0.0433	120
0.0363	65	0.28	0.4084	74	0.08	0.0589	97	0.49	0.4076	41	0.08	0.4251	40	0.19	0.1366	100	0.22	0.3167	41	0.46	-0.0484	102	0.08	-0.0484	102	0.08	0.0589	97	0.49	0.4251	40	0.19	-0.0464	49	0.58	0.1747	94	0.38	0.1366	100	0.22	0.4251	40	0.19	0.1366	100	0.22	-0.0433	120
0.0363	65	0.28	0.4084	74	0.08	0.0589	97	0.49	0.4076	41	0.08	0.4251	40	0.19	0.1366	100	0.22	0.3167	41	0.46	-0.0484	102	0.08	-0.0484	102	0.08	0.0589	97	0.49	0.4251	40	0.19	-0.0464	49	0.58	0.1747	94	0.38	0.1366	100	0.22	0.4251	40	0.19	0.1366	100	0.22	-0.0433	120
-0.0433	120	0.55	0.4172	96	0.22	0.0589	97	0.49	0.4076	41	0.08	0.4251	40	0.19	-0.1233	106	0.73	0.3167	41	0.46	-0.0484	102	0.08	-0.1233	106	0.73	0.0019	56	0.46	0.1747	94	0.38	-0.0464	49	0.58	0.4172	96	0.22	-0.0464	49	0.58	0.4251	40	0.19	-0.0433	120	0.55	0.2745	20
-0.0433	120	0.55	0.1747	94	0.38	0.0589	97	0.49	0.4076	41	0.08	0.4251	40	0.19	-0.1233	106	0.73	0.3167	41	0.46	-0.0484	102	0.08	-0.1233	106	0.73	0.0019	56	0.46	0.1747	94	0.38	-0.0464	49	0.58	0.4172	96	0.22	-0.0433	120	0.55	0.4251	40	0.19	-0.0433	120	0.55	0.2745	20
-0.0433	120	0.55	0.4084	74	0.08	-0.0433	120	0.55	0.4076	41	0.08	0.4251	40	0.19	0.1366	100	0.22	0.3167	41	0.46	-0.0484	102	0.08	-0.0484	102	0.08	0.0019	56	0.46	0.4251	40	0.19	-0.0464	49	0.58	0.4172	96	0.22	0.1366	100	0.22	0.4251	40	0.19	0.0589	97	0.49	0.4172	96
-0.0433	120	0.55	0.4084	74	0.08	-0.0433	120	0.55	0.4076	41	0.08	0.4251	40	0.19	0.1366	100	0.22	0.3167	41	0.46	-0.0484	102	0.08	-0.0484	102	0.08	0.0019	56	0.46	0.4251	40	0.19	-0.0464	49	0.58	0.1747	94	0.38	0.1366	100	0.22	0.4251	40	0.19	0.0589	97	0.49	0.4172	96
-0.0433	120	0.55	0.4084	74	0.08	-0.0433	120	0.55	0.4076	41	0.08	0.4251	40	0.19	0.1366	100	0.22	0.3167	41	0.46	-0.0484	102	0.08	-0.0484	102	0.08	0.0019	56	0.46	0.4251	40	0.19	-0.0464	49	0.58	0.1747	94	0.38	0.1366	100	0.22	0.4251	40	0.19	0.0589	97	0.49	0.4172	96
-0.0433	120	0.55	0.4084	74	0.08	-0.0433	120	0.55	0.4076	41	0.08	0.4251	40	0.19	0.1366	100	0.22	0.3167	41	0.46	-0.0484	102	0.08	-0.0484	102	0.08	0.0019	56	0.46	0.4251	40	0.19	-0.0464	49	0.58	0.1747	94	0.38	0.1366	100	0.22	0.4251	40	0.19	0.0589	97	0.49	0.4172	96
-0.0433	120	0.55	0.4084	74	0.08	-0.0433	120	0.55	0.4076	41	0.08	0.4251	40	0.19	0.1366	100	0.22	0.3167	41	0.46	-0.0484	102	0.08	-0.0484	102	0.08	0.0019	56	0.46	0.4251	40	0.19	-0.0464	49	0.58	0.1747	94	0.38	0.1366	100	0.22	0.4251	40	0.19	0.0589	97	0.49	0.4172	96
-0.0433	120	0.55	0.4084	74	0.08	-0.0433	120	0.55	0.4076	41	0.08	0.4251	40	0.19	0.1366	100	0.22	0.3167	41	0.46	-0.0484	102	0.08	-0.0484	102	0.08	0.0019	56	0.46	0.4251	40	0.19	-0.0464	49	0.58	0.1747	94	0.38	-0.0464	49	0.58	0.4251	40	0.19	0.0589	97	0.49	0.4172	96
-0.0433	120	0.55	0.4084	74	0.08	-0.0433	120	0.55	0.4076	41	0.08	0.4251	40	0.19	0.1366	100	0.22	0.3167	41	0.46	-0.0484	102	0.08	-0.0484	102	0.08	0.0019	56	0.46	0.4251	40	0.19	-0.0464	49	0.58	0.1747	94	0.38	-0.0464	49	0.58	0.4251	40	0.19	0.0589	97	0.49	0.4172	96
-0.0433	120	0.55	0.4084	74	0.08	-0.0433	120	0.55	0.3167	41	0.46	0.4251	40	0.19	-0.0433	120	0.55	0.4076	41	0.08	-0.0484	102	0.08	-0.1233	106	0.73	0.0589	97	0.49	0.4251	40	0.19	-0.0464	49	0.58	0.1366	100	0.22	0.2745	20	0.2	0.4251	40	0.19	0.1366	100	0.22	-0.0433	120
0.0589	97	0.49	-0.1233	106	0.73	0.4076	41	0.08	0.4251	40	0.19	-0.0433	120	0.55	0.3167	41	0.46	-0.1233	106	0.73	0.0363	65	0.28	-0.1233	106	0.73	-0.0433	120	0.55	0.4251	40	0.19	0.0589	97	0.49	0.4251	40	0.19	0.4084	74	0.08	0.4076	41	0.08	-0.0345	134	0.42	0.4084	74
0.0589	97	0.49	-0.1233	106	0.73	0.4076	41	0.08	0.4251	40	0.19	-0.0433	120	0.55	0.3167	41	0.46	-0.1233	106	0.73	0.0363	65	0.28	-0.1233	106	0.73	-0.0433	120	0.55	0.4251	40	0.19	0.0589	97	0.49	0.4251	40	0.19	0.4084	74	0.08	0.4076	41	0.08	-0.0345	134	0.42	0.4084	74
0.0589	97	0.49	-0.0484	102	0.08	0.4076	41	0.08	0.4251	40	0.19	-0.0433	120	0.55	0.3167	41	0.46	-0.0464	49	0.58	-0.1233	106	0.73	-0.1233	106	0.73	-0.0433	120	0.55	0.4251	40	0.19	0.0589	97	0.49	0.4251	40	0.19	0.4084	74	0.08	0.4076	41	0.08	0.4172	96	0.22	0.4084	74
0.0589	97	0.49	-0.0484	102	0.08	0.4076	41	0.08	0.4251	40	0.19	-0.0433	120	0.55	0.3167	41	0.46	-0.0464	49	0.58	-0.0484	102	0.08	-0.1233	106	0.73	0.2745	20	0.2	0.4251	40	0.19	-0.0433	120	0.55	0.4251	40	0.19	0.1366	100	0.22	0.4076	41	0.08	0.4172	96	0.22	0.4084	74
0.0589	97	0.49	-0.0484	102	0.08	0.4172	96	0.22	0.4076	41	0.08	0.4251	40	0.19	0.1366	100	0.22	0.4076	41	0.08	-0.0484	102	0.08	-0.0484	102	0.08	0.0019	56	0.46	0.4251	40	0.19	-0.0464	49	0.58	0.4076	41	0.08	0.4172	96	0.22	0.4251	40	0.19	0.1366	100	0.22	0.4251	40
0.0589	97	0.49	-0.0484	102	0.08	0.4172	96	0.22	0.4076	41	0.08	0.4251	40	0.19	0.1366	100	0.22	0.4076	41	0.08	-0.0484	102	0.08	-0.0484	102	0.08	0.0019	56	0.46	0.4251	40	0.19	-0.0464	49	0.58	0.4076	41	0.08	0.4172	96	0.22	0.4251	40	0.19	0.1366	100	0.22	0.4251	40
0.0589	97	0.49	-0.0484	102	0.08	0.4172	96	0.22	0.4076	41	0.08	0.4251	40	0.19	0.1366	100	0.22	0.4076	41	0.08	-0.0484	102	0.08	-0.0484	102	0.08	0.0019	56	0.46	0.4251	40	0.19	-0.0464	49	0.58	0.4076	41	0.08	0.4172	96	0.22	0.4251	40	0.19	0.1366	100	0.22	0.4251	40
0.0589	97	0.49	-0.0484	102	0.08	0.4172	96	0.22	0.4076	41	0.08	0.4251	40	0.19	0.1366	100	0.22	0.4076	41	0.08	-0.0484	102	0.08	-0.0484	102	0.08	0.0019	56	0.46	0.4251	40	0.19	-0.0464	49	0.58	0.4076	41	0.08	0.4172	96	0.22	0.4251	40	0.19	0.1366	100	0.22	0.4251	40
0.0589	97	0.49	-0.0484	102	0.08	0.4172	96	0.22	0.4076	41	0.08	0.4251	40	0.19	0.1366	100	0.22	0.4076	41	0.08	-0.0484	102	0.08	-0.0484	102	0.08	0.0019	56	0.46	0.4251	40	0.19	-0.0464	49	0.58	0.4076	41	0.08	0.4084	74	0.08	0.4251	40	0.19	0.1366	100	0.22	0.4251	40
0.0589	97	0.49	-0.0484	102	0.08	0.0589	97	0.49	0.4076	41	0.08	0.4251	40	0.19	0.1366	100	0.22	0.4076	41	0.08	-0.1233	106	0.73	-0.0484	102	0.08	0.0019	56	0.46	0.4251	40	0.19	-0.0464	49	0.58	0.4251	40	0.19	0.0589	97	0.49	0.4251	40	0.19	0.1366	100	0.22	-0.0433	120
0.0589	97	0.49	-0.0484	102	0.08	0.4084	74	0.08	0.4076	41	0.08	0.4251	40	0.19	-0.0464	49	0.58	0.3167	41	0.46	-0.0484	102	0.08	-0.0484	102	0.08	0.0019	56	0.46	0.4172	96	0.22	-0.0464	49	0.58	0.1747	94	0.38	0.1366	100	0.22	0.4251	40	0.19	0.0589	97	0.49	0.2745	20
0.0589	97	0.49	0.4172	96	0.22	-0.1233	106	0.73	0.4076	41	0.08	0.4251	40	0.19	-0.0433	120	0.55	0.4076	41	0.08	-0.0433	120	0.55	-0.1233	106	0.73	0.4084	74	0.08	0.4251	40	0.19	-0.0464	49	0.58	0.4172	96	0.22	0.0589	97	0.49	0.4251	40	0.19	0.1366	100	0.22	0.4076	41
0.0589	97	0.49	0.4172	96	0.22	-0.1233	106	0.73	0.4076	41	0.08	0.4251	40	0.19	-0.0433	120	0.55	0.2362	18	0.43	-0.1233	106	0.73	-0.1233	106	0.73	0.4251	40	0.19	0.4251	40	0.19	-0.0464	49	0.58	0.3167	41	0.46	0.4172	96	0.22	0.4251	40	0.19	-0.0433	120	0.55	-0.0464	49
0.0589	97	0.49	0.4172	96	0.22	-0.1233	106	0.73	0.4076	41	0.08	0.4251	40	0.19	-0.0433	120	0.55	0.3167	41	0.46	0.1366	100	0.22	-0.0484	102	0.08	0.0019	56	0.46	0.4251	40	0.19	-0.0464	49	0.58	0.4251	40	0.19	-0.0433	120	0.55	0.4251	40	0.19	0.1366	100	0.22	0.4172	96
0.0589	97	0.49	0.4172	96	0.22	-0.1233	106	0.73	0.4076	41	0.08	0.4251	40	0.19	-0.0433	120	0.55	0.3167	41	0.46	0.1366	100	0.22	-0.0484	102	0.08	0.0019	56	0.46	0.4251	40	0.19	-0.0464	49	0.58	0.4251	40	0.19	-0.0433	120	0.55	0.4251	40	0.19	0.1366	100	0.22	0.4172	96
0.0589	97	0.49	0.4172	96	0.22	-0.1233	106	0.73	0.4076	41	0.08	0.4251	40	0.19	-0.0433	120	0.55	0.3167	41	0.46	0.1366	100	0.22	-0.0484	102	0.08	0.0019	56	0.46	0.4251	40	0.19	-0.0464	49	0.58	0.4251	40	0.19	-0.0433	120	0.55	0.4251	40	0.19	0.1366	100	0.22	0.1747	94
0.0589	97	0.49	0.4172	96	0.22	-0.1233	106	0.73	0.4076	41	0.08	0.4251	40	0.19	-0.0433	120	0.55	0.3167	41	0.46	-0.0484	102	0.08	-0.1233	106	0.73	0.1366	100	0.22	0.4251	40	0.19	-0.0464	49	0.58	0.4172	96	0.22	0.1366	100	0.22	0.4251	40	0.19	-0.0433	120	0.55	0.4084	74
0.0589	97	0.49	0.4172	96	0.22	-0.1233	106	0.73	0.4076	41	0.08	0.4251	40	0.19	-0.0433	120	0.55	0.3167	41	0.46	-0.0101	56	0.27	-0.1233	106	0.73	0.4251	40	0.19	0.4076	41	0.08	-0.0464	49	0.58	0.1747	94	0.38	0.1366	100	0.22	0.4251	40	0.19	0.0589	97	0.49	0.0589	97
0.0589	97	0.49	0.4172	96	0.22	-0.1233	106	0.73	0.4076	41	0.08	0.4251	40	0.19	-0.0433	120	0.55	0.3167	41	0.46	-0.0101	56	0.27	-0.1233	106	0.73	-0.0433	120	0.55	0.4251	40	0.19	-0.0464	49	0.58	0.4084	74	0.08	0.1366	100	0.22	0.4251	40	0.19	0.0589	97	0.49	0.0589	97
0.0589	97	0.49	0.4172	96	0.22	-0.1233	106	0.73	0.4076	41	0.08	0.4251	40	0.19	-0.0433	120	0.55	0.3167	41	0.46	-0.0101	56	0.27	-0.0484	102	0.08	0.0019	56	0.46	0.4251	40	0.19	-0.0464	49	0.58	0.4084	74	0.08	0.1366	100	0.22	0.4251	40	0.19	0.0589	97	0.49	0.0589	97
0.0589	97	0.49	0.4172	96	0.22	-0.1233	106	0.73	0.3167	41	0.46	0.4251	40	0.19	-0.0433	120	0.55	0.3167	41	0.46	-0.0484	102	0.08	-0.1233	106	0.73	0.4251	40	0.19	0.4251	40	0.19	-0.0464	49	0.58	0.3167	41	0.46	0.4172	96	0.22	0.4251	40	0.19	-0.0433	120	0.55	-0.0433	120
0.0589	97	0.49	0.4172	96	0.22	-0.0345	134	0.42	0.3167	41	0.46	0.4172	96	0.22	-0.0433	120	0.55	0.3167	41	0.46	0.1747	94	0.38	-0.1233	106	0.73	-0.0433	120	0.55	0.1747	94	0.38	-0.0464	49	0.58	0.4076	41	0.08	-0.0464	49	0.58	0.4251	40	0.19	0.0589	97	0.49	0.0589	97
0.0589	97	0.49	0.4172	96	0.22	0.0589	97	0.49	0.4076	41	0.08	0.4251	40	0.19	-0.0345	134	0.42	0.1366	100	0.22	-0.0101	56	0.27	-0.1233	106	0.73	0.0019	56	0.46	0.4251	40	0.19	-0.0464	49	0.58	0.1747	94	0.38	0.0589	97	0.49	0.4251	40	0.19	0.1366	100	0.22	0.4251	40
0.0589	97	0.49	0.4172	96	0.22	0.0589	97	0.49	0.4076	41	0.08	0.4251	40	0.19	-0.0433	120	0.55	0.3167	41	0.46	0.1366	100	0.22	-0.0484	102	0.08	0.0019	56	0.46	0.4251	40	0.19	-0.0464	49	0.58	0.4251	40	0.19	0.4172	96	0.22	0.4251	40	0.19	0.1366	100	0.22	-0.0345	134
0.0589	97	0.49	0.4172	96	0.22	0.0589	97	0.49	0.3167	41	0.46	0.4172	96	0.22	-0.0433	120	0.55	0.3167	41	0.46	0.1747	94	0.38	-0.1233	106	0.73	-0.0433	120	0.55	0.1747	94	0.38	-0.0464	49	0.58	0.4076	41	0.08	-0.0464	49	0.58	0.4251	40	0.19	0.0589	97	0.49	0.0589	97
0.0589	97	0.49	0.4172	96	0.22	0.0589	97	0.49	0.3167	41	0.46	0.4251	40	0.19	0.1366	100	0.22	0.3167	41	0.46	-0.0484	102	0.08	-0.0484	102	0.08	0.0019	56	0.46	0.4251	40	0.19	-0.0464	49	0.58	0.1747	94	0.38	0.1366	100	0.22	0.4251	40	0.19	0.1366	100	0.22	-0.0433	120
0.0589	97	0.49	0.4172	96	0.22	0.0589	97	0.49	0.3167	41	0.46	0.4251	40	0.19	0.1366	100	0.22	0.3167	41	0.46	-0.0484	102	0.08	-0.0484	102	0.08	0.0019	56	0.46	0.4251	40	0.19	-0.0464	49	0.58	0.1747	94	0.38	0.1366	100	0.22	0.4251	40	0.19	0.1366	100	0.22	-0.0433	120
0.0589	97	0.49	0.4172	96	0.22	0.0589	97	0.49	0.3167	41	0.46	0.4251	40	0.19	0.1366	100	0.22	0.3167	41	0.46	-0.0484	102	0.08	-0.0484	102	0.08	0.0019	56	0.46	0.4251	40	0.19	-0.0464	49	0.58	0.1747	94	0.38	0.1366	100	0.22	0.4251	40	0.19	0.1366	100	0.22	-0.0433	120
0.0589	97	0.49	0.4172	96	0.22	0.0589	97	0.49	0.3167	41	0.46	0.4251	40	0.19	0.1366	100	0.22	0.3167	41	0.46	-0.0484	102	0.08	-0.0484	102	0.08	0.0019	56	0.46	0.4251	40	0.19	-0.0464	49	0.58	0.1747	94	0.38	0.4084	74	0.08	0.4251	40	0.19	0.1366	100	0.22	-0.0433	120
0.0589	97	0.49	0.4172	96	0.22	0.0589	97	0.49	0.3167	41	0.46	0.4251	40	0.19	0.1366	100	0.22	0.3167	41	0.46	-0.0484	102	0.08	-0.0484	102	0.08	0.0019	56	0.46	0.4251	40	0.19	-0.0464	49	0.58	0.1747	94	0.38	0.4084	74	0.08	0.4251	40	0.19	0.1366	100	0.22	-0.0433	120
0.0589	97	0.49	0.4172	96	0.22	0.0589	97	0.49	0.3167	41	0.46	0.4251	40	0.19	0.1366	100	0.22	0.3167	41	0.46	-0.0484	102	0.08	-0.0484	102	0.08	0.0589	97	0.49	0.4251	40	0.19	-0.0464	49	0.58	0.1747	94	0.38	0.4172	96	0.22	0.4251	40	0.19	0.1366	100	0.22	-0.0433	120
0.0589	97	0.49	-0.0101	56	0.27	-0.1233	106	0.73	0.4076	41	0.08	0.4251	40	0.19	-0.0433	120	0.55	0.3167	41	0.46	-0.0464	49	0.58	-0.1233	106	0.73	0.4172	96	0.22	0.4251	40	0.19	-0.0464	49	0.58	0.4084	74	0.08	0.0589	97	0.49	-0.0433	120	0.55	-0.0433	120	0.55	0.2745	20
0.0589	97	0.49	-0.0101	56	0.27	-0.1233	106	0.73	0.4076	41	0.08	0.4251	40	0.19	-0.0433	120	0.55	0.3167	41	0.46	0.0363	65	0.28	0.2745	20	0.2	0.4172	96	0.22	0.4251	40	0.19	-0.0464	49	0.58	0.1366	100	0.22	0.0589	97	0.49	0.4251	40	0.19	0.1366	100	0.22	-0.0433	120
0.0589	97	0.49	0.4251	40	0.19	-0.1233	106	0.73	0.4076	41	0.08	0.4251	40	0.19	-0.0433	120	0.55	0.4076	41	0.08	-0.0484	102	0.08	-0.1233	106	0.73	0.0019	56	0.46	0.4251	40	0.19	-0.0464	49	0.58	0.4251	40	0.19	-0.0433	120	0.55	0.4251	40	0.19	0.1366	100	0.22	0.4076	41
0.0589	97	0.49	0.4251	40	0.19	-0.1233	106	0.73	0.4076	41	0.08	0.4251	40	0.19	-0.0433	120	0.55	0.4076	41	0.08	-0.0484	102	0.08	-0.1233	106	0.73	0.0019	56	0.46	0.4251	40	0.19	-0.0464	49	0.58	0.4251	40	0.19	-0.0433	120	0.55	0.4251	40	0.19	0.1366	100	0.22	0.4076	41
0.0589	97	0.49	0.4251	40	0.19	-0.1233	106	0.73	0.4076	41	0.08	0.4251	40	0.19	-0.0433	120	0.55	0.4076	41	0.08	-0.0484	102	0.08	-0.1233	106	0.73	0.0019	56	0.46	0.4251	40	0.19	-0.0464	49	0.58	0.4251	40	0.19	-0.0433	120	0.55	0.4251	40	0.19	-0.0433	120	0.55	0.4076	41
0.0589	97	0.49	0.4251	40	0.19	-0.0484	102	0.08	0.4076	41	0.08	0.4251	40	0.19	-0.0433	120	0.55	0.4076	41	0.08	-0.0484	102	0.08	-0.0484	102	0.08	0.4172	96	0.22	0.4251	40	0.19	-0.0464	49	0.58	-0.0464	49	0.58	0.0589	97	0.49	0.4251	40	0.19	0.1366	100	0.22	0.1366	100
0.0589	97	0.49	0.1747	94	0.38	0.0589	97	0.49	0.4076	41	0.08	0.4251	40	0.19	-0.1233	106	0.73	0.3167	41	0.46	-0.0345	134	0.42	-0.1233	106	0.73	-0.0433	120	0.55	0.4251	40	0.19	-0.0464	49	0.58	0.0589	97	0.49	-0.0464	49	0.58	0.4251	40	0.19	0.0589	97	0.49	0.4251	40
0.0589	97	0.49	0.1747	94	0.38	0.0589	97	0.49	0.3167	41	0.46	0.4251	40	0.19	0.0589	97	0.49	0.3167	41	0.46	-0.0484	102	0.08	-0.0484	102	0.08	0.0589	97	0.49	0.4251	40	0.19	-0.0464	49	0.58	0.1747	94	0.38	0.4076	41	0.08	0.4251	40	0.19	0.1366	100	0.22	0.4076	41
0.0589	97	0.49	0.4084	74	0.08	0.4172	96	0.22	0.4076	41	0.08	0.4251	40	0.19	-0.0433	120	0.55	0.1747	94	0.38	-0.0101	56	0.27	-0.0484	102	0.08	0.0019	56	0.46	0.4251	40	0.19	-0.0464	49	0.58	0.1747	94	0.38	0.0589	97	0.49	0.4251	40	0.19	-0.0464	49	0.58	0.4251	40
0.0589	97	0.49	0.4084	74	0.08	-0.0345	134	0.42	0.4076	41	0.08	0.4251	40	0.19	-0.0433	120	0.55	0.3167	41	0.46	-0.0101	56	0.27	-0.1233	106	0.73	0.0589	97	0.49	0.4251	40	0.19	-0.0464	49	0.58	0.1366	100	0.22	-0.0433	120	0.55	0.4251	40	0.19	0.1366	100	0.22	-0.0433	120
0.0589	97	0.49	0.4084	74	0.08	-0.0345	134	0.42	0.3167	41	0.46	0.4251	40	0.19	0.1366	100	0.22	0.3167	41	0.46	-0.0484	102	0.08	-0.0484	102	0.08	0.0589	97	0.49	0.4251	40	0.19	-0.0464	49	0.58	0.1747	94	0.38	0.4172	96	0.22	0.4251	40	0.19	0.1366	100	0.22	0.4076	41
0.0589	97	0.49	0.4084	74	0.08	-0.0433	120	0.55	0.4076	41	0.08	0.4251	40	0.19	0.1366	100	0.22	0.3167	41	0.46	-0.1233	106	0.73	-0.1233	106	0.73	0.0019	56	0.46	0.4251	40	0.19	-0.0464	49	0.58	0.4172	96	0.22	0.1366	100	0.22	0.4251	40	0.19	-0.0464	49	0.58	0.2745	20
0.0589	97	0.49	0.4084	74	0.08	-0.0433	120	0.55	0.4076	41	0.08	0.4251	40	0.19	0.1366	100	0.22	0.3167	41	0.46	-0.0484	102	0.08	-0.1233	106	0.73	0.0019	56	0.46	0.4251	40	0.19	-0.0464	49	0.58	0.1747	94	0.38	0.1366	100	0.22	0.4251	40	0.19	-0.0464	49	0.58	0.2745	20
0.0589	97	0.49	0.4084	74	0.08	-0.0433	120	0.55	0.4076	41	0.08	0.4251	40	0.19	0.1366	100	0.22	0.3167	41	0.46	-0.0484	102	0.08	-0.1233	106	0.73	0.0019	56	0.46	0.4251	40	0.19	-0.0464	49	0.58	0.1747	94	0.38	0.1366	100	0.22	0.4251	40	0.19	-0.0464	49	0.58	0.2745	20
0.0589	97	0.49	0.4084	74	0.08	-0.0433	120	0.55	0.4076	41	0.08	0.4251	40	0.19	0.1366	100	0.22	0.3167	41	0.46	-0.0484	102	0.08	-0.1233	106	0.73	0.0019	56	0.46	0.4251	40	0.19	-0.0464	49	0.58	0.1747	94	0.38	0.1366	100	0.22	0.4251	40	0.19	-0.0464	49	0.58	0.2745	20
0.0589	97	0.49	0.4084	74	0.08	0.0589	97	0.49	0.4076	41	0.08	0.4251	40	0.19	0.1366	100	0.22	0.3167	41	0.46	-0.1233	106	0.73	-0.1233	106	0.73	0.0019	56	0.46	0.4251	40	0.19	-0.0464	49	0.58	-0.0101	56	0.27	-0.0464	49	0.58	0.4251	40	0.19	0.0589	97	0.49	0.4076	41
0.0589	97	0.49	0.4084	74	0.08	0.0589	97	0.49	0.4076	41	0.08	0.4251	40	0.19	-0.1233	106	0.73	0.4172	96	0.22	-0.0101	56	0.27	-0.0484	102	0.08	0.0019	56	0.46	0.4251	40	0.19	-0.0464	49	0.58	0.1747	94	0.38	0.1366	100	0.22	0.4251	40	0.19	0.0589	97	0.49	0.2745	20
0.0589	97	0.49	0.4084	74	0.08	0.0589	97	0.49	0.4076	41	0.08	0.4251	40	0.19	-0.1233	106	0.73	0.3167	41	0.46	-0.0345	134	0.42	-0.1233	106	0.73	0.0019	56	0.46	0.2362	18	0.43	-0.0464	49	0.58	-0.0101	56	0.27	-0.0464	49	0.58	0.4251	40	0.19	0.0589	97	0.49	0.4251	40
0.0589	97	0.49	0.4084	74	0.08	0.0589	97	0.49	0.4076	41	0.08	0.4251	40	0.19	-0.0433	120	0.55	0.4076	41	0.08	-0.0101	56	0.27	-0.0484	102	0.08	0.0019	56	0.46	0.4251	40	0.19	-0.0464	49	0.58	0.4251	40	0.19	0.0589	97	0.49	0.4251	40	0.19	0.0589	97	0.49	0.2745	20
0.0589	97	0.49	0.4084	74	0.08	0.0589	97	0.49	0.3167	41	0.46	0.4251	40	0.19	0.1366	100	0.22	0.3167	41	0.46	-0.0484	102	0.08	-0.0484	102	0.08	0.0019	56	0.46	0.4251	40	0.19	-0.0464	49	0.58	0.1747	94	0.38	0.0589	97	0.49	0.4251	40	0.19	0.0589	97	0.49	0.4084	74
0.0589	97	0.49	0.4084	74	0.08	0.0589	97	0.49	0.3167	41	0.46	0.4251	40	0.19	0.1366	100	0.22	0.3167	41	0.46	-0.0484	102	0.08	-0.0484	102	0.08	0.0589	97	0.49	0.4251	40	0.19	-0.0464	49	0.58	-0.0101	56	0.27	0.4076	41	0.08	0.4251	40	0.19	0.1366	100	0.22	-0.0433	120
0.0589	97	0.49	0.4084	74	0.08	0.0589	97	0.49	0.3167	41	0.46	0.4251	40	0.19	0.1366	100	0.22	0.3167	41	0.46	-0.0484	102	0.08	-0.0484	102	0.08	0.0589	97	0.49	0.4251	40	0.19	-0.0464	49	0.58	0.1747	94	0.38	0.1366	100	0.22	0.4251	40	0.19	0.1366	100	0.22	0.1366	100
0.0589	97	0.49	0.4084	74	0.08	0.0589	97	0.49	0.3167	41	0.46	0.4251	40	0.19	0.1366	100	0.22	0.3167	41	0.46	-0.0484	102	0.08	-0.0484	102	0.08	0.0589	97	0.49	0.4251	40	0.19	-0.0464	49	0.58	0.1747	94	0.38	0.4172	96	0.22	0.4251	40	0.19	0.1366	100	0.22	0.4076	41
0.0589	97	0.49	0.4084	74	0.08	0.0589	97	0.49	0.3167	41	0.46	0.4251	40	0.19	0.1366	100	0.22	0.3167	41	0.46	-0.0484	102	0.08	-0.0484	102	0.08	0.0589	97	0.49	0.4251	40	0.19	-0.0464	49	0.58	0.1747	94	0.38	0.4172	96	0.22	0.4251	40	0.19	0.1366	100	0.22	0.4076	41
0.0589	97	0.49	0.4084	74	0.08	0.0589	97	0.49	0.3167	41	0.46	0.4251	40	0.19	0.1366	100	0.22	0.3167	41	0.46	-0.0484	102	0.08	-0.0484	102	0.08	0.0589	97	0.49	0.4251	40	0.19	-0.0464	49	0.58	0.1747	94	0.38	0.4172	96	0.22	0.4251	40	0.19	0.1366	100	0.22	-0.0433	120
0.0589	97	0.49	0.4084	74	0.08	0.0589	97	0.49	0.3167	41	0.46	0.4251	40	0.19	0.1366	100	0.22	0.3167	41	0.46	-0.0484	102	0.08	-0.0484	102	0.08	0.0589	97	0.49	0.4251	40	0.19	-0.0464	49	0.58	0.1747	94	0.38	0.4172	96	0.22	0.4251	40	0.19	0.1366	100	0.22	-0.0433	120
0.0589	97	0.49	0.4084	74	0.08	0.0589	97	0.49	0.3167	41	0.46	0.4251	40	0.19	0.1366	100	0.22	0.3167	41	0.46	-0.0484	102	0.08	-0.0484	102	0.08	0.0589	97	0.49	0.4251	40	0.19	-0.0464	49	0.58	0.1747	94	0.38	0.4172	96	0.22	0.4251	40	0.19	0.1366	100	0.22	-0.0433	120
0.0589	97	0.49	0.4084	74	0.08	0.0589	97	0.49	0.3167	41	0.46	0.4251	40	0.19	0.1366	100	0.22	0.3167	41	0.46	-0.0484	102	0.08	-0.0484	102	0.08	0.0589	97	0.49	0.4251	40	0.19	-0.0464	49	0.58	0.1747	94	0.38	0.4172	96	0.22	0.4251	40	0.19	0.1366	100	0.22	-0.0433	120
0.0589	97	0.49	0.4084	74	0.08	0.0589	97	0.49	0.3167	41	0.46	0.4251	40	0.19	0.1366	100	0.22	0.3167	41	0.46	-0.0484	102	0.08	-0.0484	102	0.08	0.0589	97	0.49	0.4251	40	0.19	-0.0464	49	0.58	0.1747	94	0.38	0.4172	96	0.22	0.4251	40	0.19	0.1366	100	0.22	-0.0433	120
0.0589	97	0.49	0.4084	74	0.08	0.0589	97	0.49	0.3167	41	0.46	0.4251	40	0.19	0.1366	100	0.22	0.3167	41	0.46	-0.0484	102	0.08	-0.0484	102	0.08	0.0589	97	0.49	0.4251	40	0.19	-0.0464	49	0.58	0.1747	94	0.38	0.4172	96	0.22	0.4251	40	0.19	0.1366	100	0.22	-0.0433	120
0.0589	97	0.49	0.4084	74	0.08	0.0589	97	0.49	0.3167	41	0.46	0.4251	40	0.19	0.1366	100	0.22	0.3167	41	0.46	-0.0484	102	0.08	-0.0484	102	0.08	0.0589	97	0.49	0.4251	40	0.19	-0.0464	49	0.58	0.1747	94	0.38	0.4172	96	0.22	0.4251	40	0.19	0.0589	97	0.49	-0.0433	120
0.0589	97	0.49	0.4084	74	0.08	0.0589	97	0.49	0.3167	41	0.46	0.4251	40	0.19	0.1366	100	0.22	0.3167	41	0.46	-0.0484	102	0.08	-0.0484	102	0.08	0.0589	97	0.49	0.4251	40	0.19	-0.0464	49	0.58	0.1747	94	0.38	0.4172	96	0.22	0.4251	40	0.19	0.0589	97	0.49	-0.0433	120
0.4084	74	0.08	-0.0484	102	0.08	0.4076	41	0.08	0.4172	96	0.22	-0.0433	120	0.55	0.4076	41	0.08	-0.1233	106	0.73	0.0589	97	0.49	-0.1233	106	0.73	0.3167	41	0.46	0.4076	41	0.08	0.1366	100	0.22	0.4172	96	0.22	0.4076	41	0.08	0.4076	41	0.08	0.0589	97	0.49	0.4172	96
0.4084	74	0.08	0.4172	96	0.22	-0.1233	106	0.73	0.4076	41	0.08	0.4251	40	0.19	-0.0433	120	0.55	0.3167	41	0.46	-0.0484	102	0.08	-0.1233	106	0.73	0.4251	40	0.19	0.4251	40	0.19	-0.0464	49	0.58	0.3167	41	0.46	0.4172	96	0.22	0.4251	40	0.19	-0.0433	120	0.55	-0.0464	49
0.4084	74	0.08	0.4172	96	0.22	-0.1233	106	0.73	0.4076	41	0.08	0.4251	40	0.19	-0.0433	120	0.55	0.3167	41	0.46	-0.0464	49	0.58	-0.1233	106	0.73	0.4251	40	0.19	0.4251	40	0.19	-0.0464	49	0.58	0.3167	41	0.46	0.4172	96	0.22	0.4251	40	0.19	-0.0433	120	0.55	-0.0464	49
0.4084	74	0.08	0.4172	96	0.22	-0.1233	106	0.73	0.4076	41	0.08	0.4251	40	0.19	-0.0433	120	0.55	0.3167	41	0.46	-0.0464	49	0.58	-0.1233	106	0.73	0.4251	40	0.19	0.4251	40	0.19	-0.0464	49	0.58	0.3167	41	0.46	0.4172	96	0.22	0.4251	40	0.19	-0.0433	120	0.55	-0.0464	49
0.4084	74	0.08	0.4172	96	0.22	-0.0484	102	0.08	0.4076	41	0.08	0.4251	40	0.19	-0.0433	120	0.55	0.3167	41	0.46	0.0589	97	0.49	-0.0484	102	0.08	0.4172	96	0.22	0.1747	94	0.38	-0.0464	49	0.58	0.4084	74	0.08	-0.0464	49	0.58	0.4251	40	0.19	0.2745	20	0.2	0.4172	96
0.4084	74	0.08	0.4172	96	0.22	-0.0484	102	0.08	0.3167	41	0.46	0.4251	40	0.19	-0.0433	120	0.55	0.3167	41	0.46	-0.0484	102	0.08	-0.1233	106	0.73	0.4251	40	0.19	0.4251	40	0.19	-0.0464	49	0.58	0.3167	41	0.46	0.4172	96	0.22	0.4251	40	0.19	-0.0433	120	0.55	-0.0464	49
0.4084	74	0.08	0.4172	96	0.22	0.4172	96	0.22	0.0549	66	0.14	0.4251	40	0.19	-0.0433	120	0.55	0.4076	41	0.08	0.0549	66	0.14	0.0325	93	0.26	0.0019	56	0.46	0.4251	40	0.19	-0.0464	49	0.58	0.1366	100	0.22	-0.0433	120	0.55	0.4251	40	0.19	0.1366	100	0.22	0.4251	40
0.4084	74	0.08	0.4172	96	0.22	0.4172	96	0.22	0.3167	41	0.46	0.4251	40	0.19	-0.0433	120	0.55	0.4076	41	0.08	0.1366	100	0.22	-0.1233	106	0.73	-0.0484	102	0.08	0.4251	40	0.19	-0.0464	49	0.58	0.0589	97	0.49	-0.0433	120	0.55	0.4172	96	0.22	0.1366	100	0.22	0.4076	41
0.4084	74	0.08	0.4172	96	0.22	0.4172	96	0.22	0.3167	41	0.46	0.4251	40	0.19	-0.0433	120	0.55	0.3167	41	0.46	-0.0484	102	0.08	-0.0484	102	0.08	0.0019	56	0.46	0.4251	40	0.19	-0.0464	49	0.58	0.0589	97	0.49	-0.0433	120	0.55	0.4251	40	0.19	0.1366	100	0.22	0.4076	41
0.4084	74	0.08	0.4172	96	0.22	0.4172	96	0.22	0.3167	41	0.46	0.4251	40	0.19	-0.0433	120	0.55	0.3167	41	0.46	0.0549	66	0.14	-0.0484	102	0.08	0.0019	56	0.46	0.4251	40	0.19	-0.0464	49	0.58	0.1366	100	0.22	-0.0433	120	0.55	0.4251	40	0.19	0.1366	100	0.22	0.4251	40
0.4084	74	0.08	0.4172	96	0.22	0.4172	96	0.22	0.3167	41	0.46	0.4251	40	0.19	-0.0433	120	0.55	0.3167	41	0.46	0.0549	66	0.14	-0.0484	102	0.08	0.0019	56	0.46	0.4251	40	0.19	-0.0464	49	0.58	0.1366	100	0.22	-0.0433	120	0.55	0.4251	40	0.19	0.1366	100	0.22	0.4251	40
0.4084	74	0.08	0.4172	96	0.22	0.4172	96	0.22	0.3167	41	0.46	0.4251	40	0.19	-0.0433	120	0.55	0.3167	41	0.46	0.0549	66	0.14	-0.0484	102	0.08	0.0019	56	0.46	0.4251	40	0.19	-0.0464	49	0.58	0.1366	100	0.22	-0.0433	120	0.55	0.4251	40	0.19	0.1366	100	0.22	0.4251	40
0.4084	74	0.08	0.4172	96	0.22	-0.0433	120	0.55	0.4076	41	0.08	0.4251	40	0.19	-0.1233	106	0.73	0.4172	96	0.22	-0.0101	56	0.27	-0.0484	102	0.08	0.0019	56	0.46	0.4251	40	0.19	-0.0464	49	0.58	0.1747	94	0.38	0.1366	100	0.22	0.4251	40	0.19	0.1366	100	0.22	0.2745	20
0.4084	74	0.08	0.4172	96	0.22	-0.0433	120	0.55	0.4076	41	0.08	0.4251	40	0.19	-0.1233	106	0.73	0.4172	96	0.22	-0.0101	56	0.27	-0.0484	102	0.08	0.0019	56	0.46	0.4251	40	0.19	-0.0464	49	0.58	0.1747	94	0.38	0.1366	100	0.22	0.4251	40	0.19	0.1366	100	0.22	0.2745	20
0.4084	74	0.08	0.4172	96	0.22	0.0589	97	0.49	0.4076	41	0.08	0.4251	40	0.19	-0.1233	106	0.73	0.4172	96	0.22	-0.0101	56	0.27	-0.0484	102	0.08	0.0019	56	0.46	0.4251	40	0.19	-0.0464	49	0.58	0.1747	94	0.38	0.4172	96	0.22	0.4251	40	0.19	0.1366	100	0.22	0.2745	20
0.4084	74	0.08	0.4251	40	0.19	-0.1233	106	0.73	0.4076	41	0.08	0.4251	40	0.19	-0.0433	120	0.55	0.3167	41	0.46	-0.0345	134	0.42	-0.0484	102	0.08	0.0019	56	0.46	0.4251	40	0.19	-0.0464	49	0.58	0.1747	94	0.38	0.1366	100	0.22	0.4251	40	0.19	0.1366	100	0.22	0.4172	96
0.4084	74	0.08	0.4251	40	0.19	0.0589	97	0.49	0.4076	41	0.08	0.4251	40	0.19	-0.0433	120	0.55	0.1747	94	0.38	-0.0101	56	0.27	-0.0484	102	0.08	0.0019	56	0.46	0.4251	40	0.19	-0.0464	49	0.58	0.1747	94	0.38	0.0589	97	0.49	0.4251	40	0.19	0.1366	100	0.22	0.4076	41
0.4084	74	0.08	0.4084	74	0.08	-0.0484	102	0.08	0.4076	41	0.08	0.4251	40	0.19	-0.0433	120	0.55	0.3167	41	0.46	0.1366	100	0.22	-0.0484	102	0.08	0.4172	96	0.22	0.1747	94	0.38	-0.0464	49	0.58	0.4172	96	0.22	0.4172	96	0.22	0.4251	40	0.19	0.2745	20	0.2	0.4172	96
0.4084	74	0.08	0.4084	74	0.08	0.4172	96	0.22	0.4076	41	0.08	0.4251	40	0.19	-0.0345	134	0.42	0.4084	74	0.08	-0.0433	120	0.55	-0.0484	102	0.08	0.0019	56	0.46	0.4251	40	0.19	-0.0464	49	0.58	0.4084	74	0.08	0.0589	97	0.49	0.4251	40	0.19	0.4172	96	0.22	0.2745	20
0.4084	74	0.08	0.4084	74	0.08	0.4172	96	0.22	0.4076	41	0.08	0.4251	40	0.19	-0.0345	134	0.42	0.4084	74	0.08	-0.0433	120	0.55	-0.0484	102	0.08	0.0019	56	0.46	0.4251	40	0.19	-0.0464	49	0.58	0.4084	74	0.08	0.0589	97	0.49	0.4251	40	0.19	0.4172	96	0.22	0.2745	20
0.4084	74	0.08	0.4084	74	0.08	0.0589	97	0.49	0.4076	41	0.08	0.4251	40	0.19	0.1366	100	0.22	0.3167	41	0.46	-0.0484	102	0.08	-0.1233	106	0.73	0.0019	56	0.46	0.4251	40	0.19	-0.0464	49	0.58	0.1747	94	0.38	0.1366	100	0.22	0.4251	40	0.19	-0.0464	49	0.58	0.2745	20
0.4084	74	0.08	0.4084	74	0.08	0.0589	97	0.49	0.4076	41	0.08	0.4251	40	0.19	0.1366	100	0.22	0.3167	41	0.46	-0.0484	102	0.08	-0.1233	106	0.73	0.0019	56	0.46	0.4251	40	0.19	-0.0464	49	0.58	0.1747	94	0.38	0.0589	97	0.49	0.4251	40	0.19	0.0589	97	0.49	0.2745	20
0.4084	74	0.08	0.4084	74	0.08	0.0589	97	0.49	0.4076	41	0.08	0.4251	40	0.19	0.1366	100	0.22	0.3167	41	0.46	-0.0484	102	0.08	-0.1233	106	0.73	0.0019	56	0.46	0.4084	74	0.08	-0.0464	49	0.58	0.1747	94	0.38	0.4084	74	0.08	0.4251	40	0.19	0.1366	100	0.22	0.2745	20
0.4084	74	0.08	0.4084	74	0.08	0.0589	97	0.49	0.4076	41	0.08	0.4251	40	0.19	-0.1233	106	0.73	0.4076	41	0.08	0.0589	97	0.49	-0.0464	49	0.58	-0.0433	120	0.55	0.4251	40	0.19	-0.0464	49	0.58	0.0589	97	0.49	0.1366	100	0.22	0.4251	40	0.19	0.0589	97	0.49	0.4076	41
0.4084	74	0.08	0.4084	74	0.08	0.0589	97	0.49	0.4076	41	0.08	0.4251	40	0.19	-0.1233	106	0.73	0.4084	74	0.08	-0.0101	56	0.27	-0.0484	102	0.08	0.0019	56	0.46	0.4251	40	0.19	-0.0464	49	0.58	0.1747	94	0.38	0.0589	97	0.49	0.4251	40	0.19	0.4172	96	0.22	0.4076	41
0.4084	74	0.08	0.4084	74	0.08	0.0589	97	0.49	0.4076	41	0.08	0.4251	40	0.19	-0.1233	106	0.73	0.4084	74	0.08	-0.0433	120	0.55	-0.1233	106	0.73	-0.0433	120	0.55	0.4251	40	0.19	-0.0464	49	0.58	0.4084	74	0.08	0.4172	96	0.22	0.4251	40	0.19	0.4172	96	0.22	-0.0433	120
0.4084	74	0.08	0.4084	74	0.08	0.0589	97	0.49	0.4076	41	0.08	0.4251	40	0.19	-0.0345	134	0.42	-0.0464	49	0.58	-0.0101	56	0.27	-0.0484	102	0.08	0.0589	97	0.49	0.4251	40	0.19	-0.0464	49	0.58	0.1747	94	0.38	0.0589	97	0.49	0.4251	40	0.19	-0.0464	49	0.58	0.4251	40
0.4084	74	0.08	0.4084	74	0.08	0.0589	97	0.49	0.4076	41	0.08	0.4251	40	0.19	-0.0345	134	0.42	0.1747	94	0.38	-0.0101	56	0.27	-0.0484	102	0.08	0.0019	56	0.46	0.4251	40	0.19	-0.0464	49	0.58	-0.0101	56	0.27	0.1747	94	0.38	0.4251	40	0.19	0.1366	100	0.22	0.4251	40
0.4084	74	0.08	0.4084	74	0.08	0.0589	97	0.49	0.4076	41	0.08	0.4251	40	0.19	-0.0345	134	0.42	0.1747	94	0.38	-0.0101	56	0.27	-0.0484	102	0.08	0.0019	56	0.46	0.4251	40	0.19	-0.0464	49	0.58	0.1747	94	0.38	0.4172	96	0.22	0.4251	40	0.19	0.0589	97	0.49	0.4251	40
0.4084	74	0.08	0.4084	74	0.08	0.0589	97	0.49	0.4076	41	0.08	0.4251	40	0.19	-0.0345	134	0.42	0.1747	94	0.38	-0.0101	56	0.27	-0.0484	102	0.08	0.0019	56	0.46	0.4251	40	0.19	-0.0464	49	0.58	0.1747	94	0.38	0.0589	97	0.49	0.4251	40	0.19	0.1366	100	0.22	0.4076	41
0.4084	74	0.08	0.4084	74	0.08	0.0589	97	0.49	0.4076	41	0.08	0.4251	40	0.19	-0.0345	134	0.42	0.0589	97	0.49	-0.0484	102	0.08	-0.0484	102	0.08	0.0019	56	0.46	0.4251	40	0.19	-0.0464	49	0.58	0.2362	18	0.43	0.4172	96	0.22	0.4251	40	0.19	0.0589	97	0.49	0.2745	20
0.4084	74	0.08	0.4084	74	0.08	0.0589	97	0.49	0.4076	41	0.08	0.4251	40	0.19	-0.0345	134	0.42	0.4084	74	0.08	0.0325	93	0.26	-0.0484	102	0.08	0.0019	56	0.46	0.4251	40	0.19	-0.0464	49	0.58	0.1747	94	0.38	0.0589	97	0.49	0.4251	40	0.19	0.1366	100	0.22	0.4076	41
0.4084	74	0.08	0.4084	74	0.08	0.0589	97	0.49	0.4076	41	0.08	0.4251	40	0.19	-0.0345	134	0.42	0.4084	74	0.08	0.0325	93	0.26	-0.0484	102	0.08	0.0019	56	0.46	0.4251	40	0.19	-0.0464	49	0.58	0.1747	94	0.38	0.0589	97	0.49	0.4251	40	0.19	0.1366	100	0.22	0.4251	40
0.4084	74	0.08	0.4084	74	0.08	0.0589	97	0.49	0.4076	41	0.08	0.4251	40	0.19	-0.0433	120	0.55	0.3167	41	0.46	-0.0484	102	0.08	-0.1233	106	0.73	0.0019	56	0.46	0.4251	40	0.19	-0.0464	49	0.58	0.1747	94	0.38	0.1366	100	0.22	0.4251	40	0.19	0.1366	100	0.22	0.4251	40
0.3167	41	0.46	0.4172	96	0.22	0.4172	96	0.22	0.3167	41	0.46	0.4251	40	0.19	-0.0433	120	0.55	0.3167	41	0.46	-0.0464	49	0.58	-0.0484	102	0.08	0.1366	100	0.22	0.4251	40	0.19	-0.0464	49	0.58	0.0589	97	0.49	-0.0433	120	0.55	0.1747	94	0.38	0.0589	97	0.49	-0.0433	120
0.1366	100	0.22	-0.0484	102	0.08	0.1366	100	0.22	0.4076	41	0.08	0.4251	40	0.19	-0.0433	120	0.55	0.3167	41	0.46	0.4172	96	0.22	-0.1233	106	0.73	0.4084	74	0.08	0.4172	96	0.22	-0.0433	120	0.55	0.1747	94	0.38	0.4076	41	0.08	0.4076	41	0.08	-0.0433	120	0.55	0.1366	100
0.1366	100	0.22	-0.0484	102	0.08	0.1366	100	0.22	0.4076	41	0.08	0.4251	40	0.19	-0.0433	120	0.55	0.3167	41	0.46	0.0363	65	0.28	-0.1233	106	0.73	0.4084	74	0.08	0.4172	96	0.22	-0.0433	120	0.55	0.1747	94	0.38	0.4076	41	0.08	0.4076	41	0.08	-0.0433	120	0.55	0.1366	100
0.1366	100	0.22	-0.0484	102	0.08	0.4076	41	0.08	0.4251	40	0.19	-0.0433	120	0.55	0.3167	41	0.46	0.0589	97	0.49	-0.0345	134	0.42	-0.1233	106	0.73	0.4084	74	0.08	0.4172	96	0.22	-0.0433	120	0.55	0.4084	74	0.08	0.4076	41	0.08	0.4076	41	0.08	-0.0433	120	0.55	-0.0433	120
0.1366	100	0.22	0.4076	41	0.08	0.0589	97	0.49	0.4076	41	0.08	0.4251	40	0.19	0.0589	97	0.49	0.4076	41	0.08	-0.0484	102	0.08	-0.0484	102	0.08	0.0019	56	0.46	0.4251	40	0.19	-0.0464	49	0.58	0.1747	94	0.38	0.0589	97	0.49	0.4251	40	0.19	0.4084	74	0.08	0.4076	41
0.1366	100	0.22	0.4172	96	0.22	-0.0484	102	0.08	0.4076	41	0.08	0.4251	40	0.19	-0.0433	120	0.55	-0.0433	120	0.55	-0.0484	102	0.08	-0.0484	102	0.08	0.0019	56	0.46	0.4251	40	0.19	-0.0464	49	0.58	0.1366	100	0.22	0.0589	97	0.49	0.4251	40	0.19	0.0589	97	0.49	0.4172	96
0.1366	100	0.22	0.4172	96	0.22	-0.0484	102	0.08	0.4251	40	0.19	0.4251	40	0.19	-0.0433	120	0.55	0.4251	40	0.19	-0.0433	120	0.55	-0.0484	102	0.08	0.0019	56	0.46	0.4076	41	0.08	-0.0464	49	0.58	0.4251	40	0.19	-0.0433	120	0.55	0.4251	40	0.19	-0.0464	49	0.58	0.0589	97
0.1366	100	0.22	0.4251	40	0.19	0.4172	96	0.22	0.4076	41	0.08	0.4251	40	0.19	0.0589	97	0.49	0.3167	41	0.46	-0.0101	56	0.27	-0.1233	106	0.73	0.0019	56	0.46	0.4251	40	0.19	-0.0464	49	0.58	0.1747	94	0.38	0.1366	100	0.22	0.4251	40	0.19	-0.0433	120	0.55	0.4251	40
0.1366	100	0.22	0.4251	40	0.19	-0.0433	120	0.55	0.4076	41	0.08	0.4251	40	0.19	-0.0433	120	0.55	0.3167	41	0.46	-0.0101	56	0.27	-0.1233	106	0.73	0.0019	56	0.46	0.4251	40	0.19	-0.0464	49	0.58	0.4084	74	0.08	0.0589	97	0.49	0.4251	40	0.19	0.1366	100	0.22	-0.0345	134
0.1366	100	0.22	0.0325	93	0.26	-0.0433	120	0.55	0.4076	41	0.08	0.4251	40	0.19	0.1366	100	0.22	0.3167	41	0.46	-0.0484	102	0.08	-0.1233	106	0.73	0.0019	56	0.46	0.4251	40	0.19	-0.0464	49	0.58	0.1747	94	0.38	0.1366	100	0.22	0.4251	40	0.19	0.0589	97	0.49	-0.0433	120
0.1366	100	0.22	0.0363	65	0.28	0.4172	96	0.22	0.4076	41	0.08	0.4251	40	0.19	-0.0433	120	0.55	0.3167	41	0.46	-0.1233	106	0.73	-0.0484	102	0.08	0.0019	56	0.46	0.4251	40	0.19	-0.0464	49	0.58	0.1747	94	0.38	0.1366	100	0.22	0.4251	40	0.19	-0.0433	120	0.55	0.4251	40
0.1366	100	0.22	0.0363	65	0.28	0.4172	96	0.22	0.4076	41	0.08	0.4251	40	0.19	-0.0433	120	0.55	0.3167	41	0.46	-0.1233	106	0.73	-0.0484	102	0.08	0.0019	56	0.46	0.4251	40	0.19	-0.0464	49	0.58	0.1747	94	0.38	0.4084	74	0.08	0.4251	40	0.19	-0.0433	120	0.55	0.4251	40
0.1366	100	0.22	0.0589	97	0.49	-0.1233	106	0.73	0.4076	41	0.08	0.4251	40	0.19	-0.0433	120	0.55	0.4076	41	0.08	-0.0484	102	0.08	-0.0484	102	0.08	0.0019	56	0.46	0.4251	40	0.19	-0.0464	49	0.58	0.0589	97	0.49	0.0589	97	0.49	0.4251	40	0.19	0.0589	97	0.49	0.1366	100
0.1366	100	0.22	0.4084	74	0.08	-0.1233	106	0.73	0.4076	41	0.08	0.4251	40	0.19	0.1366	100	0.22	0.3167	41	0.46	-0.1233	106	0.73	-0.1233	106	0.73	0.0019	56	0.46	0.4251	40	0.19	-0.0464	49	0.58	0.1747	94	0.38	0.0589	97	0.49	0.4251	40	0.19	0.4084	74	0.08	0.2745	20
0.1366	100	0.22	0.4084	74	0.08	-0.1233	106	0.73	0.4076	41	0.08	0.4251	40	0.19	0.1366	100	0.22	0.3167	41	0.46	-0.1233	106	0.73	-0.1233	106	0.73	0.0019	56	0.46	0.4251	40	0.19	-0.0464	49	0.58	0.1747	94	0.38	0.0589	97	0.49	0.4251	40	0.19	0.4084	74	0.08	0.2745	20
0.1366	100	0.22	0.4084	74	0.08	-0.0433	120	0.55	0.4076	41	0.08	0.4251	40	0.19	0.1366	100	0.22	0.3167	41	0.46	-0.0484	102	0.08	-0.1233	106	0.73	0.4251	40	0.19	0.4251	40	0.19	-0.0464	49	0.58	0.1747	94	0.38	0.4172	96	0.22	0.4251	40	0.19	0.1366	100	0.22	-0.0433	120
0.1366	100	0.22	0.4084	74	0.08	-0.0433	120	0.55	0.4076	41	0.08	0.4251	40	0.19	0.1366	100	0.22	0.3167	41	0.46	0.0325	93	0.26	-0.1233	106	0.73	0.0019	56	0.46	0.4251	40	0.19	-0.0464	49	0.58	0.1747	94	0.38	-0.0433	120	0.55	0.4251	40	0.19	0.1366	100	0.22	-0.0433	120
0.1366	100	0.22	0.4084	74	0.08	0.0589	97	0.49	0.4076	41	0.08	0.4251	40	0.19	-0.0433	120	0.55	0.0549	66	0.14	-0.0101	56	0.27	-0.0484	102	0.08	0.0019	56	0.46	0.4251	40	0.19	-0.0464	49	0.58	0.4251	40	0.19	0.4172	96	0.22	0.4251	40	0.19	0.4084	74	0.08	0.2745	20
0.1366	100	0.22	0.4084	74	0.08	0.4084	74	0.08	0.4076	41	0.08	0.4251	40	0.19	-0.0345	134	0.42	0.3167	41	0.46	-0.0484	102	0.08	-0.0484	102	0.08	0.0019	56	0.46	0.4251	40	0.19	-0.0464	49	0.58	0.1747	94	0.38	0.1366	100	0.22	0.4251	40	0.19	-0.0433	120	0.55	0.4251	40
0.1366	100	0.22	0.4084	74	0.08	0.4084	74	0.08	0.4076	41	0.08	0.4251	40	0.19	-0.0433	120	0.55	0.3167	41	0.46	-0.0484	102	0.08	-0.0484	102	0.08	0.0019	56	0.46	0.4251	40	0.19	-0.0464	49	0.58	0.1747	94	0.38	0.1366	100	0.22	0.4172	96	0.22	-0.0433	120	0.55	0.4251	40
0.1366	100	0.22	0.4084	74	0.08	0.4084	74	0.08	0.4076	41	0.08	0.4251	40	0.19	-0.0433	120	0.55	0.3167	41	0.46	-0.0484	102	0.08	-0.0484	102	0.08	0.0019	56	0.46	0.4251	40	0.19	-0.0464	49	0.58	0.1747	94	0.38	0.1366	100	0.22	0.4251	40	0.19	-0.0433	120	0.55	0.4251	40
0.1366	100	0.22	0.4084	74	0.08	0.4084	74	0.08	0.4076	41	0.08	0.4251	40	0.19	-0.0433	120	0.55	0.3167	41	0.46	-0.0484	102	0.08	-0.0484	102	0.08	0.0019	56	0.46	0.4251	40	0.19	-0.0464	49	0.58	0.1747	94	0.38	0.1366	100	0.22	0.4251	40	0.19	-0.0433	120	0.55	0.4251	40
0.1366	100	0.22	0.4084	74	0.08	0.4084	74	0.08	0.4076	41	0.08	0.4251	40	0.19	-0.0433	120	0.55	0.3167	41	0.46	-0.0484	102	0.08	-0.0484	102	0.08	0.0019	56	0.46	0.4251	40	0.19	-0.0464	49	0.58	0.4084	74	0.08	0.1366	100	0.22	0.4251	40	0.19	-0.0433	120	0.55	0.4251	40
-0.1233	106	0.73	-0.1233	106	0.73	0.4076	41	0.08	0.4251	40	0.19	-0.0433	120	0.55	0.3167	41	0.46	0.0589	97	0.49	-0.0345	134	0.42	-0.1233	106	0.73	0.0589	97	0.49	0.4084	74	0.08	-0.0433	120	0.55	0.4084	74	0.08	0.4251	40	0.19	0.2745	20	0.2	-0.0433	120	0.55	-0.0433	120
-0.1233	106	0.73	0.1747	94	0.38	-0.1233	106	0.73	0.4076	41	0.08	0.4251	40	0.19	-0.0433	120	0.55	0.4076	41	0.08	-0.0484	102	0.08	-0.0484	102	0.08	0.0019	56	0.46	0.4251	40	0.19	-0.0464	49	0.58	0.4172	96	0.22	0.0589	97	0.49	0.4076	41	0.08	-0.0433	120	0.55	0.4084	74
-0.1233	106	0.73	0.4084	74	0.08	-0.0484	102	0.08	0.4076	41	0.08	0.4251	40	0.19	0.0589	97	0.49	0.3167	41	0.46	-0.0464	49	0.58	-0.1233	106	0.73	0.0019	56	0.46	0.4251	40	0.19	-0.0464	49	0.58	0.4172	96	0.22	-0.0433	120	0.55	0.4251	40	0.19	0.0589	97	0.49	0.0589	97
-0.0484	102	0.08	0.1366	100	0.22	0.4076	41	0.08	0.4251	40	0.19	-0.0433	120	0.55	0.3167	41	0.46	0.0589	97	0.49	-0.0345	134	0.42	-0.1233	106	0.73	0.4084	74	0.08	0.4172	96	0.22	-0.0433	120	0.55	0.1747	94	0.38	0.4076	41	0.08	0.4076	41	0.08	-0.0433	120	0.55	0.1366	100
-0.0484	102	0.08	0.1366	100	0.22	0.4076	41	0.08	0.4251	40	0.19	-0.0433	120	0.55	0.3167	41	0.46	0.0589	97	0.49	-0.0345	134	0.42	-0.1233	106	0.73	0.4084	74	0.08	0.4172	96	0.22	-0.0433	120	0.55	0.4084	74	0.08	0.4172	96	0.22	0.4076	41	0.08	-0.0433	120	0.55	-0.0433	120
-0.0484	102	0.08	-0.1233	106	0.73	0.4076	41	0.08	0.4251	40	0.19	0.4251	40	0.19	0.0549	66	0.14	-0.1233	106	0.73	0.0589	97	0.49	-0.1233	106	0.73	0.1366	100	0.22	0.4172	96	0.22	0.1366	100	0.22	0.4084	74	0.08	0.4084	74	0.08	0.4251	40	0.19	-0.0433	120	0.55	-0.0433	120
-0.0484	102	0.08	-0.1233	106	0.73	0.4076	41	0.08	0.4251	40	0.19	0.4251	40	0.19	0.0549	66	0.14	-0.1233	106	0.73	0.0589	97	0.49	-0.1233	106	0.73	0.1366	100	0.22	0.4172	96	0.22	0.1366	100	0.22	0.4084	74	0.08	0.4084	74	0.08	0.4251	40	0.19	-0.0433	120	0.55	-0.0433	120
-0.0484	102	0.08	-0.1233	106	0.73	0.4076	41	0.08	0.4251	40	0.19	0.4251	40	0.19	0.3167	41	0.46	-0.0345	134	0.42	0.0589	97	0.49	-0.1233	106	0.73	0.1366	100	0.22	0.4172	96	0.22	0.1366	100	0.22	0.4084	74	0.08	0.4084	74	0.08	0.4251	40	0.19	-0.0433	120	0.55	-0.0433	120
-0.0484	102	0.08	-0.1233	106	0.73	0.4076	41	0.08	0.4251	40	0.19	-0.0433	120	0.55	0.4076	41	0.08	0.0589	97	0.49	-0.0345	134	0.42	-0.1233	106	0.73	0.0589	97	0.49	0.4172	96	0.22	-0.0433	120	0.55	0.4084	74	0.08	0.4251	40	0.19	0.2745	20	0.2	-0.0433	120	0.55	-0.0433	120
-0.0484	102	0.08	-0.1233	106	0.73	0.4076	41	0.08	0.4251	40	0.19	-0.0433	120	0.55	0.4251	40	0.19	0.0589	97	0.49	-0.0345	134	0.42	-0.1233	106	0.73	0.4084	74	0.08	0.4172	96	0.22	-0.0433	120	0.55	0.4084	74	0.08	0.4076	41	0.08	0.4076	41	0.08	-0.0433	120	0.55	-0.0433	120
-0.0484	102	0.08	-0.1233	106	0.73	0.4076	41	0.08	0.4251	40	0.19	-0.0433	120	0.55	0.3167	41	0.46	0.1366	100	0.22	-0.0433	120	0.55	-0.1233	106	0.73	-0.0101	56	0.27	0.4172	96	0.22	-0.0433	120	0.55	0.4084	74	0.08	0.2745	20	0.2	0.4251	40	0.19	-0.0433	120	0.55	0.4084	74
-0.0484	102	0.08	-0.1233	106	0.73	0.4076	41	0.08	0.4251	40	0.19	-0.0433	120	0.55	0.3167	41	0.46	-0.0345	134	0.42	-0.0345	134	0.42	-0.1233	106	0.73	0.1366	100	0.22	0.4172	96	0.22	0.0589	97	0.49	0.4084	74	0.08	0.4084	74	0.08	0.4251	40	0.19	-0.0433	120	0.55	-0.0433	120
-0.0484	102	0.08	-0.1233	106	0.73	0.4076	41	0.08	0.4251	40	0.19	-0.0433	120	0.55	0.3167	41	0.46	-0.0433	120	0.55	-0.0345	134	0.42	0.0549	66	0.14	-0.0484	102	0.08	0.4172	96	0.22	-0.0433	120	0.55	0.1747	94	0.38	0.4251	40	0.19	0.4076	41	0.08	-0.0464	49	0.58	-0.0433	120
-0.0484	102	0.08	-0.1233	106	0.73	0.4076	41	0.08	0.4251	40	0.19	-0.0433	120	0.55	0.3167	41	0.46	0.0589	97	0.49	-0.1233	106	0.73	-0.1233	106	0.73	0.4084	74	0.08	0.4172	96	0.22	-0.0433	120	0.55	0.4084	74	0.08	0.4076	41	0.08	0.4076	41	0.08	-0.0433	120	0.55	-0.0433	120
-0.0484	102	0.08	-0.1233	106	0.73	0.4076	41	0.08	0.4251	40	0.19	-0.0433	120	0.55	0.3167	41	0.46	0.0589	97	0.49	-0.0345	134	0.42	-0.1233	106	0.73	0.4172	96	0.22	0.4172	96	0.22	-0.0433	120	0.55	0.1747	94	0.38	0.4076	41	0.08	0.4076	41	0.08	-0.0433	120	0.55	-0.0433	120
-0.0484	102	0.08	-0.1233	106	0.73	0.4076	41	0.08	0.4251	40	0.19	-0.0433	120	0.55	0.3167	41	0.46	0.0589	97	0.49	-0.0345	134	0.42	-0.1233	106	0.73	0.4084	74	0.08	0.4172	96	0.22	-0.0433	120	0.55	0.1366	100	0.22	0.4084	74	0.08	0.4076	41	0.08	0.4172	96	0.22	-0.0433	120
-0.0484	102	0.08	-0.1233	106	0.73	0.4076	41	0.08	0.4251	40	0.19	-0.0433	120	0.55	0.3167	41	0.46	0.0589	97	0.49	-0.0345	134	0.42	-0.1233	106	0.73	0.4084	74	0.08	0.1747	94	0.38	0.0589	97	0.49	0.4084	74	0.08	0.4172	96	0.22	0.4076	41	0.08	-0.0433	120	0.55	-0.0433	120
-0.0484	102	0.08	-0.1233	106	0.73	0.4076	41	0.08	0.4251	40	0.19	-0.0433	120	0.55	0.3167	41	0.46	0.0589	97	0.49	-0.0433	120	0.55	-0.1233	106	0.73	-0.0464	49	0.58	0.4172	96	0.22	-0.0433	120	0.55	0.4084	74	0.08	0.4076	41	0.08	0.4076	41	0.08	0.3167	41	0.46	-0.0433	120
-0.0484	102	0.08	-0.1233	106	0.73	0.4076	41	0.08	0.4251	40	0.19	-0.0433	120	0.55	0.3167	41	0.46	0.0589	97	0.49	-0.0433	120	0.55	-0.1233	106	0.73	-0.0464	49	0.58	0.4172	96	0.22	-0.0433	120	0.55	0.4084	74	0.08	0.4251	40	0.19	0.4076	41	0.08	0.3167	41	0.46	-0.0433	120
-0.0484	102	0.08	-0.1233	106	0.73	0.4076	41	0.08	0.4251	40	0.19	-0.0433	120	0.55	0.3167	41	0.46	0.0589	97	0.49	0.0589	97	0.49	-0.1233	106	0.73	0.4084	74	0.08	0.4172	96	0.22	-0.0433	120	0.55	0.4172	96	0.22	0.4084	74	0.08	0.4251	40	0.19	-0.0433	120	0.55	-0.0433	120
-0.0484	102	0.08	-0.1233	106	0.73	0.4076	41	0.08	0.4251	40	0.19	-0.0433	120	0.55	0.3167	41	0.46	0.0589	97	0.49	0.0589	97	0.49	-0.1233	106	0.73	0.4084	74	0.08	0.4172	96	0.22	-0.0433	120	0.55	0.4172	96	0.22	0.4084	74	0.08	0.4251	40	0.19	-0.0433	120	0.55	-0.0433	120
-0.0484	102	0.08	-0.1233	106	0.73	0.4076	41	0.08	0.4251	40	0.19	-0.0433	120	0.55	0.3167	41	0.46	0.0589	97	0.49	0.0589	97	0.49	-0.1233	106	0.73	0.4084	74	0.08	0.4172	96	0.22	-0.0433	120	0.55	0.4172	96	0.22	0.4084	74	0.08	0.4251	40	0.19	-0.0433	120	0.55	-0.0433	120
-0.0484	102	0.08	-0.1233	106	0.73	0.4076	41	0.08	0.4251	40	0.19	-0.0433	120	0.55	0.3167	41	0.46	0.0589	97	0.49	0.0589	97	0.49	-0.1233	106	0.73	0.4084	74	0.08	0.4172	96	0.22	-0.0433	120	0.55	0.4172	96	0.22	0.4084	74	0.08	0.4251	40	0.19	-0.0433	120	0.55	-0.0433	120
-0.0484	102	0.08	-0.1233	106	0.73	0.3167	41	0.46	0.4251	40	0.19	-0.0433	120	0.55	0.3167	41	0.46	0.0589	97	0.49	-0.0101	56	0.27	-0.0484	102	0.08	0.4251	40	0.19	0.4172	96	0.22	-0.0433	120	0.55	0.4084	74	0.08	0.4251	40	0.19	0.4076	41	0.08	-0.0433	120	0.55	0.4251	40
-0.0484	102	0.08	-0.0484	102	0.08	-0.1233	106	0.73	0.4076	41	0.08	0.4251	40	0.19	-0.0433	120	0.55	0.4076	41	0.08	-0.0484	102	0.08	-0.1233	106	0.73	0.0019	56	0.46	0.4251	40	0.19	-0.0464	49	0.58	0.4172	96	0.22	-0.0433	120	0.55	0.4251	40	0.19	0.0589	97	0.49	0.0589	97
-0.0484	102	0.08	-0.0484	102	0.08	0.4076	41	0.08	0.4251	40	0.19	0.4251	40	0.19	0.4076	41	0.08	0.0589	97	0.49	-0.1233	106	0.73	-0.0464	49	0.58	0.0589	97	0.49	0.4172	96	0.22	-0.0433	120	0.55	0.4084	74	0.08	-0.0433	120	0.55	0.4251	40	0.19	0.4251	40	0.19	-0.0433	120
-0.0484	102	0.08	-0.0484	102	0.08	0.4076	41	0.08	0.4251	40	0.19	0.0019	56	0.46	0.3167	41	0.46	-0.0433	120	0.55	0.0549	66	0.14	-0.1233	106	0.73	-0.0464	49	0.58	0.4172	96	0.22	-0.0433	120	0.55	0.4084	74	0.08	0.4076	41	0.08	0.4076	41	0.08	-0.0433	120	0.55	0.1366	100
-0.0484	102	0.08	-0.0484	102	0.08	0.4076	41	0.08	0.4251	40	0.19	-0.0433	120	0.55	0.4076	41	0.08	-0.0433	120	0.55	0.1366	100	0.22	-0.1233	106	0.73	0.4084	74	0.08	0.4172	96	0.22	-0.0433	120	0.55	0.4084	74	0.08	0.4076	41	0.08	0.4076	41	0.08	-0.0433	120	0.55	0.4076	41
-0.0484	102	0.08	-0.0484	102	0.08	0.4076	41	0.08	0.4251	40	0.19	-0.0433	120	0.55	0.4076	41	0.08	0.0589	97	0.49	-0.1233	106	0.73	0.2745	20	0.2	0.0589	97	0.49	0.4172	96	0.22	0.1366	100	0.22	0.1366	100	0.22	0.4076	41	0.08	0.4251	40	0.19	-0.0433	120	0.55	0.0019	56
-0.0484	102	0.08	-0.0484	102	0.08	0.4076	41	0.08	0.4251	40	0.19	-0.0433	120	0.55	0.4076	41	0.08	0.0589	97	0.49	-0.1233	106	0.73	0.2745	20	0.2	0.0589	97	0.49	0.4172	96	0.22	0.1366	100	0.22	0.1366	100	0.22	0.4076	41	0.08	0.4251	40	0.19	-0.0433	120	0.55	-0.0433	120
-0.0484	102	0.08	-0.0484	102	0.08	0.4076	41	0.08	0.4251	40	0.19	-0.0433	120	0.55	0.4076	41	0.08	0.0589	97	0.49	-0.1233	106	0.73	0.2745	20	0.2	0.0589	97	0.49	0.4172	96	0.22	0.1366	100	0.22	-0.0484	102	0.08	0.4076	41	0.08	0.4251	40	0.19	-0.0433	120	0.55	-0.0433	120
-0.0484	102	0.08	-0.0484	102	0.08	0.4076	41	0.08	0.4251	40	0.19	-0.0433	120	0.55	0.4076	41	0.08	0.0589	97	0.49	-0.1233	106	0.73	-0.0464	49	0.58	0.1366	100	0.22	0.4172	96	0.22	-0.0433	120	0.55	0.4084	74	0.08	-0.0433	120	0.55	0.4251	40	0.19	0.4251	40	0.19	-0.0433	120
-0.0484	102	0.08	-0.0484	102	0.08	0.4076	41	0.08	0.4251	40	0.19	-0.0433	120	0.55	0.4076	41	0.08	0.0589	97	0.49	-0.1233	106	0.73	-0.0464	49	0.58	0.0589	97	0.49	0.4172	96	0.22	-0.0433	120	0.55	0.0589	97	0.49	-0.0433	120	0.55	0.4251	40	0.19	0.4251	40	0.19	-0.0433	120
-0.0484	102	0.08	-0.0484	102	0.08	0.4076	41	0.08	0.4251	40	0.19	-0.0433	120	0.55	0.4076	41	0.08	0.0589	97	0.49	-0.0345	134	0.42	-0.0464	49	0.58	0.0589	97	0.49	0.4172	96	0.22	-0.0433	120	0.55	0.4084	74	0.08	-0.0433	120	0.55	0.4251	40	0.19	0.4251	40	0.19	-0.0433	120
-0.0484	102	0.08	-0.0484	102	0.08	0.4076	41	0.08	0.4251	40	0.19	-0.0433	120	0.55	0.4076	41	0.08	0.3167	41	0.46	-0.0345	134	0.42	-0.1233	106	0.73	0.0589	97	0.49	0.4172	96	0.22	-0.0433	120	0.55	0.4084	74	0.08	0.4076	41	0.08	0.4251	40	0.19	0.4251	40	0.19	-0.0433	120
-0.0484	102	0.08	-0.0484	102	0.08	0.4076	41	0.08	0.4251	40	0.19	-0.0433	120	0.55	0.4076	41	0.08	0.3167	41	0.46	-0.0345	134	0.42	-0.1233	106	0.73	0.0589	97	0.49	0.4172	96	0.22	-0.0433	120	0.55	0.4084	74	0.08	0.4076	41	0.08	0.4251	40	0.19	0.4251	40	0.19	-0.0433	120
-0.0484	102	0.08	-0.0484	102	0.08	0.4076	41	0.08	0.4251	40	0.19	-0.0433	120	0.55	0.3167	41	0.46	0.1366	100	0.22	-0.0101	56	0.27	-0.1233	106	0.73	0.4251	40	0.19	0.4172	96	0.22	-0.0433	120	0.55	0.1366	100	0.22	0.4076	41	0.08	0.4172	96	0.22	-0.0433	120	0.55	0.4251	40
-0.0484	102	0.08	-0.0484	102	0.08	0.4076	41	0.08	0.4251	40	0.19	-0.0433	120	0.55	0.3167	41	0.46	-0.0345	134	0.42	-0.1233	106	0.73	-0.1233	106	0.73	0.4084	74	0.08	0.4172	96	0.22	-0.0433	120	0.55	0.4172	96	0.22	0.2745	20	0.2	0.4251	40	0.19	0.4251	40	0.19	-0.0433	120
-0.0484	102	0.08	-0.0484	102	0.08	0.4076	41	0.08	0.4251	40	0.19	-0.0433	120	0.55	0.3167	41	0.46	-0.0345	134	0.42	-0.1233	106	0.73	-0.1233	106	0.73	0.4084	74	0.08	0.4172	96	0.22	-0.0433	120	0.55	0.4172	96	0.22	0.2745	20	0.2	0.4251	40	0.19	0.4251	40	0.19	-0.0433	120
-0.0484	102	0.08	-0.0484	102	0.08	0.4076	41	0.08	0.4251	40	0.19	-0.0433	120	0.55	0.3167	41	0.46	-0.0345	134	0.42	-0.0345	134	0.42	-0.1233	106	0.73	0.1747	94	0.38	0.4172	96	0.22	-0.0433	120	0.55	0.4084	74	0.08	0.4076	41	0.08	0.4076	41	0.08	-0.0433	120	0.55	-0.0433	120
-0.0484	102	0.08	-0.0484	102	0.08	0.4076	41	0.08	0.4251	40	0.19	-0.0433	120	0.55	0.3167	41	0.46	-0.0345	134	0.42	-0.0345	134	0.42	-0.1233	106	0.73	0.4084	74	0.08	0.4172	96	0.22	-0.0433	120	0.55	0.4084	74	0.08	0.4084	74	0.08	0.4251	40	0.19	-0.0433	120	0.55	-0.0433	120
-0.0484	102	0.08	-0.0484	102	0.08	0.4076	41	0.08	0.4251	40	0.19	-0.0433	120	0.55	0.3167	41	0.46	0.0019	56	0.46	-0.0345	134	0.42	-0.1233	106	0.73	0.4084	74	0.08	0.4172	96	0.22	-0.0433	120	0.55	0.4251	40	0.19	0.4076	41	0.08	0.4084	74	0.08	-0.0433	120	0.55	0.0589	97
-0.0484	102	0.08	-0.0484	102	0.08	0.4076	41	0.08	0.4251	40	0.19	-0.0433	120	0.55	0.3167	41	0.46	0.0363	65	0.28	-0.1233	106	0.73	-0.0464	49	0.58	0.4172	96	0.22	0.4172	96	0.22	-0.0433	120	0.55	0.4084	74	0.08	0.4172	96	0.22	0.4076	41	0.08	0.4251	40	0.19	0.4076	41
-0.0484	102	0.08	-0.0484	102	0.08	0.4076	41	0.08	0.4251	40	0.19	-0.0433	120	0.55	0.3167	41	0.46	0.0363	65	0.28	-0.1233	106	0.73	-0.0433	120	0.55	-0.0464	49	0.58	0.4172	96	0.22	0.0019	56	0.46	0.4084	74	0.08	0.4076	41	0.08	0.4172	96	0.22	-0.0433	120	0.55	0.1366	100
-0.0484	102	0.08	-0.0484	102	0.08	0.4076	41	0.08	0.4251	40	0.19	-0.0433	120	0.55	0.3167	41	0.46	-0.0433	120	0.55	-0.1233	106	0.73	-0.1233	106	0.73	0.4084	74	0.08	0.4172	96	0.22	-0.0433	120	0.55	0.4172	96	0.22	0.4172	96	0.22	0.4076	41	0.08	-0.0433	120	0.55	0.4076	41
-0.0484	102	0.08	-0.0484	102	0.08	0.4076	41	0.08	0.4251	40	0.19	-0.0433	120	0.55	0.3167	41	0.46	-0.0433	120	0.55	-0.1233	106	0.73	-0.1233	106	0.73	0.4084	74	0.08	0.4172	96	0.22	-0.0433	120	0.55	0.4084	74	0.08	0.4172	96	0.22	0.2745	20	0.2	0.4251	40	0.19	0.4076	41
-0.0484	102	0.08	-0.0484	102	0.08	0.4076	41	0.08	0.4251	40	0.19	-0.0433	120	0.55	0.3167	41	0.46	-0.0433	120	0.55	-0.1233	106	0.73	-0.0345	134	0.42	0.4084	74	0.08	0.4172	96	0.22	0.0019	56	0.46	0.4084	74	0.08	0.4076	41	0.08	0.4076	41	0.08	-0.0433	120	0.55	0.4084	74
-0.0484	102	0.08	-0.0484	102	0.08	0.4076	41	0.08	0.4251	40	0.19	-0.0433	120	0.55	0.3167	41	0.46	-0.0433	120	0.55	-0.1233	106	0.73	-0.0345	134	0.42	0.4084	74	0.08	0.4172	96	0.22	-0.0433	120	0.55	0.4084	74	0.08	0.4076	41	0.08	0.4076	41	0.08	-0.0433	120	0.55	0.4084	74
-0.0484	102	0.08	-0.0484	102	0.08	0.4076	41	0.08	0.4251	40	0.19	-0.0433	120	0.55	0.3167	41	0.46	-0.0433	120	0.55	-0.1233	106	0.73	-0.0345	134	0.42	0.4084	74	0.08	0.4084	74	0.08	-0.0433	120	0.55	0.1366	100	0.22	0.4172	96	0.22	0.4076	41	0.08	-0.0433	120	0.55	0.4076	41
-0.0484	102	0.08	-0.0484	102	0.08	0.4076	41	0.08	0.4251	40	0.19	-0.0433	120	0.55	0.3167	41	0.46	-0.0433	120	0.55	-0.0345	134	0.42	-0.1233	106	0.73	0.4084	74	0.08	0.4172	96	0.22	-0.0433	120	0.55	0.4084	74	0.08	0.4076	41	0.08	0.4076	41	0.08	-0.0433	120	0.55	-0.0433	120
-0.0484	102	0.08	-0.0484	102	0.08	0.4076	41	0.08	0.4251	40	0.19	-0.0433	120	0.55	0.3167	41	0.46	-0.0433	120	0.55	0.0589	97	0.49	-0.1233	106	0.73	0.4084	74	0.08	0.4172	96	0.22	-0.0433	120	0.55	0.4084	74	0.08	0.4076	41	0.08	0.4076	41	0.08	-0.0433	120	0.55	-0.0433	120
-0.0484	102	0.08	-0.0484	102	0.08	0.4076	41	0.08	0.4251	40	0.19	-0.0433	120	0.55	0.3167	41	0.46	-0.0433	120	0.55	0.4084	74	0.08	-0.1233	106	0.73	0.4076	41	0.08	0.4172	96	0.22	-0.0433	120	0.55	0.4251	40	0.19	0.4076	41	0.08	0.4076	41	0.08	-0.0433	120	0.55	0.4076	41
-0.0484	102	0.08	-0.0484	102	0.08	0.4076	41	0.08	0.4251	40	0.19	-0.0433	120	0.55	0.3167	41	0.46	-0.0433	120	0.55	0.4084	74	0.08	-0.1233	106	0.73	0.4084	74	0.08	0.4172	96	0.22	-0.0433	120	0.55	0.4084	74	0.08	0.4076	41	0.08	0.4076	41	0.08	-0.0433	120	0.55	0.4076	41
-0.0484	102	0.08	-0.0484	102	0.08	0.4076	41	0.08	0.4251	40	0.19	-0.0433	120	0.55	0.3167	41	0.46	0.0589	97	0.49	-0.0484	102	0.08	-0.1233	106	0.73	0.4251	40	0.19	0.4172	96	0.22	-0.0433	120	0.55	0.4084	74	0.08	0.4076	41	0.08	0.4172	96	0.22	-0.0433	120	0.55	0.4251	40
-0.0484	102	0.08	-0.0484	102	0.08	0.4076	41	0.08	0.4251	40	0.19	-0.0433	120	0.55	0.3167	41	0.46	0.0589	97	0.49	-0.0484	102	0.08	-0.1233	106	0.73	0.4251	40	0.19	0.4172	96	0.22	-0.0433	120	0.55	0.4084	74	0.08	0.4076	41	0.08	0.4172	96	0.22	-0.0433	120	0.55	0.4251	40
-0.0484	102	0.08	-0.0484	102	0.08	0.4076	41	0.08	0.4251	40	0.19	-0.0433	120	0.55	0.3167	41	0.46	0.0589	97	0.49	-0.0101	56	0.27	-0.1233	106	0.73	0.4251	40	0.19	0.4172	96	0.22	-0.0433	120	0.55	0.1366	100	0.22	0.4076	41	0.08	0.4172	96	0.22	-0.0433	120	0.55	0.4251	40
-0.0484	102	0.08	-0.0484	102	0.08	0.4076	41	0.08	0.4251	40	0.19	-0.0433	120	0.55	0.3167	41	0.46	0.0589	97	0.49	-0.0101	56	0.27	-0.1233	106	0.73	0.4251	40	0.19	0.4172	96	0.22	-0.0433	120	0.55	0.4172	96	0.22	0.2745	20	0.2	0.4172	96	0.22	-0.0433	120	0.55	0.1747	94
-0.0484	102	0.08	-0.0484	102	0.08	0.4076	41	0.08	0.4251	40	0.19	-0.0433	120	0.55	0.3167	41	0.46	0.0589	97	0.49	-0.0101	56	0.27	-0.1233	106	0.73	0.4251	40	0.19	0.4172	96	0.22	-0.0433	120	0.55	0.4084	74	0.08	0.4076	41	0.08	0.4172	96	0.22	-0.0433	120	0.55	0.4251	40
-0.0484	102	0.08	-0.0484	102	0.08	0.4076	41	0.08	0.4251	40	0.19	-0.0433	120	0.55	0.3167	41	0.46	0.0589	97	0.49	-0.0345	134	0.42	-0.1233	106	0.73	0.4172	96	0.22	0.4172	96	0.22	-0.0433	120	0.55	0.4172	96	0.22	0.4172	96	0.22	0.4076	41	0.08	-0.0433	120	0.55	0.1366	100
-0.0484	102	0.08	-0.0484	102	0.08	0.4076	41	0.08	0.4251	40	0.19	-0.0433	120	0.55	0.3167	41	0.46	0.0589	97	0.49	-0.0345	134	0.42	-0.1233	106	0.73	0.4172	96	0.22	0.4172	96	0.22	-0.0433	120	0.55	0.4172	96	0.22	0.0589	97	0.49	0.4076	41	0.08	-0.0433	120	0.55	0.1366	100
-0.0484	102	0.08	-0.0484	102	0.08	0.4076	41	0.08	0.4251	40	0.19	-0.0433	120	0.55	0.3167	41	0.46	0.0589	97	0.49	-0.0345	134	0.42	-0.1233	106	0.73	0.4251	40	0.19	0.4172	96	0.22	-0.0433	120	0.55	0.4084	74	0.08	0.4076	41	0.08	0.4172	96	0.22	-0.0433	120	0.55	-0.0433	120
-0.0484	102	0.08	-0.0484	102	0.08	0.4076	41	0.08	0.4251	40	0.19	-0.0433	120	0.55	0.3167	41	0.46	0.0589	97	0.49	-0.0345	134	0.42	-0.1233	106	0.73	0.4251	40	0.19	0.4172	96	0.22	-0.0433	120	0.55	0.4084	74	0.08	0.4172	96	0.22	0.4076	41	0.08	-0.0433	120	0.55	-0.0433	120
-0.0484	102	0.08	-0.0484	102	0.08	0.4076	41	0.08	0.4251	40	0.19	-0.0433	120	0.55	0.3167	41	0.46	0.0589	97	0.49	-0.0345	134	0.42	-0.1233	106	0.73	0.4084	74	0.08	0.4172	96	0.22	-0.0433	120	0.55	0.4172	96	0.22	0.4076	41	0.08	0.4251	40	0.19	0.0019	56	0.46	-0.0433	120
-0.0484	102	0.08	-0.0484	102	0.08	0.4076	41	0.08	0.4251	40	0.19	-0.0433	120	0.55	0.3167	41	0.46	0.0589	97	0.49	-0.0345	134	0.42	-0.1233	106	0.73	0.4084	74	0.08	0.4172	96	0.22	-0.0433	120	0.55	0.4172	96	0.22	0.4172	96	0.22	0.4251	40	0.19	-0.0433	120	0.55	0.4251	40
-0.0484	102	0.08	-0.0484	102	0.08	0.4076	41	0.08	0.4251	40	0.19	-0.0433	120	0.55	0.3167	41	0.46	0.0589	97	0.49	-0.0345	134	0.42	-0.1233	106	0.73	0.4084	74	0.08	0.4172	96	0.22	-0.0433	120	0.55	0.4172	96	0.22	0.4172	96	0.22	0.4251	40	0.19	-0.0433	120	0.55	0.4251	40
-0.0484	102	0.08	-0.0484	102	0.08	0.4076	41	0.08	0.4251	40	0.19	-0.0433	120	0.55	0.3167	41	0.46	0.0589	97	0.49	-0.0345	134	0.42	-0.1233	106	0.73	0.4084	74	0.08	0.4172	96	0.22	-0.0433	120	0.55	0.4172	96	0.22	-0.0433	120	0.55	0.4076	41	0.08	-0.0433	120	0.55	0.1366	100
-0.0484	102	0.08	-0.0484	102	0.08	0.4076	41	0.08	0.4251	40	0.19	-0.0433	120	0.55	0.3167	41	0.46	0.0589	97	0.49	-0.0345	134	0.42	-0.1233	106	0.73	0.4084	74	0.08	0.4172	96	0.22	-0.0433	120	0.55	0.4084	74	0.08	0.4076	41	0.08	0.4251	40	0.19	-0.0433	120	0.55	-0.0433	120
-0.0484	102	0.08	-0.0484	102	0.08	0.4076	41	0.08	0.4251	40	0.19	-0.0433	120	0.55	0.3167	41	0.46	0.0589	97	0.49	-0.0345	134	0.42	-0.1233	106	0.73	0.4084	74	0.08	0.4172	96	0.22	-0.0433	120	0.55	0.4084	74	0.08	0.4084	74	0.08	0.4251	40	0.19	-0.0433	120	0.55	-0.0433	120
-0.0484	102	0.08	-0.0484	102	0.08	0.4076	41	0.08	0.4251	40	0.19	-0.0433	120	0.55	0.3167	41	0.46	0.0589	97	0.49	-0.0345	134	0.42	-0.0345	134	0.42	0.1366	100	0.22	0.4172	96	0.22	0.0019	56	0.46	0.4084	74	0.08	0.4076	41	0.08	0.4076	41	0.08	-0.0433	120	0.55	0.4084	74
-0.0484	102	0.08	-0.0484	102	0.08	0.4076	41	0.08	0.4251	40	0.19	0.0589	97	0.49	0.4076	41	0.08	0.1366	100	0.22	-0.0345	134	0.42	-0.1233	106	0.73	0.1747	94	0.38	0.1747	94	0.38	-0.0433	120	0.55	0.4084	74	0.08	0.4076	41	0.08	0.4076	41	0.08	-0.0433	120	0.55	0.0589	97
-0.0484	102	0.08	-0.0484	102	0.08	0.4076	41	0.08	0.4251	40	0.19	0.0589	97	0.49	0.4076	41	0.08	-0.1233	106	0.73	-0.0345	134	0.42	0.00000	0.00000	0.00000	-0.0345	134	0.42	0.1747	94	0.38	-0.0433	120	0.55	0.4251	40	0.19	0.4172	96	0.22	0.4076	41	0.08	0.4251	40	0.19	-0.0433	120
-0.0484	102	0.08	-0.0484	102	0.08	0.3167	41	0.46	0.4251	40	0.19	-0.0433	120	0.55	0.4076	41	0.08	0.0589	97	0.49	-0.0345	134	0.42	-0.1233	106	0.73	0.4172	96	0.22	0.4172	96	0.22	-0.0433	120	0.55	0.1366	100	0.22	0.4076	41	0.08	0.4251	40	0.19	-0.0433	120	0.55	-0.0433	120
-0.0484	102	0.08	-0.0484	102	0.08	0.3167	41	0.46	0.4251	40	0.19	-0.0433	120	0.55	0.3167	41	0.46	0.0589	97	0.49	-0.1233	106	0.73	-0.0345	134	0.42	0.1366	100	0.22	0.4172	96	0.22	0.0019	56	0.46	0.4084	74	0.08	0.4076	41	0.08	0.4076	41	0.08	-0.0433	120	0.55	0.4084	74
-0.0484	102	0.08	0.4172	96	0.22	-0.1233	106	0.73	0.4076	41	0.08	0.4251	40	0.19	-0.0433	120	0.55	0.3167	41	0.46	-0.0484	102	0.08	-0.1233	106	0.73	0.0019	56	0.46	0.4251	40	0.19	-0.0464	49	0.58	0.4172	96	0.22	-0.0433	120	0.55	0.4251	40	0.19	0.0589	97	0.49	0.0589	97
-0.0484	102	0.08	0.4172	96	0.22	-0.1233	106	0.73	0.4076	41	0.08	0.4251	40	0.19	-0.0433	120	0.55	0.3167	41	0.46	-0.0484	102	0.08	-0.1233	106	0.73	0.0019	56	0.46	0.4251	40	0.19	-0.0464	49	0.58	0.4172	96	0.22	-0.0433	120	0.55	0.4251	40	0.19	0.0589	97	0.49	0.0589	97
-0.0484	102	0.08	0.4172	96	0.22	-0.0484	102	0.08	0.4076	41	0.08	0.4251	40	0.19	-0.0433	120	0.55	0.3167	41	0.46	-0.0484	102	0.08	-0.1233	106	0.73	0.0019	56	0.46	0.4251	40	0.19	-0.0464	49	0.58	0.4172	96	0.22	-0.0433	120	0.55	0.4251	40	0.19	0.0589	97	0.49	0.0589	97
-0.0484	102	0.08	0.4172	96	0.22	-0.0484	102	0.08	0.4076	41	0.08	0.4251	40	0.19	-0.0433	120	0.55	0.3167	41	0.46	-0.0484	102	0.08	-0.1233	106	0.73	0.0019	56	0.46	0.4251	40	0.19	-0.0464	49	0.58	0.4172	96	0.22	-0.0433	120	0.55	0.4251	40	0.19	0.0589	97	0.49	0.0589	97
-0.0484	102	0.08	0.4172	96	0.22	-0.0484	102	0.08	0.4076	41	0.08	0.4251	40	0.19	-0.0433	120	0.55	0.3167	41	0.46	-0.0484	102	0.08	-0.1233	106	0.73	0.0019	56	0.46	0.4251	40	0.19	-0.0464	49	0.58	0.4172	96	0.22	-0.0433	120	0.55	0.4251	40	0.19	0.0589	97	0.49	0.0589	97
-0.0484	102	0.08	0.4172	96	0.22	0.4076	41	0.08	-0.0433	120	0.55	0.4076	41	0.08	-0.1233	106	0.73	-0.0101	56	0.27	-0.0345	134	0.42	-0.0464	49	0.58	-0.0484	102	0.08	0.3167	41	0.46	0.1747	94	0.38	0.0589	97	0.49	-0.0101	56	0.27	0.3167	41	0.46	0.0325	93	0.26	0.4172	96
-0.0484	102	0.08	0.4172	96	0.22	0.4084	74	0.08	0.3167	41	0.46	0.1747	94	0.38	-0.0433	120	0.55	0.4076	41	0.08	-0.0464	49	0.58	-0.0433	120	0.55	0.1366	100	0.22	0.1366	100	0.22	-0.0464	49	0.58	0.4084	74	0.08	0.4251	40	0.19	0.4172	96	0.22	0.4076	41	0.08	0.0589	97
-0.0484	102	0.08	0.1747	94	0.38	-0.0484	102	0.08	0.4076	41	0.08	0.4251	40	0.19	-0.0433	120	0.55	0.3167	41	0.46	-0.1233	106	0.73	-0.1233	106	0.73	0.0019	56	0.46	0.4251	40	0.19	-0.0464	49	0.58	0.4172	96	0.22	-0.0433	120	0.55	0.4251	40	0.19	0.0589	97	0.49	0.0589	97
-0.0484	102	0.08	0.0325	93	0.26	0.4076	41	0.08	0.4251	40	0.19	-0.0433	120	0.55	0.3167	41	0.46	0.0589	97	0.49	-0.0345	134	0.42	-0.1233	106	0.73	0.1747	94	0.38	0.4172	96	0.22	-0.0433	120	0.55	0.4084	74	0.08	0.4172	96	0.22	0.4076	41	0.08	-0.0433	120	0.55	-0.0433	120
-0.0484	102	0.08	0.0325	93	0.26	0.4076	41	0.08	0.4251	40	0.19	-0.0433	120	0.55	0.3167	41	0.46	0.0589	97	0.49	-0.0345	134	0.42	-0.1233	106	0.73	0.4084	74	0.08	0.4172	96	0.22	-0.0433	120	0.55	-0.1233	106	0.73	0.1366	100	0.22	0.4076	41	0.08	0.4172	96	0.22	-0.0433	120
-0.0484	102	0.08	0.4084	74	0.08	-0.0484	102	0.08	0.4076	41	0.08	0.4251	40	0.19	-0.0433	120	0.55	0.3167	41	0.46	-0.0484	102	0.08	-0.1233	106	0.73	0.0019	56	0.46	0.4251	40	0.19	-0.0464	49	0.58	0.4172	96	0.22	-0.0433	120	0.55	0.4251	40	0.19	0.0589	97	0.49	0.0589	97
-0.0484	102	0.08	0.4084	74	0.08	-0.0484	102	0.08	0.4076	41	0.08	0.4251	40	0.19	-0.0433	120	0.55	0.3167	41	0.46	-0.0484	102	0.08	-0.1233	106	0.73	0.0019	56	0.46	0.4251	40	0.19	-0.0464	49	0.58	0.4172	96	0.22	-0.0433	120	0.55	0.4251	40	0.19	0.0589	97	0.49	0.0589	97
-0.0484	102	0.08	0.4084	74	0.08	-0.0484	102	0.08	0.4076	41	0.08	0.4251	40	0.19	-0.0433	120	0.55	0.3167	41	0.46	-0.0484	102	0.08	-0.1233	106	0.73	0.0019	56	0.46	0.4251	40	0.19	-0.0464	49	0.58	0.4172	96	0.22	-0.0433	120	0.55	0.4251	40	0.19	0.0589	97	0.49	0.0589	97
-0.0484	102	0.08	0.4084	74	0.08	-0.0484	102	0.08	0.4076	41	0.08	0.4251	40	0.19	-0.0433	120	0.55	0.3167	41	0.46	-0.0484	102	0.08	-0.1233	106	0.73	0.0019	56	0.46	0.4251	40	0.19	-0.0464	49	0.58	0.4172	96	0.22	-0.0433	120	0.55	0.4251	40	0.19	0.0589	97	0.49	0.0589	97
-0.0484	102	0.08	0.4084	74	0.08	-0.0484	102	0.08	0.4076	41	0.08	0.4251	40	0.19	-0.0433	120	0.55	0.3167	41	0.46	-0.0345	134	0.42	-0.1233	106	0.73	0.0019	56	0.46	0.4251	40	0.19	-0.0464	49	0.58	0.4172	96	0.22	-0.0433	120	0.55	0.4251	40	0.19	0.0589	97	0.49	0.0589	97
-0.0484	102	0.08	0.4084	74	0.08	-0.0484	102	0.08	0.4076	41	0.08	0.4251	40	0.19	-0.0433	120	0.55	0.3167	41	0.46	0.3167	41	0.46	-0.1233	106	0.73	0.0019	56	0.46	0.4251	40	0.19	-0.0464	49	0.58	0.4172	96	0.22	-0.0433	120	0.55	0.4251	40	0.19	0.0589	97	0.49	0.0589	97
-0.0484	102	0.08	0.4084	74	0.08	0.4076	41	0.08	0.4251	40	0.19	-0.0433	120	0.55	0.4076	41	0.08	0.0589	97	0.49	-0.0345	134	0.42	-0.1233	106	0.73	0.4084	74	0.08	0.4172	96	0.22	-0.0433	120	0.55	0.4251	40	0.19	0.4076	41	0.08	0.4076	41	0.08	-0.0433	120	0.55	-0.0433	120
-0.0484	102	0.08	0.4084	74	0.08	0.4076	41	0.08	0.4251	40	0.19	-0.0433	120	0.55	0.3167	41	0.46	0.0589	97	0.49	-0.0345	134	0.42	-0.1233	106	0.73	0.4084	74	0.08	0.4172	96	0.22	-0.0433	120	0.55	0.4172	96	0.22	0.4076	41	0.08	0.4076	41	0.08	-0.0433	120	0.55	0.1366	100
-0.0464	49	0.58	0.4172	96	0.22	-0.0484	102	0.08	0.3167	41	0.46	0.4251	40	0.19	-0.0433	120	0.55	0.3167	41	0.46	-0.0484	102	0.08	-0.1233	106	0.73	0.0019	56	0.46	0.4251	40	0.19	-0.0464	49	0.58	0.1366	100	0.22	0.0589	97	0.49	0.4251	40	0.19	0.1366	100	0.22	0.1366	100
0.0549	66	0.14	0.0019	56	0.46	0.0363	65	0.28	0.3167	41	0.46	0.1366	100	0.22	-0.0433	120	0.55	0.1366	100	0.22	0.0019	56	0.46	-0.0464	49	0.58	0.0589	97	0.49	0.0019	56	0.46	0.4251	40	0.19	-0.0464	49	0.58	0.0363	65	0.28	0.3167	41	0.46	0.00000	0.00000	0.00000	0.00000	0.00000
0.4172	96	0.22	-0.0484	102	0.08	-0.0484	102	0.08	0.4076	41	0.08	0.4251	40	0.19	-0.0433	120	0.55	0.3167	41	0.46	0.0549	66	0.14	-0.1233	106	0.73	0.4084	74	0.08	0.1747	94	0.38	-0.0464	49	0.58	0.4172	96	0.22	0.4172	96	0.22	0.4251	40	0.19	0.4172	96	0.22	-0.0433	120
0.4172	96	0.22	-0.0484	102	0.08	-0.0484	102	0.08	0.4076	41	0.08	0.4251	40	0.19	-0.0433	120	0.55	0.3167	41	0.46	0.0549	66	0.14	-0.1233	106	0.73	0.4084	74	0.08	0.1747	94	0.38	-0.0464	49	0.58	0.4172	96	0.22	0.4172	96	0.22	0.4251	40	0.19	0.4172	96	0.22	-0.0433	120
0.4172	96	0.22	-0.0484	102	0.08	0.4076	41	0.08	0.4251	40	0.19	-0.0433	120	0.55	0.3167	41	0.46	0.1366	100	0.22	-0.0464	49	0.58	-0.1233	106	0.73	0.0019	56	0.46	0.4251	40	0.19	0.0589	97	0.49	0.4251	40	0.19	0.4172	96	0.22	0.4076	41	0.08	0.4172	96	0.22	0.4172	96
0.4172	96	0.22	-0.0484	102	0.08	0.4076	41	0.08	0.4251	40	0.19	-0.0433	120	0.55	0.3167	41	0.46	0.1366	100	0.22	-0.0464	49	0.58	-0.1233	106	0.73	0.0019	56	0.46	0.4251	40	0.19	0.0589	97	0.49	0.4251	40	0.19	0.4172	96	0.22	0.4076	41	0.08	0.4172	96	0.22	0.4172	96
0.4172	96	0.22	-0.0484	102	0.08	0.4076	41	0.08	0.4251	40	0.19	-0.0433	120	0.55	0.3167	41	0.46	-0.0433	120	0.55	-0.1233	106	0.73	-0.1233	106	0.73	0.0019	56	0.46	0.4251	40	0.19	0.0589	97	0.49	0.4251	40	0.19	0.4172	96	0.22	0.4076	41	0.08	0.4172	96	0.22	0.4172	96
0.4172	96	0.22	-0.0484	102	0.08	0.4076	41	0.08	0.4251	40	0.19	-0.0433	120	0.55	0.3167	41	0.46	-0.0433	120	0.55	-0.0101	56	0.27	-0.1233	106	0.73	0.4084	74	0.08	0.4172	96	0.22	-0.0433	120	0.55	0.4084	74	0.08	0.4251	40	0.19	0.3167	41	0.46	0.1366	100	0.22	0.1747	94
0.4172	96	0.22	0.4076	41	0.08	-0.0464	49	0.58	0.0019	56	0.46	-0.0101	56	0.27	0.4084	74	0.08	0.3167	41	0.46	0.4084	74	0.08	0.4172	96	0.22	0.4251	40	0.19	0.4251	40	0.19	0.0363	65	0.28	0.0019	56	0.46	-0.1233	106	0.73	0.0363	65	0.28	-0.0345	134	0.42	0.0589	97
0.4172	96	0.22	0.4172	96	0.22	-0.0484	102	0.08	0.4076	41	0.08	0.4251	40	0.19	0.1366	100	0.22	0.4076	41	0.08	-0.0464	49	0.58	-0.0484	102	0.08	0.0019	56	0.46	0.4251	40	0.19	-0.0464	49	0.58	0.4172	96	0.22	0.0589	97	0.49	0.4251	40	0.19	0.4172	96	0.22	0.4084	74
0.4172	96	0.22	0.4172	96	0.22	0.4172	96	0.22	0.4172	96	0.22	-0.0433	120	0.55	0.4172	96	0.22	0.2745	20	0.2	0.4251	40	0.19	0.3167	41	0.46	-0.0345	134	0.42	-0.0101	56	0.27	0.0363	65	0.28	0.2745	20	0.2	0.4076	41	0.08	-0.0433	120	0.55	-0.0433	120	0.55	-0.0433	120
0.4172	96	0.22	0.4172	96	0.22	0.0325	93	0.26	0.4076	41	0.08	0.4251	40	0.19	-0.0433	120	0.55	0.3167	41	0.46	-0.1233	106	0.73	-0.0484	102	0.08	0.0019	56	0.46	0.4251	40	0.19	-0.0464	49	0.58	-0.0433	120	0.55	-0.0433	120	0.55	0.4251	40	0.19	0.1366	100	0.22	0.2745	20
0.4172	96	0.22	0.4172	96	0.22	0.0325	93	0.26	0.4076	41	0.08	0.4251	40	0.19	-0.0433	120	0.55	0.3167	41	0.46	-0.1233	106	0.73	-0.0484	102	0.08	0.0019	56	0.46	0.4251	40	0.19	-0.0464	49	0.58	-0.0433	120	0.55	-0.0433	120	0.55	0.4251	40	0.19	0.1366	100	0.22	0.2745	20
0.4172	96	0.22	0.0589	97	0.49	-0.1233	106	0.73	0.3167	41	0.46	-0.0484	102	0.08	0.4172	96	0.22	0.3167	41	0.46	-0.0345	134	0.42	0.2745	20	0.2	0.4084	74	0.08	0.1747	94	0.38	-0.0484	102	0.08	0.0589	97	0.49	0.0363	65	0.28	-0.0101	56	0.27	-0.0433	120	0.55	0.0019	56
0.4172	96	0.22	0.4084	74	0.08	0.1366	100	0.22	0.4172	96	0.22	0.4251	40	0.19	-0.1233	106	0.73	0.3167	41	0.46	0.0363	65	0.28	-0.1233	106	0.73	0.0019	56	0.46	0.4251	40	0.19	-0.0464	49	0.58	-0.0101	56	0.27	0.1366	100	0.22	0.4251	40	0.19	0.1366	100	0.22	-0.0464	49
0.4172	96	0.22	0.4084	74	0.08	-0.0484	102	0.08	0.4076	41	0.08	0.4251	40	0.19	-0.0433	120	0.55	0.4251	40	0.19	0.0325	93	0.26	-0.1233	106	0.73	0.0589	97	0.49	0.1747	94	0.38	-0.0464	49	0.58	0.4172	96	0.22	0.4084	74	0.08	0.4251	40	0.19	0.0589	97	0.49	0.4084	74
0.4172	96	0.22	0.4084	74	0.08	0.0589	97	0.49	0.4076	41	0.08	0.4251	40	0.19	-0.0433	120	0.55	0.3167	41	0.46	-0.0484	102	0.08	-0.1233	106	0.73	0.0019	56	0.46	0.1747	94	0.38	-0.0464	49	0.58	0.4084	74	0.08	0.4084	74	0.08	0.4251	40	0.19	0.1366	100	0.22	0.2745	20
0.4172	96	0.22	0.4084	74	0.08	0.4084	74	0.08	0.4076	41	0.08	0.4251	40	0.19	-0.0433	120	0.55	0.3167	41	0.46	-0.0484	102	0.08	-0.0484	102	0.08	0.0019	56	0.46	0.4251	40	0.19	-0.0464	49	0.58	0.4084	74	0.08	0.1366	100	0.22	0.4251	40	0.19	-0.0433	120	0.55	0.4251	40
-0.0101	56	0.27	0.1366	100	0.22	0.0589	97	0.49	0.0363	65	0.28	-0.0484	102	0.08	-0.0433	120	0.55	0.0589	97	0.49	0.1366	100	0.22	0.4084	74	0.08	0.2745	20	0.2	0.2745	20	0.2	0.3167	41	0.46	-0.1233	106	0.73	0.2745	20	0.2	0.1366	100	0.22	0.0019	56	0.46	0.2745	20
-0.0101	56	0.27	0.1366	100	0.22	0.4084	74	0.08	0.4084	74	0.08	0.4076	41	0.08	0.4251	40	0.19	-0.0433	120	0.55	-0.0345	134	0.42	0.0325	93	0.26	-0.0484	102	0.08	0.0019	56	0.46	0.4251	40	0.19	-0.0464	49	0.58	0.4172	96	0.22	0.4084	74	0.08	0.4251	40	0.19	0.4084	74
-0.0101	56	0.27	0.1366	100	0.22	0.4084	74	0.08	0.4084	74	0.08	0.4076	41	0.08	0.4251	40	0.19	-0.0433	120	0.55	0.3167	41	0.46	0.0325	93	0.26	-0.0484	102	0.08	0.0019	56	0.46	0.4251	40	0.19	-0.0464	49	0.58	0.4172	96	0.22	0.4084	74	0.08	0.4251	40	0.19	0.4084	74
-0.0101	56	0.27	0.1366	100	0.22	0.4084	74	0.08	0.4084	74	0.08	0.4076	41	0.08	0.4251	40	0.19	-0.0433	120	0.55	0.3167	41	0.46	0.0325	93	0.26	-0.0484	102	0.08	0.0019	56	0.46	0.4251	40	0.19	-0.0464	49	0.58	0.4172	96	0.22	0.4084	74	0.08	0.4251	40	0.19	0.4084	74
-0.0101	56	0.27	-0.1233	106	0.73	0.4076	41	0.08	0.4251	40	0.19	-0.0433	120	0.55	0.3167	41	0.46	0.0589	97	0.49	-0.0345	134	0.42	-0.1233	106	0.73	0.4084	74	0.08	0.4172	96	0.22	-0.0433	120	0.55	0.4084	74	0.08	0.4084	74	0.08	0.4076	41	0.08	0.4084	74	0.08	-0.0433	120
-0.0101	56	0.27	0.4251	40	0.19	0.0589	97	0.49	0.4076	41	0.08	0.4251	40	0.19	-0.0433	120	0.55	0.4076	41	0.08	-0.0484	102	0.08	-0.0484	102	0.08	0.0019	56	0.46	0.4251	40	0.19	-0.0464	49	0.58	0.1747	94	0.38	0.4172	96	0.22	0.4251	40	0.19	0.4084	74	0.08	0.2745	20
-0.0101	56	0.27	0.4251	40	0.19	0.0589	97	0.49	0.4076	41	0.08	0.4251	40	0.19	-0.0433	120	0.55	0.4076	41	0.08	-0.0484	102	0.08	-0.0484	102	0.08	0.0019	56	0.46	0.4251	40	0.19	-0.0464	49	0.58	0.1747	94	0.38	0.4172	96	0.22	0.4251	40	0.19	0.4084	74	0.08	0.2745	20
-0.0101	56	0.27	0.4251	40	0.19	0.0589	97	0.49	0.4076	41	0.08	0.4251	40	0.19	-0.0433	120	0.55	0.4076	41	0.08	-0.0484	102	0.08	-0.0484	102	0.08	0.0019	56	0.46	0.4251	40	0.19	-0.0464	49	0.58	0.1747	94	0.38	0.0589	97	0.49	0.4251	40	0.19	0.4084	74	0.08	0.2745	20
-0.0101	56	0.27	0.0019	56	0.46	0.4076	41	0.08	-0.0484	102	0.08	0.4251	40	0.19	0.0589	97	0.49	0.3167	41	0.46	-0.0433	120	0.55	-0.0433	120	0.55	0.1747	94	0.38	0.0325	93	0.26	-0.0345	134	0.42	0.4084	74	0.08	0.4172	96	0.22	0.1747	94	0.38	0.4251	40	0.19	0.4172	96
-0.0101	56	0.27	-0.0433	120	0.55	0.0019	56	0.46	0.0325	93	0.26	-0.0484	102	0.08	-0.0464	49	0.58	-0.0101	56	0.27	0.1366	100	0.22	0.4084	74	0.08	0.2745	20	0.2	0.2745	20	0.2	0.4076	41	0.08	-0.1233	106	0.73	0.2745	20	0.2	-0.0345	134	0.42	0.0019	56	0.46	0.2745	20
-0.0101	56	0.27	0.0589	97	0.49	-0.0484	102	0.08	0.4076	41	0.08	0.4251	40	0.19	-0.0433	120	0.55	0.3167	41	0.46	0.0549	66	0.14	-0.1233	106	0.73	0.0019	56	0.46	0.4251	40	0.19	-0.0464	49	0.58	0.4172	96	0.22	0.2745	20	0.2	0.4251	40	0.19	0.0589	97	0.49	0.4084	74
-0.0101	56	0.27	0.0589	97	0.49	-0.0484	102	0.08	0.4076	41	0.08	0.4251	40	0.19	-0.0433	120	0.55	0.3167	41	0.46	0.0549	66	0.14	-0.1233	106	0.73	0.0019	56	0.46	0.4251	40	0.19	-0.0464	49	0.58	0.4172	96	0.22	0.2745	20	0.2	0.4251	40	0.19	0.0589	97	0.49	0.4084	74
-0.0101	56	0.27	0.0589	97	0.49	-0.0484	102	0.08	0.4076	41	0.08	0.4251	40	0.19	-0.0433	120	0.55	0.3167	41	0.46	0.0549	66	0.14	-0.0484	102	0.08	0.0019	56	0.46	0.4251	40	0.19	-0.0464	49	0.58	0.4172	96	0.22	0.2745	20	0.2	0.4251	40	0.19	0.0589	97	0.49	0.1366	100
-0.0101	56	0.27	0.4084	74	0.08	0.0589	97	0.49	0.4076	41	0.08	0.4251	40	0.19	-0.0433	120	0.55	0.4076	41	0.08	-0.0484	102	0.08	-0.1233	106	0.73	0.0019	56	0.46	0.4251	40	0.19	-0.0464	49	0.58	0.1747	94	0.38	0.0589	97	0.49	0.4251	40	0.19	0.4084	74	0.08	0.2745	20
-0.0101	56	0.27	0.4084	74	0.08	0.0589	97	0.49	0.4076	41	0.08	0.4251	40	0.19	-0.0433	120	0.55	0.4076	41	0.08	-0.0484	102	0.08	-0.1233	106	0.73	0.0019	56	0.46	0.4251	40	0.19	-0.0464	49	0.58	0.1747	94	0.38	0.0589	97	0.49	0.4251	40	0.19	0.4084	74	0.08	0.2745	20
0.4251	40	0.19	0.4172	96	0.22	0.1366	100	0.22	0.4076	41	0.08	0.4251	40	0.19	-0.0464	49	0.58	0.3167	41	0.46	-0.0484	102	0.08	-0.1233	106	0.73	0.0019	56	0.46	0.4251	40	0.19	-0.0464	49	0.58	0.1747	94	0.38	-0.0433	120	0.55	0.4251	40	0.19	0.0589	97	0.49	0.4172	96
0.4251	40	0.19	0.4172	96	0.22	-0.0484	102	0.08	0.4076	41	0.08	0.4251	40	0.19	-0.0433	120	0.55	0.3167	41	0.46	-0.0484	102	0.08	-0.1233	106	0.73	0.0019	56	0.46	0.4251	40	0.19	-0.0464	49	0.58	0.4172	96	0.22	0.0589	97	0.49	0.4251	40	0.19	0.1366	100	0.22	-0.0433	120
0.4251	40	0.19	0.4172	96	0.22	0.0325	93	0.26	0.4076	41	0.08	0.4251	40	0.19	-0.0433	120	0.55	0.3167	41	0.46	-0.0484	102	0.08	-0.0484	102	0.08	0.1366	100	0.22	0.4251	40	0.19	-0.0464	49	0.58	-0.0433	120	0.55	0.1366	100	0.22	0.4251	40	0.19	0.1366	100	0.22	0.2745	20
0.4251	40	0.19	0.4172	96	0.22	0.0325	93	0.26	0.4076	41	0.08	0.4251	40	0.19	-0.0433	120	0.55	0.3167	41	0.46	-0.0484	102	0.08	-0.0484	102	0.08	0.0589	97	0.49	0.4251	40	0.19	-0.0464	49	0.58	-0.0433	120	0.55	0.1366	100	0.22	0.4251	40	0.19	0.1366	100	0.22	0.2745	20
0.4251	40	0.19	0.4172	96	0.22	0.0325	93	0.26	0.4076	41	0.08	0.4251	40	0.19	-0.0433	120	0.55	0.3167	41	0.46	-0.0484	102	0.08	-0.0484	102	0.08	0.0589	97	0.49	0.4251	40	0.19	-0.0464	49	0.58	-0.0433	120	0.55	0.1366	100	0.22	0.4251	40	0.19	0.1366	100	0.22	0.2745	20
0.4251	40	0.19	0.4172	96	0.22	0.0325	93	0.26	0.4076	41	0.08	0.4251	40	0.19	-0.0433	120	0.55	0.3167	41	0.46	-0.0484	102	0.08	-0.0484	102	0.08	0.0589	97	0.49	0.4251	40	0.19	-0.0464	49	0.58	-0.0433	120	0.55	0.1366	100	0.22	0.4251	40	0.19	0.1366	100	0.22	0.2745	20
0.4251	40	0.19	0.4172	96	0.22	0.0325	93	0.26	0.4076	41	0.08	0.4251	40	0.19	-0.0433	120	0.55	0.3167	41	0.46	-0.0484	102	0.08	-0.0484	102	0.08	0.0589	97	0.49	0.4251	40	0.19	-0.0464	49	0.58	-0.0433	120	0.55	0.1366	100	0.22	0.4251	40	0.19	0.1366	100	0.22	0.2745	20
0.4251	40	0.19	0.4172	96	0.22	0.0325	93	0.26	0.4076	41	0.08	0.4251	40	0.19	-0.0433	120	0.55	0.3167	41	0.46	-0.0484	102	0.08	-0.0484	102	0.08	0.0589	97	0.49	0.4251	40	0.19	-0.0464	49	0.58	-0.0433	120	0.55	0.1366	100	0.22	0.4251	40	0.19	0.1366	100	0.22	0.2745	20
0.4251	40	0.19	0.4172	96	0.22	0.0325	93	0.26	0.4076	41	0.08	0.4251	40	0.19	-0.0433	120	0.55	0.3167	41	0.46	-0.0484	102	0.08	-0.0484	102	0.08	0.0589	97	0.49	0.4251	40	0.19	-0.0464	49	0.58	-0.0433	120	0.55	0.1366	100	0.22	0.4251	40	0.19	0.1366	100	0.22	0.2745	20
0.4251	40	0.19	0.4172	96	0.22	0.0325	93	0.26	0.4076	41	0.08	0.4251	40	0.19	-0.0433	120	0.55	0.3167	41	0.46	-0.0484	102	0.08	-0.0484	102	0.08	0.0589	97	0.49	0.4251	40	0.19	-0.0464	49	0.58	-0.0433	120	0.55	0.1366	100	0.22	0.4251	40	0.19	0.1366	100	0.22	0.2745	20
0.4251	40	0.19	0.4172	96	0.22	0.0325	93	0.26	0.4076	41	0.08	0.4251	40	0.19	-0.0433	120	0.55	0.3167	41	0.46	-0.0484	102	0.08	-0.0484	102	0.08	0.0589	97	0.49	0.4251	40	0.19	-0.0464	49	0.58	-0.0433	120	0.55	0.0589	97	0.49	0.4251	40	0.19	0.1366	100	0.22	0.2745	20
0.4251	40	0.19	0.4172	96	0.22	0.0325	93	0.26	0.4076	41	0.08	0.4251	40	0.19	-0.0433	120	0.55	0.3167	41	0.46	-0.0484	102	0.08	-0.0484	102	0.08	0.0589	97	0.49	0.4251	40	0.19	-0.0464	49	0.58	-0.0433	120	0.55	0.4084	74	0.08	0.4251	40	0.19	0.1366	100	0.22	0.2745	20
0.4251	40	0.19	0.4172	96	0.22	0.0325	93	0.26	0.4076	41	0.08	0.4251	40	0.19	-0.0433	120	0.55	0.3167	41	0.46	-0.0484	102	0.08	-0.0484	102	0.08	0.0589	97	0.49	0.4251	40	0.19	-0.0464	49	0.58	-0.0433	120	0.55	0.4084	74	0.08	0.4251	40	0.19	0.1366	100	0.22	0.2745	20
0.4251	40	0.19	0.4172	96	0.22	0.0325	93	0.26	0.4076	41	0.08	0.4251	40	0.19	-0.0433	120	0.55	0.3167	41	0.46	-0.0101	56	0.27	-0.0484	102	0.08	0.0589	97	0.49	0.4251	40	0.19	-0.0464	49	0.58	-0.0433	120	0.55	0.1366	100	0.22	0.4251	40	0.19	0.1366	100	0.22	0.2745	20
0.4251	40	0.19	0.4172	96	0.22	0.0589	97	0.49	0.4076	41	0.08	0.4251	40	0.19	-0.0433	120	0.55	-0.0433	120	0.55	-0.1233	106	0.73	-0.1233	106	0.73	0.0019	56	0.46	0.4251	40	0.19	-0.0464	49	0.58	0.4172	96	0.22	0.0589	97	0.49	0.4251	40	0.19	0.4172	96	0.22	0.2745	20
0.4251	40	0.19	0.0589	97	0.49	-0.0484	102	0.08	0.4076	41	0.08	0.4251	40	0.19	-0.0433	120	0.55	0.3167	41	0.46	-0.0484	102	0.08	-0.1233	106	0.73	0.0019	56	0.46	0.4251	40	0.19	-0.0464	49	0.58	0.4251	40	0.19	0.4172	96	0.22	0.4251	40	0.19	0.1366	100	0.22	0.1366	100
0.4251	40	0.19	0.4084	74	0.08	0.0589	97	0.49	0.4076	41	0.08	0.4251	40	0.19	0.1366	100	0.22	0.4076	41	0.08	-0.0484	102	0.08	-0.0484	102	0.08	-0.0433	120	0.55	0.4251	40	0.19	-0.0464	49	0.58	0.1747	94	0.38	0.1366	100	0.22	0.4251	40	0.19	0.1366	100	0.22	0.2745	20
0.1747	94	0.38	0.1366	100	0.22	-0.0484	102	0.08	0.4076	41	0.08	0.4251	40	0.19	-0.0433	120	0.55	0.3167	41	0.46	-0.0484	102	0.08	0.0589	97	0.49	0.0019	56	0.46	0.4251	40	0.19	-0.0464	49	0.58	0.4076	41	0.08	-0.0433	120	0.55	0.4251	40	0.19	0.1366	100	0.22	0.1366	100
0.1747	94	0.38	-0.0484	102	0.08	-0.1233	106	0.73	0.4251	40	0.19	0.4251	40	0.19	0.4084	74	0.08	0.3167	41	0.46	0.1366	100	0.22	-0.0345	134	0.42	0.4084	74	0.08	0.4172	96	0.22	-0.0433	120	0.55	0.4084	74	0.08	0.4076	41	0.08	0.4076	41	0.08	-0.0433	120	0.55	0.1366	100
0.1747	94	0.38	-0.0484	102	0.08	-0.1233	106	0.73	0.4084	74	0.08	0.4251	40	0.19	0.4084	74	0.08	0.3167	41	0.46	0.1366	100	0.22	-0.0345	134	0.42	0.4084	74	0.08	0.4172	96	0.22	-0.0433	120	0.55	0.4084	74	0.08	0.4076	41	0.08	0.4076	41	0.08	-0.0433	120	0.55	0.1366	100
0.1747	94	0.38	-0.0484	102	0.08	-0.1233	106	0.73	0.4084	74	0.08	0.4251	40	0.19	0.4084	74	0.08	0.3167	41	0.46	0.0589	97	0.49	-0.0345	134	0.42	0.4084	74	0.08	0.4172	96	0.22	-0.0433	120	0.55	0.4084	74	0.08	0.4076	41	0.08	0.4076	41	0.08	-0.0433	120	0.55	0.1366	100
0.1747	94	0.38	-0.0484	102	0.08	0.4076	41	0.08	0.4251	40	0.19	-0.0433	120	0.55	0.3167	41	0.46	0.0589	97	0.49	-0.1233	106	0.73	-0.1233	106	0.73	-0.0433	120	0.55	0.4251	40	0.19	0.0589	97	0.49	0.4084	74	0.08	0.1366	100	0.22	0.4076	41	0.08	0.4172	96	0.22	0.4251	40
0.1747	94	0.38	-0.0484	102	0.08	0.4076	41	0.08	0.4251	40	0.19	-0.0433	120	0.55	0.3167	41	0.46	0.0589	97	0.49	-0.1233	106	0.73	-0.1233	106	0.73	-0.0433	120	0.55	0.4251	40	0.19	0.0589	97	0.49	0.4084	74	0.08	0.1366	100	0.22	0.4076	41	0.08	0.4172	96	0.22	0.4251	40
0.1747	94	0.38	0.0589	97	0.49	-0.0484	102	0.08	0.4076	41	0.08	0.4251	40	0.19	-0.0433	120	0.55	0.3167	41	0.46	-0.0484	102	0.08	-0.0433	120	0.55	0.0019	56	0.46	0.4251	40	0.19	-0.0464	49	0.58	0.0589	97	0.49	-0.0433	120	0.55	0.4251	40	0.19	0.1366	100	0.22	0.1366	100
0.1747	94	0.38	0.4084	74	0.08	0.0589	97	0.49	0.4076	41	0.08	0.4251	40	0.19	-0.1233	106	0.73	0.4172	96	0.22	-0.0101	56	0.27	-0.0484	102	0.08	0.0019	56	0.46	0.4251	40	0.19	-0.0464	49	0.58	0.4172	96	0.22	0.1747	94	0.38	0.4251	40	0.19	0.1366	100	0.22	0.4076	41
-0.0345	134	0.42	-0.0484	102	0.08	0.4076	41	0.08	0.4251	40	0.19	-0.0433	120	0.55	0.3167	41	0.46	0.0363	65	0.28	-0.1233	106	0.73	-0.1233	106	0.73	-0.0433	120	0.55	0.4251	40	0.19	0.0589	97	0.49	0.4084	74	0.08	0.1366	100	0.22	0.4076	41	0.08	0.4172	96	0.22	0.4251	40
-0.0345	134	0.42	0.4172	96	0.22	-0.0484	102	0.08	0.4076	41	0.08	0.4251	40	0.19	-0.0433	120	0.55	0.3167	41	0.46	-0.0484	102	0.08	-0.1233	106	0.73	0.0019	56	0.46	0.4251	40	0.19	-0.0464	49	0.58	0.1366	100	0.22	-0.0464	49	0.58	0.4251	40	0.19	0.1366	100	0.22	0.1366	100
-0.0345	134	0.42	0.4172	96	0.22	-0.0484	102	0.08	0.3167	41	0.46	0.4251	40	0.19	-0.0433	120	0.55	0.3167	41	0.46	-0.1233	106	0.73	-0.1233	106	0.73	0.0019	56	0.46	0.4251	40	0.19	-0.0464	49	0.58	0.1366	100	0.22	0.1366	100	0.22	0.4251	40	0.19	0.0589	97	0.49	0.0589	97
-0.0345	134	0.42	0.4172	96	0.22	-0.0484	102	0.08	0.3167	41	0.46	0.4251	40	0.19	-0.0433	120	0.55	0.3167	41	0.46	-0.0484	102	0.08	-0.1233	106	0.73	0.0019	56	0.46	0.4251	40	0.19	-0.0464	49	0.58	0.1366	100	0.22	-0.0464	49	0.58	0.4251	40	0.19	0.1366	100	0.22	0.1366	100
-0.0345	134	0.42	0.4172	96	0.22	-0.0484	102	0.08	0.3167	41	0.46	0.4251	40	0.19	-0.0433	120	0.55	0.3167	41	0.46	-0.0484	102	0.08	-0.1233	106	0.73	0.0019	56	0.46	0.4251	40	0.19	-0.0464	49	0.58	0.1366	100	0.22	-0.0433	120	0.55	0.4251	40	0.19	0.1366	100	0.22	0.4084	74
-0.0345	134	0.42	0.4251	40	0.19	-0.1233	106	0.73	0.4076	41	0.08	0.4251	40	0.19	-0.0433	120	0.55	0.3167	41	0.46	-0.0101	56	0.27	-0.0484	102	0.08	0.0019	56	0.46	0.4251	40	0.19	-0.0464	49	0.58	0.1747	94	0.38	0.1366	100	0.22	0.4251	40	0.19	0.1366	100	0.22	0.0589	97
-0.0345	134	0.42	-0.0345	134	0.42	0.4076	41	0.08	0.4251	40	0.19	0.4251	40	0.19	0.0549	66	0.14	0.1366	100	0.22	-0.0101	56	0.27	-0.0484	102	0.08	-0.0345	134	0.42	0.0363	65	0.28	-0.0433	120	0.55	0.4251	40	0.19	0.4172	96	0.22	-0.0484	102	0.08	-0.0101	56	0.27	0.0549	66
0.0019	56	0.46	0.1366	100	0.22	-0.0484	102	0.08	0.4076	41	0.08	0.4251	40	0.19	-0.0433	120	0.55	0.3167	41	0.46	-0.0464	49	0.58	-0.1233	106	0.73	0.0019	56	0.46	0.4251	40	0.19	-0.0464	49	0.58	0.3167	41	0.46	-0.0433	120	0.55	0.4251	40	0.19	0.1366	100	0.22	0.1366	100
0.0019	56	0.46	0.1366	100	0.22	0.0019	56	0.46	0.0363	65	0.28	-0.1233	106	0.73	0.0589	97	0.49	0.4251	40	0.19	0.0325	93	0.26	0.0589	97	0.49	-0.0101	56	0.27	-0.0484	102	0.08	0.4251	40	0.19	-0.0101	56	0.27	-0.0101	56	0.27	-0.0464	49	0.58	-0.0101	56	0.27	0.0589	97
0.0019	56	0.46	0.4172	96	0.22	-0.0484	102	0.08	0.4076	41	0.08	0.4251	40	0.19	-0.0345	134	0.42	0.2362	18	0.43	-0.0345	134	0.42	-0.0345	134	0.42	0.1366	100	0.22	0.4084	74	0.08	0.1366	100	0.22	0.4172	96	0.22	0.0589	97	0.49	0.4172	96	0.22	0.4172	96	0.22	0.0589	97
0.0019	56	0.46	0.4172	96	0.22	-0.0484	102	0.08	0.4076	41	0.08	0.4251	40	0.19	-0.0433	120	0.55	0.3167	41	0.46	-0.1233	106	0.73	-0.1233	106	0.73	-0.0433	120	0.55	0.4251	40	0.19	-0.0464	49	0.58	0.4172	96	0.22	0.0589	97	0.49	0.4251	40	0.19	0.1366	100	0.22	0.1366	100
0.0019	56	0.46	0.4172	96	0.22	-0.0484	102	0.08	0.4076	41	0.08	0.4251	40	0.19	-0.0433	120	0.55	0.3167	41	0.46	-0.0484	102	0.08	-0.1233	106	0.73	0.0019	56	0.46	0.4251	40	0.19	-0.0464	49	0.58	0.4172	96	0.22	0.4172	96	0.22	0.4251	40	0.19	0.1366	100	0.22	0.0589	97
0.0019	56	0.46	0.4172	96	0.22	-0.0484	102	0.08	0.4076	41	0.08	0.4251	40	0.19	-0.0433	120	0.55	0.3167	41	0.46	-0.0484	102	0.08	-0.1233	106	0.73	0.3167	41	0.46	0.4251	40	0.19	-0.0464	49	0.58	0.4172	96	0.22	0.0589	97	0.49	0.4251	40	0.19	0.1366	100	0.22	0.0589	97
0.0019	56	0.46	0.4172	96	0.22	-0.0484	102	0.08	0.4076	41	0.08	0.4251	40	0.19	-0.0433	120	0.55	0.3167	41	0.46	-0.0484	102	0.08	-0.1233	106	0.73	0.3167	41	0.46	0.4251	40	0.19	-0.0464	49	0.58	0.4172	96	0.22	0.0589	97	0.49	0.4251	40	0.19	0.1366	100	0.22	0.0589	97
0.0019	56	0.46	0.4172	96	0.22	-0.0484	102	0.08	0.4076	41	0.08	0.4251	40	0.19	-0.0433	120	0.55	0.3167	41	0.46	-0.0484	102	0.08	-0.1233	106	0.73	0.3167	41	0.46	0.4251	40	0.19	-0.0464	49	0.58	0.4172	96	0.22	0.0589	97	0.49	0.4251	40	0.19	0.1366	100	0.22	0.0589	97
0.0019	56	0.46	0.4172	96	0.22	-0.0484	102	0.08	0.4076	41	0.08	0.4251	40	0.19	-0.0433	120	0.55	0.3167	41	0.46	-0.0484	102	0.08	-0.0484	102	0.08	0.0019	56	0.46	0.4251	40	0.19	0.1366	100	0.22	0.4172	96	0.22	0.4172	96	0.22	0.4251	40	0.19	0.1366	100	0.22	-0.0433	120
0.0019	56	0.46	0.4172	96	0.22	-0.0484	102	0.08	0.4076	41	0.08	0.4251	40	0.19	-0.0433	120	0.55	0.3167	41	0.46	-0.0464	49	0.58	-0.1233	106	0.73	0.0019	56	0.46	0.4251	40	0.19	-0.0464	49	0.58	0.3167	41	0.46	-0.0433	120	0.55	0.4251	40	0.19	0.1366	100	0.22	0.4084	74
0.0019	56	0.46	0.4172	96	0.22	0.4172	96	0.22	-0.0101	56	0.27	0.4251	40	0.19	-0.1233	106	0.73	0.2362	18	0.43	0.0549	66	0.14	-0.0433	120	0.55	0.0019	56	0.46	0.2362	18	0.43	0.1366	100	0.22	0.4084	74	0.08	0.4084	74	0.08	0.0019	56	0.46	0.1747	94	0.38	0.4076	41
0.0019	56	0.46	0.4172	96	0.22	0.4172	96	0.22	-0.0101	56	0.27	0.4251	40	0.19	-0.0484	102	0.08	0.2362	18	0.43	0.0549	66	0.14	-0.0433	120	0.55	0.0019	56	0.46	0.2362	18	0.43	0.1366	100	0.22	0.4084	74	0.08	0.4172	96	0.22	0.0019	56	0.46	0.4251	40	0.19	0.4076	41
0.0019	56	0.46	0.4172	96	0.22	-0.0101	56	0.27	0.4076	41	0.08	0.4251	40	0.19	-0.0433	120	0.55	0.3167	41	0.46	-0.0484	102	0.08	-0.0484	102	0.08	0.1366	100	0.22	0.4251	40	0.19	-0.0464	49	0.58	-0.0433	120	0.55	0.1366	100	0.22	0.4251	40	0.19	0.1366	100	0.22	0.2745	20
0.0019	56	0.46	0.4172	96	0.22	-0.0101	56	0.27	0.4076	41	0.08	0.4251	40	0.19	-0.0433	120	0.55	0.3167	41	0.46	-0.0484	102	0.08	-0.0484	102	0.08	0.0589	97	0.49	0.4251	40	0.19	-0.0464	49	0.58	-0.0433	120	0.55	0.0589	97	0.49	0.4251	40	0.19	0.1366	100	0.22	0.2745	20
0.0019	56	0.46	0.4172	96	0.22	-0.0101	56	0.27	0.4076	41	0.08	0.4251	40	0.19	-0.0433	120	0.55	0.3167	41	0.46	-0.0484	102	0.08	-0.0484	102	0.08	0.0589	97	0.49	0.4251	40	0.19	-0.0464	49	0.58	-0.0433	120	0.55	0.0589	97	0.49	0.4251	40	0.19	0.1366	100	0.22	0.2745	20
0.0019	56	0.46	0.4172	96	0.22	0.0325	93	0.26	0.4076	41	0.08	0.4251	40	0.19	-0.0433	120	0.55	0.4076	41	0.08	-0.1233	106	0.73	-0.0484	102	0.08	0.1747	94	0.38	0.4251	40	0.19	-0.0464	49	0.58	0.0589	97	0.49	-0.0433	120	0.55	0.4251	40	0.19	0.1366	100	0.22	0.2745	20
0.0019	56	0.46	0.4172	96	0.22	0.0325	93	0.26	0.4076	41	0.08	0.4251	40	0.19	-0.0433	120	0.55	0.3167	41	0.46	-0.1233	106	0.73	-0.0484	102	0.08	0.4172	96	0.22	0.4251	40	0.19	-0.0464	49	0.58	-0.0433	120	0.55	-0.0433	120	0.55	0.4251	40	0.19	0.1366	100	0.22	0.2745	20
0.0019	56	0.46	0.4172	96	0.22	0.0325	93	0.26	0.4076	41	0.08	0.4251	40	0.19	-0.0433	120	0.55	0.3167	41	0.46	-0.1233	106	0.73	-0.0484	102	0.08	0.0019	56	0.46	0.4251	40	0.19	-0.0464	49	0.58	-0.0433	120	0.55	-0.0433	120	0.55	0.4251	40	0.19	0.1366	100	0.22	0.2745	20
0.0019	56	0.46	0.4172	96	0.22	0.0325	93	0.26	0.4076	41	0.08	0.4251	40	0.19	-0.0433	120	0.55	0.3167	41	0.46	-0.0484	102	0.08	-0.0484	102	0.08	0.0589	97	0.49	0.4251	40	0.19	-0.0464	49	0.58	-0.0433	120	0.55	0.4172	96	0.22	0.4251	40	0.19	0.1366	100	0.22	0.2745	20
0.0019	56	0.46	0.4251	40	0.19	0.4172	96	0.22	0.4076	41	0.08	0.4251	40	0.19	0.0589	97	0.49	0.3167	41	0.46	-0.0484	102	0.08	-0.0484	102	0.08	0.0019	56	0.46	0.4251	40	0.19	-0.0464	49	0.58	0.4172	96	0.22	0.0589	97	0.49	0.4172	96	0.22	-0.0433	120	0.55	0.4251	40
0.0019	56	0.46	0.0363	65	0.28	-0.0484	102	0.08	0.4076	41	0.08	0.4251	40	0.19	-0.0433	120	0.55	0.3167	41	0.46	-0.0484	102	0.08	-0.1233	106	0.73	-0.0433	120	0.55	0.4251	40	0.19	-0.0464	49	0.58	-0.0484	102	0.08	0.0589	97	0.49	0.4251	40	0.19	0.1366	100	0.22	0.0589	97
0.0019	56	0.46	0.0363	65	0.28	-0.0484	102	0.08	0.4076	41	0.08	0.4251	40	0.19	-0.0433	120	0.55	0.3167	41	0.46	-0.0484	102	0.08	-0.1233	106	0.73	-0.0433	120	0.55	0.4251	40	0.19	-0.0464	49	0.58	-0.0484	102	0.08	0.0589	97	0.49	0.4251	40	0.19	0.1366	100	0.22	0.0589	97
0.0019	56	0.46	-0.0433	120	0.55	-0.1233	106	0.73	0.0325	93	0.26	0.0325	93	0.26	0.4251	40	0.19	-0.0484	102	0.08	0.4172	96	0.22	0.3167	41	0.46	0.0363	65	0.28	-0.1233	106	0.73	0.4251	40	0.19	0.4172	96	0.22	0.0589	97	0.49	0.2362	18	0.43	0.0363	65	0.28	-0.0433	120
0.0019	56	0.46	0.0589	97	0.49	-0.0484	102	0.08	0.4076	41	0.08	0.4251	40	0.19	0.1366	100	0.22	0.3167	41	0.46	-0.0484	102	0.08	-0.0484	102	0.08	0.0019	56	0.46	0.4251	40	0.19	-0.0464	49	0.58	0.3167	41	0.46	-0.0433	120	0.55	0.4251	40	0.19	0.1366	100	0.22	0.1366	100
0.0019	56	0.46	0.0589	97	0.49	-0.0484	102	0.08	0.4076	41	0.08	0.4251	40	0.19	-0.0433	120	0.55	0.4076	41	0.08	-0.0464	49	0.58	-0.1233	106	0.73	0.0019	56	0.46	0.4251	40	0.19	-0.0464	49	0.58	0.4076	41	0.08	-0.0433	120	0.55	0.4251	40	0.19	0.0589	97	0.49	-0.0464	49
0.0019	56	0.46	0.0589	97	0.49	-0.0484	102	0.08	0.4076	41	0.08	0.4251	40	0.19	-0.0433	120	0.55	0.4076	41	0.08	0.0325	93	0.26	-0.0484	102	0.08	0.0019	56	0.46	0.4251	40	0.19	-0.0464	49	0.58	0.3167	41	0.46	-0.0433	120	0.55	0.4251	40	0.19	0.1366	100	0.22	0.4084	74
0.0019	56	0.46	0.0589	97	0.49	-0.0484	102	0.08	0.4076	41	0.08	0.4251	40	0.19	-0.0433	120	0.55	0.3167	41	0.46	-0.0484	102	0.08	-0.1233	106	0.73	0.0019	56	0.46	0.4251	40	0.19	-0.0464	49	0.58	0.4172	96	0.22	0.4172	96	0.22	0.4251	40	0.19	0.1366	100	0.22	0.1366	100
0.0019	56	0.46	0.0589	97	0.49	-0.0484	102	0.08	0.4076	41	0.08	0.4251	40	0.19	-0.0433	120	0.55	0.3167	41	0.46	-0.0484	102	0.08	-0.0484	102	0.08	0.0019	56	0.46	0.4251	40	0.19	-0.0464	49	0.58	0.3167	41	0.46	-0.0433	120	0.55	0.4251	40	0.19	0.1366	100	0.22	0.1366	100
0.0019	56	0.46	0.0589	97	0.49	-0.0484	102	0.08	0.4076	41	0.08	0.4251	40	0.19	-0.0433	120	0.55	0.3167	41	0.46	-0.0484	102	0.08	-0.0484	102	0.08	0.0019	56	0.46	0.4251	40	0.19	-0.0464	49	0.58	0.3167	41	0.46	-0.0433	120	0.55	0.4251	40	0.19	0.4084	74	0.08	0.4084	74
0.0019	56	0.46	0.0589	97	0.49	-0.0484	102	0.08	0.4076	41	0.08	0.4251	40	0.19	-0.0433	120	0.55	0.3167	41	0.46	-0.0484	102	0.08	-0.0101	56	0.27	0.0019	56	0.46	0.4251	40	0.19	-0.0464	49	0.58	0.3167	41	0.46	-0.0433	120	0.55	0.4251	40	0.19	0.1366	100	0.22	0.1366	100
0.0019	56	0.46	0.0589	97	0.49	-0.0484	102	0.08	0.4076	41	0.08	0.4251	40	0.19	-0.0433	120	0.55	0.3167	41	0.46	-0.0484	102	0.08	-0.0345	134	0.42	0.0019	56	0.46	0.4251	40	0.19	-0.0464	49	0.58	0.3167	41	0.46	-0.0433	120	0.55	0.4251	40	0.19	0.1366	100	0.22	0.1366	100
0.0019	56	0.46	0.0589	97	0.49	-0.0484	102	0.08	0.4076	41	0.08	0.4251	40	0.19	-0.0433	120	0.55	0.3167	41	0.46	-0.0484	102	0.08	0.0325	93	0.26	0.0019	56	0.46	0.4251	40	0.19	-0.0464	49	0.58	0.3167	41	0.46	-0.0433	120	0.55	0.4251	40	0.19	0.1366	100	0.22	0.0589	97
0.0019	56	0.46	0.0589	97	0.49	-0.0484	102	0.08	0.4076	41	0.08	0.4251	40	0.19	-0.0433	120	0.55	0.3167	41	0.46	-0.0464	49	0.58	-0.1233	106	0.73	0.0019	56	0.46	0.4251	40	0.19	-0.0464	49	0.58	0.4076	41	0.08	-0.0433	120	0.55	0.4251	40	0.19	0.1366	100	0.22	0.2745	20
0.0019	56	0.46	0.0589	97	0.49	-0.0484	102	0.08	0.4076	41	0.08	0.4251	40	0.19	-0.0433	120	0.55	0.3167	41	0.46	-0.0464	49	0.58	-0.1233	106	0.73	0.0019	56	0.46	0.4251	40	0.19	-0.0464	49	0.58	0.3167	41	0.46	-0.0433	120	0.55	0.4251	40	0.19	0.1366	100	0.22	0.1366	100
0.0019	56	0.46	0.0589	97	0.49	-0.0484	102	0.08	0.4076	41	0.08	0.4251	40	0.19	-0.0433	120	0.55	0.3167	41	0.46	-0.0464	49	0.58	-0.1233	106	0.73	0.0019	56	0.46	0.4251	40	0.19	-0.0464	49	0.58	0.3167	41	0.46	-0.0433	120	0.55	0.4251	40	0.19	0.1366	100	0.22	0.1366	100
0.0019	56	0.46	0.0589	97	0.49	-0.0484	102	0.08	0.4076	41	0.08	0.4251	40	0.19	-0.0433	120	0.55	0.3167	41	0.46	-0.0464	49	0.58	-0.1233	106	0.73	0.0019	56	0.46	0.4251	40	0.19	-0.0464	49	0.58	0.3167	41	0.46	-0.0433	120	0.55	0.4251	40	0.19	0.1366	100	0.22	0.1366	100
0.0019	56	0.46	0.0589	97	0.49	-0.0484	102	0.08	0.4076	41	0.08	0.4251	40	0.19	-0.0433	120	0.55	0.3167	41	0.46	-0.0464	49	0.58	-0.1233	106	0.73	0.0019	56	0.46	0.4251	40	0.19	-0.0464	49	0.58	0.3167	41	0.46	-0.0433	120	0.55	0.4251	40	0.19	0.1366	100	0.22	0.1366	100
0.0019	56	0.46	0.0589	97	0.49	-0.0484	102	0.08	0.4076	41	0.08	0.4251	40	0.19	-0.0433	120	0.55	0.3167	41	0.46	-0.0464	49	0.58	-0.1233	106	0.73	0.0019	56	0.46	0.4251	40	0.19	-0.0464	49	0.58	0.3167	41	0.46	-0.0433	120	0.55	0.4251	40	0.19	0.1366	100	0.22	0.1366	100
0.0019	56	0.46	0.0589	97	0.49	-0.0484	102	0.08	0.4076	41	0.08	0.4251	40	0.19	-0.0433	120	0.55	0.3167	41	0.46	-0.0464	49	0.58	-0.1233	106	0.73	0.0019	56	0.46	0.4251	40	0.19	-0.0464	49	0.58	0.3167	41	0.46	-0.0433	120	0.55	0.4251	40	0.19	0.1366	100	0.22	0.1366	100
0.0019	56	0.46	0.0589	97	0.49	-0.0484	102	0.08	0.4076	41	0.08	0.4251	40	0.19	-0.0433	120	0.55	0.3167	41	0.46	-0.0464	49	0.58	-0.1233	106	0.73	0.0019	56	0.46	0.4251	40	0.19	-0.0464	49	0.58	0.3167	41	0.46	-0.0433	120	0.55	0.4251	40	0.19	0.1366	100	0.22	0.1366	100
0.0019	56	0.46	0.0589	97	0.49	-0.0484	102	0.08	0.4076	41	0.08	0.4251	40	0.19	-0.0433	120	0.55	0.3167	41	0.46	-0.0464	49	0.58	-0.1233	106	0.73	0.0019	56	0.46	0.4251	40	0.19	-0.0464	49	0.58	0.3167	41	0.46	-0.0433	120	0.55	0.4251	40	0.19	0.1366	100	0.22	0.1366	100
0.0019	56	0.46	0.0589	97	0.49	-0.0484	102	0.08	0.4076	41	0.08	0.4251	40	0.19	-0.0433	120	0.55	0.3167	41	0.46	-0.0464	49	0.58	-0.1233	106	0.73	0.0019	56	0.46	0.4251	40	0.19	-0.0464	49	0.58	0.3167	41	0.46	-0.0433	120	0.55	0.4251	40	0.19	0.1366	100	0.22	0.1366	100
0.0019	56	0.46	0.0589	97	0.49	-0.0484	102	0.08	0.4076	41	0.08	0.4251	40	0.19	-0.0433	120	0.55	0.3167	41	0.46	-0.0464	49	0.58	-0.1233	106	0.73	0.0019	56	0.46	0.4251	40	0.19	-0.0464	49	0.58	0.3167	41	0.46	-0.0433	120	0.55	0.4251	40	0.19	0.1366	100	0.22	0.1366	100
0.0019	56	0.46	0.0589	97	0.49	-0.0484	102	0.08	0.4076	41	0.08	0.4251	40	0.19	-0.0433	120	0.55	0.3167	41	0.46	-0.0464	49	0.58	-0.1233	106	0.73	0.0019	56	0.46	0.4251	40	0.19	-0.0464	49	0.58	0.3167	41	0.46	-0.0433	120	0.55	0.4251	40	0.19	0.1366	100	0.22	0.4084	74
0.0019	56	0.46	0.0589	97	0.49	-0.0484	102	0.08	0.4076	41	0.08	0.4251	40	0.19	-0.0433	120	0.55	0.3167	41	0.46	-0.0464	49	0.58	-0.1233	106	0.73	0.0019	56	0.46	0.4251	40	0.19	-0.0464	49	0.58	0.3167	41	0.46	-0.0433	120	0.55	0.4251	40	0.19	0.1366	100	0.22	0.4084	74
0.0019	56	0.46	0.0589	97	0.49	-0.0484	102	0.08	0.4076	41	0.08	0.4251	40	0.19	-0.0433	120	0.55	0.3167	41	0.46	-0.0464	49	0.58	-0.1233	106	0.73	0.0019	56	0.46	0.4251	40	0.19	-0.0464	49	0.58	0.3167	41	0.46	0.0589	97	0.49	0.4251	40	0.19	0.1366	100	0.22	0.1366	100
0.0019	56	0.46	0.0589	97	0.49	-0.0484	102	0.08	0.4076	41	0.08	0.4251	40	0.19	-0.0433	120	0.55	0.3167	41	0.46	0.0363	65	0.28	-0.1233	106	0.73	0.0019	56	0.46	0.4251	40	0.19	-0.0464	49	0.58	0.3167	41	0.46	-0.0433	120	0.55	0.4251	40	0.19	0.1366	100	0.22	0.1366	100
0.0019	56	0.46	0.0589	97	0.49	-0.0484	102	0.08	0.4076	41	0.08	0.4251	40	0.19	0.0589	97	0.49	0.3167	41	0.46	0.0589	97	0.49	-0.0484	102	0.08	0.0019	56	0.46	0.4251	40	0.19	-0.0464	49	0.58	0.3167	41	0.46	-0.0433	120	0.55	0.4251	40	0.19	0.1366	100	0.22	0.1366	100
0.0019	56	0.46	0.4084	74	0.08	-0.1233	106	0.73	0.4076	41	0.08	0.4251	40	0.19	-0.0433	120	0.55	0.4076	41	0.08	-0.0484	102	0.08	-0.0484	102	0.08	0.0019	56	0.46	0.4251	40	0.19	-0.0464	49	0.58	0.4172	96	0.22	0.0589	97	0.49	0.4172	96	0.22	0.0589	97	0.49	0.2745	20
0.0019	56	0.46	0.4084	74	0.08	-0.1233	106	0.73	0.4076	41	0.08	0.4251	40	0.19	-0.0433	120	0.55	0.4076	41	0.08	-0.0484	102	0.08	-0.0484	102	0.08	0.0019	56	0.46	0.4251	40	0.19	-0.0464	49	0.58	0.4172	96	0.22	0.0589	97	0.49	0.4172	96	0.22	0.0589	97	0.49	0.2745	20
0.0019	56	0.46	0.4084	74	0.08	-0.0484	102	0.08	0.4076	41	0.08	0.4251	40	0.19	-0.0433	120	0.55	0.2745	20	0.2	-0.1233	106	0.73	-0.1233	106	0.73	0.0019	56	0.46	0.4084	74	0.08	-0.0464	49	0.58	0.4084	74	0.08	0.0589	97	0.49	0.4251	40	0.19	0.4172	96	0.22	0.0589	97
0.0019	56	0.46	0.4084	74	0.08	-0.0484	102	0.08	0.4076	41	0.08	0.4251	40	0.19	-0.0433	120	0.55	0.4076	41	0.08	-0.0345	134	0.42	-0.0484	102	0.08	0.4084	74	0.08	0.4251	40	0.19	-0.0464	49	0.58	0.4172	96	0.22	0.4172	96	0.22	0.4251	40	0.19	0.1366	100	0.22	0.4084	74
0.0019	56	0.46	0.4084	74	0.08	-0.0484	102	0.08	0.4076	41	0.08	0.4251	40	0.19	-0.0433	120	0.55	0.4076	41	0.08	-0.0433	120	0.55	-0.0484	102	0.08	0.4084	74	0.08	0.4251	40	0.19	-0.0464	49	0.58	0.1747	94	0.38	0.4172	96	0.22	0.4251	40	0.19	0.1366	100	0.22	0.4084	74
0.0019	56	0.46	0.4084	74	0.08	-0.0484	102	0.08	0.4076	41	0.08	0.4251	40	0.19	-0.0433	120	0.55	0.2362	18	0.43	-0.1233	106	0.73	-0.0484	102	0.08	0.4172	96	0.22	0.4251	40	0.19	-0.0464	49	0.58	0.4172	96	0.22	0.4172	96	0.22	0.4251	40	0.19	0.1366	100	0.22	0.1366	100
0.0019	56	0.46	0.4084	74	0.08	-0.0484	102	0.08	0.4076	41	0.08	0.4251	40	0.19	-0.0433	120	0.55	0.2362	18	0.43	-0.1233	106	0.73	-0.0484	102	0.08	0.4172	96	0.22	0.4251	40	0.19	-0.0464	49	0.58	0.4172	96	0.22	0.4172	96	0.22	0.4251	40	0.19	0.1366	100	0.22	0.4084	74
0.0019	56	0.46	0.4084	74	0.08	-0.0484	102	0.08	0.4076	41	0.08	0.4251	40	0.19	-0.0433	120	0.55	0.2362	18	0.43	-0.1233	106	0.73	-0.0484	102	0.08	0.4172	96	0.22	0.4251	40	0.19	-0.0464	49	0.58	-0.0345	134	0.42	0.0589	97	0.49	0.4251	40	0.19	0.1366	100	0.22	0.1366	100
0.0019	56	0.46	0.4084	74	0.08	-0.0484	102	0.08	0.4076	41	0.08	0.4251	40	0.19	-0.0433	120	0.55	0.3167	41	0.46	0.4084	74	0.08	-0.0484	102	0.08	0.0019	56	0.46	0.4251	40	0.19	-0.0464	49	0.58	0.4172	96	0.22	0.0589	97	0.49	0.4251	40	0.19	0.1366	100	0.22	0.1366	100
0.0019	56	0.46	0.4084	74	0.08	0.4084	74	0.08	0.1366	100	0.22	0.4251	40	0.19	-0.0101	56	0.27	0.4251	40	0.19	0.0363	65	0.28	-0.1233	106	0.73	0.1366	100	0.22	0.0589	97	0.49	0.0589	97	0.49	0.4172	96	0.22	0.4076	41	0.08	0.4076	41	0.08	0.4084	74	0.08	0.4172	96
0.0019	56	0.46	0.2362	18	0.43	0.1366	100	0.22	0.0019	56	0.46	0.4084	74	0.08	0.0549	66	0.14	0.4251	40	0.19	-0.0345	134	0.42	0.4251	40	0.19	-0.0345	134	0.42	0.4172	96	0.22	0.0589	97	0.49	0.0019	56	0.46	-0.0464	49	0.58	-0.0484	102	0.08	0.4172	96	0.22	0.0325	93
0.0325	93	0.26	0.4172	96	0.22	0.0325	93	0.26	0.4076	41	0.08	0.4251	40	0.19	-0.0433	120	0.55	0.3167	41	0.46	-0.1233	106	0.73	-0.1233	106	0.73	-0.0433	120	0.55	0.4251	40	0.19	0.0589	97	0.49	0.4251	40	0.19	0.4084	74	0.08	0.4076	41	0.08	0.4172	96	0.22	0.4084	74
0.0325	93	0.26	0.4172	96	0.22	0.0325	93	0.26	0.4076	41	0.08	0.4251	40	0.19	-0.0433	120	0.55	0.3167	41	0.46	-0.1233	106	0.73	-0.1233	106	0.73	-0.0433	120	0.55	0.4251	40	0.19	0.0589	97	0.49	0.4251	40	0.19	0.4084	74	0.08	0.4076	41	0.08	0.4172	96	0.22	0.4084	74
0.0325	93	0.26	0.4172	96	0.22	0.0325	93	0.26	0.4076	41	0.08	0.4251	40	0.19	-0.0433	120	0.55	0.3167	41	0.46	-0.1233	106	0.73	-0.1233	106	0.73	-0.0433	120	0.55	0.4251	40	0.19	0.0589	97	0.49	0.4251	40	0.19	0.4084	74	0.08	0.4076	41	0.08	0.4172	96	0.22	0.4084	74
0.0325	93	0.26	0.4251	40	0.19	-0.1233	106	0.73	0.4076	41	0.08	0.4251	40	0.19	-0.0433	120	0.55	0.4076	41	0.08	-0.0345	134	0.42	-0.0484	102	0.08	0.0589	97	0.49	0.4251	40	0.19	-0.0464	49	0.58	0.4084	74	0.08	0.1366	100	0.22	0.4251	40	0.19	0.0589	97	0.49	0.1366	100
0.0325	93	0.26	0.4251	40	0.19	0.0325	93	0.26	0.4076	41	0.08	0.4251	40	0.19	-0.0433	120	0.55	0.4076	41	0.08	-0.1233	106	0.73	-0.1233	106	0.73	0.2745	20	0.2	0.4251	40	0.19	0.0589	97	0.49	0.4251	40	0.19	0.4172	96	0.22	0.4076	41	0.08	0.4172	96	0.22	0.4172	96
0.0325	93	0.26	0.4251	40	0.19	0.0325	93	0.26	0.4076	41	0.08	0.4251	40	0.19	-0.0433	120	0.55	0.4076	41	0.08	-0.1233	106	0.73	-0.1233	106	0.73	0.0019	56	0.46	0.4251	40	0.19	0.0589	97	0.49	0.4251	40	0.19	0.4172	96	0.22	0.4076	41	0.08	0.4172	96	0.22	0.4172	96
0.0325	93	0.26	0.4251	40	0.19	0.0325	93	0.26	0.4076	41	0.08	0.4251	40	0.19	-0.0433	120	0.55	0.3167	41	0.46	-0.1233	106	0.73	-0.1233	106	0.73	-0.0433	120	0.55	0.4251	40	0.19	0.0589	97	0.49	0.4251	40	0.19	0.4084	74	0.08	0.4076	41	0.08	0.4172	96	0.22	0.4084	74
0.0325	93	0.26	0.0589	97	0.49	-0.1233	106	0.73	0.4076	41	0.08	0.4251	40	0.19	-0.0433	120	0.55	0.3167	41	0.46	-0.1233	106	0.73	-0.0464	49	0.58	-0.0433	120	0.55	0.4251	40	0.19	0.0589	97	0.49	0.4251	40	0.19	-0.0433	120	0.55	0.4076	41	0.08	0.1366	100	0.22	0.4076	41
0.0325	93	0.26	0.0589	97	0.49	-0.1233	106	0.73	0.4076	41	0.08	0.4251	40	0.19	-0.0433	120	0.55	0.3167	41	0.46	-0.1233	106	0.73	-0.0464	49	0.58	-0.0433	120	0.55	0.4251	40	0.19	0.0589	97	0.49	0.4251	40	0.19	-0.0433	120	0.55	0.4076	41	0.08	0.1366	100	0.22	0.4076	41
0.0325	93	0.26	0.4084	74	0.08	-0.0484	102	0.08	0.4076	41	0.08	0.4251	40	0.19	-0.0433	120	0.55	0.4076	41	0.08	-0.0464	49	0.58	-0.1233	106	0.73	0.0589	97	0.49	0.4172	96	0.22	-0.0464	49	0.58	0.4172	96	0.22	0.1366	100	0.22	0.4251	40	0.19	0.4251	40	0.19	0.4084	74
0.0325	93	0.26	0.4084	74	0.08	-0.0484	102	0.08	0.4076	41	0.08	0.4251	40	0.19	-0.0433	120	0.55	0.4076	41	0.08	-0.0433	120	0.55	-0.1233	106	0.73	0.4172	96	0.22	0.4172	96	0.22	-0.0464	49	0.58	0.4172	96	0.22	0.4084	74	0.08	0.4251	40	0.19	0.4251	40	0.19	0.4084	74
0.0325	93	0.26	0.4084	74	0.08	0.4251	40	0.19	-0.0345	134	0.42	0.4172	96	0.22	0.0325	93	0.26	0.2362	18	0.43	0.0589	97	0.49	-0.0345	134	0.42	0.4076	41	0.08	-0.0433	120	0.55	0.1366	100	0.22	0.4084	74	0.08	0.1366	100	0.22	0.4251	40	0.19	0.0325	93	0.26	0.4084	74
0.0363	65	0.28	0.2745	20	0.2	0.4084	74	0.08	0.0019	56	0.46	-0.0464	49	0.58	0.0549	66	0.14	0.0363	65	0.28	0.0363	65	0.28	0.1366	100	0.22	0.4251	40	0.19	0.4084	74	0.08	0.0019	56	0.46	-0.0464	49	0.58	0.4076	41	0.08	0.0549	66	0.14	-0.0433	120	0.55	0.2745	20
0.0363	65	0.28	-0.0484	102	0.08	-0.1233	106	0.73	0.4076	41	0.08	0.4251	40	0.19	-0.0433	120	0.55	0.4076	41	0.08	0.0589	97	0.49	-0.0345	134	0.42	-0.0484	102	0.08	0.1747	94	0.38	-0.0433	120	0.55	0.4172	96	0.22	0.4076	41	0.08	0.4076	41	0.08	-0.0433	120	0.55	0.1366	100
0.0363	65	0.28	0.4172	96	0.22	0.2362	18	0.43	-0.0101	56	0.27	-0.0484	102	0.08	-0.0484	102	0.08	0.1747	94	0.38	0.1366	100	0.22	0.1366	100	0.22	0.2745	20	0.2	0.2745	20	0.2	0.4076	41	0.08	0.4084	74	0.08	0.2745	20	0.2	-0.0345	134	0.42	0.0019	56	0.46	0.2745	20
0.0363	65	0.28	0.4172	96	0.22	0.2362	18	0.43	-0.0101	56	0.27	-0.0484	102	0.08	-0.0484	102	0.08	0.1747	94	0.38	0.1366	100	0.22	0.1366	100	0.22	0.2745	20	0.2	0.2745	20	0.2	0.4076	41	0.08	0.4084	74	0.08	0.2745	20	0.2	-0.0345	134	0.42	0.0019	56	0.46	0.2745	20
0.0363	65	0.28	0.4172	96	0.22	0.2362	18	0.43	-0.0101	56	0.27	-0.0484	102	0.08	-0.0484	102	0.08	0.1747	94	0.38	0.1366	100	0.22	0.4084	74	0.08	0.2745	20	0.2	0.2745	20	0.2	0.4076	41	0.08	0.4084	74	0.08	0.2745	20	0.2	-0.0345	134	0.42	0.0019	56	0.46	0.2745	20
0.0363	65	0.28	0.0589	97	0.49	-0.0345	134	0.42	-0.0433	120	0.55	-0.1233	106	0.73	0.3167	41	0.46	-0.0464	49	0.58	-0.0345	134	0.42	-0.0464	49	0.58	-0.0464	49	0.58	0.1747	94	0.38	0.0589	97	0.49	0.1366	100	0.22	0.4076	41	0.08	0.4251	40	0.19	-0.0484	102	0.08	0.1366	100
0.0363	65	0.28	0.4084	74	0.08	0.4172	96	0.22	0.4076	41	0.08	0.4251	40	0.19	0.0589	97	0.49	0.3167	41	0.46	-0.0484	102	0.08	-0.0484	102	0.08	0.0589	97	0.49	0.4251	40	0.19	-0.0464	49	0.58	0.1747	94	0.38	0.1366	100	0.22	0.4251	40	0.19	0.1366	100	0.22	-0.0433	120
0.0363	65	0.28	0.4084	74	0.08	0.0589	97	0.49	0.4076	41	0.08	0.4251	40	0.19	0.1366	100	0.22	0.3167	41	0.46	-0.0484	102	0.08	-0.0484	102	0.08	0.0589	97	0.49	0.4251	40	0.19	-0.0464	49	0.58	0.1747	94	0.38	0.1366	100	0.22	0.4251	40	0.19	0.1366	100	0.22	-0.0433	120
0.0363	65	0.28	0.4084	74	0.08	0.0589	97	0.49	0.4076	41	0.08	0.4251	40	0.19	0.1366	100	0.22	0.3167	41	0.46	-0.0484	102	0.08	-0.0484	102	0.08	0.0589	97	0.49	0.4251	40	0.19	-0.0464	49	0.58	0.1747	94	0.38	0.1366	100	0.22	0.4251	40	0.19	0.1366	100	0.22	-0.0433	120
0.0363	65	0.28	0.4084	74	0.08	0.0589	97	0.49	0.4076	41	0.08	0.4251	40	0.19	0.1366	100	0.22	0.3167	41	0.46	-0.0484	102	0.08	-0.0484	102	0.08	0.0589	97	0.49	0.4251	40	0.19	-0.0464	49	0.58	0.1747	94	0.38	0.1366	100	0.22	0.4251	40	0.19	0.1366	100	0.22	-0.0433	120
0.0363	65	0.28	0.4084	74	0.08	0.0589	97	0.49	0.4076	41	0.08	0.4251	40	0.19	-0.0433	120	0.55	0.3167	41	0.46	-0.1233	106	0.73	-0.1233	106	0.73	0.0019	56	0.46	0.4251	40	0.19	-0.0464	49	0.58	-0.0101	56	0.27	-0.0464	49	0.58	0.4172	96	0.22	0.0589	97	0.49	0.4251	40
-0.0433	120	0.55	0.1366	100	0.22	0.0589	97	0.49	0.4076	41	0.08	0.4251	40	0.19	-0.0433	120	0.55	0.4076	41	0.08	-0.0484	102	0.08	-0.1233	106	0.73	0.0019	56	0.46	0.4251	40	0.19	-0.0464	49	0.58	0.1747	94	0.38	-0.0433	120	0.55	0.4251	40	0.19	0.1366	100	0.22	0.2745	20
-0.0433	120	0.55	-0.0484	102	0.08	0.4251	40	0.19	0.4172	96	0.22	0.0363	65	0.28	0.2362	18	0.43	-0.0101	56	0.27	0.0589	97	0.49	0.4251	40	0.19	-0.1233	106	0.73	-0.0345	134	0.42	-0.0101	56	0.27	0.4172	96	0.22	0.0019	56	0.46	0.0363	65	0.28	-0.0433	120	0.55	0.0325	93
-0.0433	120	0.55	0.4172	96	0.22	0.0325	93	0.26	0.4076	41	0.08	0.4251	40	0.19	-0.0433	120	0.55	0.3167	41	0.46	-0.0484	102	0.08	-0.0484	102	0.08	0.0589	97	0.49	0.4251	40	0.19	-0.0464	49	0.58	-0.0433	120	0.55	0.0589	97	0.49	0.4251	40	0.19	0.1366	100	0.22	0.2745	20
-0.0433	120	0.55	0.4172	96	0.22	0.0325	93	0.26	0.3167	41	0.46	0.4251	40	0.19	-0.0433	120	0.55	0.3167	41	0.46	-0.0484	102	0.08	-0.0484	102	0.08	0.0589	97	0.49	0.4251	40	0.19	-0.0464	49	0.58	-0.0433	120	0.55	0.4084	74	0.08	0.4251	40	0.19	0.1366	100	0.22	0.2745	20
-0.0433	120	0.55	0.4251	40	0.19	-0.0484	102	0.08	0.4076	41	0.08	0.4251	40	0.19	-0.0433	120	0.55	0.4076	41	0.08	0.0363	65	0.28	-0.0484	102	0.08	0.0589	97	0.49	0.4251	40	0.19	-0.0464	49	0.58	-0.0464	49	0.58	0.0589	97	0.49	0.4251	40	0.19	0.0589	97	0.49	0.0589	97
-0.0433	120	0.55	0.1747	94	0.38	-0.0433	120	0.55	0.4076	41	0.08	0.4251	40	0.19	-0.0484	102	0.08	0.3167	41	0.46	-0.0345	134	0.42	-0.1233	106	0.73	-0.0345	134	0.42	0.4251	40	0.19	-0.0464	49	0.58	0.1747	94	0.38	0.4084	74	0.08	0.4251	40	0.19	0.4172	96	0.22	0.0589	97
-0.0433	120	0.55	0.1747	94	0.38	0.0589	97	0.49	0.4076	41	0.08	0.4251	40	0.19	0.1366	100	0.22	0.3167	41	0.46	-0.0484	102	0.08	-0.1233	106	0.73	0.0019	56	0.46	0.4251	40	0.19	-0.0464	49	0.58	0.1747	94	0.38	0.1366	100	0.22	0.4251	40	0.19	0.1366	100	0.22	-0.0433	120
-0.0433	120	0.55	-0.0433	120	0.55	-0.0484	102	0.08	0.4076	41	0.08	0.4251	40	0.19	-0.0433	120	0.55	0.3167	41	0.46	0.0325	93	0.26	-0.0433	120	0.55	-0.1233	106	0.73	0.2362	18	0.43	-0.0101	56	0.27	0.0589	97	0.49	0.4251	40	0.19	0.4251	40	0.19	0.4076	41	0.08	-0.0433	120
-0.0433	120	0.55	0.4084	74	0.08	0.4172	96	0.22	0.4076	41	0.08	0.4251	40	0.19	0.1366	100	0.22	0.3167	41	0.46	-0.0484	102	0.08	-0.1233	106	0.73	0.0019	56	0.46	0.4251	40	0.19	-0.0464	49	0.58	0.1747	94	0.38	0.1366	100	0.22	0.4251	40	0.19	0.1366	100	0.22	-0.0433	120
-0.0433	120	0.55	0.4084	74	0.08	0.4172	96	0.22	0.4076	41	0.08	0.4251	40	0.19	0.1366	100	0.22	0.3167	41	0.46	-0.0484	102	0.08	-0.1233	106	0.73	0.0019	56	0.46	0.4251	40	0.19	-0.0464	49	0.58	0.1747	94	0.38	0.0589	97	0.49	0.4251	40	0.19	0.1366	100	0.22	-0.0433	120
-0.0433	120	0.55	0.4084	74	0.08	-0.0433	120	0.55	0.4076	41	0.08	0.4251	40	0.19	0.1366	100	0.22	0.3167	41	0.46	-0.1233	106	0.73	-0.0484	102	0.08	0.0019	56	0.46	0.4251	40	0.19	-0.0464	49	0.58	0.1747	94	0.38	0.1366	100	0.22	0.4251	40	0.19	0.1366	100	0.22	-0.0433	120
-0.0433	120	0.55	0.4084	74	0.08	-0.0433	120	0.55	0.4076	41	0.08	0.4251	40	0.19	0.1366	100	0.22	0.3167	41	0.46	-0.1233	106	0.73	-0.0484	102	0.08	0.0019	56	0.46	0.4251	40	0.19	-0.0464	49	0.58	0.1747	94	0.38	0.1366	100	0.22	0.4251	40	0.19	0.4172	96	0.22	0.4172	96
-0.0433	120	0.55	0.4084	74	0.08	-0.0433	120	0.55	0.4076	41	0.08	0.4251	40	0.19	0.1366	100	0.22	0.3167	41	0.46	-0.0484	102	0.08	-0.1233	106	0.73	0.0019	56	0.46	0.4251	40	0.19	-0.0464	49	0.58	0.1747	94	0.38	0.1366	100	0.22	0.4251	40	0.19	0.1366	100	0.22	-0.0433	120
-0.0433	120	0.55	0.4084	74	0.08	-0.0433	120	0.55	0.4076	41	0.08	0.4251	40	0.19	0.1366	100	0.22	0.3167	41	0.46	-0.0484	102	0.08	-0.1233	106	0.73	0.0019	56	0.46	0.4251	40	0.19	-0.0464	49	0.58	0.1747	94	0.38	0.1366	100	0.22	0.4251	40	0.19	0.1366	100	0.22	-0.0433	120
-0.0433	120	0.55	0.4084	74	0.08	-0.0433	120	0.55	0.4076	41	0.08	0.4251	40	0.19	0.1366	100	0.22	0.3167	41	0.46	-0.0484	102	0.08	-0.1233	106	0.73	0.0019	56	0.46	0.4251	40	0.19	-0.0464	49	0.58	0.1747	94	0.38	0.1366	100	0.22	0.4251	40	0.19	0.1366	100	0.22	-0.0433	120
-0.0433	120	0.55	0.4084	74	0.08	-0.0433	120	0.55	0.4076	41	0.08	0.4251	40	0.19	0.1366	100	0.22	0.3167	41	0.46	-0.0484	102	0.08	-0.1233	106	0.73	0.0019	56	0.46	0.4251	40	0.19	-0.0464	49	0.58	0.1747	94	0.38	0.1366	100	0.22	0.4251	40	0.19	0.1366	100	0.22	-0.0433	120
-0.0433	120	0.55	0.4084	74	0.08	-0.0433	120	0.55	0.4076	41	0.08	0.4251	40	0.19	0.1366	100	0.22	0.3167	41	0.46	-0.0484	102	0.08	-0.1233	106	0.73	0.0019	56	0.46	0.4251	40	0.19	-0.0464	49	0.58	0.1747	94	0.38	0.1366	100	0.22	0.4251	40	0.19	0.1366	100	0.22	-0.0433	120
-0.0433	120	0.55	0.4084	74	0.08	-0.0433	120	0.55	0.4076	41	0.08	0.4251	40	0.19	0.1366	100	0.22	0.3167	41	0.46	-0.0484	102	0.08	-0.1233	106	0.73	0.0019	56	0.46	0.4251	40	0.19	-0.0464	49	0.58	0.1747	94	0.38	0.1366	100	0.22	0.4251	40	0.19	0.1366	100	0.22	-0.0433	120
-0.0433	120	0.55	0.4084	74	0.08	-0.0433	120	0.55	0.4076	41	0.08	0.4251	40	0.19	0.1366	100	0.22	0.3167	41	0.46	-0.0484	102	0.08	-0.1233	106	0.73	0.0019	56	0.46	0.4251	40	0.19	-0.0464	49	0.58	0.1747	94	0.38	0.1366	100	0.22	0.4251	40	0.19	-0.0464	49	0.58	-0.0433	120
-0.0433	120	0.55	0.4084	74	0.08	-0.0433	120	0.55	0.4076	41	0.08	0.4251	40	0.19	0.1366	100	0.22	0.3167	41	0.46	-0.0484	102	0.08	-0.1233	106	0.73	0.0019	56	0.46	0.4251	40	0.19	-0.0464	49	0.58	0.1747	94	0.38	0.1366	100	0.22	0.4084	74	0.08	0.1366	100	0.22	-0.0433	120
-0.0433	120	0.55	0.4084	74	0.08	-0.0433	120	0.55	0.4076	41	0.08	0.4251	40	0.19	0.1366	100	0.22	0.3167	41	0.46	-0.0484	102	0.08	-0.1233	106	0.73	0.0019	56	0.46	0.4251	40	0.19	-0.0464	49	0.58	0.1747	94	0.38	0.4084	74	0.08	0.4251	40	0.19	0.1366	100	0.22	-0.0433	120
-0.0433	120	0.55	0.4084	74	0.08	-0.0433	120	0.55	0.4076	41	0.08	0.4251	40	0.19	0.1366	100	0.22	0.3167	41	0.46	-0.0484	102	0.08	-0.1233	106	0.73	0.0019	56	0.46	0.4251	40	0.19	-0.0464	49	0.58	0.1747	94	0.38	0.4084	74	0.08	0.4251	40	0.19	0.4084	74	0.08	-0.0433	120
-0.0433	120	0.55	0.4084	74	0.08	-0.0433	120	0.55	0.4076	41	0.08	0.4251	40	0.19	0.1366	100	0.22	0.3167	41	0.46	-0.0484	102	0.08	-0.1233	106	0.73	-0.0433	120	0.55	0.4251	40	0.19	-0.0464	49	0.58	0.4172	96	0.22	0.1366	100	0.22	0.4251	40	0.19	0.0589	97	0.49	0.0589	97
-0.0433	120	0.55	0.4084	74	0.08	-0.0433	120	0.55	0.4076	41	0.08	0.4251	40	0.19	0.1366	100	0.22	0.3167	41	0.46	-0.0484	102	0.08	-0.1233	106	0.73	0.0589	97	0.49	0.4251	40	0.19	-0.0464	49	0.58	0.1747	94	0.38	0.1366	100	0.22	0.4251	40	0.19	0.1366	100	0.22	-0.0433	120
-0.0433	120	0.55	0.4084	74	0.08	-0.0433	120	0.55	0.4076	41	0.08	0.4251	40	0.19	0.1366	100	0.22	0.3167	41	0.46	-0.0484	102	0.08	-0.0484	102	0.08	0.0019	56	0.46	0.4251	40	0.19	-0.0464	49	0.58	0.1747	94	0.38	0.1366	100	0.22	0.4251	40	0.19	0.0589	97	0.49	0.4172	96
-0.0433	120	0.55	0.4084	74	0.08	-0.0433	120	0.55	0.4076	41	0.08	0.4251	40	0.19	-0.0464	49	0.58	0.3167	41	0.46	-0.0484	102	0.08	-0.1233	106	0.73	0.0019	56	0.46	0.4251	40	0.19	-0.0464	49	0.58	0.1747	94	0.38	0.1366	100	0.22	0.4251	40	0.19	0.1366	100	0.22	-0.0433	120
-0.0433	120	0.55	0.4084	74	0.08	-0.0433	120	0.55	0.4076	41	0.08	0.4251	40	0.19	-0.0464	49	0.58	0.3167	41	0.46	-0.0484	102	0.08	-0.1233	106	0.73	0.0019	56	0.46	0.4251	40	0.19	-0.0464	49	0.58	0.1747	94	0.38	0.1366	100	0.22	0.4251	40	0.19	0.1366	100	0.22	-0.0433	120
-0.0433	120	0.55	0.4084	74	0.08	0.0589	97	0.49	0.4076	41	0.08	0.4251	40	0.19	0.1366	100	0.22	0.3167	41	0.46	-0.1233	106	0.73	-0.0484	102	0.08	0.0019	56	0.46	0.4251	40	0.19	-0.0464	49	0.58	-0.0101	56	0.27	0.1366	100	0.22	0.4076	41	0.08	-0.0433	120	0.55	0.4076	41
-0.0433	120	0.55	0.4084	74	0.08	0.0589	97	0.49	0.4076	41	0.08	0.4251	40	0.19	0.1366	100	0.22	0.3167	41	0.46	-0.0484	102	0.08	-0.0484	102	0.08	-0.0345	134	0.42	0.4251	40	0.19	-0.0464	49	0.58	0.4172	96	0.22	0.1366	100	0.22	0.4251	40	0.19	0.1366	100	0.22	-0.0433	120
-0.0433	120	0.55	0.4084	74	0.08	0.0589	97	0.49	0.4076	41	0.08	0.4251	40	0.19	0.1366	100	0.22	0.3167	41	0.46	-0.0484	102	0.08	-0.0484	102	0.08	0.0589	97	0.49	0.4251	40	0.19	-0.0464	49	0.58	0.1747	94	0.38	0.1366	100	0.22	0.4251	40	0.19	0.1366	100	0.22	-0.0433	120
0.0589	97	0.49	-0.0484	102	0.08	-0.0484	102	0.08	0.4076	41	0.08	0.4251	40	0.19	-0.0433	120	0.55	0.3167	41	0.46	0.0589	97	0.49	-0.0101	56	0.27	0.4172	96	0.22	0.4172	96	0.22	-0.0433	120	0.55	0.4084	74	0.08	0.4172	96	0.22	0.4076	41	0.08	-0.0433	120	0.55	-0.0433	120
0.0589	97	0.49	-0.0484	102	0.08	0.4076	41	0.08	0.4251	40	0.19	-0.0433	120	0.55	0.3167	41	0.46	0.1366	100	0.22	-0.0464	49	0.58	-0.1233	106	0.73	0.0019	56	0.46	0.4251	40	0.19	0.0589	97	0.49	0.4251	40	0.19	0.4172	96	0.22	-0.0433	120	0.55	0.4172	96	0.22	0.4172	96
0.0589	97	0.49	-0.0484	102	0.08	0.4076	41	0.08	0.4251	40	0.19	-0.0433	120	0.55	0.3167	41	0.46	0.1366	100	0.22	-0.0464	49	0.58	-0.1233	106	0.73	0.0019	56	0.46	0.4251	40	0.19	0.0589	97	0.49	0.4251	40	0.19	0.4084	74	0.08	0.4172	96	0.22	0.4172	96	0.22	0.4172	96
0.0589	97	0.49	-0.0484	102	0.08	0.4076	41	0.08	0.4251	40	0.19	-0.0433	120	0.55	0.3167	41	0.46	0.0325	93	0.26	-0.1233	106	0.73	-0.1233	106	0.73	0.0019	56	0.46	0.4251	40	0.19	0.0589	97	0.49	0.4251	40	0.19	0.1366	100	0.22	0.4076	41	0.08	0.4172	96	0.22	0.4084	74
0.0589	97	0.49	-0.0484	102	0.08	0.4076	41	0.08	0.4251	40	0.19	-0.0433	120	0.55	0.3167	41	0.46	0.0363	65	0.28	-0.0345	134	0.42	-0.1233	106	0.73	-0.0433	120	0.55	0.4251	40	0.19	0.0589	97	0.49	0.4251	40	0.19	0.4084	74	0.08	0.4076	41	0.08	0.4172	96	0.22	0.4084	74
0.0589	97	0.49	0.4172	96	0.22	-0.1233	106	0.73	0.4076	41	0.08	0.4251	40	0.19	-0.0433	120	0.55	0.3167	41	0.46	-0.0484	102	0.08	-0.1233	106	0.73	0.4251	40	0.19	0.4251	40	0.19	-0.0464	49	0.58	0.4172	96	0.22	0.4084	74	0.08	0.4251	40	0.19	0.0589	97	0.49	0.0589	97
0.0589	97	0.49	0.4172	96	0.22	-0.0484	102	0.08	0.4076	41	0.08	0.4251	40	0.19	-0.1233	106	0.73	0.4076	41	0.08	-0.0433	120	0.55	-0.0484	102	0.08	0.0019	56	0.46	0.4251	40	0.19	-0.0464	49	0.58	0.4172	96	0.22	0.0589	97	0.49	0.4251	40	0.19	0.4172	96	0.22	0.1366	100
0.0589	97	0.49	0.4172	96	0.22	-0.0484	102	0.08	0.4076	41	0.08	0.4251	40	0.19	-0.0433	120	0.55	0.3167	41	0.46	-0.0484	102	0.08	-0.0484	102	0.08	0.0019	56	0.46	0.4251	40	0.19	-0.0464	49	0.58	0.3167	41	0.46	-0.0433	120	0.55	0.4251	40	0.19	0.1366	100	0.22	0.1366	100
0.0589	97	0.49	0.4172	96	0.22	-0.0484	102	0.08	0.3167	41	0.46	0.4251	40	0.19	-0.0433	120	0.55	0.3167	41	0.46	-0.0484	102	0.08	-0.1233	106	0.73	0.0019	56	0.46	0.4251	40	0.19	-0.0464	49	0.58	0.1366	100	0.22	0.1366	100	0.22	0.4251	40	0.19	0.1366	100	0.22	0.3167	41
0.0589	97	0.49	0.4172	96	0.22	0.0325	93	0.26	0.4076	41	0.08	0.4251	40	0.19	-0.0433	120	0.55	0.3167	41	0.46	-0.1233	106	0.73	-0.0484	102	0.08	0.0019	56	0.46	0.4251	40	0.19	-0.0464	49	0.58	-0.0433	120	0.55	-0.0433	120	0.55	0.4251	40	0.19	0.1366	100	0.22	0.2745	20
0.0589	97	0.49	0.4172	96	0.22	0.0325	93	0.26	0.4076	41	0.08	0.4251	40	0.19	-0.0433	120	0.55	0.3167	41	0.46	-0.1233	106	0.73	-0.0484	102	0.08	0.0019	56	0.46	0.4251	40	0.19	-0.0464	49	0.58	-0.0433	120	0.55	-0.0433	120	0.55	0.4251	40	0.19	0.1366	100	0.22	0.2745	20
0.0589	97	0.49	0.4172	96	0.22	0.0589	97	0.49	0.4076	41	0.08	0.4251	40	0.19	-0.0433	120	0.55	0.3167	41	0.46	-0.0345	134	0.42	-0.1233	106	0.73	0.0019	56	0.46	0.4251	40	0.19	-0.0464	49	0.58	-0.0101	56	0.27	-0.0464	49	0.58	0.4172	96	0.22	0.0589	97	0.49	0.4251	40
0.0589	97	0.49	0.4251	40	0.19	-0.1233	106	0.73	0.3167	41	0.46	0.1747	94	0.38	0.1366	100	0.22	0.2362	18	0.43	-0.0464	49	0.58	-0.1233	106	0.73	0.1366	100	0.22	-0.0464	49	0.58	-0.0464	49	0.58	0.4172	96	0.22	0.1366	100	0.22	0.4084	74	0.08	0.4084	74	0.08	0.0589	97
0.0589	97	0.49	0.4251	40	0.19	-0.0484	102	0.08	0.4076	41	0.08	0.4251	40	0.19	-0.0433	120	0.55	0.4076	41	0.08	-0.0484	102	0.08	-0.0484	102	0.08	0.4172	96	0.22	0.4251	40	0.19	-0.0464	49	0.58	-0.0464	49	0.58	0.0589	97	0.49	0.4251	40	0.19	0.1366	100	0.22	0.1366	100
0.0589	97	0.49	0.0363	65	0.28	-0.0484	102	0.08	0.4076	41	0.08	0.4251	40	0.19	-0.0433	120	0.55	0.3167	41	0.46	-0.0484	102	0.08	-0.0484	102	0.08	0.0019	56	0.46	0.4251	40	0.19	-0.0464	49	0.58	0.3167	41	0.46	-0.0433	120	0.55	0.4251	40	0.19	0.1366	100	0.22	0.1366	100
0.0589	97	0.49	-0.0433	120	0.55	-0.0433	120	0.55	0.4076	41	0.08	0.4251	40	0.19	0.1366	100	0.22	0.4076	41	0.08	-0.0484	102	0.08	-0.0484	102	0.08	0.0019	56	0.46	0.4251	40	0.19	-0.0464	49	0.58	0.1747	94	0.38	0.1366	100	0.22	0.4251	40	0.19	0.1366	100	0.22	-0.0433	120
0.0589	97	0.49	0.0589	97	0.49	-0.0484	102	0.08	0.4076	41	0.08	0.4251	40	0.19	-0.0433	120	0.55	0.3167	41	0.46	-0.0484	102	0.08	-0.1233	106	0.73	-0.1233	106	0.73	0.4251	40	0.19	-0.0464	49	0.58	0.4251	40	0.19	0.4172	96	0.22	0.4251	40	0.19	0.1366	100	0.22	0.1366	100
0.0589	97	0.49	0.0589	97	0.49	-0.0484	102	0.08	0.4076	41	0.08	0.4251	40	0.19	-0.0433	120	0.55	0.3167	41	0.46	-0.0484	102	0.08	-0.0464	49	0.58	0.0019	56	0.46	0.4251	40	0.19	-0.0464	49	0.58	0.3167	41	0.46	-0.0464	49	0.58	0.4251	40	0.19	0.0589	97	0.49	-0.0433	120
0.0589	97	0.49	0.0589	97	0.49	-0.0484	102	0.08	0.4076	41	0.08	0.4251	40	0.19	-0.0433	120	0.55	0.3167	41	0.46	-0.0101	56	0.27	-0.0484	102	0.08	0.0019	56	0.46	0.4251	40	0.19	-0.0464	49	0.58	0.3167	41	0.46	-0.0464	49	0.58	0.4251	40	0.19	-0.0433	120	0.55	0.1366	100
0.0589	97	0.49	0.4084	74	0.08	-0.0484	102	0.08	0.4076	41	0.08	0.4251	40	0.19	0.0589	97	0.49	0.3167	41	0.46	0.0589	97	0.49	-0.0484	102	0.08	0.0019	56	0.46	0.4251	40	0.19	-0.0464	49	0.58	0.3167	41	0.46	-0.0433	120	0.55	0.4251	40	0.19	0.1366	100	0.22	0.1366	100
0.0589	97	0.49	0.4084	74	0.08	0.4172	96	0.22	0.4076	41	0.08	0.4251	40	0.19	0.1366	100	0.22	0.3167	41	0.46	-0.0484	102	0.08	-0.1233	106	0.73	0.0019	56	0.46	0.4251	40	0.19	-0.0464	49	0.58	0.1747	94	0.38	0.0589	97	0.49	0.4251	40	0.19	0.1366	100	0.22	0.2745	20
0.0589	97	0.49	0.4084	74	0.08	0.4172	96	0.22	0.4076	41	0.08	0.4251	40	0.19	0.1366	100	0.22	0.3167	41	0.46	-0.0484	102	0.08	-0.1233	106	0.73	0.0019	56	0.46	0.4251	40	0.19	-0.0464	49	0.58	0.1747	94	0.38	0.0589	97	0.49	0.4251	40	0.19	0.1366	100	0.22	0.2745	20
0.0589	97	0.49	0.4084	74	0.08	-0.0433	120	0.55	0.4076	41	0.08	0.4251	40	0.19	0.1366	100	0.22	0.3167	41	0.46	-0.0484	102	0.08	-0.1233	106	0.73	0.0019	56	0.46	0.4251	40	0.19	-0.0464	49	0.58	0.1747	94	0.38	0.0589	97	0.49	0.4251	40	0.19	0.0589	97	0.49	-0.0433	120
0.0589	97	0.49	0.4084	74	0.08	-0.0433	120	0.55	0.4076	41	0.08	0.4251	40	0.19	0.1366	100	0.22	0.3167	41	0.46	-0.0484	102	0.08	-0.0484	102	0.08	0.0019	56	0.46	0.4251	40	0.19	-0.0464	49	0.58	0.4172	96	0.22	0.0589	97	0.49	0.4251	40	0.19	0.1366	100	0.22	-0.0433	120
0.0589	97	0.49	0.4084	74	0.08	0.0589	97	0.49	0.4076	41	0.08	0.4251	40	0.19	-0.0433	120	0.55	0.3167	41	0.46	-0.1233	106	0.73	-0.1233	106	0.73	0.0019	56	0.46	0.4251	40	0.19	-0.0464	49	0.58	0.1747	94	0.38	-0.0464	49	0.58	0.4251	40	0.19	0.0589	97	0.49	0.4172	96
0.0589	97	0.49	0.4084	74	0.08	0.0589	97	0.49	0.4076	41	0.08	0.4251	40	0.19	0.3167	41	0.46	0.3167	41	0.46	-0.0345	134	0.42	-0.1233	106	0.73	0.0019	56	0.46	0.4251	40	0.19	-0.0464	49	0.58	-0.0101	56	0.27	-0.0464	49	0.58	0.4172	96	0.22	0.0589	97	0.49	0.4251	40
0.0589	97	0.49	0.4084	74	0.08	0.4084	74	0.08	0.4076	41	0.08	0.4251	40	0.19	-0.0433	120	0.55	0.3167	41	0.46	-0.0484	102	0.08	-0.0484	102	0.08	0.0019	56	0.46	0.4251	40	0.19	-0.0464	49	0.58	0.1747	94	0.38	0.1366	100	0.22	0.4251	40	0.19	-0.0433	120	0.55	0.4251	40
0.0589	97	0.49	0.4084	74	0.08	0.4084	74	0.08	0.4076	41	0.08	0.4251	40	0.19	-0.0433	120	0.55	0.3167	41	0.46	-0.0484	102	0.08	-0.0484	102	0.08	0.0019	56	0.46	0.4251	40	0.19	-0.0464	49	0.58	0.4084	74	0.08	0.1366	100	0.22	0.4251	40	0.19	-0.0433	120	0.55	0.4251	40
0.4084	74	0.08	-0.1233	106	0.73	0.4076	41	0.08	0.4251	40	0.19	-0.0433	120	0.55	0.3167	41	0.46	-0.1233	106	0.73	0.0589	97	0.49	-0.1233	106	0.73	0.1366	100	0.22	0.4172	96	0.22	-0.0433	120	0.55	0.4084	74	0.08	0.4084	74	0.08	0.4251	40	0.19	-0.0433	120	0.55	-0.0433	120
0.4084	74	0.08	0.4172	96	0.22	-0.1233	106	0.73	0.4076	41	0.08	0.4251	40	0.19	0.1366	100	0.22	0.3167	41	0.46	-0.0484	102	0.08	-0.1233	106	0.73	0.4251	40	0.19	0.4251	40	0.19	-0.0464	49	0.58	0.4251	40	0.19	-0.0433	120	0.55	0.1747	94	0.38	0.1366	100	0.22	0.0589	97
0.4084	74	0.08	0.4172	96	0.22	-0.0484	102	0.08	0.4076	41	0.08	0.4251	40	0.19	-0.0433	120	0.55	0.4076	41	0.08	-0.0484	102	0.08	-0.0484	102	0.08	0.0589	97	0.49	0.1747	94	0.38	-0.0464	49	0.58	0.1366	100	0.22	0.4251	40	0.19	0.4251	40	0.19	0.1366	100	0.22	0.1366	100
0.4084	74	0.08	0.4172	96	0.22	-0.0484	102	0.08	0.4076	41	0.08	0.4251	40	0.19	-0.0433	120	0.55	0.3167	41	0.46	-0.0484	102	0.08	-0.0484	102	0.08	-0.0433	120	0.55	0.4251	40	0.19	-0.0464	49	0.58	0.1747	94	0.38	0.1366	100	0.22	0.4251	40	0.19	-0.0433	120	0.55	-0.0433	120
0.4084	74	0.08	0.4172	96	0.22	-0.0484	102	0.08	0.4076	41	0.08	0.4251	40	0.19	-0.0433	120	0.55	0.3167	41	0.46	0.0325	93	0.26	-0.0484	102	0.08	0.0019	56	0.46	0.4251	40	0.19	-0.0464	49	0.58	0.4172	96	0.22	0.4076	41	0.08	0.4251	40	0.19	0.1366	100	0.22	0.4172	96
0.4084	74	0.08	0.4172	96	0.22	-0.0484	102	0.08	0.4076	41	0.08	0.4251	40	0.19	-0.0433	120	0.55	0.3167	41	0.46	0.0325	93	0.26	-0.0484	102	0.08	0.0019	56	0.46	0.4251	40	0.19	-0.0464	49	0.58	0.4172	96	0.22	0.4076	41	0.08	0.4251	40	0.19	0.1366	100	0.22	0.4084	74
0.4084	74	0.08	0.4172	96	0.22	-0.0484	102	0.08	0.4076	41	0.08	0.4251	40	0.19	-0.0433	120	0.55	0.3167	41	0.46	0.0589	97	0.49	-0.0484	102	0.08	0.4172	96	0.22	0.1747	94	0.38	-0.0464	49	0.58	0.1747	94	0.38	0.4084	74	0.08	0.4251	40	0.19	0.2745	20	0.2	0.4172	96
0.4084	74	0.08	0.4172	96	0.22	-0.0484	102	0.08	0.3167	41	0.46	0.4251	40	0.19	-0.0433	120	0.55	0.3167	41	0.46	0.0325	93	0.26	-0.0484	102	0.08	0.0019	56	0.46	0.4251	40	0.19	-0.0464	49	0.58	0.4251	40	0.19	0.4084	74	0.08	0.4251	40	0.19	0.1366	100	0.22	0.4251	40
0.4084	74	0.08	0.4172	96	0.22	0.0325	93	0.26	0.4076	41	0.08	0.4251	40	0.19	-0.0433	120	0.55	0.3167	41	0.46	-0.0484	102	0.08	-0.0484	102	0.08	0.1747	94	0.38	0.4251	40	0.19	-0.0464	49	0.58	0.0589	97	0.49	-0.0433	120	0.55	0.4251	40	0.19	0.1366	100	0.22	0.2745	20
0.4084	74	0.08	0.4172	96	0.22	0.0589	97	0.49	0.4076	41	0.08	0.4251	40	0.19	-0.0433	120	0.55	0.3167	41	0.46	-0.1233	106	0.73	-0.0484	102	0.08	0.0019	56	0.46	0.4251	40	0.19	-0.0464	49	0.58	0.4076	41	0.08	0.4084	74	0.08	0.4251	40	0.19	0.1366	100	0.22	0.2745	20
0.4084	74	0.08	0.4172	96	0.22	0.0589	97	0.49	0.4076	41	0.08	0.4251	40	0.19	-0.0433	120	0.55	0.3167	41	0.46	-0.1233	106	0.73	-0.0484	102	0.08	0.0019	56	0.46	0.4251	40	0.19	-0.0464	49	0.58	0.4076	41	0.08	0.4084	74	0.08	0.4251	40	0.19	0.0589	97	0.49	0.2745	20
0.4084	74	0.08	0.4172	96	0.22	0.4084	74	0.08	0.4076	41	0.08	0.4251	40	0.19	-0.0464	49	0.58	0.3167	41	0.46	-0.0484	102	0.08	-0.1233	106	0.73	0.0019	56	0.46	0.4251	40	0.19	-0.0464	49	0.58	0.1747	94	0.38	-0.0433	120	0.55	0.4251	40	0.19	0.1366	100	0.22	0.4172	96
0.4084	74	0.08	0.1747	94	0.38	-0.0433	120	0.55	0.4076	41	0.08	0.4251	40	0.19	0.0589	97	0.49	0.3167	41	0.46	-0.1233	106	0.73	-0.0484	102	0.08	0.0019	56	0.46	0.4251	40	0.19	-0.0464	49	0.58	0.4172	96	0.22	0.4084	74	0.08	0.4251	40	0.19	0.4084	74	0.08	-0.0433	120
0.4084	74	0.08	0.0589	97	0.49	0.4172	96	0.22	0.4076	41	0.08	0.4251	40	0.19	-0.0433	120	0.55	0.4076	41	0.08	-0.1233	106	0.73	-0.0484	102	0.08	0.4251	40	0.19	0.4251	40	0.19	-0.0464	49	0.58	0.0589	97	0.49	0.4084	74	0.08	0.4251	40	0.19	0.4084	74	0.08	-0.0433	120
0.4084	74	0.08	0.4084	74	0.08	0.1366	100	0.22	0.4172	96	0.22	0.4251	40	0.19	-0.1233	106	0.73	0.3167	41	0.46	-0.0101	56	0.27	-0.1233	106	0.73	0.0019	56	0.46	0.4251	40	0.19	-0.0464	49	0.58	-0.0101	56	0.27	0.1366	100	0.22	0.4251	40	0.19	0.1366	100	0.22	-0.0464	49
0.4084	74	0.08	0.4084	74	0.08	0.1366	100	0.22	0.4172	96	0.22	0.4251	40	0.19	-0.1233	106	0.73	0.3167	41	0.46	0.0363	65	0.28	-0.1233	106	0.73	0.0019	56	0.46	0.4251	40	0.19	-0.0464	49	0.58	-0.0101	56	0.27	0.1366	100	0.22	0.4251	40	0.19	0.1366	100	0.22	-0.0464	49
0.4084	74	0.08	0.4084	74	0.08	-0.1233	106	0.73	0.4084	74	0.08	0.4251	40	0.19	-0.1233	106	0.73	0.3167	41	0.46	0.0363	65	0.28	-0.1233	106	0.73	0.0019	56	0.46	0.4251	40	0.19	-0.0464	49	0.58	-0.0101	56	0.27	-0.0433	120	0.55	0.4251	40	0.19	0.1366	100	0.22	-0.0464	49
0.4084	74	0.08	0.4084	74	0.08	-0.0484	102	0.08	0.4076	41	0.08	0.4251	40	0.19	-0.0433	120	0.55	0.4251	40	0.19	0.0325	93	0.26	-0.1233	106	0.73	0.0589	97	0.49	0.1747	94	0.38	-0.0464	49	0.58	0.4172	96	0.22	0.4084	74	0.08	0.4251	40	0.19	0.0589	97	0.49	0.4084	74
0.4084	74	0.08	0.4084	74	0.08	-0.0433	120	0.55	0.4172	96	0.22	0.4251	40	0.19	-0.1233	106	0.73	0.3167	41	0.46	0.0363	65	0.28	-0.1233	106	0.73	0.0019	56	0.46	0.4251	40	0.19	-0.0464	49	0.58	-0.0101	56	0.27	0.1366	100	0.22	0.4251	40	0.19	0.1366	100	0.22	-0.0464	49
0.4084	74	0.08	0.4084	74	0.08	-0.0433	120	0.55	0.4172	96	0.22	0.4251	40	0.19	-0.1233	106	0.73	0.3167	41	0.46	0.0363	65	0.28	-0.1233	106	0.73	0.0019	56	0.46	0.4251	40	0.19	-0.0464	49	0.58	-0.0101	56	0.27	0.1366	100	0.22	0.4251	40	0.19	0.1366	100	0.22	-0.0464	49
0.4084	74	0.08	0.4084	74	0.08	-0.0433	120	0.55	0.4172	96	0.22	0.4251	40	0.19	-0.1233	106	0.73	0.3167	41	0.46	0.0363	65	0.28	-0.0484	102	0.08	0.0019	56	0.46	0.4251	40	0.19	-0.0464	49	0.58	-0.0101	56	0.27	0.1366	100	0.22	0.4251	40	0.19	0.1366	100	0.22	-0.0464	49
0.4084	74	0.08	0.4084	74	0.08	0.0589	97	0.49	0.4076	41	0.08	0.4251	40	0.19	0.1366	100	0.22	0.3167	41	0.46	-0.0484	102	0.08	-0.1233	106	0.73	0.0019	56	0.46	-0.0433	120	0.55	-0.0464	49	0.58	0.1747	94	0.38	0.1366	100	0.22	0.4251	40	0.19	0.1366	100	0.22	0.4084	74
0.4084	74	0.08	0.4084	74	0.08	0.0589	97	0.49	0.4076	41	0.08	0.4251	40	0.19	-0.1233	106	0.73	0.3167	41	0.46	-0.0101	56	0.27	-0.0484	102	0.08	0.0019	56	0.46	0.4251	40	0.19	-0.0464	49	0.58	0.1747	94	0.38	0.1366	100	0.22	0.4251	40	0.19	0.1366	100	0.22	0.4084	74
0.4084	74	0.08	0.4084	74	0.08	0.0589	97	0.49	0.4076	41	0.08	0.4251	40	0.19	-0.1233	106	0.73	0.3167	41	0.46	-0.0101	56	0.27	-0.0484	102	0.08	0.0019	56	0.46	0.4251	40	0.19	-0.0464	49	0.58	0.1747	94	0.38	0.1366	100	0.22	0.4251	40	0.19	0.0589	97	0.49	-0.0464	49
0.4084	74	0.08	0.4084	74	0.08	0.0589	97	0.49	0.4076	41	0.08	0.4251	40	0.19	-0.0433	120	0.55	0.0549	66	0.14	-0.0101	56	0.27	-0.0484	102	0.08	0.0019	56	0.46	0.4251	40	0.19	-0.0464	49	0.58	0.4251	40	0.19	0.4172	96	0.22	0.4251	40	0.19	0.4084	74	0.08	0.2745	20
0.4084	74	0.08	0.4084	74	0.08	0.0589	97	0.49	0.4172	96	0.22	0.4251	40	0.19	-0.1233	106	0.73	0.3167	41	0.46	0.0363	65	0.28	-0.1233	106	0.73	0.0019	56	0.46	0.4251	40	0.19	-0.0464	49	0.58	-0.0101	56	0.27	0.1366	100	0.22	0.4251	40	0.19	0.1366	100	0.22	-0.0464	49
0.4084	74	0.08	0.4084	74	0.08	0.4084	74	0.08	0.4172	96	0.22	0.4076	41	0.08	-0.1233	106	0.73	0.3167	41	0.46	0.0363	65	0.28	-0.1233	106	0.73	0.0019	56	0.46	0.4251	40	0.19	-0.0464	49	0.58	-0.0101	56	0.27	0.1366	100	0.22	0.4251	40	0.19	0.1366	100	0.22	-0.0464	49
0.2362	18	0.43	-0.0484	102	0.08	-0.1233	106	0.73	0.4076	41	0.08	0.4251	40	0.19	-0.0433	120	0.55	0.3167	41	0.46	-0.0433	120	0.55	-0.1233	106	0.73	0.4084	74	0.08	0.4172	96	0.22	-0.0433	120	0.55	0.4084	74	0.08	0.4084	74	0.08	0.4251	40	0.19	0.4084	74	0.08	-0.0433	120
0.3167	41	0.46	0.4251	40	0.19	-0.0484	102	0.08	0.3167	41	0.46	0.4251	40	0.19	0.1366	100	0.22	0.2362	18	0.43	-0.1233	106	0.73	-0.0345	134	0.42	0.0019	56	0.46	-0.0484	102	0.08	0.1366	100	0.22	0.4172	96	0.22	0.1366	100	0.22	0.2745	20	0.2	0.1747	94	0.38	0.4084	74
0.00000	0.00000	0.00000	0.1366	100	0.22	0.4251	40	0.19	-0.0345	134	0.42	0.0019	56	0.46	-0.0464	49	0.58	0.4084	74	0.08	0.0325	93	0.26	0.0019	56	0.46	0.2745	20	0.2	0.2745	20	0.2	0.3167	41	0.46	0.4084	74	0.08	0.2745	20	0.2	0.4084	74	0.08	0.0363	65	0.28	0.2745	20
0.00000	0.00000	0.00000	0.1366	100	0.22	0.0019	56	0.46	-0.0101	56	0.27	0.0019	56	0.46	-0.0464	49	0.58	0.1366	100	0.22	0.0325	93	0.26	-0.0433	120	0.55	0.2745	20	0.2	0.2745	20	0.2	0.3167	41	0.46	0.4251	40	0.19	0.2745	20	0.2	0.4084	74	0.08	0.0019	56	0.46	0.2745	20
0.00000	0.00000	0.00000	0.2745	20	0.2	0.3167	41	0.46	-0.0345	134	0.42	0.2745	20	0.2	0.4084	74	0.08	0.4251	40	0.19	0.2745	20	0.2	-0.0433	120	0.55	-0.0484	102	0.08	-0.0464	49	0.58	-0.0484	102	0.08	0.4172	96	0.22	-0.0433	120	0.55	-0.0345	134	0.42	0.0589	97	0.49	0.0589	97
0.00000	0.00000	0.00000	-0.0464	49	0.58	0.1366	100	0.22	0.0325	93	0.26	0.0019	56	0.46	0.2745	20	0.2	0.2745	20	0.2	0.3167	41	0.46	-0.0464	49	0.58	0.2745	20	0.2	0.4251	40	0.19	0.0019	56	0.46	0.2745	20	0.2	-0.0433	120	0.55	-0.0484	102	0.08	-0.0464	49	0.58	-0.0484	102
0.00000	0.00000	0.00000	0.4251	40	0.19	0.1366	100	0.22	0.4084	74	0.08	-0.1233	106	0.73	0.4172	96	0.22	0.1747	94	0.38	-0.0433	120	0.55	0.0325	93	0.26	0.4172	96	0.22	0.0019	56	0.46	0.0363	65	0.28	-0.0433	120	0.55	0.0325	93	0.26	0.2745	20	0.2	-0.0433	120	0.55	-0.1233	106
0.00000	0.00000	0.00000	0.0019	56	0.46	-0.0464	49	0.58	0.4076	41	0.08	0.0363	65	0.28	0.0363	65	0.28	0.1366	100	0.22	0.0325	93	0.26	0.0363	65	0.28	0.0019	56	0.46	0.0363	65	0.28	0.1366	100	0.22	0.0325	93	0.26	-0.0433	120	0.55	0.2745	20	0.2	0.2745	20	0.2	0.3167	41
0.00000	0.00000	0.00000	-0.0433	120	0.55	-0.0484	102	0.08	-0.0464	49	0.58	-0.0484	102	0.08	0.4172	96	0.22	-0.0433	120	0.55	-0.0345	134	0.42	0.4172	96	0.22	0.0589	97	0.49	-0.1233	106	0.73	-0.0433	120	0.55	0.4084	74	0.08	-0.0433	120	0.55	0.2745	20	0.2	0.0589	97	0.49	0.0325	93
0.00000	0.00000	0.00000	0.4084	74	0.08	-0.1233	106	0.73	0.4076	41	0.08	0.4251	40	0.19	-0.0433	120	0.55	0.3167	41	0.46	0.0589	97	0.49	0.0549	66	0.14	0.4172	96	0.22	0.4251	40	0.19	-0.0433	120	0.55	0.1366	100	0.22	0.4076	41	0.08	0.4076	41	0.08	-0.0433	120	0.55	0.1366	100
0.00000	0.00000	0.00000	0.4084	74	0.08	-0.1233	106	0.73	0.4076	41	0.08	0.4251	40	0.19	-0.0433	120	0.55	0.3167	41	0.46	0.0589	97	0.49	0.0549	66	0.14	0.4172	96	0.22	0.4251	40	0.19	-0.0433	120	0.55	0.1366	100	0.22	0.4076	41	0.08	0.4076	41	0.08	-0.0433	120	0.55	0.1366	100
0.1366	100	0.22	0.4076	41	0.08	0.0589	97	0.49	0.4076	41	0.08	0.4251	40	0.19	0.0589	97	0.49	0.4076	41	0.08	-0.0484	102	0.08	-0.0484	102	0.08	0.0019	56	0.46	0.4251	40	0.19	-0.0464	49	0.58	0.1747	94	0.38	0.0589	97	0.49	0.4251	40	0.19	0.4084	74	0.08	0.4076	41
0.1366	100	0.22	0.4172	96	0.22	-0.1233	106	0.73	0.4076	41	0.08	0.4251	40	0.19	-0.0433	120	0.55	0.3167	41	0.46	-0.0101	56	0.27	-0.1233	106	0.73	0.4251	40	0.19	0.4251	40	0.19	-0.0464	49	0.58	0.4084	74	0.08	0.1366	100	0.22	0.4251	40	0.19	0.0589	97	0.49	0.0589	97
0.1366	100	0.22	0.4172	96	0.22	-0.0484	102	0.08	0.4076	41	0.08	0.4251	40	0.19	-0.0433	120	0.55	0.4076	41	0.08	0.0589	97	0.49	-0.0484	102	0.08	0.4172	96	0.22	0.1747	94	0.38	-0.0464	49	0.58	0.4172	96	0.22	0.4084	74	0.08	0.4251	40	0.19	0.4084	74	0.08	0.2745	20
0.1366	100	0.22	0.4172	96	0.22	-0.0345	134	0.42	0.4076	41	0.08	0.4251	40	0.19	-0.0433	120	0.55	0.3167	41	0.46	0.0589	97	0.49	-0.1233	106	0.73	0.0589	97	0.49	0.1747	94	0.38	-0.0464	49	0.58	0.1366	100	0.22	-0.0433	120	0.55	0.4251	40	0.19	0.0589	97	0.49	0.1366	100
0.1366	100	0.22	0.1747	94	0.38	0.4172	96	0.22	0.4076	41	0.08	0.4251	40	0.19	-0.0433	120	0.55	0.3167	41	0.46	-0.0484	102	0.08	-0.0484	102	0.08	0.0019	56	0.46	0.4251	40	0.19	-0.0464	49	0.58	0.1747	94	0.38	0.4084	74	0.08	0.4251	40	0.19	0.4084	74	0.08	-0.0433	120
0.1366	100	0.22	0.0589	97	0.49	-0.0345	134	0.42	0.3167	41	0.46	0.4251	40	0.19	-0.0433	120	0.55	0.3167	41	0.46	0.4172	96	0.22	-0.1233	106	0.73	0.0589	97	0.49	0.4251	40	0.19	-0.0464	49	0.58	0.1366	100	0.22	-0.0433	120	0.55	0.4251	40	0.19	0.0589	97	0.49	0.1366	100
0.1366	100	0.22	0.0589	97	0.49	0.0589	97	0.49	0.4084	74	0.08	0.4251	40	0.19	-0.0345	134	0.42	0.2362	18	0.43	0.0363	65	0.28	-0.1233	106	0.73	0.0019	56	0.46	0.4084	74	0.08	-0.0433	120	0.55	0.4172	96	0.22	0.4084	74	0.08	0.4172	96	0.22	0.4251	40	0.19	-0.0433	120
0.1366	100	0.22	0.4084	74	0.08	-0.1233	106	0.73	0.4076	41	0.08	0.4251	40	0.19	-0.0433	120	0.55	0.3167	41	0.46	-0.0464	49	0.58	-0.0345	134	0.42	0.2745	20	0.2	0.4251	40	0.19	-0.0464	49	0.58	0.1747	94	0.38	0.4084	74	0.08	0.4251	40	0.19	0.1366	100	0.22	0.0589	97
0.1366	100	0.22	0.4084	74	0.08	-0.0484	102	0.08	0.4076	41	0.08	0.4251	40	0.19	-0.0433	120	0.55	0.4076	41	0.08	-0.0101	56	0.27	-0.0484	102	0.08	0.4251	40	0.19	0.1747	94	0.38	-0.0464	49	0.58	0.4172	96	0.22	0.4084	74	0.08	0.4251	40	0.19	0.4084	74	0.08	0.4076	41
0.1366	100	0.22	0.4084	74	0.08	-0.0484	102	0.08	0.4076	41	0.08	0.4251	40	0.19	-0.0433	120	0.55	0.4076	41	0.08	-0.0433	120	0.55	-0.0484	102	0.08	0.4084	74	0.08	0.1747	94	0.38	-0.0464	49	0.58	0.4172	96	0.22	0.4084	74	0.08	0.4251	40	0.19	0.4084	74	0.08	0.4172	96
0.1366	100	0.22	0.4084	74	0.08	-0.0484	102	0.08	0.4076	41	0.08	0.4251	40	0.19	-0.0433	120	0.55	0.4076	41	0.08	0.0589	97	0.49	-0.1233	106	0.73	0.4076	41	0.08	0.1747	94	0.38	-0.0464	49	0.58	0.4172	96	0.22	0.4084	74	0.08	0.4251	40	0.19	0.4084	74	0.08	0.4076	41
0.1366	100	0.22	0.4084	74	0.08	-0.0484	102	0.08	0.4076	41	0.08	0.4251	40	0.19	-0.0433	120	0.55	0.4076	41	0.08	0.0589	97	0.49	-0.0484	102	0.08	0.4172	96	0.22	0.1747	94	0.38	-0.0464	49	0.58	0.4172	96	0.22	0.4172	96	0.22	0.4251	40	0.19	0.4084	74	0.08	0.4076	41
0.1366	100	0.22	0.4084	74	0.08	-0.0484	102	0.08	0.4076	41	0.08	0.4251	40	0.19	-0.0433	120	0.55	0.4076	41	0.08	0.0589	97	0.49	-0.0484	102	0.08	0.4172	96	0.22	0.1747	94	0.38	-0.0464	49	0.58	0.4172	96	0.22	0.4084	74	0.08	0.4251	40	0.19	0.4084	74	0.08	0.4076	41
0.1366	100	0.22	0.4084	74	0.08	-0.0484	102	0.08	0.4076	41	0.08	0.4251	40	0.19	-0.0433	120	0.55	0.4076	41	0.08	0.0589	97	0.49	-0.0484	102	0.08	0.4172	96	0.22	0.1747	94	0.38	-0.0464	49	0.58	0.4084	74	0.08	0.4084	74	0.08	0.4251	40	0.19	0.4084	74	0.08	0.4076	41
0.1366	100	0.22	0.4084	74	0.08	-0.0484	102	0.08	0.4076	41	0.08	0.4251	40	0.19	-0.0433	120	0.55	0.4076	41	0.08	0.0589	97	0.49	-0.0484	102	0.08	0.4084	74	0.08	0.1747	94	0.38	-0.0464	49	0.58	0.4172	96	0.22	0.4172	96	0.22	0.4251	40	0.19	0.4084	74	0.08	0.4076	41
0.1366	100	0.22	0.4084	74	0.08	-0.0484	102	0.08	0.4076	41	0.08	0.4251	40	0.19	-0.0433	120	0.55	0.4076	41	0.08	0.0589	97	0.49	-0.0484	102	0.08	0.4084	74	0.08	0.1747	94	0.38	-0.0464	49	0.58	0.4084	74	0.08	0.4251	40	0.19	0.4251	40	0.19	0.4251	40	0.19	0.4076	41
0.1366	100	0.22	0.4084	74	0.08	0.4084	74	0.08	0.4076	41	0.08	0.4251	40	0.19	-0.0433	120	0.55	0.0549	66	0.14	0.2362	18	0.43	-0.0484	102	0.08	0.0019	56	0.46	0.4251	40	0.19	-0.0464	49	0.58	0.1747	94	0.38	0.4084	74	0.08	0.4251	40	0.19	0.1366	100	0.22	-0.0433	120
0.1366	100	0.22	0.4084	74	0.08	0.4084	74	0.08	0.4076	41	0.08	0.4251	40	0.19	-0.0433	120	0.55	0.3167	41	0.46	0.0325	93	0.26	-0.0484	102	0.08	0.0019	56	0.46	0.4251	40	0.19	-0.0464	49	0.58	0.4172	96	0.22	0.4084	74	0.08	0.4251	40	0.19	0.4084	74	0.08	0.0019	56
-0.1233	106	0.73	0.4172	96	0.22	-0.0345	134	0.42	0.3167	41	0.46	0.4251	40	0.19	-0.0433	120	0.55	0.3167	41	0.46	-0.1233	106	0.73	-0.1233	106	0.73	0.0549	66	0.14	0.4251	40	0.19	-0.0464	49	0.58	0.3167	41	0.46	0.0589	97	0.49	0.4076	41	0.08	0.3167	41	0.46	-0.0433	120
-0.1233	106	0.73	0.4172	96	0.22	-0.0345	134	0.42	0.3167	41	0.46	0.4251	40	0.19	-0.0433	120	0.55	0.3167	41	0.46	-0.0464	49	0.58	-0.1233	106	0.73	0.0325	93	0.26	0.4251	40	0.19	-0.0464	49	0.58	0.1366	100	0.22	0.0589	97	0.49	0.4251	40	0.19	-0.0433	120	0.55	-0.0433	120
-0.1233	106	0.73	0.4084	74	0.08	-0.0484	102	0.08	0.4076	41	0.08	0.4251	40	0.19	-0.0433	120	0.55	0.4076	41	0.08	0.0589	97	0.49	-0.0484	102	0.08	0.4172	96	0.22	0.1747	94	0.38	-0.0464	49	0.58	0.4172	96	0.22	0.4084	74	0.08	0.4251	40	0.19	0.4084	74	0.08	0.4172	96
-0.0484	102	0.08	-0.0484	102	0.08	0.4076	41	0.08	0.4251	40	0.19	-0.0433	120	0.55	0.4076	41	0.08	0.0589	97	0.49	-0.1233	106	0.73	-0.0464	49	0.58	0.1366	100	0.22	0.4172	96	0.22	-0.0433	120	0.55	0.1366	100	0.22	-0.0433	120	0.55	0.4251	40	0.19	0.4251	40	0.19	-0.0433	120
-0.0484	102	0.08	0.0589	97	0.49	-0.0484	102	0.08	0.4076	41	0.08	0.4251	40	0.19	-0.0433	120	0.55	0.4076	41	0.08	-0.0484	102	0.08	-0.0484	102	0.08	0.4172	96	0.22	0.1747	94	0.38	-0.0464	49	0.58	0.4172	96	0.22	0.4251	40	0.19	0.4251	40	0.19	0.0589	97	0.49	0.0589	97
-0.0484	102	0.08	0.0589	97	0.49	-0.0484	102	0.08	0.4076	41	0.08	0.4251	40	0.19	-0.0433	120	0.55	0.3167	41	0.46	-0.0484	102	0.08	-0.0484	102	0.08	0.4172	96	0.22	0.1747	94	0.38	-0.0464	49	0.58	0.4172	96	0.22	0.4251	40	0.19	0.4251	40	0.19	0.0589	97	0.49	0.0589	97
-0.0484	102	0.08	0.4084	74	0.08	-0.0484	102	0.08	0.4076	41	0.08	0.4251	40	0.19	-0.0433	120	0.55	0.3167	41	0.46	-0.0484	102	0.08	-0.1233	106	0.73	0.0019	56	0.46	0.4251	40	0.19	-0.0464	49	0.58	0.4172	96	0.22	-0.0433	120	0.55	0.4251	40	0.19	0.0589	97	0.49	0.0589	97
-0.0484	102	0.08	0.4084	74	0.08	-0.0484	102	0.08	0.4076	41	0.08	0.4251	40	0.19	-0.0433	120	0.55	0.3167	41	0.46	-0.0484	102	0.08	-0.1233	106	0.73	0.0019	56	0.46	0.4251	40	0.19	-0.0464	49	0.58	0.4172	96	0.22	-0.0433	120	0.55	0.4251	40	0.19	0.0589	97	0.49	0.0589	97
-0.0484	102	0.08	0.4084	74	0.08	-0.0484	102	0.08	0.4076	41	0.08	0.4251	40	0.19	-0.0433	120	0.55	0.3167	41	0.46	-0.0484	102	0.08	-0.1233	106	0.73	0.0019	56	0.46	0.4251	40	0.19	-0.0464	49	0.58	0.4172	96	0.22	-0.0433	120	0.55	0.4251	40	0.19	0.0589	97	0.49	0.0589	97
-0.0484	102	0.08	0.4084	74	0.08	-0.0484	102	0.08	0.4076	41	0.08	0.4251	40	0.19	-0.0433	120	0.55	0.3167	41	0.46	-0.0484	102	0.08	-0.1233	106	0.73	0.0019	56	0.46	0.4251	40	0.19	-0.0464	49	0.58	0.4172	96	0.22	-0.0433	120	0.55	0.4251	40	0.19	0.0589	97	0.49	0.0589	97
-0.0484	102	0.08	0.4084	74	0.08	-0.0484	102	0.08	0.4076	41	0.08	0.4251	40	0.19	-0.0433	120	0.55	0.3167	41	0.46	-0.0484	102	0.08	-0.1233	106	0.73	0.0019	56	0.46	0.4251	40	0.19	-0.0464	49	0.58	0.4172	96	0.22	-0.0433	120	0.55	0.4251	40	0.19	0.0589	97	0.49	0.0589	97
-0.0484	102	0.08	0.4084	74	0.08	-0.0484	102	0.08	0.4076	41	0.08	0.4251	40	0.19	-0.0433	120	0.55	0.3167	41	0.46	-0.0484	102	0.08	-0.1233	106	0.73	0.0019	56	0.46	0.4251	40	0.19	-0.0464	49	0.58	0.4172	96	0.22	-0.0433	120	0.55	0.4251	40	0.19	0.0589	97	0.49	0.0589	97
-0.0484	102	0.08	0.4084	74	0.08	-0.0484	102	0.08	0.3167	41	0.46	0.4251	40	0.19	-0.0345	134	0.42	0.2362	18	0.43	-0.0345	134	0.42	-0.1233	106	0.73	-0.0433	120	0.55	0.4251	40	0.19	0.1366	100	0.22	0.4172	96	0.22	0.4251	40	0.19	0.4251	40	0.19	0.4251	40	0.19	0.4172	96
0.4172	96	0.22	-0.0484	102	0.08	0.4076	41	0.08	0.4251	40	0.19	-0.0345	134	0.42	0.4076	41	0.08	-0.0345	134	0.42	-0.0484	102	0.08	0.4251	40	0.19	0.1747	94	0.38	-0.0464	49	0.58	0.4172	96	0.22	0.0019	56	0.46	0.1366	100	0.22	-0.1233	106	0.73	-0.0464	49	0.58	0.4172	96
0.4172	96	0.22	0.0325	93	0.26	-0.1233	106	0.73	0.3167	41	0.46	0.4251	40	0.19	-0.0433	120	0.55	0.2362	18	0.43	0.0325	93	0.26	-0.0484	102	0.08	0.0589	97	0.49	-0.0433	120	0.55	-0.0464	49	0.58	0.4172	96	0.22	0.4084	74	0.08	0.1366	100	0.22	0.4084	74	0.08	0.2745	20
0.4172	96	0.22	0.4084	74	0.08	-0.0484	102	0.08	0.4076	41	0.08	0.4251	40	0.19	-0.0433	120	0.55	0.4076	41	0.08	0.0589	97	0.49	-0.0484	102	0.08	0.4251	40	0.19	0.1747	94	0.38	-0.0464	49	0.58	0.4172	96	0.22	0.4084	74	0.08	0.4251	40	0.19	0.4084	74	0.08	0.4172	96
-0.0101	56	0.27	0.4251	40	0.19	-0.0484	102	0.08	0.4076	41	0.08	0.4251	40	0.19	-0.0433	120	0.55	0.4076	41	0.08	0.0325	93	0.26	-0.0484	102	0.08	0.0019	56	0.46	0.4251	40	0.19	-0.0464	49	0.58	0.4172	96	0.22	0.4172	96	0.22	0.4251	40	0.19	0.2362	18	0.43	0.4084	74
-0.0101	56	0.27	0.4084	74	0.08	-0.0484	102	0.08	0.4076	41	0.08	0.4251	40	0.19	-0.0433	120	0.55	0.3167	41	0.46	-0.0484	102	0.08	-0.1233	106	0.73	0.0019	56	0.46	0.4251	40	0.19	-0.0464	49	0.58	0.4172	96	0.22	-0.0433	120	0.55	0.4251	40	0.19	0.0589	97	0.49	0.0589	97
-0.0101	56	0.27	0.4084	74	0.08	0.4172	96	0.22	-0.0484	102	0.08	0.4076	41	0.08	0.4251	40	0.19	-0.0433	120	0.55	0.0549	66	0.14	-0.1233	106	0.73	0.1366	100	0.22	0.1747	94	0.38	-0.0464	49	0.58	0.1747	94	0.38	0.0589	97	0.49	0.4251	40	0.19	0.0589	97	0.49	0.4084	74
0.4251	40	0.19	0.4172	96	0.22	0.0589	97	0.49	0.4076	41	0.08	0.4251	40	0.19	-0.0433	120	0.55	-0.0433	120	0.55	-0.1233	106	0.73	-0.1233	106	0.73	0.0019	56	0.46	0.4251	40	0.19	-0.0464	49	0.58	0.4172	96	0.22	0.0589	97	0.49	0.4251	40	0.19	0.4172	96	0.22	0.2745	20
-0.0345	134	0.42	0.4172	96	0.22	-0.1233	106	0.73	0.3167	41	0.46	0.4251	40	0.19	-0.0433	120	0.55	0.3167	41	0.46	-0.0484	102	0.08	-0.1233	106	0.73	0.0325	93	0.26	0.4251	40	0.19	-0.0464	49	0.58	-0.0433	120	0.55	0.0589	97	0.49	0.4251	40	0.19	-0.0433	120	0.55	-0.0433	120
0.0019	56	0.46	0.4084	74	0.08	-0.0484	102	0.08	0.4076	41	0.08	0.4251	40	0.19	-0.0433	120	0.55	0.2362	18	0.43	-0.1233	106	0.73	-0.1233	106	0.73	0.4172	96	0.22	0.4251	40	0.19	-0.0464	49	0.58	0.4172	96	0.22	0.4172	96	0.22	0.4251	40	0.19	0.1366	100	0.22	0.1366	100
0.0019	56	0.46	0.4084	74	0.08	-0.0484	102	0.08	0.4076	41	0.08	0.4251	40	0.19	-0.0433	120	0.55	0.3167	41	0.46	0.4084	74	0.08	-0.0484	102	0.08	0.0019	56	0.46	0.4251	40	0.19	-0.0464	49	0.58	0.4172	96	0.22	0.0589	97	0.49	0.4251	40	0.19	0.1366	100	0.22	0.1366	100
0.0325	93	0.26	0.2745	20	0.2	-0.0433	120	0.55	0.1366	100	0.22	0.4172	96	0.22	0.2745	20	0.2	0.4251	40	0.19	0.0019	56	0.46	-0.0464	49	0.58	0.3167	41	0.46	0.0363	65	0.28	-0.0101	56	0.27	0.4172	96	0.22	-0.0433	120	0.55	-0.0464	49	0.58	-0.0101	56	0.27	-0.0433	120
0.0325	93	0.26	0.4172	96	0.22	-0.0484	102	0.08	0.4076	41	0.08	0.4251	40	0.19	-0.0433	120	0.55	0.3167	41	0.46	0.1366	100	0.22	-0.1233	106	0.73	-0.1233	106	0.73	0.0019	56	0.46	0.4251	40	0.19	0.0589	97	0.49	0.4251	40	0.19	0.4172	96	0.22	-0.0433	120	0.55	0.4172	96
0.0325	93	0.26	0.4172	96	0.22	-0.0484	102	0.08	0.4076	41	0.08	0.4251	40	0.19	-0.0433	120	0.55	0.3167	41	0.46	0.1366	100	0.22	-0.0464	49	0.58	-0.1233	106	0.73	0.0019	56	0.46	0.4251	40	0.19	0.0589	97	0.49	0.4251	40	0.19	0.4172	96	0.22	-0.0433	120	0.55	0.4172	96
0.0325	93	0.26	0.4172	96	0.22	-0.0484	102	0.08	0.4076	41	0.08	0.4251	40	0.19	-0.0433	120	0.55	0.3167	41	0.46	0.1366	100	0.22	-0.0464	49	0.58	-0.1233	106	0.73	0.0019	56	0.46	0.4251	40	0.19	0.0589	97	0.49	0.4251	40	0.19	0.4172	96	0.22	-0.0433	120	0.55	0.4172	96
0.0325	93	0.26	0.4172	96	0.22	-0.0484	102	0.08	0.4076	41	0.08	0.4251	40	0.19	-0.0433	120	0.55	0.3167	41	0.46	0.1366	100	0.22	-0.0464	49	0.58	-0.1233	106	0.73	0.0019	56	0.46	0.4251	40	0.19	0.0589	97	0.49	0.4251	40	0.19	0.4172	96	0.22	-0.0433	120	0.55	0.4172	96
0.0325	93	0.26	0.4172	96	0.22	-0.0484	102	0.08	0.4076	41	0.08	0.4251	40	0.19	-0.0433	120	0.55	0.3167	41	0.46	0.1366	100	0.22	-0.0464	49	0.58	-0.1233	106	0.73	0.0019	56	0.46	0.4251	40	0.19	0.0589	97	0.49	0.4251	40	0.19	0.4172	96	0.22	-0.0433	120	0.55	0.4172	96
0.0325	93	0.26	0.4172	96	0.22	-0.0484	102	0.08	0.4076	41	0.08	0.4251	40	0.19	-0.0433	120	0.55	0.3167	41	0.46	0.1366	100	0.22	-0.0464	49	0.58	-0.1233	106	0.73	0.0019	56	0.46	0.4251	40	0.19	0.0589	97	0.49	0.4251	40	0.19	0.4172	96	0.22	-0.0433	120	0.55	0.4172	96
0.0325	93	0.26	0.4251	40	0.19	0.0325	93	0.26	0.4076	41	0.08	0.4251	40	0.19	-0.0433	120	0.55	0.4076	41	0.08	-0.0484	102	0.08	-0.1233	106	0.73	0.2745	20	0.2	0.4251	40	0.19	0.0589	97	0.49	0.4251	40	0.19	0.4172	96	0.22	0.4076	41	0.08	0.4172	96	0.22	0.4084	74
0.0325	93	0.26	-0.0345	134	0.42	-0.0484	102	0.08	0.4076	41	0.08	0.4251	40	0.19	-0.0433	120	0.55	0.3167	41	0.46	0.0363	65	0.28	-0.1233	106	0.73	-0.1233	106	0.73	-0.0433	120	0.55	0.4251	40	0.19	0.0589	97	0.49	0.4084	74	0.08	0.1366	100	0.22	0.4076	41	0.08	0.4172	96
0.0325	93	0.26	0.0589	97	0.49	-0.1233	106	0.73	0.4076	41	0.08	0.4251	40	0.19	-0.0433	120	0.55	0.3167	41	0.46	-0.1233	106	0.73	-0.0464	49	0.58	-0.0433	120	0.55	0.4251	40	0.19	0.0589	97	0.49	0.4251	40	0.19	-0.0433	120	0.55	0.4076	41	0.08	0.1366	100	0.22	0.4251	40
0.0325	93	0.26	0.4084	74	0.08	-0.0484	102	0.08	0.4076	41	0.08	0.4251	40	0.19	-0.0433	120	0.55	0.3167	41	0.46	-0.0484	102	0.08	-0.1233	106	0.73	0.0019	56	0.46	0.4251	40	0.19	-0.0464	49	0.58	0.4172	96	0.22	-0.0433	120	0.55	0.4251	40	0.19	0.0589	97	0.49	0.0589	97
-0.0433	120	0.55	0.4251	40	0.19	-0.0484	102	0.08	0.3167	41	0.46	0.4251	40	0.19	0.1366	100	0.22	0.3167	41	0.46	-0.0484	102	0.08	-0.1233	106	0.73	0.0019	56	0.46	0.4251	40	0.19	-0.0464	49	0.58	-0.0464	49	0.58	0.0589	97	0.49	0.4251	40	0.19	0.1366	100	0.22	-0.0433	120
-0.0433	120	0.55	0.4084	74	0.08	-0.0484	102	0.08	0.4076	41	0.08	0.4251	40	0.19	-0.0433	120	0.55	0.4076	41	0.08	0.0589	97	0.49	-0.0484	102	0.08	0.4084	74	0.08	0.1747	94	0.38	-0.0464	49	0.58	0.4084	74	0.08	0.4084	74	0.08	0.4251	40	0.19	0.4084	74	0.08	0.4076	41
-0.0433	120	0.55	0.4084	74	0.08	-0.0433	120	0.55	0.4076	41	0.08	0.4251	40	0.19	0.1366	100	0.22	0.3167	41	0.46	-0.0484	102	0.08	-0.0484	102	0.08	0.0019	56	0.46	0.4251	40	0.19	-0.0464	49	0.58	0.1747	94	0.38	0.1366	100	0.22	0.4251	40	0.19	0.0589	97	0.49	0.4172	96
-0.0433	120	0.55	0.4084	74	0.08	-0.0433	120	0.55	0.4076	41	0.08	0.4251	40	0.19	0.1366	100	0.22	0.3167	41	0.46	-0.0484	102	0.08	-0.0484	102	0.08	0.0019	56	0.46	0.4251	40	0.19	-0.0464	49	0.58	0.1747	94	0.38	0.1366	100	0.22	0.4251	40	0.19	0.0589	97	0.49	0.4172	96
-0.0433	120	0.55	0.4084	74	0.08	0.0589	97	0.49	0.4076	41	0.08	0.4251	40	0.19	0.1366	100	0.22	0.3167	41	0.46	-0.1233	106	0.73	-0.0484	102	0.08	0.0019	56	0.46	0.4251	40	0.19	-0.0464	49	0.58	-0.0101	56	0.27	0.1366	100	0.22	0.4076	41	0.08	-0.0433	120	0.55	0.4076	41
0.0589	97	0.49	0.4172	96	0.22	-0.1233	106	0.73	0.4076	41	0.08	0.4251	40	0.19	-0.0433	120	0.55	0.3167	41	0.46	0.0589	97	0.49	-0.1233	106	0.73	-0.0433	120	0.55	0.4251	40	0.19	-0.0464	49	0.58	-0.0433	120	0.55	0.0589	97	0.49	0.4251	40	0.19	0.0589	97	0.49	0.1366	100
0.0589	97	0.49	0.4172	96	0.22	-0.0484	102	0.08	0.4076	41	0.08	0.4251	40	0.19	-0.0433	120	0.55	0.3167	41	0.46	0.0589	97	0.49	-0.0484	102	0.08	0.0589	97	0.49	0.1747	94	0.38	-0.0464	49	0.58	0.4172	96	0.22	0.4172	96	0.22	0.4251	40	0.19	0.0589	97	0.49	0.1366	100
0.0589	97	0.49	0.4251	40	0.19	-0.1233	106	0.73	0.4076	41	0.08	0.4251	40	0.19	-0.0433	120	0.55	0.3167	41	0.46	-0.0464	49	0.58	-0.0345	134	0.42	0.2745	20	0.2	0.4251	40	0.19	-0.0464	49	0.58	0.1747	94	0.38	0.4084	74	0.08	0.4251	40	0.19	0.1366	100	0.22	0.0589	97
0.0589	97	0.49	0.4251	40	0.19	-0.0484	102	0.08	0.4076	41	0.08	0.4251	40	0.19	-0.0433	120	0.55	0.4076	41	0.08	0.0325	93	0.26	-0.0484	102	0.08	0.0019	56	0.46	0.4251	40	0.19	-0.0464	49	0.58	0.4172	96	0.22	0.4172	96	0.22	0.4251	40	0.19	0.2362	18	0.43	0.4084	74
0.0589	97	0.49	0.4251	40	0.19	-0.0484	102	0.08	0.4076	41	0.08	0.4251	40	0.19	-0.0433	120	0.55	0.4076	41	0.08	0.0325	93	0.26	-0.0484	102	0.08	0.0019	56	0.46	0.4251	40	0.19	-0.0464	49	0.58	0.4172	96	0.22	0.4172	96	0.22	0.4251	40	0.19	0.2362	18	0.43	0.4084	74
0.0589	97	0.49	0.4251	40	0.19	-0.0484	102	0.08	0.4076	41	0.08	0.4251	40	0.19	-0.0433	120	0.55	0.4076	41	0.08	0.0325	93	0.26	-0.0484	102	0.08	0.0019	56	0.46	0.4251	40	0.19	-0.0464	49	0.58	0.4172	96	0.22	0.4172	96	0.22	0.4251	40	0.19	0.2362	18	0.43	0.4084	74
0.0589	97	0.49	0.4251	40	0.19	-0.0484	102	0.08	0.4076	41	0.08	0.4251	40	0.19	-0.0433	120	0.55	-0.0433	120	0.55	-0.0484	102	0.08	-0.0464	49	0.58	0.1366	100	0.22	0.4251	40	0.19	-0.0464	49	0.58	-0.0464	49	0.58	0.0589	97	0.49	0.4251	40	0.19	0.1366	100	0.22	0.1366	100
0.0589	97	0.49	0.4084	74	0.08	-0.0433	120	0.55	0.4076	41	0.08	0.4251	40	0.19	0.1366	100	0.22	0.3167	41	0.46	-0.0484	102	0.08	-0.1233	106	0.73	0.0019	56	0.46	0.4251	40	0.19	-0.0464	49	0.58	0.1747	94	0.38	0.1366	100	0.22	0.4251	40	0.19	-0.0464	49	0.58	0.2745	20
0.0589	97	0.49	0.4084	74	0.08	-0.0433	120	0.55	0.4076	41	0.08	0.4251	40	0.19	0.1366	100	0.22	0.3167	41	0.46	-0.0484	102	0.08	-0.1233	106	0.73	0.0019	56	0.46	0.4251	40	0.19	-0.0464	49	0.58	0.1747	94	0.38	0.1366	100	0.22	0.4251	40	0.19	-0.0464	49	0.58	-0.0433	120
0.4084	74	0.08	0.4076	41	0.08	-0.0484	102	0.08	0.3167	41	0.46	0.4076	41	0.08	-0.1233	106	0.73	0.2362	18	0.43	-0.0345	134	0.42	-0.0433	120	0.55	-0.0464	49	0.58	0.4076	41	0.08	0.1366	100	0.22	0.4172	96	0.22	0.4084	74	0.08	0.4251	40	0.19	0.4251	40	0.19	0.4172	96
0.4084	74	0.08	0.4172	96	0.22	0.4172	96	0.22	0.3167	41	0.46	0.4251	40	0.19	-0.0433	120	0.55	0.3167	41	0.46	-0.0484	102	0.08	-0.0484	102	0.08	0.0019	56	0.46	0.4251	40	0.19	-0.0464	49	0.58	0.0589	97	0.49	-0.0433	120	0.55	0.4251	40	0.19	0.1366	100	0.22	0.4076	41
0.4084	74	0.08	0.4172	96	0.22	0.0589	97	0.49	0.4076	41	0.08	0.4251	40	0.19	-0.0433	120	0.55	0.3167	41	0.46	-0.1233	106	0.73	-0.0484	102	0.08	0.0019	56	0.46	0.4251	40	0.19	-0.0464	49	0.58	0.4076	41	0.08	0.4084	74	0.08	0.4251	40	0.19	0.1366	100	0.22	0.2745	20
0.4084	74	0.08	0.4172	96	0.22	0.0589	97	0.49	0.4076	41	0.08	0.4251	40	0.19	-0.0433	120	0.55	0.3167	41	0.46	-0.0484	102	0.08	-0.0484	102	0.08	0.0019	56	0.46	0.4251	40	0.19	-0.0464	49	0.58	0.4172	96	0.22	-0.0433	120	0.55	0.4251	40	0.19	0.4084	74	0.08	0.4251	40
0.4084	74	0.08	0.4084	74	0.08	-0.0484	102	0.08	0.4076	41	0.08	0.4251	40	0.19	-0.0433	120	0.55	0.3167	41	0.46	-0.0345	134	0.42	-0.1233	106	0.73	0.0589	97	0.49	0.1747	94	0.38	-0.0464	49	0.58	0.4172	96	0.22	0.0589	97	0.49	0.4251	40	0.19	0.4251	40	0.19	-0.0433	120
0.4084	74	0.08	0.4084	74	0.08	-0.0484	102	0.08	0.4076	41	0.08	0.4251	40	0.19	0.3167	41	0.46	0.3167	41	0.46	0.0589	97	0.49	-0.0484	102	0.08	0.4172	96	0.22	0.1747	94	0.38	-0.0464	49	0.58	0.4084	74	0.08	0.1366	100	0.22	0.4076	41	0.08	0.2745	20	0.2	0.4172	96
0.00000	0.00000	0.00000	-0.0484	102	0.08	0.4172	96	0.22	-0.0433	120	0.55	-0.0345	134	0.42	0.1366	100	0.22	0.0589	97	0.49	-0.1233	106	0.73	-0.1233	106	0.73	-0.0433	120	0.55	0.4251	40	0.19	0.0589	97	0.49	0.4084	74	0.08	0.1366	100	0.22	0.4076	41	0.08	0.4172	96	0.22	0.4251	40
0.00000	0.00000	0.00000	0.00000	0.00000	0.00000	0.00000	0.00000	0.00000	0.00000	0.00000	0.00000	0.00000	0.00000	0.00000	0.00000	0.00000	0.00000	0.00000	0.00000	0.00000	0.00000	0.00000	0.00000	0.00000	0.00000	0.00000	0.00000	0.00000	0.00000	0.00000	0.00000	0.00000	-0.0464	49	0.58	0.1366	100	0.22	0.4251	40	0.19	0.4251	40	0.19	0.0589	97	0.49	0.1366	100
0.00000	0.00000	0.00000	0.00000	0.00000	0.00000	0.00000	0.00000	0.00000	0.00000	0.00000	0.00000	0.00000	0.00000	0.00000	0.00000	0.00000	0.00000	0.00000	0.00000	0.00000	0.00000	0.00000	0.00000	0.00000	0.00000	0.00000	0.00000	0.00000	0.00000	0.00000	0.00000	0.00000	-0.0464	49	0.58	0.1366	100	0.22	0.4251	40	0.19	0.4251	40	0.19	0.0589	97	0.49	0.4084	74
0.00000	0.00000	0.00000	0.00000	0.00000	0.00000	0.00000	0.00000	0.00000	0.00000	0.00000	0.00000	0.00000	0.00000	0.00000	0.00000	0.00000	0.00000	0.00000	0.00000	0.00000	0.00000	0.00000	0.00000	0.00000	0.00000	0.00000	0.00000	0.00000	0.00000	0.00000	0.00000	0.00000	-0.0464	49	0.58	0.4172	96	0.22	0.2745	20	0.2	0.4251	40	0.19	0.0589	97	0.49	0.1366	100
0.00000	0.00000	0.00000	0.00000	0.00000	0.00000	0.00000	0.00000	0.00000	0.00000	0.00000	0.00000	0.00000	0.00000	0.00000	0.00000	0.00000	0.00000	0.00000	0.00000	0.00000	0.00000	0.00000	0.00000	0.00000	0.00000	0.00000	0.00000	0.00000	0.00000	0.00000	0.00000	0.00000	-0.0464	49	0.58	0.4172	96	0.22	0.2745	20	0.2	0.4251	40	0.19	0.0589	97	0.49	0.1366	100
0.00000	0.00000	0.00000	0.00000	0.00000	0.00000	0.00000	0.00000	0.00000	0.00000	0.00000	0.00000	0.00000	0.00000	0.00000	0.00000	0.00000	0.00000	0.00000	0.00000	0.00000	0.00000	0.00000	0.00000	0.00000	0.00000	0.00000	0.00000	0.00000	0.00000	0.00000	0.00000	0.00000	-0.0464	49	0.58	0.4172	96	0.22	0.2745	20	0.2	0.4251	40	0.19	0.0589	97	0.49	0.1366	100
0.00000	0.00000	0.00000	0.00000	0.00000	0.00000	0.00000	0.00000	0.00000	0.00000	0.00000	0.00000	0.00000	0.00000	0.00000	0.00000	0.00000	0.00000	0.00000	0.00000	0.00000	0.00000	0.00000	0.00000	0.00000	0.00000	0.00000	0.00000	0.00000	0.00000	0.00000	0.00000	0.00000	-0.0464	49	0.58	0.4172	96	0.22	0.2745	20	0.2	0.4251	40	0.19	0.0589	97	0.49	0.1366	100
0.00000	0.00000	0.00000	0.00000	0.00000	0.00000	0.00000	0.00000	0.00000	0.00000	0.00000	0.00000	0.00000	0.00000	0.00000	0.00000	0.00000	0.00000	0.00000	0.00000	0.00000	0.00000	0.00000	0.00000	0.00000	0.00000	0.00000	0.00000	0.00000	0.00000	0.00000	0.00000	0.00000	-0.0464	49	0.58	0.4172	96	0.22	0.4172	96	0.22	0.4251	40	0.19	0.1366	100	0.22	0.4084	74
0.00000	0.00000	0.00000	0.00000	0.00000	0.00000	0.00000	0.00000	0.00000	0.00000	0.00000	0.00000	0.00000	0.00000	0.00000	0.00000	0.00000	0.00000	0.00000	0.00000	0.00000	0.00000	0.00000	0.00000	0.00000	0.00000	0.00000	0.00000	0.00000	0.00000	0.00000	0.00000	0.00000	-0.0464	49	0.58	0.0589	97	0.49	0.4251	40	0.19	0.4251	40	0.19	0.4084	74	0.08	0.4251	40
0.00000	0.00000	0.00000	0.00000	0.00000	0.00000	0.00000	0.00000	0.00000	0.00000	0.00000	0.00000	0.00000	0.00000	0.00000	0.00000	0.00000	0.00000	0.00000	0.00000	0.00000	0.00000	0.00000	0.00000	0.00000	0.00000	0.00000	0.00000	0.00000	0.00000	0.00000	0.00000	0.00000	-0.0464	49	0.58	0.4084	74	0.08	0.1366	100	0.22	0.4251	40	0.19	0.0589	97	0.49	0.1366	100
0.1366	100	0.22	-0.0484	102	0.08	0.4251	40	0.19	0.3167	41	0.46	0.4251	40	0.19	-0.0433	120	0.55	0.2362	18	0.43	-0.0464	49	0.58	0.1366	100	0.22	0.0019	56	0.46	0.4251	40	0.19	0.0589	97	0.49	0.0589	97	0.49	0.1366	100	0.22	0.4251	40	0.19	0.4172	96	0.22	0.4172	96
0.1366	100	0.22	-0.0484	102	0.08	0.4251	40	0.19	0.3167	41	0.46	0.4251	40	0.19	-0.0433	120	0.55	0.2362	18	0.43	-0.0464	49	0.58	0.1366	100	0.22	0.0019	56	0.46	0.4251	40	0.19	0.0589	97	0.49	0.0589	97	0.49	0.1366	100	0.22	0.4251	40	0.19	0.4172	96	0.22	0.4172	96
0.1366	100	0.22	-0.0484	102	0.08	0.4251	40	0.19	0.3167	41	0.46	0.4251	40	0.19	-0.0433	120	0.55	0.2362	18	0.43	-0.0464	49	0.58	0.1366	100	0.22	0.0019	56	0.46	0.4251	40	0.19	0.0589	97	0.49	0.0589	97	0.49	0.1366	100	0.22	0.4251	40	0.19	0.4172	96	0.22	0.4172	96
0.1366	100	0.22	0.0019	56	0.46	-0.0433	120	0.55	0.4076	41	0.08	-0.1233	106	0.73	0.4084	74	0.08	0.4251	40	0.19	-0.0484	102	0.08	0.2362	18	0.43	-0.0464	49	0.58	0.1366	100	0.22	0.0019	56	0.46	0.4084	74	0.08	-0.0433	120	0.55	0.4251	40	0.19	0.3167	41	0.46	0.4251	40
0.1366	100	0.22	0.4084	74	0.08	0.4084	74	0.08	0.4084	74	0.08	0.4251	40	0.19	0.0589	97	0.49	0.2362	18	0.43	0.0363	65	0.28	-0.0484	102	0.08	0.0019	56	0.46	0.4172	96	0.22	-0.0464	49	0.58	0.2362	18	0.43	0.4084	74	0.08	0.4251	40	0.19	0.4251	40	0.19	0.0589	97
0.1366	100	0.22	0.4084	74	0.08	0.4084	74	0.08	0.3167	41	0.46	0.4251	40	0.19	-0.0484	102	0.08	0.4076	41	0.08	0.0589	97	0.49	-0.0484	102	0.08	0.4172	96	0.22	0.0589	97	0.49	-0.0433	120	0.55	0.4172	96	0.22	0.1366	100	0.22	0.4084	74	0.08	0.1747	94	0.38	0.4172	96
0.1366	100	0.22	0.4084	74	0.08	0.4084	74	0.08	0.3167	41	0.46	0.4251	40	0.19	-0.0484	102	0.08	0.4076	41	0.08	0.0589	97	0.49	-0.0484	102	0.08	0.4172	96	0.22	0.0589	97	0.49	-0.0433	120	0.55	0.4172	96	0.22	0.1366	100	0.22	0.4084	74	0.08	0.1747	94	0.38	0.4172	96
0.1366	100	0.22	0.4084	74	0.08	0.4084	74	0.08	0.3167	41	0.46	0.4251	40	0.19	-0.0484	102	0.08	0.4076	41	0.08	0.0589	97	0.49	-0.0484	102	0.08	0.4172	96	0.22	0.0589	97	0.49	-0.0433	120	0.55	0.4172	96	0.22	0.1366	100	0.22	0.4084	74	0.08	0.1747	94	0.38	0.4172	96
-0.0464	49	0.58	-0.0484	102	0.08	0.0363	65	0.28	0.4076	41	0.08	0.4251	40	0.19	0.4076	41	0.08	0.2362	18	0.43	-0.1233	106	0.73	-0.0484	102	0.08	0.0019	56	0.46	0.4251	40	0.19	0.1366	100	0.22	0.4084	74	0.08	0.1366	100	0.22	0.4251	40	0.19	0.4251	40	0.19	-0.0433	120
0.4172	96	0.22	0.3167	41	0.46	-0.1233	106	0.73	0.3167	41	0.46	0.4251	40	0.19	-0.0433	120	0.55	0.2362	18	0.43	-0.1233	106	0.73	0.0589	97	0.49	0.0019	56	0.46	-0.0484	102	0.08	0.1366	100	0.22	0.4251	40	0.19	0.4251	40	0.19	0.4251	40	0.19	0.0589	97	0.49	0.4251	40
0.4172	96	0.22	0.3167	41	0.46	0.0589	97	0.49	0.3167	41	0.46	0.4251	40	0.19	-0.1233	106	0.73	0.2362	18	0.43	0.0589	97	0.49	-0.0345	134	0.42	0.3167	41	0.46	-0.0484	102	0.08	-0.0433	120	0.55	0.4172	96	0.22	-0.0464	49	0.58	0.4084	74	0.08	0.4172	96	0.22	0.4251	40
0.4172	96	0.22	0.3167	41	0.46	0.0589	97	0.49	0.3167	41	0.46	0.4251	40	0.19	-0.1233	106	0.73	0.2362	18	0.43	0.0589	97	0.49	-0.0345	134	0.42	0.3167	41	0.46	-0.0484	102	0.08	-0.0433	120	0.55	0.4172	96	0.22	-0.0464	49	0.58	0.4084	74	0.08	0.4172	96	0.22	0.4251	40
-0.0101	56	0.27	0.0019	56	0.46	0.1747	94	0.38	0.4076	41	0.08	0.4251	40	0.19	0.1366	100	0.22	0.2362	18	0.43	-0.0464	49	0.58	-0.0484	102	0.08	0.0019	56	0.46	0.1366	100	0.22	0.4084	74	0.08	0.4251	40	0.19	0.4251	40	0.19	0.4251	40	0.19	0.4251	40	0.19	0.1366	100
0.4251	40	0.19	0.4251	40	0.19	-0.0484	102	0.08	0.3167	41	0.46	0.4172	96	0.22	0.0019	56	0.46	0.4076	41	0.08	0.0589	97	0.49	-0.1233	106	0.73	0.0589	97	0.49	0.1366	100	0.22	0.1366	100	0.22	0.4084	74	0.08	0.4084	74	0.08	0.4172	96	0.22	0.1747	94	0.38	0.4084	74
0.0325	93	0.26	0.4251	40	0.19	0.1366	100	0.22	0.4076	41	0.08	0.4251	40	0.19	-0.0484	102	0.08	0.2362	18	0.43	0.0549	66	0.14	-0.0484	102	0.08	0.1366	100	0.22	0.0019	56	0.46	0.0589	97	0.49	0.4172	96	0.22	0.1366	100	0.22	0.4084	74	0.08	0.1366	100	0.22	0.4251	40
0.0325	93	0.26	0.4251	40	0.19	-0.0484	102	0.08	0.3167	41	0.46	0.4172	96	0.22	0.0325	93	0.26	0.4251	40	0.19	0.0589	97	0.49	-0.1233	106	0.73	0.0589	97	0.49	0.4084	74	0.08	0.1366	100	0.22	0.4172	96	0.22	0.1366	100	0.22	0.4172	96	0.22	0.1747	94	0.38	0.4084	74
0.0325	93	0.26	0.4251	40	0.19	-0.0484	102	0.08	0.3167	41	0.46	0.4172	96	0.22	0.0325	93	0.26	0.4251	40	0.19	0.0589	97	0.49	-0.1233	106	0.73	0.0589	97	0.49	0.4084	74	0.08	0.1366	100	0.22	0.4172	96	0.22	0.1366	100	0.22	0.4172	96	0.22	0.1747	94	0.38	0.4084	74
0.0325	93	0.26	0.4251	40	0.19	0.0589	97	0.49	0.4076	41	0.08	0.4251	40	0.19	0.0325	93	0.26	0.2362	18	0.43	0.0549	66	0.14	-0.0484	102	0.08	0.1366	100	0.22	-0.0433	120	0.55	0.0589	97	0.49	0.4172	96	0.22	0.4172	96	0.22	0.4084	74	0.08	0.0589	97	0.49	0.1747	94
0.0325	93	0.26	0.4251	40	0.19	0.4084	74	0.08	0.4076	41	0.08	0.4251	40	0.19	-0.0484	102	0.08	0.2362	18	0.43	0.0549	66	0.14	-0.0484	102	0.08	0.1366	100	0.22	0.0019	56	0.46	0.0589	97	0.49	0.4172	96	0.22	0.1366	100	0.22	0.4084	74	0.08	0.1366	100	0.22	0.4251	40
0.0363	65	0.28	0.4251	40	0.19	0.1366	100	0.22	0.4076	41	0.08	0.4251	40	0.19	-0.0484	102	0.08	0.2362	18	0.43	0.0549	66	0.14	-0.0484	102	0.08	0.1366	100	0.22	0.0019	56	0.46	0.0589	97	0.49	0.4172	96	0.22	0.4172	96	0.22	0.4084	74	0.08	0.1366	100	0.22	0.4251	40
0.0363	65	0.28	0.4251	40	0.19	0.1366	100	0.22	0.4076	41	0.08	0.4251	40	0.19	-0.0484	102	0.08	0.2362	18	0.43	0.0549	66	0.14	-0.0484	102	0.08	0.1366	100	0.22	0.0019	56	0.46	0.0589	97	0.49	0.4172	96	0.22	0.4084	74	0.08	0.4084	74	0.08	0.1366	100	0.22	0.4251	40
0.0363	65	0.28	0.4251	40	0.19	0.1366	100	0.22	0.4076	41	0.08	0.4251	40	0.19	-0.0484	102	0.08	0.2362	18	0.43	0.0549	66	0.14	-0.0484	102	0.08	0.1366	100	0.22	0.0019	56	0.46	0.0589	97	0.49	0.4084	74	0.08	0.1366	100	0.22	0.4084	74	0.08	0.1366	100	0.22	0.1366	100
0.0363	65	0.28	0.4251	40	0.19	0.1366	100	0.22	0.4076	41	0.08	0.4251	40	0.19	-0.0484	102	0.08	0.2362	18	0.43	0.0549	66	0.14	-0.0484	102	0.08	0.1366	100	0.22	-0.0433	120	0.55	0.0589	97	0.49	0.4172	96	0.22	0.4076	41	0.08	0.4084	74	0.08	0.1366	100	0.22	0.1747	94
0.0363	65	0.28	0.4251	40	0.19	0.1366	100	0.22	0.4076	41	0.08	0.4251	40	0.19	-0.0484	102	0.08	0.2362	18	0.43	0.0549	66	0.14	-0.0484	102	0.08	0.1366	100	0.22	-0.0433	120	0.55	0.0589	97	0.49	0.4172	96	0.22	0.4172	96	0.22	0.4084	74	0.08	0.1366	100	0.22	0.1747	94
0.0363	65	0.28	0.4251	40	0.19	0.1366	100	0.22	0.4076	41	0.08	0.4251	40	0.19	-0.0484	102	0.08	0.2362	18	0.43	0.0549	66	0.14	-0.0484	102	0.08	0.0019	56	0.46	-0.0433	120	0.55	0.0589	97	0.49	0.4172	96	0.22	0.4076	41	0.08	0.4084	74	0.08	0.4084	74	0.08	0.1747	94
0.0363	65	0.28	0.4251	40	0.19	0.1366	100	0.22	0.4076	41	0.08	0.4251	40	0.19	-0.0484	102	0.08	0.2362	18	0.43	0.0549	66	0.14	-0.0484	102	0.08	0.0019	56	0.46	-0.0433	120	0.55	0.0589	97	0.49	0.4172	96	0.22	0.4172	96	0.22	0.4084	74	0.08	0.1366	100	0.22	0.1747	94
0.0363	65	0.28	0.4251	40	0.19	0.1366	100	0.22	0.4076	41	0.08	0.4251	40	0.19	-0.0484	102	0.08	0.2362	18	0.43	0.0549	66	0.14	-0.0484	102	0.08	0.4084	74	0.08	0.0019	56	0.46	0.0589	97	0.49	0.4172	96	0.22	0.4084	74	0.08	0.4084	74	0.08	0.0589	97	0.49	0.4172	96
0.0363	65	0.28	0.4251	40	0.19	0.1366	100	0.22	0.4076	41	0.08	0.4251	40	0.19	-0.0484	102	0.08	0.2362	18	0.43	0.0549	66	0.14	-0.0101	56	0.27	0.1366	100	0.22	0.0019	56	0.46	0.0589	97	0.49	0.4172	96	0.22	0.4172	96	0.22	0.4084	74	0.08	0.1366	100	0.22	0.4251	40
0.0363	65	0.28	0.4251	40	0.19	0.4172	96	0.22	0.4076	41	0.08	0.4251	40	0.19	0.0325	93	0.26	0.2362	18	0.43	0.0549	66	0.14	-0.0345	134	0.42	0.1366	100	0.22	0.4251	40	0.19	0.0589	97	0.49	0.4172	96	0.22	0.4076	41	0.08	0.4084	74	0.08	0.4084	74	0.08	0.4251	40
0.0363	65	0.28	0.4251	40	0.19	0.4251	40	0.19	-0.0484	102	0.08	0.3167	41	0.46	0.4084	74	0.08	-0.0433	120	0.55	0.4251	40	0.19	0.0589	97	0.49	-0.1233	106	0.73	0.4172	96	0.22	-0.0464	49	0.58	0.1366	100	0.22	0.4084	74	0.08	0.4251	40	0.19	0.0589	97	0.49	0.1747	94
0.0363	65	0.28	0.4251	40	0.19	-0.0433	120	0.55	0.4076	41	0.08	0.4251	40	0.19	-0.0484	102	0.08	0.2362	18	0.43	0.0549	66	0.14	-0.0484	102	0.08	0.1366	100	0.22	0.1366	100	0.22	0.0589	97	0.49	0.4172	96	0.22	0.1366	100	0.22	0.4084	74	0.08	0.1366	100	0.22	0.4251	40
0.0363	65	0.28	0.4251	40	0.19	-0.0433	120	0.55	0.4076	41	0.08	0.4251	40	0.19	-0.0484	102	0.08	0.2362	18	0.43	0.0549	66	0.14	-0.0484	102	0.08	0.1366	100	0.22	0.0019	56	0.46	0.0589	97	0.49	0.4172	96	0.22	0.1366	100	0.22	0.4084	74	0.08	0.1366	100	0.22	0.4251	40
0.0363	65	0.28	0.4251	40	0.19	0.0589	97	0.49	0.4076	41	0.08	0.4251	40	0.19	0.1366	100	0.22	0.2362	18	0.43	-0.0464	49	0.58	0.0325	93	0.26	0.0019	56	0.46	0.1366	100	0.22	0.4084	74	0.08	0.4251	40	0.19	0.4084	74	0.08	0.4251	40	0.19	0.4251	40	0.19	0.4172	96
0.0363	65	0.28	0.0019	56	0.46	-0.0101	56	0.27	0.4076	41	0.08	0.4251	40	0.19	0.1366	100	0.22	0.2362	18	0.43	-0.0464	49	0.58	-0.0484	102	0.08	0.0019	56	0.46	0.1366	100	0.22	0.4084	74	0.08	0.4251	40	0.19	0.1366	100	0.22	0.4251	40	0.19	0.4251	40	0.19	0.4084	74
0.0363	65	0.28	0.0019	56	0.46	-0.0101	56	0.27	0.4076	41	0.08	0.4251	40	0.19	0.1366	100	0.22	0.2362	18	0.43	-0.0464	49	0.58	-0.0484	102	0.08	0.0019	56	0.46	0.1366	100	0.22	0.4084	74	0.08	0.4251	40	0.19	-0.0433	120	0.55	0.4251	40	0.19	0.4251	40	0.19	0.4251	40
0.0363	65	0.28	0.0019	56	0.46	-0.0101	56	0.27	0.4076	41	0.08	0.4251	40	0.19	0.1366	100	0.22	0.2362	18	0.43	-0.0464	49	0.58	-0.0484	102	0.08	0.0019	56	0.46	0.4084	74	0.08	0.4084	74	0.08	0.4251	40	0.19	-0.0433	120	0.55	0.4251	40	0.19	0.4251	40	0.19	0.4251	40
0.0363	65	0.28	0.0019	56	0.46	0.0363	65	0.28	0.4076	41	0.08	0.4251	40	0.19	0.1366	100	0.22	0.2362	18	0.43	-0.0464	49	0.58	-0.0484	102	0.08	0.0019	56	0.46	0.1366	100	0.22	0.4084	74	0.08	0.4251	40	0.19	0.4084	74	0.08	0.4251	40	0.19	0.4251	40	0.19	0.4084	74
0.0363	65	0.28	0.0019	56	0.46	0.0589	97	0.49	0.4076	41	0.08	0.4251	40	0.19	0.1366	100	0.22	0.2362	18	0.43	0.0325	93	0.26	-0.0484	102	0.08	0.0019	56	0.46	0.1366	100	0.22	0.4084	74	0.08	0.4251	40	0.19	0.4084	74	0.08	0.4251	40	0.19	0.4251	40	0.19	0.4172	96
0.0363	65	0.28	0.0019	56	0.46	0.0589	97	0.49	0.4076	41	0.08	0.4251	40	0.19	-0.0484	102	0.08	0.2362	18	0.43	0.0549	66	0.14	-0.0484	102	0.08	0.4084	74	0.08	0.0019	56	0.46	0.0589	97	0.49	0.4172	96	0.22	0.4084	74	0.08	0.4084	74	0.08	0.1366	100	0.22	0.4172	96
0.0363	65	0.28	-0.0433	120	0.55	0.0363	65	0.28	0.4076	41	0.08	0.4251	40	0.19	0.1366	100	0.22	0.2362	18	0.43	-0.0464	49	0.58	-0.0484	102	0.08	0.0019	56	0.46	0.1366	100	0.22	0.4084	74	0.08	0.4251	40	0.19	0.4251	40	0.19	0.4251	40	0.19	0.4251	40	0.19	0.4251	40
0.0363	65	0.28	-0.0433	120	0.55	0.0363	65	0.28	0.4076	41	0.08	0.4251	40	0.19	0.1366	100	0.22	0.2362	18	0.43	-0.0464	49	0.58	-0.0484	102	0.08	0.0019	56	0.46	0.1366	100	0.22	0.4084	74	0.08	0.4251	40	0.19	0.4251	40	0.19	0.4251	40	0.19	0.4251	40	0.19	0.4251	40
0.0363	65	0.28	-0.0433	120	0.55	0.0363	65	0.28	0.4076	41	0.08	0.4251	40	0.19	0.1366	100	0.22	0.2362	18	0.43	-0.0464	49	0.58	-0.0484	102	0.08	0.0019	56	0.46	0.1366	100	0.22	0.4084	74	0.08	0.4251	40	0.19	0.4251	40	0.19	0.4251	40	0.19	0.4251	40	0.19	0.4251	40
0.0363	65	0.28	-0.0433	120	0.55	0.0363	65	0.28	0.4076	41	0.08	0.4251	40	0.19	0.1366	100	0.22	0.2362	18	0.43	-0.0464	49	0.58	-0.0484	102	0.08	0.0019	56	0.46	0.1366	100	0.22	0.4084	74	0.08	0.4251	40	0.19	0.4251	40	0.19	0.4251	40	0.19	0.4251	40	0.19	0.4251	40
0.0363	65	0.28	-0.0433	120	0.55	0.0363	65	0.28	0.4076	41	0.08	0.4251	40	0.19	0.1366	100	0.22	0.2362	18	0.43	-0.0464	49	0.58	-0.0484	102	0.08	0.0019	56	0.46	0.1366	100	0.22	0.4084	74	0.08	0.4251	40	0.19	0.4251	40	0.19	0.4251	40	0.19	0.4251	40	0.19	0.4251	40
0.0363	65	0.28	-0.0433	120	0.55	0.0363	65	0.28	0.4076	41	0.08	0.4251	40	0.19	0.1366	100	0.22	0.2362	18	0.43	-0.0464	49	0.58	-0.0484	102	0.08	0.0019	56	0.46	0.1366	100	0.22	0.4084	74	0.08	0.4251	40	0.19	0.4251	40	0.19	0.4251	40	0.19	0.4251	40	0.19	0.4251	40
-0.0433	120	0.55	-0.0484	102	0.08	0.0363	65	0.28	0.3167	41	0.46	0.4251	40	0.19	0.0363	65	0.28	0.2362	18	0.43	-0.0345	134	0.42	-0.0484	102	0.08	0.0019	56	0.46	0.4251	40	0.19	0.0589	97	0.49	0.1366	100	0.22	-0.0464	49	0.58	0.4251	40	0.19	0.4251	40	0.19	0.4172	96
-0.0433	120	0.55	0.4084	74	0.08	0.1366	100	0.22	0.3167	41	0.46	0.4251	40	0.19	0.0325	93	0.26	0.4251	40	0.19	0.0589	97	0.49	-0.0484	102	0.08	0.1366	100	0.22	-0.0433	120	0.55	-0.0433	120	0.55	0.4172	96	0.22	0.0589	97	0.49	0.4084	74	0.08	0.4251	40	0.19	0.4076	41
0.0589	97	0.49	0.0019	56	0.46	0.4251	40	0.19	0.4251	40	0.19	0.4251	40	0.19	-0.0484	102	0.08	0.2362	18	0.43	-0.1233	106	0.73	0.0549	66	0.14	0.0549	66	0.14	0.4251	40	0.19	-0.0433	120	0.55	0.4172	96	0.22	0.1366	100	0.22	0.4251	40	0.19	0.4251	40	0.19	0.4076	41
0.0589	97	0.49	0.0019	56	0.46	0.4251	40	0.19	0.4251	40	0.19	0.4251	40	0.19	-0.0484	102	0.08	0.2362	18	0.43	-0.1233	106	0.73	0.0549	66	0.14	0.0019	56	0.46	0.4251	40	0.19	-0.0433	120	0.55	0.4172	96	0.22	0.1366	100	0.22	0.4251	40	0.19	0.4251	40	0.19	0.4076	41
0.0589	97	0.49	0.0363	65	0.28	0.4251	40	0.19	0.4251	40	0.19	0.4251	40	0.19	-0.0484	102	0.08	0.2362	18	0.43	-0.1233	106	0.73	0.0549	66	0.14	0.0019	56	0.46	0.1747	94	0.38	-0.0433	120	0.55	0.4084	74	0.08	0.1366	100	0.22	0.4251	40	0.19	0.4251	40	0.19	0.4076	41
0.0589	97	0.49	0.0589	97	0.49	-0.0484	102	0.08	0.4076	41	0.08	0.4251	40	0.19	0.1366	100	0.22	0.2362	18	0.43	-0.1233	106	0.73	0.0549	66	0.14	0.0019	56	0.46	0.4084	74	0.08	-0.0433	120	0.55	0.4251	40	0.19	0.4084	74	0.08	0.4251	40	0.19	0.4251	40	0.19	-0.0464	49
0.0589	97	0.49	0.4084	74	0.08	-0.0484	102	0.08	0.2362	18	0.43	0.4084	74	0.08	0.0019	56	0.46	0.4076	41	0.08	0.0589	97	0.49	-0.1233	106	0.73	0.0019	56	0.46	0.1366	100	0.22	0.1366	100	0.22	0.4084	74	0.08	0.4084	74	0.08	0.4172	96	0.22	0.4251	40	0.19	0.1366	100
0.0589	97	0.49	0.4084	74	0.08	-0.0484	102	0.08	0.3167	41	0.46	0.4084	74	0.08	0.1366	100	0.22	0.4076	41	0.08	0.0589	97	0.49	-0.1233	106	0.73	0.0589	97	0.49	0.1366	100	0.22	0.1366	100	0.22	0.4084	74	0.08	0.4084	74	0.08	0.4172	96	0.22	0.4251	40	0.19	0.4084	74
0.0589	97	0.49	0.4084	74	0.08	-0.0484	102	0.08	0.3167	41	0.46	0.4084	74	0.08	0.1366	100	0.22	0.4076	41	0.08	0.0589	97	0.49	-0.1233	106	0.73	0.0589	97	0.49	0.4084	74	0.08	0.1366	100	0.22	0.4084	74	0.08	0.4084	74	0.08	0.4172	96	0.22	0.4251	40	0.19	0.4084	74
0.0589	97	0.49	0.4084	74	0.08	0.4251	40	0.19	0.4251	40	0.19	0.4251	40	0.19	0.1366	100	0.22	0.2362	18	0.43	-0.1233	106	0.73	-0.0345	134	0.42	0.0019	56	0.46	0.4251	40	0.19	-0.0433	120	0.55	0.4172	96	0.22	0.1366	100	0.22	0.4251	40	0.19	0.4251	40	0.19	0.4076	41
0.0589	97	0.49	0.4084	74	0.08	0.4084	74	0.08	0.4076	41	0.08	0.4251	40	0.19	0.1366	100	0.22	0.2362	18	0.43	0.0549	66	0.14	-0.0484	102	0.08	0.0019	56	0.46	0.4084	74	0.08	-0.0433	120	0.55	0.2362	18	0.43	0.4084	74	0.08	0.4251	40	0.19	0.4251	40	0.19	0.1366	100
0.0589	97	0.49	0.4084	74	0.08	0.4084	74	0.08	0.4076	41	0.08	0.4251	40	0.19	0.0589	97	0.49	0.2362	18	0.43	0.0549	66	0.14	-0.0484	102	0.08	0.0019	56	0.46	0.4172	96	0.22	-0.0433	120	0.55	0.2362	18	0.43	0.4084	74	0.08	0.4251	40	0.19	0.4251	40	0.19	0.1366	100
0.0589	97	0.49	0.4084	74	0.08	0.4084	74	0.08	0.4076	41	0.08	0.4251	40	0.19	0.0589	97	0.49	0.2362	18	0.43	0.0549	66	0.14	-0.0484	102	0.08	0.0019	56	0.46	0.4084	74	0.08	-0.0433	120	0.55	0.4251	40	0.19	0.4084	74	0.08	0.4251	40	0.19	0.4251	40	0.19	0.1366	100
0.0589	97	0.49	0.3167	41	0.46	-0.1233	106	0.73	0.3167	41	0.46	0.4251	40	0.19	-0.0433	120	0.55	0.2362	18	0.43	-0.1233	106	0.73	0.0589	97	0.49	0.0019	56	0.46	-0.0484	102	0.08	0.1366	100	0.22	0.4251	40	0.19	0.4251	40	0.19	0.4251	40	0.19	0.0589	97	0.49	0.4251	40
0.0589	97	0.49	0.3167	41	0.46	-0.1233	106	0.73	0.3167	41	0.46	0.4251	40	0.19	-0.0433	120	0.55	0.2362	18	0.43	-0.1233	106	0.73	0.0589	97	0.49	0.0019	56	0.46	-0.0484	102	0.08	0.1366	100	0.22	0.4251	40	0.19	0.4251	40	0.19	0.4251	40	0.19	0.0589	97	0.49	0.4251	40
[truncated: 727 more columns]
