# Supplementary material for: Representation Learning for Class C G Protein-Coupled Receptors Classification
Source: Molecules. 2018 Mar 19;23(3):690. doi: 10.3390/molecules23030690 (PMC6017523; doi:10.3390/molecules23030690)
Supplement: Supplementary file 1 [file molecules-23-00690-s001.zip › SupplementaryMaterial/AlignmentFreeTransformations/AAcomp.csv]

1	6.23608	3.89755	3.11804	4.12027	5.45657	6.01336	2.44989	7.01559	4.67706	11.0245	1.67038	3.45212	5.67929	3.34076	3.45212	9.1314	6.4588	7.57238	1.78174	3.45212
1	6.34744	3.89755	3.2294	4.12027	5.34521	6.01336	2.33853	7.12695	4.67706	11.1359	1.67038	3.2294	5.56793	3.45212	3.56347	9.1314	6.34744	7.46102	1.78174	3.56347
1	7.5	3.26087	4.8913	4.67391	4.13043	5.21739	2.6087	7.06522	2.3913	10	1.95652	5	4.13043	2.6087	5.65217	8.15217	7.06522	8.15217	1.95652	3.58696
1	7.13624	3.05839	3.61446	6.8582	6.8582	6.20945	2.1316	7.50695	4.17053	8.89713	1.48285	4.54124	4.54124	4.7266	4.54124	9.08248	5.00463	5.37535	1.66821	2.595
1	7.13624	3.05839	3.52178	6.8582	6.8582	6.30213	2.03892	7.41427	4.17053	8.89713	1.39018	4.63392	4.54124	4.7266	4.54124	9.08248	5.00463	5.46803	1.66821	2.68767
1	6.70956	3.21691	3.67647	6.80147	7.07721	5.97426	2.02206	7.07721	4.31985	9.28309	0.827206	4.31985	4.59559	4.59559	4.31985	9.28309	5.60662	6.06618	1.65441	2.57353
1	7.69231	3.60273	3.89484	5.93963	6.52386	6.23174	1.94742	7.59494	4.96592	8.66602	1.16845	4.86855	4.18695	3.11587	4.77118	8.95813	6.13437	5.25803	1.46056	3.0185
1	6.51341	3.44828	2.93742	6.76884	7.40741	6.3857	2.42656	6.89655	4.34227	9.06769	1.53257	4.46999	4.85313	4.98084	4.34227	9.1954	5.23627	5.23627	1.53257	2.42656
1	7.09677	3.31797	3.59447	6.82028	6.91244	6.08295	2.11982	7.18894	4.3318	8.75576	1.19816	4.3318	5.16129	4.23963	4.42396	9.30876	5.52995	5.43779	1.65899	2.48848
1	6.7718	3.24675	3.71058	6.86456	7.05009	6.02968	2.04082	7.14286	4.35993	9.09091	0.834879	4.35993	4.54545	4.54545	4.35993	9.27644	5.56586	5.93692	1.66976	2.5974
1	7.04356	3.15107	3.61446	6.95088	6.67285	6.11677	2.22428	7.32159	4.07785	8.98981	1.57553	4.44856	4.44856	4.63392	4.63392	9.54588	4.91196	5.37535	1.57553	2.68767
1	7.5543	3.11615	3.305	7.17658	7.17658	5.85458	1.88857	6.98772	4.53258	8.68744	1.03872	5.66572	4.53258	3.02172	4.43815	9.91501	5.38244	5.57129	1.60529	2.54958
1	7.58483	3.19361	3.59281	6.68663	6.88623	5.88822	1.99601	7.58483	3.99202	8.88224	1.49701	4.19162	4.79042	4.99002	4.59082	9.28144	5.18962	5.18962	1.59681	2.39521
1	6.86456	3.24675	3.71058	6.86456	7.05009	5.93692	2.13358	7.05009	4.45269	9.18367	0.834879	4.35993	4.54545	4.54545	4.1744	9.27644	5.56586	5.93692	1.66976	2.5974
1	7.34884	3.16279	3.62791	6.97674	6.97674	6.4186	1.95349	7.44186	4.09302	8.93023	1.30233	4	5.48837	3.90698	4.74419	9.2093	5.2093	5.11628	1.5814	2.51163
1	6.73527	3.18054	3.64827	6.82881	6.82881	6.54818	1.96445	7.57717	4.77081	8.69972	1.12254	4.86436	4.30309	4.02245	4.39663	9.82226	5.145	5.23854	1.59027	2.71282
1	7.99632	2.94118	3.76838	6.61765	6.89338	7.99632	2.02206	6.43382	3.67647	8.63971	0.735294	4.13603	6.52574	2.66544	5.97426	8.63971	4.87132	5.51471	1.74632	2.20588
1	7.01107	3.22878	3.50554	6.91882	7.01107	6.08856	2.12177	7.19557	4.33579	8.76384	1.19926	4.33579	4.42804	4.98155	4.5203	9.31734	5.4428	5.4428	1.56827	2.58303
1	6.65499	2.71454	4.72855	4.72855	5.34151	4.55342	1.83888	6.21716	4.81611	8.05604	1.83888	7.35552	4.46585	2.97723	4.46585	9.45709	7.70578	6.91769	1.66375	3.50263
1	7.17658	3.21058	3.39943	7.17658	7.08215	6.32672	1.983	7.17658	4.53258	8.59301	1.03872	5.28801	4.72144	2.92729	4.43815	9.63173	5.57129	5.47686	1.60529	2.644
1	6.79522	3.39761	3.48944	6.97888	7.16253	6.06061	2.0202	7.16253	4.0404	8.99908	1.28558	4.13223	4.77502	4.49954	4.49954	9.27456	5.87695	5.50964	1.56107	2.47934
1	6.01358	3.49176	3.78274	6.49855	6.30456	6.20757	2.23084	7.75946	5.33463	8.34142	1.64888	4.65567	3.68574	3.29777	3.97672	9.21435	6.40155	6.11057	1.4549	3.58875
1	6.80147	3.21691	3.58456	6.70956	7.07721	6.06618	2.11397	7.07721	4.41176	9.375	0.827206	4.31985	4.50368	4.59559	4.13603	9.28309	5.60662	6.06618	1.65441	2.57353
1	6.86456	3.24675	3.61781	6.7718	7.05009	6.12245	2.13358	7.14286	4.45269	9.18367	0.834879	4.35993	4.45269	4.54545	4.1744	9.27644	5.56586	5.93692	1.66976	2.5974
1	6.8582	3.4291	3.52178	7.04356	7.04356	6.11677	2.03892	7.22892	4.07785	8.89713	1.2975	4.17053	4.7266	4.44856	4.54124	9.26784	5.83874	5.37535	1.57553	2.50232
1	5.70175	3.39912	4.60526	5.26316	6.35965	6.14035	1.86404	7.23684	5.59211	9.86842	2.08333	4.05702	4.16667	3.07018	3.83772	8.11404	5.92105	7.67544	1.64474	3.39912
1	5.67227	1.68067	5.2521	6.72269	5.67227	5.2521	2.73109	7.98319	5.2521	6.93277	2.52101	5.2521	4.20168	2.52101	4.20168	7.56303	6.72269	7.56303	1.89076	4.41176
1	6.14035	3.39912	4.60526	5.48246	6.35965	5.8114	1.42544	7.34649	5.8114	9.75877	2.52193	4.38596	4.38596	2.63158	3.50877	7.78509	6.0307	7.23684	1.64474	3.72807
1	5.70801	3.29308	4.17124	6.03732	6.25686	6.03732	1.64654	6.91548	6.25686	9.54995	2.30516	4.50055	4.17124	2.19539	3.62239	8.12294	6.36663	7.68386	1.427	3.73216
1	5.70801	3.29308	4.17124	6.03732	6.25686	6.03732	1.64654	6.91548	6.25686	9.54995	2.30516	4.50055	4.17124	2.19539	3.62239	8.12294	6.36663	7.68386	1.427	3.73216
1	5.70175	3.28947	4.60526	5.48246	6.35965	5.92105	1.86404	7.56579	5.48246	10.0877	2.08333	4.27632	4.27632	2.96053	3.72807	8.00439	5.92105	7.34649	1.64474	3.39912
1	6.45514	3.17287	4.814	6.23632	6.01751	6.34573	1.53173	7.87746	5.47046	9.62801	1.75055	3.93873	3.71991	2.62582	4.04814	7.33042	5.79869	7.33042	1.53173	4.37637
1	4.99391	3.16687	4.7503	5.84653	6.45554	5.48112	1.46163	7.67357	6.45554	9.1352	2.19245	4.01949	4.5067	2.19245	3.89769	8.64799	6.21194	7.42996	1.33983	4.14129
1	5.89569	3.1746	4.7619	5.21542	6.46259	5.66893	1.47392	7.48299	5.89569	9.52381	2.38095	4.42177	4.42177	2.49433	3.62812	8.04989	6.12245	7.48299	1.5873	3.85488
1	5.58931	3.03767	4.37424	5.71081	5.58931	5.22479	1.8226	8.26245	6.68287	9.35601	1.94411	4.37424	4.37424	2.18712	3.6452	7.53341	6.68287	7.77643	1.45808	4.37424
1	6.31068	3.03398	4.85437	5.46117	5.9466	5.9466	1.45631	7.40291	6.31068	9.95146	2.06311	4.36893	3.8835	2.42718	3.03398	7.64563	6.67476	7.40291	1.45631	4.36893
1	4.97573	3.03398	4.49029	5.82524	6.06796	5.9466	2.06311	8.13107	5.82524	9.10194	1.57767	4.61165	4.36893	2.18447	3.64078	7.88835	6.67476	8.49515	1.57767	3.51942
1	5.33981	3.39806	4.36893	5.82524	5.82524	6.18932	1.57767	7.40291	5.9466	10.1942	2.06311	4.00485	4.12621	2.42718	3.51942	8.13107	6.67476	7.88835	1.33495	3.76214
1	4.8478	2.93123	4.05862	5.18602	6.5389	5.74972	2.25479	8.00451	6.20068	9.80834	2.36753	4.2841	4.05862	2.36753	4.2841	7.32807	6.76437	7.21533	1.46561	4.2841
1	4.85437	3.03398	4.73301	5.82524	5.9466	5.82524	1.82039	8.49515	5.9466	8.73786	1.82039	4.36893	4.24757	2.18447	4.00485	8.00971	6.43204	8.37379	1.57767	3.76214
1	5.70388	3.39806	4.36893	5.9466	5.58252	5.70388	1.94175	8.13107	6.06796	9.95146	2.06311	4.00485	4.49029	2.18447	3.39806	8.25243	6.31068	7.28155	1.33495	3.8835
1	4.85437	3.15534	4.73301	5.58252	6.06796	6.06796	1.94175	8.00971	5.82524	8.98058	1.45631	4.49029	4.24757	2.30583	3.76214	8.00971	6.91748	8.49515	1.57767	3.51942
1	6.0307	3.28947	4.27632	6.0307	6.14035	6.25	1.53509	7.67544	5.70175	9.42982	1.75439	4.05702	3.72807	2.63158	4.27632	7.89474	5.92105	7.56579	1.86404	3.94737
1	6.25686	3.18332	4.50055	5.92755	5.92755	6.58617	1.53677	8.12294	5.3787	9.54995	1.86608	3.62239	3.9517	2.63447	4.39078	7.46432	6.14709	7.13502	1.64654	4.17124
1	7.81065	2.84024	4.26036	5.44379	6.62722	5.91716	1.42012	8.7574	5.79882	8.40237	1.6568	4.73373	3.90533	2.01183	3.43195	8.7574	6.98225	6.15385	1.6568	3.43195
1	6.36364	4.09091	3.48485	4.69697	4.84848	5.15152	2.72727	7.57576	4.84848	11.0606	2.42424	5.15152	4.09091	3.48485	4.69697	7.27273	5.30303	7.87879	1.51515	3.33333
2	4.81799	1.82013	3.96146	5.24625	6.53105	4.38972	2.24839	8.35118	6.10278	11.1349	1.82013	5.46039	3.31906	3.64026	4.60385	8.77944	5.56745	7.38758	1.606	3.21199
2	6.31383	2.13556	4.82823	5.84958	4.17827	4.27112	3.15692	6.22098	6.40669	9.47075	2.78552	4.92108	5.19963	2.97122	6.31383	7.70659	6.31383	6.03528	1.57846	3.34262
2	6.24442	2.05174	4.63872	5.61998	4.19269	4.90633	3.21142	6.06601	6.15522	9.27743	2.76539	4.72792	5.17395	3.38983	6.60125	7.85013	6.15522	6.15522	1.60571	3.21142
2	8.03511	1.28292	4.86158	6.1445	3.78123	6.75219	2.09318	4.59149	4.3214	9.18298	1.35044	4.25388	4.99662	2.83592	8.3052	10.8035	6.61715	6.61715	1.14787	2.02566
2	6.51163	1.97674	4.65116	6.16279	5	5.93023	2.09302	6.62791	5.11628	9.88372	3.25581	4.88372	4.53488	5	4.06977	5.93023	6.97674	6.27907	1.51163	3.60465
2	6.65163	2.59301	3.72041	5.86246	4.8478	5.74972	2.14205	6.87711	4.8478	11.8377	2.70575	4.2841	4.73506	5.07328	4.2841	5.63698	6.98985	6.5389	1.46561	3.15671
2	6.43275	2.10526	4.67836	5.84795	5.26316	5.84795	2.22222	6.90058	4.91228	9.94152	3.15789	4.5614	4.67836	4.67836	3.74269	6.08187	7.01754	6.54971	1.75439	3.62573
2	6.43204	2.18447	4.85437	5.9466	5.21845	5.70388	2.18447	6.91748	5.09709	9.8301	3.15534	4.73301	4.61165	4.85437	3.76214	5.9466	6.91748	6.43204	1.45631	3.76214
2	7.19895	2.09424	4.71204	5.2356	4.58115	5.36649	1.70157	7.19895	5.62827	10.0785	2.6178	4.84293	3.40314	4.97382	4.71204	6.5445	5.49738	7.98429	2.09424	3.53403
2	6.43564	2.10396	4.70297	5.19802	4.82673	5.94059	1.73267	8.16832	5.69307	9.77723	2.47525	4.20792	2.9703	4.33168	4.57921	7.79703	5.56931	7.42574	2.22772	3.83663
2	7.61155	1.9685	4.19948	6.82415	5.51181	5.77428	2.3622	7.74278	4.98688	9.71129	3.41207	3.01837	3.28084	4.46194	5.64304	6.82415	4.98688	6.03675	2.23097	3.41207
2	7.34788	2.06659	4.3628	5.97015	4.01837	5.16648	1.37773	6.88863	5.28129	9.41447	2.41102	4.82204	4.70723	3.09989	5.51091	7.23307	6.42939	8.26636	2.1814	3.44432
2	7.97619	2.2619	4.28571	5.95238	4.28571	6.19048	1.90476	7.02381	5	10.119	2.7381	3.57143	3.80952	4.52381	5.2381	6.07143	6.42857	7.38095	2.02381	3.21429
2	8.08561	2.25922	4.28062	6.06421	4.28062	6.06421	2.14031	7.01546	4.87515	10.107	2.61593	3.56718	3.80499	4.39952	5.23187	6.06421	6.53983	7.37218	2.0214	3.21046
2	8.12425	2.27001	3.94265	6.21266	4.30108	6.21266	1.91159	6.57109	5.37634	10.1553	2.86738	3.46476	3.94265	4.42055	4.89845	6.09319	6.57109	7.40741	2.03106	3.22581
2	7.31995	2.00708	4.84061	5.549	4.2503	8.02834	1.41677	7.08383	5.43093	9.79929	2.47934	4.48642	3.06966	4.2503	5.07674	7.20189	4.84061	7.55608	1.88902	3.42385
2	7.58123	2.04573	4.81348	4.45247	3.85078	6.25752	2.04573	5.5355	4.69314	9.86763	2.16606	5.17449	4.45247	4.21179	6.73887	8.18291	6.13718	6.73887	2.16606	2.88809
2	8.19477	2.25653	4.3943	6.05701	4.27553	6.17577	2.13777	6.7696	4.75059	10.095	2.73159	3.44418	3.80048	4.3943	5.22565	6.53207	6.4133	7.12589	2.019	3.20665
2	8.4223	2.25386	4.27046	6.04982	4.27046	6.04982	2.13523	6.99881	4.86358	10.083	2.60973	3.55872	3.79597	4.38909	5.21945	6.04982	6.52432	7.23606	2.01661	3.20285
2	7.7193	2.22222	4.32749	6.43275	4.21053	5.96491	1.87135	7.36842	5.02924	10.0585	2.69006	3.85965	3.62573	4.21053	5.02924	6.19883	6.66667	7.48538	1.9883	3.04094
2	7.70142	2.48815	4.2654	6.27962	4.14692	6.27962	1.89573	7.22749	4.85782	10.1896	2.72512	3.90995	4.02844	4.02844	5.21327	5.6872	6.75355	7.22749	2.01422	3.08057
2	7.43741	2.50368	4.27099	7.36377	4.05007	5.59647	1.91458	5.22828	6.11193	8.3947	2.65096	3.60825	4.93373	5.37555	5.6701	7.58468	6.2592	5.81738	1.54639	3.68189
2	8.18713	2.5731	4.09357	6.08187	4.32749	6.19883	1.9883	6.90058	4.79532	10.1754	2.80702	3.50877	3.97661	4.32749	5.02924	6.19883	6.31579	7.1345	1.9883	3.39181
2	8.0891	2.4619	4.10317	6.21336	4.10317	6.44783	1.99297	6.91676	4.9238	9.96483	2.57913	3.98593	3.75147	4.10317	5.15826	6.09613	6.56506	7.50293	1.99297	3.04807
2	7.92899	2.36686	4.61538	5.79882	4.14201	5.79882	2.24852	6.98225	5.08876	10.2959	2.60355	3.5503	3.90533	4.14201	5.56213	6.0355	6.74556	7.10059	2.01183	3.07692
2	8.19477	2.25653	4.27553	6.05701	4.27553	6.17577	2.13777	7.00713	4.75059	10.095	2.61283	3.56295	3.91924	4.51306	5.22565	6.05701	6.4133	7.24466	2.019	3.20665
2	8.01068	2.13618	4.13885	6.40854	4.27236	4.93992	2.00267	7.0761	5.07343	9.74633	2.67023	3.73832	3.33778	4.40587	5.60748	6.27503	6.94259	7.61015	2.00267	3.60481
2	6.56506	2.22743	4.68933	6.3306	4.9238	5.6272	1.52403	7.62016	6.3306	9.96483	2.22743	4.33763	3.63423	4.10317	4.68933	6.79953	5.50996	6.56506	2.34467	3.98593
2	6.71581	1.7199	4.5045	5.15971	4.0131	4.7502	4.0131	5.40541	5.24161	7.94431	2.7027	4.4226	4.914	5.48731	5.81491	9.25471	6.30631	6.96151	1.4742	3.1941
2	6.72131	1.72131	4.5082	5.08197	4.01639	4.7541	4.01639	5.4918	5.2459	7.95082	2.62295	4.42623	4.91803	5.4918	5.81967	9.2623	6.31148	6.96721	1.47541	3.19672
2	6.72131	1.72131	4.5082	5.08197	4.01639	4.7541	4.01639	5.40984	5.2459	7.95082	2.70492	4.42623	4.91803	5.4918	5.81967	9.2623	6.31148	6.96721	1.47541	3.19672
2	7.22311	1.60514	4.33387	6.58106	4.01284	5.53772	3.04976	6.34029	5.45746	7.78491	2.48796	3.77207	4.73515	3.04976	6.66132	9.87159	7.14286	6.01926	1.04334	3.29053
2	7.05521	1.91718	4.1411	5.59816	3.60429	5.52147	3.22086	4.98466	5.67485	8.43558	2.22393	5.06135	4.67791	3.83436	5.44479	10.8896	6.74847	6.59509	1.38037	2.9908
2	6.88817	1.62075	4.29498	5.34846	3.80875	5.10535	3.97083	5.59157	5.18639	7.94165	2.51216	4.45705	4.61912	5.51053	6.0778	9.07618	6.40194	6.88817	1.53971	3.16045
2	6.87961	1.8018	4.4226	5.24161	4.095	4.8321	4.0131	5.40541	5.15971	7.94431	2.7027	4.3407	4.914	5.15971	5.89681	9.50041	6.22441	6.87961	1.3923	3.1941
2	6.90222	1.72555	4.43714	5.25883	4.02629	4.84799	4.02629	5.42317	5.17666	7.97042	2.71159	4.2728	4.93016	5.17666	5.91619	9.44947	6.24486	6.90222	1.39688	3.2046
2	7.22394	1.75439	4.95356	4.95356	4.12797	6.39835	2.99278	6.70795	5.15996	7.53354	2.57998	4.02477	5.36636	4.12797	5.77915	8.15273	6.70795	6.81115	1.34159	3.30237
2	6.56814	1.80624	4.18719	5.25452	3.94089	4.10509	4.02299	5.74713	5.41872	8.21018	2.62726	4.18719	4.5156	6.65025	5.74713	8.45649	7.22496	6.81445	1.31363	3.20197
2	6.53061	1.79592	4.32653	5.14286	3.91837	4.32653	3.91837	5.79592	5.38776	8	2.44898	4.40816	4.57143	6.85714	5.71429	8.32653	7.26531	6.77551	1.30612	3.18367
2	7.14286	1.59915	4.47761	5.65032	4.79744	4.58422	3.51812	5.75693	4.90405	9.59488	2.98507	3.94456	4.371	5.75693	5.11727	6.5032	5.97015	8.10235	1.81237	3.41151
2	7.69231	1.71849	4.25532	4.50082	4.00982	4.82815	3.60065	5.64648	4.58265	7.85597	2.78232	4.25532	4.99182	4.99182	6.71031	9.49264	6.46481	6.79214	1.63666	3.19149
2	6.83903	1.75146	4.25354	5.17098	4.00334	4.33695	4.08674	5.7548	5.42118	7.83987	2.75229	4.58716	4.67056	5.17098	5.8382	8.67389	7.25605	7.00584	1.41785	3.16931
2	6.66667	1.64609	4.36214	5.34979	3.78601	4.19753	3.7037	6.00823	5.26749	8.55967	2.30453	4.77366	4.77366	4.77366	6.00823	8.55967	7.3251	7.2428	1.39918	3.29218
2	6.76447	1.62999	4.40098	5.21597	4.15648	4.72698	3.99348	5.37897	5.13447	7.82396	2.68949	4.31948	4.97148	5.86797	5.86797	9.37245	6.11247	6.92747	1.54849	3.09698
2	6.72131	1.63934	4.5082	5.16393	3.93443	4.7541	4.01639	5.40984	5.16393	7.95082	2.70492	4.42623	4.91803	5.40984	5.90164	9.34426	6.22951	6.96721	1.55738	3.27869
2	6.54129	1.79886	4.25184	5.47833	3.84301	4.33361	3.76124	5.5601	5.15127	8.01308	2.53475	4.41537	4.98774	5.96893	5.8054	8.83074	6.78659	7.27719	1.47179	3.18888
2	4.44444	1.72043	4.87455	5.44803	4.01434	5.87814	2.50896	6.59498	6.73835	8.02867	2.00717	5.08961	4.08602	6.30824	5.08961	9.82079	6.23656	5.94982	1.29032	3.87097
2	8.58238	1.22605	3.29502	4.67433	3.5249	6.36015	2.75862	5.44061	3.5249	10.8046	1.68582	3.5249	5.6705	4.5977	6.7433	9.96169	7.27969	6.36015	1.37931	2.60536
2	8.35249	1.22605	3.29502	4.67433	3.5249	6.28352	2.83525	5.44061	3.5249	10.8046	1.68582	3.5249	5.74713	4.5977	6.7433	9.88506	7.35632	6.59004	1.37931	2.52874
2	9.16667	1.36364	3.18182	4.77273	3.56061	6.43939	2.65152	5.07576	3.86364	10.8333	1.59091	3.10606	5.75758	4.77273	6.81818	9.54545	6.9697	6.66667	1.43939	2.42424
2	8.78533	1.22231	3.20856	4.58365	3.43774	6.5699	2.82659	5.42399	3.51413	10.9244	1.68067	3.51413	5.88235	4.43086	6.79908	10.0076	6.79908	6.41711	1.3751	2.5974
2	8.34598	1.44158	3.56601	4.47648	3.56601	5.00759	2.95903	5.61457	3.71775	11.0015	1.74507	3.64188	5.15933	4.55235	6.9044	9.63581	8.27011	6.52504	1.28983	2.57967
2	9.375	1.37195	3.5061	4.34451	3.5061	5.56402	2.82012	5.25915	3.5061	11.4329	2.05793	3.65854	5.18293	4.57317	6.78354	9.60366	7.16463	6.55488	1.29573	2.43902
2	8.58238	1.22605	3.21839	4.75096	3.5249	6.36015	2.75862	5.44061	3.5249	10.8812	1.91571	3.5249	5.90038	4.52107	6.7433	9.80843	7.04981	6.36015	1.37931	2.52874
2	10.1246	1.40187	3.34891	4.51713	3.73832	5.76324	2.72586	5.06231	3.50467	11.838	2.02492	3.8162	5.21807	5.06231	6.38629	8.95639	6.7757	6.15265	1.24611	2.33645
2	8.02701	1.42536	3.45086	4.27607	3.67592	4.95124	2.47562	6.07652	3.82596	10.9527	1.95049	4.12603	5.02626	5.92648	6.45161	10.3526	7.35184	5.62641	1.35034	2.70068
2	8.50575	1.22605	3.29502	4.67433	3.44828	6.28352	2.83525	5.44061	3.5249	10.9579	1.83908	3.5249	5.74713	4.52107	6.81992	10.1149	6.97318	6.36015	1.37931	2.52874
2	9.47003	1.21633	3.2146	4.43093	3.73588	5.90791	2.69331	5.4735	3.30148	11.0339	1.91138	3.47524	5.38662	4.51781	6.77672	9.29626	6.8636	6.95048	1.56386	2.78019
2	9.71302	1.3245	3.53201	4.85651	3.45843	5.88668	3.16409	5.29801	3.23767	11.2583	1.766	3.09051	5.51876	4.70935	6.84327	9.63944	6.6961	6.2546	1.47167	2.28109
2	7.31707	2.07317	5.2439	5.36585	4.26829	6.21951	1.95122	7.31707	5.85366	10.6098	2.80488	4.5122	3.41463	3.78049	4.39024	6.34146	5.4878	7.56098	2.07317	3.41463
2	8.00745	2.23464	3.35196	6.70391	3.72439	7.44879	1.8622	3.91061	5.77281	11.7318	2.23464	2.97952	4.09683	5.21415	6.70391	6.89013	5.77281	6.70391	2.60708	2.04842
2	5.34521	1.3363	3.56347	6.23608	4.23163	6.68151	2.22717	5.79065	6.01336	12.0267	2.00445	3.34076	4.67706	4.00891	5.12249	9.35412	5.56793	6.90423	2.44989	3.11804
2	5.74468	1.91489	4.25532	4.89362	4.46809	6.06383	1.91489	7.23404	5.53191	10.4255	2.76596	4.46809	6.17021	4.3617	5.31915	7.44681	6.38298	5.95745	1.70213	2.97872
2	5.73858	1.91286	4.2508	4.88842	4.14453	6.16366	1.91286	7.22635	5.73858	10.5207	2.76302	4.88842	6.26993	4.46334	4.99469	7.01382	6.3762	5.84485	1.59405	3.29437
2	5.74468	1.91489	4.25532	4.89362	4.57447	6.06383	1.91489	7.23404	5.53191	10.4255	2.76596	4.46809	6.17021	4.3617	5.31915	7.44681	6.38298	5.95745	1.70213	2.87234
2	5.08083	1.96305	5.08083	4.84988	5.31178	6.23557	1.96305	7.50577	6.12009	8.42956	3.23326	6.35104	4.27252	4.50346	5.54273	6.00462	6.23557	6.69746	1.50115	3.11778
2	5.59701	1.86567	4.60199	5.34826	4.72637	6.09453	1.61692	7.71144	6.46766	9.82587	2.73632	5.59701	3.60697	4.85075	4.60199	6.21891	7.08955	6.09453	1.61692	3.73134
2	6.38298	1.91489	4.89362	4.46809	4.68085	6.2766	2.23404	8.29787	6.38298	9.3617	2.76596	5	4.46809	5	3.93617	6.2766	6.91489	6.06383	1.38298	3.29787
2	5.85106	1.91489	4.25532	4.89362	4.46809	6.06383	1.91489	7.23404	5.42553	10.4255	2.76596	4.46809	6.17021	4.3617	5.42553	7.55319	6.2766	5.95745	1.59574	2.97872
2	5.73248	1.91083	4.24628	4.88323	4.14013	6.26327	2.01699	7.21868	5.62633	10.5096	2.76008	4.67091	6.36943	4.4586	5.09554	7.00637	6.36943	5.83864	1.59236	3.29087
2	5.10689	2.3753	4.86936	4.86936	4.27553	5.22565	2.3753	7.48219	6.29454	9.02613	2.85036	5.10689	4.63183	4.63183	5.46318	7.24466	7.12589	6.17577	1.54394	3.32542
2	6.38978	1.59744	6.92226	4.57934	5.21832	6.38978	2.02343	6.17678	5.53781	7.77423	3.62087	5.11182	4.25985	3.08839	3.94036	7.56124	7.24175	7.24175	1.70394	3.62087
2	5.29412	2.23529	4.70588	5.05882	4.58824	5.76471	2	7.76471	7.17647	8.94118	3.17647	5.64706	4	4.35294	4.35294	7.17647	6.35294	6.11765	1.64706	3.64706
2	6.3358	1.79514	4.54065	4.75185	4.64625	6.1246	1.90074	7.28617	5.70222	10.1373	2.85111	5.17423	5.27983	4.43506	5.06864	7.70855	6.01901	5.49102	1.37276	3.37909
2	5.34759	2.24599	5.24064	5.02674	5.02674	5.88235	2.03209	7.48663	5.5615	8.87701	3.42246	5.7754	4.17112	4.49198	5.66845	6.73797	5.88235	6.41711	1.49733	3.20856
2	7.5028	2.35162	4.47928	4.59127	5.93505	5.93505	2.57559	7.83875	4.70325	9.63046	2.57559	5.37514	3.24748	3.24748	4.03135	7.61478	6.94289	6.60694	1.2318	3.58343
2	6.44491	1.97505	4.7817	4.5738	4.7817	6.44491	2.079	7.58836	6.23701	9.25156	2.7027	4.88565	4.88565	4.9896	4.26195	6.75676	6.65281	5.92516	1.4553	3.3264
2	5.53633	2.19146	4.38293	4.95963	4.84429	6.22837	2.07612	7.38178	5.99769	9.34256	2.76817	5.19031	4.61361	4.72895	5.19031	6.92042	6.80507	5.99769	1.61476	3.22953
2	5.4678	2.18712	4.25273	4.98177	4.73876	6.07533	2.30863	7.2904	6.07533	9.47752	2.91616	5.10328	4.49575	4.86027	4.61725	7.04739	6.68287	6.31835	1.70109	3.40219
2	5.33769	1.96078	4.90196	5.22876	4.3573	6.10022	1.74292	7.62527	6.20915	9.69499	2.94118	5.66449	4.57516	4.24837	4.46623	7.51634	6.20915	5.99129	1.85185	3.37691
2	5.38922	2.15569	4.5509	4.91018	4.5509	5.86826	2.15569	7.54491	5.86826	9.34132	2.75449	5.38922	4.31138	5.02994	4.91018	6.94611	6.94611	6.34731	1.55689	3.47305
2	5.53398	2.42718	6.31068	6.60194	4.85437	4.85437	2.03883	7.08738	4.95146	8.73786	3.30097	4.95146	4.36893	1.5534	4.36893	8.73786	6.69903	6.79612	1.65049	4.17476
2	6.75944	2.38569	5.76541	5.4672	5.666	5.96421	2.08748	6.46123	4.77137	9.04573	2.98211	6.06362	4.27435	1.88867	4.57256	6.75944	5.96421	7.45527	1.59046	4.07555
2	5.83333	2.02381	4.16667	5.2381	4.52381	5.95238	2.14286	7.02381	5.95238	9.28571	2.7381	4.88095	4.64286	4.88095	5.95238	6.66667	6.90476	6.30952	1.42857	3.45238
2	5.61941	2.04342	5.10856	4.5977	4.34227	5.61941	2.17114	7.91826	5.74713	9.45083	2.80971	4.72542	6.00255	4.21456	4.5977	6.89655	6.3857	6.51341	1.53257	3.7037
2	5.81778	2.5247	4.06147	5.15917	4.28101	5.81778	2.19539	7.02525	6.25686	9.11087	2.85401	4.82986	4.28101	4.82986	5.70801	7.35456	7.24479	6.03732	1.53677	3.07355
2	5.50351	2.10773	4.68384	5.15222	4.56674	5.7377	2.22482	7.25995	5.9719	10.0703	2.69321	5.15222	4.33255	4.68384	4.91803	6.90867	6.55738	6.32319	1.52225	3.62998
2	4.92476	2.18878	4.51436	5.33516	4.37756	5.88235	2.18878	8.07114	5.88235	9.30233	3.00958	5.47196	4.10397	4.78796	4.92476	7.11354	7.11354	6.01915	1.50479	3.28317
2	5.56793	2.00445	4.45434	5.12249	4.45434	5.902	2.00445	7.46102	5.67929	10.0223	2.89532	5.12249	4.5657	4.67706	5.01114	7.01559	6.68151	6.34744	1.55902	3.45212
2	6.63507	1.30332	3.79147	6.3981	4.38389	6.51659	2.36967	5.6872	5.56872	10.3081	2.1327	3.5545	5.80569	3.5545	5.56872	8.05687	5.80569	6.75355	2.48815	3.31754
2	5.83333	1.97917	4.27083	6.35417	4.27083	6.97917	2.08333	5.83333	5.625	10.3125	1.875	3.54167	5.20833	3.75	5.83333	7.91667	6.14583	6.5625	2.29167	3.33333
2	6.22914	1.66852	4.00445	6.67408	4.22692	6.78532	2.00222	5.89544	5.56174	10.4561	2.00222	3.78198	5.33927	3.67075	5.89544	7.45273	6.11791	6.45161	2.33593	3.44828
2	6.22986	2.04082	4.40387	6.12245	4.40387	7.19656	1.9334	5.90763	5.58539	10.4189	1.9334	3.7594	5.04834	3.43716	5.47798	7.62621	6.12245	6.55209	2.36305	3.43716
2	6.22837	2.24913	5.19031	6.05536	4.15225	7.43945	2.07612	5.70934	5.36332	8.47751	1.90311	3.63322	5.53633	3.46021	6.22837	7.61246	6.57439	6.05536	2.42215	3.63322
2	6.22837	2.24913	5.19031	6.05536	4.15225	7.43945	2.07612	5.70934	5.36332	8.47751	1.90311	3.63322	5.53633	3.46021	6.22837	7.61246	6.57439	6.05536	2.42215	3.63322
2	6.22837	2.24913	5.19031	6.05536	4.15225	7.43945	2.07612	5.70934	5.36332	8.47751	1.90311	3.63322	5.53633	3.46021	6.22837	7.61246	6.57439	6.05536	2.42215	3.63322
2	6.22837	2.24913	5.19031	6.05536	4.15225	7.43945	2.07612	5.70934	5.36332	8.47751	1.90311	3.63322	5.53633	3.46021	6.22837	7.61246	6.57439	6.05536	2.42215	3.63322
2	6.22837	2.24913	5.19031	6.05536	4.15225	7.43945	2.07612	5.70934	5.36332	8.47751	1.90311	3.63322	5.53633	3.46021	6.22837	7.61246	6.57439	6.05536	2.42215	3.63322
2	6.22837	2.24913	5.19031	6.05536	4.15225	7.43945	2.07612	5.70934	5.36332	8.47751	1.90311	3.63322	5.53633	3.46021	6.22837	7.61246	6.57439	6.05536	2.42215	3.63322
2	6.22837	2.24913	5.19031	6.05536	4.15225	7.43945	2.07612	5.70934	5.36332	8.47751	1.90311	3.63322	5.53633	3.46021	6.22837	7.61246	6.57439	6.05536	2.42215	3.63322
2	6.34441	1.81269	3.92749	6.0423	4.68278	6.94864	2.41692	5.58912	5.74018	9.96979	2.1148	3.47432	5.89124	3.32326	4.53172	7.85498	6.19335	6.64653	3.17221	3.32326
2	5.83333	1.97917	4.16667	6.45833	4.27083	6.97917	2.08333	5.52083	5.625	10.4167	1.875	3.54167	5.20833	3.75	5.83333	7.91667	6.25	6.66667	2.29167	3.33333
2	6.03538	1.97711	4.26639	6.34755	4.26639	6.9719	2.08117	5.7232	5.51509	10.4058	1.87305	3.64204	5.41103	3.7461	5.93132	7.70031	6.03538	6.45161	2.28928	3.32986
2	6.58199	1.38568	4.04157	6.23557	4.04157	7.27483	2.54042	5.31178	5.08083	10.2771	2.07852	4.04157	5.77367	3.69515	5.54273	7.96767	5.54273	7.04388	2.30947	3.23326
2	6.63507	1.18483	3.79147	6.3981	4.38389	6.51659	2.36967	5.6872	5.56872	10.3081	2.1327	3.5545	5.80569	3.5545	5.56872	8.17536	5.80569	6.75355	2.48815	3.31754
2	5.99593	2.03252	4.26829	6.50407	4.26829	7.0122	1.93089	5.4878	5.4878	10.2642	1.82927	3.35366	5.28455	3.76016	5.79268	8.13008	6.09756	6.80894	2.43902	3.25203
2	6.01604	1.3369	3.87701	6.68449	4.67914	6.14973	2.13904	6.28342	6.28342	10.2941	1.87166	3.74332	4.41176	3.74332	5.2139	8.42246	6.68449	6.28342	2.40642	3.47594
2	5.95358	2.01816	4.23814	6.45812	4.23814	6.96266	2.01816	5.44904	5.44904	10.1917	1.81635	3.43088	5.34813	3.7336	5.85267	8.17356	6.1554	6.86176	2.4218	3.22906
2	6.54545	1.33333	4	6.42424	4.36364	6.30303	2.42424	5.81818	5.69697	10.1818	2.06061	3.63636	5.57576	3.63636	5.57576	8.12121	5.93939	6.54545	2.42424	3.39394
2	6.18812	1.36139	3.9604	6.68317	4.45545	6.31188	2.10396	5.94059	5.81683	10.396	1.9802	3.83663	5.07426	3.71287	5.69307	8.04455	6.18812	6.43564	2.35149	3.46535
2	6.63507	1.30332	3.79147	6.3981	4.38389	6.51659	2.36967	5.56872	5.56872	10.3081	2.1327	3.5545	5.80569	3.5545	5.56872	8.05687	5.80569	6.87204	2.48815	3.31754
2	6.00815	2.24033	4.27699	6.00815	4.37882	6.51731	2.13849	5.19348	5.39715	9.77597	1.83299	3.25866	6.51731	3.66599	6.72098	8.14664	6.00815	6.51731	2.24033	3.15682
2	6.35324	1.52478	4.57433	6.09911	4.19314	6.09911	2.28717	5.97205	5.46379	11.817	2.03304	4.3202	3.81194	4.06607	5.59085	7.87802	6.09911	6.09911	2.1601	3.55781
2	5.42231	2.08551	3.96246	5.52659	3.54536	6.56934	1.77268	5.83942	6.46507	10.5318	2.29406	4.58811	5.52659	4.69239	5.00521	7.19499	5.83942	7.19499	2.18978	3.75391
2	7.94326	0.851064	5.67376	5.95745	4.96454	7.51773	0.851064	9.07801	3.12057	9.3617	3.12057	6.09929	4.39716	2.55319	3.97163	6.80851	5.39007	6.95035	1.56028	3.82979
2	6.4	1.33333	6.26667	5.2	4.66667	6.66667	1.46667	9.33333	3.86667	8.66667	3.6	5.6	3.46667	3.6	4	6.8	5.86667	7.6	1.46667	4.13333
2	9.538	1.93741	4.91803	4.61997	5.06706	6.40835	1.78838	5.36513	4.91803	9.09091	2.98063	4.47094	3.57675	5.36513	5.06706	7.45156	6.40835	5.2161	2.3845	3.42772
2	6.82493	1.03858	4.89614	4.30267	5.48961	5.63798	1.78042	7.71513	4.30267	9.05045	3.56083	4.74777	4.74777	3.41246	5.19288	6.82493	7.12166	7.71513	2.07715	3.56083
2	4.77032	1.94346	7.06714	4.77032	6.5371	5.12367	2.4735	8.65724	4.0636	8.48057	2.82686	4.0636	4.59364	2.82686	4.77032	8.30389	5.47703	8.83392	1.06007	3.35689
2	5.90062	1.24224	6.8323	5.12422	5.2795	4.96894	1.70807	9.31677	3.72671	9.78261	2.95031	3.41615	4.03727	3.41615	4.65839	7.91925	6.0559	8.85093	1.24224	3.57143
2	6.79191	1.44509	5.20231	4.76879	6.06936	5.49133	1.30058	6.21387	3.03468	10.6936	3.61272	4.19075	4.19075	3.61272	4.47977	7.36994	7.51445	7.22543	2.02312	4.76879
2	8.26953	1.53139	4.13476	5.0536	4.74732	6.73813	2.75651	5.97243	4.2879	9.49464	1.83767	3.67534	5.20674	3.98162	4.59418	8.11639	5.97243	8.11639	1.99081	3.52221
2	6.2645	1.50812	3.94432	6.14849	4.17633	6.49652	2.43619	5.80046	5.56845	10.4408	1.97216	3.48028	6.03248	3.59629	5.33643	8.35267	5.91647	6.84455	2.43619	3.24826
2	6.03538	2.08117	4.37045	6.2435	4.26639	6.9719	2.08117	5.7232	5.61915	10.4058	1.87305	3.53798	5.41103	3.7461	5.82726	7.70031	5.93132	6.55567	2.28928	3.32986
2	5.63003	1.74263	4.95979	3.75335	6.03217	6.83646	2.41287	8.17694	5.76408	11.2601	3.21716	4.1555	3.21716	3.48525	4.69169	6.30027	6.43432	6.56836	1.74263	3.6193
2	8.29268	1.46341	3.73984	5.04065	5.04065	4.55285	2.27642	6.99187	4.87805	11.0569	2.76423	4.87805	2.92683	2.60163	5.04065	10.4065	6.01626	5.04065	2.43902	4.55285
2	6.69951	2.06897	4.4335	4.4335	5.22167	5.91133	2.06897	6.60099	5.3202	10.4433	1.7734	5.51724	4.4335	4.03941	5.3202	7.58621	5.22167	7.9803	1.57635	3.34975
2	5.76021	2.88011	4.35365	9.71199	3.215	5.35834	1.33958	5.62626	9.24313	7.83657	1.6075	4.28667	5.29136	3.61688	5.76021	7.63563	5.29136	6.49699	1.33958	3.34896
2	7.15409	1.49371	4.87421	4.3239	5.34591	5.42453	1.80818	6.91824	5.66038	10.1415	2.51572	6.68239	3.8522	3.14465	4.3239	6.60377	6.91824	8.09748	1.33648	3.3805
2	5.9593	1.59884	5.23256	3.92442	4.50581	6.5407	2.47093	6.10465	4.50581	11.1919	2.90698	3.63372	4.06977	3.05233	4.94186	8.72093	4.79651	9.15698	2.32558	4.36047
2	6.93374	2.15716	4.77658	4.00616	4.77658	6.31741	2.15716	8.78274	4.6225	11.2481	2.46533	5.547	2.92758	2.61941	4.31433	6.31741	6.62558	7.55008	2.00308	3.85208
2	7.64951	2.08623	4.86787	4.03338	4.72879	6.39777	1.39082	9.04033	4.58971	10.7093	2.92072	3.8943	3.19889	2.92072	5.4242	6.53686	6.11961	6.81502	2.50348	4.17246
2	6.90909	1.45455	3.63636	6.30303	4.24242	5.45455	1.57576	5.81818	6.18182	11.1515	2.06061	4.84848	4.48485	4.72727	4.72727	7.75758	5.81818	6.78788	2.30303	3.75758
2	5.95238	1.94805	4.22078	6.27706	4.11255	6.70996	2.1645	5.95238	5.19481	10.7143	2.27273	4.00433	4.54545	4.00433	6.60173	7.68398	5.95238	6.16883	2.27273	3.24675
2	5.93132	1.97711	4.26639	6.34755	4.26639	6.9719	2.08117	5.7232	5.51509	10.4058	1.87305	3.64204	5.41103	3.7461	5.93132	7.70031	6.03538	6.55567	2.28928	3.32986
2	6.11791	1.66852	4.00445	6.67408	4.22692	6.78532	2.00222	5.89544	5.56174	10.4561	2.00222	3.78198	5.33927	3.67075	5.89544	7.45273	6.11791	6.56285	2.33593	3.44828
2	5.63166	1.36986	4.2618	5.32725	5.47945	4.10959	2.1309	8.52359	8.06697	10.5023	1.82648	5.32725	2.89193	3.95738	3.34855	9.43683	5.78387	5.32725	2.28311	4.414
2	6.15578	1.25628	3.51759	4.39698	4.77387	5.02513	1.75879	8.41709	6.03015	8.9196	2.38693	5.15075	3.64322	3.39196	4.14573	9.54774	6.15578	8.9196	1.63317	4.77387
2	6.27413	1.1583	6.46718	5.21236	3.95753	5.21236	1.73745	7.81853	4.53668	8.59073	1.83398	6.27413	3.4749	6.17761	4.15058	8.10811	7.14286	6.46718	0.868726	4.53668
2	7.52688	1.38249	3.99386	2.61137	5.83717	6.60522	1.22888	11.2135	5.06912	8.90937	1.68971	4.91551	3.22581	3.99386	3.68664	8.60215	5.52995	7.98771	2.30415	3.68664
2	4.94148	1.82055	5.07152	3.51105	4.6814	5.07152	1.17035	10.6632	6.11183	10.143	2.3407	5.3316	2.08062	4.29129	4.94148	8.84265	7.41222	5.20156	1.95059	4.42133
2	6.82927	1.70732	3.53659	4.14634	3.90244	5.36585	1.82927	10.7317	6.58537	10.7317	2.31707	5.73171	3.41463	3.29268	4.02439	7.92683	6.09756	5.36585	1.95122	4.5122
2	6.18847	2.1097	4.92264	2.391	5.34459	5.48523	0.984529	10.2672	4.5007	11.1111	1.54712	5.76653	2.81294	3.37553	4.21941	8.15752	6.18847	7.45429	1.68776	5.48523
2	5.94796	1.36307	3.84139	4.08922	4.83271	6.81537	1.36307	10.4089	5.32838	9.04585	2.47831	6.56753	3.46964	2.85006	4.83271	8.05452	6.81537	6.69145	2.10657	3.09789
2	6.26741	1.39276	3.76045	5.29248	4.5961	6.12813	0.557103	9.1922	6.26741	10.585	2.50696	6.68524	3.76045	3.20334	4.039	6.68524	6.68524	6.54596	1.81058	4.039
2	6.70732	2.07317	4.26829	4.5122	4.63415	5.4878	1.21951	8.90244	5.97561	9.14634	2.31707	5.36585	3.78049	2.92683	4.7561	8.90244	7.07317	5.2439	2.19512	4.5122
2	5.91286	3.63071	4.56432	4.35685	4.46058	4.97925	2.38589	10.3734	6.639	8.19502	1.65975	5.70539	3.83817	4.04564	4.46058	8.40249	5.49793	5.80913	1.45228	3.63071
2	8.00562	1.82584	3.23034	4.07303	4.77528	4.07303	1.96629	10.6742	5.61798	10.1124	1.96629	6.03933	3.79213	2.52809	3.79213	7.72472	6.46067	7.30337	1.54494	4.49438
2	7.01169	2.17028	3.50584	3.50584	5.67613	4.67446	1.66945	10.8514	6.01002	9.34891	1.83639	5.67613	4.00668	2.00334	4.00668	8.51419	7.51252	6.6778	1.33556	4.00668
2	6.60622	1.94301	3.62694	3.75648	5.18135	3.88601	2.20207	11.5285	4.92228	9.06736	2.72021	6.73575	4.53368	2.84974	3.75648	7.38342	6.60622	5.95855	1.42487	5.31088
2	5.75275	2.32558	3.91677	4.03917	5.14076	5.75275	2.08078	9.91432	5.99755	10.2815	2.20318	5.50796	3.18237	3.54957	4.03917	7.34394	6.36475	5.75275	1.59119	5.26316
2	5.50898	1.55689	4.43114	4.31138	4.07186	5.50898	1.55689	8.86228	5.98802	11.018	2.15569	5.62874	4.19162	3.23353	3.23353	8.02395	6.82635	6.82635	2.03593	5.02994
2	6.16438	0.958904	4.65753	3.83562	4.79452	4.65753	1.23288	10.6849	6.16438	10.411	2.60274	5.06849	3.28767	3.0137	5.34247	6.84932	7.94521	5.34247	2.60274	4.38356
2	5.35406	1.38169	5.00864	2.59067	4.66321	5.69948	1.03627	9.67185	6.90846	10.7081	3.10881	5.69948	3.45423	2.07254	5.00864	7.59931	6.39033	6.73575	1.72712	5.18135
2	5.89286	1.07143	4.46429	2.67857	4.46429	5.17857	1.78571	10.7143	6.07143	8.92857	2.5	6.60714	4.28571	1.78571	3.92857	7.14286	7.85714	7.32143	2.14286	5.17857
2	5.69444	1.94444	4.44444	4.58333	4.44444	4.72222	1.11111	10.4167	5.13889	11.8056	2.08333	5.41667	3.47222	2.63889	5.13889	7.91667	5.41667	6.25	1.80556	5.55556
2	7.85953	1.33779	4.51505	3.84615	5.18395	4.8495	1.67224	12.0401	5.51839	7.35786	1.83946	6.85619	2.84281	3.17726	4.1806	7.35786	7.85953	5.85284	1.67224	4.1806
2	6.21266	1.31422	3.94265	3.46476	5.49582	5.49582	1.55317	12.1864	5.61529	8.48268	2.27001	7.04898	3.10633	2.62843	4.06213	7.76583	7.16846	6.45161	1.91159	3.82318
2	6.17284	2.74348	3.84088	3.56653	4.52675	3.97805	2.33196	10.5624	6.99588	9.60219	1.92044	6.31001	2.88066	3.84088	2.46914	6.99588	6.58436	7.13306	2.05761	5.48697
2	5.89198	1.96399	4.58265	3.27332	5.07365	4.74632	2.12766	11.6203	5.72831	9.49264	1.63666	4.90998	2.78232	4.74632	3.92799	6.87398	7.03764	6.21931	2.12766	5.23732
2	8.09444	1.51771	4.72175	3.54132	6.74536	4.04722	1.18044	9.10624	4.89039	9.78078	2.19224	5.39629	3.70995	4.04722	4.38449	7.9258	5.22766	7.08263	2.36088	4.04722
2	7.1964	1.49925	4.1979	3.14843	4.7976	4.64768	1.94903	9.29535	5.09745	9.5952	1.7991	4.7976	3.29835	5.24738	3.44828	7.7961	7.34633	7.7961	2.24888	4.7976
2	7.9561	1.37174	4.11523	3.15501	5.76132	5.34979	1.09739	9.87654	4.38957	10.4252	2.19479	6.58436	2.88066	3.7037	4.66392	6.17284	6.03567	8.5048	1.92044	3.84088
2	7.13178	1.24031	3.87597	3.10078	4.49612	5.73643	1.70543	9.6124	4.96124	10.0775	3.25581	6.66667	3.25581	3.41085	4.34109	7.44186	6.20155	6.82171	1.70543	4.96124
2	5.70523	1.58479	2.85261	3.48653	6.97306	5.07132	0.950872	11.0935	4.4374	9.66719	1.26783	6.18067	3.32805	3.16957	4.4374	8.24089	7.29002	7.60697	1.58479	5.07132
2	6.12813	1.39276	3.76045	4.039	5.84958	5.43175	1.81058	10.1671	6.54596	9.88858	2.50696	7.24234	2.36769	2.78552	3.89972	6.82451	5.29248	7.10306	1.81058	5.1532
2	5.49598	1.34048	4.1555	3.6193	6.03217	4.28954	1.07239	10.5898	6.16622	9.11528	1.74263	6.30027	2.81501	3.08311	4.82574	7.90885	7.10456	6.97051	1.74263	5.63003
2	6.30769	2	3.38462	3.38462	7.23077	4.61538	1.38462	11.3846	6.46154	8.61538	1.69231	5.69231	3.53846	1.84615	3.53846	6.92308	6.61538	8.92308	2	4.46154
2	6.75039	2.04082	3.76766	2.98273	6.59341	5.18053	1.56986	10.5181	5.02355	9.26217	2.04082	7.22135	2.98273	2.35479	2.98273	7.37834	7.22135	7.22135	2.1978	4.70958
2	6.73499	1.31772	3.66032	3.22108	6.58858	6.88141	1.31772	9.51684	3.80673	10.6881	1.90337	5.27086	3.07467	3.80673	4.5388	8.93119	6.29575	6.14934	1.46413	4.83163
2	6.04891	1.6731	2.8314	3.6036	6.56371	6.30631	1.5444	10.6821	4.3758	9.00901	2.4453	6.17761	3.4749	3.4749	4.7619	8.62291	6.43501	5.92021	1.5444	4.5045
2	5.66038	1.75202	4.31267	3.63881	6.19946	4.04313	2.29111	9.43396	4.85175	10.1078	1.88679	5.52561	3.09973	3.63881	4.58221	8.08625	4.85175	8.3558	2.02156	5.66038
2	6.639	1.79806	3.18119	2.48963	5.25588	4.97925	1.52144	10.7884	5.39419	10.6501	1.93638	6.639	2.62794	3.59613	3.59613	8.99032	6.50069	6.639	2.48963	4.28769
2	8.72675	1.28755	4.57797	3.43348	3.86266	3.86266	2.14592	9.15594	5.15021	10.7296	2.00286	6.72389	3.86266	4.43491	4.29185	11.588	4.72103	5.15021	1.14449	3.14735
2	6.75159	1.91083	3.82166	5.47771	4.71338	5.85987	1.40127	8.28025	6.87898	9.42675	2.92994	5.6051	3.56688	3.18471	4.84076	7.89809	6.75159	6.24204	2.03822	2.42038
2	5.86371	1.90174	4.75436	4.75436	6.33914	5.86371	1.58479	6.18067	4.75436	10.1426	3.32805	3.64501	3.48653	3.64501	6.33914	5.54675	6.81458	9.35024	1.90174	3.80349
2	6.40394	1.60099	5.78818	5.41872	4.55665	6.28079	1.72414	5.78818	5.91133	9.85222	3.69458	4.06404	3.69458	2.95567	4.92611	8.99015	5.29557	8.62069	1.23153	3.20197
2	7.29614	2.57511	4.43491	3.86266	4.57797	5.72246	2.00286	6.00858	3.14735	10.1574	3.29041	5.00715	4.00572	4.43491	4.86409	6.86695	7.4392	7.15308	2.43205	4.72103
2	6.34058	1.99275	5.25362	5.07246	4.71014	6.7029	1.3587	7.51812	5.7971	10.779	3.07971	4.43841	3.98551	3.80435	5.3442	6.88406	5.43478	6.61232	1.81159	3.07971
2	5.77508	2.22898	4.25532	6.07903	3.95137	6.99088	2.43161	5.67376	5.26849	10.6383	2.43161	3.85005	4.66059	3.95137	6.58561	7.80142	5.87639	6.28166	2.22898	3.03951
2	8.60927	1.3245	5.13245	3.1457	5.96026	6.95364	2.15232	5.96026	3.31126	10.7616	2.31788	3.64238	3.31126	4.30464	6.12583	7.94702	5.96026	8.11258	1.82119	3.1457
2	6.42336	2.0438	3.94161	5.54745	4.9635	6.42336	1.60584	6.56934	6.13139	10.5109	2.0438	4.52555	4.08759	2.91971	4.67153	4.67153	7.44526	8.90511	2.33577	4.23358
2	4.58248	1.93483	4.17515	5.29532	5.19348	4.37882	1.52749	10.2851	6.51731	9.5723	2.24033	6.92464	3.25866	4.17515	3.76782	8.04481	6.21181	6.21181	1.42566	4.27699
2	5.16917	1.03383	6.01504	6.10902	4.41729	4.69925	1.59774	7.14286	6.76692	11.5602	2.34962	3.66541	3.28947	3.66541	4.13534	7.42481	6.29699	8.36466	1.40977	4.88722
2	5.89372	1.83575	6.8599	6.57005	4.25121	5.41063	2.31884	6.66667	5.41063	8.59903	3.09179	4.83092	4.7343	1.73913	6.18357	7.43961	5.21739	8.11594	1.0628	3.76812
2	5.06329	2.00422	6.54008	5.59072	3.90295	5.6962	1.68776	7.59494	4.64135	10.0211	2.32068	5.27426	3.5865	3.05907	3.90295	6.96203	7.48945	7.70042	1.89873	5.06329
2	7.01619	1.07941	6.24518	6.93909	4.08635	5.01157	2.08173	6.78489	7.7872	9.32922	3.23824	4.16345	4.00925	3.85505	4.00925	7.633	4.70316	5.85968	2.00463	4.16345
2	5.11278	8.42105	7.81955	5.31328	4.3609	7.36842	2.20551	6.06516	2.60652	6.76692	2.05514	5.81454	4.31078	3.50877	3.00752	6.26566	6.86717	7.06767	1.40351	3.65915
2	6.87204	1.30332	3.79147	6.27962	4.2654	6.3981	2.48815	5.6872	5.56872	10.4265	2.1327	3.67299	5.80569	3.5545	5.45024	8.17536	5.92417	6.3981	2.48815	3.31754
2	7.06714	1.53121	3.65135	6.12485	4.24028	5.30035	1.649	5.7715	6.00707	11.1896	2.12014	4.947	4.47585	4.71143	4.82921	7.53828	5.7715	7.18492	2.23793	3.65135
2	6.22754	1.31737	3.9521	7.18563	4.31138	7.06587	1.79641	5.7485	5.86826	10.8982	2.15569	3.71257	4.43114	4.07186	5.62874	7.90419	6.10778	6.22754	2.15569	3.23353
2	7.35426	1.61435	4.03587	4.93274	4.75336	5.8296	1.97309	6.63677	3.31839	11.5695	2.24215	2.86996	5.02242	3.13901	7.62332	9.6861	6.36771	6.90583	1.25561	2.86996
2	7.21371	1.71326	4.32822	4.41839	4.95942	6.49234	2.07394	5.32011	3.42651	10.8206	2.97565	3.69702	4.68891	2.97565	7.30388	9.37782	6.94319	7.66456	1.2624	2.34445
3	6.90236	4.0404	3.87205	5.55556	5.72391	5.89226	1.0101	6.56566	5.38721	7.40741	2.3569	4.88215	4.54545	2.3569	6.06061	6.39731	6.73401	7.23906	2.0202	5.05051
3	7.77935	3.67751	4.52617	5.51627	4.80905	6.64781	1.83876	6.50636	4.66761	7.63791	2.40453	4.52617	4.66761	2.68741	5.23338	7.77935	5.65771	7.07214	1.9802	4.38472
3	8.35544	4.24403	4.37666	4.11141	5.43767	4.64191	1.19363	5.96817	4.64191	8.62069	2.25464	4.37666	4.11141	3.5809	5.30504	8.22281	6.89655	7.55968	1.72414	4.37666
3	7.34745	3.73599	4.73225	5.35492	4.98132	6.72478	1.61893	7.09838	4.85679	8.21918	2.61519	3.98506	4.23412	2.61519	5.10585	7.09838	6.22665	7.09838	1.74346	4.60772
3	10.0427	4.91453	2.35043	4.05983	5.12821	8.11966	1.28205	4.70085	2.35043	10.0427	0.854701	2.5641	5.98291	2.77778	7.05128	8.33333	6.62393	7.47863	1.7094	3.63248
3	5.63798	5.93472	4.74777	5.04451	4.45104	6.52819	0.593472	10.089	5.63798	8.60534	2.96736	4.1543	4.74777	2.67062	3.56083	5.93472	5.93472	5.93472	1.48368	5.34125
3	5.03472	5.03472	4.34028	4.16667	4.34028	5.55556	1.21528	7.8125	4.86111	7.98611	2.43056	5.38194	5.55556	3.47222	5.20833	8.50694	5.20833	6.77083	1.73611	5.38194
3	9.05077	5.07726	2.64901	3.97351	5.73951	7.94702	1.10375	5.07726	2.86976	10.1545	0.883002	2.86976	5.51876	2.64901	6.62252	7.50552	6.84327	7.94702	1.766	3.75276
3	6.74699	3.85542	1.68675	3.13253	6.0241	4.33735	2.16867	8.6747	4.57831	9.15663	1.68675	3.37349	4.09639	3.37349	4.57831	11.0843	11.0843	5.3012	1.92771	3.13253
3	8.40108	4.33604	2.98103	4.87805	5.42005	5.14905	1.08401	7.85908	3.52304	9.48509	3.79404	4.06504	4.60705	2.98103	4.60705	6.77507	6.77507	7.85908	1.89702	3.52304
3	5.27307	5.46139	4.14313	4.14313	4.51977	5.08475	1.31827	8.28625	5.08475	8.28625	2.07156	5.08475	4.7081	3.57815	4.51977	7.34463	6.02637	7.9096	1.88324	5.27307
3	11.0092	3.55505	3.89908	5.16055	5.38991	7.22477	1.6055	4.58716	2.63761	10.2064	1.37615	3.21101	4.93119	2.86697	7.45413	7.33945	5.50459	7.22477	1.6055	3.21101
3	11.0092	3.55505	3.89908	5.16055	5.61927	7.33945	1.94954	4.12844	2.63761	9.97706	1.37615	2.98165	5.04587	2.86697	6.99541	7.56881	5.50459	7.45413	1.72018	3.21101
3	11.0092	3.55505	3.7844	4.81651	5.38991	7.56881	1.83486	4.3578	2.63761	10.2064	1.37615	2.98165	4.93119	2.98165	7.11009	7.79817	5.38991	7.33945	1.72018	3.21101
3	10.7798	3.55505	3.66972	4.93119	5.38991	7.33945	1.94954	4.3578	2.63761	10.2064	1.37615	2.86697	4.81651	2.98165	7.11009	8.1422	5.61927	7.33945	1.72018	3.21101
3	10	4.07407	3.51852	4.72222	5.46296	7.68519	1.94444	3.7963	2.31481	11.5741	1.11111	2.87037	6.94444	2.77778	6.48148	9.16667	4.81481	6.38889	1.75926	2.59259
3	10.7798	3.55505	3.66972	4.93119	5.38991	7.79817	1.72018	4.24312	2.63761	10.2064	1.37615	2.86697	4.93119	3.21101	6.88073	7.79817	5.73394	7.33945	1.72018	3.21101
3	11.1529	3.50877	3.88471	5.38847	5.38847	7.76942	1.62907	4.38596	2.75689	10.6516	1.37845	2.88221	4.88722	2.88221	7.26817	6.76692	5.26316	6.76692	1.8797	3.50877
3	8.96552	3.56322	3.90805	4.71264	5.4023	7.81609	2.06897	4.5977	2.87356	10.3448	1.72414	2.87356	5.28736	3.10345	6.32184	8.16092	5.63218	7.47126	1.83908	3.33333
3	10.7798	3.55505	3.7844	4.81651	5.38991	7.56881	1.83486	4.3578	2.63761	10.2064	1.37615	2.98165	4.81651	3.09633	6.88073	7.79817	5.84862	7.33945	1.72018	3.21101
3	11.0092	3.55505	3.7844	4.81651	5.38991	7.68349	1.83486	4.3578	2.63761	10.2064	1.37615	2.98165	4.93119	2.98165	7.11009	7.68349	5.38991	7.33945	1.72018	3.21101
3	11.0092	3.55505	3.7844	4.81651	5.38991	7.56881	1.83486	4.3578	2.63761	10.3211	1.37615	2.98165	4.81651	2.98165	7.11009	7.79817	5.38991	7.33945	1.72018	3.21101
3	11.0092	3.55505	3.7844	4.81651	5.38991	7.79817	1.94954	4.3578	2.75229	10.2064	1.37615	2.98165	4.93119	2.86697	6.99541	7.45413	5.61927	7.22477	1.72018	3.21101
3	10.7798	3.55505	3.66972	4.81651	5.27523	7.79817	2.06422	4.3578	2.63761	10.0917	1.37615	2.98165	4.93119	2.98165	6.99541	7.56881	5.38991	7.56881	1.83486	3.32569
3	10.6651	3.55505	3.66972	4.93119	5.38991	7.56881	1.72018	4.3578	2.63761	10.2064	1.37615	2.98165	4.93119	2.86697	7.33945	7.91284	5.73394	7.22477	1.72018	3.21101
3	9.47368	2.63158	3.28947	4.80263	3.42105	8.09211	2.10526	3.35526	2.69737	9.14474	1.71053	2.17105	8.81579	5.39474	7.69737	7.96053	5.78947	7.17105	1.84211	2.43421
3	9.7589	2.75545	3.78875	5.51091	3.67394	8.26636	1.72216	5.51091	2.87026	9.52928	2.41102	2.75545	6.08496	3.78875	6.42939	7.11825	6.19977	7.11825	1.72216	2.98507
3	10.2623	2.50855	3.76283	5.35918	3.76283	8.09578	1.48233	5.0171	2.85063	9.46408	2.05245	2.50855	6.3854	3.6488	6.95553	7.18358	6.27138	7.86773	1.48233	3.07868
3	9.90783	2.53456	3.80184	5.29954	3.80184	8.06452	1.38249	4.7235	2.99539	9.3318	2.07373	2.64977	6.33641	4.03226	6.45161	7.02765	6.68203	8.29493	1.4977	3.1106
3	9.52928	2.64064	3.55913	5.62572	3.67394	8.26636	1.95178	5.62572	2.98507	9.52928	2.29621	2.64064	5.97015	3.78875	6.42939	7.34788	6.42939	7.00344	1.72216	2.98507
3	10.2506	2.50569	3.64465	5.46697	3.75854	8.65604	1.25285	4.7836	2.96128	9.4533	1.93622	2.73349	6.15034	3.64465	7.0615	6.83371	6.49203	7.97267	1.48064	2.96128
3	10.1033	2.52583	3.55913	5.51091	3.78875	8.15155	1.49254	4.93685	2.98507	9.41447	1.95178	2.75545	6.19977	3.78875	6.42939	7.34788	6.42939	8.26636	1.37773	2.98507
3	10.1033	2.52583	3.55913	5.51091	3.78875	8.15155	1.49254	4.93685	2.98507	9.41447	1.95178	2.75545	6.19977	3.78875	6.42939	7.34788	6.42939	8.26636	1.37773	2.98507
3	10.0114	2.50284	3.86803	5.46075	3.75427	8.30489	1.59272	5.11945	2.84414	9.44255	1.82025	2.50284	6.37088	3.52673	6.9397	7.16724	6.48464	7.84983	1.47895	2.95791
3	9.67008	2.61661	3.52673	4.77816	3.75427	8.07736	1.82025	5.68828	3.18544	9.78385	1.93402	2.61661	6.82594	3.52673	6.02958	6.9397	6.37088	8.19113	1.59272	3.07167
3	7.24095	2.87141	4.11985	3.87016	5.24345	5.24345	2.12235	7.1161	4.61923	11.3608	1.74782	4.11985	3.87016	2.74657	5.36829	9.61298	5.36829	7.86517	1.1236	4.36954
3	9.88836	2.71132	4.30622	6.2201	3.66826	8.93142	2.23285	5.58214	2.07337	8.29346	2.23285	3.34928	6.06061	3.50877	7.6555	6.85805	5.26316	6.85805	1.5949	2.71132
3	9.94286	2.51429	3.88571	5.37143	3.77143	8.22857	1.6	5.37143	2.85714	9.6	2.05714	2.74286	6.4	3.54286	6.74286	6.97143	6.28571	7.65714	1.48571	2.97143
3	8.85751	2.56739	3.59435	5.77664	3.97946	7.31707	1.54044	5.64827	3.08087	8.60077	2.18228	2.9525	5.77664	4.2362	6.54685	7.83055	7.1887	7.1887	2.05392	3.08087
3	9.80616	2.50855	3.76283	5.58723	3.87685	8.09578	1.71038	5.0171	2.85063	9.35006	1.93843	2.50855	6.27138	3.6488	6.95553	7.18358	6.61345	7.86773	1.48233	2.96465
3	6.82819	3.0837	4.07489	5.72687	4.73568	6.4978	2.09251	8.37004	5.72687	7.81938	2.42291	3.52423	4.84581	3.63436	5.17621	7.70925	5.94714	6.82819	1.43172	3.52423
3	7.98403	2.39521	4.99002	5.98802	4.39122	6.98603	1.79641	8.18363	5.58882	8.58283	2.79441	3.59281	4.39122	3.39321	5.98802	8.58283	4.19162	5.38922	1.59681	3.19361
3	7.98403	2.39521	4.99002	5.98802	4.39122	6.98603	1.79641	8.18363	5.58882	8.58283	2.79441	3.59281	4.39122	3.39321	5.98802	8.58283	4.19162	5.38922	1.59681	3.19361
3	6.90789	2.85088	4.49561	4.60526	4.27632	7.45614	2.19298	6.79825	4.93421	9.21053	2.41228	3.39912	5.59211	3.17982	6.6886	7.34649	5.8114	6.6886	1.75439	3.39912
3	7.3224	3.06011	5.02732	5.02732	4.15301	6.3388	1.53005	7.86885	5.57377	8.08743	2.51366	4.37158	5.2459	4.59016	5.13661	6.12022	6.22951	6.88525	1.31148	3.60656
3	7.04989	3.14534	4.98915	4.98915	4.12148	6.29067	1.51844	7.91757	5.42299	7.91757	2.49458	4.22993	5.53145	4.66377	5.20607	6.07375	6.50759	7.04989	1.40998	3.47072
3	7.17439	3.31126	5.07726	5.18764	4.19426	6.40177	1.54525	7.83664	5.40839	8.0574	2.53863	4.30464	5.18764	4.63576	5.18764	6.07064	6.29139	6.73289	1.3245	3.53201
3	7.17439	3.31126	5.07726	5.18764	4.19426	6.40177	1.54525	7.83664	5.40839	8.0574	2.53863	4.30464	5.18764	4.63576	5.18764	6.07064	6.29139	6.73289	1.3245	3.53201
3	7.13502	3.07355	5.26894	5.26894	4.17124	6.36663	1.64654	7.9034	5.3787	8.23271	2.5247	4.17124	5.15917	4.61032	5.15917	6.14709	6.36663	6.69594	1.31723	3.40285
3	7.13502	3.07355	5.26894	5.26894	4.17124	6.36663	1.64654	7.9034	5.3787	8.23271	2.5247	4.17124	5.15917	4.61032	5.15917	6.14709	6.36663	6.69594	1.31723	3.40285
3	7.22279	3.25534	4.27263	4.06918	4.78128	7.32452	2.13632	6.9176	4.78128	9.25738	2.03459	2.74669	7.01933	3.05188	6.30722	8.24008	4.98474	6.40895	2.13632	3.05188
3	7.01754	2.85088	4.38596	4.60526	4.27632	7.34649	1.97368	6.79825	5.04386	9.21053	2.30263	3.50877	5.26316	3.39912	6.4693	7.56579	6.0307	6.6886	1.86404	3.39912
3	7.10383	3.06011	4.91803	5.02732	4.15301	6.44809	1.63934	7.86885	5.57377	8.08743	2.51366	4.37158	5.2459	4.59016	5.02732	6.12022	6.3388	6.99454	1.31148	3.60656
3	6.82819	3.0837	4.07489	5.61674	4.62555	6.38767	2.20264	8.59031	5.61674	7.81938	2.31278	3.63436	4.73568	3.63436	5.17621	7.59912	6.27753	6.60793	1.43172	3.74449
3	6.82819	3.0837	3.96476	5.72687	4.62555	6.38767	2.09251	8.9207	5.50661	7.70925	2.20264	3.96476	4.73568	3.63436	5.39648	7.37885	6.27753	6.38767	1.43172	3.74449
3	7.01754	2.85088	4.38596	4.60526	4.27632	7.34649	1.97368	6.79825	5.04386	9.21053	2.30263	3.50877	5.26316	3.28947	6.57895	7.56579	6.0307	6.6886	1.86404	3.39912
3	6.71806	3.0837	4.07489	5.61674	4.62555	6.38767	2.09251	8.9207	5.50661	7.81938	2.20264	3.96476	4.73568	3.63436	5.28634	7.48899	6.38767	6.27753	1.43172	3.74449
3	7.01923	2.98077	4.80769	5.86538	4.42308	6.25	2.30769	6.34615	5.76923	7.88462	2.5	4.71154	4.42308	3.46154	5.38462	7.21154	6.05769	7.98077	1.15385	3.46154
3	7.82852	2.60951	4.10065	5.21901	3.91426	6.24418	2.32992	6.80336	4.38024	7.17614	2.7027	5.5918	5.03262	4.10065	4.93942	8.10811	7.26934	6.89655	1.02516	3.72787
3	7.12719	2.85088	4.38596	4.60526	4.27632	7.34649	1.97368	6.6886	5.04386	9.10088	2.19298	3.50877	5.15351	3.39912	6.57895	7.67544	6.0307	6.79825	1.86404	3.39912
3	7.12719	2.85088	4.38596	4.60526	4.27632	7.34649	1.97368	6.6886	5.04386	9.10088	2.19298	3.50877	5.15351	3.39912	6.57895	7.67544	6.0307	6.79825	1.86404	3.39912
3	10.395	2.18295	3.01455	4.26195	3.63825	9.77131	2.9106	3.7422	2.7027	11.7464	1.2474	2.59875	6.34096	3.7422	10.0832	6.96466	4.26195	7.17256	1.4553	1.76715
3	5.73529	3.23529	5	5.58824	4.26471	6.47059	2.5	7.94118	5.14706	8.08824	1.61765	3.38235	5.44118	3.23529	6.47059	8.52941	5	7.64706	1.47059	3.23529
3	7.09677	3.3871	4.03226	6.12903	5	6.45161	1.93548	8.54839	4.67742	7.09677	1.6129	4.67742	5	3.54839	5.80645	6.77419	6.29032	6.45161	1.77419	3.70968
3	6.97115	3.00481	4.80769	4.6875	4.44712	7.69231	2.04327	6.85096	4.56731	9.13462	2.04327	3.24519	5.40865	3.24519	6.85096	7.69231	5.40865	6.73077	2.04327	3.125
3	7.10383	3.06011	4.91803	5.02732	4.15301	6.44809	1.53005	7.86885	5.57377	8.08743	2.51366	4.48087	5.35519	4.59016	5.02732	6.01093	6.3388	6.99454	1.31148	3.60656
3	6.94143	3.14534	4.98915	4.88069	4.12148	6.50759	1.51844	7.91757	5.42299	7.91757	2.49458	4.22993	5.63991	4.55531	5.31453	5.96529	6.50759	7.04989	1.40998	3.47072
3	6.71806	3.0837	4.18502	5.61674	4.73568	6.4978	1.98238	8.70044	5.61674	7.81938	2.31278	3.85463	4.73568	3.74449	5.28634	7.59912	6.05727	6.4978	1.43172	3.52423
3	7.04846	3.19383	4.18502	5.61674	4.62555	6.4978	1.98238	8.9207	5.61674	7.81938	2.42291	3.63436	4.84581	3.63436	5.17621	7.81938	5.61674	6.38767	1.43172	3.52423
3	7.04846	3.19383	4.07489	5.61674	4.51542	6.38767	2.09251	9.14097	5.50661	7.81938	2.31278	3.74449	4.73568	3.63436	5.17621	7.70925	5.94714	6.1674	1.43172	3.74449
3	6.82081	2.77457	4.50867	4.62428	3.93064	7.63006	1.96532	6.82081	4.73988	9.36416	2.42775	2.77457	5.89595	3.3526	6.24277	7.63006	6.24277	7.05202	1.7341	3.46821
3	6.94143	3.14534	4.98915	4.98915	4.12148	6.39913	1.51844	7.91757	5.42299	7.91757	2.49458	4.22993	5.63991	4.66377	5.09761	5.96529	6.61605	7.04989	1.40998	3.47072
3	7.01754	2.85088	4.60526	4.60526	4.27632	7.34649	2.19298	6.79825	4.93421	9.21053	2.41228	3.39912	5.48246	3.17982	6.57895	7.45614	5.8114	6.6886	1.75439	3.39912
3	5.6962	5.6962	3.48101	3.79747	5.06329	6.01266	0.949367	10.443	4.74684	7.59494	3.16456	2.53165	6.32911	4.43038	4.43038	5.06329	7.91139	6.64557	1.89873	4.11392
3	7.21311	3.06011	5.02732	5.02732	4.15301	6.3388	1.53005	7.75956	5.57377	8.08743	2.51366	4.2623	5.35519	4.59016	5.13661	6.22951	6.22951	6.99454	1.31148	3.60656
3	6.82819	3.0837	4.07489	5.61674	4.62555	6.38767	2.20264	8.70044	5.50661	7.81938	2.31278	3.63436	4.73568	3.63436	5.28634	7.59912	6.27753	6.4978	1.43172	3.74449
3	7.04225	3.32907	5.50576	4.09731	3.32907	6.65813	1.66453	6.65813	4.86556	8.06658	2.04866	4.09731	4.86556	3.07298	5.6338	7.8105	7.17029	8.70679	1.40845	3.96927
3	7.03463	3.0303	4.22078	5.62771	4.65368	6.27706	2.1645	9.52381	5.73593	8.11688	2.1645	4.11255	4.43723	3.4632	5.19481	6.81818	6.38528	6.16883	1.40693	3.4632
3	7.07291	3.04679	5.00544	5.11425	4.24374	6.31121	1.52339	7.61697	5.65832	9.03156	2.61153	3.9173	5.4407	3.9173	4.89663	6.42002	6.31121	6.96409	1.41458	3.48205
3	6.67396	3.06346	4.48578	4.59519	4.7046	7.22101	2.18818	7.00219	4.814	9.08096	2.18818	3.28228	5.36105	3.6105	6.67396	7.43982	6.01751	6.89278	1.53173	3.17287
3	6.84039	2.9316	4.99457	5.10315	4.12595	6.51466	1.41151	7.81759	5.75461	8.36048	2.28013	4.01737	5.64604	4.45168	4.66884	6.40608	6.73181	6.84039	1.41151	3.69164
3	6.93833	3.0837	4.29515	5.39648	4.62555	6.38767	2.09251	8.70044	5.39648	7.81938	2.20264	3.96476	4.84581	3.63436	5.17621	7.48899	6.27753	6.4978	1.43172	3.74449
3	5.70885	2.66413	4.75737	5.23311	4.56708	6.08944	3.71075	7.6118	5.32826	7.13606	2.47383	5.32826	4.37678	5.6137	4.18649	7.13606	5.32826	7.13606	1.14177	4.47193
3	6.93833	3.0837	4.07489	5.50661	4.84581	6.38767	2.09251	8.25991	5.39648	7.92952	2.42291	4.18502	4.73568	3.63436	5.17621	7.37885	6.27753	6.60793	1.43172	3.63436
3	6.63415	2.92683	4.09756	6.34146	4.4878	5.85366	2.43902	6.04878	5.46341	8.19512	2.82927	5.07317	4.19512	3.80488	4.58537	8.29268	6.14634	7.70732	1.26829	3.60976
3	7.12719	2.96053	4.38596	4.60526	4.27632	7.23684	1.97368	6.6886	5.04386	9.10088	2.19298	3.50877	5.15351	3.39912	6.57895	7.67544	6.0307	6.79825	1.86404	3.39912
3	6.90789	2.85088	4.49561	4.60526	4.27632	7.56579	2.19298	6.90789	4.93421	9.21053	2.41228	3.39912	5.59211	3.17982	6.6886	7.23684	5.70175	6.6886	1.75439	3.39912
3	6.79825	2.85088	4.49561	4.60526	4.27632	7.45614	2.19298	6.79825	4.93421	9.21053	2.41228	3.39912	5.59211	3.07018	6.79825	7.34649	5.8114	6.79825	1.75439	3.39912
3	6.82819	3.0837	4.07489	5.72687	4.73568	6.4978	2.09251	8.37004	5.72687	7.81938	2.42291	3.63436	4.95595	3.63436	5.17621	7.59912	5.94714	6.82819	1.43172	3.4141
3	6.82068	2.9703	4.9505	4.84048	4.07041	6.82068	1.32013	8.25083	5.06051	8.80088	3.08031	4.18042	4.84048	3.63036	5.17052	7.0407	6.38064	6.82068	1.43014	3.52035
3	6.82819	3.0837	3.96476	5.61674	4.62555	6.38767	2.31278	8.81057	5.61674	7.81938	2.20264	3.63436	4.73568	3.63436	5.17621	7.48899	6.38767	6.4978	1.43172	3.74449
3	6.82819	3.0837	4.07489	5.61674	4.62555	6.38767	2.09251	8.9207	5.61674	7.81938	2.20264	3.74449	4.73568	3.63436	5.17621	7.59912	6.1674	6.4978	1.43172	3.74449
3	6.82819	3.0837	4.07489	5.61674	4.62555	6.38767	2.09251	8.81057	5.61674	7.81938	2.20264	3.74449	4.62555	3.63436	5.17621	7.70925	6.27753	6.4978	1.43172	3.74449
3	7.3224	3.06011	5.02732	5.02732	4.2623	6.3388	1.53005	7.86885	5.57377	8.19672	2.51366	4.37158	5.2459	4.59016	5.13661	6.12022	6.22951	6.88525	1.20219	3.49727
3	7.26681	2.81996	4.55531	5.20607	4.44685	6.72451	1.84382	7.48373	4.12148	8.45987	2.60304	3.36226	5.85683	3.57918	6.07375	7.59219	5.85683	7.26681	1.40998	3.47072
3	7.88863	2.32019	4.02166	5.64578	3.48028	5.95514	3.7123	6.41918	4.40835	7.11524	2.24285	5.10441	5.18175	5.25909	5.72312	7.81129	6.57386	6.41918	1.16009	3.55762
3	7.6251	2.5417	4.84512	5.0834	3.41541	6.83082	3.33598	6.19539	4.20969	7.46624	2.30342	5.0834	5.16283	4.68626	5.55997	8.26052	5.95711	6.75139	1.11199	3.57427
3	6.60793	3.19383	4.07489	5.72687	4.51542	6.38767	2.09251	8.9207	5.50661	7.92952	2.31278	3.74449	4.73568	3.63436	5.28634	7.59912	6.38767	6.1674	1.43172	3.74449
3	6.82819	3.19383	4.18502	5.61674	4.62555	6.4978	1.98238	8.48018	5.61674	7.92952	2.31278	3.74449	4.84581	3.63436	5.17621	7.70925	5.94714	6.71806	1.43172	3.52423
3	7.04989	3.14534	4.98915	4.98915	4.12148	6.39913	1.51844	7.91757	5.42299	8.02603	2.60304	4.22993	5.53145	4.66377	5.09761	5.96529	6.50759	6.94143	1.40998	3.47072
3	7.21311	3.06011	5.02732	5.02732	4.15301	6.44809	1.53005	7.75956	5.68306	8.08743	2.62295	4.37158	5.2459	4.59016	4.91803	6.12022	6.3388	6.88525	1.31148	3.60656
3	7.01619	2.39013	4.78026	5.31997	3.39244	5.24287	4.39476	6.16808	4.08635	7.5559	2.23593	5.08867	4.47186	8.09561	5.24287	7.09329	5.55127	6.93909	1.07941	3.85505
3	9.09091	2.36822	4.20168	5.65317	3.51413	5.2712	4.12529	6.41711	3.9725	7.10466	2.36822	5.11841	5.04202	5.95875	5.34759	7.02827	6.03514	6.5699	0.993125	3.81971
3	8.05947	2.19092	4.3036	5.7903	3.67762	5.55556	4.3036	6.18153	4.3036	7.35524	2.8169	4.1471	4.85133	6.02504	5.7903	7.58998	5.47731	6.88576	1.3302	3.36463
3	7.66254	2.47678	4.48916	5.10836	3.32817	6.34675	3.48297	6.03715	4.33437	7.35294	2.47678	5.10836	4.87616	5.26316	5.65015	8.66873	6.34675	6.42415	1.08359	3.48297
3	8.32095	2.37741	4.16048	5.42348	3.56612	5.05201	4.01189	5.72065	4.08618	7.42942	2.37741	4.82912	4.68053	6.83507	5.27489	7.28083	6.76077	7.42942	0.965825	3.41753
3	8.10547	2.83203	3.80859	4.88281	4.10156	6.83594	2.34375	6.15234	4.49219	7.03125	2.73438	4.98047	4.78516	4.29688	4.58984	7.91016	6.73828	8.30078	1.17188	3.90625
3	7.19755	2.45023	4.36447	5.13017	3.36907	6.58499	3.67534	6.049	4.2879	7.19755	2.22052	4.90046	4.82389	6.049	5.35988	9.26493	6.35528	6.20214	1.07198	3.44564
3	6.93833	3.0837	4.07489	5.50661	4.62555	6.4978	2.20264	8.9207	5.61674	7.70925	2.31278	3.74449	4.73568	3.63436	5.17621	7.48899	6.27753	6.27753	1.43172	3.74449
3	7.01754	2.85088	4.38596	4.60526	4.27632	7.12719	2.30263	6.4693	5.04386	9.10088	2.30263	3.28947	5.59211	3.17982	6.4693	7.67544	5.8114	7.23684	1.86404	3.39912
3	7.89679	2.18921	4.30023	5.78577	3.67475	5.6294	4.37842	6.1767	4.37842	7.42768	2.73651	4.22205	5.00391	5.86396	5.78577	7.58405	5.39484	6.88038	1.32916	3.362
3	8.49462	3.01075	5.5914	4.94624	3.97849	6.88172	1.39785	6.45161	4.51613	7.41935	2.04301	3.01075	4.19355	3.22581	5.26882	8.92473	6.66667	9.03226	1.50538	3.44086
3	7.04467	3.2646	4.29553	7.30241	4.72509	5.75601	1.71821	6.78694	5.15464	6.95876	2.49141	3.86598	5.41237	3.78007	4.89691	8.8488	6.70103	6.95876	0.945017	3.09278
3	7.05202	2.77457	4.50867	4.62428	3.93064	7.63006	1.96532	7.05202	4.62428	9.36416	2.54335	3.00578	5.89595	3.3526	6.47399	7.28324	5.89595	6.93642	1.6185	3.46821
3	7.16019	3.64078	5.33981	5.09709	4.49029	6.79612	1.45631	8.00971	5.09709	8.00971	2.30583	4.00485	5.09709	4.85437	5.21845	5.70388	6.06796	6.91748	1.45631	3.2767
3	8.6758	2.55708	3.83562	4.93151	3.65297	6.39269	2.28311	6.66667	4.47489	7.12329	2.55708	5.47945	5.2968	4.01826	4.47489	8.03653	7.76256	7.21461	1.00457	3.56164
3	8.12721	2.40283	4.59364	4.947	3.18021	6.36042	3.25088	6.36042	4.38163	7.77385	2.75618	5.15901	5.08834	4.52297	5.15901	8.19788	6.71378	6.57244	1.06007	3.39223
3	7.53205	2.5641	4.48718	5.12821	3.52564	6.16987	3.36538	6.16987	4.24679	7.53205	2.64423	5.44872	4.88782	4.56731	5.60897	8.25321	6.57051	6.57051	1.12179	3.60577
3	7.04989	3.14534	4.98915	4.98915	4.22993	6.29067	1.51844	7.91757	5.42299	7.91757	2.49458	4.22993	5.53145	4.66377	5.20607	6.07375	6.50759	7.04989	1.40998	3.36226
3	6.71806	3.0837	4.18502	5.61674	4.62555	6.38767	1.98238	8.81057	5.50661	7.81938	2.20264	3.85463	4.73568	3.63436	5.28634	7.81938	6.27753	6.38767	1.43172	3.63436
3	7.09677	1.67742	5.03226	5.93548	3.09677	7.74194	1.93548	5.16129	4.3871	9.54839	2.58065	3.35484	5.54839	4.25806	5.93548	9.93548	5.29032	6.58065	1.03226	3.87097
3	7.06402	2.98013	4.19426	5.62914	4.74614	6.51214	1.98675	8.60927	5.51876	8.0574	2.09713	4.08389	4.52539	3.64238	5.29801	7.39514	6.29139	6.40177	1.43488	3.53201
3	6.90789	2.85088	4.49561	4.60526	4.38596	7.45614	2.19298	6.79825	4.93421	9.10088	2.41228	3.39912	5.59211	3.17982	6.6886	7.34649	5.8114	6.6886	1.75439	3.39912
3	6.82819	3.19383	4.07489	5.61674	4.62555	6.27753	2.20264	8.70044	5.61674	7.81938	2.31278	3.63436	4.73568	3.63436	5.06608	7.59912	6.27753	6.60793	1.43172	3.74449
3	6.58482	2.90179	4.57589	4.6875	4.46429	7.58929	2.00893	6.58482	5.02232	9.26339	2.23214	3.23661	5.69196	3.23661	6.58482	7.70089	5.69196	6.80804	1.89732	3.23661
3	6.75057	3.77574	5.03432	5.72082	6.06407	6.17849	1.48741	6.97941	5.26316	6.86499	1.94508	4.57666	4.00458	3.31808	4.34783	7.20824	6.86499	8.23799	1.25858	4.11899
3	7.62527	3.15904	4.57516	6.31808	5.22876	5.77342	2.61438	6.10022	3.37691	9.80392	2.28758	3.81264	5.22876	2.94118	4.3573	6.97168	6.86275	6.97168	1.52505	4.46623
3	7.2958	3.01348	5.15464	6.58208	4.20301	6.81998	1.74465	7.2958	6.26487	8.08882	2.45837	3.96511	4.12371	3.8858	4.20301	6.74068	6.74068	6.10626	1.03093	4.28232
3	7.00986	3.28587	5.14786	5.03834	5.25739	6.46221	1.09529	6.90033	4.38116	7.77656	2.6287	3.83352	4.38116	3.94304	4.38116	7.88609	7.66703	7.44797	1.53341	3.94304
3	6.93833	3.0837	4.40529	5.50661	4.73568	6.4978	1.87225	8.81057	5.72687	7.70925	2.31278	3.52423	4.73568	3.74449	5.39648	7.70925	5.837	6.4978	1.43172	3.52423
3	6.93833	3.0837	4.29515	5.50661	4.62555	6.38767	1.98238	9.03084	5.61674	7.70925	2.20264	3.63436	4.73568	3.63436	5.39648	7.59912	6.1674	6.27753	1.43172	3.74449
3	7.40741	3.14254	5.16274	5.16274	4.15264	6.50954	1.45903	7.85634	5.05051	7.63187	2.58137	4.26487	5.27497	4.82604	5.27497	6.28507	6.50954	6.62177	1.3468	3.47924
3	6.79825	2.85088	4.49561	4.60526	4.27632	7.67544	2.19298	6.57895	4.93421	9.42982	2.30263	3.28947	5.48246	3.17982	6.79825	7.78509	5.8114	6.57895	1.64474	3.28947
3	5.74413	3.39426	3.00261	6.52742	4.69974	5.61358	2.21932	8.35509	5.74413	8.61619	2.08877	4.047	5.22193	3.91645	5.74413	7.8329	6.13577	6.13577	1.56658	3.39426
3	7.21311	3.06011	5.02732	5.02732	4.15301	6.3388	1.53005	7.86885	5.57377	8.08743	2.51366	4.37158	5.35519	4.59016	5.13661	6.12022	6.22951	6.88525	1.31148	3.60656
3	6.34573	2.73523	4.26696	4.37637	3.6105	6.56455	2.29759	7.00219	4.814	8.97155	2.407	3.39168	5.03282	3.50109	6.01751	10.0656	5.68928	7.87746	1.53173	3.50109
3	7.37885	3.19383	4.07489	5.61674	4.51542	6.38767	2.09251	8.81057	5.50661	7.81938	2.20264	3.85463	4.62555	3.63436	5.17621	7.59912	6.05727	6.27753	1.43172	3.74449
3	6.79825	2.85088	4.49561	4.60526	4.38596	7.45614	2.08333	6.57895	5.04386	9.21053	2.19298	3.28947	5.59211	3.28947	6.4693	7.56579	6.0307	6.79825	1.86404	3.39912
3	6.48464	3.75427	4.66439	4.77816	5.11945	5.68828	1.82025	6.82594	5.00569	9.21502	2.50284	4.55063	4.09556	3.41297	5.00569	7.73606	6.02958	7.281	1.47895	4.55063
3	6.48464	3.75427	4.55063	4.89192	5.23322	5.68828	1.70648	6.71217	5.11945	9.55631	2.38908	4.66439	4.09556	3.52673	4.89192	7.73606	6.14334	7.16724	1.47895	4.20933
3	6.82594	3.75427	4.89192	4.77816	5.34699	5.80205	1.59272	6.71217	5.00569	9.44255	2.38908	4.55063	3.86803	3.41297	5.11945	7.84983	6.02958	6.9397	1.47895	4.20933
3	6.71217	3.75427	5.00569	4.89192	5.34699	5.80205	1.59272	6.71217	4.66439	9.44255	2.38908	4.43686	3.9818	3.41297	5.34699	7.73606	6.02958	7.05347	1.47895	4.20933
3	6.49203	3.75854	4.7836	4.6697	5.58087	5.46697	1.48064	6.83371	5.92255	9.33941	2.05011	4.6697	4.10023	3.64465	3.87244	8.31435	5.92255	7.28929	1.48064	4.32802
3	6.82594	3.75427	4.89192	4.77816	5.34699	5.80205	1.59272	6.71217	5.00569	9.44255	2.16155	4.55063	3.9818	3.41297	5.11945	7.73606	6.14334	7.05347	1.47895	4.20933
3	6.48464	3.86803	4.89192	4.77816	5.46075	5.91581	1.82025	6.59841	5.00569	9.44255	2.50284	4.20933	3.9818	3.52673	4.89192	7.84983	6.02958	7.16724	1.47895	4.09556
3	6.82594	3.75427	4.89192	4.77816	5.34699	5.80205	1.59272	6.82594	5.00569	9.44255	2.50284	4.55063	3.86803	3.41297	5.11945	7.84983	5.91581	6.82594	1.47895	4.20933
3	6.82594	3.75427	4.89192	4.77816	5.34699	5.80205	1.59272	6.82594	5.11945	9.44255	2.50284	4.43686	3.86803	3.41297	5.11945	7.84983	5.91581	6.82594	1.47895	4.20933
3	6.25711	3.75427	4.43686	5.00569	5.57452	5.80205	1.70648	7.05347	4.89192	9.55631	2.16155	4.32309	4.20933	3.07167	5.11945	8.53242	6.02958	6.82594	1.47895	4.20933
3	7.09677	4.25806	4.64516	4.25806	6.32258	5.41935	2.06452	5.16129	4.90323	8.51613	1.93548	4.3871	4.3871	3.48387	5.54839	7.87097	6.58065	7.74194	1.67742	3.74194
3	6.71217	3.75427	4.77816	4.77816	5.46075	5.80205	1.59272	6.82594	5.00569	9.44255	2.16155	4.43686	3.9818	3.6405	5.00569	7.6223	6.14334	7.16724	1.47895	4.20933
3	6.81199	4.08719	4.49591	3.95095	5.72207	5.04087	1.90736	6.13079	5.04087	8.58311	2.58856	4.35967	4.63215	3.67847	4.76839	8.44687	6.26703	7.49319	1.77112	4.22343
3	6.82594	3.75427	4.89192	4.77816	5.34699	5.80205	1.59272	6.71217	5.00569	9.44255	2.38908	4.55063	3.75427	3.41297	5.11945	7.96359	6.02958	6.9397	1.47895	4.20933
3	7.32357	4.26099	4.39414	3.99467	5.45939	5.05992	1.59787	6.12517	4.92676	8.25566	2.3968	4.66045	4.92676	3.46205	5.32623	8.52197	6.12517	7.19041	1.73103	4.26099
3	6.73759	3.78251	4.84634	4.84634	5.55556	6.02837	1.77305	6.73759	5.08274	9.21986	2.12766	4.37352	4.01891	3.4279	5.20095	7.32861	5.79196	7.32861	1.53664	4.25532
3	6.48464	3.6405	4.77816	4.77816	5.46075	6.02958	1.82025	6.48464	5.00569	9.32878	2.38908	4.09556	4.20933	3.2992	5.11945	7.96359	6.25711	7.39477	1.47895	3.9818
3	6.59091	3.86364	5.22727	4.54545	5.11364	5.79545	1.59091	6.36364	5.11364	9.88636	2.38636	4.20455	4.54545	3.52273	5.34091	7.5	5.79545	6.93182	1.47727	4.20455
3	7.32357	4.26099	4.39414	3.99467	5.45939	5.05992	1.59787	6.25832	4.92676	8.1225	2.52996	4.66045	5.05992	3.46205	5.32623	8.52197	5.99201	7.05726	1.73103	4.26099
3	6.71982	3.75854	4.7836	4.7836	5.46697	5.92255	1.70843	6.49203	4.89749	9.33941	2.05011	4.32802	3.98633	3.41686	5.35308	7.74487	6.03645	7.51708	1.48064	4.21412
3	5.63094	3.05292	6.24152	4.40977	4.40977	5.15604	1.76391	6.30936	5.15604	10.8548	2.78155	4.00271	4.88467	3.52782	5.69878	8.95522	6.10583	6.64858	1.28901	3.12076
3	4.61095	6.34006	4.03458	3.7464	5.76369	5.4755	1.15274	8.06916	4.32277	9.51009	2.88184	3.7464	5.4755	2.01729	3.7464	7.4928	6.62824	7.4928	2.59366	4.89914
3	4.63576	5.51876	3.97351	3.09051	5.73951	5.96026	1.54525	7.06402	5.07726	9.05077	2.20751	4.19426	5.29801	2.42826	3.53201	7.72627	7.94702	8.38852	1.766	4.85651
3	5.64972	2.82486	2.82486	3.67232	5.9322	5.08475	1.12994	10.452	5.08475	9.03955	2.82486	2.82486	5.08475	3.67232	4.51977	8.75706	8.47458	7.9096	1.12994	3.10734
3	6.42458	5.86592	4.18994	3.91061	4.7486	5.30726	1.39665	9.49721	4.7486	7.82123	3.07263	2.7933	5.58659	3.91061	3.91061	7.26257	7.5419	6.98324	1.67598	3.35196
3	4.87805	4.14634	3.41463	3.41463	5.12195	5.36585	1.46341	11.2195	4.63415	7.31707	2.92683	3.41463	4.14634	4.14634	4.63415	9.7561	7.56098	6.34146	0.97561	5.12195
3	5.60976	4.14634	3.41463	4.63415	5.12195	5.12195	1.46341	9.26829	5.60976	8.29268	2.68293	2.43902	5.36585	3.65854	4.87805	8.29268	7.31707	8.04878	1.46341	3.17073
3	5.9448	5.73248	3.82166	3.60934	5.52017	5.9448	1.4862	6.36943	4.03397	8.49257	2.54777	4.24628	5.09554	2.54777	4.24628	8.70488	7.85563	8.28025	1.69851	3.82166
3	4.74716	3.40557	4.33437	4.43756	5.98555	4.85036	1.44479	8.46233	8.15273	9.39112	1.75439	6.39835	2.99278	2.16718	2.78638	10.2167	7.01754	5.57276	1.13519	4.74716
3	5.36278	5.04732	3.78549	4.10095	5.04732	5.99369	0.946372	11.041	4.73186	8.20189	2.83912	2.52366	6.30915	4.73186	4.4164	5.04732	7.88644	6.30915	1.89274	3.78549
3	8.37867	3.48205	4.46137	5.4407	5.65832	6.42002	1.84984	5.4407	3.59086	8.92274	2.72035	3.80849	5.11425	3.04679	5.87595	8.05223	5.4407	7.29053	1.63221	3.37323
3	8.37104	3.39367	4.86425	4.75113	5.42986	6.22172	1.35747	5.99548	3.61991	9.1629	2.60181	3.0543	5.20362	3.84615	5.65611	8.25792	5.65611	7.46606	1.58371	3.50679
3	5.08299	3.11203	4.46058	6.0166	7.05394	5.29046	0.93361	7.67635	6.43154	9.3361	2.07469	6.3278	3.42324	2.28216	4.04564	8.19502	5.39419	7.26141	1.03734	4.56432
3	5.83333	2.85714	5.47619	5.35714	3.92857	6.19048	1.42857	7.5	3.69048	8.45238	1.42857	6.30952	4.16667	2.7381	4.7619	10.4762	7.14286	7.5	1.66667	3.09524
3	6.65111	3.96733	3.03384	4.90082	6.30105	6.88448	1.16686	7.93466	5.0175	9.33489	2.33372	5.48425	4.55076	2.91715	2.91715	7.23454	7.46791	6.65111	1.51692	3.73396
3	6.79953	4.33763	2.69637	5.50996	6.6823	6.44783	1.64127	8.32356	5.2755	9.8476	2.4619	5.15826	3.8687	2.69637	2.4619	9.37866	6.3306	6.56506	1.28957	2.22743
3	6.90104	3.25521	4.29688	4.6875	4.81771	4.81771	3.64583	5.72917	3.51562	10.9375	2.08333	4.29688	5.07812	3.51562	5.59896	6.90104	5.59896	8.46354	1.69271	4.16667
3	6.34573	3.17287	4.48578	5.68928	4.48578	6.67396	1.31291	7.65864	2.95405	10.2845	3.06346	5.03282	3.71991	3.06346	4.26696	9.19037	6.34573	7.43982	1.31291	3.50109
3	5.91862	3.69914	2.836	5.4254	6.41184	6.04192	1.47965	8.75462	6.28853	9.61776	1.72626	3.57583	4.19236	3.32922	2.7127	9.37115	6.04192	7.27497	1.47965	3.82244
3	5.88957	3.68098	3.06748	5.03067	7.23926	6.25767	1.59509	7.73006	6.74847	9.20245	2.45399	4.41718	3.92638	3.43558	2.57669	8.58896	6.01227	7.11656	1.59509	3.43558
3	7.02479	2.89256	5.50964	3.99449	4.40771	7.02479	0.964187	5.64738	3.71901	8.67769	1.10193	5.50964	5.23416	4.82094	4.26997	10.4683	5.78512	7.85124	1.79063	3.30579
3	6.93391	3.14193	5.95883	4.65872	5.20043	5.52546	2.16685	7.47562	3.5753	8.12568	2.16685	4.55038	3.68364	2.60022	4.76706	8.88407	6.93391	8.12568	1.62514	3.90033
3	6.19224	2.49538	4.25139	4.52865	5.63771	5.73013	2.86506	6.83919	4.34381	9.14972	2.31054	4.99076	4.25139	2.03327	5.63771	10.9982	6.19224	7.02403	1.20148	3.32717
3	6.95652	3.22981	4.34783	3.72671	4.84472	5.83851	1.86335	8.32298	4.2236	10.0621	1.61491	4.84472	4.96894	3.22981	4.84472	7.08075	6.3354	7.45342	1.49068	4.7205
3	7.55886	2.97398	3.84139	4.08922	5.20446	6.3197	1.36307	5.82404	5.20446	9.91326	2.23048	4.7088	3.9653	2.85006	4.08922	8.79802	6.44362	8.79802	1.98265	3.84139
3	6.596	2.59128	4.1225	4.82921	5.30035	6.00707	2.12014	5.88928	5.06478	11.1896	1.88457	4.35807	4.35807	3.41578	4.24028	7.53828	6.83157	7.06714	1.649	4.947
3	5.78704	3.58796	3.7037	4.39815	5.6713	6.59722	2.43056	5.6713	6.01852	9.375	2.89352	5.55556	4.74537	1.73611	3.58796	8.21759	7.87037	7.52315	1.85185	2.77778
3	6.12472	3.11804	3.67483	3.45212	3.67483	5.56793	2.22717	8.24053	4.45434	10.3563	2.78396	4.78842	4.12027	3.56347	3.67483	9.79955	6.68151	8.01782	1.67038	4.00891
3	6.96576	2.83353	2.71547	5.07674	6.25738	5.549	2.36128	6.13932	4.01417	10.0354	1.65289	4.36836	3.8961	2.71547	5.07674	8.02834	7.67414	9.20897	1.77096	3.65998
3	7.03746	3.0647	4.31328	4.99432	5.56186	5.56186	2.15664	8.39955	5.22134	9.98865	2.04313	3.85925	5.22134	2.15664	4.6538	6.81044	6.24291	6.35641	2.15664	4.19977
3	5.96491	2.45614	3.27485	5.49708	6.08187	5.49708	2.22222	6.43275	5.73099	10.2924	1.63743	4.79532	4.32749	3.39181	3.50877	8.77193	6.43275	7.36842	1.75439	4.5614
3	7.47922	2.67775	4.52447	3.04709	4.61681	5.81717	3.04709	6.27886	4.24746	10.6187	2.67775	4.80148	3.87812	2.67775	6.09418	9.78763	6.46353	7.01754	1.47738	2.77008
3	8.21745	3.28698	4.17193	4.67762	5.43616	4.93047	1.76991	6.70038	4.67762	9.22882	2.02276	5.30973	4.80405	3.28698	4.29836	7.58534	5.81542	6.8268	2.14918	4.80405
3	6.80628	4.05759	3.27225	3.9267	5.75916	6.15183	2.35602	9.1623	5.2356	7.32984	1.83246	4.31937	3.79581	2.35602	5.49738	8.50785	5.62827	8.24607	1.83246	3.9267
3	8.08458	2.61194	4.72637	3.85572	5.84577	5.59701	1.74129	6.34328	3.48259	9.32836	1.99005	4.72637	4.35323	3.60697	5.0995	7.9602	6.21891	7.83582	1.61692	4.97512
3	8.38396	3.40219	3.88821	2.79465	5.58931	5.10328	2.06561	9.47752	3.76671	10.0851	1.70109	6.68287	3.76671	3.28068	4.25273	8.01944	5.83232	6.68287	0.72904	4.49575
3	6.46298	3.9953	4.23032	2.82021	4.93537	5.99295	1.76263	8.81316	3.64277	9.75323	1.05758	6.22797	3.76028	4.58284	5.2879	8.69565	6.22797	6.58049	0.940071	4.23032
3	6.01589	3.17821	3.74574	5.22134	4.88082	4.08627	2.61067	9.98865	5.10783	10.1022	2.15664	5.44835	3.97276	3.97276	3.63224	7.49149	7.37798	6.01589	1.13507	3.85925
3	7.19603	3.59801	4.71464	2.23325	4.34243	3.97022	2.10918	10.5459	4.59057	10.9181	2.10918	7.44417	3.47395	4.09429	2.72953	8.18859	6.20347	6.20347	1.11663	4.21836
3	6.80628	3.53403	4.05759	3.14136	5.2356	3.66492	1.96335	11.7801	4.31937	10.9948	1.57068	5.75916	4.05759	5.10471	3.66492	6.93717	6.41361	5.10471	1.04712	4.84293
3	6.66667	3.08642	5.4321	2.34568	5.18519	3.82716	1.97531	9.50617	5.4321	9.38272	2.46914	6.66667	3.95062	2.83951	4.5679	7.77778	5.06173	7.03704	1.11111	5.67901
3	6.29371	3.7296	3.9627	2.44755	4.77855	4.662	2.21445	10.4895	3.9627	8.27506	2.21445	6.41026	3.7296	3.14685	2.91375	11.0723	7.10956	7.10956	1.28205	4.1958
3	5.41516	2.88809	4.21179	2.52708	4.81348	3.85078	2.16606	11.5523	5.89651	9.26594	1.92539	7.22022	3.48977	4.5728	3.97112	7.8219	6.85921	5.77617	1.32371	4.45247
3	4.80296	1.84729	2.3399	3.07882	6.28079	3.44828	1.97044	11.2069	4.55665	10.5911	1.47783	9.48276	3.57143	5.41872	2.46305	9.85222	7.14286	4.6798	1.35468	4.4335
3	4.77419	2.96774	3.22581	2.32258	5.80645	4.77419	2.06452	10.7097	5.93548	11.2258	1.54839	7.22581	3.22581	4	3.87097	8.51613	6.58065	5.41935	1.67742	4.12903
3	6.44068	3.05085	3.61582	2.93785	6.21469	4.40678	1.58192	10.3955	4.63277	10.3955	1.69492	6.66667	3.27684	4.74576	3.61582	10.2825	5.53672	5.42373	1.35593	3.72881
3	5.43353	3.00578	3.69942	3.23699	5.43353	4.16185	2.19653	10.5202	3.69942	9.71098	1.15607	7.39884	4.16185	4.62428	4.73988	9.9422	6.01156	5.78035	1.50289	3.58382
3	4.55764	3.08311	4.1555	2.41287	6.16622	4.69169	0.938338	9.51743	4.28954	10.8579	1.87668	7.10456	3.8874	2.54692	4.1555	10.4558	5.76408	7.10456	1.34048	5.09383
3	6.43939	3.15657	3.66162	2.52525	5.80808	4.54545	1.64141	10.7323	6.69192	9.4697	2.27273	7.57576	2.90404	3.28283	2.90404	7.70202	5.55556	6.43939	1.38889	5.30303
3	5.96273	3.22981	3.22981	2.48447	4.59627	3.85093	1.24224	11.0559	5.09317	9.68944	1.61491	8.07453	3.35404	3.60248	4.59627	9.44099	7.32919	5.34161	1.86335	4.34783
3	5.8264	3.09156	3.09156	2.37812	4.87515	3.68609	1.18906	10.5826	4.87515	9.63139	1.78359	8.56124	3.21046	3.9239	4.87515	9.8692	6.89655	5.46968	1.66468	4.51843
3	4.63415	2.56098	3.65854	2.43902	5.73171	3.53659	1.70732	11.3415	4.87805	10	1.70732	9.02439	3.29268	4.7561	3.53659	10.7317	6.09756	5	1.58537	3.78049
3	6.75057	2.40275	4.00458	2.97483	4.69108	3.89016	1.25858	9.7254	4.57666	10.5263	1.83066	8.46682	4.00458	4.23341	4.34783	8.81007	7.09382	5.03432	1.25858	4.11899
3	4.60299	3.33717	2.87687	4.14269	5.52359	4.48792	2.07135	10.702	5.17837	9.32106	1.61105	6.09896	3.45224	5.17837	3.22209	10.2417	6.21404	6.55926	0.805524	4.37284
3	6.04027	3.46756	4.58613	3.24385	5.25727	3.80313	2.23714	9.95526	5.14541	8.94855	1.34228	6.82327	4.02685	3.46756	5.03356	9.0604	6.71141	6.15213	1.11857	3.57942
3	4.7191	3.48315	3.93258	4.1573	6.40449	4.1573	1.46067	9.66292	5.8427	9.77528	1.57303	7.52809	3.14607	3.48315	3.59551	8.42697	7.97753	5.95506	1.46067	3.25843
3	5.73171	3.29268	3.53659	4.26829	5.85366	3.65854	1.34146	9.26829	6.82927	11.3415	2.31707	6.21951	3.04878	3.17073	3.29268	9.5122	6.95122	5.60976	1.21951	3.53659
3	5.49582	2.86738	3.34528	5.01792	5.97372	4.1816	0.597372	9.79689	8.24373	9.67742	1.43369	5.97372	3.58423	3.46476	2.62843	8.48268	5.1374	7.64636	1.79211	4.6595
3	3.79404	2.98103	4.33604	4.47154	7.45257	3.11653	0.813008	8.80759	7.04607	9.8916	1.89702	8.40108	3.11653	2.84553	2.71003	9.6206	5.28455	7.31707	1.21951	4.87805
3	6.76779	3.61727	4.2007	3.96733	6.18436	3.73396	1.05018	9.2182	7.11785	10.2684	1.98366	6.18436	3.26721	3.3839	2.21704	8.98483	5.95099	5.95099	1.40023	4.55076
3	4.047	3.26371	3.26371	4.047	8.35509	3.5248	1.95822	8.61619	4.69974	9.39948	1.43603	7.96345	3.39426	2.21932	4.047	10.0522	6.78851	6.78851	1.56658	4.56919
3	4.92866	3.37224	4.02075	4.66926	4.53956	3.50195	0.907912	10.1167	6.22568	9.72763	1.55642	8.94942	3.63165	2.59403	4.02075	9.20882	5.96628	6.74449	1.29702	4.02075
3	3.85638	3.59043	3.05851	4.12234	6.64894	3.85638	1.72872	9.30851	5.71809	10.3723	1.59574	6.64894	3.7234	3.19149	2.5266	9.70745	5.71809	7.57979	1.59574	5.45213
3	3.72285	3.10238	3.82627	4.65357	6.30817	3.41262	1.24095	9.8242	6.72182	9.20372	1.34436	8.79007	3.51603	3.51603	2.99897	10.031	4.96381	6.72182	1.55119	4.55016
3	4.00485	2.30583	4.73301	4.24757	7.52427	4.12621	1.45631	9.46602	8.49515	10.4369	2.18447	6.91748	2.54854	3.15534	3.51942	7.52427	7.03883	4.85437	1.57767	3.8835
3	5.03145	2.83019	3.56394	5.13627	7.44235	3.77358	1.67715	8.28092	6.28931	10.4822	1.46751	7.02306	3.56394	3.24948	4.08805	9.53878	4.50734	5.97484	1.78197	4.29769
3	4.55063	2.84414	4.20933	3.52673	6.02958	3.75427	2.50284	9.89761	6.82594	9.78385	1.59272	7.16724	3.18544	3.18544	3.52673	9.67008	3.9818	7.50853	1.82025	4.43686
3	5.2774	2.70636	3.38295	5.2774	6.22463	3.7889	1.75913	11.502	7.17185	8.93099	2.16509	8.2544	3.38295	2.84168	2.70636	8.11908	5.81867	4.19486	1.75913	4.73613
3	6.9209	2.54237	5.22599	5.64972	5.22599	6.21469	1.55367	7.06215	3.67232	10.7345	3.10734	3.9548	4.9435	2.11864	3.38983	7.20339	6.35593	7.9096	2.11864	4.09605
3	6.82773	3.9916	5.56723	4.93697	4.83193	5.67227	1.9958	8.08824	5.14706	8.40336	2.41597	5.35714	3.57143	2.94118	3.46639	9.13866	5.98739	6.82773	1.57563	3.2563
3	6.63265	3.40136	4.2517	5.78231	4.7619	5.61224	1.53061	7.48299	6.80272	7.31293	1.53061	6.63265	3.06122	4.42177	3.06122	9.18367	5.78231	7.82313	1.36054	3.57143
3	7.40741	3.1746	5.07937	5.18519	5.29101	4.65608	2.22222	7.61905	5.07937	8.46561	2.75132	3.7037	4.55026	3.59788	5.71429	8.25397	4.65608	6.66667	1.79894	4.12698
3	9.01542	3.08422	4.74496	5.21945	4.38909	5.57533	1.42349	6.88019	4.50771	9.01542	1.42349	4.15184	4.03321	3.91459	5.21945	7.82918	6.99881	7.35469	1.42349	3.79597
3	8.68167	2.89389	4.60879	5.14469	4.18006	6.32369	1.39335	6.64523	4.50161	9.21758	1.7149	4.07288	4.07288	3.75134	5.6806	7.9314	6.32369	7.50268	1.60772	3.75134
3	7.47801	3.66569	3.66569	5.42522	3.81232	7.77126	2.05279	5.13196	3.81232	8.79765	2.93255	2.19941	7.03812	3.22581	5.42522	9.23754	6.01173	7.62463	1.46628	3.22581
3	7.76819	3.08261	4.43896	6.04192	4.31566	5.79531	1.60296	7.27497	5.05549	8.26141	2.836	3.69914	4.80888	4.56227	5.17879	7.27497	6.65845	6.04192	1.47965	3.82244
3	7.05563	3.39213	4.07056	5.69878	5.15604	6.51289	1.35685	8.68385	5.29172	6.64858	3.52782	4.07056	4.88467	4.34193	4.88467	6.64858	6.24152	6.10583	1.76391	3.6635
3	6.94598	2.97685	4.5204	4.41014	4.41014	5.62293	1.87431	6.39471	4.85116	9.37155	2.09482	4.63065	4.96141	3.96913	4.29989	7.93826	6.83572	7.38699	1.32304	5.18192
3	7.15048	2.56137	3.52188	5.4429	3.73533	6.51014	2.56137	6.72359	5.22946	7.15048	2.02775	3.94877	5.76307	5.33618	4.90928	8.64461	6.72359	6.51014	1.38741	4.16222
3	6.70732	3.35366	5.03049	5.03049	4.42073	6.25	1.67683	8.68902	5.94512	7.16463	2.59146	4.72561	5.03049	4.72561	5.18293	5.33537	7.0122	5.79268	1.67683	3.65854
3	6.98254	2.86783	4.98753	5.11222	4.48878	6.23441	1.37157	8.22943	5.86035	6.98254	2.36908	4.48878	5.23691	4.86284	4.86284	6.48379	6.48379	6.73317	1.49626	3.86534
3	5.53435	3.62595	3.24427	4.96183	4.77099	6.10687	2.48092	8.58779	5.53435	8.20611	2.67176	3.24427	5.15267	3.62595	4.38931	7.63359	7.25191	7.63359	1.33588	4.00763
3	5.88235	3.48584	4.57516	5.33769	4.3573	5.77342	2.06972	7.29847	4.6841	7.7342	2.72331	4.3573	4.57516	3.37691	4.79303	9.47712	5.99129	7.84314	1.41612	4.24837
3	6.62252	3.47682	3.97351	4.13907	4.63576	6.45695	2.31788	6.29139	4.96689	9.27152	2.64901	3.47682	5.46358	3.47682	6.29139	6.95364	6.78808	6.95364	1.65563	4.13907
3	6.09137	3.5533	4.06091	4.23012	4.73773	6.76819	2.19966	6.26058	4.73773	9.47547	2.70728	3.38409	5.58376	3.38409	6.59898	7.44501	6.26058	6.93739	1.69205	3.89171
3	5.53435	3.62595	3.05344	4.96183	4.58015	5.91603	2.67176	8.96947	5.34351	8.20611	2.48092	3.43511	4.96183	3.62595	4.38931	7.44275	7.82443	7.25191	1.33588	4.38931
3	7.30659	3.29513	3.86819	4.29799	4.72779	6.44699	2.43553	6.59026	4.72779	9.16905	2.29226	3.4384	5.87393	3.58166	6.73352	6.73352	6.59026	6.73352	1.57593	3.58166
3	7.24638	3.7037	4.1868	4.83092	3.7037	9.9839	1.93237	5.31401	3.22061	9.50081	1.93237	1.77134	7.08535	2.73752	7.8905	7.56844	5.31401	7.8905	1.44928	2.73752
3	6.57895	3.50877	3.36257	5.84795	4.53216	6.14035	2.33918	8.77193	5.84795	7.45614	2.19298	4.09357	4.82456	3.50877	5.99415	7.16374	5.84795	6.72515	1.60819	3.65497
3	7.97872	3.40426	5.85106	5.10638	5.10638	6.80851	1.06383	6.48936	2.55319	9.46809	1.91489	3.61702	4.89362	2.87234	4.04255	7.87234	8.19149	7.55319	1.06383	4.14894
3	6.74487	3.37243	4.10557	4.10557	4.2522	6.15836	2.05279	7.18475	5.13196	7.91789	2.93255	4.2522	5.8651	4.98534	4.98534	7.47801	6.59824	6.30499	1.90616	3.66569
3	6.60955	3.05998	4.52876	4.89596	4.03917	7.58874	2.20318	8.69033	5.99755	8.07834	2.81518	3.91677	4.52876	3.91677	5.50796	6.97674	5.50796	6.24235	1.71359	3.18237
3	7.71704	3.21543	4.50161	3.85852	5.14469	6.43087	2.03644	6.00214	4.60879	7.9314	2.46517	6.32369	4.60879	2.35798	4.82315	7.71704	6.96677	8.36013	1.28617	3.64416
3	7.05755	3.47448	4.23453	3.90879	4.77742	6.18893	2.17155	7.92617	4.12595	8.79479	2.60586	5.42888	4.34311	3.58306	4.23453	8.2519	6.51466	7.81759	1.84582	2.71444
3	5.94059	3.63036	4.9505	4.73047	5.39054	4.84048	2.86029	7.37074	3.63036	8.58086	1.76018	6.05061	4.29043	2.86029	3.74037	7.92079	7.15072	7.59076	2.53025	4.18042
3	7.80142	3.19149	4.84634	2.24586	4.25532	5.43735	0.70922	7.56501	5.67376	8.86525	2.36407	6.50118	5.31915	3.78251	4.37352	7.2104	7.2104	7.44681	1.18203	4.01891
3	5.26316	2.99456	4.90018	3.81125	4.99093	5.26316	1.54265	7.25953	4.44646	8.62069	2.08711	6.9873	4.35572	5.17241	4.80944	9.2559	6.1706	7.44102	1.27042	3.35753
3	6.79012	3.1893	5.34979	5.45267	4.73251	6.06996	1.54321	5.55556	2.88066	8.33333	2.77778	5.45267	3.90947	2.6749	5.04115	6.58436	8.43621	10.6996	1.23457	3.29218
3	5.03513	3.39578	4.56674	3.74707	6.32319	4.91803	1.99063	9.13349	6.20609	9.36768	2.8103	5.9719	4.56674	2.8103	3.62998	8.31382	5.03513	6.79157	1.05386	4.33255
3	6.13839	3.34821	4.57589	4.91071	5.58036	4.6875	2.67857	7.25446	4.24107	9.04018	4.01786	5.35714	4.6875	2.23214	4.01786	7.92411	7.14286	6.58482	1.5625	4.01786
3	6.06709	2.21271	5.99572	5.28194	4.92505	5.99572	1.42755	7.28051	4.28266	9.70735	2.64097	6.13847	3.92577	4.35403	3.14061	7.70878	6.70949	6.995	1.35617	3.85439
3	6.60955	2.93758	5.01836	5.14076	4.52876	6.11995	1.71359	7.95594	3.79437	8.44553	2.32558	5.50796	3.79437	1.71359	4.52876	7.58874	5.63035	10.1591	1.71359	4.77356
3	5.66038	3.09973	3.77358	5.52561	3.90836	5.79515	1.34771	6.19946	4.71698	8.49057	2.02156	3.77358	9.16442	3.63881	4.04313	9.29919	7.00809	7.54717	1.34771	3.63881
3	5.41562	3.14861	3.52645	5.41562	3.77834	6.04534	1.51134	6.17128	4.65995	8.43829	2.89673	4.28212	7.68262	4.40806	3.77834	9.06801	6.29723	8.43829	1.25945	3.77834
3	5.94966	3.08924	4.11899	6.17849	4.00458	6.06407	1.71625	6.17849	4.91991	8.92449	2.0595	4.46224	8.00915	3.20366	4.00458	8.3524	6.29291	7.32265	1.48741	3.66133
3	5.9216	2.75229	4.67056	5.7548	4.08674	6.33862	1.75146	6.42202	4.83736	9.34112	2.41868	3.66972	7.58966	3.66972	5.08757	8.42369	5.50459	7.17264	1.25104	3.33611
3	6.51214	3.53201	4.41501	5.29801	4.52539	6.40177	1.766	7.83664	5.29801	9.3819	2.86976	3.75276	5.07726	2.98013	5.73951	7.28477	4.85651	7.39514	1.43488	3.64238
3	5.66502	2.70936	4.7619	7.06076	3.94089	6.40394	2.87356	6.56814	3.61248	8.78489	3.53038	4.5156	5.41872	3.53038	4.92611	8.29228	4.7619	7.47126	1.39573	3.77668
3	5.9216	2.75229	4.50375	5.8382	4.08674	6.25521	1.91827	6.42202	4.83736	9.34112	2.41868	3.66972	7.58966	3.75313	5.00417	8.42369	5.50459	7.25605	1.25104	3.25271
3	6.36516	2.76382	4.52261	5.9464	4.0201	6.53266	1.9263	6.36516	4.85762	9.63149	2.17755	3.68509	6.95142	3.68509	4.85762	8.62647	5.19263	7.20268	1.25628	3.43384
3	6.62252	3.53201	4.30464	5.18764	4.52539	6.62252	1.766	7.94702	5.29801	9.49227	2.42826	3.86313	4.96689	2.98013	5.51876	7.50552	4.85651	7.39514	1.43488	3.75276
3	6.40177	3.53201	4.41501	5.29801	4.52539	6.40177	1.65563	7.94702	5.29801	9.3819	2.86976	3.75276	4.96689	2.98013	5.73951	7.28477	4.96689	7.39514	1.43488	3.75276
3	5.9216	2.75229	4.58716	5.8382	4.08674	6.25521	1.91827	6.33862	4.83736	9.34112	2.41868	3.66972	7.58966	3.75313	5.00417	8.42369	5.50459	7.25605	1.25104	3.25271
3	6.76379	3.64204	4.57856	5.51509	4.05827	6.76379	1.87305	6.9719	4.78668	8.94901	2.60146	3.95421	4.47451	2.91363	5.7232	8.53278	4.57856	7.59625	1.76899	3.95421
3	5.47833	3.35241	3.92478	6.95012	4.17007	5.88716	2.78005	5.5601	3.92478	8.91251	2.78005	3.92478	6.54129	3.35241	5.72363	9.40311	4.74244	7.44072	1.63532	3.51594
3	5.98291	3.7037	4.5584	5.41311	3.84615	6.55271	1.4245	8.40456	4.98575	9.68661	2.42165	3.9886	4.70085	3.4188	4.98575	7.40741	4.98575	7.26496	1.85185	4.41595
3	6.26087	3.04348	4.86957	6.17391	4.26087	6.95652	2.17391	6.08696	4.43478	8.6087	2.6087	4.43478	5.73913	3.82609	5.04348	9.21739	4.78261	6.69565	1.21739	3.56522
3	6.30252	2.77311	4.62185	5.96639	3.94958	6.47059	1.76471	6.30252	4.78992	9.4958	2.35294	3.78151	7.31092	3.44538	4.95798	8.31933	5.37815	7.31092	1.2605	3.44538
3	6.65927	3.55161	4.32852	5.32741	4.5505	6.43729	1.7758	7.99112	5.32741	9.32297	2.33074	3.88457	4.99445	2.99667	5.54939	7.54717	4.88346	7.32519	1.44284	3.77358
3	6.4764	3.51262	4.28101	5.3787	4.39078	6.4764	1.75631	7.79363	5.15917	9.65971	2.74424	3.73216	4.93963	2.96378	5.59824	7.57409	5.0494	7.35456	1.427	3.73216
3	6.36516	2.76382	4.52261	5.9464	4.0201	6.53266	1.9263	6.36516	4.85762	9.54774	2.17755	3.68509	7.11893	3.68509	4.85762	8.54271	5.19263	7.20268	1.25628	3.43384
3	6.77083	2.86458	3.90625	6.42361	3.55903	6.33681	1.64931	6.59722	5.03472	9.54861	2.34375	3.73264	6.68403	3.73264	4.94792	8.59375	5.20833	7.29167	1.30208	3.47222
3	5.7995	2.8169	4.55675	6.2966	3.89395	6.37945	1.90555	6.1309	4.6396	9.6106	2.23695	3.8111	6.9594	3.72825	5.1367	8.53355	5.05385	7.7879	1.24275	3.4797
3	5.91667	2.75	4.41667	6	4	6.41667	1.75	6.41667	4.75	9.25	2.33333	3.75	7.58333	3.5	5.08333	8.66667	5.66667	7.08333	1.25	3.41667
3	5.77933	3.0648	4.37828	4.90368	4.81611	5.8669	2.01401	7.44308	4.81611	8.49387	2.01401	4.72855	5.77933	4.55342	4.81611	9.01926	6.47986	6.04203	1.13835	3.85289
3	6.07143	3.69048	5.59524	4.52381	4.64286	6.19048	1.78571	7.02381	4.52381	7.5	2.7381	4.40476	4.52381	4.52381	4.64286	7.14286	7.7381	7.38095	1.66667	3.69048
3	8.70488	2.65393	5.83864	4.98938	4.35244	6.47558	2.33546	5.41401	4.14013	7.32484	2.33546	4.35244	5.9448	2.86624	6.90021	7.96178	5.62633	7.431	1.4862	2.86624
3	6.04733	3.06748	4.38212	6.3979	3.68098	6.74847	1.84049	6.48554	5.08326	8.85188	2.19106	3.68098	6.83611	3.68098	4.82033	8.58896	5.25855	7.53725	1.48992	3.33041
3	6.65004	2.74314	4.32253	5.98504	3.99002	6.23441	1.82876	6.23441	4.73815	9.47631	2.24439	3.65752	7.4813	3.74065	4.98753	8.56193	5.15378	7.39817	1.24688	3.32502
3	6.19765	2.76382	4.52261	5.9464	3.8526	6.36516	1.9263	6.28141	4.85762	9.79899	2.26131	3.68509	6.95142	3.68509	5.02513	8.71022	5.27638	7.20268	1.25628	3.43384
3	6.6879	3.18471	5.41401	4.98938	5.30786	5.62633	1.4862	7.64331	5.30786	7.21868	3.07856	4.56476	4.14013	3.18471	5.41401	8.49257	6.47558	6.47558	1.38004	3.92781
3	5.83116	2.95909	4.69974	5.396	4.00348	6.70148	1.91471	7.74587	5.1349	8.35509	3.22019	4.09051	5.30896	3.74238	4.69974	9.22541	5.83116	6.44038	1.13142	3.56832
3	6.30252	2.77311	4.45378	6.05042	3.94958	6.47059	1.76471	6.38655	4.87395	9.66387	2.18487	3.86555	7.05882	3.36134	4.95798	8.40336	5.46218	7.39496	1.2605	3.36134
3	8.36892	2.9035	4.52605	5.46541	4.09906	4.95303	1.96413	5.55081	3.84287	9.13749	2.47652	4.35525	5.72161	4.44065	6.40478	8.45431	6.74637	5.63621	1.28096	3.67208
3	7.51494	3.15969	4.44065	5.20922	3.58668	7.34415	1.62254	6.74637	5.12383	8.45431	2.8181	3.58668	5.63621	3.24509	4.69684	9.73527	5.9778	6.31939	1.28096	3.50128
3	8.05085	3.13559	4.40678	5.25424	3.55932	7.45763	1.77966	6.61017	5.16949	8.38983	2.71186	3.30508	5.59322	3.22034	4.66102	10.0847	5.42373	6.44068	1.27119	3.47458
3	6.56566	3.19865	4.20875	5.55556	3.87205	6.14478	1.76768	6.73401	5.13468	8.41751	3.19865	3.7037	5.13468	3.87205	5.05051	10.3535	5.97643	6.14478	1.26263	3.7037
3	6.57439	3.20069	4.32526	5.53633	3.89273	5.88235	1.7301	6.83391	5.0173	8.56401	3.11419	3.71972	5.10381	3.97924	4.84429	10.4671	5.88235	6.31488	1.29758	3.71972
3	6.36071	3.38164	4.34783	5.87762	3.7037	6.03865	1.77134	6.60225	5.31401	8.45411	3.05958	3.7037	5.15298	4.02576	4.99195	10.306	5.87762	6.28019	1.20773	3.54267
3	8.0033	3.13531	4.37294	5.28053	3.54785	7.59076	1.81518	6.51815	5.28053	8.25083	2.80528	3.30033	5.52805	3.21782	4.86799	10.066	5.44554	6.27063	1.23762	3.46535
3	7.4813	3.15877	4.40565	5.23691	3.5744	7.4813	1.66251	6.65004	5.23691	8.31255	2.90939	3.5744	5.56941	3.2419	4.90441	9.72569	5.98504	6.15129	1.24688	3.49127
3	7.69231	3.14309	3.55666	5.45906	3.63937	7.52688	2.48139	5.95533	4.71464	8.43672	2.72953	3.63937	4.96278	3.63937	5.54177	9.01572	5.45906	7.52688	1.48883	3.39123
3	5.9448	3.82166	4.88323	4.98938	4.14013	6.36943	1.80467	7.32484	5.73248	8.9172	2.9724	3.39703	4.35244	3.07856	5.09554	9.34183	5.30786	6.90021	1.38004	4.24628
3	7.77114	3.15969	4.44065	5.20922	3.58668	7.34415	1.62254	6.74637	5.12383	8.45431	2.8181	3.41588	5.72161	3.33049	4.78224	9.64987	5.8924	6.14859	1.28096	3.50128
3	5.8216	3.38028	4.13146	4.97653	3.94366	6.47887	2.44131	6.94836	5.7277	9.20188	3.00469	4.13146	4.88263	3.38028	5.8216	8.82629	5.25822	6.29108	1.78404	3.56808
3	5.98639	4.35374	4.4898	4.35374	5.03401	6.93878	1.4966	7.7551	6.53061	8.97959	3.40136	3.67347	4.35374	2.72109	5.03401	7.48299	5.44218	5.44218	1.90476	4.62585
3	9.2869	2.98507	4.39469	4.97512	3.48259	8.78939	1.65837	6.38474	4.97512	8.45771	2.73632	3.15091	5.63847	3.15091	4.89221	9.61857	4.72637	6.05307	1.24378	3.39967
3	9.2084	2.98869	4.36187	5.00808	3.47334	8.8853	1.69628	6.30048	5.08885	8.31987	2.74637	3.15024	5.57351	3.15024	5.08885	9.61228	4.76575	5.97738	1.21163	3.39257
3	7.93388	3.1405	4.38017	5.28926	3.55372	7.60331	1.81818	6.52893	5.28926	8.26446	2.80992	3.30579	5.53719	3.22314	4.87603	10.0826	5.45455	6.19835	1.23967	3.47107
3	7.84314	3.58056	4.43308	4.94459	4.00682	6.22336	2.21654	6.82012	4.51833	7.50213	2.9838	3.23956	5.88235	3.66581	5.7971	8.7809	5.9676	6.64962	1.19352	3.75107
3	6.13656	3.1115	4.32152	5.27226	4.06223	6.30942	1.46932	6.74157	5.27226	8.47018	3.02506	3.80294	5.27226	3.88937	4.49438	10.4581	6.48228	6.48228	1.29646	3.63008
3	6.76496	3.20902	4.33651	5.29055	3.81613	6.50477	1.47441	6.67823	5.55074	8.49957	3.03556	3.7294	5.55074	3.64267	4.77016	10.0607	5.63747	6.41804	1.38768	3.64267
3	6.45682	3.30912	4.35835	5.56901	3.87409	6.77966	1.61421	6.37611	5.4883	8.39387	2.98628	3.63196	5.64972	3.79338	4.84262	10.1695	5.56901	6.2954	1.29136	3.55125
3	7.73067	3.15877	4.40565	5.23691	3.5744	7.4813	1.66251	6.65004	5.23691	8.31255	2.90939	3.40815	5.65254	3.32502	4.98753	9.64256	5.90191	5.98504	1.24688	3.49127
3	6.07735	3.75691	4.53039	4.97238	4.0884	6.74033	1.98895	7.40331	5.85635	9.06077	3.09392	3.64641	3.75691	3.31492	4.97238	8.83978	5.08287	7.07182	1.65746	4.0884
3	8.08598	3.48004	4.29887	4.913	3.7871	7.77892	1.3306	6.44831	5.62948	8.08598	2.96827	3.5824	6.14125	2.96827	4.70829	9.31423	6.44831	5.01535	1.3306	3.68475
3	6.43604	3.37892	4.26388	5.87289	3.53982	5.95334	1.60901	6.59694	5.39019	8.52776	3.05712	3.78117	5.39019	4.18343	4.90748	10.3781	5.79244	6.19469	1.20676	3.53982
3	7.56219	3.68159	2.98507	5.17413	3.28358	5.87065	1.99005	6.26866	4.37811	8.55721	2.98507	3.58209	6.36816	3.08458	4.97512	11.3433	5.87065	7.56219	1.19403	3.28358
3	7.68595	3.22314	4.29752	5.3719	3.55372	7.27273	1.73554	6.52893	5.28926	8.26446	2.80992	3.30579	5.61983	3.30579	4.87603	10.2479	5.53719	6.44628	1.23967	3.38843
3	6.31399	3.07167	5.37543	4.35154	3.75427	5.6314	1.45051	7.33788	5.2901	7.59386	3.32765	4.09556	4.86348	4.18089	4.77816	10.8362	5.54608	6.74061	1.36519	4.09556
3	8.17031	3.79747	4.02762	4.02762	3.79747	8.51554	1.26582	6.09896	5.17837	9.32106	3.33717	3.68239	4.94822	2.64672	5.40852	9.09091	4.94822	6.09896	1.61105	4.02762
3	6.47803	2.75503	5.06329	5.21221	4.39315	5.73343	2.15934	6.40357	5.13775	8.7863	1.93596	4.54207	5.36113	3.49963	6.18019	8.33954	5.95681	7.2971	1.8615	2.90395
3	5.73183	3.27533	5.32242	5.01535	5.11771	5.32242	1.74002	6.34596	5.01535	9.51894	2.04708	4.70829	5.01535	3.7871	5.01535	8.39304	6.03889	7.57421	1.63767	3.37769
4	6.87575	3.61882	3.9807	4.82509	6.75513	6.51387	2.05066	6.51387	3.49819	9.89144	2.53317	4.10133	5.3076	3.49819	4.46321	8.20265	5.42823	7.47889	1.56815	2.89505
4	6.87575	3.61882	3.9807	4.82509	6.75513	6.51387	2.05066	6.51387	3.49819	9.89144	2.53317	4.10133	5.3076	3.49819	4.46321	8.20265	5.42823	7.47889	1.56815	2.89505
4	7.08479	3.9489	3.9489	4.06504	6.15563	6.62021	2.20674	6.8525	4.29733	10.5691	2.09059	4.7619	4.64576	3.9489	3.25203	8.01394	4.99419	7.78165	1.62602	3.13589
4	7.48848	3.57143	4.49309	4.49309	6.79724	5.64516	1.72811	7.48848	3.80184	10.1382	2.76498	4.95392	4.7235	3.80184	3.1106	7.60369	5.29954	7.60369	1.6129	2.88018
4	6.87575	3.61882	3.9807	4.82509	6.75513	6.6345	2.05066	6.51387	3.49819	9.89144	2.53317	4.10133	5.3076	3.61882	4.22195	8.20265	5.42823	7.47889	1.56815	2.89505
4	6.88406	3.62319	3.98551	4.71014	6.64251	6.40097	2.17391	7.00483	4.34783	10.3865	2.05314	4.34783	5.07246	3.1401	3.50242	8.57488	5.31401	7.1256	1.57005	3.1401
4	7.40319	3.64465	3.64465	4.7836	6.15034	6.94761	2.73349	6.03645	3.75854	10.5923	2.73349	3.87244	4.89749	3.75854	4.21412	7.74487	5.58087	7.0615	1.59453	2.84738
4	7.00431	3.44828	3.98707	4.09483	5.92672	7.00431	2.47845	6.57328	4.20259	10.7759	2.04741	4.4181	5.49569	3.87931	3.34052	8.62069	4.74138	7.65086	1.40086	2.90948
4	7.26744	4.79651	3.34302	5.23256	6.68605	5.08721	2.03488	6.25	5.23256	10.7558	2.61628	4.06977	4.06977	3.77907	3.34302	7.99419	4.50581	7.12209	2.47093	3.34302
4	6.80958	4.41362	3.15259	4.28752	6.17907	5.54855	1.51324	6.80958	4.91803	9.33165	2.14376	4.16141	4.79193	4.41362	3.40479	8.19672	6.30517	8.07062	1.89155	3.657
4	6.92488	4.10798	3.6385	4.10798	7.15962	5.86854	2.46479	7.62911	3.6385	11.9718	2.23005	3.52113	5.28169	3.52113	3.99061	7.74648	5.39906	6.4554	1.64319	2.69953
4	7.15152	4.24242	3.63636	4	7.0303	5.93939	2.66667	7.63636	3.15152	12.2424	2.18182	3.39394	5.33333	3.39394	3.87879	8	5.45455	6.42424	1.57576	2.66667
4	6.86845	4.07451	3.60885	4.19092	7.10128	5.93714	2.56112	7.68335	3.60885	11.8743	2.21187	3.60885	5.23865	3.49243	3.95809	7.79977	5.47148	6.40279	1.6298	2.67753
4	6.27962	3.67299	2.36967	5.33175	6.87204	6.04265	2.01422	8.05687	6.51659	9.95261	2.25118	4.62085	4.38389	2.96209	2.36967	8.17536	6.3981	6.16114	1.65877	3.90995
4	5.89623	3.77358	3.53774	4.95283	6.60377	6.01415	2.47642	8.49057	6.60377	9.66981	2.59434	3.53774	4.71698	2.59434	2.47642	7.66509	6.01415	7.1934	1.88679	3.30189
4	5.65806	3.69004	3.44403	5.04305	6.76507	5.78106	1.10701	7.62608	6.51907	9.34809	2.09102	4.30504	4.42804	3.93604	3.19803	8.73309	5.90406	7.25707	1.59902	3.56704
4	5.71121	3.98707	2.80172	4.63362	6.03448	6.35776	1.93966	7.21983	6.57328	9.05172	2.58621	3.98707	4.09483	3.55603	3.77155	9.15948	6.14224	6.89655	1.93966	3.55603
4	5.69307	3.83663	3.09406	5.07426	6.93069	5.44554	0.990099	8.66337	7.17822	9.28218	2.10396	4.57921	4.20792	3.21782	2.84653	8.91089	5.32178	7.5495	1.48515	3.58911
4	6.45161	4.06213	2.62843	5.37634	6.33214	5.85424	1.07527	8.12425	7.04898	9.79689	2.38949	4.89845	4.6595	3.46476	2.50896	7.8853	5.01792	7.40741	1.43369	3.58423
4	5.64226	3.84154	3.12125	5.16206	7.08283	5.28211	0.960384	8.76351	7.20288	9.60384	2.16086	4.56182	4.20168	3.2413	2.7611	8.76351	5.40216	7.32293	1.44058	3.48139
4	5.62874	3.83234	2.99401	4.91018	6.46707	5.98802	1.67665	7.78443	6.46707	9.58084	2.75449	4.31138	3.83234	3.71257	3.11377	8.86228	6.22754	6.58683	1.55689	3.71257
4	5.85424	3.7037	2.74791	5.25687	6.45161	5.97372	1.79211	8.60215	6.21266	10.2748	1.79211	3.58423	4.06213	3.34528	2.74791	9.08005	6.21266	7.04898	1.43369	3.82318
4	5.50898	3.71257	3.35329	4.91018	6.82635	5.62874	1.1976	7.42515	6.34731	9.82036	2.15569	4.43114	4.5509	4.07186	3.11377	8.50299	6.22754	7.06587	1.55689	3.59281
4	5.83333	3.69048	2.97619	4.88095	7.38095	6.30952	1.66667	7.7381	6.66667	9.64286	2.61905	4.40476	3.80952	3.45238	2.61905	8.33333	6.07143	6.90476	1.54762	3.45238
4	6.22066	3.99061	3.6385	4.81221	6.33803	5.6338	2.11268	7.74648	6.22066	9.2723	2.8169	3.99061	3.87324	2.93427	2.46479	8.09859	6.69014	7.74648	1.87793	3.52113
4	6.59472	3.83693	2.63789	4.79616	6.23501	6.11511	1.43885	7.91367	6.11511	10.1918	2.51799	4.55635	4.55635	3.59712	2.75779	7.79376	6.23501	6.83453	1.55875	3.71703
4	5.85424	3.7037	3.10633	4.89845	6.69056	6.09319	1.79211	7.40741	6.21266	9.55795	2.62843	5.25687	3.82318	2.74791	3.10633	9.08005	5.61529	7.28793	1.55317	3.58423
4	5.99295	3.9953	2.82021	5.2879	6.93302	6.22797	1.64512	7.9906	6.22797	9.40071	2.11516	3.87779	3.9953	3.40776	2.93772	8.69565	6.34548	7.05053	1.64512	3.40776
4	7.21649	3.73711	3.22165	3.73711	5.79897	6.31443	1.67526	7.47423	3.99485	10.567	2.31959	4.63918	5.15464	3.73711	4.12371	8.24742	5.6701	7.34536	1.67526	3.35052
4	6.37312	4.17149	3.708	4.75087	6.48899	5.67787	1.854	6.14137	5.21437	10.5446	2.66512	3.708	4.63499	4.28737	3.708	8.69061	4.40324	7.41599	2.20162	3.36037
4	6.11765	4.23529	4.82353	4.23529	6.23529	5.52941	1.76471	6.35294	5.17647	11.2941	2.23529	3.17647	4.58824	4.23529	3.76471	9.17647	4.94118	6.58824	2.11765	3.41176
4	5.9789	4.2204	4.68933	3.63423	6.21336	5.6272	1.28957	6.3306	5.50996	11.1372	2.1102	3.63423	4.33763	3.8687	3.75147	8.7925	5.39273	7.26846	2.1102	4.10317
4	6.90867	3.86417	3.62998	4.68384	5.62061	6.44028	1.75644	8.07963	4.56674	9.60187	2.57611	5.26932	4.68384	2.9274	3.0445	7.84543	6.08899	6.67447	1.99063	3.74707
4	6.43087	4.18006	2.2508	2.57235	7.07395	3.21543	2.2508	9.6463	5.46624	12.2186	2.57235	3.21543	4.18006	2.89389	2.57235	8.68167	7.71704	8.68167	0.96463	3.21543
4	7.30897	3.98671	1.66113	2.99003	6.64452	3.65449	2.65781	9.96678	3.98671	13.289	2.99003	3.65449	4.31894	2.65781	2.65781	6.64452	8.63787	8.63787	0.996678	2.65781
4	5.33333	4.33333	2.66667	2	7	5.33333	2	7.66667	4.66667	13.6667	3.66667	3	4.33333	3	3.33333	6.66667	7.33333	10.6667	0.666667	2.66667
4	7.2	5.2	0.8	2.4	12.4	5.6	0.8	8	2.8	16	3.2	3.2	4.4	1.2	2.8	6.8	5.2	7.2	2	2.8
4	11.1554	3.98406	1.19522	1.99203	7.56972	6.77291	1.59363	7.96813	3.18725	14.741	1.19522	3.18725	3.58566	2.39044	3.58566	7.56972	4.38247	9.96016	1.59363	2.39044
4	9.6	4.8	0.4	2	9.6	5.6	1.6	9.2	2.8	13.2	2.4	2.4	4.8	1.2	3.2	7.6	6	10.8	1.6	1.2
4	9.96016	3.98406	1.19522	1.99203	7.17131	7.17131	1.59363	7.17131	3.58566	15.1394	1.19522	3.18725	3.98406	2.39044	3.18725	7.17131	4.38247	10.3586	1.59363	3.58566
4	8.4	5.2	0.8	1.6	10.4	6	0.4	10	3.2	15.2	2.8	3.2	4.4	1.6	3.6	8	5.2	6.4	2	1.6
4	10.3586	3.98406	0.796813	1.99203	7.56972	5.9761	1.59363	8.76494	3.58566	15.5378	1.19522	1.99203	3.58566	1.99203	3.58566	9.56175	4.78088	8.76494	1.59363	2.78884
4	9.96016	3.98406	1.59363	1.59363	7.96813	6.77291	1.99203	7.96813	4.38247	15.9363	0.796813	2.78884	3.58566	1.99203	3.18725	8.36653	3.58566	9.96016	1.59363	1.99203
4	7.6	4.8	1.2	1.6	11.6	6.4	0.4	9.2	3.6	15.6	2.8	2.4	4.4	1.2	4	7.2	5.6	6.8	2	1.6
4	9.16335	5.17928	1.19522	1.99203	8.76494	5.9761	0.796813	5.57769	3.98406	13.9442	1.59363	1.59363	4.38247	2.78884	3.18725	9.16335	4.78088	12.3506	1.59363	1.99203
4	6.47948	3.67171	3.56371	4.42765	6.58747	4.21166	2.4838	9.93521	5.61555	9.39525	2.80778	5.29158	3.56371	3.7797	3.23974	7.66739	6.58747	6.04752	1.40389	3.23974
4	5.33333	4.33333	2.66667	2	7.33333	5.33333	1.66667	9.33333	4.66667	13.6667	3	3	4	3	3.33333	6.66667	7	10	0.666667	3
4	8.96552	4.82759	1.37931	3.7931	7.93103	4.48276	1.03448	8.27586	4.13793	14.1379	1.37931	4.13793	4.48276	2.75862	2.41379	8.27586	4.48276	8.96552	1.72414	2.41379
4	8.26446	5.78512	2.47934	4.13223	6.61157	6.06061	0.550964	6.06061	4.13223	11.5702	1.37741	3.58127	5.78512	1.65289	5.50964	8.53994	6.61157	7.7135	0.826446	2.75482
4	9.83213	2.8777	1.91847	2.63789	7.43405	8.63309	1.67866	4.55635	3.35731	13.6691	1.67866	2.15827	5.9952	2.39808	4.31655	7.91367	6.23501	8.63309	1.91847	2.15827
4	9.92167	3.65535	2.34987	2.87206	6.26632	7.3107	1.56658	4.69974	3.13316	12.0104	1.56658	2.87206	6.26632	1.30548	8.09399	9.13838	3.65535	10.4439	1.04439	1.82768
4	6.91643	5.4755	3.45821	3.17003	7.20461	6.34006	1.44092	7.78098	3.17003	12.1037	1.44092	3.17003	5.4755	2.01729	4.89914	9.51009	6.34006	6.91643	0.864553	2.30548
4	6.77966	3.72881	2.0339	3.38983	6.10169	5.76271	1.35593	7.11864	3.72881	14.2373	2.37288	2.71186	4.40678	3.05085	4.40678	10.1695	6.44068	8.81356	1.01695	2.37288
4	6.97674	3.98671	2.32558	1.99336	6.97674	6.64452	0.996678	6.64452	3.32226	14.2857	1.99336	1.66113	5.64784	3.32226	3.32226	7.97342	7.30897	11.2957	1.3289	1.99336
4	7.05521	2.76074	2.45399	2.14724	7.05521	3.06748	0.613497	10.4294	3.37423	12.2699	1.22699	4.29448	3.06748	3.98773	5.52147	9.5092	7.05521	7.97546	1.53374	4.60123
4	6.66667	4.7619	2.14286	4.7619	4.28571	3.80952	2.38095	9.04762	4.7619	11.9048	2.61905	4.04762	4.52381	3.33333	5	8.33333	5.95238	7.85714	1.19048	2.61905
4	6.86275	3.26797	2.28758	2.61438	7.51634	4.57516	2.61438	9.47712	5.88235	13.7255	2.28758	3.26797	4.57516	1.63399	3.26797	9.47712	6.53595	5.88235	0.980392	3.26797
4	7.15532	4.18848	3.14136	3.14136	7.15532	5.58464	1.22164	8.726	6.28272	10.6457	2.96684	4.88656	5.06108	3.31588	2.6178	7.67888	6.1082	5.41012	1.04712	3.66492
4	4.39932	3.89171	2.53807	3.7225	6.93739	3.5533	3.04569	8.29103	5.75296	10.1523	1.69205	4.06091	5.07614	2.70728	3.21489	12.8596	6.42978	6.76819	1.86125	3.04569
4	5.71429	2.36735	4.32653	6.04082	5.63265	6.53061	1.55102	7.42857	5.87755	9.63265	1.87755	3.83673	6.12245	2.85714	4.2449	7.67347	5.46939	6.28571	2.12245	4.40816
4	7.4184	4.74777	2.67062	1.78042	7.12166	3.85757	1.18694	7.12166	4.45104	13.9466	3.26409	3.56083	3.26409	2.07715	4.1543	7.71513	8.60534	7.4184	1.78042	3.85757
4	6.57895	4.32331	3.00752	4.69925	5.26316	5.6391	0.93985	8.45865	4.69925	9.77444	3.94737	5.82707	5.07519	2.44361	3.57143	8.83459	4.88722	6.95489	1.12782	3.94737
4	5.32151	3.7694	3.54767	6.65188	6.20843	4.87805	2.21729	10.1996	5.09978	8.20399	2.66075	3.32594	5.9867	3.10421	3.99113	8.86918	5.76497	5.54324	1.99557	2.66075
4	5.66929	3.62205	5.66929	4.25197	5.19685	5.19685	2.04724	9.6063	5.35433	10.2362	2.3622	3.46457	4.88189	2.99213	2.83465	8.18898	6.92913	5.66929	1.41732	4.40945
4	5.63003	2.14477	4.95979	4.69169	5.63003	5.36193	2.27882	8.44504	5.22788	11.5282	2.01072	4.28954	4.1555	3.08311	3.75335	8.0429	6.16622	6.70241	1.60858	4.28954
4	5.57692	4.42308	2.69231	3.84615	7.11538	4.23077	0.576923	6.73077	4.80769	10.3846	2.88462	4.03846	5.96154	4.03846	3.26923	9.42308	5.38462	8.26923	2.30769	4.03846
4	6.41892	3.94144	4.05405	5.63063	5.51802	6.30631	1.57658	8.22072	4.61712	9.57207	2.25225	3.82883	4.61712	2.92793	4.05405	11.5991	4.39189	5.85586	1.01351	3.6036
4	5.76271	4.0678	4.91525	3.05085	6.94915	6.94915	1.52542	10.339	4.40678	10.1695	1.52542	4.23729	4.0678	2.88136	4.91525	10.1695	4.57627	4.23729	1.18644	4.0678
4	6.35838	2.31214	1.7341	3.75723	8.09249	4.04624	1.7341	8.3815	5.20231	11.2717	1.44509	4.62428	4.04624	2.31214	5.20231	10.9827	6.06936	8.67052	1.15607	2.60116
4	5.11073	2.38501	3.91823	5.62181	5.28109	5.11073	2.38501	8.8586	3.57751	10.0511	2.38501	4.59966	4.25894	3.40716	3.57751	8.17717	6.98467	8.34753	1.53322	4.4293
4	6.22517	3.04636	4.90066	5.96026	4.90066	4.37086	2.11921	8.74172	4.23841	9.66887	1.5894	4.37086	4.10596	3.31126	4.10596	9.66887	5.82781	7.68212	1.45695	3.70861
4	4.947	3.00353	4.0636	4.0636	6.89046	6.5371	0.883392	9.18728	4.59364	12.3675	2.4735	3.71025	4.24028	2.65018	4.24028	10.6007	6.18375	5.12367	1.59011	2.65018
4	5.7377	3.11475	4.42623	4.7541	5.2459	3.93443	3.44262	7.21311	6.06557	10.3279	2.13115	4.42623	3.44262	3.27869	4.59016	7.70492	6.55738	7.86885	1.80328	3.93443
4	7.14286	4.2471	3.66795	4.2471	7.72201	6.56371	0.579151	8.10811	4.82625	9.65251	2.12355	5.21236	4.2471	2.89575	3.0888	8.10811	7.52896	5.21236	1.35135	3.4749
4	5.80205	3.07167	3.41297	4.77816	7.16724	4.43686	1.02389	9.89761	5.46075	11.9454	1.70648	3.41297	4.43686	2.73038	3.41297	9.55631	5.46075	8.53242	1.36519	2.38908
4	5.28053	3.63036	2.64026	4.29043	6.60066	5.28053	1.32013	10.8911	5.28053	9.90099	2.31023	3.30033	4.62046	1.9802	2.31023	10.5611	5.94059	8.91089	1.65017	3.30033
4	7.19557	2.95203	4.42804	4.79705	5.35055	5.16605	0.922509	9.04059	4.79705	12.9151	1.84502	3.50554	4.24354	2.39852	3.69004	8.11808	6.64207	6.64207	1.29151	4.05904
4	7.69231	4.48718	3.52564	2.24359	7.05128	3.84615	0.641026	10.2564	5.12821	13.7821	2.24359	2.5641	4.48718	1.60256	2.5641	9.29487	6.08974	6.73077	0.961538	4.80769
4	5.07246	4.34783	2.657	5.07246	6.03865	5.07246	0.966184	8.45411	4.10628	10.3865	1.69082	3.1401	5.7971	3.1401	3.38164	12.3188	6.03865	7.24638	1.69082	3.38164
4	5.15464	6.52921	1.03093	3.78007	8.59107	4.12371	0.343643	10.3093	4.811	9.96564	2.06186	4.811	4.46735	1.37457	3.09278	8.93471	6.52921	8.93471	1.37457	3.78007
4	4.73934	5.21327	2.36967	4.2654	6.63507	6.3981	1.18483	8.05687	4.73934	10.6635	3.08057	5.21327	5.21327	2.36967	4.02844	8.76777	5.21327	7.109	2.1327	2.60664
4	6.1086	3.84615	3.61991	3.61991	6.56109	6.1086	0.904977	11.991	4.0724	11.991	2.0362	4.52489	3.61991	2.0362	4.52489	10.181	4.75113	4.0724	1.13122	4.29864
4	9.28571	4.64286	2.14286	1.78571	7.5	3.92857	1.07143	6.07143	4.28571	15	2.14286	3.21429	2.85714	2.14286	3.92857	8.57143	8.21429	7.5	2.14286	3.57143
4	7.03576	2.99885	4.26759	5.99769	5.99769	5.19031	2.07612	8.07382	5.65167	9.91926	3.34487	5.42099	3.57555	3.57555	2.19146	8.65052	5.19031	5.99769	1.49942	3.34487
4	6.62983	5.24862	2.76243	3.8674	7.73481	4.97238	1.10497	8.28729	6.35359	12.9834	1.38122	4.14365	5.8011	1.65746	2.48619	8.01105	4.41989	7.45856	2.20994	2.48619
4	6.37255	4.65686	3.67647	3.67647	7.35294	5.63725	0.980392	7.35294	6.61765	12.0098	1.22549	4.65686	5.88235	1.96078	2.45098	7.84314	4.41176	8.08824	2.20588	2.94118
4	6.76856	5.02183	1.96507	4.36681	7.64192	5.45852	1.74672	6.33188	6.9869	10.917	1.96507	3.93013	4.80349	3.27511	1.96507	7.86026	5.8952	8.0786	1.96507	3.05677
4	4.57143	6	2	4.28571	8.57143	5.42857	1.14286	8	5.14286	13.4286	2.57143	2.85714	5.14286	1.71429	3.14286	8.57143	5.42857	6.85714	2	3.14286
4	6.20985	4.49679	2.35546	4.06852	7.28051	6.42398	0.642398	7.92291	5.78158	9.63597	2.56959	4.49679	5.13919	4.49679	2.14133	8.35118	6.20985	7.49465	1.92719	2.35546
4	6.75513	4.10133	3.37756	5.06634	6.75513	5.79011	1.3269	7.35826	6.15199	9.04704	2.6538	4.10133	4.94572	3.49819	3.49819	7.35826	6.51387	7.23764	1.44753	3.01568
4	6.51921	3.72526	3.49243	3.72526	5.82072	6.40279	1.86263	7.45052	4.07451	10.943	2.32829	4.54016	5.12224	3.95809	4.07451	8.0326	5.47148	7.45052	1.74622	3.2596
5	7.37179	2.35043	4.05983	5.44872	3.63248	11.1111	1.7094	3.73932	2.67094	8.33333	0.854701	2.13675	9.0812	2.88462	9.9359	8.76068	5.66239	6.19658	1.28205	2.77778
5	6.72389	3.14735	3.43348	4.29185	6.43777	6.72389	2.57511	6.00858	4.00572	12.5894	2.14592	3.57654	5.72246	3.57654	3.43348	8.44063	5.5794	6.86695	1.57368	3.14735
5	5.84112	2.68692	4.43925	5.02336	5.84112	6.19159	2.21963	5.25701	3.85514	10.8645	3.15421	3.85514	4.6729	3.03738	4.08879	8.76168	6.07477	8.17757	2.68692	3.27103
5	6.55738	3.27869	4.42623	3.93443	6.06557	5.7377	1.47541	5.7377	3.93443	10.4918	2.62295	2.78689	5.90164	2.95082	4.59016	9.01639	6.72131	8.03279	2.13115	3.60656
5	6.85714	3.57143	4	5.71429	6.42857	6.28571	1.85714	5.57143	3.57143	10	2	3.71429	4.71429	2.85714	5.42857	8	6.28571	7.85714	1.71429	3.57143
5	4.9238	3.63423	3.75147	3.517	7.50293	4.80657	2.93083	7.85463	5.39273	12.3095	3.04807	5.74443	3.8687	2.69637	2.8136	8.0891	5.86166	5.86166	1.52403	3.8687
5	7.17647	3.64706	3.88235	4	6.23529	6.47059	2.47059	6.82353	4.11765	10	2.11765	4.23529	4.23529	3.29412	3.88235	8.35294	5.88235	8.23529	1.64706	3.29412
5	7.31707	3.78049	4.02439	4.26829	5.97561	6.34146	2.43902	6.82927	3.90244	9.7561	2.07317	4.26829	4.5122	3.17073	4.02439	7.92683	5.85366	8.78049	1.58537	3.17073
5	7.48792	3.62319	3.74396	4.83092	6.64251	6.52174	2.05314	7.72947	3.26087	10.0242	1.93237	4.71014	5.19324	3.50242	4.10628	6.88406	5.91787	7.00483	1.69082	3.1401
5	7.19258	3.7123	3.82831	4.52436	6.96056	6.14849	1.62413	6.38051	4.06032	9.74478	2.5522	4.17633	4.9884	3.94432	3.94432	8.58469	5.10441	7.88863	1.62413	3.01624
5	8.61057	3.22896	4.01174	3.62035	4.20744	4.69667	3.22896	6.94716	4.59883	9.78474	1.66341	4.69667	4.69667	3.03327	5.3816	8.12133	4.89237	8.41487	1.66341	4.50098
5	6.47059	3.05882	4.11765	4.23529	4.58824	4.70588	1.41176	7.76471	4.70588	9.76471	2.23529	4.82353	4.94118	3.52941	4.70588	8.94118	5.64706	8.35294	1.64706	4.35294
5	7.84593	2.85307	3.70899	4.85021	5.84879	4.70756	0.570613	8.41655	4.85021	8.84451	1.99715	4.85021	4.2796	2.28245	5.70613	8.13124	6.56205	8.27389	1.85449	3.56633
5	5.56227	2.90206	4.474	2.90206	4.59492	5.32044	1.9347	9.79444	3.99033	9.31076	2.05562	6.04595	3.99033	4.59492	3.99033	8.10157	6.04595	7.37606	2.17654	4.83676
5	6.22711	3.5409	3.4188	3.1746	5.12821	4.0293	2.0757	8.54701	5.37241	10.6227	2.9304	7.20391	4.1514	4.2735	4.0293	7.69231	6.47131	6.34921	1.0989	3.663
5	9.92366	2.61723	3.59869	3.48964	5.23446	9.70556	1.74482	3.38059	2.39913	10.9051	1.63577	1.85387	8.2879	4.58015	6.76118	8.83315	4.79826	7.08833	1.63577	1.52672
5	6.18459	3.6156	5.70885	4.85252	4.56708	5.32826	2.47383	7.04091	3.52046	8.46813	2.85442	5.70885	4.37678	2.66413	4.18649	8.27783	7.13606	8.08754	1.52236	3.42531
5	7.14286	2.96167	5.13937	5.4878	4.52962	6.18467	1.30662	7.66551	5.05226	7.40418	2.43902	4.52962	4.18118	3.223	4.61672	9.40767	6.5331	7.66551	1.39373	3.13589
5	6.51921	3.37602	3.95809	5.00582	6.05355	5.82072	1.74622	8.49825	5.00582	11.2922	1.51339	4.77299	3.95809	3.2596	3.02678	8.14901	6.28638	6.51921	1.51339	3.72526
5	7.034	3.39977	3.75147	4.10317	5.39273	5.6272	1.28957	7.7374	6.09613	9.61313	1.4068	4.10317	5.39273	2.69637	2.4619	8.7925	7.50293	7.15123	1.7585	4.68933
5	5.90962	3.93975	3.93975	4.40324	6.25724	5.79374	1.73812	8.45886	4.98262	9.96524	2.20162	5.21437	5.21437	2.66512	3.82387	7.76362	5.44612	7.06837	1.73812	3.47625
5	5.38556	3.54957	3.91677	4.77356	6.36475	5.75275	1.59119	9.42472	5.01836	9.79192	2.57038	5.87515	5.26316	2.93758	3.91677	8.32313	4.03917	6.36475	1.71359	3.42717
5	5.9789	3.98593	3.98593	4.10317	5.74443	5.39273	1.64127	8.7925	5.39273	9.8476	2.22743	5.50996	5.50996	2.34467	3.8687	7.97186	5.04103	7.15123	1.7585	3.75147
5	6.10599	3.57143	3.80184	4.49309	5.99078	5.64516	1.6129	9.21659	5.29954	10.2535	2.41935	5.64516	4.95392	2.53456	4.14747	8.06452	4.49309	6.45161	1.84332	3.45622
5	6.30531	3.4292	4.20354	4.31416	5.86283	6.30531	1.65929	9.0708	5.0885	9.29204	2.54425	5.30973	4.97788	3.65044	4.20354	7.30088	4.75664	6.52655	1.88053	3.31858
5	5.23322	3.75427	3.6405	4.66439	5.68828	6.25711	1.59272	9.55631	4.20933	10.9215	2.38908	5.34699	5.46075	2.95791	3.9818	7.50853	5.23322	6.02958	1.70648	3.86803
5	5.56818	3.86364	3.40909	4.88636	6.02273	6.25	1.70455	9.20455	4.31818	11.0227	2.27273	5.68182	5.22727	2.5	4.54545	7.27273	5	5.79545	1.81818	3.63636
5	5.66038	3.88457	3.6626	4.43951	6.21532	6.54828	1.66482	8.99001	4.77248	10.2109	2.55272	5.66038	5.32741	2.33074	4.43951	7.65816	4.99445	5.99334	1.55383	3.44062
5	5.33333	3.51515	3.39394	4.60606	6.18182	5.93939	1.93939	9.45455	4.60606	10.0606	2.42424	5.93939	5.33333	2.42424	3.87879	9.21212	4.48485	6.18182	1.69697	3.39394
5	5.13699	3.76712	3.65297	5.02283	6.16438	5.82192	1.71233	9.13242	4.3379	11.0731	2.16895	5.59361	5.47945	2.39726	4.45205	7.6484	4.79452	6.39269	1.82648	3.42466
5	5.07166	3.74862	3.85888	4.41014	6.06395	6.1742	1.76406	9.04079	4.63065	11.0254	2.42558	5.51268	5.51268	2.53583	4.18964	7.828	4.96141	6.06395	1.76406	3.41786
5	5.00569	3.75427	3.86803	4.66439	6.25711	5.68828	1.82025	9.44255	4.77816	10.4664	2.27531	5.11945	5.34699	2.84414	3.9818	7.96359	5.11945	6.14334	1.93402	3.52673
5	5.42453	4.12736	3.89151	4.59906	6.13208	5.3066	1.65094	9.90566	4.71698	10.8491	2.47642	5.07075	5.3066	2.71226	4.36321	7.31132	4.83491	5.89623	1.88679	3.53774
5	5.36585	3.78049	3.53659	4.7561	6.34146	5.73171	1.58537	9.5122	4.87805	9.63415	2.68293	5.60976	5.12195	3.29268	3.90244	7.68293	4.87805	6.21951	1.70732	3.78049
5	6.20253	3.67089	3.67089	4.43038	6.20253	5.94937	1.77215	9.24051	4.68354	10	2.27848	6.20253	5.18987	2.91139	3.67089	8.10127	4.43038	6.32911	1.77215	3.29114
5	5.62572	3.90356	3.67394	4.59242	6.31458	6.08496	2.06659	9.07003	4.70723	10.2181	2.29621	4.59242	5.51091	2.52583	4.13318	8.03674	5.28129	6.19977	1.37773	3.78875
5	6.12981	4.08654	3.84615	3.96635	6.12981	6.00962	1.80288	8.89423	4.6875	9.61538	3.00481	5.40865	5.28846	3.00481	3.72596	6.97115	5.28846	6.25	2.04327	3.84615
5	5.6338	4.22535	3.71319	4.86556	5.76184	6.27401	1.28041	9.34699	4.9936	10.4994	2.68886	4.73752	5.12164	2.8169	4.09731	7.8105	4.9936	5.88988	1.66453	3.58515
5	4.82759	3.7931	3.21839	4.36782	5.63218	6.09195	1.83908	9.31034	4.48276	10.3448	2.75862	5.4023	5.28736	3.21839	3.21839	8.50575	5.28736	6.66667	1.72414	4.02299
5	5.27523	3.89908	3.66972	4.58716	6.07798	5.84862	2.1789	8.94495	4.93119	9.63303	2.63761	5.16055	5.04587	3.09633	3.09633	8.48624	5.50459	6.5367	1.83486	3.55505
5	6.74286	3.65714	4.8	4.8	5.71429	5.02857	1.82857	8	5.82857	10.1714	2.51429	4.57143	5.94286	2.28571	4.68571	7.54286	4.57143	7.08571	1.48571	2.74286
5	6.45161	3.74194	2.83871	4.90323	5.93548	5.54839	1.93548	8.64516	4.25806	9.41935	3.22581	5.54839	4.51613	3.09677	3.22581	8.77419	6.19355	5.67742	1.80645	4.25806
5	6.68449	3.74332	3.87701	4.67914	5.61497	5.34759	1.3369	8.28877	4.14439	10.1604	3.34225	5.74866	4.41176	2.80749	4.0107	8.95722	4.94652	6.68449	1.47059	3.74332
5	6.86275	3.5014	2.80112	4.90196	6.58263	5.32213	1.68067	7.14286	4.06162	11.2045	2.38095	5.46218	5.46218	3.08123	4.06162	7.56303	4.90196	6.72269	2.10084	4.20168
5	6.88073	2.84404	3.57798	4.49541	5.87156	5.68807	1.74312	6.88073	5.3211	9.81651	2.29358	4.0367	5.3211	3.76147	4.58716	7.88991	5.77982	7.61468	2.11009	3.48624
5	6.28707	3.79597	3.08422	4.15184	5.81257	6.52432	1.66074	7.23606	4.03321	11.1507	2.60973	5.21945	6.04982	3.67734	3.55872	7.71056	6.16845	5.81257	2.01661	3.44009
5	6.75513	3.9807	3.25694	4.10133	6.39324	6.27262	1.93004	7.23764	4.34258	10.2533	2.6538	5.06634	5.66948	3.86007	3.13631	7.47889	6.15199	6.03136	2.17129	3.25694
5	6.16062	3.41034	4.62046	3.52035	6.05061	6.49065	1.65017	6.93069	4.29043	10.451	2.31023	5.50055	4.73047	4.40044	3.19032	7.81078	5.39054	7.48075	1.9802	3.63036
5	7.1934	3.77358	3.89151	3.65566	6.25	7.31132	1.65094	6.83962	3.89151	10.7311	1.88679	4.24528	5.18868	4.12736	3.53774	7.66509	6.01415	6.7217	2.35849	3.06604
5	6.34731	3.83234	3.23353	4.19162	5.50898	6.22754	1.55689	6.94611	3.83234	11.018	2.27545	4.79042	5.50898	3.59281	4.67066	8.14371	5.38922	6.82635	2.15569	3.9521
5	6.87237	3.08555	3.08555	4.20757	6.03086	6.45161	1.96353	6.45161	4.06732	11.7812	1.82328	5.04909	5.18934	3.08555	4.06732	9.11641	4.48808	7.01262	2.6648	3.50631
5	7.54717	3.6478	3.52201	3.89937	6.66667	6.16352	2.01258	6.28931	3.77358	11.195	2.13836	4.27673	5.53459	3.39623	4.15094	8.67925	5.03145	6.54088	2.01258	3.52201
5	7.30012	3.47625	3.47625	3.36037	5.33024	6.60487	1.62225	7.30012	3.47625	10.6605	1.96987	3.82387	5.79374	4.05562	4.17149	8.22711	6.48899	6.37312	1.96987	4.51912
5	7.10863	4.23323	3.35463	3.4345	5.43131	6.54952	1.35783	7.26837	3.27476	11.262	1.91693	4.55272	5.7508	4.07348	4.23323	8.6262	5.11182	6.46965	1.99681	3.99361
5	7.02247	3.79213	3.65169	3.37079	5.89888	6.03933	1.40449	6.74157	3.93258	10.2528	2.10674	3.51124	5.75843	3.65169	3.79213	9.69101	6.03933	6.74157	2.52809	4.07303
5	7.48201	3.88489	3.30935	3.30935	5.61151	6.04317	1.72662	7.6259	3.88489	11.0791	1.43885	4.89209	5.89928	3.88489	3.59712	8.48921	4.89209	7.19424	2.44604	3.30935
5	6.82095	3.89769	3.28867	4.26309	6.21194	6.45554	1.58343	6.82095	3.28867	10.7186	1.94884	5.11571	5.60292	3.89769	4.01949	8.28258	5.60292	6.69915	2.07065	3.41048
5	6.59091	3.97727	3.97727	3.97727	5.56818	6.13636	1.70455	6.59091	3.40909	11.1364	2.72727	3.86364	5.79545	3.86364	4.54545	7.61364	6.13636	7.04545	2.27273	3.06818
5	6.99541	3.66972	3.21101	4.47248	5.9633	6.42202	1.26147	7.11009	3.89908	10.8945	1.72018	4.58716	5.16055	3.66972	4.58716	7.91284	5.38991	6.30734	2.63761	4.12844
5	6.42939	3.67394	3.67394	3.67394	6.08496	6.77382	1.72216	7.00344	4.3628	10.2181	2.06659	4.82204	5.16648	4.24799	3.2147	8.84041	4.47761	7.80712	2.29621	3.44432
5	6.15735	3.76283	3.42075	3.07868	5.13113	7.18358	1.93843	6.95553	4.1049	10.9464	2.16648	4.90308	6.3854	4.21893	3.42075	8.20981	5.24515	7.41163	2.39453	2.96465
5	6.52174	3.54691	4.00458	3.89016	6.06407	6.52174	2.28833	7.20824	3.77574	10.7551	2.28833	4.91991	5.72082	3.66133	3.77574	8.81007	4.46224	6.63616	1.94508	3.20366
5	6.79953	3.8687	3.98593	4.10317	5.74443	7.034	1.99297	7.3857	3.39977	10.9027	2.22743	4.80657	5.15826	3.75147	4.10317	8.32356	4.5721	6.44783	1.99297	3.39977
5	8.04077	3.85051	3.51076	3.51076	6.34202	6.34202	1.812	8.26727	3.85051	9.96602	2.03851	3.39751	5.09626	4.19026	3.51076	9.28652	5.20951	6.90827	2.03851	2.83126
5	5.70388	3.2767	3.8835	3.39806	5.82524	6.79612	1.33495	6.5534	3.76214	10.0728	1.82039	4.36893	5.82524	3.8835	3.39806	10.3155	6.5534	7.64563	2.79126	2.79126
5	7.08061	3.81264	2.94118	3.81264	6.42702	5.22876	2.28758	7.29847	4.79303	10.7843	2.50545	4.90196	5.11983	4.90196	2.39651	9.36819	5.44662	6.31808	1.74292	2.83224
5	7.50894	3.81406	3.4565	3.69487	6.31704	5.24434	1.43027	7.15137	5.7211	11.7998	2.02622	4.5292	5.48272	3.69487	2.74136	7.9857	5.7211	6.43623	1.90703	3.33731
5	5.81395	3.72093	3.48837	3.95349	6.16279	5.34884	1.74419	8.72093	5.5814	11.7442	1.86047	4.4186	5.5814	3.48837	3.48837	8.37209	5.81395	5.46512	1.97674	3.25581
5	6.19048	3.57143	3.80952	3.45238	6.19048	5.11905	1.66667	8.09524	5.71429	11.1905	2.38095	4.64286	5.83333	4.04762	2.7381	8.33333	5.95238	6.19048	1.78571	3.09524
5	6.77201	3.49887	3.16027	4.28894	6.54628	4.85327	1.3544	7.90068	5.19187	12.4153	2.14447	4.85327	5.19187	4.17607	2.7088	7.90068	5.07901	7.11061	1.58014	3.27314
5	5.45455	4.09091	3.29545	3.63636	6.02273	5.56818	1.47727	7.27273	3.97727	11.25	2.15909	4.43182	5.22727	3.18182	4.20455	9.88636	6.47727	6.13636	2.5	3.75
5	5.74053	4.24799	3.55913	3.67394	5.85534	5.97015	1.95178	7.34788	4.13318	11.1366	2.1814	3.90356	5.28129	3.2147	3.67394	10.2181	5.51091	6.5442	2.41102	3.44432
5	6.52432	3.79597	3.67734	4.38909	6.40569	5.10083	1.54211	7.35469	4.74496	9.48992	2.4911	5.10083	5.81257	3.20285	3.55872	8.54093	5.21945	6.99881	2.13523	3.91459
5	5.47521	3.71901	4.02893	3.92562	7.64463	5.57851	1.34298	7.54132	4.23554	9.60744	2.37603	4.85537	5.06198	4.23554	3.40909	7.85124	6.19835	7.1281	2.06612	3.71901
5	5.79196	3.6643	3.90071	3.90071	7.2104	5.43735	1.30024	7.80142	4.84634	9.45626	2.71868	4.84634	5.08274	3.90071	3.5461	8.27423	5.79196	7.2104	1.89125	3.4279
5	5.72738	3.20733	3.66552	4.23826	6.9874	5.49828	1.26002	7.44559	5.04009	9.62199	1.83276	5.72738	5.72738	4.69645	3.09278	8.82016	4.5819	6.87285	2.1764	3.78007
5	6.26536	3.56265	2.82555	4.4226	7.24816	5.03686	1.59705	7.37101	5.40541	9.95086	2.2113	5.15971	5.52826	3.1941	2.7027	9.33661	6.14251	6.14251	2.08845	3.80835
5	5.86124	3.82775	3.11005	4.06699	6.9378	4.42584	0.837321	8.13397	4.42584	11.1244	2.39234	5.26316	5.50239	3.82775	3.4689	8.25359	5.86124	6.81818	1.67464	4.1866
5	6.22665	3.73599	3.73599	3.73599	6.97385	4.60772	0.871731	6.60025	4.73225	9.71357	2.61519	5.35492	5.23039	4.35866	3.36239	9.58904	5.97758	6.72478	2.24159	3.61146
5	6.96864	2.87456	3.39721	3.65854	5.92334	7.5784	1.56794	4.26829	3.48432	12.2822	1.30662	3.04878	6.5331	3.3101	4.44251	10.9756	5.74913	8.53659	2.26481	1.82927
5	5.85305	3.73599	3.61146	4.10959	6.97385	4.85679	0.871731	6.60025	4.73225	9.83811	2.73973	5.35492	5.23039	4.10959	3.23786	9.58904	6.47572	6.60025	2.11706	3.36239
5	5.17241	3.21839	3.67816	3.90805	6.43678	4.71264	1.49425	7.47126	5.17241	10.3448	2.18391	4.36782	5.28736	3.44828	3.56322	10.6897	5.86207	6.66667	2.18391	4.13793
5	5.77367	3.34873	3.81062	4.38799	6.46651	5.08083	0.923788	8.08314	4.84988	9.69977	1.96305	5.31178	4.84988	3.81062	3.69515	10.3926	4.61894	6.46651	2.42494	4.04157
5	6.95553	3.87685	3.76283	3.42075	6.15735	6.49943	1.59635	7.41163	4.33295	11.5165	2.16648	4.44698	5.13113	4.33295	4.1049	8.55188	4.33295	6.3854	2.05245	2.96465
5	6.28638	4.07451	3.02678	4.07451	6.51921	6.28638	1.51339	7.79977	3.2596	10.2445	2.32829	5.23865	5.70431	4.30733	3.60885	7.79977	5.47148	6.75204	1.97905	3.72526
5	7.11825	3.78875	3.78875	3.55913	6.19977	6.65901	2.29621	7.46269	4.13318	10.7922	2.64064	4.47761	5.28129	3.90356	3.2147	6.88863	5.85534	5.74053	2.52583	3.67394
5	6.26424	3.98633	3.07517	3.98633	6.15034	6.03645	1.82232	8.31435	3.64465	10.2506	2.05011	4.89749	5.80866	4.7836	3.41686	7.74487	5.80866	6.15034	2.3918	3.41686
5	6.27854	3.76712	4.22374	3.76712	6.621	6.50685	1.71233	8.33333	3.88128	10.0457	2.16895	4.3379	5.25114	3.99543	3.88128	8.44749	5.25114	6.05023	2.16895	3.3105
5	6.30202	3.68609	3.9239	3.68609	7.01546	6.42093	1.78359	6.42093	4.04281	9.27467	2.73484	4.63734	5.35077	3.44828	4.16171	8.44233	5.8264	6.89655	1.9025	4.04281
5	6.40732	2.89855	3.96644	3.7376	6.55988	6.86499	1.83066	8.00915	3.81388	9.30587	1.90694	4.65294	5.18688	4.11899	3.96644	8.23799	5.94966	6.78871	1.98322	3.81388
5	7.23026	4.00445	3.44828	3.67075	6.22914	6.00667	2.33593	8.23137	4.56062	9.56618	2.00222	4.78309	5.1168	3.44828	4.00445	8.3426	5.22803	6.34038	1.89099	3.55951
5	6.03949	3.83275	3.60046	3.9489	6.73635	5.69106	1.97445	7.43322	4.18118	10.1045	1.74216	4.87805	5.69106	3.83275	3.48432	9.29152	4.7619	7.43322	2.20674	3.13589
5	6.94935	3.41578	3.76914	3.65135	6.36042	6.71378	1.88457	7.42049	4.24028	9.89399	2.12014	4.47585	5.65371	3.76914	3.88693	8.71614	4.947	6.596	2.12014	3.41578
5	6.64962	3.83632	3.19693	3.70844	5.88235	7.03325	1.27877	7.16113	4.60358	10.7417	2.17391	4.4757	6.13811	3.58056	3.58056	7.92839	6.26598	6.64962	2.17391	2.94118
5	6.21404	3.79747	2.7618	4.14269	6.90449	6.90449	2.07135	7.01956	4.48792	10.0115	1.72612	4.83314	5.17837	3.10702	3.56732	8.74568	5.86881	6.90449	2.07135	3.68239
5	7.18475	4.10557	2.34604	3.66569	6.59824	5.57185	1.46628	6.8915	3.81232	10.5572	1.90616	5.57185	5.57185	3.95894	3.37243	9.53079	5.42522	6.8915	2.19941	3.37243
5	6.22618	4.19314	3.68488	4.7014	5.46379	5.33672	2.03304	9.4028	4.7014	10.1652	2.5413	5.46379	5.46379	2.5413	4.06607	7.36976	5.08259	6.60737	1.52478	3.43075
5	6.15785	3.46921	4.33651	3.98959	5.46401	5.7242	2.60191	9.4536	4.8569	9.88725	1.9948	6.50477	4.77016	3.38248	3.55594	7.63226	4.33651	6.67823	1.90807	3.29575
5	6.10687	3.81679	4.45293	4.07125	5.72519	4.83461	1.78117	9.79644	4.96183	10.1781	2.29008	6.10687	4.96183	3.18066	3.94402	7.37913	4.58015	6.87023	1.78117	3.18066
5	6.43275	3.89864	3.80117	4.38596	6.14035	5.94542	1.75439	8.77193	4.48343	10.7212	2.53411	5.36062	5.45809	3.02144	4.67836	6.82261	4.38596	6.82261	1.65692	2.92398
5	6.36704	3.62047	4.36954	4.24469	6.36704	5.36829	1.87266	9.73783	5.1186	9.86267	2.12235	6.11735	5.24345	2.87141	4.24469	6.74157	4.61923	6.11735	1.74782	3.24594
5	5.30973	3.03413	2.90771	4.42478	5.56258	5.94185	2.90771	6.70038	4.5512	10.6195	2.40202	4.80405	5.43616	3.66625	6.44753	7.83818	5.18331	6.95322	1.26422	4.04551
5	7.32265	3.77574	3.08924	4.11899	5.83524	5.72082	1.71625	7.20824	5.37757	10.8696	2.40275	4.80549	5.26316	4.46224	2.97483	8.92449	5.14874	6.40732	1.83066	2.746
5	5.67376	4.13712	4.25532	4.37352	6.26478	4.84634	2.12766	7.56501	3.6643	9.81087	2.60047	4.01891	5.20095	3.4279	3.6643	8.15603	6.73759	6.73759	2.48227	4.25532
5	5.56161	3.81679	3.92585	4.253	6.21592	4.79826	2.50818	6.97928	4.253	9.92366	2.83533	3.59869	5.12541	3.59869	3.70774	8.61505	6.76118	7.08833	2.29008	4.14395
5	6.83544	3.29114	3.03797	4.17722	6.58228	6.70886	2.1519	7.08861	3.92405	11.2658	2.27848	3.67089	6.20253	2.91139	4.81013	7.72152	5.56962	7.59494	1.39241	2.78481
5	6.50888	3.66864	3.66864	4.14201	6.74556	5.44379	2.01183	6.74556	4.49704	9.94083	2.60355	3.90533	4.85207	4.3787	3.90533	9.23077	5.79882	7.10059	1.77515	3.07692
5	6.31458	3.44432	3.2147	3.67394	6.42939	5.3961	0.918485	6.31458	4.01837	11.7107	1.83697	4.59242	5.85534	3.44432	4.01837	9.52928	6.19977	8.15155	1.72216	3.2147
5	6.69145	3.22181	3.09789	4.33705	6.19579	6.81537	2.3544	7.18711	3.71747	10.9046	2.3544	3.59356	6.44362	3.22181	4.58488	8.17844	5.45229	7.43494	1.48699	2.72615
5	7.22543	3.75723	3.3237	3.46821	5.78035	6.21387	1.5896	7.65896	3.75723	10.6936	1.7341	5.20231	5.92486	3.90173	3.75723	8.67052	4.47977	6.93642	2.45665	3.46821
5	9.6	3.88571	3.31429	4	5.48571	6.62857	2.28571	4.68571	2.97143	11.4286	1.14286	3.2	5.37143	4.57143	3.88571	9.02857	6.05714	8.34286	1.6	2.51429
5	7.58294	3.90995	3.5545	4.50237	5.56872	6.27962	1.77725	5.80569	4.38389	9.47867	2.25118	3.67299	5.21327	3.79147	4.02844	7.109	6.3981	10.3081	1.54028	2.8436
5	8.06075	4.20561	2.1028	5.25701	7.35981	5.84112	2.1028	5.84112	4.6729	9.92991	2.1028	4.55607	4.20561	3.97196	3.50467	8.99533	6.30841	7.47664	1.63551	1.86916
5	7.73672	1.84758	4.73441	4.96536	6.23557	7.04388	1.96305	5.54273	5.1963	7.73672	2.54042	5.1963	3.00231	4.73441	3.23326	8.66051	6.92841	7.73672	2.07852	2.88684
5	7.37327	4.03226	4.26267	4.37788	6.68203	5.76037	2.18894	7.02765	4.26267	8.64055	2.07373	3.80184	5.64516	2.88018	3.91705	8.87097	5.76037	8.98618	1.38249	2.07373
5	7.50383	4.59418	3.67534	3.98162	7.50383	5.97243	3.06279	7.19755	3.06279	9.80092	2.14395	2.90965	5.35988	2.90965	4.13476	8.88208	4.74732	8.42266	2.14395	1.99081
5	7.109	3.90995	4.2654	4.38389	6.63507	6.3981	1.4218	7.109	5.09479	9.71564	2.48815	3.5545	5.33175	3.19905	4.62085	8.88626	4.50237	6.3981	1.65877	3.31754
5	7.56501	3.78251	4.60993	4.13712	6.26478	6.02837	1.30024	6.50118	5.55556	9.92908	2.12766	3.19149	6.02837	3.4279	3.90071	8.86525	4.60993	7.0922	1.65485	3.4279
5	7.54476	3.83632	4.21995	4.34783	6.77749	6.01023	1.27877	6.90537	5.37084	9.84655	2.55754	3.83632	5.24297	3.06905	4.4757	8.95141	4.34783	6.64962	1.79028	2.94118
5	8.18414	3.58056	3.96419	4.09207	6.64962	6.01023	1.53453	6.26598	5.24297	9.97442	2.04604	4.21995	5.37084	3.70844	3.96419	8.05627	4.73146	7.80051	1.79028	2.8133
5	6.71296	3.47222	4.05093	4.39815	6.94444	7.06019	2.5463	5.20833	3.47222	11.2269	1.96759	3.47222	4.86111	4.28241	4.39815	8.21759	5.55556	7.52315	1.96759	2.66204
5	6.82148	3.77358	3.33817	5.07983	6.82148	6.09579	2.46734	5.80552	4.35414	10.5951	1.88679	3.48331	5.07983	4.49927	4.78955	7.54717	4.64441	8.12772	2.32221	2.46734
5	6.1039	3.63636	4.28571	4.41558	6.49351	6.23377	1.81818	6.49351	3.37662	10.9091	1.42857	3.63636	4.93506	4.15584	5.19481	8.96104	4.67532	8.31169	1.94805	2.98701
5	7.59346	3.85514	3.6215	4.78972	5.37383	6.7757	1.75234	6.54206	3.73832	10.3972	1.75234	3.73832	4.78972	4.08879	3.85514	6.42523	6.19159	10.3972	1.75234	2.57009
5	4.95495	2.92793	4.39189	4.16667	5.63063	4.84234	2.47748	8.8964	5.63063	11.4865	3.04054	4.72973	3.49099	2.81532	3.04054	8.55856	6.75676	5.96847	1.23874	4.95495
5	5.06173	3.20988	4.19753	4.19753	5.18519	5.30864	1.97531	8.51852	5.30864	10	3.08642	4.93827	4.93827	2.96296	3.58025	9.01235	5.67901	5.80247	1.48148	5.55556
5	5.0786	3.26481	3.99033	4.23216	5.80411	4.71584	2.29746	9.18984	5.19952	10.52	2.78114	5.19952	4.474	2.78114	3.86941	8.46433	5.80411	6.40871	1.20919	4.71584
5	5.18519	3.85185	3.85185	4.14815	5.92593	5.18519	1.92593	9.62963	4.74074	10.6667	2.51852	5.03704	4.44444	2.51852	3.40741	9.33333	5.33333	6.22222	1.33333	4.74074
5	4.80679	3.29877	3.86428	4.90104	4.71254	5.56079	2.63902	9.33082	6.40905	9.89632	2.92177	5.46654	4.05278	2.26202	3.29877	8.67107	6.03205	5.74929	0.942507	5.18379
5	5.60748	3.27103	4.43925	4.43925	5.95794	4.78972	2.92056	8.99533	4.90654	11.215	2.1028	4.08879	4.43925	3.6215	3.73832	8.76168	4.6729	6.19159	1.16822	4.6729
5	4.76788	3.26223	2.38394	4.89335	6.02258	5.64617	2.88582	8.15558	5.26976	10.9159	2.63488	4.39147	4.01506	2.88582	4.14053	10.4141	6.14806	5.26976	1.50565	4.39147
5	4.7836	3.64465	4.55581	4.32802	4.89749	5.80866	2.3918	8.99772	4.6697	10.7062	1.82232	5.35308	4.7836	3.53075	3.53075	7.63098	5.46697	6.71982	1.82232	4.55581
5	4.82866	3.73832	3.58255	4.6729	6.38629	5.76324	2.49221	8.41121	4.36137	10.5919	2.49221	4.20561	4.51713	2.9595	3.73832	9.65732	5.919	6.38629	1.40187	3.89408
5	4.74684	4.11392	3.79747	4.58861	4.74684	5.22152	2.05696	8.38608	4.27215	10.7595	2.8481	4.74684	4.27215	2.53165	4.58861	10.443	5.06329	6.64557	1.26582	4.90506
5	5.01792	2.98686	4.1816	2.74791	6.21266	6.09319	2.62843	8.60215	5.97372	11.1111	2.03106	4.30108	4.30108	2.50896	4.06213	9.319	5.85424	6.69056	1.19474	4.1816
5	4.4186	3.02326	4.18605	3.83721	6.04651	6.39535	2.67442	8.02326	5.34884	10.814	2.32558	4.4186	4.06977	2.67442	3.72093	9.88372	6.39535	6.16279	1.39535	4.18605
5	4.76744	3.02326	4.18605	3.95349	5.5814	6.16279	2.44186	7.7907	5.34884	11.5116	2.67442	4.76744	4.30233	2.7907	3.60465	9.76744	5.81395	5.46512	1.39535	4.65116
5	4.95751	3.11615	4.67422	3.96601	6.94051	4.67422	1.41643	7.79037	5.38244	11.6147	2.12465	4.67422	4.10765	2.9745	3.96601	9.77337	5.66572	5.52408	1.69972	4.95751
5	4.66258	3.31288	4.29448	4.78528	4.78528	5.03067	2.33129	9.20245	4.90798	9.93865	2.82209	5.15337	5.03067	3.68098	3.43558	8.58896	6.38037	5.64417	1.22699	4.78528
5	4.59641	3.47534	4.82063	4.26009	5.26906	5.04484	2.57848	8.63229	4.14798	11.2108	2.13004	4.4843	4.82063	3.58744	4.3722	8.8565	6.16592	5.8296	1.68161	4.03587
5	4.01891	3.19149	4.72813	4.25532	5.31915	4.84634	2.12766	9.57447	4.84634	10.0473	2.71868	5.20095	5.08274	3.4279	3.30969	8.86525	6.26478	5.91017	1.41844	4.84634
5	3.93812	2.95359	4.5007	4.36006	5.20394	5.90717	2.1097	9.70464	5.06329	9.00141	2.53165	5.62588	5.20394	3.79747	3.65682	9.00141	5.62588	5.20394	1.26582	5.34459
5	5.11034	3.36818	4.41347	5.92334	4.99419	4.64576	3.13589	6.8525	6.03949	9.98839	2.43902	4.52962	4.18118	3.60046	3.71661	8.94309	6.03949	5.22648	1.74216	5.11034
5	5.42929	3.66162	3.28283	5.05051	5.55556	4.41919	2.52525	8.20707	5.55556	10.7323	2.0202	4.92424	4.16667	3.40909	4.0404	8.08081	6.56566	5.30303	1.64141	5.42929
5	5.31178	3.34873	3.23326	4.96536	5.88915	4.38799	2.54042	8.42956	6.00462	10.0462	2.65589	5.1963	4.04157	3.34873	3.57968	9.1224	5.6582	5.6582	1.38568	5.1963
5	5.04926	2.83251	3.69458	4.06404	6.40394	5.29557	2.46305	7.75862	4.55665	11.4532	2.3399	4.92611	3.94089	2.70936	3.44828	10.9606	5.78818	6.40394	1.72414	4.18719
5	4.08315	2.44989	2.82108	6.23608	4.52858	9.65108	1.41054	6.4588	3.56347	9.87379	2.37565	3.56347	3.71195	5.79065	6.38456	7.57238	4.30586	7.49814	1.11359	6.60728
5	4.98652	3.2345	4.98652	3.77358	5.92992	4.85175	1.88679	9.43396	4.1779	11.8598	2.42588	4.58221	4.31267	2.83019	4.04313	8.89488	6.60377	6.06469	1.48248	3.63881
5	4.75651	2.94451	4.30351	4.75651	5.09626	6.00227	3.05776	9.39977	5.09626	10.3058	2.15176	3.96376	5.09626	3.73726	3.17101	9.51302	5.20951	5.77576	1.47225	4.19026
5	5.58036	3.34821	3.79464	3.57143	6.36161	5.91518	2.90179	8.48214	5.13393	11.1607	1.89732	4.79911	4.35268	2.67857	3.90625	8.81696	5.80357	5.91518	1.45089	4.12946
5	5.08083	3.23326	4.15704	4.38799	5.08083	5.1963	2.07852	9.23788	5.42725	10.2771	2.30947	3.4642	4.84988	3.34873	3.4642	10.3926	6.12009	6.12009	1.15473	4.61894
5	4.6697	3.30296	4.32802	3.87244	4.55581	5.12528	2.2779	9.4533	5.23918	10.9339	2.16401	4.44191	4.32802	2.84738	3.30296	10.2506	6.15034	6.03645	1.48064	5.23918
5	5.17241	3.33333	3.10345	4.94253	6.2069	5.4023	1.72414	8.96552	6.2069	10.1149	2.64368	4.36782	3.7931	3.21839	4.02299	9.1954	6.43678	5.86207	1.14943	4.13793
5	5.22307	2.50272	3.48205	5.87595	5.87595	5.11425	1.95865	8.48749	6.52884	8.81393	3.04679	4.02612	4.24374	4.679	3.69967	8.48749	6.85528	5.76714	1.08814	4.24374
5	4.04412	3.43137	4.41176	4.53431	6.4951	4.65686	1.71569	9.55882	5.39216	9.06863	2.32843	4.90196	3.92157	2.81863	5.39216	9.43627	6.0049	5.63725	1.34804	4.90196
5	4.6814	3.38101	3.51105	4.81144	5.85176	5.59168	2.47074	9.23277	5.46164	8.58257	2.86086	4.94148	4.16125	3.25098	3.64109	8.84265	6.37191	4.94148	1.30039	6.11183
5	4.19847	3.30789	3.94402	3.94402	5.85242	5.21628	1.65394	10.1781	5.47074	10.1781	2.03562	4.83461	4.07125	3.05344	4.3257	9.92366	5.85242	5.59796	1.14504	5.21628
5	4.50055	2.85401	4.17124	4.39078	5.48847	5.15917	1.427	10.6476	5.15917	9.65971	2.5247	4.72009	4.39078	3.18332	4.17124	9.22064	5.70801	6.03732	1.20746	5.3787
5	4.77273	3.18182	3.97727	4.09091	5.45455	4.77273	1.70455	9.77273	5.34091	10.3409	2.38636	5	4.65909	3.18182	3.52273	8.52273	6.25	6.47727	1.25	5.34091
5	4.35866	3.48692	4.48319	4.98132	5.85305	5.35492	1.1208	10.2117	5.72852	10.5853	2.61519	4.23412	5.10585	2.98879	2.98879	8.46824	5.60399	5.85305	1.4944	4.48319
5	5.45087	2.69179	4.44145	4.57604	4.23957	5.58546	2.82638	7.46972	7.13324	11.5747	2.42261	4.64334	5.24899	4.23957	4.50875	7.26783	6.19112	4.64334	1.07672	3.76851
5	4.83871	2.72177	4.43548	5.24194	4.7379	5.24194	2.11694	9.17339	5.94758	9.375	2.52016	4.93952	4.13306	3.52823	3.62903	8.87097	6.75403	5.84677	1.10887	4.83871
5	4.59627	2.48447	3.35404	4.09938	7.57764	4.59627	2.6087	9.44099	5.34161	9.56522	2.85714	5.21739	4.09938	2.6087	3.85093	8.81988	5.96273	5.96273	1.11801	5.83851
5	4.04949	3.59955	3.82452	4.61192	6.29921	5.28684	2.24972	8.88639	4.94938	9.5613	2.92463	5.17435	4.49944	3.03712	4.04949	7.76153	6.4117	5.51181	1.5748	5.73678
5	4.75113	2.77149	5.14706	4.75113	4.97738	4.92081	2.99774	7.86199	5.42986	10.69	2.43213	4.0724	4.69457	3.67647	4.0724	7.97511	6.84389	5.20362	1.41403	5.31674
5	5.69358	3.41615	4.03727	5.38302	5.59006	4.55487	2.58799	8.48861	4.24431	10.4555	2.48447	4.86542	4.14079	3.31263	3.20911	10.0414	5.59006	5.7971	0.931677	5.17598
5	4.18605	3.02326	3.72093	4.53488	6.27907	5.34884	2.67442	9.18605	6.51163	10.4651	2.32558	5.23256	3.60465	3.13953	2.90698	9.88372	5.93023	5.11628	1.74419	4.18605
5	4.82759	3.44828	4.94253	4.5977	5.97701	5.28736	2.18391	8.27586	5.97701	10.4598	2.98851	4.25287	4.5977	3.33333	3.67816	7.35632	5.51724	5.86207	1.72414	4.71264
5	4.99445	3.44062	5.4384	5.32741	5.21643	5.4384	1.88679	9.43396	5.77137	11.5427	2.44173	3.44062	4.77248	2.66371	3.55161	8.54606	5.4384	5.4384	0.99889	4.21754
5	5.50351	3.74707	4.56674	4.44965	5.15222	5.62061	1.75644	8.8993	5.38642	11.1241	2.57611	3.98126	4.56674	3.16159	4.09836	8.54801	5.38642	5.8548	1.28806	4.33255
5	4.94186	3.34302	3.92442	3.63372	5.6686	6.39535	1.88953	9.59302	4.21512	9.59302	2.32558	4.21512	4.79651	3.19767	4.36047	9.30233	5.9593	6.10465	1.45349	5.08721
5	4.662	3.2634	4.31235	4.4289	5.59441	5.36131	2.0979	9.90676	4.54545	9.67366	2.0979	4.07925	5.01166	3.7296	4.1958	9.67366	5.24476	5.47786	1.3986	5.24476
5	4.5509	3.11377	4.43114	3.59281	5.98802	5.7485	1.79641	9.34132	4.79042	9.58084	2.51497	4.43114	5.1497	3.47305	4.07186	9.34132	5.1497	6.34731	1.55689	5.02994
5	5.80138	4.52311	4.81809	4.32645	4.71976	6.29302	2.0649	7.37463	5.11308	8.55457	2.0649	4.91642	5.11308	3.53982	3.93314	9.14454	5.50639	6.09636	1.3766	4.71976
5	4.58613	3.46756	4.25056	3.57942	5.25727	5.48098	1.67785	9.28412	5.14541	10.179	2.23714	4.1387	4.9217	3.13199	4.47427	8.61298	7.27069	5.81655	1.45414	5.03356
5	4.01554	2.97927	4.14508	5.05181	5.82902	5.05181	1.5544	9.58549	5.05181	10.6218	2.46114	5.05181	3.75648	2.84974	4.01554	9.45596	5.95855	5.56995	1.68394	5.31088
5	5.89147	3.87597	3.25581	4.34109	5.89147	5.42636	1.55039	9.76744	4.8062	9.76744	2.63566	3.41085	4.65116	3.25581	4.18605	9.6124	5.42636	6.66667	1.39535	4.18605
5	4.6285	3.16687	4.6285	4.99391	5.35932	4.87211	2.07065	9.0134	5.60292	9.86602	1.94884	4.3849	4.3849	3.41048	3.41048	9.74421	4.99391	7.30816	1.46163	4.7503
5	5.40865	3.24519	4.08654	3.96635	6.97115	5.16827	1.92308	9.01442	4.6875	9.25481	2.28365	5.04808	5.28846	3.60577	3.72596	9.49519	5.40865	5.40865	1.5625	4.44712
5	5.19645	3.16857	4.18251	4.56274	6.21039	5.06971	2.02788	8.87199	4.30925	9.37896	2.40811	5.83016	5.57668	4.05577	3.42205	9.63245	5.44994	4.30925	1.52091	4.81622
5	5.4567	3.20285	3.67734	4.50771	6.28707	5.4567	1.89798	8.77817	4.62633	9.48992	3.08422	5.21945	4.62633	3.67734	4.50771	9.25267	5.33808	5.33808	1.18624	4.38909
5	4.64037	3.48028	3.94432	3.94432	6.61253	5.10441	1.97216	8.58469	5.22042	9.62877	2.5522	4.64037	5.22042	3.01624	3.36427	9.62877	5.80046	6.03248	1.50812	5.10441
5	4.31472	3.4264	4.31472	3.80711	6.21827	4.94924	2.03046	8.37563	4.31472	9.77157	2.53807	5.58376	4.56853	3.04569	4.56853	9.01015	5.96447	6.9797	1.26904	4.94924
5	5.26316	3.72272	3.59435	4.87805	6.67522	5.00642	2.18228	8.4724	5.64827	11.1682	2.69576	3.97946	4.2362	2.31065	4.36457	10.6547	4.87805	5.13479	1.41207	3.72272
5	5.58912	4.38066	3.32326	4.53172	5.58912	5.43807	1.35952	10.574	5.28701	10.1208	1.81269	4.38066	4.53172	2.41692	4.68278	9.2145	5.13595	5.74018	1.0574	4.83384
5	4.50563	3.62954	3.37922	4.25532	6.00751	4.38048	1.87735	9.38673	6.00751	9.7622	2.50313	5.7572	4.00501	2.8786	3.37922	10.0125	5.25657	6.00751	1.50188	5.50688
5	4.05405	2.43243	4.32432	4.18919	6.21622	5.27027	2.02703	8.78378	5.94595	10.1351	2.97297	5.13514	4.18919	2.7027	4.18919	9.32432	5.40541	5.94595	1.08108	5.67568
5	4.04624	3.03468	5.0578	3.61272	6.35838	5.34682	2.31214	8.09249	4.76879	10.5491	1.7341	5.20231	4.47977	2.89017	4.33526	9.68208	6.50289	6.21387	1.44509	4.33526
5	4.48718	2.74725	4.21245	4.67033	5.95238	5.12821	2.10623	8.42491	5.21978	10.348	1.92308	4.48718	4.94505	3.2967	4.94505	8.69963	7.23443	5.58608	1.19048	4.3956
5	5.34045	3.60481	3.33778	4.53939	5.20694	6.00801	1.73565	9.21228	4.80641	11.215	2.53672	3.73832	4.6729	3.60481	4.13885	8.94526	6.00801	5.8745	0.934579	4.53939
5	4.91632	3.03347	4.0795	4.2887	5.23013	4.91632	2.92887	8.3682	6.27615	11.0879	2.30126	4.91632	4.91632	3.55649	4.2887	7.94979	6.17155	4.81172	1.35983	4.60251
5	5.1105	3.45304	4.00552	4.69613	5.93923	5.1105	1.38122	9.39227	4.55801	11.4641	2.07182	4.14365	3.8674	3.59116	4.14365	10.0829	6.07735	5.8011	1.10497	4.00552
5	4.7014	4.06607	4.82846	3.81194	5.33672	5.97205	2.1601	9.27573	4.82846	10.6734	1.77891	5.08259	5.08259	2.79543	3.30368	8.13215	5.71792	6.60737	1.39771	4.44727
5	5.57541	3.57398	4.07434	4.28878	5.14653	5.43245	2.35883	9.36383	5.28949	11.7227	1.92995	3.71694	4.00286	3.28806	4.43174	9.29235	5.93281	5.93281	0.929235	3.71694
5	5.27132	3.25581	4.18605	4.65116	5.11628	5.5814	2.17054	9.6124	4.96124	11.3178	2.0155	3.56589	3.87597	3.25581	4.65116	9.92248	5.73643	5.73643	0.930233	4.18605
5	4.55665	3.44828	4.80296	4.4335	5.54187	4.92611	1.47783	10.2217	5.54187	10.8374	3.20197	4.18719	4.80296	3.32512	4.06404	8.49754	5.04926	5.17241	1.72414	4.18719
5	5.35714	3.57143	5.11905	4.64286	5.59524	5.2381	2.02381	8.45238	5.2381	10.4762	2.61905	5.11905	4.52381	2.38095	4.16667	8.69048	5.59524	5.2381	1.54762	4.40476
5	5.43353	3.23699	3.69942	4.73988	6.12717	4.85549	2.42775	8.78613	4.39306	10.5202	2.31214	4.85549	3.93064	3.23699	3.69942	9.24855	6.35838	5.78035	1.38728	4.9711
5	5.20231	3.23699	3.58382	4.73988	6.35838	4.9711	2.31214	8.43931	4.27746	10.5202	2.31214	4.85549	4.04624	3.12139	3.81503	9.13295	6.5896	6.01156	1.50289	4.9711
5	5.00642	3.08087	3.72272	4.74968	5.5199	5.13479	2.31065	8.4724	4.49294	10.3979	2.69576	4.74968	3.97946	3.33761	3.97946	9.88447	6.16175	5.13479	1.41207	5.77664
5	4.84061	3.30579	3.30579	4.84061	6.72963	4.95868	2.47934	8.50059	4.48642	10.8619	1.88902	5.07674	4.01417	3.06966	3.8961	9.4451	6.72963	5.549	1.41677	4.60449
5	4.82399	2.86832	3.52021	4.69361	6.64928	4.43286	3.12907	10.0391	4.69361	10.8214	2.60756	4.04172	4.30248	2.34681	4.1721	9.12647	6.25815	5.60626	1.43416	4.43286
5	5.29954	3.57143	4.03226	3.91705	6.10599	5.18433	1.72811	9.3318	5.76037	10.1382	2.07373	5.52995	4.03226	2.53456	3.45622	9.56221	5.87558	6.10599	1.4977	4.26267
5	4.66744	3.3839	4.66744	4.08401	6.18436	4.78413	1.86698	9.56826	5.60093	10.2684	2.45041	5.13419	3.73396	2.80047	3.61727	8.86814	6.06768	6.65111	1.51692	4.08401
5	5.52083	3.4375	4.6875	5.72917	5.72917	5	1.25	9.16667	5.3125	8.95833	2.1875	4.375	5.625	3.54167	3.64583	9.27083	5.72917	6.14583	1.04167	3.64583
5	6.98985	3.15671	4.2841	4.2841	7.44081	5.52424	1.91657	8.22999	4.62232	10.9357	1.46561	5.07328	4.50958	3.15671	3.60767	7.77903	5.18602	5.9752	1.24014	4.62232
5	4.40678	3.61582	4.29379	4.97175	4.29379	5.9887	2.14689	9.03955	5.31073	11.4124	1.58192	4.63277	4.85876	3.16384	3.61582	8.47458	5.64972	6.55367	1.35593	4.63277
5	4.02235	3.01676	3.57542	4.69274	7.03911	6.70391	2.12291	8.71508	4.02235	9.72067	2.12291	4.58101	5.2514	3.24022	5.2514	10.7263	4.02235	5.2514	1.56425	4.35754
5	5.8745	4.00534	3.87183	4.6729	5.20694	5.47397	1.73565	10.0134	5.34045	10.6809	1.33511	4.40587	4.13885	2.80374	3.07076	8.81175	6.00801	7.0761	1.06809	4.40587
5	4.82759	3.10345	4.02299	3.7931	6.43678	5.4023	2.18391	7.93103	4.71264	10.4598	2.18391	4.5977	4.36782	3.44828	4.13793	10.6897	6.2069	5.86207	1.49425	4.13793
5	4.74934	4.08971	4.08971	4.88127	6.33245	5.67282	2.11082	9.89446	4.88127	10.2902	2.5066	4.88127	5.14512	2.77045	3.82586	8.5752	6.0686	5.14512	1.18734	2.90237
5	5.58376	3.04569	4.56853	5.58376	4.94924	6.47208	1.14213	8.75635	5.32995	11.2944	1.52284	4.06091	4.56853	2.79188	3.4264	8.24873	6.21827	6.09137	1.64975	4.69543
5	4.57256	3.08151	4.17495	5.06958	6.36183	5.76541	2.48509	9.24453	4.77137	10.1392	2.08748	4.57256	4.97018	3.57853	3.97614	9.14513	6.36183	4.87078	0.894632	3.87674
5	4.89433	3.11457	4.00445	5.00556	5.4505	5.67297	2.66963	8.89878	5.4505	9.89989	2.11346	4.00445	5.1168	2.33593	4.33815	9.45495	7.23026	4.67186	1.00111	4.67186
5	5.97871	2.6208	5.07781	6.14251	5.07781	5.81491	2.9484	6.30631	3.8493	9.74611	2.1294	3.9312	4.6683	4.095	5.15971	9.25471	5.56921	6.63391	1.638	3.3579
5	4.5539	2.50929	3.62454	5.01859	7.0632	4.64684	2.23048	9.10781	4.27509	10.316	2.04461	5.57621	4.92565	3.15985	3.62454	8.829	6.22677	5.39033	1.48699	5.39033
5	4.59641	2.80269	3.58744	4.3722	6.05381	5.15695	2.24215	9.30493	5.04484	9.75336	2.13004	4.82063	5.49327	3.13901	4.93274	8.8565	5.9417	5.15695	1.4574	5.15695
5	5.64827	3.85109	3.97946	4.49294	5.26316	5.64827	2.31065	9.37099	5.39153	10.3979	1.54044	4.49294	4.2362	2.56739	3.46598	8.34403	5.90501	7.44544	1.02696	4.62131
5	5.07614	3.80711	3.80711	5.32995	5.07614	5.32995	2.15736	9.39086	4.44162	9.89848	1.90355	4.18782	4.69543	3.17259	3.5533	9.26396	6.09137	7.1066	1.26904	4.44162
5	4.16233	3.12175	4.05827	6.13944	5.20291	4.9948	2.18522	8.53278	5.61915	11.3424	1.97711	4.57856	4.37045	3.53798	4.47451	9.57336	5.41103	5.7232	1.04058	3.95421
5	6.44391	2.6253	3.69928	2.98329	5.2506	5.2506	1.43198	7.75656	4.65394	9.42721	2.38663	3.69928	7.5179	3.22196	4.41527	9.30788	4.41527	10.5012	1.31265	3.69928
5	4.52436	3.36427	4.52436	4.87239	5.10441	4.40835	1.85615	9.16473	5.10441	10.9049	3.01624	4.64037	4.52436	3.13225	4.52436	9.39675	5.56845	5.33643	1.50812	4.52436
5	3.84294	2.75689	5.26316	5.26316	4.84545	4.51128	2.58981	8.77193	5.3467	10.5263	3.00752	5.09607	4.67836	3.42523	4.67836	8.68839	5.76441	4.67836	1.42022	4.84545
5	5.26316	3.70813	3.58852	4.42584	5.98086	4.66507	2.27273	8.37321	5.26316	11.0048	2.63158	4.42584	4.66507	2.99043	3.70813	10.7656	4.1866	5.86124	1.43541	4.78469
5	5.31792	3.23699	3.3526	4.85549	5.66474	4.39306	2.42775	8.09249	5.78035	10.6358	2.65896	4.85549	4.16185	3.12139	4.04624	8.55491	6.01156	5.78035	1.6185	5.43353
5	4.86486	2.91892	4.64865	4.32432	5.83784	4.86486	2.27027	9.18919	5.51351	10.4865	2.48649	4.86486	4.54054	3.35135	3.67568	8.54054	5.2973	6.27027	1.40541	4.64865
5	4.32503	3.53866	4.58716	4.45609	5.1114	4.58716	2.09699	9.04325	5.37353	10.7471	2.75229	4.58716	4.71822	2.88336	4.58716	9.69856	5.37353	5.50459	1.44168	4.58716
5	5.88235	3.66013	4.44444	4.57516	6.01307	4.8366	1.96078	10.1961	4.31373	10.4575	2.35294	4.44444	4.05229	2.7451	3.26797	9.28105	6.40523	5.75163	1.04575	4.31373
5	4.93671	3.16456	3.03797	4.43038	5.6962	4.81013	1.77215	7.97468	5.82278	11.8987	2.27848	5.18987	4.93671	3.41772	3.5443	10.2532	4.3038	6.07595	1.89873	4.55696
5	4.43491	3.7196	3.29041	5.72246	5.86552	4.86409	2.14592	8.15451	6.29471	11.1588	2.86123	4.00572	5.00715	2.86123	4.14878	10.3004	4.29185	5.29328	1.43062	4.14878
5	4.31849	3.23887	4.04858	4.45344	6.20783	5.12821	1.88934	9.04184	5.39811	11.0661	2.42915	5.26316	3.64372	3.37382	3.64372	9.7166	5.53306	6.34278	1.07962	4.18354
5	4.73373	3.66864	4.49704	4.3787	6.0355	5.08876	2.01183	8.16568	5.79882	9.46746	2.84024	5.08876	4.61538	2.24852	4.49704	8.7574	5.44379	5.91716	1.42012	5.32544
5	4.81541	2.3542	5.56447	5.40396	4.7084	4.97592	1.81915	7.38363	6.63456	10.1124	2.4077	5.45746	3.79882	4.01284	5.02943	8.2932	5.13644	6.09952	1.2306	4.7619
5	4.81348	3.61011	4.21179	4.5728	6.37786	5.17449	2.52708	7.70156	5.89651	10.349	2.88809	4.69314	3.73045	3.12876	3.73045	9.38628	5.65584	6.01685	1.20337	4.33213
5	4.88599	2.76873	5.04886	4.39739	6.67752	5.78176	2.76873	7.08469	5.61889	9.93485	2.6873	3.99023	5.29316	3.90879	4.31596	8.30619	5.61889	4.72313	1.9544	4.23453
5	4.47059	3.29412	3.64706	5.05882	5.52941	5.88235	2.11765	9.76471	4.70588	10	2	4.35294	4.94118	3.29412	3.29412	9.05882	6.11765	6.11765	1.29412	5.05882
5	4.78723	2.65957	4.14894	5.31915	5.31915	4.89362	2.44681	8.40426	4.46809	9.89362	2.44681	4.14894	5.31915	4.3617	4.46809	10	5.31915	5.95745	1.17021	4.46809
5	4.2796	3.42368	3.99429	5.27817	4.99287	4.99287	1.99715	9.41512	4.85021	11.2696	3.13837	3.56633	3.99429	2.1398	4.42225	9.98573	5.84879	5.99144	1.42653	4.99287
5	4.90956	3.35917	3.87597	3.87597	4.26357	4.65116	2.45478	8.91473	4.13437	11.3695	1.55039	4.52196	4.13437	4.78036	4.65116	9.56072	5.42636	7.23514	2.84238	3.48837
5	4.10023	3.75854	4.10023	4.7836	4.55581	6.03645	2.16401	9.79499	5.23918	11.1617	1.59453	5.12528	4.6697	3.41686	3.53075	8.20046	5.58087	6.37813	1.36674	4.44191
5	5.28942	2.69461	4.19162	5.58882	4.49102	6.58683	2.59481	8.18363	5.08982	9.68064	2.59481	4.29142	4.09182	3.59281	4.09182	9.48104	4.79042	6.18762	1.49701	4.99002
5	5.71142	4.00802	3.70741	5.11022	5.11022	6.71343	1.50301	8.21643	5.01002	10.1202	2.00401	4.60922	4.40882	2.80561	5.21042	8.41683	5.21042	6.41283	1.80361	3.90782
5	5.6872	3.85917	4.87475	5.41638	4.2654	5.75491	2.7759	8.93703	5.07786	10.5619	1.69262	4.94245	4.2654	2.23426	5.14557	7.85376	5.89032	5.28097	1.48951	3.99458
5	4.95627	3.30418	4.47036	5.63654	4.56754	7.09427	2.52672	7.77454	4.56754	9.71817	1.94363	5.345	5.15063	3.49854	3.49854	8.06608	5.24781	7.09427	1.55491	3.98445
5	4.46585	2.8021	4.20315	5.69177	5.51664	4.72855	2.45184	9.45709	4.64098	9.45709	2.27671	5.69177	4.72855	3.67776	3.94046	9.63222	4.90368	4.99124	1.48862	5.25394
5	7.84091	4.09091	4.43182	3.97727	5.90909	6.36364	1.93182	7.72727	3.75	9.77273	2.5	2.95455	5.45455	3.97727	4.65909	8.29545	4.88636	7.04545	1.81818	2.61364
5	7.77512	3.82775	4.06699	4.30622	5.86124	6.33971	2.15311	7.89474	4.1866	9.689	1.79426	3.22967	4.90431	3.94737	4.42584	8.73206	5.26316	7.6555	1.67464	2.27273
5	6.44783	2.22743	3.39977	5.39273	6.91676	5.15826	2.4619	6.79953	5.04103	10.551	3.04807	4.10317	5.15826	3.8687	3.98593	8.90973	4.5721	6.79953	1.7585	3.39977
5	5.61941	3.19285	3.44828	4.34227	6.13027	4.72542	3.32056	7.66284	4.98084	11.2388	2.93742	5.23627	4.72542	3.19285	2.68199	8.55683	5.87484	6.64112	2.04342	3.44828
5	5.45685	3.29949	3.5533	4.06091	7.36041	4.56853	2.66497	7.2335	6.72589	11.802	2.15736	5.45685	5.20305	3.17259	2.79188	7.61421	5.58376	5.83756	1.52284	3.93401
5	5.44612	3.2445	3.36037	4.17149	7.06837	3.82387	3.12862	6.95249	5.09849	11.9351	2.54925	6.48899	4.86674	3.708	2.66512	7.30012	5.90962	6.48899	1.854	3.93975
5	7.75063	2.86436	4.29655	5.39174	5.64448	7.41365	1.93766	3.95956	3.28559	10.1938	2.0219	3.70682	7.58214	3.03286	6.31845	8.76158	4.46504	7.83488	1.68492	1.85341
5	5.78778	2.89389	4.18006	4.18006	6.10932	6.21651	2.2508	5.46624	3.75134	11.6827	2.46517	4.50161	4.60879	3.32262	5.14469	9.1104	5.25188	7.71704	1.82208	3.53698
5	5.90962	2.781	4.17149	3.93975	6.37312	6.95249	2.20162	6.02549	3.47625	12.051	1.96987	4.63499	4.63499	3.12862	4.63499	9.03824	5.33024	7.41599	1.96987	3.36037
5	5.97372	2.38949	5.01792	3.7037	6.21266	5.73477	1.79211	5.85424	3.82318	11.9474	2.50896	4.06213	4.42055	4.1816	5.49582	8.8411	4.42055	8.12425	2.03106	3.46476
5	5.62914	3.80795	4.30464	4.96689	6.45695	4.13907	2.48344	8.44371	4.96689	10.2649	3.47682	5.46358	4.30464	3.97351	2.81457	7.61589	4.96689	6.12583	2.31788	3.47682
5	5.46358	3.80795	4.80132	4.80132	6.95364	3.80795	1.82119	7.78146	4.80132	10.4305	3.47682	5.29801	4.63576	3.64238	3.47682	7.78146	5.29801	6.29139	2.31788	3.31126
5	6.1747	3.46386	3.76506	4.51807	6.92771	4.06627	2.56024	8.43373	5.57229	9.93976	3.76506	5.57229	4.36747	2.71084	3.31325	7.07831	6.0241	6.1747	2.10843	3.46386
5	3.58306	2.60586	3.25733	3.58306	6.18893	4.56026	4.56026	8.79479	5.86319	10.7492	4.23453	4.88599	4.23453	4.88599	1.30293	8.46906	4.88599	6.18893	3.58306	3.58306
5	4.33763	3.75147	3.63423	4.10317	6.6823	4.45487	2.4619	8.55803	6.56506	10.0821	3.63423	4.5721	4.45487	3.39977	2.34467	8.4408	5.50996	6.56506	2.1102	4.33763
5	3.58306	2.60586	3.25733	3.58306	6.18893	4.56026	4.56026	8.79479	5.86319	11.0749	4.23453	4.88599	4.23453	4.88599	1.30293	8.46906	4.88599	5.86319	3.58306	3.58306
5	4.94118	3.88235	3.64706	4	6.47059	4.23529	2.35294	8.82353	6.35294	10.5882	3.52941	4.70588	4.58824	3.41176	2.11765	7.88235	6.35294	6.47059	2	3.64706
5	4.93537	3.87779	3.64277	3.87779	6.698	4.46533	3.05523	8.69565	6.58049	10.5758	3.40776	4.70035	4.46533	3.17274	2.35018	7.63807	5.17039	6.58049	1.99765	4.11281
5	4.46533	3.87779	4.11281	3.76028	7.05053	4.11281	3.05523	8.46063	6.11046	10.4583	3.76028	4.11281	4.11281	3.40776	2.82021	7.9906	6.46298	5.99295	1.88014	3.9953
5	4.11281	3.9953	3.9953	3.9953	6.81551	4.11281	2.7027	7.40306	6.22797	10.9283	3.76028	5.05288	4.23032	3.40776	2.82021	7.28555	5.75793	7.05053	1.76263	4.58284
5	4.93537	3.9953	3.9953	3.64277	6.81551	3.9953	3.29025	8.57814	5.87544	10.6933	3.9953	4.58284	4.23032	3.52526	2.93772	7.40306	5.75793	6.11046	1.88014	3.76028
5	4.56674	3.62998	3.74707	3.74707	6.67447	4.44965	2.57611	9.25059	6.32319	10.5386	2.9274	4.80094	4.44965	3.74707	2.57611	7.84543	5.26932	7.14286	1.99063	3.74707
5	4.21546	3.98126	4.21546	3.98126	6.90867	3.74707	2.57611	7.96253	5.7377	10.6557	3.74707	5.26932	4.21546	3.0445	2.9274	7.49415	5.62061	7.37705	1.75644	4.56674
5	4.33763	3.75147	4.45487	3.63423	7.15123	4.10317	2.8136	8.20633	6.6823	10.9027	3.04807	4.33763	4.2204	3.39977	3.1653	7.26846	5.74443	6.91676	1.99297	3.8687
5	4.79532	4.21053	3.97661	3.62573	7.1345	4.44444	2.5731	8.30409	6.90058	10.5263	3.15789	4.44444	4.32749	3.50877	2.10526	7.83626	5.38012	6.78363	2.10526	3.85965
5	4.33763	3.98593	4.2204	3.98593	7.15123	3.75147	2.57913	7.85463	6.09613	10.7855	3.75147	4.9238	4.10317	3.39977	2.93083	7.034	6.21336	6.6823	1.7585	4.45487
5	4.55607	3.73832	3.73832	3.85514	7.8271	3.97196	3.03738	8.64486	6.07477	9.92991	3.50467	4.6729	4.43925	3.03738	2.92056	8.06075	6.19159	6.19159	1.86916	3.73832
5	4.62428	2.77457	3.46821	3.93064	6.47399	4.39306	3.23699	8.43931	5.20231	12.4855	2.54335	4.62428	5.20231	2.54335	2.89017	7.28324	7.74566	5.66474	2.42775	4.04624
5	4.40324	2.89687	3.59212	4.28737	6.83662	4.17149	2.89687	8.69061	4.86674	12.3986	2.54925	4.63499	5.21437	2.89687	2.89687	7.87949	7.30012	5.33024	2.3175	3.93975
5	5.60748	3.15421	4.20561	4.20561	7.8271	4.43925	2.68692	8.52804	5.37383	9.69626	2.68692	5.95794	4.55607	3.50467	3.15421	7.24299	5.60748	5.14019	2.1028	4.32243
5	5.60093	3.03384	3.85064	4.78413	7.81797	4.2007	2.68378	7.70128	5.95099	10.2684	2.45041	5.60093	4.66744	3.50058	3.26721	6.30105	6.41774	5.71762	1.86698	4.31739
5	4.85549	2.89017	3.46821	3.93064	6.24277	4.27746	3.00578	8.67052	5.31792	12.3699	2.65896	4.16185	5.20231	2.89017	3.23699	7.74566	7.05202	5.66474	2.42775	3.93064
5	5.46512	3.02326	4.06977	4.76744	7.55814	3.48837	2.2093	8.60465	5.5814	10.4651	2.90698	5.93023	4.53488	3.48837	3.37209	7.67442	5.69767	4.88372	2.09302	4.18605
5	5.35506	3.37602	3.84168	3.95809	8.14901	4.19092	3.2596	8.8475	4.88941	10.2445	2.91036	5.47148	4.19092	3.84168	2.91036	7.33411	5.70431	4.88941	1.97905	4.65658
5	5.36131	2.91375	3.61305	4.4289	7.10956	4.31235	2.44755	8.04196	5.24476	11.0723	2.7972	5.59441	5.01166	3.7296	3.61305	7.45921	5.36131	5.59441	1.98135	4.31235
5	5.79882	2.95858	3.78698	4.14201	7.69231	4.61538	3.07692	8.52071	5.79882	10.0592	2.72189	5.56213	4.14201	3.5503	2.84024	7.10059	5.56213	5.56213	2.13018	4.3787
5	5.84112	2.92056	3.85514	4.20561	7.71028	4.43925	2.68692	8.06075	5.25701	10.514	2.92056	6.07477	4.55607	3.6215	3.03738	6.65888	5.60748	5.84112	2.1028	4.08879
5	5.62347	2.93399	3.54523	4.40098	7.57946	4.40098	2.68949	8.06846	5.74572	10.3912	2.68949	5.37897	4.40098	3.78973	3.30073	6.96822	6.60147	5.25672	2.07824	4.15648
5	5.48425	2.91715	3.73396	4.2007	7.70128	4.43407	3.26721	7.81797	4.90082	10.6184	3.15053	5.25088	4.43407	4.08401	3.03384	7.5846	5.83431	5.36756	2.10035	4.08401
5	5.69767	3.02326	3.83721	4.06977	7.67442	4.4186	2.67442	8.13953	5.69767	10.4651	2.90698	5.69767	4.53488	3.37209	3.13953	7.2093	5.69767	5.69767	1.97674	4.06977
5	5.14019	3.03738	3.73832	4.78972	8.06075	4.20561	3.03738	7.59346	5.60748	10.2804	2.57009	5.84112	4.43925	3.73832	3.03738	6.30841	6.30841	6.07477	1.86916	4.32243
5	5.60093	2.80047	3.85064	4.08401	7.70128	4.55076	2.45041	8.86814	5.71762	9.68495	2.80047	5.83431	4.31739	3.50058	3.15053	8.05134	5.48425	5.13419	1.98366	4.43407
5	5.45877	2.9036	3.60046	4.06504	7.66551	4.41347	2.78746	8.82695	5.34262	9.98839	2.67131	5.92334	4.18118	3.60046	3.48432	7.20093	5.92334	5.45877	1.8583	4.64576
5	5.86466	3.60902	4.66165	4.51128	7.21805	4.21053	2.40602	8.7218	5.41353	9.77444	3.15789	5.41353	4.51128	3.45865	3.30827	7.5188	5.11278	5.86466	2.10526	3.15789
5	5.25088	2.91715	4.2007	4.55076	8.16803	4.31739	2.80047	7.46791	5.83431	10.7351	2.68378	5.60093	4.55076	3.50058	3.26721	6.30105	6.41774	5.36756	1.98366	4.08401
5	5.34262	3.01974	3.83275	4.87805	7.54936	4.06504	2.67131	8.47851	5.34262	10.1045	3.13589	5.45877	4.64576	3.9489	3.13589	7.20093	5.57491	5.45877	1.97445	4.18118
5	5.73099	3.39181	3.74269	3.97661	7.25146	5.02924	2.92398	7.95322	5.49708	10.2924	2.80702	6.54971	4.21053	3.50877	2.45614	7.25146	5.38012	5.61404	1.75439	4.67836
5	5.34884	3.60465	3.72093	4.30233	8.37209	4.65116	3.13953	8.72093	5.46512	10.3488	1.97674	5.81395	4.30233	3.60465	2.7907	7.09302	5.69767	5	1.86047	4.18605
5	5.45244	3.24826	4.17633	3.82831	7.65661	4.06032	3.24826	8.93271	5.56845	10.2088	2.78422	5.56845	4.52436	3.48028	2.78422	6.84455	5.91647	5.10441	1.97216	4.64037
5	6.06061	3.14685	4.1958	3.9627	7.22611	4.8951	2.68065	8.74126	5.24476	10.6061	3.0303	5.59441	4.662	3.61305	2.7972	7.34266	5.24476	4.4289	1.8648	4.662
5	6	3.17647	3.52941	4.58824	7.41176	4.11765	2.58824	8.82353	5.64706	10.4706	2.70588	5.41176	4.58824	3.52941	2.70588	7.41176	5.41176	5.76471	1.88235	4.23529
5	5.59441	3.37995	3.7296	4.1958	6.99301	4.8951	3.0303	7.80886	5.01166	10.4895	2.68065	5.82751	4.54545	3.7296	2.68065	7.69231	5.71096	5.82751	1.6317	4.54545
5	5.01166	3.37995	3.61305	4.4289	7.10956	4.8951	3.0303	8.74126	5.47786	10.4895	2.91375	5.24476	5.12821	3.7296	2.68065	7.10956	5.47786	5.71096	1.8648	3.9627
5	5.42725	3.81062	2.88684	4.27252	7.73672	4.38799	3.34873	7.04388	4.38799	10.0462	3.4642	6.69746	4.27252	3.57968	2.77136	7.27483	6.23557	6.58199	1.50115	4.27252
5	5.48425	3.3839	3.3839	4.08401	7.23454	4.2007	3.26721	7.23454	4.90082	9.45158	3.3839	6.53442	3.73396	3.96733	2.56709	8.05134	5.95099	7.5846	1.63361	3.96733
5	5.36756	3.3839	3.26721	4.66744	7.70128	4.08401	3.26721	7.00117	4.78413	9.2182	3.3839	6.18436	3.73396	4.08401	2.33372	8.63477	5.95099	7.35123	1.63361	3.96733
5	5.95794	3.6215	3.50467	4.08879	7.24299	4.20561	3.27103	7.24299	4.43925	10.8645	3.03738	6.19159	3.85514	3.15421	2.45327	7.59346	6.65888	7.00935	1.63551	3.97196
5	5.49065	3.6215	3.38785	4.20561	7.24299	4.08879	3.85514	7.47664	4.6729	10.514	3.03738	5.7243	3.6215	3.73832	2.80374	8.64486	5.49065	6.7757	1.63551	3.97196
5	5.71762	3.61727	3.15053	4.31739	7.23454	3.85064	3.3839	7.23454	5.0175	8.98483	3.61727	6.30105	3.73396	3.85064	2.80047	8.4014	5.71762	7.11785	1.75029	4.2007
5	5.95794	3.38785	3.15421	4.32243	7.24299	4.08879	3.38785	7.59346	4.43925	8.99533	3.6215	5.84112	3.73832	3.97196	3.15421	8.52804	5.49065	7.35981	1.75234	3.97196
5	5.48425	3.50058	3.15053	4.2007	7.93466	4.66744	3.50058	7.93466	5.0175	8.4014	3.61727	6.06768	3.73396	3.96733	2.10035	8.4014	5.48425	7.23454	1.75029	3.85064
5	4.662	3.14685	3.14685	4.31235	8.04196	4.54545	3.0303	7.34266	5.12821	10.9557	3.14685	6.64336	4.4289	3.14685	2.68065	8.04196	6.06061	5.47786	1.6317	4.4289
5	5.0175	3.73396	3.3839	4.31739	7.70128	5.0175	3.50058	7.46791	4.55076	8.98483	3.61727	5.60093	3.85064	3.50058	1.98366	8.98483	6.06768	7.00117	1.75029	3.96733
5	5.95099	3.85064	3.50058	4.43407	7.70128	4.2007	3.03384	7.93466	4.90082	10.1517	3.50058	5.71762	3.96733	3.61727	2.56709	7.00117	6.53442	5.48425	1.86698	4.08401
5	5.36756	4.08401	2.91715	4.55076	7.35123	4.2007	3.15053	7.5846	4.78413	10.2684	3.26721	6.53442	4.31739	3.85064	2.21704	7.11785	6.06768	6.53442	1.63361	4.2007
5	5.29954	3.91705	3.1106	4.49309	7.14286	4.83871	2.76498	5.64516	4.95392	11.8664	2.53456	4.49309	4.83871	3.91705	2.76498	9.10138	5.64516	7.48848	1.84332	3.34101
5	5.1963	4.04157	3.81062	4.27252	7.04388	4.73441	3.00231	6.46651	4.73441	12.8176	2.30947	4.38799	4.61894	3.34873	3.34873	8.54503	5.42725	7.27483	1.7321	2.88684
5	5.1963	3.81062	3.81062	4.04157	7.04388	4.61894	3.34873	6.12009	5.08083	11.8938	3.00231	4.61894	4.50346	3.23326	2.54042	8.66051	6.23557	7.3903	1.7321	3.11778
5	6.37019	2.88462	3.24519	4.08654	6.00962	5.04808	3.84615	6.49038	4.6875	11.4183	2.52404	4.80769	4.6875	3.48558	3.00481	9.01442	5.76923	7.93269	1.80288	2.88462
5	5.56186	3.85925	3.40522	4.5403	7.60499	4.76731	3.0647	6.01589	4.99432	11.4642	2.61067	4.5403	4.88082	3.63224	2.49716	9.1941	5.90238	6.69694	1.81612	2.95119
5	5.43353	3.3526	3.58382	3.93064	7.28324	4.9711	3.46821	7.05202	5.43353	9.24855	3.58382	6.24277	4.04624	3.46821	2.42775	8.3237	5.89595	6.47399	1.96532	3.81503
5	6.22568	2.85344	3.89105	4.28016	7.6524	4.40986	2.07523	6.74449	4.79896	10.7652	2.07523	5.31777	4.66926	3.11284	3.76135	9.20882	6.48508	7.00389	1.81582	2.85344
5	6.94645	3.03907	4.19682	3.61795	7.23589	4.92041	1.88133	6.07815	4.92041	10.9986	2.17077	4.19682	5.35456	3.76266	3.90738	8.39363	5.49928	7.67004	1.88133	3.32851
5	6.35538	2.07523	4.02075	5.05837	6.35538	4.66926	2.07523	6.61479	5.05837	11.1543	2.46433	4.92866	4.40986	2.85344	4.40986	8.81971	5.96628	7.393	1.81582	3.50195
5	5.88235	3.01291	4.16069	3.87374	7.31707	4.73458	2.00861	5.88235	4.87805	11.3343	2.43902	4.44763	5.45194	3.01291	4.30416	8.46485	5.59541	8.03443	1.86514	3.29986
5	5.97403	3.11688	4.02597	4.15584	7.01299	5.06494	2.07792	6.36364	5.06494	11.039	2.07792	4.67532	5.06494	2.98701	3.63636	8.83117	6.49351	7.01299	1.68831	3.63636
5	5.70687	2.98314	4.15045	3.89105	6.61479	5.18807	2.33463	5.96628	5.18807	10.3761	2.20493	4.79896	5.31777	3.11284	3.76135	8.69001	6.74449	7.6524	2.07523	3.24254
5	6.4603	3.9031	3.36474	4.71063	6.86406	6.19112	1.88425	6.86406	3.23015	12.6514	1.3459	3.09556	4.71063	3.23015	4.03769	9.28668	5.92194	7.6716	1.3459	3.23015
5	6.2212	4.03226	3.34101	4.60829	6.45161	6.68203	1.6129	6.45161	3.45622	11.9816	1.15207	3.34101	5.76037	3.80184	4.14747	8.64055	6.33641	7.48848	1.38249	3.1106
5	6.33641	4.03226	3.34101	4.83871	6.33641	6.68203	1.6129	6.68203	3.1106	11.9816	1.03687	3.45622	5.76037	3.80184	4.14747	8.64055	6.33641	7.37327	1.38249	3.1106
5	4.72255	3.8961	4.36836	3.30579	7.31995	4.13223	2.00708	8.1464	5.66706	12.1606	2.83353	5.78512	3.77804	3.30579	2.36128	7.79221	6.13932	6.13932	1.65289	4.48642
5	5.20833	3.24074	3.58796	4.97685	7.63889	4.51389	3.00926	7.06019	5.32407	10.0694	2.89352	6.01852	4.28241	4.16667	2.77778	6.36574	6.36574	5.6713	1.85185	4.97685
5	7.60999	4.51843	4.63734	5.11296	5.35077	7.01546	1.9025	6.53983	3.09156	11.0583	1.42687	3.32937	5.23187	3.56718	4.63734	8.56124	4.99405	7.60999	1.54578	2.25922
5	8.61141	3.01399	3.98278	5.27449	5.48977	6.35091	1.507	6.99677	4.19806	9.90312	2.2605	4.62863	4.84392	2.69107	3.65985	7.75027	7.10441	7.42734	1.39935	2.90635
5	4.74968	3.08087	2.9525	4.49294	6.80359	4.2362	2.56739	8.85751	4.62131	11.9384	2.31065	6.16175	4.62131	3.33761	3.08087	8.08729	6.93196	5.77664	1.92555	3.46598
5	6.75676	3.71622	3.26577	4.5045	6.86937	5.96847	2.36486	6.53153	3.6036	10.0225	3.04054	4.84234	5.18018	2.92793	4.84234	8.55856	5.63063	6.75676	1.57658	3.04054
5	6.7602	3.82653	3.31633	4.20918	6.7602	5.61224	2.42347	7.78061	3.69898	9.05612	2.55102	5.10204	5.48469	3.18878	4.33673	8.41837	5.86735	7.14286	1.65816	2.80612
5	6.93481	3.7448	3.32871	4.16089	6.38003	5.54785	2.77393	7.90569	3.7448	10.1248	2.35784	4.71567	5.40915	3.19001	4.16089	8.18308	5.54785	6.93481	1.66436	3.19001
5	6.81234	3.72751	3.3419	4.37018	7.06941	5.52699	2.31362	6.94087	3.47044	10.1542	2.82776	4.88432	5.65553	2.9563	4.24165	8.35476	5.65553	6.94087	1.54242	3.21337
5	4.73815	3.2419	3.61596	3.99002	7.4813	4.11471	3.36658	7.98005	5.23691	10.0998	3.36658	6.48379	3.86534	3.11721	2.86783	7.4813	5.73566	6.73317	1.74564	4.73815
5	5.61151	3.59712	3.45324	4.31655	7.76978	4.31655	3.16547	8.05755	5.46763	8.48921	3.02158	5.46763	3.74101	3.74101	2.8777	8.20144	5.17986	6.90647	1.58273	5.03597
5	4.61347	3.2419	3.61596	3.99002	7.4813	4.11471	3.36658	7.85536	5.23691	10.0998	3.2419	6.48379	3.86534	3.11721	2.86783	7.4813	5.86035	6.98254	1.74564	4.73815
5	4.94753	3.74813	3.89805	3.29835	7.94603	4.1979	2.24888	7.49625	5.69715	11.2444	2.84858	5.54723	4.1979	4.04798	2.54873	8.54573	5.84708	6.14693	2.09895	3.44828
5	7.08333	3.47222	2.77778	4.72222	6.94444	5.41667	2.22222	4.44444	3.61111	11.5278	2.91667	3.61111	5.69444	3.05556	4.86111	9.86111	5.55556	7.91667	1.52778	2.77778
5	6.88141	3.66032	3.07467	4.83163	6.73499	6.00293	2.04978	5.12445	4.24597	11.4202	2.78184	3.22108	4.97804	2.78184	4.5388	9.51684	5.85652	7.9063	1.61054	2.78184
5	4.2204	3.63423	4.2204	3.98593	7.62016	3.98593	2.34467	7.50293	5.74443	12.3095	3.1653	5.50996	3.98593	3.8687	2.4619	8.4408	6.21336	4.80657	2.1102	3.8687
5	6.06557	3.77049	3.77049	4.2623	7.04918	4.7541	3.93443	4.7541	4.91803	11.6393	2.62295	4.91803	4.42623	3.44262	2.13115	9.83607	5.90164	7.37705	1.80328	2.62295
5	7.23214	4.375	3.03571	4.28571	6.78571	5.625	3.30357	5.98214	4.91071	13.2143	2.41071	3.125	5	2.76786	3.03571	7.32143	5.80357	7.05357	1.42857	3.30357
5	6.17696	4.50751	2.83806	4.34057	7.51252	4.50751	3.00501	4.50751	4.67446	10.8514	1.83639	5.00835	5.00835	3.17195	2.67112	9.34891	7.01169	8.34725	2.17028	2.50417
5	6.29575	3.22108	3.22108	4.97804	6.88141	4.83163	2.04978	9.22401	4.83163	10.1025	2.78184	4.5388	4.83163	2.04978	3.80673	8.34553	5.27086	6.88141	1.31772	4.5388
5	6.88406	3.62319	3.74396	3.62319	6.64251	5.91787	1.93237	7.48792	4.34783	10.1449	2.41546	4.95169	4.34783	3.86473	3.62319	8.21256	6.40097	7.1256	1.57005	3.1401
5	6.95755	3.65566	3.65566	3.89151	6.36792	5.89623	2.12264	7.54717	4.24528	10.1415	2.47642	4.95283	4.48113	4.24528	3.53774	8.01887	6.25	6.83962	1.53302	3.18396
5	6.97115	3.60577	3.72596	3.96635	6.37019	6.00962	1.92308	7.57212	4.6875	9.85577	2.04327	4.80769	4.92788	3.96635	3.60577	7.69231	5.76923	7.57212	1.5625	3.36538
5	6.92042	3.92157	3.57555	3.80623	6.34371	5.76701	2.07612	7.49712	4.15225	10.496	2.42215	4.84429	4.38293	4.15225	3.46021	7.95848	6.22837	7.03576	1.61476	3.34487
5	6.80507	4.03691	3.57555	3.46021	6.57439	5.99769	1.96078	7.49712	4.15225	10.2653	2.30681	4.84429	4.38293	4.15225	3.46021	8.07382	6.57439	7.1511	1.61476	3.11419
5	6.78363	3.74269	3.62573	3.85965	6.43275	6.19883	1.9883	7.48538	4.67836	9.82456	2.10526	4.79532	4.79532	4.09357	3.50877	7.7193	5.96491	7.60234	1.52047	3.27485
5	6.97115	3.72596	3.48558	3.96635	6.49038	6.25	1.92308	7.21154	3.84615	9.73558	2.28365	4.6875	5.16827	4.20673	3.72596	7.8125	6.25	7.8125	1.44231	3.00481
5	6.26866	2.98507	4.1791	4.1791	5.22388	6.26866	3.58209	7.01493	5.07463	8.35821	1.64179	5.22388	5.52239	3.8806	4.62687	8.65672	6.41791	5.8209	1.49254	3.58209
5	6.91299	3.4565	3.57569	3.93325	6.43623	5.95948	2.14541	7.50894	4.17163	10.2503	2.50298	5.00596	4.41001	4.29082	3.57569	8.10489	6.19785	6.7938	1.54946	3.21812
5	7.70235	3.65535	3.65535	4.17755	6.26632	6.52742	1.69713	6.65796	4.56919	9.79112	1.95822	4.30809	4.83029	3.7859	4.17755	8.74674	5.48303	6.91906	1.56658	3.5248
5	7.25146	3.62573	3.85965	4.79532	6.43275	5.84795	2.45614	6.78363	4.44444	9.59064	2.45614	4.32749	5.02924	3.27485	3.74269	7.95322	4.91228	8.53801	1.52047	3.15789
5	7.00117	3.3839	3.61727	4.31739	6.41774	6.41774	1.86698	7.00117	3.73396	10.7351	2.45041	5.25088	4.66744	3.26721	4.31739	8.05134	5.71762	6.88448	1.51692	3.3839
5	7.08383	3.30579	3.42385	4.2503	6.49351	6.25738	1.88902	6.96576	3.77804	10.8619	2.47934	5.19481	4.72255	3.30579	4.36836	8.02834	5.549	6.96576	1.53483	3.54191
5	6.69746	3.57968	3.34873	4.50346	7.15935	6.00462	1.84758	6.69746	4.04157	10.1617	2.30947	4.96536	5.08083	3.34873	3.81062	7.96767	6.00462	7.50577	1.61663	3.34873
5	7.25146	3.62573	3.74269	4.79532	6.43275	5.84795	2.45614	6.78363	4.44444	9.59064	2.45614	4.44444	5.02924	3.27485	3.74269	7.95322	4.91228	8.53801	1.52047	3.15789
5	7.02179	3.38983	3.63196	4.23729	6.17433	6.6586	1.93705	6.90073	3.75303	10.8959	2.42131	4.96368	4.84262	3.38983	4.47942	8.11138	5.69007	6.90073	1.45278	3.1477
5	7.04898	3.7037	3.7037	4.89845	6.09319	7.04898	1.67264	6.69056	4.54002	9.55795	2.03106	4.42055	4.89845	4.06213	3.58423	8.48268	5.25687	7.28793	1.43369	3.58423
5	7.62712	2.66344	4.11622	4.72155	5.69007	7.02179	1.93705	5.9322	3.38983	11.3801	1.81598	3.63196	3.99516	3.26877	6.41646	8.35351	5.56901	7.74818	1.57385	3.1477
5	5.43767	2.51989	5.17241	5.70292	5.17241	6.6313	2.65252	6.1008	3.97878	10.7427	2.25464	3.84615	4.50928	3.44828	5.70292	7.95756	5.70292	5.83554	2.12202	4.50928
5	6.82353	3.17647	3.88235	5.05882	6.23529	6.47059	2.23529	6.47059	3.76471	10.4706	1.52941	3.64706	4.82353	2.70588	5.41176	8.58824	5.64706	7.76471	1.64706	3.64706
5	6.96008	3.37769	4.40123	5.22006	4.81064	6.75537	2.35415	6.44831	4.81064	7.57421	2.35415	3.37769	6.85773	3.17298	6.03889	8.18833	5.93654	6.75537	1.84237	2.76356
5	6.06395	2.86659	4.29989	5.29217	4.96141	6.28445	2.09482	7.828	4.63065	7.93826	3.0871	3.52811	5.95369	3.96913	5.73319	7.71775	6.39471	6.94598	1.6538	2.75634
5	5.33643	3.48028	3.59629	3.7123	7.5406	4.52436	3.24826	8.00464	4.40835	9.86079	2.78422	5.33643	4.87239	4.29234	3.24826	7.5406	5.56845	6.72854	1.97216	3.94432
5	4.61894	3.57968	3.57968	4.04157	7.15935	4.15704	3.11778	6.46651	4.84988	11.2009	3.69515	5.6582	4.50346	4.38799	2.77136	7.50577	6.12009	6.00462	2.194	4.38799
5	7.29834	4.09731	3.84123	2.68886	6.01793	6.27401	3.07298	6.78617	4.9936	12.42	2.30474	3.32907	6.01793	4.86556	3.07298	7.68246	5.50576	6.01793	1.92061	1.79257
5	6.33484	4.22323	3.31825	4.52489	7.23982	5.27903	1.65913	6.6365	5.42986	10.1056	2.41327	4.22323	4.67572	3.01659	3.77074	9.50226	5.73152	7.39065	1.96078	2.5641
5	7.01107	3.32103	3.07503	5.16605	6.64207	6.27306	1.23001	6.15006	5.65806	10.2091	2.21402	4.79705	4.18204	3.44403	3.69004	9.10209	5.90406	7.25707	1.59902	3.07503
6	5.99022	3.78973	3.54523	4.03423	8.43521	4.64548	2.20049	7.70171	5.25672	9.04645	1.83374	5.13447	4.40098	2.93399	2.20049	8.67971	6.84597	7.09046	1.71149	4.52323
6	6.03448	3.57143	3.20197	3.81773	7.26601	4.31034	1.47783	7.38916	4.4335	9.72906	1.84729	5.91133	4.55665	3.69458	3.07882	8.99015	6.03448	8.00493	2.0936	4.55665
6	5.91133	3.57143	3.20197	3.94089	7.26601	4.55665	1.47783	7.38916	4.31034	9.72906	1.97044	5.91133	4.4335	3.57143	2.95567	9.1133	6.28079	7.88177	1.97044	4.55665
6	6.50888	3.07692	4.49704	2.95858	5.56213	5.08876	1.6568	6.0355	5.68047	11.8343	2.36686	3.90533	6.15385	4.14201	2.13018	9.5858	6.39053	7.45562	1.53846	3.43195
6	5.95099	3.3839	3.85064	5.95099	3.61727	5.25088	2.56709	6.06768	4.90082	11.4352	2.21704	4.43407	4.31739	5.60093	3.85064	7.23454	6.76779	7.81797	1.63361	3.15053
6	6.03136	3.49819	3.61882	4.22195	5.3076	5.54885	1.80941	7.23764	3.61882	12.6659	1.93004	4.94572	5.06634	3.73945	3.61882	7.72014	6.39324	7.9614	1.56815	3.49819
6	6.56506	3.1653	3.63423	4.33763	5.2755	5.2755	1.4068	6.56506	3.39977	11.7233	2.1102	4.80657	5.04103	4.68933	3.04807	8.90973	6.91676	7.7374	1.99297	3.39977
6	8.32342	3.56718	3.68609	3.9239	4.87515	5.46968	2.37812	5.23187	3.21046	10.9394	2.85375	3.68609	5.58859	3.80499	3.56718	9.98811	5.9453	7.72889	1.66468	3.56718
6	6.74556	3.78698	4.14201	3.5503	4.97041	5.56213	2.13018	6.39053	4.14201	11.2426	2.72189	3.66864	5.56213	4.3787	2.60355	10.1775	5.68047	7.45562	1.6568	3.43195
6	6.86391	3.90533	4.14201	3.5503	4.97041	5.68047	2.13018	6.39053	4.14201	11.2426	2.84024	3.78698	5.68047	4.26036	2.72189	9.82249	5.68047	7.21893	1.6568	3.31361
6	6.69915	3.89769	4.3849	2.55786	5.60292	5.48112	1.46163	6.09013	4.26309	10.7186	2.43605	5.11571	5.11571	4.26309	2.43605	8.76979	6.57734	7.79537	1.82704	4.5067
6	6.69915	3.89769	4.3849	2.55786	5.60292	5.60292	1.46163	6.09013	4.26309	10.7186	2.43605	4.99391	5.11571	4.14129	2.55786	8.64799	6.57734	7.91717	1.82704	4.5067
6	7.02211	4.03121	4.29129	2.3407	5.85176	5.46164	1.43043	6.11183	4.42133	11.0533	2.60078	4.81144	4.94148	4.16125	2.73082	8.19246	6.76203	7.6723	1.56047	4.55137
6	5.09091	3.27273	4.24242	3.0303	7.87879	4.36364	1.33333	8.48485	4.24242	9.33333	2.90909	6.42424	4.84848	3.27273	2.78788	9.09091	6.90909	6.18182	1.69697	4.60606
6	5.21212	3.27273	4.12121	3.0303	8	4.48485	1.33333	8.48485	4.24242	9.09091	2.90909	6.42424	4.84848	3.27273	2.78788	9.21212	6.78788	6.18182	1.69697	4.60606
6	5.21212	3.27273	4.12121	3.0303	7.87879	4.36364	1.45455	8.48485	4.60606	9.21212	2.90909	6.18182	4.84848	3.27273	2.78788	9.33333	6.66667	6.18182	1.69697	4.48485
6	5.22479	3.6452	4.00972	4.73876	7.77643	4.25273	2.06561	8.14095	4.61725	8.99149	3.03767	5.34629	4.61725	3.03767	2.55164	8.38396	7.16889	6.19684	1.45808	4.73876
6	5.61661	4.2735	3.4188	3.663	7.44811	4.884	2.0757	8.05861	5.12821	10.3785	1.7094	6.10501	4.6398	3.9072	1.9536	8.79121	5.00611	6.95971	1.7094	4.2735
6	4.82353	3.41176	5.52941	3.52941	5.41176	7.29412	1.05882	6.11765	3.64706	10.8235	3.05882	4.58824	5.64706	4.47059	2.70588	8.35294	6.23529	7.88235	1.88235	3.52941
6	4.85207	3.43195	5.56213	3.5503	5.44379	7.33728	1.06509	6.15385	3.78698	10.7692	2.95858	4.61538	5.56213	4.49704	2.60355	8.16568	6.27219	7.92899	1.89349	3.5503
6	5.50996	3.63423	3.28253	5.04103	5.39273	5.2755	1.52403	5.6272	4.80657	11.2544	1.7585	4.80657	5.50996	4.33763	2.69637	9.8476	5.6272	9.02696	1.87573	3.1653
6	9.2723	3.6385	3.6385	4.10798	4.92958	8.09859	2.69953	1.52582	1.76056	14.9061	2.23005	2.8169	5.75117	5.16432	5.75117	7.39437	3.99061	7.86385	2.23005	2.23005
6	9.2723	3.75587	3.6385	4.10798	4.92958	8.09859	2.69953	1.52582	1.76056	14.9061	2.23005	2.8169	5.75117	5.16432	5.6338	7.39437	3.99061	7.86385	2.23005	2.23005
6	9.50704	3.6385	3.75587	4.10798	4.92958	8.09859	2.69953	1.64319	1.76056	14.9061	2.23005	2.69953	5.6338	5.04695	5.75117	7.39437	3.87324	7.74648	2.34742	2.23005
6	9.50704	3.6385	3.75587	4.10798	4.92958	8.09859	2.69953	1.52582	1.76056	14.7887	2.34742	2.69953	5.6338	5.28169	5.6338	7.51174	3.87324	7.74648	2.23005	2.23005
6	5.86124	4.78469	3.70813	4.30622	5.86124	5.62201	1.79426	7.29665	3.4689	12.4402	2.03349	3.94737	4.66507	4.54545	3.4689	8.61244	6.81818	5.02392	1.79426	3.94737
6	9.50704	3.6385	3.75587	3.75587	4.92958	7.98122	2.58216	1.76056	2.11268	15.2582	1.99531	2.8169	5.39906	4.92958	5.86854	7.277	3.99061	7.74648	2.34742	2.34742
6	9.2723	3.6385	3.52113	4.10798	4.92958	7.62911	2.46479	1.52582	1.99531	15.0235	1.87793	2.8169	5.6338	4.69484	6.57277	7.51174	3.99061	8.33333	2.23005	2.23005
6	7.77512	3.82775	3.58852	4.30622	5.50239	5.86124	2.27273	4.42584	2.7512	13.2775	1.31579	3.22967	4.78469	5.14354	4.42584	7.6555	7.89474	6.33971	2.39234	3.22967
6	4.86358	3.32147	3.67734	3.44009	6.28707	4.86358	2.72835	5.57533	2.4911	11.5065	3.67734	5.4567	5.9312	3.91459	4.62633	7.47331	5.81257	8.65955	1.66074	4.03321
6	4.62633	3.44009	3.91459	2.9656	6.40569	4.74496	2.84698	5.57533	2.9656	11.6251	3.79597	5.10083	5.57533	3.67734	4.74496	8.4223	5.9312	8.06643	1.66074	3.91459
6	5.7211	3.21812	3.69487	4.41001	5.7211	4.41001	2.14541	5.95948	2.62217	11.6806	2.86055	4.76758	5.48272	4.5292	4.41001	7.74732	5.95948	8.46246	1.78784	4.41001
6	5.86124	3.4689	4.06699	3.94737	6.2201	4.78469	2.51196	5.38278	2.63158	11.7225	2.99043	4.30622	5.50239	4.54545	4.66507	6.81818	6.10048	8.49282	1.79426	4.1866
6	5.84029	3.33731	3.81406	4.41001	5.7211	4.5292	2.02622	5.84029	2.50298	11.7998	2.74136	4.88677	5.36353	4.5292	4.41001	7.74732	5.7211	8.58164	1.78784	4.41001
6	5.7211	3.33731	3.81406	4.41001	5.7211	4.29082	2.14541	5.84029	2.38379	11.7998	2.74136	4.76758	5.36353	4.64839	4.29082	7.86651	6.07867	8.58164	1.78784	4.41001
6	5.60191	3.33731	4.17163	4.41001	5.7211	4.41001	2.2646	5.7211	2.50298	11.6806	3.09893	4.76758	5.36353	4.5292	4.41001	7.74732	6.19785	8.34327	1.66865	4.05244
6	5.84029	3.33731	4.17163	4.05244	5.84029	4.76758	2.02622	5.48272	2.74136	11.4422	3.4565	4.76758	5.60191	4.5292	4.76758	7.03218	5.84029	8.58164	1.54946	4.17163
6	5.84029	3.33731	4.29082	3.93325	5.7211	4.64839	2.02622	5.48272	2.62217	11.4422	3.4565	4.76758	5.48272	4.64839	4.64839	7.15137	6.07867	8.58164	1.54946	4.29082
6	5.8753	3.35731	4.19664	3.95683	6.11511	4.67626	2.27818	4.79616	2.63789	11.6307	2.8777	4.67626	5.15588	4.79616	4.67626	7.55396	6.35492	8.753	1.55875	4.07674
6	4.914	3.31695	3.31695	3.31695	6.38821	4.914	2.7027	5.52826	2.57985	11.5479	3.80835	5.40541	6.01966	3.80835	4.6683	7.37101	5.77396	8.84521	1.7199	4.05405
6	6.45161	3.58423	3.58423	3.94265	6.33214	4.6595	2.50896	5.1374	2.62843	11.9474	3.22581	4.1816	5.61529	4.06213	4.77897	7.52688	6.21266	7.52688	1.91159	4.1816
6	6.45161	3.7037	3.7037	4.42055	5.49582	5.25687	2.50896	3.82318	2.38949	12.5448	2.27001	3.82318	5.85424	4.1816	5.25687	7.16846	5.73477	9.43847	1.79211	4.1816
6	6.9378	3.58852	3.82775	3.58852	6.33971	4.66507	2.27273	5.02392	2.7512	11.8421	2.51196	3.94737	5.38278	4.66507	4.66507	7.6555	5.98086	8.49282	1.67464	4.1866
6	5.97372	3.58423	3.7037	3.82318	5.61529	5.1374	2.62843	4.30108	2.74791	12.4253	2.38949	3.82318	5.61529	4.1816	5.49582	7.04898	5.85424	9.319	1.91159	4.42055
6	6.21266	3.58423	3.94265	3.7037	5.85424	5.01792	2.62843	4.1816	2.86738	12.0669	2.38949	3.58423	5.61529	4.06213	5.61529	6.69056	6.21266	9.67742	1.91159	4.1816
6	5.97372	3.46476	3.82318	4.1816	6.21266	4.54002	2.50896	4.77897	2.62843	12.0669	2.98686	4.30108	5.37634	4.54002	5.1374	6.57109	6.33214	8.72162	1.67264	4.1816
6	5.69211	3.36352	3.88098	3.75162	5.82147	4.26908	2.58732	5.82147	2.45796	10.9961	2.97542	4.91591	4.91591	4.91591	4.39845	8.27943	6.59767	8.53816	1.68176	4.13972
6	6.7938	3.4565	3.93325	3.81406	5.95948	5.12515	3.69487	4.29082	2.62217	12.1573	2.02622	3.4565	5.84029	4.41001	5.00596	6.91299	6.31704	9.17759	1.54946	3.4565
6	6.19785	3.57569	3.69487	4.5292	6.43623	4.88677	2.62217	5.84029	3.4565	11.2038	2.86055	3.93325	5.24434	4.41001	3.81406	6.55542	6.43623	8.70083	1.43027	4.17163
6	9.70414	3.90533	3.43195	3.19527	4.85207	7.81065	2.24852	1.89349	1.42012	15.6213	2.48521	2.60355	5.79882	5.56213	5.44379	7.10059	4.73373	7.45562	2.36686	2.36686
6	8.90973	3.517	3.1653	3.8687	5.15826	8.0891	2.8136	1.7585	2.22743	15.2403	2.34467	2.22743	6.21336	4.10317	5.15826	7.50293	5.39273	7.50293	2.57913	2.22743
6	9.7076	3.85965	3.74269	3.39181	4.5614	7.48538	2.5731	1.16959	1.40351	15.0877	2.5731	2.22222	6.66667	4.67836	5.73099	7.48538	5.26316	7.48538	2.5731	2.33918
6	8.97436	3.61305	3.37995	3.84615	5.24476	6.52681	3.0303	2.331	2.331	14.6853	2.5641	3.4965	5.01166	5.82751	3.4965	8.39161	4.31235	7.92541	2.331	2.68065
6	8.15851	3.61305	3.37995	3.84615	5.36131	6.75991	2.331	2.44755	2.44755	14.6853	2.7972	2.7972	5.36131	5.59441	4.07925	8.62471	4.8951	7.57576	2.331	2.91375
6	10.1734	3.69942	3.12139	3.93064	4.9711	8.55491	2.31214	1.50289	1.84971	14.7977	2.08092	2.42775	6.5896	5.43353	4.85549	7.05202	4.39306	7.51445	2.42775	2.31214
6	9.85748	3.80048	3.68171	3.20665	4.86936	8.4323	2.25653	2.019	1.30641	14.9644	2.019	2.13777	6.53207	5.10689	5.34442	6.7696	4.51306	7.95724	2.73159	2.49406
6	9.76471	3.76471	3.64706	3.29412	4.82353	8.47059	2.23529	2	1.52941	14.8235	2.11765	2.11765	6.47059	5.17647	5.29412	6.82353	4.58824	7.88235	2.70588	2.47059
6	8.32342	3.9239	3.32937	4.04281	5.8264	6.65874	2.73484	4.16171	2.49703	11.7717	1.54578	3.32937	4.99405	4.39952	4.39952	9.15577	5.11296	7.72889	2.49703	3.56718
6	7.27056	3.81406	3.57569	3.81406	4.76758	7.03218	3.57569	3.93325	2.86055	12.8725	1.1919	2.50298	5.12515	4.5292	4.41001	8.58164	5.95948	8.82002	2.2646	3.09893
6	7.31132	3.89151	3.77358	4.36321	6.60377	4.83491	3.89151	5.54245	4.48113	10.4953	1.41509	3.77358	6.25	4.00943	3.65566	8.60849	3.77358	8.37264	1.65094	3.30189
6	6.0049	4.41176	3.79902	3.43137	7.84314	4.65686	2.20588	7.59804	5.51471	10.5392	1.22549	4.28922	4.65686	3.92157	2.20588	9.19118	5.02451	7.72059	1.71569	4.04412
6	5.7598	4.28922	3.79902	3.30882	7.84314	4.65686	2.20588	7.35294	5.7598	10.5392	1.34804	4.16667	4.65686	3.92157	2.20588	9.19118	5.02451	8.08824	1.83824	4.04412
6	7.60999	3.68609	3.21046	3.68609	6.18312	7.49108	2.61593	4.63734	2.14031	11.7717	1.9025	3.44828	5.11296	3.68609	4.99405	8.56124	5.8264	7.49108	2.49703	3.44828
6	6.32458	3.81862	3.34129	5.01193	5.60859	6.08592	2.50597	5.2506	3.69928	10.9785	2.38663	4.53461	4.77327	4.29594	3.10263	8.59189	6.20525	7.27924	2.02864	4.17661
6	7.47331	3.91459	2.9656	3.79597	5.4567	6.76157	2.60973	4.50771	2.84698	11.6251	1.89798	2.9656	4.98221	4.50771	3.91459	10.2017	5.57533	7.94781	2.60973	3.44009
7	7.07547	3.65566	2.83019	5.18868	6.25	5.42453	1.41509	6.48585	5.42453	12.2642	1.53302	4.59906	4.59906	3.18396	3.41981	8.49057	6.13208	7.1934	1.53302	3.30189
7	6.29454	3.68171	2.3753	5.22565	7.48219	6.05701	1.30641	5.81948	5.58195	11.7577	1.90024	4.63183	4.3943	3.20665	3.20665	9.26366	6.17577	7.12589	1.54394	2.96912
7	4.05093	3.24074	3.35648	4.28241	6.48148	5.32407	2.66204	7.98611	5.78704	11.2269	3.24074	4.97685	4.62963	2.5463	2.5463	7.98611	6.94444	6.8287	2.08333	3.81944
7	7.56303	5.2521	1.89076	5.2521	5.67227	5.67227	1.68067	5.04202	4.41176	12.8151	1.89076	2.73109	4.83193	2.52101	4.41176	10.5042	5.2521	8.19328	2.10084	2.31092
7	5.05747	3.21839	3.7931	5.17241	6.43678	6.09195	2.41379	7.01149	4.82759	10.2299	3.10345	3.7931	5.4023	3.56322	3.44828	9.65517	5.05747	6.32184	1.83908	3.56322
7	4.57746	3.40376	3.6385	4.92958	7.39437	6.10329	2.11268	6.57277	5.28169	10.0939	3.05164	4.34272	5.51643	3.99061	3.28638	8.68545	4.92958	6.69014	1.76056	3.6385
7	4.91228	3.04094	4.5614	3.50877	7.36842	4.79532	2.33918	6.19883	5.84795	10.8772	3.39181	4.79532	5.49708	3.74269	3.39181	8.42105	5.49708	6.19883	1.87135	3.74269
7	4.92554	3.09278	4.00916	5.49828	6.07102	5.72738	2.63459	6.87285	5.26919	10.6529	2.1764	3.55097	5.04009	3.43643	3.89462	9.27835	6.07102	6.7583	2.06186	2.97824
7	5.14139	3.47044	3.85604	5.26992	6.04113	5.78406	2.44216	7.32648	4.75578	10.5398	2.57069	3.72751	4.88432	3.3419	3.98458	8.99743	6.16967	6.16967	2.31362	3.21337
7	6.72372	4.15648	3.78973	3.42298	6.11247	5.37897	1.83374	7.33496	3.66748	10.2689	1.95599	4.52323	5.37897	4.52323	4.64548	7.82396	5.74572	7.45721	1.95599	3.30073
7	4.73373	3.31361	3.78698	3.31361	6.86391	3.78698	3.78698	8.99408	6.15385	12.071	2.48521	5.2071	4.3787	3.78698	2.95858	6.50888	6.0355	5.79882	1.77515	4.26036
7	5.38462	3.20513	3.46154	5.38462	6.41026	5.12821	2.94872	7.4359	5	13.3333	3.20513	3.84615	4.35897	3.46154	2.82051	8.07692	5.89744	5.89744	1.15385	3.58974
7	5.57621	3.46964	3.59356	5.32838	6.3197	4.7088	2.47831	7.55886	5.08055	12.7633	3.34572	3.59356	4.33705	3.34572	2.85006	8.6741	6.07187	5.94796	1.23916	3.71747
7	5.51282	3.46154	3.84615	5	6.02564	4.74359	2.69231	7.4359	5.25641	13.0769	3.07692	3.58974	4.61538	3.33333	2.69231	8.58974	5.89744	6.41026	1.15385	3.58974
7	5.26932	3.39578	3.51288	5.50351	7.14286	4.91803	2.45902	7.49415	4.91803	12.9977	3.0445	3.62998	3.86417	3.16159	3.16159	8.66511	6.08899	5.9719	1.05386	3.74707
7	5.70012	3.34572	3.34572	5.08055	6.19579	4.7088	2.10657	7.31103	5.08055	12.1437	2.97398	4.21314	4.46097	3.71747	2.72615	9.04585	6.07187	6.69145	1.23916	3.84139
7	4.62963	2.89352	3.47222	4.39815	6.59722	4.28241	3.7037	7.17593	4.97685	12.2685	2.77778	5.20833	4.62963	2.77778	2.5463	7.98611	7.29167	7.06019	2.08333	3.24074
7	4.63499	3.36037	3.708	4.75087	7.64774	4.05562	3.01275	7.87949	4.98262	11.124	2.54925	5.56199	4.98262	3.12862	3.01275	7.53187	6.95249	5.90962	1.854	3.36037
7	6.32911	3.33717	4.37284	5.52359	5.86881	5.06329	2.64672	6.44419	4.48792	11.6226	3.10702	3.68239	5.86881	3.79747	3.91254	7.71001	4.94822	6.67434	1.72612	2.87687
7	5.54913	3.46821	4.16185	5.20231	6.47399	5.08671	2.54335	6.82081	4.04624	11.2139	3.3526	3.81503	5.54913	3.69942	4.27746	7.51445	5.31792	7.05202	1.84971	3.00578
7	6.21404	3.10702	4.25777	4.71807	6.09896	5.06329	2.64672	6.90449	4.14269	11.0472	3.68239	3.91254	5.52359	4.14269	4.25777	7.59494	5.29344	6.55926	1.72612	3.10702
7	5.93824	3.08789	3.80048	5.22565	7.36342	5.81948	2.13777	5.81948	5.34442	9.61995	3.08789	4.038	5.46318	3.68171	3.44418	8.55107	5.22565	6.7696	1.90024	3.68171
7	5.91017	3.19149	3.90071	4.72813	7.0922	5.67376	2.36407	6.61939	5.20095	9.57447	3.5461	4.25532	5.55556	3.90071	3.07329	8.03783	5.43735	6.38298	1.89125	3.6643
7	5.2879	3.52526	4.58284	4.70035	8.34313	4.23032	3.05523	7.28555	5.75793	9.98825	2.82021	5.52291	4.11281	3.29025	2.58519	6.93302	5.99295	6.34548	1.52761	4.11281
7	6.77686	3.80165	3.63636	3.30579	7.27273	5.78512	3.47107	4.95868	4.13223	12.3967	2.14876	2.64463	5.78512	4.6281	4.13223	8.26446	6.28099	8.09917	1.15702	1.32231
7	6.19469	5.60472	3.53982	2.65487	9.43953	5.01475	0.884956	7.66962	5.01475	11.5044	2.94985	2.65487	5.01475	2.94985	3.24484	9.14454	5.01475	8.25959	0.884956	2.35988
7	5.75342	4.10959	2.46575	4.93151	6.0274	5.47945	1.36986	8.49315	4.38356	13.9726	3.28767	3.0137	2.73973	3.28767	3.0137	9.0411	5.75342	7.39726	1.36986	4.10959
7	4.90654	4.90654	4.43925	5.14019	7.47664	6.07477	0.46729	8.17757	4.90654	10.7477	1.40187	3.73832	4.43925	2.1028	4.20561	7.71028	6.07477	9.11215	1.16822	2.80374
7	3.65135	2.94464	3.65135	5.7715	6.83157	5.18257	2.59128	6.94935	4.82921	12.1319	3.06243	5.18257	4.00471	3.41578	3.53357	8.59835	7.30271	5.7715	1.06007	3.53357
7	4.88372	3.37209	3.72093	5.23256	6.16279	5.34884	2.55814	6.16279	5.11628	10.4651	2.7907	4.30233	5.46512	3.48837	4.06977	9.53488	5.11628	7.09302	1.86047	3.25581
7	4.75638	3.01624	4.06032	5.10441	6.49652	5.33643	3.01624	6.38051	4.64037	12.065	3.01624	3.94432	5.10441	2.78422	4.29234	9.86079	4.75638	6.49652	2.08817	2.78422
7	4.99419	2.9036	3.60046	5.34262	6.27178	5.34262	2.67131	6.50407	4.87805	12.1951	2.78746	4.41347	5.45877	3.36818	3.9489	8.94309	4.52962	6.96864	1.8583	3.01974
7	5.38462	3.07692	3.97436	4.61538	5.89744	4.23077	2.30769	7.05128	5.38462	10.641	3.46154	5.38462	5.38462	3.46154	2.94872	9.48718	5.64103	5.76923	1.92308	3.97436
7	5	3.07692	3.33333	4.61538	6.15385	4.61538	1.66667	7.30769	6.02564	10.641	3.20513	5.12821	5.76923	3.71795	3.20513	9.10256	5.89744	5.64103	1.92308	3.97436
7	4.47248	3.21101	4.47248	5.50459	6.42202	5.50459	2.52294	6.99541	4.58716	10.4358	2.98165	2.98165	5.50459	4.47248	3.7844	9.17431	5.16055	6.88073	1.83486	3.09633
7	4.88722	3.13283	4.01003	5.01253	7.14286	4.51128	2.00501	7.89474	4.88722	9.27318	2.00501	3.63409	5.38847	3.7594	4.26065	9.52381	5.88972	7.26817	2.00501	3.50877
7	5.38012	3.50877	4.09357	4.32749	7.01754	5.1462	2.69006	7.48538	5.1462	11.8129	2.80702	3.50877	5.38012	4.21053	3.15789	8.88889	4.91228	5.96491	1.87135	2.69006
7	4.94118	3.76471	3.41176	4.58824	7.76471	4.23529	2	8	5.05882	9.64706	2.94118	6.23529	3.64706	4	4.23529	6.94118	6.58824	6.58824	1.64706	3.76471
7	6.01685	3.12876	4.81348	5.29483	6.61853	5.5355	2.04573	5.17449	4.33213	9.98797	2.76775	3.2491	5.29483	3.97112	4.5728	8.06258	6.37786	7.70156	1.80505	3.2491
7	5.70012	3.09789	3.59356	4.95663	6.19579	5.70012	2.47831	6.3197	4.58488	11.4002	2.72615	4.21314	5.20446	4.58488	3.9653	8.42627	5.45229	6.69145	1.85874	2.85006
7	5.10949	3.64964	2.91971	5.10949	6.38686	4.92701	3.46715	7.84672	5.10949	12.2263	2.55474	4.92701	5.83942	2.55474	2.73723	7.48175	7.11679	6.0219	1.45985	2.55474
7	4.82921	3.88693	4.59364	4.35807	7.53828	4.59364	2.23793	8.00942	4.71143	9.77621	3.06243	5.41814	3.298	4.1225	3.18021	7.65607	6.24264	7.42049	1.76678	3.298
7	5.81542	3.03413	3.4134	4.93047	6.44753	5.81542	2.65487	6.19469	3.28698	10.2402	2.90771	4.5512	5.81542	3.53982	4.67762	8.09102	5.689	8.09102	2.14918	2.65487
7	4.77897	3.10633	4.6595	5.25687	6.33214	5.37634	2.27001	6.57109	3.82318	10.1553	2.86738	4.54002	5.37634	3.94265	3.7037	8.96057	5.73477	7.16846	2.03106	3.34528
7	5.40541	3.2175	3.6036	5.14801	6.30631	6.04891	2.0592	6.04891	3.9897	10.4247	3.2175	4.3758	5.53411	3.0888	4.2471	8.62291	5.66281	7.72201	2.1879	3.0888
7	5.26316	3.3241	3.3241	4.98615	7.20222	5.40166	2.21607	6.7867	5.12465	8.86427	4.01662	3.3241	4.43213	3.3241	3.73961	9.14127	5.67867	7.89474	2.07756	3.87812
7	5.02336	3.38785	3.73832	4.55607	6.54206	6.07477	1.98598	6.30841	4.32243	11.215	2.45327	3.73832	5.14019	4.08879	4.43925	9.69626	5.37383	7.47664	1.75234	2.68692
7	5.35918	3.53478	3.1927	4.67503	5.81528	5.58723	1.8244	5.81528	4.90308	12.9989	2.62258	3.99088	4.78905	3.1927	3.99088	8.89396	6.27138	7.29761	1.71038	3.53478
7	4.35294	3.76471	4	4.82353	7.29412	4.82353	3.05882	6.82353	4.70588	12.4706	3.05882	4.47059	3.76471	3.05882	2.94118	7.88235	7.17647	6.11765	0.941176	4.47059
7	7.58294	3.15956	2.8436	4.73934	7.42496	5.84518	1.57978	6.31912	3.79147	9.3207	2.52765	4.42338	5.21327	2.8436	4.89731	8.68878	5.52923	8.53081	1.73776	3.00158
7	5.6338	3.6385	4.34272	4.22535	7.62911	3.99061	2.8169	7.15962	5.6338	10.7981	3.40376	5.39906	4.46009	3.28638	2.8169	7.98122	5.04695	6.22066	1.52582	3.99061
7	4.85075	3.23383	4.10448	4.10448	7.58706	3.9801	3.23383	7.71144	5.47264	10.199	3.60697	5.97015	4.85075	2.8607	3.48259	7.33831	5.34826	6.46766	1.61692	3.9801
7	4.98753	3.2419	4.11471	3.99002	7.60599	4.11471	3.2419	7.73067	5.3616	10.2244	3.61596	5.98504	4.73815	2.86783	3.49127	7.23192	5.3616	6.48379	1.62095	3.99002
7	5.51643	3.52113	4.57746	4.10798	7.51174	3.87324	2.93427	7.15962	5.75117	10.7981	3.40376	5.28169	4.46009	3.40376	2.69953	7.98122	5.04695	6.22066	1.52582	4.22535
7	5.6338	3.52113	4.57746	4.46009	7.62911	3.87324	2.8169	7.15962	5.75117	10.7981	3.40376	5.28169	4.34272	3.16901	2.8169	8.09859	4.92958	5.98592	1.52582	4.22535
7	5.6338	3.52113	4.46009	3.87324	8.21596	3.99061	2.93427	7.277	5.51643	10.0939	3.6385	5.98592	4.69484	3.05164	2.93427	7.39437	5.39906	5.6338	1.64319	4.10798
7	5.28169	3.6385	4.34272	3.75587	7.86385	4.34272	2.8169	7.15962	5.51643	10.3286	3.75587	5.6338	4.57746	3.28638	3.05164	7.277	5.86854	5.98592	1.52582	3.99061
7	5.28169	3.6385	4.34272	3.75587	7.86385	4.34272	2.8169	7.15962	5.51643	10.3286	3.75587	5.6338	4.57746	3.28638	3.05164	7.277	5.86854	5.98592	1.52582	3.99061
7	4.86284	3.36658	4.36409	3.61596	7.85536	4.36409	2.99252	7.4813	5.61097	10.4738	3.61596	5.48628	4.61347	2.99252	3.2419	7.4813	5.98504	6.10973	1.62095	3.86534
7	5.6338	3.52113	4.10798	3.99061	7.98122	4.10798	3.05164	7.39437	5.28169	10.3286	3.87324	6.10329	4.57746	3.16901	3.16901	7.51174	5.04695	5.51643	1.52582	4.10798
7	5.6338	3.52113	3.99061	3.99061	7.86385	4.10798	3.05164	7.39437	5.28169	10.446	3.87324	6.22066	4.57746	3.16901	3.16901	7.51174	5.04695	5.51643	1.52582	4.10798
7	5.28169	3.52113	4.34272	4.34272	7.51174	4.10798	3.05164	6.92488	5.04695	10.9155	3.75587	5.75117	4.46009	3.16901	3.05164	7.39437	5.6338	5.98592	1.52582	4.22535
7	5.49708	3.50877	4.09357	3.97661	7.95322	3.97661	3.04094	7.25146	5.49708	10.2924	3.97661	5.96491	4.5614	3.15789	3.27485	7.48538	5.02924	5.73099	1.52047	4.21053
7	5.28169	3.52113	4.22535	3.75587	7.74648	4.34272	2.93427	7.15962	5.51643	10.5634	3.6385	5.75117	4.69484	3.16901	3.05164	7.277	5.86854	5.98592	1.52582	3.99061
7	5.20231	3.00578	3.69942	3.93064	7.28324	4.50867	3.58382	8.67052	4.73988	10.1734	2.77457	5.20231	4.73988	3.81503	2.65896	7.51445	5.89595	6.35838	1.96532	4.27746
7	3.53698	2.89389	7.07395	4.82315	6.43087	4.50161	3.85852	7.07395	3.85852	10.9325	4.50161	4.50161	3.85852	3.53698	4.82315	8.03859	5.78778	3.53698	2.89389	3.53698
7	4.70297	3.21782	4.82673	3.71287	6.68317	4.82673	3.34158	6.80693	5.19802	11.1386	3.9604	4.57921	3.71287	3.83663	3.46535	7.05446	6.68317	6.68317	1.85644	3.71287
7	4.65116	3.22997	4.90956	3.74677	6.84755	5.42636	3.48837	6.45995	5.03876	11.1111	4.00517	4.52196	3.61757	3.87597	3.48837	6.84755	6.97674	6.20155	1.93798	3.61757
7	5.00677	3.92422	5.00677	3.92422	6.90122	5.00677	3.51827	6.35995	4.87145	10.8254	3.65359	4.46549	3.38295	3.7889	3.51827	7.03654	7.30717	6.22463	1.75913	3.51827
7	5.2071	3.43195	3.78698	4.26036	7.81065	4.3787	2.84024	7.10059	6.27219	9.82249	3.5503	5.91716	4.49704	3.5503	2.95858	7.45562	5.08876	6.74556	1.53846	3.78698
7	5.5325	3.73444	4.426	4.28769	7.33057	4.01107	3.04288	7.05394	5.67082	10.3734	3.3195	4.97925	4.14938	3.73444	2.48963	8.85201	4.56432	6.77732	1.65975	4.01107
7	5.39906	3.52113	4.22535	3.99061	7.51174	4.10798	2.93427	7.39437	5.16432	10.2113	3.6385	6.10329	4.69484	3.28638	3.28638	7.04225	5.39906	6.4554	1.52582	4.10798
7	5.45877	3.25203	4.06504	4.18118	8.24623	4.41347	2.78746	7.66551	6.27178	9.52381	3.36818	5.57491	4.52962	3.48432	2.9036	7.66551	4.99419	6.15563	1.62602	3.83275
7	5.45877	3.36818	4.06504	4.18118	8.47851	4.29733	2.67131	7.54936	6.38792	9.40767	3.36818	5.45877	4.41347	3.48432	2.9036	7.78165	4.99419	6.27178	1.62602	3.83275
7	5.57491	3.36818	4.18118	4.18118	8.24623	4.29733	2.78746	7.43322	6.62021	9.52381	3.36818	5.34262	4.52962	3.36818	2.78746	7.54936	4.99419	6.27178	1.62602	3.9489
7	5.22648	3.48432	3.71661	4.7619	8.01394	3.83275	3.01974	7.66551	6.62021	9.63995	3.25203	5.34262	4.29733	3.36818	2.43902	7.89779	5.34262	6.38792	1.62602	4.06504
7	5.45877	3.36818	3.9489	4.29733	8.13008	4.29733	2.78746	7.54936	6.38792	9.52381	3.25203	5.45877	4.52962	3.48432	2.78746	7.66551	5.11034	6.38792	1.62602	3.9489
7	5.51643	3.52113	4.10798	4.10798	7.74648	4.10798	3.05164	7.51174	5.28169	10.0939	3.6385	5.98592	4.69484	3.28638	3.05164	7.15962	5.16432	6.33803	1.52582	4.10798
7	5.41872	3.94089	3.28407	4.7619	6.89655	4.5977	3.94089	8.867	5.41872	8.867	3.61248	5.09031	3.28407	2.62726	3.77668	8.37438	5.58292	6.23974	1.47783	3.94089
7	5.22648	3.48432	3.83275	4.41347	8.01394	4.29733	2.9036	7.20093	6.03949	10.1045	3.36818	5.92334	4.52962	3.36818	2.9036	7.78165	4.99419	6.38792	1.50987	3.71661
7	5.43881	3.70828	4.20272	4.44994	8.15822	4.07911	3.09023	6.67491	5.93325	10.0124	3.21384	5.68603	4.57355	3.21384	2.47219	6.92213	5.68603	6.5513	1.73053	4.20272
7	4.99419	3.36818	3.71661	4.29733	8.24623	4.29733	2.78746	6.8525	6.03949	10.2207	3.36818	6.03949	4.52962	3.71661	2.78746	8.13008	5.11034	6.15563	1.62602	3.71661
7	5.51643	3.52113	3.99061	4.46009	8.09859	4.22535	2.93427	7.15962	6.10329	9.97653	3.28638	5.51643	4.57746	3.16901	2.46479	7.277	5.51643	6.4554	1.64319	4.10798
7	5.38922	3.47305	3.83234	4.31138	8.02395	4.07186	2.75449	7.06587	4.91018	9.94012	3.11377	6.46707	4.5509	3.59281	2.87425	6.94611	5.62874	6.58683	1.55689	4.91018
7	5.86166	3.1653	3.63423	4.2204	7.50293	4.45487	3.63423	8.0891	3.8687	10.9027	2.8136	5.2755	4.9238	3.75147	2.34467	7.50293	5.86166	6.21336	1.87573	4.10317
7	5.54913	3.23699	3.3526	4.50867	6.82081	4.9711	3.46821	8.09249	4.39306	10.6358	2.77457	5.54913	4.85549	4.16185	3.00578	6.93642	5.54913	6.01156	1.96532	4.16185
7	5.95794	3.6215	3.97196	3.38785	7.12617	4.78972	3.15421	7.47664	5.49065	10.7477	3.27103	4.08879	5.14019	2.92056	2.92056	8.06075	5.49065	7.59346	1.75234	3.03738
7	5.41814	4.00471	4.24028	4.24028	8.00942	4.71143	2.94464	6.94935	4.47585	9.54064	3.18021	5.53592	3.76914	3.76914	3.88693	6.71378	6.94935	6.596	1.649	3.41578
7	5.11296	4.16171	4.87515	4.28062	7.8478	4.28062	2.61593	7.60999	4.99405	10.2259	2.73484	5.35077	3.09156	4.63734	3.44828	6.65874	6.89655	6.30202	1.66468	3.21046
7	4.98812	3.80048	5.10689	4.15677	7.48219	4.15677	2.61283	8.55107	5.34442	10.5701	2.49406	4.63183	3.68171	4.63183	2.73159	6.65083	6.7696	6.4133	1.66271	3.56295
7	5.23187	3.68609	4.51843	4.28062	7.72889	4.04281	2.37812	7.96671	5.11296	10.3448	2.49703	5.11296	3.56718	4.63734	3.32937	6.42093	7.49108	6.53983	1.66468	3.44828
7	7.47664	4.6729	2.18069	2.18069	6.85358	2.80374	3.11526	9.34579	4.36137	12.7726	2.80374	4.04984	4.04984	3.11526	3.11526	8.72274	6.23053	8.41121	1.24611	2.49221
7	5.56199	3.2445	3.36037	4.63499	7.18424	4.05562	3.36037	7.64774	3.708	10.8922	2.89687	5.56199	4.98262	4.40324	2.54925	7.76362	5.67787	6.14137	1.96987	4.40324
7	5.82072	3.37602	3.60885	4.54016	6.51921	4.07451	3.37602	7.68335	4.19092	11.2922	2.79395	5.35506	4.65658	4.54016	2.09546	7.45052	5.58789	6.86845	1.97905	4.19092
7	5.70431	3.02678	3.84168	4.30733	6.98487	4.42375	3.2596	7.45052	3.95809	10.8265	2.79395	5.23865	5.00582	4.65658	2.32829	7.45052	5.58789	6.75204	1.97905	4.42375
7	5.62061	3.0445	3.86417	4.33255	6.90867	4.33255	3.27869	7.61124	3.98126	10.5386	2.8103	5.26932	4.80094	4.80094	2.45902	7.49415	5.62061	6.79157	1.87354	4.56674
7	4.92866	2.98314	4.53956	3.63165	6.61479	4.79896	2.20493	7.7821	5.96628	9.46822	2.85344	4.92866	5.44747	3.89105	3.24254	7.9118	6.35538	7.26329	1.81582	3.37224
7	5.44747	2.98314	4.66926	3.89105	6.87419	4.92866	2.20493	6.22568	5.31777	9.33852	2.85344	5.05837	5.31777	3.76135	3.63165	7.9118	6.22568	8.0415	1.94553	3.37224
7	5.47588	3.12907	4.43286	4.30248	6.5189	4.56323	2.21643	7.04042	5.86701	9.77836	2.73794	4.56323	5.60626	3.38983	3.91134	8.47458	5.73664	7.30117	1.82529	3.12907
7	5.44747	2.98314	4.66926	4.02075	6.61479	4.40986	2.33463	6.61479	5.57717	9.98703	2.85344	4.92866	5.44747	3.24254	3.89105	8.43061	6.09598	7.26329	1.81582	3.37224
7	4.69716	3.09023	4.57355	4.07911	7.54017	4.94438	2.71941	7.54017	5.56242	10.2596	3.58467	5.19159	4.20272	3.21384	3.83189	6.42769	5.68603	7.41656	1.48331	3.9555
7	4.94118	3.76471	4.58824	4.35294	7.41176	4.82353	2.70588	7.29412	5.52941	9.76471	3.52941	5.17647	4.23529	3.29412	3.76471	6.58824	5.88235	7.29412	1.41176	3.64706
7	5.49708	3.27485	3.85965	3.85965	6.66667	5.73099	2.5731	8.18713	4.91228	11.1111	2.45614	3.27485	4.5614	3.85965	3.15789	9.35673	4.91228	7.01754	1.52047	4.21053
7	4.80094	2.9274	4.21546	3.86417	7.72834	4.91803	2.22482	7.84543	5.03513	10.3044	2.69321	2.8103	5.03513	3.62998	4.09836	9.60187	4.91803	7.61124	1.63934	4.09836
7	4.82921	3.53357	4.1225	4.24028	7.18492	6.00707	2.82686	7.89164	3.88693	10.9541	2.59128	3.298	4.947	4.24028	3.41578	8.00942	6.00707	7.06714	1.41343	3.53357
7	5.1462	3.15789	3.50877	4.21053	6.90058	5.84795	3.04094	8.65497	4.91228	10.7602	2.33918	3.27485	4.67836	3.85965	3.15789	9.00585	4.79532	7.25146	1.52047	3.97661
7	5.15222	3.27869	4.33255	3.98126	7.14286	5.50351	2.69321	7.25995	4.56674	11.4754	2.57611	3.51288	4.68384	3.86417	3.27869	9.48478	4.68384	7.84543	1.28806	3.39578
7	5.15826	3.1653	3.75147	4.2204	6.79953	5.74443	2.1102	7.62016	5.2755	11.3716	2.34467	3.75147	4.5721	4.33763	3.04807	8.55803	5.2755	7.7374	1.52403	3.63423
7	5.15826	3.04807	3.63423	4.2204	7.15123	5.74443	2.22743	8.0891	5.04103	10.9027	2.34467	3.63423	4.68933	4.2204	3.28253	9.02696	5.15826	7.15123	1.52403	3.75147
7	5.04103	3.1653	3.63423	4.45487	6.79953	5.6272	2.1102	7.62016	5.2755	11.4889	2.34467	3.75147	4.5721	4.33763	2.93083	8.7925	5.2755	7.7374	1.52403	3.517
7	4.43925	3.27103	3.73832	3.73832	7.12617	5.25701	2.1028	7.8271	4.6729	10.8645	2.68692	3.50467	5.02336	4.55607	3.73832	8.64486	5.84112	7.71028	1.51869	3.73832
7	5.48425	3.26721	4.66744	4.08401	7.5846	5.60093	1.63361	7.35123	4.2007	11.0852	1.86698	3.73396	5.0175	4.55076	3.3839	7.70128	5.83431	7.93466	1.51692	3.50058
7	5.15222	3.27869	4.33255	4.09836	7.25995	5.7377	1.87354	7.72834	4.44965	10.8899	2.22482	3.98126	5.15222	4.09836	3.27869	8.31382	5.50351	7.37705	1.75644	3.51288
7	5	3.02326	4.65116	5.34884	7.55814	5	1.51163	6.97674	5.81395	10.6977	2.2093	4.06977	4.4186	4.65116	3.13953	8.13953	5.5814	7.09302	1.27907	3.83721
7	5.3455	3.38983	3.78096	5.47588	7.43155	5.3455	2.47718	7.43155	4.95437	10.1695	2.86832	3.91134	4.69361	3.38983	2.9987	8.73533	5.99739	6.12777	1.82529	3.65059
7	5.40541	3.1941	4.05405	4.914	6.51106	5.28256	2.457	6.87961	5.15971	10.9337	2.57985	3.31695	4.79115	3.4398	4.05405	9.21376	5.28256	7.24816	1.84275	3.4398
7	5.25	3.125	3.75	4.75	6.75	5.125	2.25	7	4.75	10.25	3.125	3.5	5.125	4.375	3.625	9.125	5.75	7	1.875	3.5
7	5.25088	3.15053	3.96733	4.78413	7.5846	5.36756	2.33372	6.76779	3.73396	10.7351	3.15053	4.2007	5.36756	3.85064	3.61727	8.05134	4.08401	8.16803	1.40023	4.43407
7	6.12691	3.71991	3.71991	4.92341	6.67396	5.47046	3.39168	6.23632	5.25164	11.9256	2.84464	3.50109	5.25164	3.06346	3.50109	7.22101	5.9081	6.34573	1.64114	3.28228
7	6.8615	3.43075	3.04956	4.7014	6.60737	5.46379	3.43075	6.73443	4.95553	12.9606	2.1601	3.04956	4.95553	3.43075	3.43075	7.36976	5.97205	6.09911	1.65184	3.68488
7	5.83127	3.10174	4.09429	4.4665	6.45161	5.7072	2.23325	5.58313	4.34243	12.2829	2.97767	3.59801	5.21092	4.09429	3.10174	8.43672	5.95533	7.3201	1.86104	3.34988
7	6.1651	3.97074	3.1348	5.12017	6.89655	5.32915	4.17973	6.37409	4.80669	12.0167	2.71682	3.34378	5.22466	2.92581	3.34378	7.10554	5.85162	6.47858	1.77638	3.23929
7	6.56371	3.861	3.0888	5.27671	6.69241	5.27671	3.7323	6.30631	4.8906	11.8404	2.574	3.2175	5.53411	2.9601	3.3462	7.07851	6.04891	6.82111	1.6731	3.2175
7	6.14597	3.71319	3.32907	5.12164	6.65813	5.50576	3.71319	6.40205	4.9936	12.1639	2.68886	3.32907	5.37772	3.07298	2.94494	6.91421	6.27401	6.53009	1.79257	3.32907
7	6.59722	3.125	4.51389	3.35648	7.63889	6.25	1.50463	7.75463	4.62963	9.25926	1.96759	4.39815	5.32407	2.66204	3.81944	9.25926	6.13426	6.13426	1.73611	3.93519
7	6.7402	3.30882	4.16667	3.55392	6.61765	6.4951	1.71569	7.10784	3.92157	9.92647	1.71569	4.65686	5.26961	2.69608	4.04412	10.2941	6.25	6.12745	1.71569	3.67647
7	6.63507	3.31754	4.73934	3.5545	6.63507	6.04265	1.77725	8.05687	4.62085	10.9005	1.54028	4.62085	5.33175	2.72512	3.67299	9.12322	5.33175	6.27962	1.54028	3.5545
7	6.34731	3.23353	4.31138	3.71257	7.18563	5.86826	1.79641	7.66467	4.91018	10.6587	1.43713	4.67066	5.26946	2.63473	3.59281	9.94012	4.79042	6.82635	1.55689	3.59281
7	6.21336	3.04807	4.68933	3.28253	7.7374	6.09613	1.7585	8.4408	4.80657	9.73036	1.7585	4.33763	5.04103	2.22743	4.10317	9.37866	6.21336	5.74443	1.64127	3.75147
7	7.18424	2.89687	3.2445	4.51912	7.06837	5.44612	2.20162	8.80649	4.51912	9.84936	2.08575	5.56199	4.28737	3.01275	3.2445	8.92236	5.56199	5.90962	1.04287	4.63499
7	6.84455	3.01624	3.36427	4.52436	6.49652	5.10441	2.43619	8.58469	4.75638	10.6729	2.32019	5.56845	4.29234	2.5522	3.59629	9.04872	5.56845	5.68445	1.04408	4.52436
7	7.84844	3.51827	3.24763	3.7889	6.63058	5.41272	2.70636	8.52503	5.14208	10.4195	2.84168	4.19486	4.73613	2.70636	3.38295	8.93099	5.54804	5.00677	1.35318	4.05954
7	6.79012	3.45679	3.95062	3.33333	6.79012	5.30864	2.34568	9.25926	4.44444	9.75309	2.22222	4.69136	3.95062	2.96296	3.95062	8.51852	6.54321	5.92593	1.35802	4.44444
7	7.00935	2.92056	3.50467	3.6215	6.7757	4.90654	2.1028	8.8785	5.7243	10.0467	2.21963	5.14019	4.43925	3.15421	3.15421	8.64486	5.84112	6.07477	1.40187	4.43925
7	6.16216	2.59459	4	4	7.78378	4.86486	2.59459	9.51351	4.64865	8.75676	1.83784	5.40541	4.21622	3.45946	3.67568	9.08108	5.83784	5.94595	1.51351	4.10811
7	6.787	2.38267	3.03249	3.75451	7.14801	5.19856	2.09386	8.37545	5.19856	9.09747	2.02166	5.27076	4.62094	3.68231	3.53791	9.02527	6.49819	6.5704	1.44404	4.25993
7	5.93023	2.90698	3.13953	4.18605	6.86047	4.76744	1.97674	10.2326	5.46512	11.5116	2.09302	4.65116	4.4186	2.55814	3.95349	8.72093	5.81395	5.11628	1.39535	4.30233
7	5.89681	2.7027	2.9484	3.80835	6.63391	4.4226	1.7199	10.9337	6.01966	11.1794	2.33415	4.914	4.6683	2.57985	3.31695	8.59951	6.63391	5.15971	1.35135	4.1769
7	5.87544	2.82021	2.7027	4.11281	6.34548	5.75793	1.88014	8.81316	4.93537	11.0458	1.99765	5.2879	3.9953	3.05523	3.64277	9.2832	6.22797	6.11046	1.2926	4.81786
7	5.85774	3.06834	3.48675	4.60251	6.13668	4.46304	1.67364	10.3208	5.29986	11.1576	1.95258	4.60251	3.90516	2.92887	3.20781	8.92608	7.11297	5.43933	1.53417	4.32357
7	6.43341	3.386	3.49887	3.61174	5.86907	3.7246	2.82167	9.25508	5.86907	11.3995	2.0316	5.19187	3.7246	3.0474	3.61174	8.57788	6.09481	6.54628	1.58014	3.7246
7	7.4184	3.7092	2.67062	3.7092	6.52819	4.45104	1.78042	9.34718	4.89614	11.1276	1.78042	4.59941	4.1543	2.67062	4.00593	8.90208	6.08309	6.67656	1.33531	4.1543
7	6.18421	3.42105	2.89474	3.81579	5.78947	4.21053	2.10526	9.47368	5.52632	11.0526	1.97368	5.26316	3.55263	3.28947	3.02632	9.07895	6.05263	7.5	1.57895	4.21053
7	7.10843	3.01205	3.25301	3.85542	6.62651	4.33735	1.56627	10.8434	4.93976	11.4458	0.843373	5.78313	4.93976	3.25301	3.25301	8.07229	6.0241	5.66265	1.68675	3.49398
7	6.13577	3.7859	3.7859	4.96084	6.78851	5.22193	1.56658	9.53003	4.83029	9.79112	2.74151	5.87467	4.83029	3.00261	3.65535	7.96345	4.56919	5.74413	1.69713	3.5248
7	5.12528	3.18907	4.10023	4.6697	6.26424	5.12528	2.50569	10.2506	6.03645	9.5672	2.3918	4.10023	4.10023	2.73349	2.96128	8.54214	6.37813	6.26424	1.25285	4.44191
7	5.61358	3.13316	3.65535	5.22193	6.78851	5.09138	1.69713	9.13838	5.48303	9.92167	2.08877	4.69974	3.65535	2.61097	4.047	9.53003	5.61358	6.52742	1.69713	3.7859
7	6.28272	2.74869	3.53403	5.10471	5.89005	4.31937	2.74869	10.733	5.10471	10.6021	2.48691	5.2356	3.79581	3.14136	3.53403	7.06806	5.49738	7.19895	1.3089	3.66492
7	6.44753	3.53982	4.67762	3.53982	6.57396	4.17193	2.14918	8.59671	4.93047	10.6195	2.2756	4.5512	4.67762	2.90771	3.66625	7.9646	6.44753	6.32111	1.1378	4.80405
7	5.66751	3.65239	3.77834	3.90428	6.04534	5.54156	2.14106	8.94207	5.54156	10.2015	2.39295	4.40806	4.53401	3.4005	3.52645	8.69018	5.79345	6.04534	1.63728	4.15617
7	6.89655	3.56718	3.32937	4.63734	7.37218	5.23187	2.61593	7.60999	5.46968	10.3448	1.78359	4.63734	4.39952	2.61593	3.44828	7.13436	6.30202	7.13436	1.30797	4.16171
7	5.07426	3.58911	3.9604	3.83663	6.43564	4.45545	1.9802	8.66337	6.06436	7.67327	2.59901	6.55941	4.9505	2.9703	3.34158	8.29208	5.32178	7.42574	1.60891	5.19802
7	6.33855	3.65399	4.10142	4.17599	6.78598	4.9217	1.93885	9.17226	5.29456	10.3654	2.31171	4.3997	4.62342	3.43028	3.50485	7.68084	5.9657	6.33855	1.26771	3.72856
7	6.45905	2.99885	2.65283	4.61361	5.30565	5.42099	3.11419	9.34256	5.19031	10.3806	1.96078	5.30565	4.95963	2.88351	2.76817	8.76586	6.45905	5.88235	0.922722	4.61361
7	6.08407	2.87611	2.98673	4.20354	4.86726	5.64159	2.65487	8.5177	5.30973	11.1726	1.99115	5.86283	5.42035	3.87168	2.76549	8.40708	5.97345	6.30531	1.32743	3.76106
7	6.64557	3.05907	3.05907	4.95781	4.95781	5.37975	2.21519	9.49367	4.74684	10.7595	2.32068	4.95781	4.11392	2.95359	3.05907	9.07173	6.85654	5.80169	1.26582	4.32489
7	6.79953	3.1653	2.8136	4.2204	5.86166	4.80657	2.34467	9.1442	5.74443	10.4338	2.22743	5.86166	3.63423	2.8136	3.28253	9.61313	5.39273	5.74443	1.28957	4.80657
7	4.78469	2.87081	4.78469	5.50239	5.02392	5.38278	2.99043	9.44976	6.69856	11.4833	1.67464	4.90431	3.82775	2.99043	3.58852	7.41627	6.57895	5.62201	1.31579	3.11005
7	4.60624	3.41753	4.16048	5.34918	5.64636	5.05201	2.82318	9.21248	4.90342	11.8871	1.93165	5.49777	4.45765	2.67459	3.8633	7.42942	5.64636	6.3893	1.48588	3.56612
7	4.95627	3.49854	4.51895	5.53936	5.39359	5.39359	1.74927	9.47522	6.41399	10.0583	1.89504	3.79009	4.08163	2.47813	4.08163	7.28863	5.10204	8.01749	1.6035	4.66472
7	4.85612	2.69784	5.1259	5.39568	5.1259	4.58633	2.51799	9.08273	7.01439	10.5216	1.61871	5.03597	4.94604	3.32734	4.04676	7.28417	5.93525	6.02518	1.16906	3.68705
7	4.62428	2.50482	4.33526	6.55106	5.58767	4.91329	2.02312	9.44123	6.1657	10.1156	2.60116	5.00963	4.33526	2.98651	3.27553	7.41811	5.00963	6.84008	1.25241	5.00963
7	4.63415	3.04878	3.65854	5.85366	5.73171	5.60976	1.70732	9.63415	5.12195	10.122	1.95122	5.36585	3.78049	3.78049	3.17073	8.17073	5.73171	6.58537	1.58537	4.7561
7	5.08876	3.07692	4.3787	5.32544	5.91716	5.32544	2.95858	9.34911	5.91716	11.3609	1.77515	4.49704	4.26036	2.36686	3.43195	7.10059	5.08876	6.74556	1.30178	4.73373
7	5.26316	3.00752	3.63409	4.63659	6.26566	5.76441	2.38095	9.3985	5.51378	10.0251	1.50376	5.26316	3.63409	3.25815	4.01003	7.14286	7.01754	6.01504	1.50376	4.7619
7	4.85549	2.77457	4.04624	4.62428	6.47399	5.31792	2.08092	9.9422	5.66474	10.6358	1.27168	4.85549	3.81503	3.3526	3.58382	7.28324	6.93642	6.47399	1.50289	4.50867
7	4.74006	4.43425	3.66972	4.81651	6.88073	5.65749	1.14679	9.86239	5.50459	10.3211	1.52905	4.74006	5.12232	2.67584	4.58716	8.8685	5.27523	5.88685	0.840979	3.44037
7	5.02793	3.77095	5.1676	5.1676	6.14525	5.58659	0.977654	10.4749	5.1676	9.35754	2.23464	4.7486	4.46927	2.65363	4.05028	8.51955	5.30726	5.86592	1.25698	4.05028
7	6.20053	3.56201	4.08971	4.08971	6.59631	5.80475	1.71504	9.23483	5.01319	10.1583	1.71504	4.35356	4.35356	2.11082	4.22164	10.0264	5.14512	5.5409	1.31926	4.74934
7	4.46009	3.75587	4.57746	4.57746	7.04225	6.10329	0.821596	9.03756	5.16432	9.74178	1.76056	4.57746	4.69484	3.05164	4.57746	9.74178	5.86854	5.75117	1.05634	3.6385
7	4.86976	3.51076	3.62401	4.98301	6.90827	6.22877	1.24575	8.83352	6.00227	10.0793	2.60476	4.53001	4.30351	2.71801	3.62401	10.1925	4.86976	5.43601	0.906002	4.53001
7	5.14019	3.27103	3.50467	5.14019	6.89252	5.95794	0.934579	9.34579	5.60748	10.8645	1.51869	5.14019	4.6729	3.03738	5.02336	7.94393	5.49065	5.7243	0.934579	3.85514
7	5.06586	3.03951	4.55927	4.35664	6.58561	6.58561	2.02634	9.21986	5.87639	10.0304	2.73556	4.55927	4.25532	2.12766	4.35664	9.32118	4.55927	5.36981	1.21581	4.154
7	5.91017	4.01891	3.90071	3.78251	6.50118	5.79196	1.53664	9.45626	4.60993	10.7565	2.00946	4.60993	4.60993	2.48227	4.49173	9.33806	5.20095	5.43735	0.827423	4.72813
7	5.04018	3.14098	4.6019	4.38276	4.82104	7.74288	1.24178	7.74288	5.84368	9.42294	1.53397	4.09058	4.96713	2.7027	4.74799	10.5917	6.20891	5.62454	1.31483	4.23667
7	5.64872	2.82436	4.41306	4.67785	6.35481	5.82524	1.94175	7.94351	5.4722	10.15	1.5887	4.23654	4.58959	2.55958	5.56046	9.797	4.23654	6.26655	1.76523	4.14828
7	5.21662	3.18302	4.24403	4.86295	6.54288	5.30504	1.94518	8.39965	5.12821	11.1406	1.76835	4.15561	5.03979	2.47569	5.48187	9.10698	4.86295	5.57029	1.14943	4.42087
7	5.8663	3.95634	4.09277	3.68349	6.68486	6.13915	1.09141	9.82265	5.18417	9.14052	2.18281	4.36562	5.04775	2.18281	4.50205	10.2319	3.95634	6.54843	1.09141	4.2292
7	5.17449	3.61011	4.33213	3.00842	7.22022	6.37786	1.32371	9.62696	5.05415	9.38628	1.80505	4.81348	3.73045	3.00842	4.33213	11.1913	5.89651	4.45247	1.32371	4.33213
7	4.86936	3.32542	4.27553	3.56295	7.36342	6.05701	1.54394	9.50119	4.63183	10.6888	2.25653	4.3943	4.3943	2.49406	4.86936	9.38242	5.46318	5.58195	1.18765	4.15677
7	5.21886	4.0404	3.53535	3.19865	6.56566	4.88215	1.51515	10.6061	5.55556	10.9428	3.0303	5.21886	5.05051	1.85185	3.7037	7.57576	5.55556	6.90236	1.0101	4.0404
7	6.18557	3.35052	3.2646	3.86598	6.18557	4.38144	1.80412	9.96564	5.41237	10.1375	2.4055	5.24055	4.0378	3.09278	3.09278	9.62199	4.55326	7.64605	1.03093	4.72509
7	5.01208	2.53623	4.4686	4.40821	6.09903	5.67633	2.17391	9.23913	5.31401	10.5676	1.57005	6.28019	4.04589	3.26087	2.89855	7.66908	4.64976	7.00483	1.75121	5.3744
7	5.17241	2.83251	3.32512	3.81773	7.51232	5.66502	1.84729	10.2217	4.80296	10.9606	2.3399	5.17241	4.06404	2.3399	4.6798	9.48276	5.04926	4.55665	1.47783	4.6798
7	5.28302	3.14465	4.02516	3.27044	7.54717	5.78616	1.13208	10.6918	4.40252	10.3145	2.01258	4.90566	4.15094	2.64151	5.53459	10.1887	5.03145	4.65409	1.50943	3.77358
7	5.42083	3.70899	4.70756	3.28103	7.27532	6.4194	1.28388	9.98573	4.42225	9.70043	1.71184	4.85021	4.13695	2.1398	5.13552	10.5563	4.70756	4.99287	1.56919	3.99429
7	5.11905	3.69048	3.80952	3.33333	7.14286	6.42857	1.54762	10.3571	4.28571	10.7143	1.66667	5.2381	4.40476	2.61905	4.16667	10.119	5	4.88095	1.42857	4.04762
7	5.29328	3.00429	4.72103	3.43348	6.29471	6.43777	2.43205	9.15594	3.29041	11.731	1.8598	4.72103	5.5794	2.14592	4.43491	10.0143	4.00572	6.29471	1.8598	3.29041
7	4.7089	3.51027	4.7089	5.13699	5.99315	6.67808	1.36986	8.64726	6.07877	9.67466	1.88356	4.96575	4.88014	3.08219	3.93836	9.16096	4.53767	5.30822	0.856164	4.88014
7	7.65766	3.75375	3.45345	4.87988	6.60661	5.55556	1.2012	7.88288	4.65465	9.53453	2.25225	4.5045	4.12913	2.55255	3.6036	8.85886	5.85586	7.13213	1.05105	4.87988
7	6.27503	3.4713	2.80374	4.53939	6.27503	5.8745	1.46862	7.47664	5.20694	10.4139	2.67023	4.00534	4.40587	3.20427	2.93725	9.87984	6.27503	6.67557	1.33511	4.80641
7	4.85934	3.58056	4.98721	4.60358	4.73146	5.88235	2.04604	8.95141	5.24297	11.509	2.04604	4.09207	4.85934	2.68542	3.32481	8.82353	5.37084	6.13811	1.40665	4.85934
7	4.7014	3.55781	4.44727	4.82846	4.57433	5.97205	2.28717	9.0216	5.97205	11.69	2.1601	4.19314	5.08259	2.66836	3.04956	8.13215	5.20966	6.22618	1.27065	4.95553
7	5.67568	3.51351	4.18919	4.18919	5.81081	5.54054	2.02703	8.91892	5	11.4865	2.83784	4.05405	4.45946	2.97297	2.97297	8.78378	6.62162	5.27027	0.945946	4.72973
7	4.84721	3.37197	3.2666	5.37408	6.84932	6.00632	1.05374	9.69442	6.1117	10.6428	1.47524	5.37408	4.42571	2.63435	5.2687	8.1138	5.47945	5.16333	0.948367	3.89884
7	4.92424	3.53535	4.29293	4.54545	6.81818	5.42929	2.0202	9.59596	5.05051	10.4798	1.64141	5.05051	3.91414	2.0202	5.05051	9.09091	5.80808	5.42929	0.883838	4.41919
7	5.0786	3.50665	4.35308	4.23216	7.0133	5.68319	1.69287	9.79444	5.56227	10.1572	2.41838	4.83676	4.474	2.17654	4.59492	9.43168	4.59492	5.68319	0.846433	3.86941
7	5	3.875	3.875	4.125	6.5	5.375	2.375	9.125	4.75	10.625	2	4.375	4.75	2.625	4.5	10	5.125	6.25	0.75	4
7	6.34921	3.27381	4.36508	3.47222	6.25	6.74603	1.4881	8.43254	4.86111	10.7143	2.08333	3.96825	4.36508	2.48016	4.36508	9.62302	4.7619	7.04365	1.38889	3.96825
7	5.04009	3.09278	4.5819	4.00916	6.7583	6.18557	1.71821	9.73654	4.5819	10.7675	2.1764	4.46735	4.23826	2.29095	4.23826	9.85109	4.69645	5.61283	1.26002	4.69645
7	5.74282	3.37079	4.74407	2.99625	6.49189	6.74157	1.74782	8.98876	6.11735	10.7366	2.24719	3.87016	4.61923	2.37203	4.36954	10.1124	4.61923	5.74282	1.1236	3.24594
7	6.34697	4.09027	3.66714	3.52609	7.19323	5.07757	1.55148	8.88575	4.93653	11.5656	1.97461	3.38505	5.21862	2.53879	4.65444	10.0141	4.5134	5.92384	1.41044	3.52609
7	5.72641	3.49947	4.87805	2.96925	5.83245	6.57476	0.954401	9.11983	4.87805	10.1803	2.54507	5.62036	4.13574	3.28738	4.45387	10.3924	4.02969	5.51432	1.16649	4.24178
7	4.81786	3.17274	4.11281	5.05288	5.99295	5.87544	2.23267	8.34313	5.99295	10.5758	1.76263	4.70035	4.46533	2.93772	3.17274	8.93067	5.99295	6.46298	1.41011	3.9953
7	4.46233	2.56035	4.31602	5.70593	6.07169	5.04755	2.85296	6.87637	6.87637	10.6803	2.12143	4.90124	4.16971	3.58449	3.80395	8.55889	5.19386	6.218	1.17045	4.82809
7	6.36646	3.88199	4.50311	3.26087	7.76398	5.43478	1.08696	7.14286	5.12422	10.4037	2.63975	4.81366	4.50311	2.95031	3.41615	8.69565	6.21118	6.52174	1.08696	4.19255
7	6.18557	3.09278	4.00916	4.5819	5.15464	5.95647	2.4055	7.56014	3.89462	10.1947	1.48912	3.43643	5.61283	2.86369	4.811	9.85109	6.64376	6.52921	1.83276	3.89462
7	4.9936	3.07298	4.09731	4.86556	5.50576	5.50576	2.1767	8.06658	4.48143	11.3956	2.30474	4.09731	4.73752	2.8169	4.48143	8.19462	6.01793	7.04225	1.66453	4.48143
7	5.95369	3.85888	3.52811	4.63065	5.95369	5.40243	1.76406	7.93826	4.5204	11.1356	1.76406	3.63837	4.7409	3.30761	4.63065	7.828	6.28445	6.61521	1.76406	4.7409
7	5.96491	2.2807	4.64912	5.78947	5.70175	4.82456	2.2807	7.36842	5.17544	11.6667	2.2807	3.42105	4.5614	3.07018	4.29825	8.15789	5.70175	7.19298	1.92982	3.68421
7	5.29483	2.76775	4.33213	5.41516	5.29483	4.81348	1.80505	7.46089	4.21179	10.349	1.80505	4.21179	4.69314	3.61011	4.5728	9.38628	6.13718	7.70156	1.92539	4.21179
7	6.30915	2.94427	4.10095	4.73186	5.04732	5.99369	2.52366	7.46583	4.2061	11.1462	2.52366	4.10095	4.31125	3.25973	4.31125	9.04311	4.73186	7.57098	1.26183	4.4164
7	6.25	2.99479	3.64583	4.6875	5.72917	6.11979	2.60417	7.42188	4.03646	10.6771	2.47396	3.90625	5.20833	2.99479	5.20833	9.50521	4.29688	7.16146	1.43229	3.64583
7	6.86275	3.78151	3.08123	4.7619	6.72269	5.46218	1.2605	8.68347	4.7619	8.96359	2.38095	5.04202	4.90196	2.52101	3.78151	8.96359	6.30252	6.02241	1.54062	4.20168
7	5.43881	3.21384	4.07911	4.57355	8.03461	6.30408	2.10136	8.03461	5.06799	9.39431	1.48331	5.56242	4.69716	2.22497	2.96663	9.39431	5.80964	6.67491	1.60692	3.33745
7	6.95538	3.54331	3.93701	3.80577	7.61155	6.29921	1.1811	8.13648	5.24934	9.71129	2.23097	4.06824	4.85564	3.01837	3.41207	7.87402	6.82415	6.82415	1.44357	3.01837
7	6.51014	3.41515	4.26894	4.26894	6.18997	4.90928	2.2412	7.79082	5.22946	10.4589	2.45464	4.80256	4.58911	2.66809	3.84205	7.6841	7.2572	5.8698	0.960512	4.58911
7	5.27046	3.32871	5.96394	5.13176	7.07351	5.27046	1.38696	8.46047	3.32871	11.2344	3.32871	5.68655	3.32871	4.29958	2.35784	10.4022	6.38003	4.02219	0.693481	3.05132
7	6.34731	3.59281	3.59281	3.9521	7.30539	5.86826	1.55689	9.1018	4.19162	9.94012	2.03593	5.02994	5.1497	2.99401	3.35329	8.74251	6.22754	5.98802	1.31737	3.71257
7	6.94006	3.94322	4.10095	3.3123	7.25552	6.62461	1.41956	8.51735	4.10095	9.14826	1.89274	4.73186	5.04732	3.3123	3.47003	8.83281	6.30915	6.15142	1.41956	3.47003
7	5.88235	3.00375	3.87985	4.25532	7.00876	5.7572	1.87735	8.76095	4.13016	9.51189	2.0025	5.7572	5.50688	3.00375	3.00375	8.26033	6.25782	6.13267	1.75219	4.25532
7	5.65167	4.03691	2.88351	5.76701	6.34371	5.30565	1.1534	7.26644	4.15225	10.0346	1.7301	4.15225	4.49827	2.88351	2.99885	8.41984	6.68973	7.95848	2.88351	5.19031
7	6.0241	3.13253	4.21687	4.09639	6.74699	3.9759	2.04819	8.43373	4.93976	10.8434	2.28916	5.06024	4.93976	3.13253	3.49398	8.31325	5.90361	6.50602	1.08434	4.81928
7	5.90452	3.26633	4.52261	4.14573	6.65829	4.52261	2.01005	7.78894	4.77387	10.804	2.13568	4.27136	4.64824	2.88945	4.14573	7.78894	7.03518	6.78392	1.13065	4.77387
7	6.67434	2.47411	4.48792	6.73188	4.20023	5.58113	1.8412	6.38665	5.00575	11.2198	1.72612	3.73993	5.86881	3.68239	5.00575	8.51554	5.35098	6.90449	1.55351	3.04948
7	6.94444	4.58333	3.75	5	6.66667	6.80556	1.25	6.38889	5.41667	8.05556	2.08333	4.02778	5.27778	2.5	5.13889	9.58333	5.41667	5.55556	1.38889	4.16667
7	7.65661	3.13225	3.48028	4.75638	6.03248	6.03248	1.39211	7.77262	4.17633	9.28074	2.32019	4.9884	4.52436	2.90023	4.52436	7.88863	6.03248	6.2645	1.50812	5.33643
7	6.3981	2.72512	4.62085	5.33175	7.70142	6.51659	0.947867	7.93839	5.21327	7.81991	2.48815	4.85782	3.90995	2.48815	5.80569	7.93839	5.6872	5.6872	1.54028	4.38389
7	6.86275	3.5014	3.36134	4.34174	7.56303	5.7423	1.54062	8.68347	5.7423	9.2437	3.08123	4.90196	3.64146	2.80112	3.36134	8.82353	5.46218	5.46218	1.40056	4.48179
7	6.64928	3.52021	4.1721	4.56323	7.04042	5.99739	1.69492	8.47458	5.21512	9.77836	2.86832	4.95437	4.30248	2.73794	3.25945	8.60495	5.73664	5.21512	1.56454	3.65059
7	7.22135	3.92465	4.3956	3.61068	8.00628	5.65149	1.25589	10.0471	4.3956	10.3611	2.04082	4.55259	4.70958	2.04082	3.92465	8.79121	5.02355	6.12245	1.0989	2.82575
7	6.914	4.21585	4.04722	4.55312	8.09444	5.73356	1.0118	8.4317	4.21585	8.93761	1.85497	5.39629	3.87858	2.19224	3.54132	9.10624	6.23946	6.74536	1.51771	3.37268
7	6.69291	3.01837	4.98688	4.85564	6.16798	5.24934	2.23097	6.29921	4.46194	8.26772	2.3622	4.98688	4.59318	4.19948	5.64304	9.05512	5.64304	6.03675	1.44357	3.80577
7	6.2753	3.54251	5.06073	4.45344	7.48988	5.06073	1.51822	7.48988	4.75709	9.81781	2.22672	5.06073	4.04858	3.94737	3.64372	8.09717	6.17409	5.76923	0.809717	4.75709
7	6.86047	3.13953	3.83721	3.72093	7.44186	5.93023	1.51163	7.7907	4.06977	10	1.74419	4.76744	5.11628	2.67442	3.72093	9.76744	6.16279	6.51163	1.62791	3.60465
7	6.39659	3.09168	4.47761	3.41151	6.82303	5.22388	1.59915	8.31557	4.371	10.3412	1.49254	4.69083	5.54371	2.45203	3.83795	9.48827	6.07676	7.14286	1.49254	3.73134
7	6.90423	2.89532	4.12027	4.67706	7.01559	6.12472	1.3363	7.12695	5.56793	8.90869	1.78174	4.34298	5.23385	2.78396	3.78619	9.57684	6.23608	6.34744	1.8931	3.34076
7	5.65093	3.21888	3.93419	6.00858	5.50787	4.29185	2.86123	9.44206	4.86409	10.7296	2.00286	5.29328	3.7196	3.43348	3.36195	9.08441	5.43634	5.72246	1.07296	4.36338
7	6.14597	3.07298	3.84123	5.24968	5.37772	5.6338	2.43278	7.04225	4.35339	10.7554	2.68886	3.96927	4.73752	3.45711	4.73752	9.85915	4.22535	7.29834	1.28041	3.84123
7	6.25	2.99479	3.90625	4.16667	5.59896	6.11979	2.60417	6.90104	4.42708	10.5469	2.73438	3.77604	5.33854	3.125	5.20833	9.76562	4.16667	7.29167	1.43229	3.64583
7	7.30964	2.63959	3.95939	5.68528	5.98985	5.48223	2.2335	8.83249	4.36548	9.44162	2.94416	4.67005	5.58376	4.16244	4.36548	7.20812	4.06091	7.1066	1.01523	2.94416
7	6.07553	3.61248	3.28407	5.09031	6.07553	4.7619	2.79146	9.85222	5.09031	8.70279	2.62726	4.10509	4.4335	2.95567	3.44828	8.867	6.56814	6.73235	1.31363	3.61248
7	6.21762	3.36788	3.49741	5.05181	6.34715	4.66321	2.20207	9.45596	5.56995	9.19689	2.72021	5.05181	3.62694	3.10881	4.27461	8.16062	5.56995	7.12435	0.906736	3.88601
7	5.25031	2.9304	3.4188	4.3956	7.69231	4.5177	1.9536	10.0122	4.1514	9.03541	2.5641	4.884	4.7619	3.1746	4.6398	9.15751	6.83761	5.98291	1.3431	3.2967
7	5.92686	3.02648	3.02648	3.90921	7.06179	4.53972	2.01765	9.96217	4.53972	10.2144	2.14376	5.29634	4.79193	2.90038	3.7831	9.33165	6.80958	6.05296	1.38714	3.27869
7	5.62201	3.11005	3.94737	4.78469	5.02392	5.26316	1.91388	7.6555	5.74163	11.4833	1.79426	3.58852	4.66507	3.70813	3.82775	8.37321	6.57895	7.77512	0.956938	4.1866
7	5.45455	3.63636	4.69697	4.24242	6.81818	4.69697	1.66667	9.69697	4.84848	10	1.9697	5.15152	4.54545	3.18182	3.0303	8.93939	5.30303	5.90909	1.81818	4.39394
7	5.92686	3.27869	3.657	3.5309	7.4401	5.04414	1.89155	9.20555	4.53972	10.3405	2.77427	5.42245	4.91803	3.27869	3.15259	7.94451	4.91803	6.55738	1.38714	4.79193
7	4.27553	4.3943	3.68171	4.038	7.12589	4.98812	1.54394	7.95724	5.58195	10.5701	2.25653	6.17577	4.86936	2.25653	3.08789	8.07601	5.70071	7.12589	1.66271	4.63183
7	5.12164	3.58515	4.35339	3.96927	7.55442	5.37772	1.66453	8.57875	6.01793	9.9872	2.04866	6.65813	4.09731	3.58515	2.56082	7.04225	5.88988	6.40205	1.66453	3.84123
7	6.65111	3.15053	3.85064	3.85064	7.00117	5.83431	1.86698	7.46791	3.96733	10.1517	1.63361	4.90082	5.25088	2.80047	3.96733	9.68495	6.30105	6.41774	1.63361	3.61727
7	7.2449	2.55102	3.16327	4.38776	7.14286	5.5102	2.34694	8.46939	5.20408	9.69388	2.04082	5.71429	4.59184	3.26531	3.46939	8.36735	5.40816	6.02041	1.02041	4.38776
7	7.19844	2.43191	4.37743	3.98833	4.47471	6.61479	2.0428	6.90661	3.40467	11.0895	2.52918	3.21012	5.05837	4.0856	6.71206	7.19844	4.96109	6.03113	1.84825	5.83658
7	6.77732	3.04288	3.73444	4.28769	7.19225	6.08575	0.968188	8.71369	4.97925	10.9267	1.79806	3.73444	4.70263	3.04288	4.01107	10.0968	5.11757	6.22407	1.52144	3.04288
7	7.57315	4.64716	4.13081	3.61446	6.71256	5.33563	0.688468	9.1222	5.85198	8.95009	2.58176	4.81928	4.13081	1.72117	4.13081	9.1222	6.0241	5.85198	1.20482	3.78657
7	6.65054	3.02297	3.99033	3.62757	7.13422	5.92503	1.57195	7.85973	4.59492	9.67352	1.9347	4.71584	5.32044	2.90206	3.86941	9.5526	5.92503	6.65054	1.45103	3.62757
7	5.20833	3.35648	4.05093	4.28241	6.8287	4.16667	3.47222	7.75463	4.39815	10.5324	2.5463	5.90278	4.28241	3.81944	2.89352	7.63889	6.25	6.59722	1.73611	4.28241
7	4.66744	3.26721	4.08401	4.43407	6.65111	4.43407	3.15053	7.23454	3.96733	10.9685	2.33372	6.06768	4.08401	3.50058	3.50058	7.11785	7.11785	7.23454	1.63361	4.55076
7	5.5199	3.33761	4.10783	4.87805	6.67522	5.26316	2.31065	7.31707	5.13479	12.5802	2.69576	3.59435	4.74968	3.46598	2.9525	8.72914	5.5199	5.90501	1.66881	3.59435
7	4.9884	3.36427	3.82831	5.22042	7.07657	4.75638	2.5522	7.42459	5.56845	11.7169	2.66821	3.59629	4.40835	3.01624	2.66821	9.28074	5.68445	6.61253	1.39211	4.17633
7	6.16175	3.33761	4.2362	4.87805	6.67522	4.74968	2.05392	6.93196	5.13479	11.6816	3.20924	3.85109	4.62131	3.46598	3.59435	8.4724	6.41849	5.5199	1.2837	3.72272
7	4.52436	3.13225	4.06032	5.10441	7.30858	4.64037	2.43619	7.5406	5.56845	12.297	2.90023	3.59629	4.87239	3.36427	3.01624	9.04872	5.68445	5.45244	1.39211	4.06032
7	5.56845	3.48028	4.06032	5.22042	6.84455	5.22042	2.20418	7.07657	5.10441	13.2251	2.5522	3.7123	4.52436	3.13225	3.01624	8.35267	5.80046	5.68445	1.39211	3.82831
7	5.10441	3.24826	4.06032	5.56845	7.07657	5.10441	2.20418	7.07657	5.10441	11.4849	2.90023	3.7123	4.52436	3.13225	3.24826	9.51276	5.45244	6.2645	1.39211	3.82831
7	5.77664	3.33761	4.10783	5.13479	6.41849	4.87805	2.05392	6.67522	4.49294	11.9384	3.20924	4.2362	4.87805	3.59435	3.85109	8.72914	5.90501	5.90501	1.2837	3.59435
7	6.03338	3.20924	4.10783	5.26316	6.16175	5.13479	2.56739	6.67522	4.62131	12.0668	2.9525	3.97946	4.62131	3.33761	3.08087	8.72914	6.54685	5.90501	1.2837	3.72272
7	5.77664	3.59435	4.2362	5.13479	7.06033	4.87805	2.18228	7.31707	5.26316	12.7086	3.46598	3.46598	4.36457	2.9525	2.82413	8.4724	5.64827	5.39153	1.41207	3.85109
7	5.64827	3.33761	4.49294	5.00642	6.41849	4.62131	2.69576	7.31707	5.13479	12.5802	2.9525	3.33761	4.74968	3.33761	2.82413	8.60077	6.03338	5.77664	1.54044	3.59435
7	5.26316	3.46598	3.85109	5.26316	7.06033	4.62131	2.43902	7.06033	5.13479	12.837	2.82413	3.59435	4.74968	3.20924	2.82413	8.98588	5.90501	5.5199	1.54044	3.85109
7	5.39153	3.20924	4.62131	5.13479	7.57381	4.74968	2.18228	6.80359	4.87805	12.5802	2.69576	3.59435	4.74968	3.20924	2.9525	9.11425	6.03338	5.64827	1.54044	3.33761
7	5.56845	3.13225	4.06032	5.22042	7.30858	5.56845	2.20418	6.96056	4.87239	11.7169	2.90023	3.82831	4.52436	2.78422	3.59629	8.81671	5.56845	6.03248	1.04408	4.29234
7	5.35932	3.65408	3.89769	5.11571	6.94275	4.5067	2.19245	6.94275	4.7503	12.5457	3.04507	3.53228	4.6285	3.16687	3.04507	8.52619	6.09013	5.96833	1.46163	4.6285
7	5.49872	3.32481	4.09207	5.49872	6.77749	4.85934	2.30179	6.64962	4.98721	13.0435	2.94118	3.45269	4.73146	2.94118	3.06905	8.82353	6.13811	5.6266	1.53453	3.70844
7	4.87805	3.46598	4.36457	5.13479	6.93196	5.13479	2.05392	6.67522	4.62131	13.0937	3.08087	3.97946	4.62131	3.46598	2.9525	8.98588	6.16175	6.03338	1.41207	2.9525
7	6.35538	2.98314	3.89105	4.28016	6.87419	4.79896	2.33463	6.61479	4.79896	10.6355	2.20493	5.57717	5.05837	3.11284	3.37224	9.07912	5.96628	7.13359	1.94553	2.98314
7	6.09598	2.85344	3.76135	4.02075	6.74449	5.05837	2.07523	6.22568	5.05837	11.284	2.07523	4.92866	5.31777	3.37224	3.89105	9.07912	5.44747	7.7821	1.81582	3.11284
7	5.96628	2.85344	3.76135	4.02075	7.00389	5.31777	2.07523	6.22568	4.79896	11.0246	2.33463	5.05837	5.31777	3.37224	3.76135	8.69001	5.70687	7.6524	1.81582	3.24254
7	6.49351	2.98701	4.15584	4.28571	6.49351	5.06494	1.94805	6.49351	4.80519	11.1688	2.33766	4.67532	5.06494	3.11688	3.50649	9.09091	6.23377	6.88312	1.81818	3.37662
7	6.1039	2.85714	4.41558	4.28571	6.49351	5.06494	1.94805	6.36364	4.93506	10.6494	2.33766	4.67532	5.19481	3.37662	3.50649	8.83117	6.23377	7.53247	1.81818	3.37662
7	6.1039	2.85714	4.15584	4.41558	6.62338	5.06494	2.5974	6.75325	4.80519	10.5195	2.46753	4.41558	5.06494	2.98701	3.76623	8.96104	6.36364	7.27273	1.81818	2.98701
7	6.07235	2.84238	3.87597	4.26357	6.71835	5.29716	2.32558	6.33075	4.90956	10.8527	2.32558	5.03876	5.29716	3.22997	3.48837	8.91473	6.07235	7.23514	1.67959	3.22997
7	5.97403	2.85714	3.76623	4.41558	6.88312	4.80519	2.33766	5.71429	4.80519	10.5195	2.46753	5.19481	4.93506	3.11688	4.41558	8.44156	6.49351	7.79221	1.94805	3.11688
7	6.21762	2.97927	4.01554	4.27461	6.60622	5.05181	2.20207	6.47668	5.05181	10.8808	2.33161	5.05181	5.05181	3.10881	3.62694	8.03109	6.34715	7.51295	1.94301	3.23834
7	5.87467	2.74151	3.7859	4.17755	7.04961	5.09138	2.08877	6.52742	4.96084	10.9661	2.21932	4.56919	5.22193	3.26371	3.91645	9.13838	6.13577	7.18016	1.95822	3.13316
7	6.4	2.93333	3.86667	4	7.33333	5.33333	1.86667	6.53333	5.2	10.4	2.53333	4.4	4.8	3.06667	3.73333	8.8	6.66667	7.06667	1.86667	3.2
7	6.36364	2.85714	3.8961	4.41558	6.88312	5.45455	2.20779	6.75325	4.41558	11.039	2.46753	5.06494	5.06494	3.37662	3.50649	8.44156	6.1039	6.62338	1.81818	3.24675
7	6.45161	3.10174	2.97767	4.09429	6.57568	6.45161	3.22581	5.08685	4.34243	12.4069	1.86104	2.48139	5.45906	5.58313	3.47395	8.80893	6.69975	7.44417	1.24069	2.23325
7	6.57568	3.34988	3.10174	3.72208	6.57568	6.0794	3.84615	4.96278	3.10174	12.4069	1.98511	2.97767	5.08685	5.21092	4.21836	9.55335	6.45161	7.69231	1.24069	1.86104
7	6.27401	2.56082	3.20102	3.45711	6.27401	6.14597	3.71319	5.12164	5.24968	12.6761	1.79257	2.8169	5.12164	4.86556	3.32907	9.21895	6.65813	7.93854	1.28041	2.30474
7	6.54685	3.20924	3.85109	3.33761	6.80359	6.16175	3.33761	5.00642	4.10783	12.4519	2.05392	2.05392	5.5199	5.13479	3.46598	8.72914	6.54685	7.83055	1.2837	2.56739
7	8.31382	3.51288	3.39578	3.86417	5.7377	8.19672	2.8103	2.69321	2.69321	13.466	1.40515	1.99063	5.62061	5.03513	5.03513	9.48478	5.62061	8.43091	1.05386	1.63934
7	5.51643	3.75587	4.22535	4.22535	8.21596	4.34272	3.05164	7.04225	5.86854	10.2113	3.52113	6.10329	3.75587	3.05164	2.69953	6.80751	5.98592	6.10329	1.40845	4.10798
7	5.33333	2.90909	4.24242	5.21212	6.54545	5.69697	2.54545	7.51515	4.9697	9.69697	3.15152	3.15152	5.33333	3.51515	2.90909	8.84848	5.81818	7.0303	1.69697	3.87879
7	5.48128	3.47594	3.34225	4.0107	6.41711	6.95187	2.54011	7.35294	4.41176	10.2941	1.47059	3.74332	4.67914	4.14439	3.47594	11.0963	5.48128	6.81818	2.13904	2.6738
7	4.94792	3.51562	3.64583	4.94792	7.94271	4.29688	3.64583	8.20312	5.07812	8.98438	3.64583	5.98958	3.90625	2.86458	3.25521	8.59375	5.33854	5.59896	1.5625	4.03646
7	4.64241	3.26223	3.76412	4.39147	8.03011	4.14053	3.51317	8.15558	5.01882	10.0376	4.266	5.89711	4.39147	3.13676	3.01129	7.15182	5.64617	6.02258	1.63112	3.88959
7	4.97159	3.55114	3.83523	5.11364	7.24432	4.82955	1.84659	8.38068	5.25568	9.65909	2.98295	3.40909	5.68182	3.40909	3.40909	8.52273	4.97159	7.52841	1.98864	3.40909
7	5.11364	3.55114	3.69318	5.39773	7.67045	4.97159	2.27273	7.8125	5.25568	9.51705	2.84091	3.69318	5.53977	2.98295	3.40909	8.38068	4.97159	7.67045	1.98864	3.26705
7	5.04323	3.60231	3.7464	5.04323	7.92507	5.6196	2.30548	7.78098	5.18732	9.07781	3.45821	2.44957	5.4755	2.88184	3.89049	9.07781	5.6196	6.62824	2.01729	3.17003
7	11.6995	3.57143	3.44828	4.4335	4.92611	7.75862	2.95567	2.46305	1.35468	13.4236	1.84729	1.97044	6.89655	4.31034	7.14286	7.88177	3.81773	6.52709	2.58621	0.985222
7	7.98319	3.92157	2.94118	4.34174	6.16246	6.44258	2.94118	5.32213	4.34174	11.6246	1.68067	3.5014	6.30252	3.78151	3.78151	7.70308	5.88235	7.28291	2.10084	1.96078
7	5.46875	3.51562	4.6875	4.6875	6.90104	4.94792	1.95312	6.77083	4.81771	9.63542	3.51562	3.51562	5.59896	3.51562	3.38542	9.50521	5.59896	7.16146	1.69271	3.125
7	6.33094	3.74101	3.59712	4.46043	7.05036	5.46763	2.58993	6.04317	6.04317	9.78417	2.73381	2.44604	5.61151	4.02878	3.16547	7.91367	6.47482	7.48201	2.01439	3.02158
7	5.25502	3.40031	4.32767	4.01855	6.95518	4.9459	2.93663	8.34621	4.48223	9.89181	3.40031	5.10046	3.24575	4.63679	3.09119	6.4915	7.41886	7.2643	1.70015	3.09119
