# Supplementary material for: Representation Learning for Class C G Protein-Coupled Receptors Classification
Source: Molecules. 2018 Mar 19;23(3):690. doi: 10.3390/molecules23030690 (PMC6017523; doi:10.3390/molecules23030690)
Supplement: Supplementary file 1 [file molecules-23-00690-s001.zip › SupplementaryMaterial/AlignmentFreeTransformations/ACC.csv]

1	0.277	-0.01	-0.165	0.13	-0.003	0.032	-0.015	0.074	-0.157	0.183	0.015	0.115	-0.086	0.012	0.098	0.049	-0.008	-0.016	0.067	0.012	-0.097	0.2	0.032	0.143	0.039	-0.102	-0.305	-0.138	0.027	-0.053	-0.038	-0.097	-0.062	0	0.099	-0.044	-0.184	0.037	-0.104	0.01	0.003	0.075	-0.017	-0.146	0.056	-0.039	0.07	-0.052	0.088
1	0.315	-0.024	-0.163	0.134	0.004	0.072	-0.017	0.09	-0.134	0.136	-0.006	0.128	-0.089	-0.007	0.094	0.055	0	-0.065	0.049	-0.032	-0.09	0.214	0.023	0.136	0.023	-0.097	-0.277	-0.138	0.035	-0.057	-0.025	-0.067	-0.077	0.011	0.082	-0.02	-0.154	0.021	-0.111	0.019	0.043	0.082	-0.058	-0.153	0.034	-0.054	0.051	-0.044	0.085
1	0.45	0.013	-0.05	0.171	0.004	-0.308	0.159	-0.409	-0.039	-0.148	0.018	0.085	-0.103	0.059	0.029	0.045	0.075	-0.154	0.099	0.001	-0.063	0.06	-0.203	0.04	-0.067	0.245	0.14	-0.004	-0.05	0.059	0.134	-0.07	-0.109	-0.009	-0.207	0.194	0.039	0.009	0.105	0.058	0	0.073	-0.085	-0.05	0.099	-0.002	-0.007	-0.055	0.026
1	0.659	0.066	0.083	0.049	0.014	-0.213	0.028	-0.229	-0.01	0.133	0.124	-0.139	0.005	-0.002	0.216	0.08	0.033	0.074	0.152	0.113	-0.039	0.067	0.001	-0.051	-0.037	0.394	0.123	-0.048	0.042	-0.02	-0.058	0.313	-0.249	0.031	-0.149	-0.042	0.013	0.001	-0.082	0.138	0.115	-0.047	-0.054	0.052	-0.064	0.001	0.026	-0.098	0.044
1	0.653	0.085	0.096	0.06	0.015	-0.213	0.03	-0.228	0.008	0.125	0.146	-0.114	-0.005	0.033	0.237	0.074	0.038	0.069	0.154	0.125	-0.048	0.06	-0.002	-0.059	-0.037	0.363	0.107	-0.056	0.022	-0.019	-0.076	0.296	-0.243	0.041	-0.15	-0.05	0.006	0.006	-0.106	0.115	0.116	-0.047	-0.03	0.04	-0.059	0.003	0.02	-0.093	0.045
1	0.561	0.167	0.085	0.046	0.006	-0.061	-0.006	-0.082	-0.047	0.095	0.067	-0.108	-0.022	0	0.14	0.032	0.082	0.076	0.124	0.069	-0.048	0.112	0.022	-0.048	-0.012	0.342	0.106	-0.106	0.003	-0.018	-0.057	0.273	-0.252	0.02	-0.134	0.001	-0.063	0.034	-0.016	0.073	0.083	0.008	0.011	0.059	-0.051	0.03	0.01	-0.085	0.088
1	0.27	0.054	0.027	0.128	0.032	-0.045	0.178	-0.079	-0.093	0.042	0.142	0.005	-0.012	-0.17	0.155	0.076	0.043	0.123	0.133	0.044	-0.048	0.072	0.032	0.017	-0.005	-0.021	-0.005	-0.121	-0.039	0.03	0.193	0.021	0.142	-0.025	-0.222	-0.103	0.006	-0.02	0.135	0.239	0.094	0.006	-0.076	-0.099	-0.028	0.052	-0.035	-0.084	0.046
1	0.798	0.125	0.027	-0.007	0.042	-0.295	-0.043	-0.228	0.043	0.084	0.107	-0.167	0.028	-0.011	0.161	0.109	0.002	0.044	0.127	0.181	-0.08	0.103	0.086	-0.059	0.032	0.248	0.099	-0.061	0.048	-0.03	-0.009	0.316	-0.236	-0.02	-0.29	-0.044	-0.031	0.033	-0.139	0.193	0.158	-0.025	-0.008	-0.031	-0.079	0.009	-0.056	-0.09	0.053
1	0.567	0.065	0.039	0.057	0.009	-0.06	-0.068	-0.184	-0.056	0.208	0.046	-0.105	-0.016	-0.07	0.199	0.126	0.038	0.056	0.124	0.102	-0.071	0.054	0.028	-0.066	-0.036	0.24	0.145	-0.128	0.092	-0.014	-0.165	0.264	-0.372	0.012	-0.099	-0.017	0.02	0.001	-0.121	0.104	0.087	-0.05	-0.077	0.143	-0.001	0.003	0.039	-0.105	0.057
1	0.501	0.181	0.091	0.05	0.002	-0.058	-0.028	-0.089	-0.049	0.126	0.089	-0.104	-0.03	0.021	0.126	0.014	0.085	0.112	0.128	0.09	-0.054	0.086	0.029	-0.054	-0.005	0.312	0.119	-0.087	0.01	-0.02	-0.03	0.309	-0.217	-0.01	-0.147	-0.001	-0.047	0.024	-0.018	0.106	0.11	-0.007	0	0.067	-0.058	0.028	-0.004	-0.079	0.087
1	0.624	0.124	0.078	0.06	0.017	-0.161	0.004	-0.145	-0.039	0.055	0.082	-0.122	0.008	-0.04	0.195	0.066	0.039	0.04	0.17	0.092	-0.055	0.104	0.014	-0.036	-0.03	0.295	0.091	-0.041	0.032	-0.008	-0.01	0.323	-0.218	0.022	-0.193	-0.026	-0.02	-0.002	-0.078	0.15	0.122	-0.061	-0.097	0.029	-0.061	0.007	0.047	-0.091	0.037
1	0.393	0.099	0.127	0.087	0.013	0.002	0.107	-0.053	-0.073	0.223	0.144	-0.02	-0.055	0.032	0.166	0.06	0.069	0.109	0.148	0.039	-0.051	0.026	0.08	-0.048	0.023	-0.016	0.101	-0.098	-0.072	0.006	0.134	0.156	-0.117	-0.057	-0.102	-0.051	-0.066	-0.003	-0.008	0.215	0.102	-0.057	0.001	0.002	-0.017	0.028	-0.021	-0.107	0.062
1	0.729	0.056	0.091	0.11	0.011	-0.265	0.054	-0.267	-0.028	0.142	0.137	-0.07	0.006	-0.016	0.245	0.098	0.019	0.007	0.193	0.12	-0.033	0.086	-0.03	-0.06	-0.047	0.493	0.166	-0.064	0.053	0.002	-0.13	0.362	-0.261	0.014	-0.095	0.016	0.008	-0.022	-0.078	0.093	0.074	-0.045	-0.045	0.065	-0.053	-0.004	0.077	-0.101	0.041
1	0.53	0.156	0.103	0.03	-0.003	-0.053	0.008	-0.098	-0.042	0.153	0.055	-0.122	-0.034	-0.015	0.127	0.02	0.086	0.12	0.116	0.066	-0.048	0.077	0.046	-0.049	0.013	0.26	0.093	-0.075	0.012	-0.01	-0.073	0.276	-0.236	0.029	-0.146	0.014	-0.052	-0.005	-0.008	0.122	0.125	-0.012	0.01	0.065	-0.058	0.014	0.017	-0.081	0.087
1	0.474	0.079	0.063	0.057	0.023	-0.081	-0.069	-0.137	-0.064	0.202	0.103	-0.119	-0.019	-0.002	0.167	0.092	0.07	0.068	0.16	0.156	-0.073	0.065	0.035	-0.056	0.005	0.31	0.078	-0.091	0.054	-0.006	-0.043	0.265	-0.272	0.014	-0.115	-0.032	-0.019	0.024	-0.127	0.17	0.138	-0.045	-0.092	0.098	-0.052	0.02	0.055	-0.104	0.068
1	0.25	0.132	0.105	0.066	0.037	0.047	-0.011	0.024	-0.068	0.231	0.183	-0.079	-0.014	-0.056	0.168	0.104	0.065	0.105	0.143	0.11	-0.078	0.081	0.087	-0.059	-0.007	0.246	0.122	-0.065	0.045	0.006	-0.137	0.182	-0.343	0.001	-0.108	-0.035	0.051	0.008	-0.034	0.266	0.112	-0.064	-0.114	0.047	-0.035	0.013	-0.01	-0.126	0.04
1	0.262	0.075	0.137	0.093	0.022	-0.018	0.039	-0.1	-0.225	0.04	0.073	-0.052	-0.022	0.075	0.144	0.025	0.06	-0.064	0.166	0.06	-0.011	0.089	0.058	-0.001	-0.025	0.172	0.038	-0.148	0.059	0.013	-0.055	0.136	-0.292	0.013	-0.088	-0.071	0.076	0.009	-0.024	0.151	0.097	-0.022	0.018	-0.01	-0.065	0.011	0.044	-0.048	0.089
1	0.624	0.116	0.041	0.063	0.016	-0.111	-0.053	-0.059	-0.039	0.144	0.12	-0.055	-0.026	-0.038	0.129	0.093	0.08	0.13	0.125	0.083	-0.065	0.105	0.062	-0.046	-0.012	0.399	0.063	-0.08	0.01	0.004	-0.124	0.214	-0.215	0.006	-0.224	0.011	0.017	-0.008	-0.102	0.192	0.119	-0.047	-0.032	0.013	-0.021	0.008	0.069	-0.124	0.038
1	0.383	0.124	0.009	0.057	0.028	-0.136	-0.094	0.078	0.096	0.351	0.022	-0.032	0.107	-0.085	0.035	-0.023	0	0.014	0.158	-0.018	0.007	0.092	-0.168	0.019	-0.079	0.048	-0.102	-0.007	-0.147	0.045	-0.055	-0.012	0.048	0.064	-0.252	-0.057	-0.091	-0.025	-0.118	0.042	0.097	-0.015	-0.152	-0.12	-0.025	0.015	0.063	0.001	-0.021
1	0.42	0.017	0.128	0.053	-0.001	0.035	0.08	-0.043	-0.086	0.249	0.161	-0.076	-0.006	0	0.145	0.06	0.059	0.127	0.124	0.07	-0.025	-0.001	0.099	-0.062	0.039	0.1	0.115	-0.102	-0.021	0.014	0.049	0.227	-0.201	-0.031	-0.107	-0.048	-0.06	-0.018	-0.032	0.175	0.119	-0.037	-0.074	0.041	-0.052	0.009	0.032	-0.122	0.069
1	0.586	0.122	0.053	0.07	0.025	-0.074	-0.04	-0.128	-0.04	0.117	0.088	-0.061	-0.032	0.04	0.144	0.089	0.034	0.037	0.127	0.107	-0.069	0.119	0.021	-0.027	-0.039	0.374	0.042	-0.075	0.013	0	-0.087	0.222	-0.308	0.036	-0.125	-0.023	-0.037	0.008	-0.082	0.143	0.114	-0.05	-0.005	0.042	-0.059	0.004	0.07	-0.101	0.043
1	0.222	0.003	0.121	0.096	0.035	0.026	0.091	0.016	-0.159	0.223	0.115	-0.15	0.002	-0.108	0.152	0.02	0.048	0.136	0.144	0.044	-0.083	0.072	0.015	-0.029	-0.016	0.101	0.003	-0.077	0.004	0.026	0.009	-0.035	-0.093	0.035	-0.178	-0.162	0.007	0.047	0.038	0.149	0.066	-0.015	-0.166	-0.025	-0.078	0.01	0.029	-0.138	0.029
1	0.597	0.141	0.088	0.035	0.009	-0.078	-0.002	-0.084	-0.049	0.055	0.061	-0.11	-0.037	-0.038	0.14	0.043	0.078	0.07	0.115	0.091	-0.058	0.115	0.023	-0.066	-0.006	0.318	0.135	-0.111	-0.012	-0.014	-0.114	0.234	-0.265	0.044	-0.171	-0.011	-0.043	0.021	-0.029	0.101	0.102	0.003	0.022	0.077	-0.046	0.035	0.038	-0.093	0.081
1	0.537	0.155	0.094	0.038	0.005	-0.075	-0.023	-0.091	-0.051	0.086	0.084	-0.106	-0.045	-0.017	0.126	0.026	0.082	0.106	0.118	0.113	-0.064	0.089	0.03	-0.072	0.001	0.288	0.148	-0.093	-0.005	-0.016	-0.088	0.269	-0.231	0.015	-0.184	-0.014	-0.027	0.011	-0.031	0.135	0.129	-0.012	0.011	0.085	-0.053	0.032	0.025	-0.087	0.08
1	0.537	0.136	0.065	0.073	0.017	-0.061	-0.04	-0.126	-0.049	0.149	0.11	-0.057	-0.039	0.058	0.139	0.079	0.04	0.064	0.132	0.12	-0.069	0.098	0.024	-0.031	-0.035	0.324	0.054	-0.083	0.023	-0.007	-0.053	0.223	-0.279	0.028	-0.143	-0.033	-0.022	0.002	-0.095	0.183	0.138	-0.048	-0.006	0.051	-0.057	-0.003	0.055	-0.099	0.048
1	0.194	0.015	-0.136	0.04	-0.014	-0.115	0.385	-0.249	-0.041	0.235	-0.143	-0.045	0.051	0.03	0.102	0.118	0.095	-0.02	0.038	-0.252	-0.019	0.051	-0.027	0.134	-0.059	-0.07	-0.136	-0.241	-0.015	0.05	0.055	-0.082	-0.088	-0.011	0.042	-0.031	0.009	0.012	-0.241	-0.099	0.1	-0.097	0.179	-0.079	0.022	-0.032	-0.046	0.015	-0.04
1	-0.151	-0.123	0.013	0.134	-0.023	0.18	0.365	-0.152	0.027	-0.105	0.012	0.058	-0.143	-0.067	0.079	-0.025	0.112	-0.175	0.177	-0.05	-0.183	0.213	0.007	0.088	-0.021	0.24	-0.233	0.014	-0.098	0.084	-0.159	0.037	0.095	0.052	-0.561	-0.159	0.018	-0.059	-0.259	0.159	0.057	-0.086	-0.274	-0.096	-0.178	-0.066	0.257	-0.081	0.093
1	0.414	-0.014	-0.084	0.101	0.02	-0.253	0.247	-0.345	-0.012	0.047	-0.066	0.039	-0.025	0.086	0.166	0.147	0.054	-0.125	0.09	-0.189	-0.078	0.085	-0.089	0.106	-0.096	-0.004	-0.203	-0.189	-0.07	0.031	0.012	-0.041	0.076	-0.085	0.108	-0.02	-0.142	0.062	-0.223	-0.102	-0.007	-0.088	0.223	-0.106	0.032	0.007	0.047	0.063	0.011
1	0.141	-0.079	-0.072	0.085	0.007	-0.164	0.128	-0.249	0.014	0.276	0.006	0.052	0.023	-0.032	0.02	0.103	0.085	-0.012	0.022	-0.089	-0.012	0.065	-0.016	0.044	-0.044	-0.098	-0.244	-0.127	-0.052	0.062	0.002	-0.268	-0.049	0.148	0.067	0.125	-0.15	-0.04	-0.299	0.086	0.141	-0.073	0.203	-0.098	0.159	-0.102	0.023	0.015	-0.032
1	0.141	-0.079	-0.072	0.085	0.007	-0.164	0.128	-0.249	0.014	0.276	0.006	0.052	0.023	-0.032	0.02	0.103	0.085	-0.012	0.022	-0.089	-0.012	0.065	-0.016	0.044	-0.044	-0.098	-0.244	-0.127	-0.052	0.062	0.002	-0.268	-0.049	0.148	0.067	0.125	-0.15	-0.04	-0.299	0.086	0.141	-0.073	0.203	-0.098	0.159	-0.102	0.023	0.015	-0.032
1	0.262	-0.037	-0.108	0.063	-0.019	-0.022	0.347	-0.204	-0.052	0.145	-0.099	-0.037	0.048	0.058	0.138	0.145	0.097	-0.083	0.034	-0.239	-0.026	0.065	-0.022	0.13	-0.06	-0.029	-0.129	-0.23	-0.04	0.05	0.086	-0.018	-0.006	-0.027	0.03	-0.056	-0.015	0.011	-0.261	-0.093	0.092	-0.102	0.163	-0.07	0.025	-0.037	-0.036	0.025	-0.018
1	0.693	-0.001	-0.099	-0.054	-0.019	-0.233	0.324	-0.085	-0.058	0.074	-0.159	0.087	-0.028	-0.27	0.173	0.16	0.03	0.108	-0.019	-0.239	-0.03	0.089	0.037	0.116	0.079	0.019	-0.084	-0.186	-0.109	0.004	0.399	-0.056	0.245	-0.064	-0.168	-0.091	-0.158	0.027	0.063	-0.046	0.067	-0.032	-0.024	-0.208	0.041	0.005	-0.002	0.268	-0.012
1	0.3	0.123	-0.065	0.105	0.045	-0.13	0.255	-0.134	-0.092	-0.186	-0.141	0.257	-0.114	-0.077	0.021	0.099	0.027	-0.233	0.106	-0.297	-0.111	0.119	-0.027	0.109	-0.067	0.031	-0.155	-0.193	-0.08	0.045	-0.053	-0.051	0.078	0.071	-0.055	-0.096	-0.103	-0.06	-0.086	-0.189	-0.074	-0.027	0.157	-0.029	0.07	-0.088	0.064	0.109	0.021
1	0.4	0.009	-0.051	0.099	0.023	-0.213	0.168	-0.327	0.022	0.008	-0.083	0.049	-0.032	0.107	0.186	0.162	0.068	-0.161	0.101	-0.203	-0.084	0.098	-0.092	0.108	-0.095	0.133	-0.236	-0.196	-0.09	0.024	0	0.049	0.119	-0.114	0.103	-0.026	-0.167	0.058	-0.172	-0.135	-0.029	-0.086	0.195	-0.136	0.067	-0.006	0.067	0.084	0.023
1	0.03	0.109	-0.015	0.175	-0.015	-0.268	0.226	-0.309	-0.184	0.215	-0.233	0.172	0.032	-0.024	-0.082	-0.017	0.067	-0.088	0.107	-0.27	-0.05	0.017	-0.05	0.031	-0.004	-0.043	-0.143	-0.317	-0.096	0.035	-0.051	0.053	0.077	-0.051	-0.125	-0.23	-0.13	-0.035	-0.202	-0.038	0.001	0.003	0.133	-0.057	0.051	-0.054	-0.022	-0.017	0.028
1	0.436	-0.078	-0.021	-0.012	0.019	-0.106	0.171	-0.119	-0.058	0.207	0.087	-0.034	-0.135	-0.14	0.265	0.237	-0.057	-0.151	0.025	-0.053	-0.126	0.139	0.043	0.061	0.042	0.032	-0.19	-0.268	0.024	0.031	0.057	-0.014	-0.025	0.063	-0.094	0.038	-0.117	-0.053	-0.1	-0.128	0.036	-0.081	0.073	-0.1	0.009	-0.013	0.102	0.085	0.009
1	0.036	-0.072	-0.028	0.121	0.021	-0.046	0.366	-0.101	-0.161	-0.018	-0.16	0.15	-0.032	-0.168	-0.085	-0.024	0.034	-0.048	0.046	-0.241	-0.112	0.1	-0.019	0.049	-0.032	0.156	-0.262	-0.254	-0.095	0.034	0.084	-0.014	0.174	0.041	-0.17	-0.136	-0.125	0.022	-0.291	-0.137	0.023	0.025	0.054	-0.062	-0.009	-0.032	0.096	0.023	0.069
1	-0.016	-0.009	-0.041	0.064	0.011	-0.163	0.309	-0.158	-0.134	0.179	-0.223	0.01	0.1	-0.165	0.02	0.026	0.036	0.052	0.075	-0.286	0.07	-0.017	-0.046	0.084	-0.075	-0.098	-0.105	-0.236	0.008	0.094	-0.087	-0.319	-0.04	0.207	0.026	-0.032	0.013	-0.085	-0.193	-0.065	0.093	0.006	0.197	-0.126	0.057	-0.085	0.01	-0.066	-0.025
1	-0.047	-0.017	-0.015	0.115	-0.022	-0.041	0.235	-0.261	-0.013	0.139	-0.175	0.105	-0.105	-0.1	-0.001	-0.042	0.064	0.094	0.167	-0.16	-0.125	0.081	-0.019	0.081	0.001	0.138	-0.121	-0.248	-0.044	0.05	0.047	-0.021	0.077	0.057	-0.119	-0.086	-0.046	-0.065	-0.222	-0.154	-0.017	-0.049	0.064	-0.142	-0.033	-0.097	-0.028	0.027	0.064
1	0.059	-0.017	-0.031	0.034	0.001	-0.155	0.29	-0.062	-0.174	0.033	-0.193	0.041	0.014	-0.203	-0.095	0.025	0.027	-0.025	0.094	-0.295	-0.091	0.122	-0.013	0.077	-0.031	0.066	-0.324	-0.258	-0.067	0.045	-0.078	-0.108	0.035	0.146	-0.092	-0.146	-0.165	-0.034	-0.26	-0.096	0.048	0.022	0.072	-0.044	0.026	-0.079	0.089	-0.002	0.054
1	0.167	-0.022	0.021	0.103	-0.006	-0.084	0.384	-0.126	-0.099	0.006	-0.166	0.086	0.064	-0.061	0.019	0.061	0.041	-0.101	0.116	-0.315	0.016	0.049	0.014	0.091	-0.02	-0.023	-0.237	-0.146	0.01	0.06	-0.101	-0.118	-0.019	0.109	-0.116	-0.039	-0.099	0.063	-0.157	-0.142	0.116	-0.018	0.052	-0.106	0.115	-0.068	0.054	-0.012	-0.021
1	0.165	-0.096	0.046	0.065	-0.001	-0.081	0.356	-0.058	-0.155	-0.01	-0.129	0.107	-0.009	-0.112	-0.165	-0.09	0.048	-0.061	0.059	-0.209	-0.086	0.136	-0.023	0.079	-0.014	0.141	-0.311	-0.25	-0.09	0.035	0.123	-0.054	0.171	0.045	-0.149	-0.143	-0.151	0.004	-0.29	-0.057	0.041	0.033	0.016	-0.112	0.012	-0.048	0.123	0.018	0.077
1	0.338	-0.013	-0.015	-0.083	-0.015	-0.082	0.332	-0.137	-0.056	0.199	-0.03	0.01	0.015	-0.236	0.202	0.196	0.031	-0.016	-0.112	-0.177	-0.05	0.052	0.111	0.071	0.104	-0.038	-0.099	-0.19	-0.105	0.051	0.152	-0.04	0.024	0.012	-0.358	0.048	-0.078	0.06	-0.092	-0.055	0.119	-0.08	0.028	-0.142	0.126	0.025	0.094	0.092	-0.047
1	0.301	0.016	-0.069	-0.053	-0.021	-0.09	0.287	-0.082	-0.008	0.21	-0.081	-0.025	-0.085	-0.255	0.187	0.181	0.014	-0.118	-0.051	-0.207	-0.105	0.109	0.099	0.102	0.1	-0.129	-0.019	-0.226	-0.123	0.055	0.132	-0.037	0.056	-0.022	-0.328	-0.018	-0.067	0.054	-0.115	-0.056	0.078	-0.07	-0.005	-0.14	0.036	0.044	0.124	0.045	0.013
1	0.306	0.117	-0.073	0.054	0.021	-0.314	0.239	-0.215	-0.103	0.377	0.093	0.051	-0.123	-0.164	0.166	0.091	0.021	0.108	0.124	-0.049	-0.028	0.241	-0.033	0.09	-0.003	-0.267	0.02	-0.111	-0.006	0.076	0.097	-0.18	-0.084	0.105	0.267	-0.052	-0.149	0.072	-0.131	0.047	0.048	-0.111	0.211	0.008	0.05	0.023	-0.077	-0.104	-0.04
1	0.588	0.023	-0.249	0.097	0.004	-0.287	0.191	-0.033	0.058	0.648	-0.24	-0.12	0.174	-0.008	-0.162	-0.092	0.1	0.152	-0.021	-0.018	-0.025	0.006	0.058	0.053	0.034	0.046	-0.152	-0.067	-0.102	-0.001	0.294	0.121	0.201	0.081	0.096	0.183	-0.244	0.142	-0.112	0.038	0.027	-0.071	0.008	0.006	0.083	0.052	-0.257	-0.155	-0.007
2	-0.412	0.184	-0.087	-0.037	0.001	-0.032	-0.042	-0.045	-0.113	-0.026	-0.014	0.091	-0.069	-0.209	-0.103	-0.136	0.048	0.089	0.16	-0.09	0.019	-0.04	-0.024	0.064	0.064	0.157	0.154	-0.044	-0.041	-0.039	0.178	-0.185	0.191	0.122	-0.11	0.167	0.093	-0.027	0.12	0.121	0.123	0.08	-0.072	0.063	0.132	-0.089	0.031	0.044	0.066
2	-0.547	0.01	-0.111	-0.037	-0.022	-0.191	-0.014	-0.046	0.03	0.158	-0.051	-0.03	0.098	-0.222	-0.025	0.087	-0.102	0.293	0.047	-0.056	0.101	-0.039	-0.025	0.052	0.016	0.24	0.02	-0.01	0.229	-0.052	0.05	0.19	-0.087	0.061	-0.047	0.163	0.129	-0.032	0.114	0.192	0.117	0.064	-0.139	0.059	0.081	-0.03	0.008	-0.005	0.003
2	-0.456	0.03	-0.097	-0.009	-0.012	-0.252	-0.021	-0.082	0.038	0.121	-0.06	0.003	0.098	-0.233	-0.016	0.089	-0.12	0.27	0.063	-0.045	0.092	-0.027	-0.033	0.048	-0.003	0.224	0.029	-0.024	0.233	-0.05	0.06	0.176	-0.07	0.005	-0.048	0.137	0.119	0.003	0.08	0.19	0.127	0.055	-0.136	0.049	0.068	-0.019	0.024	-0.04	-0.012
2	0.318	0.201	-0.023	0.055	0.004	0.024	0.12	-0.149	0.05	0.041	-0.168	0.067	-0.046	-0.089	0.149	0.064	-0.023	0.101	0.098	-0.023	-0.084	-0.008	0.06	0.081	0.047	0.472	0.009	0.062	0.032	-0.01	-0.062	0.038	-0.143	0.257	0.044	0.111	-0.046	-0.018	0.179	0.051	0.048	0.038	-0.158	-0.08	-0.026	-0.128	0.145	0.092	0.105
2	0.263	0.243	-0.038	0.11	0.064	0.387	0.16	-0.022	0.322	0.202	0.004	0.035	-0.097	-0.115	-0.078	0.087	0.078	-0.239	0.254	-0.004	-0.177	0.178	0.106	0.025	0.014	0.027	-0.027	-0.081	0.141	0.065	0.075	0.086	-0.002	0.059	-0.217	0.038	0.173	0.024	0.06	0.084	-0.151	0.003	-0.124	0.028	0.015	-0.052	0.091	0.042	0.081
2	0.043	0.253	0.08	0.095	0.039	-0.056	-0.113	0.025	0.092	0.097	0.035	0.025	0.001	0.021	-0.029	0.137	0.007	-0.047	0.173	0.032	-0.092	-0.011	0.107	-0.069	0.005	0.081	-0.055	0.047	0.038	0.021	-0.117	0.155	0.131	-0.134	-0.078	0.177	0.05	0	-0.087	0.144	0.044	-0.072	0.035	0.029	-0.019	0.07	-0.055	0.02	0.024
2	0.227	0.212	-0.017	0.117	0.069	0.411	0.134	0.05	0.308	0.089	-0.026	0.027	-0.082	-0.237	-0.029	0.143	0.073	-0.243	0.299	-0.011	-0.158	0.232	0.091	0.05	-0.02	0.014	-0.119	-0.039	0.096	0.041	0.11	0.108	0.037	0.06	-0.209	0.042	0.13	0.029	-0.005	0.146	-0.097	0.014	-0.118	-0.027	0.029	-0.022	0.11	0.071	0.09
2	0.172	0.242	-0.032	0.107	0.064	0.439	0.136	0.027	0.319	0.094	-0.011	0.038	-0.108	-0.218	-0.068	0.107	0.075	-0.221	0.271	-0.012	-0.175	0.182	0.113	0.043	0.009	0.021	-0.061	-0.044	0.121	0.059	0.061	0.098	0.007	0.081	-0.25	0.043	0.158	0.013	0.017	0.146	-0.097	-0.013	-0.147	0.015	0.028	-0.051	0.102	0.061	0.084
2	0.114	0.102	-0.009	-0.023	-0.008	0.228	-0.083	-0.037	0.141	0.204	0.051	0.125	-0.004	0.267	-0.031	0.116	0.052	0.003	0.001	0.007	-0.065	-0.224	0.059	0.059	0.035	0.033	-0.148	-0.108	0.007	-0.039	0.368	0	0.278	-0.245	-0.196	-0.009	-0.047	0.13	-0.227	0.161	0.151	-0.003	-0.03	-0.167	-0.116	0.151	-0.114	0.11	0.085
2	0.141	-0.04	0.01	0.16	0.041	0.344	-0.058	0.106	0.13	0.053	-0.077	0.187	-0.087	-0.085	-0.047	0.11	-0.055	-0.301	0.041	-0.012	-0.129	0.066	-0.002	0.036	-0.034	-0.147	0.003	-0.022	-0.036	0.024	-0.036	0.053	-0.167	-0.154	-0.083	-0.025	0.02	0.099	-0.163	0.063	0.096	0.055	-0.008	0.035	-0.142	0.077	0.042	0.033	0.11
2	-0.376	0.175	0.121	0.187	0.028	0.101	0.172	-0.126	0.029	-0.079	0.029	0.178	0.082	-0.25	-0.078	-0.019	0.029	-0.097	0.195	-0.098	-0.076	-0.055	-0.041	0.038	-0.052	-0.151	0.099	0.101	-0.036	-0.05	0.151	0.099	0.04	-0.196	-0.166	0.004	0.192	0.012	0.024	0.091	0.003	0.004	0.078	-0.143	-0.013	0.009	0.036	0.094	0.122
2	-0.006	0.287	0.115	0.011	0.067	0.052	0.223	0.218	0.097	0.016	0.143	-0.069	0.001	-0.065	0.057	-0.012	-0.042	-0.072	0.241	0.08	-0.058	0.004	-0.02	-0.021	-0.057	-0.125	0.007	0.072	0.061	0.033	0.234	0.266	-0.011	0.054	-0.106	-0.036	0.094	-0.096	0.072	0.037	-0.042	0.092	-0.031	0.096	-0.07	-0.038	-0.051	-0.032	0.136
2	-0.202	-0.115	0.074	-0.055	0.006	0.35	0.134	0.124	0.056	-0.061	-0.093	-0.017	0.098	0.024	0.021	0.146	0.006	0.006	-0.132	-0.119	-0.047	-0.051	0	0.07	-0.024	-0.372	-0.245	-0.101	-0.107	-0.002	0.397	0.029	0.299	-0.265	0.032	0.098	-0.041	0.033	-0.205	0.095	0.051	0.028	0.163	-0.129	0.012	0.086	-0.094	0.079	0.083
2	-0.18	-0.121	0.084	-0.024	0.006	0.333	0.126	0.096	0.067	-0.044	-0.087	-0.021	0.094	0.044	0.013	0.124	0.017	-0.048	-0.139	-0.124	-0.059	-0.052	-0.016	0.065	-0.037	-0.314	-0.252	-0.111	-0.085	-0.006	0.458	0.07	0.285	-0.259	0.046	0.088	-0.036	0.029	-0.256	0.095	0.074	0.022	0.179	-0.142	0.007	0.084	-0.114	0.079	0.08
2	-0.292	-0.027	0.092	-0.042	0.023	0.208	0.17	0.03	0.103	-0.002	-0.143	0.018	0.091	0.076	-0.007	0.133	0.003	-0.034	-0.072	-0.165	-0.063	-0.049	-0.034	0.079	-0.032	-0.171	-0.117	-0.083	-0.08	0.002	0.284	0.032	0.259	-0.268	0.015	0.139	0.029	0.015	-0.154	0.131	0.101	0.031	0.122	-0.069	0.033	0.07	-0.073	0.048	0.067
2	0.379	0.012	0.154	0.017	0.088	-0.002	0.134	-0.232	0.193	0.06	0.007	0.091	-0.079	0.271	-0.091	0.019	0.014	-0.311	-0.03	-0.019	-0.153	0.111	0.027	0.032	-0.069	0.132	-0.188	-0.026	0.031	-0.003	0.187	0.144	-0.092	-0.254	-0.052	0	-0.083	0.166	-0.239	0.118	0.109	0.012	-0.169	-0.13	-0.105	0.062	0.058	0.085	0.068
2	-0.22	-0.026	0.111	-0.005	0.071	0.248	0.06	0.088	0.19	-0.131	-0.014	0.102	-0.064	0.203	0.031	0.06	-0.006	-0.164	-0.079	-0.121	-0.101	0.006	-0.028	0.038	0.004	-0.207	0.04	-0.052	-0.092	-0.039	0.12	-0.005	0.076	-0.22	-0.285	-0.036	-0.069	0.028	-0.178	0.124	0.088	0.024	-0.018	-0.076	-0.035	0.056	-0.149	0.077	0.074
2	-0.12	-0.093	0.078	-0.011	0.028	0.203	0.143	0.047	0.109	-0.012	-0.127	-0.02	0.064	0.056	0.007	0.14	0.005	-0.099	-0.097	-0.15	-0.091	-0.01	-0.049	0.071	-0.068	-0.197	-0.182	-0.091	-0.002	0.006	0.449	0.08	0.196	-0.228	0.01	0.081	-0.003	0.013	-0.266	0.148	0.072	0.024	0.082	-0.111	-0.015	0.05	-0.07	0.076	0.091
2	-0.167	-0.101	0.085	-0.018	0.015	0.305	0.129	0.087	0.081	-0.044	-0.093	-0.023	0.082	0.036	0.022	0.13	0.013	-0.056	-0.12	-0.126	-0.069	-0.046	-0.033	0.068	-0.04	-0.294	-0.222	-0.11	-0.073	-0.002	0.444	0.076	0.273	-0.251	0.015	0.078	-0.017	0.012	-0.262	0.101	0.079	0.019	0.16	-0.128	0.002	0.076	-0.107	0.074	0.085
2	-0.074	-0.067	0.098	-0.013	0.025	0.085	0.106	0.067	0.094	-0.025	-0.079	0.022	0.081	0.014	0.04	0.163	0.016	-0.046	-0.023	-0.088	-0.107	-0.002	-0.015	0.057	-0.028	-0.146	-0.191	-0.06	-0.06	-0.019	0.387	0.052	0.231	-0.202	0.075	0.121	-0.077	0.026	-0.217	0.078	0.096	0.012	0.185	-0.093	0.016	0.072	-0.097	0.076	0.059
2	-0.142	-0.048	0.1	-0.06	0.032	0.164	0.14	0.036	0.108	0.02	-0.108	0.009	0.079	0.006	-0.014	0.131	0.023	0.032	-0.051	-0.154	-0.091	-0.003	-0.027	0.088	-0.032	-0.21	-0.173	-0.033	-0.048	-0.004	0.375	0.055	0.199	-0.208	0.086	0.144	-0.053	0.023	-0.279	0.124	0.141	0.012	0.143	-0.118	0.053	0.055	-0.09	0.086	0.054
2	0.005	-0.049	0.072	-0.037	0.002	0.035	0.096	-0.118	0.087	-0.088	-0.129	-0.023	0.076	0.044	0.01	0.086	-0.007	-0.049	0.004	-0.08	-0.062	-0.025	-0.049	0.061	-0.044	-0.301	-0.092	0.007	-0.036	-0.023	0.141	-0.145	0.292	-0.149	-0.132	0.069	0.064	-0.015	-0.146	0.153	0.076	-0.002	0.109	-0.014	0.034	0.088	-0.019	0.054	0.02
2	-0.132	-0.109	0.111	-0.028	0.014	0.243	0.085	0.121	0.079	-0.006	-0.07	-0.032	0.083	0.056	0.005	0.11	0.014	-0.031	-0.095	-0.117	-0.053	-0.021	-0.014	0.074	-0.034	-0.435	-0.223	-0.135	-0.089	-0.005	0.372	-0.003	0.245	-0.254	0.002	0.073	-0.029	0.028	-0.253	0.085	0.086	0.03	0.205	-0.09	0.026	0.08	-0.106	0.07	0.079
2	-0.098	-0.009	0.118	-0.032	0.022	0.166	0.103	0.072	0.127	-0.003	-0.118	0.014	0.077	0.002	-0.041	0.144	0.023	-0.031	-0.024	-0.115	-0.1	-0.01	-0.009	0.078	-0.002	-0.187	-0.194	-0.019	-0.031	0.003	0.287	0.03	0.119	-0.187	0.126	0.112	-0.047	0.05	-0.284	0.124	0.114	0.008	0.134	-0.083	0.023	0.056	-0.064	0.035	0.066
2	-0.161	-0.082	0.07	-0.038	0.034	0.234	0.102	0.097	0.152	0.069	-0.077	-0.024	0.108	-0.012	0.023	0.138	-0.004	-0.006	-0.104	-0.11	-0.081	-0.024	-0.033	0.057	-0.039	-0.036	-0.212	-0.105	-0.025	-0.008	0.347	-0.01	0.159	-0.236	0.021	0.087	-0.057	0.039	-0.261	0.186	0.122	0.001	0.016	-0.118	-0.016	0.069	-0.068	0.067	0.07
2	-0.16	-0.125	0.075	-0.024	0.009	0.35	0.12	0.103	0.082	-0.035	-0.09	-0.031	0.094	0.034	0.029	0.126	0.006	-0.082	-0.113	-0.128	-0.067	-0.045	-0.016	0.057	-0.033	-0.323	-0.216	-0.123	-0.086	-0.006	0.434	0.096	0.287	-0.262	0.034	0.077	0.001	0.015	-0.235	0.102	0.092	0.019	0.163	-0.148	0.011	0.083	-0.113	0.076	0.089
2	-0.107	-0.151	0.107	-0.004	0.006	0.243	0.069	0.041	0.105	-0.001	-0.047	-0.025	0.065	0.067	-0.021	0.085	0.027	-0.037	-0.13	-0.097	-0.11	-0.056	-0.069	0.07	-0.049	-0.254	-0.274	-0.085	-0.087	-0.029	0.38	0.061	0.284	-0.244	-0.025	0.066	-0.064	0.073	-0.373	0.121	0.123	-0.003	0.223	-0.032	-0.018	0.106	-0.11	0.024	0.078
2	0.557	0.199	0.105	0.027	0.023	-0.129	0.082	-0.014	0.137	-0.196	0.005	0.081	-0.05	0.356	-0.254	-0.1	0.02	-0.273	0.223	-0.021	-0.026	-0.003	0.018	0.129	0.05	-0.095	0.063	-0.136	0.047	-0.02	-0.303	0.018	-0.131	-0.216	-0.096	0.051	0.052	0.095	-0.105	0.047	0.164	0.044	-0.114	0.057	-0.048	0.093	0.018	0.113	0.086
2	-0.141	0.199	-0.111	0.057	0.007	-0.145	-0.248	0.048	-0.07	0.063	0.028	-0.046	0.064	-0.132	0.049	0.129	-0.068	0.205	0.07	0.086	0.046	0.04	0.009	-0.025	0.028	0.22	0.238	0.021	0.195	0.003	-0.105	0.09	-0.029	0.042	-0.13	0.107	-0.026	0.023	-0.016	0.061	0.098	0.062	-0.224	0.065	0.012	-0.012	0.01	-0.029	0.076
2	-0.15	0.197	-0.115	0.057	0.008	-0.158	-0.264	0.033	-0.065	0.073	0.031	-0.056	0.072	-0.125	0.041	0.116	-0.062	0.203	0.076	0.087	0.046	0.049	0.006	-0.022	0.025	0.221	0.245	0.018	0.191	0.004	-0.121	0.089	-0.029	0.039	-0.106	0.121	-0.025	0.023	-0.037	0.072	0.098	0.067	-0.208	0.06	0.016	-0.013	0.012	-0.024	0.079
2	-0.132	0.19	-0.11	0.057	0.009	-0.157	-0.251	0.04	-0.067	0.081	0.03	-0.059	0.069	-0.117	0.04	0.118	-0.063	0.207	0.074	0.088	0.045	0.046	0.005	-0.025	0.024	0.216	0.246	0.026	0.191	0.004	-0.1	0.092	-0.024	0.043	-0.126	0.113	-0.026	0.025	-0.014	0.067	0.099	0.064	-0.219	0.064	0.013	-0.011	0.011	-0.027	0.078
2	-0.011	0.272	-0.068	-0.042	0.013	0.11	-0.073	0.047	-0.058	-0.024	-0.099	0.162	0.051	-0.134	-0.007	0.043	0.028	-0.033	0.045	-0.025	0.004	0.06	-0.043	0.017	-0.016	-0.207	0.048	-0.029	0.119	-0.021	0.015	-0.101	-0.034	0.111	-0.076	0.091	0.054	0.006	-0.147	0.183	0.106	-0.013	0.03	-0.048	0.025	-0.053	0.004	-0.037	0.045
2	0.152	0.338	-0.082	0.024	0	-0.015	0.12	-0.139	-0.08	0.056	0.033	0.028	0.031	-0.198	-0.027	0.095	-0.062	0.294	0.23	0.019	0.038	0.069	-0.021	0.029	0.012	0.064	0.004	0.065	0	-0.041	0.097	0.202	0.048	-0.005	0.028	0.293	-0.013	0.028	0.023	0.172	0.131	0.022	-0.135	-0.179	0.14	0.012	-0.009	0.058	0.071
2	-0.046	0.202	-0.129	0.023	0.008	-0.135	-0.199	-0.019	-0.143	-0.077	-0.057	0.003	0.052	-0.061	0.071	0.104	-0.074	0.159	-0.017	0.05	0.064	0.06	0.015	-0.025	0.034	0.31	0.238	0.022	0.208	-0.028	-0.108	0.107	-0.027	0.063	-0.097	0.077	-0.013	0.008	0.014	0.092	0.058	0.062	-0.273	0.053	-0.01	-0.02	0.011	-0.036	0.06
2	-0.163	0.155	-0.131	0.028	-0.001	-0.103	-0.26	0.123	-0.081	0.11	0.018	-0.061	0.083	-0.116	0.1	0.143	-0.061	0.211	0.023	0.112	0.049	0.017	0.019	-0.009	0.034	0.179	0.226	0.015	0.168	-0.012	-0.062	0.11	-0.003	-0.009	-0.072	0.088	-0.026	0.039	-0.006	0.083	0.097	0.064	-0.188	0.029	-0.003	-0.004	-0.024	-0.004	0.08
2	-0.186	0.159	-0.127	0.037	-0.004	-0.12	-0.244	0.104	-0.09	0.109	0.019	-0.058	0.082	-0.116	0.093	0.137	-0.058	0.21	0.03	0.111	0.052	0.023	0.021	-0.015	0.034	0.16	0.229	0.026	0.179	-0.014	-0.076	0.108	-0.029	-0.018	-0.075	0.083	-0.022	0.038	-0.002	0.081	0.095	0.066	-0.192	0.035	-0.004	0	-0.02	-0.006	0.074
2	-0.279	0.175	-0.083	-0.055	0.044	0.076	-0.025	0.106	0.011	0.4	0.038	-0.1	-0.018	-0.039	-0.045	-0.025	-0.039	0.267	0.019	0.002	-0.024	0.085	-0.009	0.139	0.01	0.034	0.022	0.046	-0.032	-0.038	-0.078	0.035	-0.006	0.013	0.03	0.094	-0.069	-0.008	0.091	0.026	0.026	0.029	-0.084	-0.119	-0.01	-0.106	-0.103	0.039	0.015
2	0.124	0.304	-0.153	0.068	0.015	-0.279	-0.17	0.01	-0.046	-0.139	-0.008	0.106	0.052	-0.14	0.11	0.146	-0.059	0.239	0.102	0.078	0.036	0.081	-0.014	-0.016	0.01	0.466	0.296	0.048	0.187	-0.04	-0.184	0.11	-0.014	0.067	-0.146	0.096	0.036	-0.01	-0.021	0.166	0.116	0.064	-0.264	0.109	-0.025	-0.023	-0.01	-0.019	0.1
2	0.021	0.275	-0.113	0.021	0.018	-0.27	-0.203	-0.002	-0.008	-0.214	-0.017	0.045	0.037	-0.175	0.108	0.141	-0.068	0.162	0.061	0.04	0.049	0.095	-0.023	-0.005	0.032	0.553	0.245	0.058	0.149	-0.026	-0.16	-0.009	-0.017	0.018	-0.245	0.153	0.022	0.003	-0.041	0.131	0.088	0.045	-0.236	0.035	0.03	0.014	-0.025	-0.033	0.061
2	-0.05	0.239	-0.101	-0.062	0.009	-0.162	-0.248	0.161	-0.083	-0.056	0.074	-0.042	0.05	-0.16	0.028	0.111	-0.11	0.305	-0.02	0.177	0.142	-0.007	0.006	-0.008	0.056	0.461	0.243	0.016	0.105	-0.038	-0.332	0.183	-0.047	0	-0.127	0.127	-0.09	-0.006	0.077	0.048	0.016	0.086	-0.199	0.058	-0.026	0	-0.014	-0.076	0.07
2	0.048	0.202	-0.105	0.044	0.031	-0.178	-0.316	0.013	-0.018	-0.065	0.017	-0.024	0.032	-0.175	0.03	0.148	-0.059	0.163	0.004	0.133	0.067	0.005	-0.02	0.006	0.048	0.291	0.254	0.002	0.138	0.013	-0.18	0.039	-0.012	0.062	-0.122	0.031	0.007	-0.011	-0.076	0.008	0.069	0.084	-0.141	0.007	-0.012	-0.011	0.052	-0.07	0.081
2	-0.191	0.238	-0.169	0.057	0.015	-0.231	-0.135	-0.039	-0.098	0.007	0.012	0.058	0.049	-0.105	0.108	0.171	-0.071	0.241	0.099	0.108	0.049	0.024	-0.04	-0.018	0.001	0.141	0.24	0.031	0.15	-0.034	-0.069	0.152	0.041	-0.003	-0.035	0.051	-0.027	0.026	-0.01	0.1	0.085	0.075	-0.211	0.071	-0.012	0.008	-0.011	-0.019	0.105
2	-0.015	0.218	-0.141	0.034	-0.006	-0.163	-0.218	-0.021	-0.069	-0.055	0.017	0.054	0.029	-0.107	0.07	0.138	-0.077	0.179	0.052	0.065	0.077	0.003	0.051	-0.036	0.071	0.274	0.2	0.053	0.225	-0.038	-0.083	0.152	-0.041	0.009	-0.061	0.097	0.044	0.035	0.014	0.12	0.106	0.062	-0.252	0.064	-0.024	-0.007	-0.076	-0.013	0.068
2	-0.067	0.211	-0.12	0.052	0.004	-0.157	-0.289	0.089	-0.062	0.02	0.014	-0.045	0.075	-0.131	0.098	0.146	-0.067	0.176	0.064	0.085	0.053	0.058	0.005	-0.02	0.027	0.287	0.248	0.019	0.185	-0.009	-0.155	0.069	-0.05	0.037	-0.159	0.084	-0.023	0.016	-0.032	0.068	0.088	0.067	-0.27	0.049	-0.018	-0.014	0.025	-0.014	0.076
2	-0.137	0.179	-0.134	0.051	-0.006	-0.145	-0.25	0.068	-0.084	0.06	0.004	-0.055	0.079	-0.124	0.06	0.122	-0.062	0.199	0.051	0.085	0.053	0.029	0.019	-0.019	0.042	0.231	0.237	0.01	0.187	-0.006	-0.103	0.065	-0.04	0.047	-0.103	0.086	-0.018	0.028	-0.019	0.077	0.096	0.087	-0.208	0.048	0	-0.01	0.013	-0.02	0.077
2	0.012	0.178	-0.135	0.024	0.012	-0.201	-0.196	0.062	-0.097	0.002	0.007	-0.03	0.041	-0.12	0.092	0.131	-0.082	0.183	0.008	0.089	0.074	0.054	-0.014	-0.019	0.035	0.444	0.282	0.042	0.189	-0.011	-0.255	0.121	-0.1	0.069	-0.179	0.119	0.011	-0.009	-0.04	0.067	0.083	0.051	-0.309	0.081	0.021	-0.012	0.007	-0.057	0.072
2	0.079	0.096	-0.047	-0.087	0.011	-0.117	0.001	0.018	-0.105	0.088	-0.129	-0.066	0.05	-0.062	0.03	0.04	0.017	0.249	-0.118	-0.127	0.03	0.085	-0.05	0.039	-0.047	0.054	-0.035	-0.014	-0.063	0.015	0.041	-0.079	0.188	0.081	-0.264	0.086	-0.055	-0.001	-0.068	0.075	0.035	-0.007	-0.067	0.054	0.081	0.034	0.158	-0.037	-0.005
2	0.069	0.19	-0.005	0.146	-0.013	-0.296	0.022	-0.278	0.033	-0.047	-0.105	0.011	0.015	-0.073	0.031	0.067	-0.053	-0.078	0.159	-0.093	-0.027	-0.047	-0.067	0.04	-0.04	0.257	0.061	0.085	0.046	-0.014	-0.015	0.027	-0.108	0.107	-0.138	0.057	0.008	-0.05	-0.145	0.068	-0.006	0.056	-0.074	0.039	0.033	-0.026	0.003	0.069	0.072
2	0.106	0.207	-0.011	0.151	-0.007	-0.314	0.034	-0.301	0.032	-0.042	-0.106	0.013	0.014	-0.067	0.03	0.061	-0.047	-0.09	0.163	-0.103	-0.02	-0.044	-0.075	0.04	-0.042	0.209	0.072	0.081	0.038	-0.016	-0.01	0.029	-0.101	0.114	-0.123	0.064	0.028	-0.05	-0.143	0.07	-0.007	0.055	-0.036	0.019	0.03	-0.023	-0.009	0.077	0.073
2	0.06	0.137	-0.006	0.113	0.009	-0.265	-0.011	-0.289	0.051	-0.165	-0.103	0.043	0.025	-0.145	0.09	0.136	-0.071	-0.084	0.11	-0.079	-0.024	-0.055	-0.06	0.046	-0.037	0.305	0.007	0.047	0.008	-0.004	0.015	-0.006	-0.176	0.136	-0.175	0.034	-0.011	-0.085	-0.135	0.028	-0.024	0.062	-0.035	-0.054	0.001	-0.029	0.027	0.067	0.059
2	0.061	0.195	0.011	0.161	-0.003	-0.315	0.014	-0.284	0.03	-0.055	-0.087	0.023	0.015	-0.087	0.028	0.079	-0.06	-0.092	0.174	-0.082	-0.028	-0.042	-0.076	0.035	-0.043	0.269	0.033	0.081	0.058	-0.004	-0.001	-0.005	-0.123	0.119	-0.137	0.054	0.005	-0.041	-0.146	0.032	-0.017	0.062	-0.087	0.022	0.05	-0.034	0.021	0.06	0.057
2	0.057	0.179	-0.007	0.037	-0.019	-0.205	-0.012	-0.121	0.022	-0.102	-0.082	0.053	-0.044	-0.078	0.137	0.109	-0.099	0.04	0.132	-0.047	-0.003	-0.132	-0.062	0.045	0.002	0.132	0.057	0.077	0.023	0.005	0.07	0.092	-0.042	0.157	-0.136	0.089	0.054	-0.073	-0.229	0.03	-0.024	0.049	-0.06	-0.1	0.018	-0.036	-0.017	0.077	0.075
2	-0.022	0.194	-0.001	0.084	-0.002	-0.292	-0.072	-0.17	0.063	-0.076	-0.086	0.049	-0.026	0.021	0.093	0.049	-0.089	0.046	0.186	-0.07	-0.053	-0.079	-0.072	0.034	0.003	-0.037	0.046	0.092	0.034	-0.015	0.045	0.09	-0.001	0.14	-0.029	0.103	0.035	-0.059	-0.187	0.046	-0.018	0.045	-0.002	-0.032	0.064	-0.029	-0.023	0.061	0.055
2	0.155	0.18	-0.009	0.161	-0.012	-0.359	0.046	-0.332	0.025	-0.054	-0.126	0.021	0.032	-0.072	0.02	0.052	-0.047	-0.127	0.167	-0.092	-0.019	-0.034	-0.068	0.041	-0.036	0.339	0.008	0.079	0.033	-0.002	0.015	0.033	-0.104	0.117	-0.159	0.067	-0.008	-0.057	-0.141	0.063	-0.016	0.056	-0.113	0.001	0.027	-0.033	0.018	0.077	0.073
2	0.126	0.138	0.029	0.056	-0.035	-0.307	-0.097	-0.223	0.025	-0.036	-0.093	-0.002	0.001	-0.008	0.1	0.063	-0.059	0.094	0.169	-0.082	-0.013	-0.116	-0.082	0.055	-0.003	0.149	0.031	0.026	-0.002	-0.02	0.208	0.046	0.023	0.117	-0.09	0.117	0.007	-0.074	-0.223	0.038	-0.033	0.028	0.024	-0.077	0.068	-0.04	0.005	0.076	0.055
2	0.367	0.316	0.006	0.116	0.008	-0.418	-0.099	-0.28	0.128	-0.332	-0.134	0.059	-0.055	-0.121	0.077	0.046	-0.072	-0.125	0.208	-0.094	-0.069	-0.05	-0.083	0.1	-0.039	0.282	0.077	0.094	0.098	-0.017	-0.161	0.016	-0.1	0.181	-0.273	0.122	-0.013	-0.098	-0.116	0.068	-0.084	0.044	-0.12	0.055	0.046	-0.076	0.015	0.007	0.031
2	0.083	0.189	0.007	0.17	-0.005	-0.318	0.005	-0.296	0.046	-0.073	-0.092	0.021	0.018	-0.076	0.032	0.075	-0.067	-0.106	0.171	-0.079	-0.038	-0.028	-0.073	0.031	-0.056	0.27	0.031	0.082	0.058	-0.004	0.013	0.025	-0.113	0.123	-0.175	0.06	0.012	-0.048	-0.135	0.061	-0.014	0.054	-0.106	0.025	0.041	-0.032	0.022	0.065	0.058
2	0.128	0.161	0.008	0.144	-0.007	-0.377	0.03	-0.285	0.019	-0.103	-0.168	0.003	-0.003	0.064	0.072	0.077	-0.053	-0.123	0.195	-0.119	-0.003	-0.06	-0.078	0.032	-0.019	0.354	0.06	0.083	0.022	-0.029	-0.07	0.072	-0.152	0.085	-0.049	0.098	0.004	-0.027	-0.099	0.075	-0.024	0.06	0.058	0.087	0.071	-0.003	-0.008	0.075	0.059
2	-0.172	0.16	-0.004	0.125	-0.02	-0.419	-0.089	-0.233	0.051	-0.06	-0.099	-0.01	0.018	-0.042	-0.004	0.075	-0.072	0.036	0.202	-0.003	-0.006	-0.082	-0.091	0	-0.016	0.503	0.041	0.062	0.151	0.007	0.006	0.102	-0.236	0.165	-0.086	0.119	0.049	-0.083	0.032	-0.026	-0.099	0.081	-0.11	-0.066	0.029	-0.059	0.081	0.057	0.037
2	-0.037	-0.063	0.036	-0.058	0.024	0.199	0.073	-0.082	0.147	0.122	-0.092	-0.038	0.068	-0.013	0.05	0.071	0.047	-0.206	-0.051	-0.055	-0.086	0.017	0.012	0.091	-0.065	-0.024	-0.143	-0.071	-0.261	-0.015	0.047	0.025	0.073	-0.226	-0.199	-0.039	-0.303	0.182	-0.161	0.127	0.17	0.052	0.049	-0.084	-0.1	0.107	-0.004	0.027	0.129
2	-0.056	0.141	0.177	-0.084	0.037	0.335	0.156	0.239	0.043	0.397	0.074	-0.147	0.073	-0.15	0.054	0.066	-0.025	0.024	-0.009	-0.024	-0.076	0.154	0.08	0.121	-0.01	0.502	0.026	0.095	0.061	0.064	0.234	0.471	-0.184	0.234	0.227	-0.001	-0.105	0.17	-0.01	0.25	0.228	-0.052	0.183	0.083	-0.005	0.093	-0.213	0.026	0.063
2	-0.066	-0.044	0.139	-0.285	0.042	0.277	0.083	0.07	0.037	0.153	-0.031	-0.216	0.043	-0.176	0.206	0.187	-0.087	0.371	-0.173	0.036	-0.025	0.053	0.052	0.013	-0.011	0.449	-0.049	0.13	-0.348	0.002	0.32	0.51	0.165	0.112	0.06	-0.089	-0.193	0.08	-0.085	0.152	0.214	0	0.293	-0.052	-0.144	0	-0.262	-0.003	0.064
2	-0.255	0.128	-0.041	-0.091	-0.063	-0.033	-0.051	0.083	-0.158	0.11	0	-0.02	-0.006	0.065	0.012	0.07	-0.009	0.285	-0.053	-0.016	0.041	-0.092	-0.025	0.015	0.077	0.508	-0.155	-0.035	0.227	0.033	-0.014	-0.233	-0.035	0.077	-0.248	0.179	0.206	-0.099	0.058	0.089	0.017	-0.008	-0.157	-0.016	0.189	-0.184	-0.021	-0.031	-0.089
2	-0.208	0.142	-0.018	-0.059	-0.046	-0.031	-0.039	0.077	-0.152	0.103	-0.01	0.027	-0.016	0.142	0.014	0.092	-0.039	0.225	-0.036	-0.023	0.042	-0.057	-0.029	0.012	0.066	0.408	-0.15	-0.039	0.21	0.043	0.036	-0.237	-0.024	0.112	-0.23	0.14	0.186	-0.106	0.137	0.096	0.036	-0.028	-0.177	-0.036	0.141	-0.166	0.013	-0.031	-0.08
2	-0.255	0.132	-0.026	-0.093	-0.063	-0.033	-0.067	0.069	-0.144	0.122	0.014	-0.02	-0.012	0.092	0.02	0.057	-0.008	0.292	-0.051	-0.011	0.04	-0.106	-0.029	0.006	0.083	0.488	-0.152	-0.02	0.228	0.029	-0.016	-0.249	-0.037	0.096	-0.241	0.193	0.21	-0.104	0.053	0.093	0.022	0.001	-0.157	-0.015	0.194	-0.184	-0.02	-0.034	-0.097
2	-0.723	0.218	-0.097	-0.055	-0.037	-0.183	-0.089	0.184	-0.188	0.046	-0.037	-0.054	0.076	-0.02	0.053	0.09	0.016	0.309	0.193	0.032	0.013	-0.141	-0.059	0.013	0.032	-0.009	-0.06	0.032	0.102	-0.031	-0.11	-0.137	-0.137	0.026	-0.223	0.131	0.085	-0.051	0.231	0.117	-0.033	0.09	-0.061	-0.062	0.006	-0.081	-0.062	-0.064	0.002
2	-0.54	0.123	-0.065	-0.059	-0.034	-0.214	-0.118	0.024	-0.147	0.021	-0.076	0.023	-0.025	0.063	0.045	0.155	-0.068	0.217	-0.049	-0.069	0.028	-0.051	-0.04	0.02	0.091	0.125	-0.193	-0.056	0.169	0.029	-0.098	-0.317	0.017	0.093	-0.239	0.096	0.135	-0.09	0.149	0.07	0.008	-0.037	-0.152	-0.075	0.109	-0.164	0.012	-0.016	-0.037
2	-0.291	0.049	-0.071	-0.106	-0.043	-0.08	-0.08	-0.052	-0.12	-0.012	0.039	-0.068	0.105	-0.015	-0.004	0.064	0.013	0.223	-0.03	0.065	0.094	-0.056	-0.051	-0.02	0.017	0.136	-0.196	0.031	0.174	0.016	0.225	-0.127	0.163	0.071	-0.058	0.129	0.156	-0.093	0.154	0.122	0.124	0.002	-0.04	0.047	0.117	-0.194	-0.005	0.032	0.003
2	-0.31	0.144	-0.042	-0.08	-0.061	-0.013	-0.067	0.077	-0.165	0.108	0.011	-0.012	-0.003	0.06	0.015	0.078	-0.013	0.283	-0.031	-0.015	0.04	-0.1	-0.037	0.013	0.07	0.495	-0.133	-0.045	0.23	0.038	0.012	-0.236	-0.01	0.072	-0.255	0.175	0.217	-0.108	0.065	0.093	0.02	-0.017	-0.163	0.006	0.181	-0.19	-0.013	-0.043	-0.088
2	-0.217	0.139	-0.025	-0.028	-0.045	-0.011	-0.064	0.092	-0.139	0.097	-0.004	0.029	-0.012	0.127	0.013	0.08	-0.034	0.248	-0.023	-0.005	0.036	-0.059	-0.031	0.006	0.06	0.423	-0.154	-0.044	0.208	0.042	0.04	-0.239	-0.028	0.103	-0.246	0.155	0.186	-0.093	0.125	0.078	0.027	-0.029	-0.206	-0.046	0.172	-0.164	0.026	-0.031	-0.08
2	-0.415	0.099	0.019	-0.008	-0.041	-0.197	-0.116	0.07	-0.159	0.043	0.016	0.051	-0.005	0.107	0.059	0.153	-0.042	0.194	-0.006	-0.108	0.04	-0.047	-0.054	0.024	0.05	0.221	-0.133	-0.128	0.189	0.057	-0.085	-0.247	0.034	0.044	-0.164	0.114	0.177	-0.09	0.087	0.105	0.097	-0.044	-0.22	-0.077	0.085	-0.152	0.069	0.025	-0.104
2	-0.484	0.193	-0.055	-0.085	0.019	0.221	-0.146	0.118	-0.03	-0.228	-0.039	0.022	-0.095	-0.151	0.138	0.123	-0.039	-0.056	-0.068	-0.06	-0.042	-0.036	-0.006	-0.016	-0.026	-0.237	0.04	0.005	0.012	-0.085	-0.164	-0.176	0.056	-0.004	-0.245	0.135	0.063	0.028	-0.085	0.221	0.129	0.014	-0.16	0.068	0.099	0.043	0.038	0.01	0.072
2	-0.419	0.142	-0.019	-0.079	-0.036	-0.335	-0.117	-0.166	-0.053	0.126	0.054	0.018	0.052	0.136	0.022	0.074	-0.017	0.216	-0.082	-0.034	0.053	-0.072	-0.05	-0.02	0.047	0.032	-0.103	-0.011	0.055	0.011	-0.141	-0.242	0.025	0.078	-0.187	0.085	0.028	-0.074	0.106	0.024	-0.01	0.02	-0.044	0.078	0.104	-0.15	-0.05	-0.028	-0.015
2	-0.259	0.101	-0.108	-0.136	-0.032	-0.062	-0.126	0.076	-0.128	0.189	-0.063	-0.048	0.037	0.145	0.016	0.065	-0.031	0.182	-0.083	-0.035	0.067	0.023	-0.07	0.017	0.02	0.29	-0.183	-0.034	0.155	0.042	0.147	-0.263	0.086	0.185	-0.176	0.097	0.162	-0.084	0.15	0.077	0.017	0.051	-0.138	-0.032	0.106	-0.217	0.035	-0.018	0.018
2	-0.497	0.176	-0.073	-0.13	-0.016	0.049	0.04	0.259	-0.185	0.032	-0.108	-0.138	0.064	-0.058	0.071	0.084	0.011	0.2	0.069	0.016	-0.019	-0.025	0.046	0.001	0.079	0.032	-0.136	0.033	0.166	0	0.043	-0.126	-0.072	0.064	-0.192	0.002	0.035	0.006	0.231	0.125	0.014	0.059	-0.237	0.02	-0.072	-0.135	-0.023	0.017	0.054
2	0.187	-0.238	-0.056	0.01	-0.016	0.064	-0.125	-0.101	0.223	0.046	0.074	-0.07	-0.108	0.028	-0.071	-0.125	0.066	0.002	-0.013	-0.045	-0.137	0.067	-0.027	0.151	0.079	-0.315	-0.137	0.064	-0.003	0.033	-0.017	0.263	-0.016	-0.059	0.193	-0.052	-0.159	0.085	-0.026	-0.017	0.023	-0.042	0.017	-0.111	-0.151	0.02	-0.069	0.144	0.009
2	-0.259	0.003	-0.049	-0.115	-0.027	-0.047	0.019	-0.037	-0.086	0.025	0.03	-0.102	0.074	-0.041	0.063	0.096	-0.004	0.184	-0.023	0.033	0.093	-0.033	-0.068	-0.008	-0.008	0.26	-0.152	0.049	0.197	0.021	0.193	-0.135	0.042	0.172	-0.267	0.122	0.261	-0.135	0.138	0.176	0.132	0.04	-0.118	0.023	0.133	-0.22	-0.001	0.028	-0.013
2	-0.652	0.171	-0.037	-0.05	-0.058	-0.201	-0.103	0.106	-0.149	0.02	0.036	0.065	-0.02	0.009	-0.007	0.081	0.014	0.272	0	-0.017	0.035	-0.077	-0.051	0.03	0.055	0.177	-0.181	-0.087	0.131	0.004	-0.087	-0.272	0.101	0.063	-0.289	0.11	0.149	-0.086	0.076	0.064	0.113	-0.047	-0.162	-0.06	0.126	-0.147	0.017	-0.008	-0.054
2	-0.453	0.129	0.006	-0.111	-0.034	-0.213	-0.032	0.093	-0.139	0.064	-0.003	0.013	0.005	0.1	0.007	0.057	-0.005	0.302	-0.06	-0.056	0.019	-0.086	-0.03	0.024	0.096	0.059	-0.211	-0.093	0.164	0.016	-0.104	-0.321	0.054	0.029	-0.241	0.166	0.144	-0.068	0.026	0.043	0.009	-0.052	-0.135	-0.118	0.118	-0.098	0.038	0.03	-0.051
2	-0.41	0.236	-0.031	-0.021	-0.036	-0.125	0.041	-0.104	-0.104	0.22	0.002	0.044	0.006	0.195	0.096	0.136	-0.051	0.264	-0.046	-0.044	0.017	-0.151	-0.038	0.022	0.015	0.291	-0.012	0.087	0.059	0.019	-0.1	-0.124	0.001	0.137	-0.192	0.172	0.092	-0.052	0.088	0.076	0.012	0.025	0.005	0.007	0.076	-0.149	-0.057	-0.052	-0.026
2	-0.515	0.127	0.004	-0.037	-0.045	-0.214	-0.068	0.132	-0.141	0.035	-0.014	0.03	0.006	0.13	0.004	0.084	-0.013	0.252	-0.021	-0.048	0.034	-0.086	-0.043	0.026	0.077	0.177	-0.154	-0.087	0.19	0.022	-0.073	-0.329	0.08	0.064	-0.284	0.11	0.187	-0.082	0.078	0.062	0.05	-0.048	-0.195	-0.033	0.114	-0.138	0.019	-0.003	-0.068
2	-0.072	0.073	-0.028	-0.006	0.026	0.432	-0.035	0.05	0.202	0.024	-0.037	0.002	0.012	-0.116	-0.042	-0.02	-0.017	-0.204	-0.076	-0.088	-0.024	0.108	0.04	0.011	-0.024	0.191	-0.063	0.061	-0.058	-0.026	0.074	0.157	0.121	0.041	-0.165	0.033	0.086	-0.016	-0.206	0.115	0.116	0.009	-0.252	-0.112	-0.089	0.027	0.029	0.082	0.113
2	-0.234	0.034	-0.029	-0.153	0.013	0.404	-0.157	0.129	0.128	-0.143	-0.06	-0.052	-0.107	-0.083	-0.071	-0.054	0.022	-0.097	-0.14	-0.157	-0.036	-0.009	0.098	-0.007	0.096	0.137	0.081	0.038	-0.013	0.013	-0.004	0.238	-0.002	0.201	-0.334	-0.043	0.16	0.01	-0.222	0.193	0.194	-0.003	-0.297	-0.032	-0.113	-0.003	0.058	-0.064	0.125
2	-0.604	0.131	0.039	-0.095	-0.048	-0.072	-0.098	0.173	-0.28	-0.001	0.136	0.032	0.056	0.014	0.045	0.09	-0.028	0.229	0	0.042	0.106	-0.14	-0.05	0.004	0.093	0.133	-0.291	-0.08	0.163	0.044	-0.028	-0.365	0.068	0.04	-0.335	0.141	0.128	-0.056	0.052	0.086	0.121	-0.052	-0.173	-0.146	0.127	-0.14	0.057	0.008	-0.078
2	-0.478	0.133	0.106	-0.055	-0.041	-0.179	-0.121	0.184	-0.171	0.109	0.1	-0.009	-0.021	0.066	0.054	0.109	-0.035	0.157	-0.01	-0.001	0.069	0.008	-0.066	-0.03	0.029	0.112	-0.178	-0.119	0.227	0.035	-0.107	-0.292	-0.004	0.065	-0.366	0.079	0.196	-0.136	-0.023	0.058	0.147	-0.042	-0.306	-0.08	0.041	-0.165	0.007	0.012	-0.06
2	-0.504	0.108	0.024	-0.012	0	-0.094	-0.076	0.159	-0.128	-0.027	0.041	0.083	-0.012	0.041	0.078	0.143	0.003	0.054	-0.012	-0.044	-0.002	-0.024	-0.057	-0.001	0.048	0.094	-0.204	-0.089	0.193	0.041	-0.098	-0.178	0.008	0.031	-0.182	0.144	0.061	-0.114	-0.02	0.118	0.119	-0.055	-0.151	-0.066	0.101	-0.176	0.005	-0.002	-0.052
2	-0.506	0.099	-0.039	-0.092	-0.046	-0.153	-0.08	0.105	-0.186	0.019	-0.014	0.029	-0.019	0.048	-0.016	0.068	-0.015	0.315	-0.059	-0.026	0.018	-0.096	-0.016	0.013	0.093	0.171	-0.17	-0.051	0.182	0.027	-0.055	-0.318	0.047	0.075	-0.289	0.143	0.171	-0.061	0.065	0.062	0.015	-0.027	-0.167	-0.063	0.153	-0.144	0.024	-0.012	-0.065
2	-0.705	0.082	-0.019	-0.033	-0.029	-0.065	-0.117	0.194	-0.193	0.088	0.11	0.036	-0.02	0.07	0.039	0.122	-0.03	0.22	0.015	0	0.015	-0.096	-0.077	0.005	0.05	0.117	-0.158	-0.122	0.246	0.058	-0.076	-0.207	-0.03	0.029	-0.206	0.124	0.203	-0.128	0.026	0.12	0.136	-0.116	-0.199	0.005	0.121	-0.161	0.022	-0.036	-0.042
2	-0.391	0.119	-0.046	-0.076	-0.053	-0.109	-0.084	0.15	-0.157	-0.004	-0.045	0.013	-0.006	0.064	-0.019	0.086	-0.032	0.249	-0.048	-0.059	0.044	-0.053	-0.025	0.026	0.093	0.3	-0.165	-0.06	0.216	0.021	-0.019	-0.296	0.01	0.092	-0.304	0.111	0.205	-0.08	0.088	0.078	0.036	-0.039	-0.196	0.005	0.13	-0.159	0.002	-0.01	-0.063
2	-0.17	0.006	0.104	-0.131	0.028	0.209	-0.063	0.083	0.05	0.032	0.062	-0.051	0.038	-0.243	0.079	0.174	-0.03	0.097	-0.053	-0.033	-0.002	-0.139	0.043	-0.016	0.026	0.055	-0.184	0.111	-0.187	-0.021	0.185	0.463	0.084	0.002	-0.053	-0.05	-0.049	-0.042	0.089	0.038	0.061	0	0.156	-0.198	-0.124	-0.053	-0.142	0.048	0.043
2	-0.291	0.044	0.043	-0.019	0.018	0.17	-0.074	0.095	0.049	0.153	0.105	-0.014	0.015	-0.162	0.039	0.134	-0.041	0.148	0.069	0.001	-0.004	-0.11	-0.023	-0.024	-0.018	-0.04	-0.076	0.097	-0.135	0.001	0.262	0.458	0.072	-0.015	-0.081	0.075	0.037	-0.025	0.089	0.088	0.096	-0.032	0.108	-0.248	-0.067	-0.042	-0.138	0.063	0.038
2	-0.296	0.064	0.037	-0.034	0.036	0.206	-0.034	0.075	0.026	0.097	0.026	-0.002	0.045	-0.171	0.093	0.156	-0.047	0.145	0.037	-0.056	-0.003	-0.106	-0.005	-0.03	-0.025	0.079	-0.064	0.154	-0.151	-0.024	0.191	0.427	0.03	-0.028	-0.01	0.022	0.031	-0.022	0.042	0.134	0.138	-0.023	0.155	-0.227	-0.077	-0.018	-0.2	0.05	0.014
2	-0.322	0.087	0.019	0.006	0.012	0.142	-0.066	0.052	0.025	0.112	0.107	0.006	0.035	-0.189	0.063	0.178	-0.061	0.095	0.086	0.005	0.006	-0.112	-0.04	-0.039	-0.006	0.034	-0.088	0.082	-0.11	0.001	0.279	0.482	0.039	-0.015	-0.065	0.048	0.068	-0.067	0.157	0.058	0.072	-0.027	0.088	-0.281	-0.045	-0.057	-0.154	0.066	0.019
2	-0.403	0.071	-0.054	0.159	0.006	0.198	-0.133	0.095	0.039	0.047	0.193	0.151	-0.019	-0.169	-0.026	0.108	-0.021	0	0.181	-0.007	-0.013	-0.28	-0.071	-0.086	0.016	-0.45	-0.053	0.042	-0.034	-0.007	0.08	0.363	0.013	-0.125	-0.198	0.194	0.233	-0.165	0.226	-0.017	-0.046	-0.033	0.166	-0.444	0.05	-0.056	-0.074	0.106	-0.01
2	-0.403	0.071	-0.054	0.159	0.006	0.198	-0.133	0.095	0.039	0.047	0.193	0.151	-0.019	-0.169	-0.026	0.108	-0.021	0	0.181	-0.007	-0.013	-0.28	-0.071	-0.086	0.016	-0.45	-0.053	0.042	-0.034	-0.007	0.08	0.363	0.013	-0.125	-0.198	0.194	0.233	-0.165	0.226	-0.017	-0.046	-0.033	0.166	-0.444	0.05	-0.056	-0.074	0.106	-0.01
2	-0.403	0.071	-0.054	0.159	0.006	0.198	-0.133	0.095	0.039	0.047	0.193	0.151	-0.019	-0.169	-0.026	0.108	-0.021	0	0.181	-0.007	-0.013	-0.28	-0.071	-0.086	0.016	-0.45	-0.053	0.042	-0.034	-0.007	0.08	0.363	0.013	-0.125	-0.198	0.194	0.233	-0.165	0.226	-0.017	-0.046	-0.033	0.166	-0.444	0.05	-0.056	-0.074	0.106	-0.01
2	-0.403	0.071	-0.054	0.159	0.006	0.198	-0.133	0.095	0.039	0.047	0.193	0.151	-0.019	-0.169	-0.026	0.108	-0.021	0	0.181	-0.007	-0.013	-0.28	-0.071	-0.086	0.016	-0.45	-0.053	0.042	-0.034	-0.007	0.08	0.363	0.013	-0.125	-0.198	0.194	0.233	-0.165	0.226	-0.017	-0.046	-0.033	0.166	-0.444	0.05	-0.056	-0.074	0.106	-0.01
2	-0.403	0.071	-0.054	0.159	0.006	0.198	-0.133	0.095	0.039	0.047	0.193	0.151	-0.019	-0.169	-0.026	0.108	-0.021	0	0.181	-0.007	-0.013	-0.28	-0.071	-0.086	0.016	-0.45	-0.053	0.042	-0.034	-0.007	0.08	0.363	0.013	-0.125	-0.198	0.194	0.233	-0.165	0.226	-0.017	-0.046	-0.033	0.166	-0.444	0.05	-0.056	-0.074	0.106	-0.01
2	-0.403	0.071	-0.054	0.159	0.006	0.198	-0.133	0.095	0.039	0.047	0.193	0.151	-0.019	-0.169	-0.026	0.108	-0.021	0	0.181	-0.007	-0.013	-0.28	-0.071	-0.086	0.016	-0.45	-0.053	0.042	-0.034	-0.007	0.08	0.363	0.013	-0.125	-0.198	0.194	0.233	-0.165	0.226	-0.017	-0.046	-0.033	0.166	-0.444	0.05	-0.056	-0.074	0.106	-0.01
2	-0.403	0.071	-0.054	0.159	0.006	0.198	-0.133	0.095	0.039	0.047	0.193	0.151	-0.019	-0.169	-0.026	0.108	-0.021	0	0.181	-0.007	-0.013	-0.28	-0.071	-0.086	0.016	-0.45	-0.053	0.042	-0.034	-0.007	0.08	0.363	0.013	-0.125	-0.198	0.194	0.233	-0.165	0.226	-0.017	-0.046	-0.033	0.166	-0.444	0.05	-0.056	-0.074	0.106	-0.01
2	-0.353	-0.14	0.097	-0.053	0.017	0.245	-0.082	0.108	-0.009	0.123	0.096	-0.015	0.025	-0.268	0.034	0.199	-0.02	0.145	-0.024	-0.089	0.062	-0.231	-0.035	-0.013	0	-0.069	-0.245	0.004	-0.15	-0.005	0.217	0.347	0.102	-0.069	-0.069	-0.031	0.004	-0.093	0.213	0.045	0.144	-0.08	0.095	-0.252	-0.082	-0.076	-0.077	-0.003	0.056
2	-0.279	0.073	0.035	-0.028	0.02	0.174	-0.051	0.092	0.026	0.131	0.067	0	0.022	-0.18	0.068	0.148	-0.06	0.171	0.048	-0.019	0.011	-0.112	-0.017	-0.025	-0.015	-0.014	-0.097	0.093	-0.148	-0.011	0.245	0.462	0.076	-0.021	-0.072	0.065	0.017	-0.024	0.075	0.086	0.096	-0.036	0.117	-0.272	-0.073	-0.041	-0.154	0.086	0.042
2	-0.285	0.081	0.024	-0.038	0.017	0.159	-0.065	0.088	0.024	0.114	0.1	-0.012	0.032	-0.18	0.073	0.165	-0.057	0.156	0.065	0.004	0.003	-0.111	-0.018	-0.029	-0.004	-0.01	-0.073	0.104	-0.137	0.001	0.278	0.47	0.083	-0.018	-0.07	0.074	0.049	-0.049	0.105	0.081	0.084	-0.017	0.145	-0.267	-0.044	-0.056	-0.166	0.078	0.029
2	-0.372	0.022	0.155	-0.117	0.037	0.298	-0.065	0.228	-0.008	0.012	0.095	0.007	0.038	-0.243	0.086	0.141	-0.028	0.019	-0.108	0.008	-0.042	-0.115	0.063	-0.039	-0.005	0.135	-0.232	0.062	-0.201	-0.005	0.126	0.474	-0.079	0.053	0.025	-0.095	-0.103	-0.048	0.068	-0.045	0.024	0.012	0.167	-0.315	-0.159	-0.052	-0.107	0.079	0.029
2	-0.165	0.006	0.111	-0.133	0.029	0.205	-0.063	0.081	0.052	0.052	0.047	-0.045	0.038	-0.267	0.089	0.175	-0.034	0.114	-0.061	-0.038	0	-0.145	0.04	-0.008	0.022	0.065	-0.193	0.117	-0.198	-0.023	0.202	0.439	0.098	-0.001	-0.044	-0.04	-0.067	-0.035	0.072	0.034	0.068	-0.005	0.166	-0.201	-0.122	-0.049	-0.144	0.051	0.04
2	-0.285	0.078	0.052	-0.038	0.016	0.197	-0.095	0.138	-0.005	0.113	0.102	-0.036	0.032	-0.17	0.015	0.136	-0.038	0.156	0.042	0	0.012	-0.119	-0.004	-0.026	0.001	-0.045	-0.141	0.097	-0.159	-0.005	0.245	0.431	0.087	-0.055	-0.059	0.077	-0.018	-0.009	0.031	0.079	0.13	-0.062	0.147	-0.263	-0.069	-0.03	-0.134	0.074	0.038
2	-0.179	-0.038	0.154	-0.124	0.023	0.249	-0.063	0.164	0.041	0.211	0.098	-0.084	0.038	-0.224	0.087	0.166	-0.066	0.162	-0.073	-0.004	0.007	-0.138	-0.012	-0.033	-0.026	-0.099	-0.084	0.112	-0.161	-0.008	0.168	0.403	0.032	-0.015	-0.056	-0.004	-0.05	-0.05	0.012	0.063	0.111	-0.04	0.163	-0.102	-0.133	-0.024	-0.184	-0.026	0.037
2	-0.256	0.086	0.043	-0.03	0.018	0.181	-0.062	0.11	0.013	0.106	0.087	-0.019	0.031	-0.162	0.015	0.131	-0.044	0.154	0.048	-0.014	0.012	-0.116	-0.012	-0.022	-0.007	-0.074	-0.132	0.104	-0.135	-0.008	0.253	0.437	0.09	-0.059	-0.083	0.069	0.007	-0.013	0.052	0.073	0.12	-0.052	0.115	-0.262	-0.075	-0.033	-0.143	0.072	0.039
2	-0.273	-0.012	0.099	-0.134	0.026	0.244	-0.111	0.107	0.01	0.048	0.079	-0.052	0.046	-0.258	0.089	0.178	-0.039	0.132	-0.06	-0.011	0.015	-0.142	0.026	-0.027	0.014	-0.018	-0.158	0.103	-0.155	0.001	0.162	0.454	0.074	0.007	-0.047	-0.026	-0.019	-0.061	0.06	0.051	0.084	-0.019	0.151	-0.161	-0.122	-0.076	-0.15	0.021	0.044
2	-0.321	-0.023	0.085	-0.147	0.03	0.279	-0.072	0.136	0.016	0.118	0.061	-0.079	0.068	-0.264	0.082	0.176	-0.043	0.155	-0.089	-0.034	0.026	-0.158	0.017	-0.029	0	-0.044	-0.122	0.11	-0.163	-0.01	0.161	0.443	0.096	-0.01	-0.053	-0.025	-0.023	-0.054	0.03	0.046	0.116	-0.007	0.154	-0.175	-0.11	-0.053	-0.189	0.007	0.043
2	-0.197	-0.016	0.105	-0.137	0.031	0.225	-0.071	0.098	0.044	0.067	0.071	-0.071	0.045	-0.27	0.112	0.191	-0.035	0.108	-0.055	-0.028	0	-0.122	0.019	-0.018	0.014	0.116	-0.158	0.11	-0.174	-0.019	0.117	0.458	0.038	0.02	-0.082	-0.047	-0.024	-0.055	0.102	0.021	0.053	0.003	0.141	-0.185	-0.122	-0.061	-0.137	0.044	0.043
2	-0.297	0.086	0.049	-0.12	-0.014	0.173	-0.039	0.197	-0.025	0.033	0.104	-0.044	0.011	-0.179	0.045	0.132	-0.081	0.171	-0.008	0.002	0.04	-0.154	-0.005	-0.013	0.011	-0.181	-0.055	0.063	-0.086	0.008	0.09	0.351	-0.053	-0.028	-0.111	0.071	-0.01	-0.035	0.063	0.006	0.027	0.012	0.061	-0.174	-0.075	-0.019	-0.115	0	0.075
2	-0.059	-0.107	0.069	-0.118	0.054	0.268	-0.026	0.158	-0.07	0.166	0.076	-0.081	0.029	-0.277	0.008	0.143	-0.059	0.158	-0.087	0.068	0.041	-0.115	0.085	-0.083	0.032	0.03	-0.003	0.045	-0.047	-0.008	0.274	0.195	0.089	0.003	-0.154	0.079	-0.067	-0.064	-0.033	-0.082	-0.008	0.019	0.038	-0.041	-0.034	-0.023	-0.086	0.067	-0.039
2	-0.224	-0.083	0.066	-0.124	-0.002	0.217	-0.018	0.331	-0.031	0.252	0.007	-0.099	0.046	-0.26	0.057	0.16	-0.058	0.164	0.069	-0.006	0.064	-0.107	-0.007	-0.04	0.047	-0.031	0.158	0.077	0.168	0.031	0.036	0.384	0.079	0.041	-0.141	0.041	0.136	-0.104	-0.113	-0.055	0.014	0.001	0.02	0.12	-0.151	0.008	-0.061	-0.004	0.061
2	-0.02	0.024	-0.268	0.079	0	0.045	0.003	-0.046	0.011	0.264	0.058	-0.077	0.146	-0.074	0.015	0.014	-0.003	0.068	0.04	-0.088	-0.007	-0.061	-0.005	0.133	0.045	-0.073	-0.043	0.043	-0.092	-0.059	-0.424	0.257	0	0.06	-0.144	0.029	-0.048	0.04	0.068	-0.092	-0.114	0.041	0.157	-0.205	-0.13	0.027	-0.163	0.05	0.123
2	0.143	0.449	-0.09	0.026	0.054	-0.142	-0.194	-0.314	0.245	-0.283	0.007	0.243	-0.021	0.147	0.041	0.086	0.064	-0.034	0.223	0.016	0.053	0.026	0.053	0.067	-0.02	-0.106	-0.293	-0.055	-0.027	0.053	-0.184	-0.248	-0.165	0.023	0.26	0.223	-0.081	-0.036	-0.078	-0.083	-0.084	-0.004	0.225	0.003	0.126	0.017	0.157	-0.003	-0.039
2	-0.329	-0.261	0.119	-0.084	0.073	0.225	0.092	0.176	-0.132	-0.086	-0.029	0.023	-0.16	0.04	0.11	0.058	0.087	0.264	-0.233	0.102	-0.029	-0.146	0.027	-0.031	0.097	-0.429	-0.114	-0.031	0.044	-0.032	-0.092	0.007	-0.028	-0.22	-0.142	0.161	0.14	0.063	-0.449	-0.041	-0.01	0.016	0.114	-0.042	0.21	0.063	0.062	0.014	0.071
2	0.467	0.216	0.119	0.104	0.04	-0.444	0.204	-0.228	0.158	-0.345	0.013	0.008	-0.014	0.093	-0.015	-0.018	0.033	-0.258	0.188	0.019	-0.148	0.116	0.002	0.045	-0.038	-0.132	-0.019	0.063	-0.097	0.003	0.083	0.308	0.135	0.11	-0.205	-0.023	0.114	-0.121	-0.013	-0.137	0.088	-0.006	-0.035	-0.167	-0.152	0.012	0.036	0.088	0.066
2	-0.176	-0.022	0.012	0.056	0.017	-0.046	-0.263	0.006	0.105	0.186	0.019	-0.103	-0.024	0.03	-0.043	-0.102	0.057	-0.071	-0.01	0.115	-0.038	-0.063	0.203	-0.066	0.103	-0.072	0.341	-0.116	0.032	0.074	-0.368	0.293	-0.059	-0.034	-0.001	-0.149	0.168	0.14	0.101	-0.219	0.001	-0.078	0.096	0.027	-0.091	-0.081	0.08	-0.037	0.079
2	-0.154	0.249	0.061	-0.116	-0.009	0.074	0.018	0.262	0.037	-0.071	-0.035	-0.139	0.059	-0.091	0.01	0.001	-0.005	0.129	0.005	0.045	0.013	-0.124	0.034	-0.041	0.063	0.258	0.065	-0.01	0.058	0.027	-0.23	0.035	0.037	-0.021	0.121	-0.107	0.053	0.003	0.22	0.149	0.18	-0.073	-0.075	-0.099	0.027	-0.104	0.144	-0.107	0.029
2	-0.04	0.063	-0.043	0.084	0.058	-0.142	-0.132	-0.26	0.056	-0.369	0.079	0.059	-0.127	-0.112	-0.039	-0.001	0.036	-0.077	0.077	-0.006	-0.051	0.073	-0.121	-0.037	-0.096	0.197	-0.17	-0.009	-0.034	-0.017	0.155	0.076	0.135	-0.083	-0.067	-0.193	0.064	0.068	-0.022	-0.018	-0.216	0.11	-0.092	-0.239	-0.213	0.133	0.064	0.104	0.189
2	-0.685	-0.04	0.079	-0.045	0.015	0.417	-0.133	0.207	-0.03	-0.034	-0.018	0.029	0.001	-0.326	0.068	0.193	-0.016	-0.091	-0.098	-0.131	-0.006	-0.168	-0.055	-0.054	0.007	-0.012	-0.374	0.008	-0.051	-0.002	0.1	0.387	0.02	-0.063	-0.203	-0.047	-0.034	-0.076	0.029	-0.11	0.038	-0.056	-0.057	-0.34	-0.139	-0.075	-0.029	0.075	0.065
2	-0.176	-0.029	0.09	-0.165	0.019	0.248	-0.03	0.125	-0.009	0.033	0.05	-0.068	0.057	-0.227	0.063	0.15	-0.022	0.19	-0.082	-0.049	0.046	-0.141	0.036	0.014	0.017	0.168	-0.144	0.117	-0.16	0.007	0.095	0.399	0.016	0.011	-0.181	-0.047	0.007	-0.082	0.145	-0.006	0.034	-0.007	0.08	-0.162	-0.14	-0.074	-0.069	0.005	0.054
2	-0.246	0.102	0.047	-0.019	0.015	0.17	-0.086	0.13	0.022	0.107	0.092	-0.01	0.021	-0.184	0.055	0.148	-0.056	0.139	0.092	-0.002	-0.003	-0.117	-0.022	-0.02	-0.011	0.041	-0.092	0.118	-0.145	-0.002	0.243	0.445	0.069	-0.014	-0.105	0.093	0.015	-0.038	0.124	0.069	0.101	-0.032	0.118	-0.262	-0.061	-0.04	-0.151	0.077	0.037
2	-0.167	0.056	-0.058	0.114	0.004	-0.393	-0.02	-0.139	0.012	-0.234	0.199	0.028	-0.09	0.091	0.072	-0.013	0.029	-0.074	0.12	0.142	-0.111	-0.074	0.014	0.079	0.061	-0.209	-0.092	-0.087	0.057	0.049	0.184	-0.038	-0.03	0.08	-0.152	-0.089	0.11	0.021	-0.527	0.078	0.136	-0.072	0.004	-0.171	0.01	-0.089	0.193	-0.048	0.046
2	0.734	0.336	-0.062	-0.148	-0.021	0.304	0.095	0.057	0.023	0.39	-0.087	0.157	0.063	0.268	0.078	-0.039	0.018	0.041	0.024	-0.034	0.002	0.035	0.022	0.142	0.206	0.19	-0.199	-0.205	0.019	-0.062	-0.096	0.011	-0.23	0.078	0.319	0.039	-0.048	0.155	-0.276	0.028	0.127	-0.081	0.097	-0.157	0.048	0.093	-0.099	-0.029	0.084
2	-0.083	-0.042	-0.077	0.055	0.048	0.553	-0.067	0.281	0.101	-0.043	-0.136	0.016	-0.083	0.012	0.147	0.167	-0.057	0.025	-0.057	-0.156	-0.078	-0.07	0.128	0.058	0.09	-0.184	-0.071	-0.04	-0.064	0.002	0.153	0.223	0.335	-0.025	0.005	0.149	-0.169	0.013	0.174	-0.105	-0.12	-0.015	-0.15	-0.025	-0.105	0.053	0.061	0.001	0.079
2	0.659	0.334	0.157	0.059	0.07	0.466	0.195	-0.128	0.213	0.167	0.146	0.035	0.058	0.197	0.19	0.053	0.047	-0.179	0.042	0.052	-0.026	0.202	0.048	0.083	0.035	0.104	-0.034	0.23	-0.05	0.055	0.381	0.04	0.11	0.086	0.2	0.198	-0.042	0.044	0.129	0.168	0.008	0.072	0.152	-0.204	-0.049	-0.028	0.146	0.158	0.1
2	0.157	-0.068	-0.022	-0.029	-0.027	-0.239	-0.099	-0.08	0.023	-0.34	-0.102	-0.072	0.022	0.068	-0.108	-0.035	0.046	-0.034	0.046	0.037	-0.022	-0.006	0.003	0.031	0.071	-0.128	-0.075	0.042	-0.024	-0.021	-0.073	0.155	0.134	-0.052	0.08	0.053	-0.127	-0.034	0.178	0.045	0.046	0.071	0.04	0.063	0.04	-0.013	-0.195	0.038	0.014
2	-0.018	0.181	0.132	0.16	0.059	0.282	-0.035	0.232	-0.03	0.065	0.242	-0.036	-0.134	-0.125	0.198	0.195	-0.055	0.24	0.288	0.05	-0.111	-0.018	0.019	-0.014	-0.029	-0.09	-0.192	-0.013	0.152	0.029	-0.159	0.129	0.123	0.018	0.127	0.047	0.04	-0.017	0.162	0.235	0.092	-0.074	0.062	0.121	-0.032	-0.052	-0.069	0.104	0.099
2	0.284	0.175	-0.076	-0.157	-0.026	0.354	-0.211	0.017	0.087	-0.187	0.158	-0.107	-0.051	-0.092	-0.023	-0.048	-0.02	-0.118	-0.118	0.136	-0.099	0.017	0.175	-0.042	0.115	0.173	-0.055	0.031	-0.246	-0.078	-0.106	0.371	0.018	-0.075	-0.387	0.164	0.04	-0.101	-0.021	0.075	-0.108	0.125	0.062	-0.224	-0.006	0.072	0.08	-0.006	0.093
2	-0.397	0.268	-0.159	0.042	0.004	0.087	-0.256	0.007	0.172	0.156	0.038	0.174	0.065	0.108	-0.005	0.054	0.097	0.199	0.065	0.005	0.055	-0.15	-0.019	0.088	-0.037	0.062	0.07	-0.019	0.145	-0.024	-0.075	-0.09	0.065	-0.03	-0.357	-0.05	0.076	-0.119	-0.323	0.148	0.114	0.047	-0.277	0.053	-0.064	-0.206	0.145	-0.008	-0.001
2	-0.139	-0.105	0.213	-0.099	0.021	0.468	-0.03	0.35	-0.069	0.06	0.126	-0.022	-0.036	-0.336	0.057	0.221	-0.067	0.032	-0.058	0.031	0.018	-0.125	0.025	-0.02	0.003	-0.143	0.041	0.034	-0.03	0.016	0.32	0.442	0.304	-0.113	-0.005	-0.02	0.028	-0.061	-0.252	-0.005	0.126	0.011	0.271	-0.141	-0.15	0.001	-0.15	0.05	0.063
2	-0.19	-0.029	0.037	0.025	0.048	0.294	0.048	0.241	-0.069	0.14	0.043	0.054	0.021	-0.257	0.058	0.198	-0.029	0.108	0.009	-0.025	0.076	-0.049	0.057	-0.043	0.021	0.045	0	-0.013	0.031	-0.015	0.236	0.292	0.064	0.008	-0.016	0.107	0.082	0.05	0.068	-0.11	-0.004	0.025	0.095	-0.051	0.011	0.058	-0.091	0.059	0.039
2	-0.274	0.099	0.024	-0.041	0.017	0.16	-0.069	0.092	0.022	0.084	0.106	-0.005	0.025	-0.173	0.063	0.159	-0.052	0.147	0.065	0.007	0.004	-0.101	-0.02	-0.032	-0.004	-0.022	-0.081	0.104	-0.147	0.001	0.299	0.476	0.097	-0.021	-0.068	0.066	0.043	-0.054	0.113	0.071	0.078	-0.012	0.155	-0.283	-0.049	-0.054	-0.171	0.087	0.033
2	-0.284	0.085	0.037	-0.036	0.036	0.208	-0.039	0.079	0.024	0.064	0.033	0.005	0.038	-0.163	0.082	0.15	-0.042	0.135	0.037	-0.053	-0.002	-0.096	-0.008	-0.033	-0.025	0.066	-0.073	0.154	-0.162	-0.025	0.213	0.434	0.045	-0.031	-0.008	0.013	0.024	-0.028	0.05	0.124	0.132	-0.018	0.165	-0.244	-0.082	-0.015	-0.206	0.06	0.018
2	0.158	-0.324	-0.104	-0.137	-0.073	0.294	-0.035	0.092	0.096	-0.067	-0.08	-0.226	0.128	0.507	-0.112	-0.191	0.102	0.121	-0.148	-0.053	0.021	-0.225	0.108	0.094	0.16	-0.604	0.131	0.025	0.032	0.021	0.453	0.101	0.319	-0.051	-0.107	0.045	0.191	-0.095	-0.113	0.178	0.145	-0.002	0.182	-0.032	-0.078	0.01	0.041	0.025	0.088
2	-0.2	-0.229	-0.074	-0.204	-0.033	-0.04	0.176	-0.018	-0.004	0.201	0.027	-0.194	0.067	-0.019	-0.013	0.075	-0.004	-0.097	-0.142	-0.045	0.011	-0.008	-0.029	0.036	0.033	-0.304	-0.001	-0.006	-0.115	-0.051	0.15	0.074	0.139	0.06	-0.037	0.075	0.044	-0.006	0.043	-0.123	-0.121	-0.01	-0.204	-0.032	-0.098	-0.007	0.028	0.034	0.054
2	0.57	0.005	0.023	-0.094	0.009	0.4	0.247	0.107	0.121	0.209	0.085	-0.095	0.051	-0.071	0.086	-0.045	0.041	0.087	-0.192	-0.058	-0.039	0.009	0.133	0.036	0.067	0.003	0.085	0.035	-0.081	0.001	0.025	0.161	-0.195	0.068	0.291	0.135	-0.065	0.013	0.036	0.039	-0.052	0.001	-0.101	-0.172	-0.015	0.037	0.113	0.063	0.055
2	0.316	0.102	-0.009	0.089	0.007	0.198	0.263	0.002	0.138	-0.172	-0.13	0.177	-0.097	0.496	-0.069	0.093	-0.006	0.025	0.03	-0.071	-0.027	-0.068	-0.168	0.137	-0.075	-0.14	-0.027	0.049	-0.078	-0.051	0.205	-0.094	0.213	0.019	0.067	-0.152	-0.048	0.049	-0.314	0.098	0.084	-0.063	0.11	0.07	0.04	0.001	-0.024	-0.1	-0.002
2	-0.282	-0.045	-0.029	-0.11	-0.042	-0.26	-0.111	-0.185	-0.204	0.14	0.213	-0.191	0.173	0.042	-0.054	0.038	-0.056	0.031	-0.093	0.01	0.083	-0.016	-0.073	0.079	0.023	0.276	-0.179	-0.22	-0.112	-0.043	-0.063	0.094	-0.12	0.012	0.016	0.23	0.008	-0.204	0.232	-0.037	-0.118	0.126	0.046	-0.245	0.188	-0.081	-0.06	-0.012	0.093
2	-0.422	0.356	-0.025	-0.034	-0.027	-0.42	0.028	-0.119	-0.121	-0.034	0.137	0.063	0.025	-0.106	-0.176	0.048	-0.028	0.058	-0.032	-0.079	0.025	-0.094	-0.031	0.023	-0.042	-0.373	-0.368	-0.055	-0.143	-0.065	0.295	0.174	0.203	-0.098	0.14	0.021	-0.045	-0.038	-0.273	-0.071	0.017	0.015	-0.052	-0.31	0.008	0.01	-0.009	0.13	0.051
2	-0.085	-0.104	0.044	0.085	-0.015	-0.29	-0.098	-0.266	0.201	0.346	0.108	-0.003	-0.005	0.036	-0.165	-0.117	0.023	0.024	0.158	0.168	0	0.097	-0.136	-0.007	-0.017	0.171	-0.027	-0.001	0.087	0.067	0.15	-0.252	0.101	0.195	-0.093	0.123	0.208	-0.096	-0.191	0.012	0.122	-0.006	-0.063	-0.096	0.105	-0.092	-0.023	0.053	-0.044
2	0.377	0.139	-0.025	0.012	0.001	0.03	0.13	0.191	0.041	-0.145	0.091	0.036	-0.044	0.143	-0.23	-0.192	0.021	-0.171	0.014	-0.045	-0.013	-0.002	-0.03	-0.048	0.05	0.259	-0.182	-0.154	0.113	-0.03	-0.046	0.028	0.141	0.076	0.088	0.051	0.018	-0.061	-0.027	-0.165	-0.11	0.026	-0.132	-0.068	0.097	-0.124	0.107	0.122	0.14
2	0.232	0.014	-0.08	0.033	-0.066	-0.161	0.273	0.174	-0.076	0.224	0.175	0.054	0.029	-0.125	-0.066	0.148	-0.043	0.002	0.142	-0.124	0.046	0.023	0.034	-0.027	0.094	0.207	0.013	-0.208	-0.108	0.014	-0.11	-0.204	-0.069	0.113	-0.249	-0.058	-0.06	-0.061	-0.079	0.004	0.071	-0.058	-0.092	-0.111	0.066	-0.064	0.088	0.003	0.134
2	0.293	-0.065	0.056	0.134	-0.033	0.238	0.092	-0.204	-0.076	-0.078	0.171	-0.092	0.038	0.077	-0.094	-0.053	0.025	-0.189	-0.032	-0.102	0.003	0.035	-0.004	0.089	-0.007	0.09	-0.077	-0.063	0.067	0	-0.298	-0.22	-0.124	0.09	0.023	0.201	0.073	-0.021	-0.203	0.015	0.133	0.018	-0.052	-0.086	0.135	-0.065	0.112	-0.076	0.038
2	0.307	0.163	0.141	0.146	-0.045	0.01	0.169	-0.151	-0.004	0.166	0.12	0.026	0.069	0.106	0.147	-0.042	0.1	-0.08	0.111	-0.026	0.019	-0.066	-0.018	0.038	0.026	-0.204	0.02	0.098	0.057	-0.015	-0.197	0.21	0.009	-0.013	0.187	0.137	-0.081	0.02	0.121	-0.102	-0.132	0.036	0.158	0.088	0.057	-0.018	-0.11	0.009	0.003
2	-0.106	0.072	0.168	0.099	0.032	0.09	0.327	-0.128	-0.021	-0.09	0.08	0.07	-0.108	0.083	-0.044	-0.075	0.137	-0.412	0.13	-0.075	-0.027	0.058	0.036	0.062	-0.046	-0.354	0.073	0.037	0.12	0.016	-0.423	0.074	-0.013	-0.071	-0.018	0.128	0.178	-0.021	-0.096	0.146	0.034	0.031	0.137	0.073	0.092	0.031	0.027	-0.088	-0.004
2	0.213	0.234	0.082	0.03	0.026	-0.14	0.37	-0.341	0.058	-0.133	0.038	0.054	-0.032	0.046	0.068	-0.117	0.075	-0.176	-0.065	-0.08	0.033	0.025	0.056	-0.042	-0.01	0.227	0.183	0.032	0.084	0.04	-0.364	0.296	-0.076	-0.152	0.381	0.224	0.228	0.079	-0.055	-0.19	-0.201	-0.015	0.227	0.149	0.04	0.078	-0.009	0.002	-0.047
2	0.042	-0.115	0.099	-0.091	0.039	-0.086	0.183	-0.099	0.073	-0.004	0.045	-0.156	-0.009	0.09	0.025	-0.151	0.018	0.118	-0.252	0.039	-0.033	0.021	-0.057	-0.005	-0.024	0.056	-0.034	-0.075	0.126	0.011	-0.276	0.303	0.069	-0.11	0.323	0.132	0	0.034	-0.001	-0.284	-0.12	0.081	0.106	0.185	0.056	0.013	0.074	0.059	0.032
2	-0.217	-0.15	0.175	-0.114	-0.004	0.173	0.094	0.195	-0.088	0.127	0.055	-0.258	-0.028	-0.116	0.121	-0.056	0.004	-0.106	-0.054	-0.123	0.031	0.026	-0.007	0.027	0.017	0.406	0.156	0.074	0.161	0.036	-0.293	0.082	-0.437	0.075	0.272	-0.004	0.189	0.075	-0.018	0.279	0.106	0.032	0.033	-0.049	-0.064	-0.003	0.176	-0.021	0.062
2	0.06	0.142	0.011	0.246	0.025	0.074	0.156	-0.01	-0.006	-0.09	-0.159	0.159	-0.065	0.023	-0.235	-0.057	0.003	0.074	0.105	-0.09	-0.123	0.041	-0.006	0.023	0.023	-0.454	-0.158	-0.098	-0.053	0.03	0.163	-0.149	0.418	-0.198	0.395	0.161	-0.018	-0.115	-0.203	-0.022	-0.033	-0.093	0.139	-0.243	0.126	-0.101	0.039	0.106	0.028
2	-0.233	-0.046	-0.11	-0.187	0.003	0.217	-0.296	0.348	-0.083	0.119	0.107	0.02	-0.017	0.037	-0.17	0.094	0.062	-0.075	-0.337	-0.077	0.063	-0.025	0.04	-0.042	0.018	-0.356	-0.118	-0.099	-0.17	0.016	-0.001	-0.067	0.094	-0.237	0.36	0.14	0.043	-0.033	-0.034	0.037	-0.031	-0.019	0.032	-0.183	0.02	-0.036	0.013	0.011	0.025
2	-0.046	0.138	0.027	0.024	0.012	-0.49	0.003	-0.153	0.05	-0.185	0.247	0.166	-0.027	-0.03	-0.006	0.018	0.016	-0.183	0.066	0.105	-0.081	0.141	0.003	0.025	0.125	0.19	0.238	0.011	-0.088	0.037	-0.319	-0.018	-0.021	0.078	-0.21	0.212	0.103	-0.051	0.034	-0.068	-0.034	0.127	-0.045	-0.032	0.015	-0.02	0.202	0.093	0.127
2	-0.07	0.337	-0.209	0.05	0.003	-0.092	0.042	-0.051	-0.111	-0.294	0.26	0.261	0.014	-0.271	-0.154	0.003	0.066	-0.116	0.111	0.304	-0.022	-0.076	0.047	0.001	0.05	-0.06	-0.102	-0.061	0.008	-0.001	-0.419	-0.247	0.052	0.099	0.19	0.132	0.008	-0.045	-0.316	0.027	0.176	-0.123	0.034	0.119	0.223	0.015	0.137	-0.113	0.137
2	-0.212	-0.082	0.108	0.031	-0.042	0.013	0.112	-0.041	-0.015	0.15	0.079	0.051	0.021	0.019	0.058	0.132	-0.031	0.27	0.035	-0.053	0.046	-0.084	0.197	-0.023	0.141	-0.221	-0.265	0.143	-0.107	-0.006	-0.349	-0.06	0.014	-0.098	0.5	0.328	-0.112	0.109	-0.032	-0.03	0.054	0.036	-0.056	-0.043	0.142	-0.058	0.154	-0.016	0.051
2	0.183	-0.113	-0.107	-0.082	-0.007	-0.177	-0.136	-0.232	0.095	-0.45	-0.022	-0.035	-0.016	-0.104	0.019	0.071	0.004	-0.171	-0.099	-0.162	0.099	-0.165	0.036	0.109	0.069	0.007	-0.272	-0.002	-0.049	-0.065	0.287	0.2	-0.004	-0.078	0.347	0.193	0.016	0.024	-0.152	-0.014	0.019	0.089	0.21	-0.213	0.221	0.093	-0.026	-0.124	-0.112
2	-0.149	-0.186	-0.029	-0.125	0.026	0.019	-0.102	-0.081	0.115	0.065	0.224	-0.199	-0.114	-0.06	-0.201	-0.128	0.096	0.115	-0.122	-0.004	-0.007	-0.043	-0.004	0.045	0.066	-0.181	0.155	-0.025	0.133	-0.037	0.226	-0.194	0.119	-0.154	-0.217	0.054	0.172	0.038	-0.071	0.036	0.087	-0.079	-0.011	0.084	0.15	-0.067	-0.014	-0.014	0.019
2	-0.027	0.041	-0.073	-0.302	-0.039	-0.029	-0.063	0.114	-0.138	-0.298	-0.086	0.042	0.043	0.229	-0.11	0.042	0.025	0.203	-0.345	-0.112	0.107	-0.116	0.104	0.091	0.072	0.198	0.001	0.037	0.014	-0.004	0.075	-0.101	0.09	0.06	-0.983	-0.127	0.184	-0.143	-0.076	0.059	0.043	-0.054	-0.435	0.037	0.011	-0.112	-0.015	0.102	-0.003
2	0.525	0.147	-0.099	0.001	0.052	-0.222	-0.024	-0.249	0.162	-0.145	0.191	-0.048	-0.104	-0.062	-0.058	-0.101	-0.011	0.115	0.191	0.127	-0.111	0.213	-0.058	0.154	-0.01	0.352	-0.1	-0.009	0.007	0.096	-0.028	0.285	-0.047	-0.108	-0.335	-0.174	0.023	0.144	-0.159	0.058	0.118	-0.079	-0.264	0.159	-0.016	0.034	0.1	-0.022	0.004
2	-0.456	0.237	0.136	-0.178	0	0.728	0.112	0.305	-0.095	-0.227	-0.137	0.084	0.093	-0.075	0.075	-0.128	-0.071	0.054	-0.139	-0.165	0.051	0.061	0.066	-0.063	0.097	-0.357	-0.455	0.027	-0.059	0.009	-0.155	-0.169	0.166	0.003	-0.378	-0.064	-0.106	-0.063	-0.184	-0.128	0.024	-0.051	-0.208	-0.095	-0.088	-0.059	0.089	0.189	0.111
2	-0.329	-0.068	0.005	0.037	0.015	-0.032	0.013	-0.039	0.019	-0.162	-0.005	0.035	-0.196	-0.097	0.061	0.118	-0.055	0.003	-0.01	-0.047	-0.058	-0.157	0.071	0.014	0.019	0.253	0.019	0.078	-0.025	-0.011	0.228	-0.078	0.13	-0.074	-0.295	-0.113	0.185	-0.063	-0.111	-0.013	-0.044	0.012	-0.094	-0.047	-0.061	0.008	0.089	-0.011	0.078
2	0.19	0.31	0.068	0.175	-0.025	0.266	0.026	-0.32	0.043	-0.36	0.035	0.193	-0.037	0.072	-0.091	-0.128	0.039	-0.271	0.18	-0.052	0.012	-0.005	0.033	0.028	-0.022	-0.371	0.392	0.025	0.215	-0.005	-0.602	-0.083	-0.304	0.007	-0.379	-0.032	0.504	-0.158	-0.099	0.072	0.162	-0.082	-0.077	0.14	-0.055	-0.096	0.072	0.025	0.034
2	0.26	-0.101	0.019	-0.147	0.04	0.123	0.07	0.03	-0.028	0.053	0.013	-0.1	-0.036	0.192	-0.276	-0.083	-0.005	-0.024	-0.135	0.071	-0.03	-0.032	0.047	0.027	0.028	-0.646	0.018	-0.155	-0.029	-0.016	0.113	-0.215	0.265	0.064	-0.064	0.012	0.033	-0.128	-0.085	-0.128	-0.178	0.061	0.128	-0.144	0.074	-0.03	0.008	0.12	0.039
2	-0.004	-0.412	0.01	-0.142	0.063	-0.154	-0.002	0.002	0.025	0.31	0.075	-0.2	0.046	-0.103	0.107	-0.003	0.045	0.182	-0.414	-0.009	-0.071	0.038	0.033	0.07	-0.003	0.053	-0.051	0.124	0.024	0.06	0.06	0.118	0.106	-0.076	-0.435	-0.089	0.026	-0.033	-0.154	-0.106	0.068	-0.076	-0.121	-0.043	-0.118	-0.086	-0.181	0.151	-0.047
2	-0.224	0.177	-0.112	-0.061	-0.059	-0.263	-0.204	0.104	-0.294	0.059	0.044	-0.102	0.026	0.041	-0.261	-0.165	-0.035	-0.192	0.155	-0.145	0.17	0.051	-0.072	0.1	-0.048	-0.356	-0.484	0.088	-0.089	-0.046	0.216	0.287	0.376	-0.134	-0.106	-0.126	0.004	-0.087	-0.162	0.177	0.282	-0.096	0.033	-0.336	0.008	-0.003	-0.006	0.26	0.012
2	0.024	0.077	0.022	-0.232	-0.042	0.013	-0.055	0.012	-0.262	-0.021	0.047	-0.033	0.005	0.319	-0.138	-0.192	-0.008	0.053	0.058	-0.077	0.162	-0.12	0.12	0.04	0.11	0.41	-0.219	0.018	0.115	-0.052	-0.275	0.294	-0.089	-0.084	0.001	0.011	0.03	-0.192	0.086	-0.026	-0.013	0.004	-0.254	-0.032	-0.052	-0.116	0.005	-0.033	0.023
2	-0.659	-0.148	0.122	-0.155	-0.034	0.11	0.144	0.186	0.087	-0.115	0.014	-0.232	0.053	0.047	-0.083	0.117	0.01	-0.188	-0.007	-0.084	-0.028	-0.205	0.18	0.002	0.137	-0.032	-0.179	-0.166	-0.091	-0.1	-0.303	0.004	0.143	0.011	0.011	0.002	0.089	-0.116	-0.021	0.067	0.061	0.027	-0.175	0.008	-0.052	-0.057	-0.041	0.079	0.138
2	0.167	-0.02	-0.003	-0.085	-0.039	-0.345	0.007	-0.236	0.016	-0.08	-0.122	-0.044	0.198	-0.068	0.031	0.022	-0.027	-0.01	0.002	-0.015	0.06	-0.095	-0.008	0.059	0.081	-0.109	-0.067	-0.177	0.001	-0.055	-0.381	-0.06	-0.047	0.082	0.03	-0.074	0.124	-0.062	-0.108	-0.02	0.094	0.077	0.068	0.041	0.013	-0.012	-0.034	-0.011	0.039
2	0.124	0.201	-0.074	0.012	-0.001	-0.279	-0.179	-0.175	0.155	-0.242	0.05	0.172	-0.142	-0.267	0.256	0.216	-0.091	-0.228	-0.034	0.002	-0.006	0.111	-0.057	0.127	-0.066	-0.598	0.137	-0.147	-0.072	-0.004	-0.479	-0.143	0.035	-0.007	-0.019	0.057	0.064	-0.081	-0.086	-0.06	-0.125	-0.013	0.257	-0.053	0.072	-0.013	-0.083	-0.022	0.064
2	-0.02	0.12	-0.137	-0.112	-0.084	-0.448	-0.166	-0.283	0.05	-0.328	-0.151	-0.08	0.035	0.232	0.06	-0.018	0.06	-0.092	0.112	-0.076	0.013	-0.137	0.058	0.074	0.1	0.085	-0.241	-0.006	0.013	0.033	-0.017	0.103	-0.041	0.001	-0.042	0.106	-0.039	-0.07	-0.058	-0.095	-0.166	0.02	0.06	-0.102	0.036	-0.069	-0.122	0.082	0.034
2	-0.345	0.392	0.034	0.036	0.033	0.119	-0.114	0.013	-0.006	-0.218	-0.056	0.141	-0.072	0.071	0.055	0.008	0.053	-0.002	0.23	-0.152	-0.05	0.038	-0.059	0.044	0.005	-0.367	0.04	0.03	-0.038	0.048	0.007	0.059	0.073	-0.077	0.161	0.057	-0.02	0.009	-0.165	-0.079	0.105	-0.049	0.156	-0.001	0.048	0.113	0.174	-0.002	0.027
2	-0.354	-0.117	0.171	-0.113	-0.024	-0.51	-0.028	-0.304	0.048	0.055	0.02	0.02	0.037	-0.29	-0.137	-0.033	-0.074	-0.083	-0.118	-0.126	0.065	-0.095	-0.017	-0.047	-0.008	0.199	0.111	-0.087	-0.019	0.008	-0.279	0.101	-0.043	0.067	0.136	-0.1	-0.03	0.061	-0.021	0.017	0.037	0.077	0.237	0.094	-0.07	0.025	0.071	-0.186	0.069
2	-0.029	-0.209	-0.012	-0.012	-0.01	-0.065	0.09	-0.138	-0.051	-0.118	-0.061	-0.078	-0.055	0.148	0.065	-0.03	-0.027	-0.173	-0.159	-0.165	0.052	0.221	0.039	0.111	0.021	0.196	0.006	0.136	0.047	-0.044	-0.336	0.3	-0.386	0.105	0.094	0.038	-0.078	-0.113	0.014	0.104	0.073	-0.016	0.075	0.106	-0.048	-0.062	-0.09	-0.096	0.009
2	-0.088	0.116	-0.056	0.11	-0.022	0.175	-0.061	0.074	-0.083	-0.028	0.06	0.062	0.231	-0.087	-0.128	0.017	0.021	-0.216	0.124	-0.013	0.08	0.159	-0.055	0.004	0.03	0.073	0.208	-0.016	0.188	0.016	-0.205	0.241	-0.18	0.016	0.358	0.1	0.292	0.016	-0.303	0.155	0.133	0.012	0.199	0.147	0.052	0.003	-0.033	-0.083	-0.015
2	-0.24	0.023	0.006	-0.05	0.046	0.405	0.013	0.199	-0.122	0.059	0.042	-0.053	0.108	-0.263	0.369	0.136	-0.006	-0.223	-0.089	0.045	-0.023	-0.072	0.045	0.01	-0.056	-0.068	0.223	-0.053	0.103	-0.06	-0.386	-0.265	0.072	0.104	-0.221	0.243	0.266	-0.09	0.396	0.108	-0.005	0.139	-0.086	-0.032	0.119	-0.066	-0.194	0.096	-0.033
2	0.01	-0.245	-0.048	-0.185	0.016	0.498	0.035	0.394	-0.035	-0.058	0.049	-0.099	0.012	-0.035	0.022	-0.136	0.048	-0.299	-0.332	0.043	-0.02	0.246	-0.003	0.099	-0.025	-0.192	-0.073	0.033	-0.021	-0.018	0.048	-0.143	0.066	0.017	-0.36	0.051	0.065	-0.021	0.07	0.013	0	-0.039	-0.098	-0.303	-0.125	0.026	-0.112	0.076	-0.007
2	-0.017	0.358	0.105	-0.083	0.009	0.324	-0.109	0.262	0.01	0.07	0.158	0.057	0.013	0.165	-0.127	-0.104	0.093	-0.153	0.017	0.021	-0.031	-0.148	0.056	-0.012	0.104	0.053	-0.019	0.108	0.035	-0.007	-0.27	0.198	0.014	-0.098	-0.111	0.038	0.091	-0.147	-0.134	-0.066	-0.017	-0.025	-0.044	0	0.049	-0.081	-0.019	0.052	0.043
2	-0.199	0.156	-0.017	-0.008	-0.04	0.197	0.04	0.141	0.021	0.276	0.091	-0.067	0.008	0.096	0.062	-0.004	0.024	0.116	0.216	0.102	-0.054	-0.022	0.184	0.059	0.206	-0.113	-0.104	-0.039	-0.046	0.006	-0.053	0.151	0.172	-0.019	0.448	0.101	0.083	-0.067	0.002	0.026	-0.002	-0.046	0.231	-0.186	-0.067	-0.032	-0.034	0.175	0.014
2	-0.209	-0.03	0.033	0.023	0.043	0.227	-0.008	0.202	-0.055	0.012	0.086	0.048	0.026	-0.288	0.034	0.203	-0.046	0.022	0.009	-0.011	0.082	-0.037	0.074	-0.041	0.018	0.092	-0.02	-0.044	-0.01	0.004	0.296	0.266	0.12	-0.011	0.023	0.134	0.058	0.066	0.089	-0.125	-0.036	0.033	0.122	-0.067	0.061	0.06	-0.115	0.063	0.033
2	0.238	-0.245	-0.05	0.13	0.021	0.27	0.201	0.029	-0.254	-0.002	-0.192	-0.077	-0.068	0.027	0.179	0.196	-0.123	-0.178	-0.183	-0.19	-0.022	0.038	-0.057	0.058	0.024	-0.098	-0.478	-0.077	0.06	-0.081	-0.274	-0.052	-0.265	-0.117	-0.299	-0.082	-0.219	0.054	0.02	0.195	-0.126	0.196	-0.021	-0.074	0.035	-0.039	-0.092	-0.08	0.018
2	-0.72	-0.012	0.088	0.112	-0.027	-0.039	0.074	-0.101	-0.078	-0.183	-0.19	0.136	0.027	-0.091	-0.067	0.07	-0.066	-0.337	-0.024	-0.139	-0.073	-0.091	0.085	0.119	0.013	-0.039	0.091	-0.053	0.225	0.024	-0.393	0.133	-0.119	0.022	-0.604	0.19	0.254	-0.19	-0.145	0.019	0.111	0.058	-0.244	0.217	0.003	-0.068	0.112	-0.006	0.066
2	0.188	0.203	-0.008	-0.071	-0.031	-0.069	-0.129	-0.038	0.031	-0.282	-0.023	0.089	-0.01	-0.047	0.108	-0.022	0.053	-0.015	0.101	0.001	0.029	0.118	-0.131	-0.02	-0.005	0.003	-0.031	-0.126	0.14	0.013	0.173	-0.1	-0.03	0.095	0.541	0.062	-0.016	0.045	-0.047	0.158	0.009	0.033	0.289	0.105	0.04	-0.004	0.105	-0.057	0.036
2	-0.202	0.152	-0.008	0.042	0.02	-0.206	-0.01	-0.184	-0.011	-0.208	0.157	0.072	-0.033	-0.135	-0.072	-0.067	0.023	-0.237	0.184	0.127	-0.057	-0.011	-0.104	0.008	-0.008	0.238	-0.14	-0.097	0.287	0.123	-0.08	-0.116	-0.15	0.164	-0.176	0.128	0.089	-0.085	-0.148	-0.112	0.019	-0.01	-0.128	0.235	0.046	-0.136	0.183	-0.072	0.059
2	-0.232	0.123	-0.012	0.143	-0.038	-0.268	0.102	0.027	-0.129	-0.142	0.134	0.158	0.077	0.144	0.003	0.039	0.051	-0.084	0.24	-0.093	0.086	-0.072	-0.062	-0.007	0.044	-0.194	-0.127	-0.07	-0.006	-0.011	-0.006	0.053	0.252	-0.2	0.19	0.054	0.127	0.009	-0.089	-0.042	0.104	-0.018	0.348	-0.015	-0.027	0.106	-0.058	0.042	0.048
2	0.056	0.267	-0.113	-0.093	0.011	0.103	0.001	0.175	-0.226	0.137	0.025	0.048	0.03	-0.041	0.074	0	-0.022	0.056	-0.024	0.05	0.027	-0.066	0.078	0.004	0.08	-0.017	0.173	-0.077	0.119	-0.013	0.26	-0.12	0.109	0.126	-0.298	0.17	0.268	-0.117	-0.103	-0.128	-0.011	0.022	-0.151	-0.105	0.036	-0.045	0.016	0.071	-0.001
2	0.071	0.12	-0.065	-0.076	0.004	0.201	-0.023	0.216	0.132	0.065	-0.013	-0.029	-0.039	0.036	0.039	0.024	0.021	0.077	0.101	0.026	-0.012	0.034	-0.053	0.023	-0.013	-0.06	0.155	-0.011	0.014	-0.026	-0.17	0.053	0.045	0.091	-0.077	0.041	0.181	-0.018	-0.255	0.003	0.079	-0.015	0.008	0.085	0.017	-0.003	-0.145	-0.049	0.042
2	-0.233	-0.028	-0.178	-0.06	-0.027	0.147	0.224	0.041	0.006	0.15	0.156	-0.033	-0.035	-0.069	0.066	0.038	-0.065	0.04	-0.112	0.066	0.053	-0.035	0.004	0.068	0.027	0.248	-0.037	-0.08	0.043	-0.044	0.197	-0.082	0.065	0.1	0.137	-0.008	0.132	0.049	0.167	0.147	0.046	-0.048	-0.077	-0.096	0.018	0.101	-0.103	-0.02	0.044
2	-0.186	0.002	0.105	-0.119	0.013	0.276	-0.08	0.134	-0.032	0.058	0.089	-0.001	0.071	-0.232	0.055	0.146	-0.023	0.111	-0.074	-0.004	0.046	-0.139	0.021	-0.033	0.01	0.046	-0.175	0.095	-0.206	0.003	0.171	0.453	0.133	0.011	-0.116	-0.084	-0.047	-0.051	0.118	0.021	0.051	0.008	0.087	-0.227	-0.166	-0.038	-0.105	0.038	0.059
2	-0.168	-0.132	0.194	-0.081	0.031	0.467	-0.017	0.327	-0.06	0.035	0.122	-0.011	-0.053	-0.288	0.018	0.188	-0.042	0.031	-0.064	0.03	-0.002	-0.108	0.037	-0.021	0.005	-0.157	0.073	0.024	-0.015	0.017	0.318	0.471	0.304	-0.123	-0.006	0	0.072	-0.094	-0.226	0.001	0.134	0.031	0.261	-0.137	-0.143	-0.017	-0.136	0.06	0.06
2	-0.313	0.026	0.161	-0.16	0.017	0.176	0.05	0.138	0.012	0.193	0.087	-0.073	0.064	-0.292	0.13	0.212	-0.062	0.163	-0.104	-0.016	0.013	-0.156	0.042	-0.024	0.008	-0.016	-0.046	0.077	-0.105	0.017	0.066	0.315	-0.025	0.013	0.037	0.002	-0.086	-0.035	0.073	0.047	0.018	0.009	0.164	-0.062	-0.1	-0.048	-0.211	-0.053	0.029
2	0.048	0.005	0.066	-0.029	-0.01	-0.182	0.216	-0.192	0.142	-0.395	-0.01	-0.004	-0.036	-0.065	0.148	0.101	-0.096	-0.011	0.026	-0.1	-0.011	0.027	-0.043	0.169	0.046	0.214	-0.162	-0.001	0.079	0.055	0.059	-0.034	0.041	0.003	0.18	0.011	-0.069	-0.006	0.103	0.036	-0.039	-0.054	0.089	-0.038	0.048	-0.077	-0.007	-0.008	0.062
2	-0.072	0.129	-0.003	-0.021	-0.062	0.151	0.107	0.021	-0.01	-0.181	-0.116	0.078	-0.043	0.04	0.042	0.006	-0.036	0.028	0.07	-0.202	0.007	-0.026	0.051	0.126	0.115	0.011	-0.065	0.098	0.047	-0.018	0.35	-0.006	0.103	-0.068	0.098	0.055	-0.027	-0.054	-0.062	0.041	-0.022	0.004	0.01	-0.175	0.067	-0.085	-0.084	0.086	0.005
3	-0.134	-0.034	0.12	0.226	-0.013	-0.323	0.175	-0.256	-0.065	-0.177	-0.1	0.219	-0.047	0.169	-0.232	-0.059	0.001	0.051	0.215	-0.017	-0.052	-0.042	-0.108	0	-0.115	-0.165	-0.122	0.012	-0.25	-0.04	0.389	-0.166	0.187	-0.11	0.195	0.061	-0.192	0.048	-0.16	0.121	0.174	-0.073	0.518	-0.224	0.057	0.113	-0.17	0.02	-0.037
3	-0.089	0.105	0.094	0.285	0.053	-0.348	-0.078	-0.304	0.094	-0.05	-0.06	0.211	-0.06	-0.157	-0.127	0.02	-0.057	-0.01	0.21	-0.041	-0.107	0.027	-0.179	0.016	-0.139	0.083	-0.156	0.092	-0.197	-0.024	0.492	-0.196	0.156	-0.02	0.287	0.099	-0.14	0.09	-0.211	0.224	0.253	-0.097	0.461	-0.17	0.013	0.073	-0.03	-0.05	-0.057
3	-0.016	0.212	0.173	0.158	0.053	-0.415	0.029	-0.346	0.053	0.011	-0.001	0.225	0	-0.086	-0.05	-0.063	-0.017	0.152	0.225	0.027	-0.058	0.075	-0.021	0.085	-0.006	0.108	-0.116	-0.001	-0.015	-0.023	-0.006	0.214	0.009	-0.084	0.015	0.037	-0.132	0.147	-0.241	0.113	0.101	0.018	0.071	0.029	-0.06	0.063	0.002	-0.004	0.035
3	-0.011	-0.067	0.061	0.187	0	-0.201	-0.062	-0.191	-0.066	0.002	0.021	0.103	-0.021	0.01	-0.11	-0.012	-0.038	0.052	0.149	0.055	-0.049	-0.005	-0.028	-0.016	-0.083	0	-0.148	0.017	-0.216	-0.03	0.568	-0.125	0.277	-0.02	0.449	0.055	-0.215	0.126	-0.208	0.158	0.144	-0.032	0.466	-0.193	0.037	0.078	-0.021	0.004	0.008
3	-0.355	0.391	0.202	0.22	0.062	-0.393	0.076	-0.301	0.127	-0.28	-0.132	0.347	-0.09	-0.1	0.178	0.174	-0.047	0.059	0.279	0.015	-0.229	0.081	-0.105	0.173	-0.128	0.051	0.125	0.007	-0.23	0.078	0.242	0.258	0.128	0.035	0.402	0.073	-0.326	-0.046	0.016	0.2	0.208	0.09	0.143	-0.01	-0.033	-0.052	0.094	-0.031	0.039
3	-0.307	-0.047	-0.064	0.005	0.018	0.413	-0.229	0.254	0.181	0.15	0.361	-0.28	-0.121	-0.076	0.073	0.274	0.048	0.071	0.116	0.182	-0.12	0.129	0.023	0.098	-0.152	0.08	-0.03	-0.042	-0.131	-0.093	0.237	0.106	0.043	-0.181	0.379	-0.096	-0.204	0.136	-0.069	0.074	-0.06	0.086	0.11	-0.096	0.208	0.108	-0.115	0.043	0.041
3	-0.284	-0.374	0.141	-0.205	-0.041	-0.115	-0.187	-0.267	0.161	0.208	-0.073	-0.275	0.146	0.025	-0.201	-0.262	-0.038	-0.08	-0.321	0.006	0.012	-0.036	-0.01	0.035	0.03	0.914	0.043	-0.058	-0.12	-0.03	0.702	0.292	0.25	0.1	0.361	-0.055	-0.031	-0.013	0.128	0.065	-0.066	0.089	0.04	-0.171	0.079	-0.001	0.102	0.138	-0.029
3	-0.499	0.376	0.212	0.185	0.024	-0.351	0.125	-0.259	0.04	-0.229	-0.108	0.313	-0.115	-0.081	0.215	0.17	-0.078	0.166	0.294	0.07	-0.214	0.059	-0.105	0.149	-0.116	0.1	0.113	-0.021	-0.238	0.026	0.244	0.283	0.088	0.025	0.465	0.148	-0.245	-0.02	0.023	0.177	0.158	0.066	0.295	-0.045	0.043	-0.009	0.095	0.062	0.033
3	0.233	0.296	0.078	0.146	-0.019	0.151	0.156	-0.091	0.008	-0.063	0.148	0.183	-0.043	0.145	-0.223	-0.055	0.102	-0.229	0.178	0.076	0.002	0.097	0.1	-0.009	-0.005	0.499	0.144	-0.055	0.205	0.049	-0.396	-0.296	-0.191	0.234	0.247	0.131	0.105	-0.014	-0.088	0.132	0.041	-0.006	-0.264	0.052	0.188	-0.055	0.08	-0.184	-0.119
3	0.19	0.008	-0.089	0.127	-0.052	-0.237	0.201	-0.504	0.009	0.259	-0.156	-0.049	0.176	-0.136	-0.053	0.044	0.019	-0.11	0.149	-0.214	0.036	0.429	-0.087	0.124	-0.074	0.233	0.258	0.088	-0.074	0.006	0.343	0.214	0.043	0.126	0.204	0.238	-0.213	0.044	-0.562	0.102	0.288	-0.007	0.186	-0.103	0.122	-0.003	0.044	-0.189	-0.012
3	-0.303	-0.46	0.128	-0.237	-0.024	-0.05	-0.194	-0.214	0.233	0.176	-0.094	-0.332	0.137	0.045	-0.233	-0.283	-0.081	-0.143	-0.376	-0.008	0	0.061	0.058	0.078	0.049	0.926	0.045	-0.094	-0.11	-0.045	0.69	0.276	0.21	0.043	0.429	0.005	-0.056	-0.001	0.131	0.085	-0.051	0.085	0.1	-0.198	0.103	0.006	0.128	0.181	-0.076
3	-0.163	0.156	0.147	0.256	0.042	-0.272	0.016	-0.242	0.021	-0.134	-0.093	0.314	-0.009	-0.002	0.1	0.078	-0.032	-0.082	0.211	-0.032	-0.15	0.131	-0.158	0.055	-0.16	-0.161	0.021	-0.064	-0.221	-0.012	0.393	0.1	0.181	-0.029	0.294	0.023	-0.113	-0.039	-0.045	0.198	0.148	0.012	0.377	-0.094	-0.035	-0.013	0.038	-0.012	0.028
3	-0.209	0.07	0.15	0.266	0.067	-0.196	-0.003	-0.191	0.046	-0.104	-0.038	0.296	-0.022	-0.06	0.13	0.103	-0.037	-0.103	0.178	-0.001	-0.155	0.11	-0.172	0.066	-0.156	-0.159	-0.053	-0.009	-0.232	-0.015	0.436	0.148	0.207	-0.007	0.333	-0.015	-0.119	-0.021	-0.043	0.175	0.141	0.026	0.353	-0.156	-0.047	-0.019	0.063	-0.008	0.033
3	-0.197	0.176	0.13	0.279	0.055	-0.214	-0.011	-0.217	0.027	-0.144	-0.078	0.351	-0.022	-0.109	0.135	0.119	-0.045	-0.071	0.229	0.02	-0.148	0.095	-0.182	0.031	-0.169	-0.077	0.001	-0.003	-0.187	0.008	0.398	0.125	0.144	0.014	0.261	0.027	-0.086	-0.056	0.002	0.221	0.124	0.019	0.32	-0.081	-0.021	-0.052	0.098	-0.028	0.028
3	-0.177	0.158	0.17	0.286	0.068	-0.224	0.008	-0.223	0.039	-0.18	-0.079	0.365	-0.006	-0.019	0.081	0.086	-0.015	-0.067	0.204	0.024	-0.14	0.092	-0.2	0.049	-0.177	-0.155	0.035	0.002	-0.193	-0.012	0.371	0.172	0.125	0.003	0.284	-0.016	-0.038	-0.064	-0.009	0.215	0.134	0.015	0.377	-0.099	-0.049	-0.034	0.069	-0.037	0.044
3	-0.299	0.151	0.098	0.21	0.029	-0.181	0.051	-0.201	-0.072	-0.202	-0.056	0.272	-0.032	0.096	0.147	0.048	-0.006	-0.063	0.219	0.01	-0.097	0.023	-0.166	0.069	-0.126	0.019	0.048	0.034	-0.171	0.04	0.493	-0.086	0.177	0.05	0.174	-0.034	-0.028	-0.045	-0.008	0.188	0.19	-0.03	0.198	-0.14	0.013	-0.049	0.112	0.029	-0.026
3	-0.207	0.129	0.143	0.286	0.058	-0.214	-0.018	-0.211	0.06	-0.118	-0.043	0.331	-0.037	-0.092	0.146	0.123	-0.044	-0.068	0.195	0.026	-0.149	0.117	-0.214	0.011	-0.193	-0.105	-0.048	-0.006	-0.2	0	0.387	0.143	0.134	0.028	0.298	0.017	-0.077	-0.056	0.005	0.223	0.133	0.001	0.358	-0.126	-0.024	-0.047	0.079	-0.025	0.039
3	-0.093	-0.006	0.119	0.224	0.041	-0.186	0.023	-0.227	-0.008	-0.081	-0.044	0.25	-0.008	-0.055	0.153	0.11	-0.059	0.006	0.122	0.057	-0.135	0.053	-0.181	-0.01	-0.167	-0.232	-0.111	-0.017	-0.227	-0.007	0.482	0.042	0.178	0.036	0.316	0.074	-0.06	-0.035	0.038	0.252	0.112	0.023	0.426	-0.188	0.019	-0.029	0.082	-0.045	0.016
3	-0.246	0.153	0.092	0.252	0.052	-0.087	-0.16	-0.164	0.033	-0.012	-0.018	0.259	-0.076	-0.148	0.077	0.094	0.009	0.02	0.17	0.082	-0.149	-0.049	-0.145	0.052	-0.094	0.012	-0.109	0.095	-0.224	0.005	0.579	0.144	0.149	-0.062	0.336	-0.064	-0.058	0.039	-0.113	0.343	0.238	-0.098	0.333	-0.245	-0.034	0.04	0.013	0.003	-0.001
3	-0.07	0.156	0.136	0.309	0.043	-0.267	0.014	-0.302	0.036	-0.149	-0.069	0.348	-0.021	-0.065	0.104	0.106	-0.026	-0.119	0.218	0.005	-0.137	0.124	-0.194	0.011	-0.2	-0.075	0.034	-0.024	-0.188	0	0.39	0.159	0.107	0.008	0.273	0.004	-0.043	-0.051	-0.019	0.258	0.139	-0.018	0.346	-0.108	-0.06	-0.046	0.089	-0.038	0.023
3	-0.202	0.179	0.129	0.279	0.055	-0.212	-0.018	-0.215	0.026	-0.138	-0.077	0.346	-0.021	-0.12	0.129	0.126	-0.046	-0.07	0.227	0.024	-0.148	0.094	-0.181	0.03	-0.169	-0.078	-0.001	0	-0.187	0.008	0.398	0.125	0.145	0.014	0.266	0.03	-0.088	-0.055	-0.004	0.219	0.128	0.018	0.32	-0.081	-0.021	-0.052	0.097	-0.026	0.025
3	-0.199	0.182	0.132	0.284	0.056	-0.213	-0.01	-0.217	0.028	-0.144	-0.071	0.36	-0.024	-0.112	0.139	0.121	-0.043	-0.074	0.236	0.025	-0.146	0.095	-0.186	0.026	-0.174	-0.081	0.001	-0.007	-0.183	0.012	0.395	0.117	0.134	0.017	0.258	0.022	-0.092	-0.055	0	0.224	0.121	0.018	0.32	-0.072	-0.02	-0.058	0.096	-0.034	0.025
3	-0.234	0.156	0.148	0.271	0.042	-0.224	-0.005	-0.228	0.042	-0.127	-0.097	0.342	-0.031	-0.076	0.122	0.14	-0.031	-0.038	0.208	0.007	-0.159	0.093	-0.177	0.031	-0.171	-0.083	0.017	0.011	-0.197	0.001	0.398	0.096	0.137	-0.015	0.252	0.033	-0.059	-0.055	-0.012	0.206	0.117	0.015	0.323	-0.094	-0.01	-0.032	0.067	-0.028	0.026
3	-0.175	0.193	0.115	0.254	0.049	-0.217	-0.022	-0.216	-0.039	-0.098	-0.067	0.331	-0.004	-0.111	0.051	0.082	-0.04	-0.019	0.209	0.041	-0.111	0.087	-0.155	0.019	-0.15	-0.151	-0.014	0.022	-0.192	-0.002	0.352	0.116	0.149	0.041	0.245	0.015	-0.099	-0.032	0.021	0.22	0.134	0.013	0.284	-0.107	-0.013	-0.055	0.057	-0.031	0.054
3	-0.169	0.147	0.163	0.283	0.051	-0.195	0.032	-0.217	0.006	-0.17	-0.096	0.347	-0.014	-0.029	0.12	0.115	-0.017	-0.1	0.188	0	-0.123	0.107	-0.174	0.021	-0.177	-0.106	0.011	-0.017	-0.205	-0.006	0.391	0.154	0.157	0.023	0.254	0.023	-0.055	-0.054	-0.029	0.221	0.162	0.013	0.342	-0.098	-0.032	-0.041	0.051	-0.024	0.046
3	0.139	-0.106	-0.028	0.06	0.094	-0.133	0.04	-0.08	0.02	0.156	-0.064	-0.057	0.095	-0.149	-0.067	0.075	0.007	0.034	0.008	-0.047	0.002	0.039	0.037	0.032	-0.039	-0.032	0.023	-0.031	-0.015	-0.017	-0.117	-0.128	-0.016	-0.032	-0.003	-0.087	-0.001	-0.036	0.077	0.102	0.051	-0.074	-0.008	-0.034	-0.029	0.004	-0.088	-0.018	-0.041
3	0.052	0.03	-0.025	0.126	0.071	-0.013	0.128	0.051	0.025	0.121	0.023	0.033	0.117	-0.247	-0.013	0.091	-0.046	0.063	0.101	-0.102	-0.01	0.015	-0.065	0.034	-0.079	0.492	0.031	0.078	0.012	-0.039	0.099	0.119	-0.073	0.028	0.24	-0.002	0.05	0.131	0.142	0.245	0.141	-0.063	0.027	-0.049	0.053	0.077	-0.016	0.07	-0.028
3	-0.038	-0.006	0.014	0.105	0.067	0.074	0.082	0.059	-0.047	0.165	-0.008	0	0.159	-0.292	-0.041	0.086	-0.005	0.123	0.073	-0.1	0.062	-0.043	-0.051	0.03	-0.06	0.42	-0.013	0.039	-0.016	-0.042	0.269	0.121	-0.16	-0.043	0.239	-0.071	0.023	0.125	0.213	0.181	0.052	-0.049	0.044	-0.133	0.011	0.079	-0.058	0.087	0.004
3	0.007	0.04	-0.027	0.155	0.065	-0.012	0.091	0.071	0.008	0.135	-0.02	0.012	0.126	-0.29	-0.011	0.103	-0.02	0.081	0.164	-0.115	0.007	-0.018	-0.116	0.014	-0.113	0.265	-0.058	0.022	-0.013	-0.037	0.306	0.094	-0.044	-0.038	0.38	-0.013	0.047	0.103	0.255	0.148	0.057	-0.033	0.044	-0.123	0.031	0.081	-0.096	0.073	-0.028
3	0.078	0.042	-0.006	0.167	0.067	-0.065	0.129	0.008	0.033	0.141	0.021	0.043	0.114	-0.19	-0.027	0.08	-0.025	0.088	0.11	-0.088	-0.014	0.007	-0.069	0.036	-0.082	0.543	0.028	0.065	0.003	-0.039	0.125	0.134	-0.135	0.009	0.291	-0.025	0.027	0.117	0.125	0.237	0.143	-0.054	0.026	-0.029	0.047	0.049	-0.056	0.068	-0.043
3	0.036	0.006	-0.033	0.152	0.066	0.039	0.073	0.033	-0.069	0.113	-0.014	-0.007	0.159	-0.256	-0.008	0.082	-0.02	0.046	0.118	-0.104	0.067	0.037	-0.068	0.038	-0.107	0.256	0.009	0	-0.008	-0.049	0.251	0.09	-0.013	-0.08	0.167	-0.061	0.079	0.11	0.194	0.123	0.051	-0.033	0.051	-0.108	0.017	0.068	-0.073	0.07	-0.03
3	0.071	0.041	-0.02	0.147	0.054	0.001	0.098	0.031	-0.02	0.098	0.029	0.016	0.134	-0.245	-0.025	0.059	-0.021	0.029	0.139	-0.106	0.022	0.044	-0.072	0.013	-0.096	0.228	0.028	0.063	-0.036	-0.062	0.255	0.179	-0.034	-0.006	0.358	-0.066	0.037	0.132	0.213	0.21	0.109	-0.045	0.127	-0.067	0.01	0.059	-0.075	0.094	0.001
3	0.071	0.041	-0.02	0.147	0.054	0.001	0.098	0.031	-0.02	0.098	0.029	0.016	0.134	-0.245	-0.025	0.059	-0.021	0.029	0.139	-0.106	0.022	0.044	-0.072	0.013	-0.096	0.228	0.028	0.063	-0.036	-0.062	0.255	0.179	-0.034	-0.006	0.358	-0.066	0.037	0.132	0.213	0.21	0.109	-0.045	0.127	-0.067	0.01	0.059	-0.075	0.094	0.001
3	-0.064	0.026	0.005	0.087	0.064	0.125	0.061	0.088	-0.057	0.224	-0.007	-0.008	0.152	-0.249	-0.038	0.057	-0.005	0.121	0.042	-0.103	0.062	-0.005	-0.031	0.031	-0.072	0.418	0.021	0.058	-0.019	-0.038	0.305	0.076	-0.084	-0.044	0.273	-0.072	0.029	0.119	0.179	0.2	0.056	-0.044	0.032	-0.124	0.042	0.078	-0.052	0.09	0.004
3	0.288	0.025	0.069	0.116	0.065	0.123	0.352	0.109	-0.025	-0.054	0.04	-0.022	0.118	-0.132	-0.01	0.085	0.013	-0.097	0.086	-0.114	0.044	-0.06	-0.008	0.027	-0.051	0.438	0.18	0.079	0.059	-0.058	0.207	0.098	-0.007	0.064	0.175	0.075	0.215	0.05	0.309	0.051	-0.031	0.009	-0.005	0.058	0.138	0.035	-0.071	0.064	-0.046
3	0.693	0.061	-0.129	-0.052	0.011	-0.156	0.281	-0.105	0.04	0.14	-0.02	-0.064	0.017	0.083	-0.247	-0.139	0.057	-0.118	0.081	-0.128	-0.044	0.052	-0.039	-0.02	0.06	0.326	0.295	-0.039	0.065	-0.051	0.077	-0.078	-0.121	0.057	-0.232	-0.003	0.214	-0.045	-0.192	0.249	0.211	-0.05	-0.091	0.03	0.116	0.054	0.111	-0.012	0.034
3	0.245	0.169	-0.037	0.228	0.04	-0.232	0.052	-0.03	-0.003	0.275	0.106	0.003	0.122	-0.348	-0.157	0.097	-0.014	-0.137	0.292	-0.164	-0.024	0.139	-0.157	0.014	-0.149	0.122	-0.038	0.009	-0.078	-0.047	0.332	0.043	0.117	-0.101	0.206	-0.034	-0.057	0.009	0.082	0.172	0.121	-0.082	-0.023	-0.068	0.041	0.067	-0.023	0.009	-0.059
3	0.034	0.165	-0.004	0.115	0.066	0.044	0.076	0.043	-0.044	0.084	0.023	0.072	0.135	-0.276	-0.011	0.063	-0.017	0.074	0.097	-0.105	0.058	0.003	-0.074	0.038	-0.092	0.391	0.024	0.033	0.014	-0.047	0.241	0.05	-0.113	-0.023	0.353	-0.038	0.068	0.095	0.213	0.22	0.077	-0.062	0.077	-0.087	0.071	0.049	-0.113	0.09	-0.024
3	0.11	0.03	-0.034	0.16	0.074	-0.126	-0.006	-0.061	0.038	0.115	-0.016	0.053	0.123	-0.249	-0.124	0.003	0.03	-0.025	0.051	-0.124	0.014	0.084	-0.033	0.124	-0.095	0.179	0.057	0.103	0.051	-0.068	0.137	0.015	-0.078	-0.014	0.388	-0.014	0.052	0.114	0.285	0.175	0.03	-0.03	0.043	0.002	0.068	0.003	-0.157	0.101	-0.011
3	-0.115	0.03	0.011	0.083	0.076	0.055	0.048	0.094	0.011	0.187	-0.03	-0.005	0.139	-0.216	-0.04	0.04	0.007	0.153	0.052	-0.108	0.025	-0.018	-0.028	0.03	-0.064	0.397	0.025	0.024	0.004	-0.025	0.255	0.06	-0.138	-0.017	0.307	-0.069	0.052	0.111	0.183	0.214	0.058	-0.047	0.042	-0.124	0.036	0.063	-0.043	0.074	-0.006
3	-0.275	0.079	-0.027	0.126	0.083	-0.074	0.168	0.085	0.015	0.179	0.135	0.028	0.017	-0.328	-0.046	0.126	-0.004	0.248	0.167	0.115	0.004	-0.082	-0.077	-0.052	-0.06	0.381	-0.035	0.043	-0.125	-0.017	0.158	0.052	-0.045	0.226	0.294	-0.005	-0.019	-0.039	0.13	0.126	0.024	-0.003	0.052	-0.08	0.038	-0.023	0.1	0.064	0.031
3	0.046	-0.064	-0.036	0.155	0.035	-0.049	0.012	0.198	0.052	0.462	0.081	0.096	-0.092	-0.07	-0.031	-0.025	0.09	0.137	0.136	0.013	-0.011	-0.115	-0.008	-0.048	0.001	0.276	-0.276	0.058	-0.221	-0.019	0.49	0.07	0.308	0.173	0.399	-0.075	-0.093	-0.111	0.099	-0.066	0.008	-0.128	0.192	-0.246	-0.058	-0.007	0.106	0.027	-0.001
3	0.046	-0.064	-0.036	0.155	0.035	-0.049	0.012	0.198	0.052	0.462	0.081	0.096	-0.092	-0.07	-0.031	-0.025	0.09	0.137	0.136	0.013	-0.011	-0.115	-0.008	-0.048	0.001	0.276	-0.276	0.058	-0.221	-0.019	0.49	0.07	0.308	0.173	0.399	-0.075	-0.093	-0.111	0.099	-0.066	0.008	-0.128	0.192	-0.246	-0.058	-0.007	0.106	0.027	-0.001
3	-0.286	0.022	-0.023	0.108	0.066	-0.07	0.091	0.092	-0.018	0.023	-0.014	0.042	0.072	-0.294	-0.076	0.048	0.006	0.181	0.102	0.031	0.001	-0.068	-0.137	-0.036	-0.063	0.221	-0.008	0.047	-0.214	-0.031	0.477	0.201	0.179	0.07	0.413	-0.071	-0.13	0.029	0.124	0.155	0.033	0.047	0.283	-0.248	-0.044	0.005	0.011	0	-0.028
3	-0.237	0.124	0.024	0.101	0.075	0.192	0.254	0.256	-0.01	-0.052	0.009	-0.026	-0.021	-0.14	-0.054	0.026	0.014	0.102	0.132	-0.052	-0.051	-0.098	-0.067	0.009	0.024	0.118	0.04	0.016	-0.128	-0.052	0.395	0.186	0.17	0.077	0.016	-0.108	0.03	0.003	-0.087	0.164	0.187	-0.003	-0.081	-0.041	-0.038	0.005	0.024	0.044	0.008
3	-0.195	0.143	0.032	0.082	0.08	0.201	0.267	0.244	-0.02	-0.049	0.003	-0.025	-0.002	-0.177	-0.014	0.051	0.013	0.084	0.136	-0.048	-0.048	-0.06	-0.067	0.011	0.017	0.108	0.099	0.025	-0.078	-0.043	0.322	0.18	0.114	0.076	0.112	-0.1	0.065	0.009	-0.113	0.183	0.184	-0.006	-0.047	0.031	-0.031	-0.003	0.028	0.013	0.01
3	-0.192	0.17	0.038	0.098	0.077	0.222	0.25	0.274	-0.014	-0.077	-0.02	0.011	-0.029	-0.154	-0.029	0.038	0.01	0.07	0.158	-0.083	-0.062	-0.084	-0.074	0.014	0.015	0.207	0.053	0.02	-0.163	-0.051	0.377	0.153	0.151	0.089	0.103	-0.125	0.035	0.014	-0.117	0.168	0.203	-0.012	-0.018	-0.056	-0.041	0.019	0.018	0.035	0.005
3	-0.192	0.17	0.038	0.098	0.077	0.222	0.25	0.274	-0.014	-0.077	-0.02	0.011	-0.029	-0.154	-0.029	0.038	0.01	0.07	0.158	-0.083	-0.062	-0.084	-0.074	0.014	0.015	0.207	0.053	0.02	-0.163	-0.051	0.377	0.153	0.151	0.089	0.103	-0.125	0.035	0.014	-0.117	0.168	0.203	-0.012	-0.018	-0.056	-0.041	0.019	0.018	0.035	0.005
3	-0.217	0.174	0.011	0.091	0.079	0.208	0.278	0.251	-0.001	-0.094	0.011	0.007	-0.023	-0.159	-0.017	0.037	0.018	0.05	0.14	-0.048	-0.069	-0.092	-0.077	0.011	0.008	0.208	0.039	0.017	-0.139	-0.049	0.353	0.205	0.073	0.104	0.071	-0.107	0.031	0.013	-0.112	0.166	0.185	-0.009	-0.034	-0.059	-0.038	0.014	0.015	0.034	0.006
3	-0.217	0.174	0.011	0.091	0.079	0.208	0.278	0.251	-0.001	-0.094	0.011	0.007	-0.023	-0.159	-0.017	0.037	0.018	0.05	0.14	-0.048	-0.069	-0.092	-0.077	0.011	0.008	0.208	0.039	0.017	-0.139	-0.049	0.353	0.205	0.073	0.104	0.071	-0.107	0.031	0.013	-0.112	0.166	0.185	-0.009	-0.034	-0.059	-0.038	0.014	0.015	0.034	0.006
3	0.034	0.121	-0.051	0.187	0.088	0.02	-0.023	0.044	-0.071	-0.038	-0.047	0.102	0.041	-0.212	-0.022	0.072	-0.024	0.065	0.145	-0.047	0.011	-0.044	-0.135	-0.054	-0.108	0.348	0.007	0.152	-0.091	-0.04	0.368	0.108	0.042	0.108	0.204	-0.032	-0.08	0.035	0.165	0.15	0.019	0.026	0.212	-0.172	-0.06	0.008	-0.003	0.026	-0.076
3	-0.101	0.081	-0.051	0.105	0.077	-0.122	-0.011	0.039	-0.035	-0.012	-0.005	0.03	0.047	-0.295	-0.049	0.072	-0.021	0.081	0.189	0.028	-0.021	-0.017	-0.15	-0.066	-0.088	0.4	-0.006	0.064	-0.187	-0.026	0.422	0.143	0.138	0.12	0.248	-0.024	-0.127	0.018	0.077	0.206	0.067	0.027	0.132	-0.179	-0.022	-0.025	0.069	-0.01	-0.046
3	-0.251	0.131	0.041	0.077	0.077	0.233	0.294	0.295	-0.008	-0.093	0.004	-0.019	-0.026	-0.157	-0.065	0.004	0.023	0.1	0.107	-0.054	-0.05	-0.091	-0.067	0.023	0.008	0.105	0.014	0.03	-0.126	-0.051	0.379	0.177	0.163	0.079	0.014	-0.137	0.049	0.012	-0.03	0.169	0.163	0.015	-0.086	-0.067	-0.034	0.007	0.033	0.05	0.011
3	-0.288	0.098	-0.029	0.138	0.085	-0.057	0.134	0.088	0.021	0.109	0.112	0.041	0.005	-0.334	-0.041	0.125	0.008	0.205	0.181	0.108	-0.02	-0.084	-0.08	-0.056	-0.059	0.397	-0.004	0.04	-0.118	-0.019	0.129	0.067	-0.043	0.205	0.273	-0.003	-0.006	-0.026	0.144	0.15	0.053	-0.007	0.023	-0.061	0.036	-0.015	0.089	0.066	0.035
3	-0.179	0.114	-0.06	0.117	0.079	-0.102	0.129	0.069	0.011	0.134	0.083	0.007	0.02	-0.288	-0.071	0.101	0.015	0.254	0.154	0.087	-0.01	-0.094	-0.078	-0.059	-0.042	0.267	0.01	0.011	-0.106	-0.028	0.215	0.087	0	0.213	0.306	0.026	0.051	-0.032	0.085	0.158	0.082	-0.03	0.066	-0.065	0.064	-0.01	0.054	0.077	0.039
3	-0.112	0.077	-0.05	0.106	0.076	-0.12	-0.013	0.038	-0.044	-0.001	-0.002	0.031	0.057	-0.293	-0.051	0.072	-0.018	0.091	0.183	0.031	-0.011	-0.021	-0.152	-0.066	-0.089	0.392	0	0.065	-0.188	-0.034	0.416	0.139	0.136	0.123	0.251	-0.022	-0.126	0.014	0.084	0.198	0.067	0.038	0.132	-0.179	-0.022	-0.024	0.05	-0.01	-0.053
3	-0.203	0.088	-0.054	0.12	0.085	-0.118	0.122	0.065	0.007	0.106	0.08	0.006	0.013	-0.298	-0.105	0.083	0.012	0.238	0.14	0.099	-0.01	-0.091	-0.092	-0.057	-0.058	0.298	0.028	0.023	-0.103	-0.029	0.197	0.083	-0.025	0.227	0.312	0.038	0.073	-0.042	0.097	0.141	0.056	-0.032	0.076	-0.069	0.072	-0.018	0.062	0.078	0.041
3	0.188	0.048	0.076	-0.08	-0.022	0.012	-0.023	-0.058	0.029	0.175	-0.069	-0.118	0.111	-0.007	0.065	-0.065	0.002	0.006	0.057	0.032	0.088	-0.071	-0.113	-0.022	-0.008	-0.102	0.004	0.026	0.089	-0.059	0.104	-0.029	-0.239	-0.04	0.029	0.04	0.039	0.082	0.223	0.141	-0.051	0.054	0.032	-0.09	-0.059	0.097	-0.12	0.082	-0.045
3	0.309	0.051	0.078	-0.041	-0.021	-0.025	-0.17	-0.194	0.021	0.152	0.181	-0.128	0.182	-0.048	0.056	-0.03	0.021	-0.102	-0.025	0.088	0.082	-0.046	-0.102	-0.038	-0.081	0.312	0.097	0.11	0.152	-0.007	-0.155	-0.291	-0.356	0.016	-0.101	-0.006	0.059	-0.08	0.095	-0.001	-0.051	0.032	-0.102	0.053	-0.017	-0.005	0.015	0.004	-0.061
3	-0.104	0.061	-0.028	0.107	0.079	-0.098	0.008	0.041	-0.034	-0.047	0	0.033	0.063	-0.326	-0.031	0.101	-0.017	0.065	0.168	0.021	-0.019	0.003	-0.178	-0.057	-0.096	0.317	-0.044	0.049	-0.214	-0.022	0.5	0.132	0.194	0.084	0.274	-0.043	-0.144	0.002	0.086	0.176	0.072	0.024	0.196	-0.245	-0.029	-0.024	0.073	-0.017	-0.048
3	-0.104	0.061	-0.028	0.107	0.079	-0.098	0.008	0.041	-0.034	-0.047	0	0.033	0.063	-0.326	-0.031	0.101	-0.017	0.065	0.168	0.021	-0.019	0.003	-0.178	-0.057	-0.096	0.317	-0.044	0.049	-0.214	-0.022	0.5	0.132	0.194	0.084	0.274	-0.043	-0.144	0.002	0.086	0.176	0.072	0.024	0.196	-0.245	-0.029	-0.024	0.073	-0.017	-0.048
3	0.07	0.011	-0.013	0.018	0.058	-0.135	0.13	0.106	-0.127	-0.117	-0.015	-0.072	0.14	-0.313	0.042	0.102	-0.045	0.161	0.092	-0.072	0.046	-0.01	-0.036	0.02	-0.026	0.324	-0.068	0.024	-0.086	0.019	0.095	0.147	-0.115	0.119	0.301	0.17	-0.098	0.181	0.129	0.157	0.029	0.037	0.144	-0.099	0.098	0.019	0.107	-0.036	0.036
3	-0.425	-0.169	-0.103	0.064	0.031	-0.021	-0.003	0.188	-0.157	0.396	-0.098	-0.141	0.115	-0.174	-0.135	0.038	0.05	0.258	0.017	-0.056	0.107	-0.198	-0.032	-0.052	-0.052	0.244	-0.044	0.116	-0.192	-0.101	0.285	0.204	0.116	0.094	0.102	-0.056	-0.148	-0.065	0.167	0.256	0.066	-0.021	0.034	-0.213	-0.047	0.025	-0.156	-0.007	0.014
3	-0.292	-0.07	-0.12	0.196	0.069	-0.092	0.067	0.157	0.098	0.112	0.134	-0.071	-0.063	-0.233	-0.284	-0.098	0.075	0.186	0.129	0.131	-0.008	-0.07	-0.128	-0.082	-0.05	-0.067	-0.056	0.089	-0.143	-0.099	0.299	0.107	0.149	0.096	0.437	0.009	-0.088	-0.103	0.198	0.155	0.014	-0.007	0.107	-0.096	-0.009	0.03	-0.108	0.122	0.045
3	0.138	0.028	-0.021	0.122	0.089	-0.16	0	0.057	-0.067	-0.101	-0.042	0.044	0.049	-0.322	-0.038	0.088	-0.044	-0.031	0.173	-0.055	-0.025	0.022	-0.205	-0.067	-0.126	0.137	-0.069	0.084	-0.269	-0.044	0.509	0.062	0.234	0.106	0.313	0.02	-0.187	-0.018	0.14	0.132	0.036	0.029	0.309	-0.3	-0.009	-0.03	0.018	-0.011	-0.06
3	-0.243	0.133	0.034	0.099	0.078	0.23	0.293	0.282	-0.006	-0.094	0.004	-0.015	-0.026	-0.151	-0.073	0.007	0.028	0.076	0.127	-0.051	-0.059	-0.094	-0.062	0.018	0.019	0.114	0.013	0.036	-0.115	-0.048	0.357	0.169	0.16	0.085	0.037	-0.125	0.021	0.016	-0.035	0.164	0.159	0.015	-0.084	-0.048	-0.042	0.003	0.045	0.042	0.01
3	-0.172	0.147	0.04	0.084	0.078	0.193	0.275	0.24	-0.015	-0.045	0.013	-0.029	-0.005	-0.173	-0.01	0.059	0.005	0.071	0.137	-0.053	-0.055	-0.055	-0.078	0.014	0.015	0.116	0.1	0.023	-0.075	-0.044	0.312	0.175	0.109	0.079	0.116	-0.087	0.062	0.01	-0.117	0.179	0.194	0.001	-0.049	0.034	-0.023	-0.003	0.037	0.002	0.006
3	-0.18	0.067	-0.055	0.114	0.079	-0.135	0.159	0.055	-0.001	0.163	0.099	0	0.028	-0.303	-0.101	0.079	0.005	0.284	0.129	0.11	0.013	-0.084	-0.099	-0.051	-0.057	0.285	0.012	0.026	-0.113	-0.027	0.227	0.067	-0.035	0.254	0.317	0.041	0.067	-0.059	0.08	0.123	0.028	-0.026	0.11	-0.097	0.074	-0.026	0.065	0.082	0.037
3	-0.221	0.113	-0.064	0.129	0.065	-0.161	0.21	0.047	-0.005	0.217	0.08	0.025	0.047	-0.288	-0.088	0.084	0.019	0.325	0.164	0.079	0.027	-0.099	-0.081	-0.018	-0.053	0.265	-0.024	0.031	-0.149	-0.024	0.256	0.041	-0.002	0.214	0.329	-0.029	0.001	-0.021	0.158	0.09	0.01	0.005	0.116	-0.116	0.053	-0.011	0.071	0.089	0.033
3	-0.238	0.127	-0.062	0.135	0.071	-0.141	0.177	0.057	0.002	0.152	0.057	0.03	0.034	-0.292	-0.084	0.083	0.028	0.285	0.176	0.07	0.003	-0.103	-0.081	-0.026	-0.05	0.279	0.006	0.029	-0.143	-0.025	0.226	0.059	-0.001	0.19	0.311	-0.03	0.012	-0.007	0.171	0.113	0.039	-0.001	0.091	-0.098	0.049	0	0.063	0.091	0.038
3	-0.285	0.06	0.006	0.073	0.066	-0.151	0.08	0.021	-0.022	-0.06	0.001	-0.005	0.061	-0.322	-0.065	0.127	-0.036	0.152	0.116	0.049	-0.003	-0.025	-0.146	-0.009	-0.079	0.271	0.038	0.054	-0.166	0.015	0.397	0.196	0.15	0.136	0.4	0.034	-0.112	-0.016	0.079	0.209	0.055	0.08	0.235	-0.198	0.005	-0.043	0.076	0.003	-0.048
3	-0.204	0.142	0.047	0.077	0.081	0.201	0.281	0.262	-0.011	-0.048	0.019	-0.025	0.003	-0.198	-0.022	0.039	0.015	0.077	0.135	-0.039	-0.048	-0.068	-0.071	0.011	0.011	0.086	0.098	0.033	-0.072	-0.036	0.303	0.18	0.11	0.083	0.123	-0.11	0.057	0.011	-0.084	0.192	0.181	-0.003	-0.046	0.04	-0.031	-0.007	0.047	0.003	0.013
3	-0.246	0.009	-0.019	0.088	0.064	-0.071	0.065	0.078	-0.015	0.037	0.003	0.028	0.077	-0.287	-0.079	0.045	0.008	0.2	0.079	0.041	0.005	-0.062	-0.134	-0.046	-0.058	0.226	-0.009	0.055	-0.203	-0.03	0.471	0.199	0.166	0.077	0.419	-0.062	-0.127	0.028	0.11	0.165	0.046	0.044	0.273	-0.244	-0.043	0	0.023	0.003	-0.027
3	-0.166	0.14	0.001	-0.229	-0.026	0.187	0.262	0.393	-0.333	0.032	-0.179	-0.233	0.055	-0.047	-0.228	-0.09	-0.06	0.508	-0.115	-0.062	0.065	-0.253	0.111	0.048	0.138	-0.45	0.367	0.053	-0.041	-0.117	0.395	0.377	0.043	-0.089	-0.132	-0.088	0.154	0.172	-0.101	0.353	0.157	0.193	-0.138	0.162	0.019	0.084	0.067	-0.092	-0.004
3	-0.221	0.127	0.017	0.097	0.075	0.157	0.245	0.259	-0.005	-0.025	-0.009	-0.042	-0.013	-0.12	-0.08	0.021	0.013	0.109	0.144	-0.062	-0.05	-0.103	-0.069	0.009	0.027	0.167	0.057	0.028	-0.11	-0.048	0.365	0.16	0.165	0.083	-0.029	-0.093	0.034	0.001	-0.085	0.183	0.182	-0.003	-0.125	-0.023	-0.036	-0.002	0.03	0.048	0.004
3	-0.296	0.11	-0.027	0.135	0.087	-0.057	0.156	0.087	-0.005	0.128	0.07	0.048	0.019	-0.326	-0.055	0.117	0.015	0.217	0.181	0.083	-0.015	-0.071	-0.097	-0.049	-0.065	0.365	0.013	0.037	-0.112	-0.016	0.138	0.066	-0.044	0.208	0.337	0.009	0.013	-0.036	0.149	0.132	0.043	-0.004	0.065	-0.054	0.05	-0.018	0.091	0.045	0.028
3	0.423	-0.19	0.132	-0.026	-0.017	-0.107	-0.313	-0.09	0.2	0.078	-0.03	-0.144	0.099	-0.203	0.067	0.175	-0.117	0.175	-0.15	0.099	0.038	-0.109	0.009	0.008	-0.074	0.471	0.074	0.005	0.033	-0.045	0.386	0.025	0.272	0.077	-0.198	-0.04	0.06	-0.078	0.242	-0.002	0.066	-0.039	-0.174	-0.162	0.005	-0.027	0.051	0.255	0.035
3	-0.344	-0.047	-0.085	0.03	0.071	0.19	0.128	0.304	0	0.209	0.118	-0.068	0.062	-0.187	-0.167	0.06	0.029	0.331	-0.017	0.142	0.06	-0.1	-0.03	-0.072	-0.031	0.175	0.018	-0.021	-0.109	-0.048	0.389	0.165	0.113	0.113	0.523	-0.078	0	-0.002	0.045	0.201	0.098	-0.041	0.245	-0.05	-0.06	0.016	-0.047	0.141	0.092
3	-0.131	0.151	0.086	0.132	0.099	0.006	0.276	0.088	0.027	0.164	-0.036	0.032	0.09	-0.247	-0.042	0.088	-0.025	0.213	0.194	-0.057	-0.016	-0.132	-0.069	-0.015	-0.023	-0.033	0.182	0.078	0.01	-0.034	0.321	0.178	0.258	-0.018	0.09	-0.021	0.161	-0.01	-0.113	0.27	0.243	-0.069	-0.066	0.078	-0.021	-0.004	0.064	0.004	-0.016
3	-0.538	0.046	-0.034	0.102	0.065	-0.126	-0.02	0.106	-0.011	0.068	0	0.045	0.03	-0.322	-0.07	0.058	0.008	0.165	0.126	0.039	-0.026	-0.052	-0.085	-0.055	-0.035	0.415	-0.023	0.028	-0.206	-0.014	0.555	0.089	0.197	0.107	0.24	-0.101	-0.179	0.008	-0.015	0.206	0.034	0.05	0.124	-0.221	-0.051	-0.033	0.04	0.001	0.001
3	-0.299	0.132	0.024	0.101	0.095	0.196	0.281	0.246	-0.011	0.208	-0.002	-0.006	0.044	-0.229	-0.014	0.077	-0.005	0.189	0.193	-0.034	-0.039	-0.11	-0.105	0.016	-0.002	0.106	0.035	0.026	0.003	-0.02	0.271	0.194	0.151	0.052	0.049	-0.055	0.102	-0.008	-0.191	0.236	0.266	-0.053	0.003	0.07	0	-0.022	0.071	-0.012	0.016
3	-0.318	0.018	-0.051	0.103	0.063	-0.006	0.14	0.127	-0.006	0.241	0.085	-0.023	0.031	-0.223	-0.16	0.029	0.034	0.38	0.086	0.095	0.014	-0.146	-0.034	-0.043	-0.031	0.263	0.043	0.019	-0.104	-0.025	0.233	0.085	-0.02	0.185	0.293	-0.059	0.091	-0.032	0.136	0.127	0.065	-0.015	0.138	-0.079	0.039	-0.02	0.076	0.066	0.046
3	0.229	-0.077	0.093	-0.09	0.018	0.209	-0.096	0.034	0.074	0.309	0.054	-0.386	0.108	-0.004	0.069	-0.072	0.008	0.164	-0.077	0.024	0.055	-0.055	-0.026	0.033	0.016	-0.054	0.19	0.003	0.188	-0.051	-0.215	-0.153	-0.235	-0.04	0.058	-0.012	0.102	0.091	0.086	-0.032	-0.124	-0.02	0.201	0.073	-0.046	0.046	-0.057	-0.039	-0.071
3	-0.339	0.003	-0.051	0.096	0.063	-0.033	0.18	0.14	-0.056	0.244	0.079	-0.008	0.057	-0.304	-0.143	0.068	0.016	0.334	0.096	0.097	0.049	-0.093	-0.04	-0.044	-0.025	0.23	-0.042	-0.031	-0.185	-0.021	0.419	0.143	0.057	0.18	0.297	-0.137	-0.004	-0.012	0.159	0.107	0.082	0.009	0.154	-0.196	-0.026	-0.006	0.097	0.069	0.071
3	0.472	0.078	0.083	-0.001	-0.01	0.054	-0.079	-0.115	0.095	0.164	0.023	-0.183	0.094	-0.019	0.028	0.011	0.023	-0.081	0.129	0.085	0.041	-0.011	-0.049	0.022	-0.021	-0.143	0.05	0.109	-0.052	-0.049	0.027	-0.238	-0.097	-0.021	0.112	0.063	-0.062	0.05	-0.02	0.068	-0.067	0.042	0.197	0.024	0.054	0.163	-0.155	0	-0.032
3	-0.108	0.05	-0.025	0.101	0.079	-0.113	0.017	0.026	-0.031	-0.046	0.004	0.025	0.063	-0.335	-0.026	0.096	-0.015	0.071	0.152	0.024	-0.02	0.001	-0.174	-0.057	-0.095	0.317	-0.041	0.061	-0.21	-0.022	0.497	0.134	0.184	0.087	0.279	-0.047	-0.145	0.003	0.074	0.166	0.061	0.026	0.207	-0.237	-0.04	-0.024	0.07	-0.02	-0.045
3	-0.278	0.017	-0.016	0.108	0.066	-0.069	0.085	0.093	-0.017	0.015	-0.018	0.045	0.071	-0.283	-0.07	0.046	0.007	0.183	0.101	0.027	0.002	-0.069	-0.137	-0.035	-0.064	0.214	-0.01	0.043	-0.213	-0.031	0.483	0.188	0.175	0.071	0.417	-0.056	-0.125	0.027	0.128	0.151	0.026	0.05	0.285	-0.255	-0.04	0.005	0.009	0.002	-0.028
3	-0.263	-0.005	-0.022	0.102	0.063	-0.08	0.096	0.084	-0.022	0.018	-0.023	0.028	0.094	-0.285	-0.09	0.042	0.014	0.178	0.085	0.028	0.017	-0.058	-0.137	-0.031	-0.062	0.225	0.031	0.049	-0.206	-0.035	0.438	0.205	0.167	0.084	0.408	-0.079	-0.122	0.015	0.128	0.151	0.035	0.056	0.273	-0.222	-0.051	-0.003	-0.005	-0.013	-0.03
3	-0.315	0.082	-0.029	0.11	0.084	-0.028	0.167	0.11	0.009	0.157	0.14	0.029	0.013	-0.318	-0.042	0.128	-0.002	0.254	0.151	0.122	0.006	-0.082	-0.067	-0.053	-0.058	0.407	-0.037	0.04	-0.126	-0.022	0.156	0.042	-0.041	0.222	0.315	-0.002	-0.022	-0.028	0.133	0.132	0.028	-0.006	0.04	-0.088	0.047	-0.012	0.105	0.07	0.026
3	-0.1	0.181	0.05	0.205	0.069	-0.006	0.245	0.009	0.028	0.091	-0.048	0.012	0.078	-0.146	-0.04	0.016	-0.032	0.049	0.281	-0.169	-0.014	-0.123	-0.1	0.014	-0.007	-0.179	-0.028	0.126	-0.033	-0.037	0.551	0.044	0.254	0.003	0.103	0.018	0	0.028	-0.155	0.251	0.216	-0.076	-0.055	-0.058	-0.012	0.022	0.119	0.025	-0.018
3	-0.264	0.1	-0.046	0.138	0.076	-0.053	0.148	0.106	-0.004	0.122	0.093	0.029	0.023	-0.334	-0.045	0.119	0.007	0.223	0.182	0.096	-0.008	-0.068	-0.101	-0.052	-0.07	0.308	-0.014	0.04	-0.136	-0.01	0.147	0.056	-0.02	0.227	0.318	-0.007	-0.011	-0.045	0.154	0.136	0.049	-0.001	0.077	-0.067	0.037	-0.03	0.097	0.053	0.028
3	-0.255	0.093	-0.047	0.133	0.085	-0.054	0.149	0.105	-0.004	0.104	0.098	0.029	0.029	-0.327	-0.045	0.116	0.01	0.206	0.186	0.098	0.001	-0.073	-0.099	-0.05	-0.064	0.323	0.001	0.042	-0.13	-0.018	0.138	0.073	-0.041	0.218	0.327	0.003	0.005	-0.029	0.143	0.128	0.059	-0.005	0.074	-0.055	0.053	-0.015	0.097	0.048	0.034
3	-0.225	0.09	-0.052	0.122	0.084	-0.036	0.126	0.107	0.001	0.123	0.102	0.01	0.033	-0.349	-0.041	0.136	0.004	0.207	0.167	0.118	0.006	-0.068	-0.095	-0.056	-0.059	0.338	0.006	0.042	-0.125	-0.021	0.136	0.088	-0.054	0.208	0.314	-0.002	0.011	-0.03	0.152	0.13	0.051	-0.004	0.069	-0.054	0.043	-0.007	0.101	0.046	0.04
3	-0.238	0.123	0.051	0.1	0.064	0.184	0.272	0.261	-0.004	-0.054	0.02	-0.019	-0.017	-0.142	-0.03	0.038	0.017	0.092	0.124	-0.06	-0.042	-0.085	-0.07	0.011	0.021	0.115	0.013	0.027	-0.133	-0.058	0.378	0.179	0.159	0.085	-0.01	-0.112	0.015	0.016	-0.078	0.179	0.178	-0.007	-0.086	-0.052	-0.042	0.01	0.031	0.049	0.013
3	-0.122	0.076	-0.054	0.173	0.061	-0.005	0.161	0.102	-0.047	-0.124	0.027	0.066	0.015	-0.353	-0.065	0.169	-0.043	0.132	0.103	-0.039	-0.022	0.023	-0.136	-0.031	-0.102	-0.103	0.002	0.046	-0.089	-0.007	0.316	0.097	0.134	0.18	0.197	0.059	0.088	-0.069	0.089	0.234	0.117	0.016	0.089	-0.171	0.085	-0.042	0.127	-0.011	-0.019
3	0.379	0.189	0.094	0.014	0.011	-0.093	-0.241	-0.185	0.099	0.105	0.226	-0.127	0.097	-0.072	0.044	-0.077	0.007	-0.049	0.083	0.09	-0.007	-0.002	-0.133	-0.059	-0.095	-0.067	0.141	0.08	0.118	-0.016	-0.137	-0.249	-0.199	-0.06	-0.124	0.035	-0.013	-0.04	-0.101	0.146	-0.037	-0.009	-0.019	0.033	-0.014	0.001	0.019	0.007	-0.04
3	0.194	0.105	0.089	-0.04	-0.01	-0.007	-0.159	-0.202	-0.015	0.096	0.129	-0.134	0.14	-0.132	-0.012	-0.043	0.013	-0.006	0.019	0.033	0.037	-0.031	-0.072	-0.016	-0.09	0.29	0.092	0.111	0.12	0.016	-0.117	-0.076	-0.325	0.062	-0.048	0.019	-0.026	-0.022	0.035	0.055	0.005	0.049	-0.043	0.025	-0.039	-0.033	0.02	0.033	0.006
3	-0.322	0.164	-0.067	0.187	0.079	-0.094	0.176	0.089	-0.013	0.04	0.06	0.086	0.005	-0.285	-0.124	0.076	0.031	0.198	0.209	0.07	-0.014	-0.096	-0.08	-0.04	-0.056	0.329	0.04	0.038	-0.156	-0.035	0.192	0.051	0.012	0.201	0.343	-0.018	-0.009	-0.015	0.159	0.094	0.043	0.007	0.098	-0.074	0.069	-0.004	0.061	0.064	0.041
3	-0.265	0.097	-0.073	0.15	0.064	-0.119	0.218	0.084	-0.042	0.22	0.065	0.015	0.068	-0.285	-0.1	0.082	0.015	0.266	0.196	0.083	0.039	-0.085	-0.105	-0.031	-0.067	0.319	0.024	0.044	-0.148	-0.019	0.19	0.019	-0.052	0.216	0.305	0.008	0.023	-0.051	0.176	0.061	0.01	0.006	0.111	-0.09	0.065	-0.035	0.09	0.072	0.028
3	-0.187	0.137	0.046	0.079	0.083	0.201	0.289	0.261	-0.014	-0.054	0.002	-0.029	-0.006	-0.199	-0.014	0.044	0.009	0.083	0.138	-0.047	-0.056	-0.063	-0.077	0.015	0.006	0.083	0.076	0.03	-0.083	-0.039	0.289	0.192	0.094	0.083	0.112	-0.13	0.063	0.003	-0.086	0.185	0.184	-0.006	-0.049	0.004	-0.052	-0.002	0.046	0.018	0.014
3	-0.188	0.132	0.027	0.087	0.069	0.192	0.256	0.287	0	-0.065	0.02	-0.013	-0.028	-0.162	-0.05	0.021	0.022	0.065	0.114	-0.052	-0.044	-0.093	-0.068	0.015	0.023	0.119	0.044	0.012	-0.132	-0.043	0.368	0.19	0.175	0.075	0.009	-0.126	0.009	0.008	-0.044	0.192	0.197	-0.011	-0.082	-0.039	-0.042	0.001	0.022	0.042	0.018
3	0.731	0.303	0.078	0.004	0.021	-0.195	-0.166	-0.162	0.127	-0.283	0.141	-0.038	0.047	-0.165	0.169	0.003	0.021	-0.094	0.074	0.011	0.025	0.076	-0.151	-0.02	-0.114	0.572	0.085	0.17	0.086	-0.011	-0.298	-0.201	-0.365	-0.001	-0.401	0.041	-0.01	-0.103	-0.175	0.148	0.013	-0.008	-0.22	-0.105	0.039	0.003	0.097	0.016	-0.03
3	0.449	0.218	0.11	0.036	0.027	-0.145	-0.163	-0.193	0.091	-0.082	0.14	-0.189	0.047	-0.136	0.101	-0.022	0.008	-0.018	0.072	0.031	0.017	0.106	-0.177	-0.054	-0.159	0.369	0.169	0.143	0.135	0.01	-0.285	-0.18	-0.475	-0.018	-0.178	0.007	0.087	-0.115	-0.064	0.234	0.037	-0.002	-0.171	-0.029	-0.052	0.032	-0.015	-0.013	-0.03
3	0.243	0.103	0.04	0.01	0.002	0.005	-0.162	-0.133	0.015	0.086	0.075	-0.194	0.106	-0.098	0.07	-0.08	0.007	-0.012	0.041	0.041	0.036	-0.029	-0.148	0.001	-0.081	0.069	0.107	0.047	0.084	0.03	-0.166	-0.139	-0.261	-0.126	-0.023	0.017	-0.096	-0.055	0.048	0.143	-0.005	-0.029	0.015	0.001	-0.022	0.039	0.091	-0.089	-0.007
3	0.409	0.081	0.112	-0.052	-0.002	-0.083	-0.192	-0.181	0.027	-0.001	0.157	-0.117	0.15	-0.107	0.043	-0.055	0.013	0.004	0.027	0.075	0.049	0.017	-0.108	-0.039	-0.088	0.208	0.114	0.131	0.158	0.003	-0.119	-0.143	-0.25	0.042	-0.091	0.04	-0.011	-0.043	-0.032	0.01	-0.026	0.022	-0.05	0.054	-0.043	-0.03	0.035	-0.01	-0.02
3	0.41	0.363	0.132	0.066	0.035	-0.192	-0.22	-0.092	0.027	-0.138	0.167	-0.033	0.05	-0.119	0.149	-0.033	-0.027	-0.072	0.107	0.036	0.006	0.069	-0.166	-0.041	-0.134	0.396	0.226	0.126	0.244	0.015	-0.277	-0.176	-0.479	-0.029	-0.245	0.044	0.065	-0.105	-0.147	0.249	0.053	-0.014	-0.241	0.015	0.013	-0.013	0.063	-0.069	-0.037
3	0.071	0.085	0.102	-0.038	-0.008	-0.006	-0.068	-0.139	-0.018	0.198	0.073	-0.192	0.144	-0.039	0.045	0.015	-0.013	-0.019	0.039	0.028	0.025	-0.142	-0.054	-0.033	-0.066	-0.057	0.098	0.116	0.248	-0.008	-0.204	-0.21	-0.316	-0.056	-0.128	-0.064	0.099	-0.017	0.04	0.073	0.083	-0.017	-0.208	0.144	-0.029	-0.004	0.05	-0.038	-0.009
3	0.609	0.098	0.102	-0.027	0.009	-0.191	-0.227	-0.223	0.079	-0.003	0.198	-0.111	0.119	-0.083	0.031	-0.066	0.019	-0.068	0.043	0.098	0.035	0.029	-0.118	-0.066	-0.094	0.4	0.157	0.127	0.162	0.014	-0.167	-0.214	-0.345	0.089	-0.106	0.03	0.011	-0.064	0.004	0.05	-0.032	0.038	-0.023	0.005	-0.021	-0.022	0.055	0.004	-0.021
3	-0.168	0.11	-0.048	0.099	0.081	-0.076	0.168	0.063	-0.005	0.166	0.079	-0.009	0.034	-0.308	-0.05	0.104	0.01	0.249	0.145	0.09	0.009	-0.07	-0.103	-0.044	-0.069	0.355	-0.006	0.036	-0.107	-0.024	0.237	0.037	0.023	0.212	0.294	-0.013	0.023	-0.032	0.185	0.156	0.049	-0.014	0.027	-0.08	0.03	-0.016	0.099	0.066	0.039
3	-0.278	0.024	-0.005	0.076	0.063	-0.163	0.066	0.09	0.023	0.021	-0.021	0.021	0.059	-0.359	-0.049	0.089	-0.02	0.152	0.095	0.021	0.007	-0.056	-0.136	-0.021	-0.058	0.356	0.085	0.044	-0.178	-0.023	0.356	0.166	0.133	0.121	0.317	-0.031	-0.097	-0.011	0.128	0.139	0.017	0.045	0.201	-0.168	0.013	-0.037	0.038	-0.044	-0.042
3	0.291	0.094	0.026	-0.009	0.001	0.003	-0.188	-0.102	0.027	0.076	0.047	-0.201	0.116	-0.074	0.064	-0.086	0.02	-0.017	0.03	0.036	0.042	-0.012	-0.15	0.001	-0.081	0.01	0.105	0.06	0.076	0.029	-0.124	-0.096	-0.259	-0.132	0.005	0.029	-0.095	-0.062	0.042	0.137	-0.006	-0.036	0.046	-0.008	-0.023	0.042	0.078	-0.08	-0.006
3	0.074	0.164	0.076	0.131	0.072	-0.135	-0.103	-0.223	0.134	0.275	-0.073	-0.076	0.153	-0.031	-0.022	-0.139	0.134	-0.054	0.204	-0.019	0.013	0.055	-0.122	-0.037	-0.067	0.058	0.248	-0.006	0.008	0.012	-0.022	-0.125	0.043	0.04	-0.127	0.036	-0.001	-0.041	0.078	0.012	-0.015	0.032	-0.157	0.221	0.199	-0.029	0.122	-0.084	0.018
3	0.015	0.009	-0.05	0.035	0.042	-0.239	0.188	-0.06	-0.04	0.293	0.105	-0.301	0.113	-0.052	-0.062	-0.026	0.111	0.026	0.153	0.051	0.008	-0.024	-0.031	0.103	-0.034	0.314	-0.031	0.075	0.14	-0.004	0.333	0.168	-0.046	0.05	0.114	0.19	-0.017	-0.028	-0.123	0.01	0.02	0.07	-0.045	-0.066	0.011	-0.031	0.013	0.123	0.07
3	-0.324	0.011	-0.01	0.073	0.066	-0.107	0.115	0.063	-0.022	-0.038	0.001	-0.019	0.083	-0.319	-0.098	0.103	-0.006	0.166	0.099	0.07	-0.005	-0.057	-0.126	-0.01	-0.069	0.228	0.001	0.042	-0.186	0.005	0.457	0.229	0.211	0.084	0.438	-0.005	-0.138	0.031	0.092	0.184	0.035	0.078	0.254	-0.237	-0.024	0.003	0.05	0.037	-0.026
3	-0.14	0.098	0.019	0.08	0.068	0.21	0.21	0.284	-0.024	0.049	-0.021	-0.045	-0.055	-0.146	-0.085	-0.022	0.03	0.146	0.121	-0.12	-0.065	-0.047	-0.08	0.026	0.003	0.06	0.023	0.002	-0.147	-0.06	0.282	0.247	0.081	0.088	0.022	-0.135	-0.011	-0.005	-0.069	0.124	0.108	0.009	-0.084	-0.049	-0.07	0.013	0.01	-0.007	0.029
3	0.263	0.056	0.082	-0.01	-0.044	0.02	-0.165	-0.147	-0.022	0.124	0.147	-0.108	0.152	-0.073	0.019	-0.027	0.021	-0.091	-0.019	0.092	0.067	-0.085	-0.073	-0.049	-0.048	0.281	0.152	0.12	0.174	-0.005	-0.148	-0.202	-0.324	0.009	-0.136	-0.02	0.071	-0.072	0.061	-0.017	-0.061	0.035	-0.212	0.066	-0.043	-0.039	0.03	0.009	-0.046
3	0.323	0.037	0.099	-0.031	-0.016	-0.005	-0.151	-0.15	-0.006	0.117	0.172	-0.097	0.162	-0.042	0.013	-0.07	0.009	0.035	0.008	0.056	0.061	-0.024	-0.052	-0.029	-0.076	0.298	0.109	0.132	0.121	0.001	-0.143	-0.033	-0.232	0.05	-0.032	0.034	0.01	-0.075	0.036	-0.015	-0.024	0.036	-0.027	0.044	-0.043	-0.061	0.013	-0.001	-0.011
3	0.343	0.048	0.099	-0.057	-0.014	-0.038	-0.194	-0.184	-0.003	0.033	0.152	-0.111	0.169	-0.052	0.044	-0.093	0.022	-0.005	-0.004	0.042	0.067	-0.017	-0.088	-0.037	-0.095	0.213	0.078	0.149	0.108	-0.002	-0.15	-0.129	-0.298	0.031	-0.012	0.026	0	-0.049	0.009	0.01	-0.018	0.034	0.002	0.013	-0.054	-0.027	0.017	0.006	-0.015
3	-0.19	0.146	0.048	0.082	0.07	0.206	0.291	0.249	-0.022	-0.044	0.016	-0.022	-0.006	-0.183	-0.01	0.055	0.021	0.078	0.136	-0.053	-0.042	-0.05	-0.067	0.014	0.017	0.115	0.097	0.02	-0.08	-0.048	0.325	0.176	0.109	0.078	0.106	-0.114	0.061	0.015	-0.1	0.188	0.176	-0.004	-0.046	0.031	-0.034	-0.002	0.028	0.012	0.022
3	-0.27	0.064	-0.037	0.131	0.078	-0.155	0.132	0.062	-0.035	0.19	0.075	-0.016	0.064	-0.326	-0.112	0.084	0.013	0.274	0.173	0.086	0.012	-0.085	-0.095	-0.046	-0.057	0.311	0.065	0.024	-0.131	-0.021	0.146	0.021	-0.028	0.215	0.313	0.05	0.015	-0.037	0.193	0.11	0.025	-0.019	0.092	-0.066	0.07	-0.018	0.066	0.064	0.022
3	-0.641	0.13	0.168	0.215	0.077	-0.193	0.332	0.126	0.079	-0.147	0.075	0.172	0.021	-0.155	0.04	0.182	-0.008	0.176	0.356	0.058	0.048	-0.171	-0.165	-0.037	-0.034	0.792	0.17	-0.02	0.138	0.027	0.396	0.094	0.043	0.192	0.396	0.114	0.217	-0.057	0.148	0.166	0.169	-0.044	-0.03	0.038	0.158	-0.105	0.097	0.092	-0.042
3	-0.195	0.077	-0.11	0.126	0.073	-0.031	0.024	0.114	0.082	0.197	0.105	0.044	0.029	-0.252	-0.2	0.047	0.012	0.319	0.112	0.149	0.034	-0.133	-0.071	-0.09	-0.043	0.059	0.005	-0.014	-0.12	-0.044	0.446	0.18	0.129	0.114	0.57	-0.108	-0.01	-0.008	0.075	0.179	0.073	-0.044	0.249	-0.08	-0.061	0.017	0.002	0.122	0.095
3	-0.326	0.022	-0.045	0.106	0.065	-0.078	0.058	0.083	-0.005	0.016	-0.023	0.04	0.076	-0.327	-0.085	0.041	0.013	0.172	0.1	0.024	0.004	-0.055	-0.132	-0.029	-0.061	0.252	-0.008	0.032	-0.213	-0.032	0.473	0.228	0.176	0.062	0.428	-0.055	-0.127	0.02	0.12	0.15	0.021	0.061	0.296	-0.249	-0.031	0	0.001	0.003	-0.033
3	-0.332	0.104	-0.015	0.125	0.079	-0.025	0.141	0.117	-0.023	0.102	0.066	0.044	0.027	-0.309	-0.044	0.131	0.008	0.24	0.169	0.062	-0.003	-0.064	-0.088	-0.047	-0.062	0.373	-0.001	0.051	-0.102	-0.014	0.104	0.03	-0.066	0.212	0.278	0.027	-0.007	-0.019	0.169	0.155	0.061	-0.012	0.014	-0.043	0.049	-0.021	0.107	0.043	0.041
3	-0.153	0.035	-0.028	0.134	0.071	-0.16	0.077	0.036	-0.011	-0.042	-0.038	0.049	0.046	-0.278	-0.059	0.076	-0.015	0.111	0.126	-0.02	0.002	-0.036	-0.156	-0.045	-0.071	0.251	0.045	0.069	-0.181	-0.03	0.389	0.124	0.124	0.116	0.397	-0.019	-0.1	-0.003	0.124	0.179	0.06	0.051	0.303	-0.191	-0.005	-0.025	0.008	-0.045	-0.052
3	0.287	-0.192	0.138	0.086	0.036	-0.107	0.196	-0.069	-0.011	0.15	0.145	-0.015	-0.017	0.09	0.17	0.04	0.027	-0.038	-0.168	-0.057	-0.004	0.142	-0.117	0.026	-0.095	-0.149	0.114	0.053	-0.205	-0.014	0.301	0.114	0.171	-0.092	0.194	0.075	-0.004	0.039	-0.143	0.221	0.206	-0.107	0.2	-0.169	0.028	0.164	0.057	0.065	-0.008
3	0.23	0.174	0.096	0.28	0.03	-0.272	0.061	-0.224	0.19	-0.269	0.023	0.212	-0.087	-0.211	-0.075	-0.118	0.021	-0.218	0.231	0.127	-0.121	0.214	-0.101	-0.008	-0.12	0.087	-0.118	0.019	-0.074	-0.018	-0.046	-0.13	-0.144	-0.028	-0.144	-0.003	-0.009	-0.024	0.083	-0.052	-0.09	-0.035	-0.076	-0.139	-0.062	-0.033	0.004	0.07	0.083
3	0.304	0.104	-0.013	-0.023	0.014	-0.156	0.113	-0.049	0.153	-0.032	-0.011	-0.003	0.043	-0.051	-0.021	0.111	0.03	-0.114	0.062	-0.122	0.02	0.208	-0.054	0.069	-0.059	-0.109	0.002	0.085	0.071	-0.039	-0.048	-0.055	-0.158	-0.059	0.16	0.08	0.015	0.009	0.045	0.039	0.072	0.001	-0.007	0.01	-0.042	0.037	0.025	-0.07	-0.01
3	-0.015	-0.186	0.106	0.052	0.046	0.08	-0.076	0.034	0.12	-0.008	-0.034	-0.107	0.098	-0.061	0.177	0.07	0.023	0.065	-0.003	-0.085	-0.056	-0.004	-0.132	-0.007	-0.075	0.211	0.386	-0.096	0.039	-0.004	0.17	0.183	0.067	-0.039	-0.177	-0.215	0.171	-0.011	-0.128	0.029	0.136	-0.054	0.043	0.152	-0.137	0.044	0.025	0.005	0.095
3	-0.217	0.071	-0.035	0.117	0.072	-0.112	0.159	0.06	-0.029	0.189	0.113	0.028	0.069	-0.302	-0.086	0.1	0.016	0.286	0.124	0.112	0.032	-0.095	-0.095	-0.043	-0.055	0.265	-0.013	0.037	-0.138	-0.025	0.252	0.069	-0.013	0.21	0.315	0.015	0.015	-0.006	0.113	0.115	0.024	-0.002	0.124	-0.119	0.053	0.001	0.095	0.058	0.03
3	-0.239	0.091	-0.034	0.123	0.078	-0.096	0.123	0.07	-0.021	0.132	0.095	0.034	0.054	-0.298	-0.09	0.105	0.023	0.239	0.135	0.1	0.01	-0.102	-0.088	-0.049	-0.055	0.277	0.003	0.035	-0.128	-0.026	0.222	0.086	-0.003	0.183	0.31	0.013	0.022	0.012	0.13	0.133	0.053	-0.007	0.09	-0.09	0.051	0.009	0.092	0.054	0.033
3	-0.338	0.183	-0.008	0.105	0.079	0.201	0.304	0.309	0.011	-0.022	-0.002	0.029	-0.021	-0.205	-0.016	0.049	0.019	0.121	0.183	-0.06	-0.04	-0.112	-0.089	0.007	-0.006	0.242	0.034	0.058	-0.119	-0.043	0.344	0.21	0.126	0.121	0.128	-0.079	0.059	0.024	-0.125	0.222	0.183	-0.011	0.036	-0.042	-0.03	0.013	0.071	0.045	0
3	-0.244	0.045	-0.036	0.1	0.066	-0.109	0.035	0.052	0.01	-0.011	-0.034	0.019	0.059	-0.309	-0.06	0.046	-0.003	0.134	0.149	0.013	-0.015	-0.041	-0.128	-0.044	-0.058	0.248	-0.013	0.032	-0.204	-0.027	0.447	0.206	0.129	0.113	0.348	-0.033	-0.113	-0.014	0.08	0.189	0.03	0.022	0.215	-0.218	-0.054	-0.046	0.026	0.007	-0.039
3	-0.061	0.109	-0.004	0.166	0.09	0.045	0.315	0.097	-0.051	-0.19	0.015	-0.029	0.049	-0.299	0.026	0.113	0.005	-0.075	0.1	-0.008	0.068	0.011	-0.064	-0.028	-0.056	0.521	0.143	0.069	-0.084	-0.024	-0.022	0.244	-0.181	0.269	0.196	0.121	-0.013	-0.033	0.315	0.154	0.031	0.038	-0.079	-0.048	-0.006	-0.033	0.019	0.072	0.036
3	-0.236	0.122	0.024	0.102	0.076	0.188	0.251	0.255	-0.005	-0.046	0.011	-0.029	-0.02	-0.141	-0.053	0.027	0.013	0.101	0.135	-0.05	-0.055	-0.1	-0.068	0.007	0.025	0.126	0.041	0.015	-0.122	-0.047	0.385	0.184	0.163	0.077	0.019	-0.107	0.029	0.009	-0.087	0.164	0.187	-0.003	-0.088	-0.034	-0.037	0.004	0.037	0.032	0.007
3	-0.287	-0.081	-0.16	0.091	0.06	-0.169	-0.083	-0.01	0.069	0.209	-0.027	-0.026	0.044	-0.158	-0.182	0.046	0.024	0.308	0.025	0.034	-0.022	-0.142	0.028	-0.006	0.051	0.253	-0.055	0.043	-0.091	-0.033	0.322	0.297	0.071	0.132	0.204	-0.04	-0.174	-0.024	0.104	0.264	0.044	-0.027	0.1	-0.138	0.055	-0.064	0.051	0.033	0.018
3	-0.284	0.099	-0.055	0.113	0.068	-0.089	0.175	0.101	-0.012	0.157	0.056	0.001	0.051	-0.255	-0.124	0.065	0.035	0.27	0.16	0.081	0.019	-0.115	-0.046	-0.03	-0.036	0.248	-0.005	0.037	-0.147	-0.016	0.268	0.063	0.015	0.198	0.293	-0.009	0.011	-0.045	0.165	0.101	0.044	-0.002	0.084	-0.099	0.061	-0.025	0.074	0.093	0.03
3	-0.154	0.042	-0.022	0.116	0.069	-0.134	0.083	0.04	-0.007	-0.03	-0.024	0.03	0.046	-0.276	-0.064	0.071	-0.013	0.103	0.132	-0.012	-0.004	-0.038	-0.154	-0.042	-0.072	0.277	0.017	0.071	-0.186	-0.026	0.398	0.157	0.132	0.116	0.369	-0.023	-0.113	-0.001	0.115	0.179	0.064	0.051	0.278	-0.202	-0.018	-0.019	0.024	-0.037	-0.044
3	-0.256	-0.179	0.024	0.031	0.06	-0.348	-0.159	-0.232	0.097	0.204	0.094	-0.034	-0.071	-0.132	0.033	-0.019	0.042	0.161	-0.036	-0.033	-0.097	0.05	-0.014	0.05	-0.101	-0.065	-0.22	0.029	-0.126	-0.01	0.502	-0.088	0.13	0.056	0.124	-0.166	-0.15	0.04	0.175	0.093	0.042	-0.083	0.186	-0.129	-0.043	0.038	0.023	-0.057	-0.009
3	-0.316	-0.136	0.031	0.045	0.068	-0.358	-0.177	-0.249	0.086	0.193	0.076	-0.017	-0.068	-0.101	0.011	-0.011	0.006	0.17	-0.016	-0.04	-0.102	0.034	-0.016	0.056	-0.103	-0.096	-0.142	-0.022	-0.121	-0.04	0.49	-0.093	0.13	0.079	0.213	-0.117	-0.151	0.046	0.165	0.102	0.037	-0.038	0.226	-0.076	-0.036	0.049	0.001	-0.036	0.018
3	-0.344	-0.066	0.033	0.086	0.085	-0.348	-0.108	-0.275	0.128	0.097	0.032	0.044	-0.111	-0.164	-0.001	0.009	0.023	0.138	0.001	-0.057	-0.135	0.057	-0.009	0.084	-0.104	0.116	-0.172	-0.015	-0.118	-0.035	0.325	-0.077	-0.002	0.11	0.182	-0.175	-0.175	0.036	0.132	0.11	0.088	-0.089	0.199	-0.028	-0.041	0.035	0.001	-0.038	0.012
3	-0.369	-0.062	0.036	0.061	0.09	-0.329	-0.149	-0.19	0.103	0.118	0.052	0.023	-0.124	-0.131	-0.004	0.001	0.023	0.18	0.01	-0.038	-0.135	0.055	-0.015	0.08	-0.095	0.168	-0.166	-0.021	-0.079	-0.034	0.337	-0.056	0.013	0.101	0.216	-0.175	-0.176	0.036	0.157	0.093	0.08	-0.086	0.185	0.007	-0.032	0.024	-0.016	-0.052	0.017
3	0.101	0.015	-0.005	0.2	0.096	-0.401	-0.072	-0.371	0.107	-0.03	0.129	0.089	-0.141	-0.075	0.123	0.143	-0.076	0.023	0.173	0.092	-0.168	0.064	-0.132	0.032	-0.17	-0.259	-0.068	-0.053	-0.096	-0.005	0.417	0.041	0.028	0.056	0.354	-0.116	-0.145	0.046	-0.067	0.004	0.027	0.008	0.389	0.007	-0.056	-0.001	-0.07	-0.039	0.022
3	-0.37	-0.043	0.028	0.075	0.082	-0.31	-0.088	-0.227	0.097	0.132	0.043	0.045	-0.112	-0.171	-0.014	-0.011	0.043	0.181	0.018	-0.052	-0.13	0.046	-0.022	0.082	-0.101	0.099	-0.165	-0.024	-0.108	-0.029	0.343	-0.081	0.031	0.095	0.176	-0.203	-0.163	0.038	0.156	0.107	0.076	-0.078	0.183	-0.016	-0.06	0.035	0.004	-0.059	0.018
3	-0.258	-0.02	0.066	0.049	0.076	-0.47	-0.139	-0.329	0.13	0.123	0.035	0.004	-0.127	-0.11	-0.025	-0.035	0.046	0.167	0.035	-0.033	-0.142	0.039	-0.017	0.056	-0.086	0.115	-0.181	0.018	-0.09	-0.038	0.315	-0.078	-0.05	0.13	0.097	-0.161	-0.169	0.04	0.115	0.123	0.113	-0.065	0.131	-0.014	-0.03	0.035	0.034	-0.043	0.01
3	-0.382	-0.087	0.036	0.077	0.082	-0.327	-0.106	-0.263	0.123	0.13	0.041	0.033	-0.1	-0.148	-0.009	-0.004	0.031	0.175	-0.011	-0.054	-0.13	0.031	-0.005	0.08	-0.098	0.125	-0.198	-0.014	-0.117	-0.034	0.365	-0.07	0.007	0.11	0.214	-0.179	-0.197	0.044	0.127	0.12	0.091	-0.088	0.181	-0.034	-0.046	0.035	0.003	-0.034	0.014
3	-0.38	-0.09	0.043	0.068	0.082	-0.325	-0.099	-0.258	0.122	0.134	0.031	0.02	-0.099	-0.136	-0.005	-0.011	0.033	0.185	-0.009	-0.051	-0.127	0.03	-0.006	0.078	-0.098	0.125	-0.195	-0.012	-0.101	-0.034	0.362	-0.079	0	0.111	0.217	-0.178	-0.192	0.044	0.135	0.128	0.105	-0.088	0.188	-0.026	-0.04	0.035	0.002	-0.036	0.011
3	-0.462	-0.049	-0.001	0.055	0.07	-0.278	-0.151	-0.163	0.045	0.201	0.062	0.024	-0.145	-0.099	-0.011	0.003	0.045	0.17	0.035	-0.041	-0.148	0.03	-0.054	0.095	-0.107	0.161	-0.215	-0.023	-0.091	-0.03	0.43	0.026	0.029	0.102	0.212	-0.213	-0.135	0.062	0.151	0.11	0.079	-0.064	0.159	-0.022	-0.125	0.007	0.081	-0.059	0.016
3	-0.392	0.029	0.051	0.142	0.084	-0.376	-0.091	-0.355	0.236	0.034	-0.053	0.158	-0.201	-0.19	0.156	0.056	-0.041	0.163	0.052	-0.148	-0.198	0.052	-0.021	0.127	-0.062	-0.082	-0.069	-0.007	-0.074	-0.018	0.232	-0.085	0.084	-0.035	0.035	-0.123	-0.149	0.014	0.062	0.128	0.112	-0.135	0.026	-0.005	-0.01	-0.018	0.067	-0.096	0
3	-0.353	-0.038	0.066	0.067	0.098	-0.36	-0.193	-0.23	0.061	0.134	0.045	0.01	-0.102	-0.144	0.036	0.01	0.033	0.175	0.039	-0.028	-0.136	0.077	-0.027	0.046	-0.092	0.187	-0.231	-0.04	-0.129	-0.013	0.339	-0.068	0.014	0.127	0.183	-0.204	-0.189	0.058	0.162	0.129	0.093	-0.069	0.187	-0.046	-0.075	0.038	0.057	-0.06	0.009
3	-0.347	0.037	0.099	0.096	0.073	-0.582	-0.144	-0.438	0.167	0.026	-0.013	0.09	-0.17	-0.085	0.011	-0.046	0.022	0.237	0.07	-0.042	-0.183	-0.022	0.002	0.06	-0.042	-0.026	-0.129	0.034	-0.081	-0.027	0.215	-0.166	-0.015	0.078	0.077	-0.119	-0.164	0.04	0.061	0.147	0.131	-0.079	0.065	-0.013	-0.07	0.029	0.049	-0.066	0.028
3	-0.316	-0.064	0.035	0.097	0.087	-0.356	-0.1	-0.293	0.136	0.09	0.031	0.048	-0.113	-0.155	-0.003	0.004	0.026	0.12	0.006	-0.062	-0.14	0.065	-0.011	0.087	-0.109	0.142	-0.168	-0.014	-0.109	-0.035	0.318	-0.069	-0.018	0.117	0.157	-0.179	-0.159	0.028	0.136	0.109	0.086	-0.088	0.185	-0.024	-0.046	0.031	0.003	-0.039	0.014
3	-0.487	-0.091	0.065	0.113	0.092	-0.407	-0.065	-0.382	0.171	0	-0.004	0.074	-0.13	-0.142	0.027	0.014	-0.02	0.162	-0.022	-0.057	-0.165	0.046	0.034	0.086	-0.065	-0.053	-0.107	0.036	-0.087	-0.018	0.21	-0.192	0.016	0.058	0.177	-0.141	-0.156	0.031	0.072	0.086	0.081	-0.092	0.154	-0.004	-0.062	0.026	0.027	-0.054	0.015
3	-0.344	-0.088	0.012	0.096	0.088	-0.44	-0.12	-0.284	0.089	0.14	0.082	0.014	-0.112	-0.181	0.04	0.026	0.051	0.119	0.045	-0.008	-0.154	0.04	-0.028	0.081	-0.109	0.018	-0.185	-0.014	-0.137	-0.018	0.443	-0.031	0.08	0.097	0.073	-0.215	-0.158	0.046	0.117	0.181	0.088	-0.048	0.133	-0.07	-0.07	0.049	0.091	-0.037	0.008
3	-0.359	0.007	0.11	0.078	0.08	-0.358	-0.266	-0.199	0.041	0.059	0.12	-0.002	-0.051	-0.052	0.008	-0.027	0.036	0.103	0.093	0.049	-0.099	0.112	-0.048	0.021	-0.121	-0.033	-0.226	0.02	-0.153	-0.019	0.368	-0.092	0.041	0.122	0.232	-0.229	-0.275	0.116	0.193	0.18	0.095	-0.053	0.238	-0.042	-0.054	0.042	-0.045	-0.058	-0.015
3	-0.343	-0.112	0.047	0.065	0.093	-0.371	-0.089	-0.27	0.113	0.067	0.041	0.028	-0.111	-0.236	0.041	0.011	0.038	0.103	-0.02	-0.074	-0.125	0.075	-0.019	0.064	-0.103	0.177	-0.148	-0.018	-0.114	-0.019	0.284	-0.028	-0.047	0.101	0.188	-0.091	-0.149	0.028	0.175	0.05	0.035	-0.067	0.185	-0.001	-0.031	0.042	-0.004	-0.034	-0.034
3	-0.522	-0.107	0.061	0.106	0.086	-0.373	-0.059	-0.354	0.159	0.048	0.005	0.073	-0.122	-0.113	0.028	0.008	-0.012	0.217	-0.028	-0.07	-0.157	0.012	0.037	0.092	-0.055	-0.038	-0.143	0.041	-0.091	-0.02	0.259	-0.176	0.034	0.056	0.213	-0.147	-0.184	0.044	0.068	0.095	0.089	-0.089	0.131	-0.021	-0.07	0.033	0.029	-0.045	0.019
3	-0.299	-0.061	0.016	0.104	0.096	-0.444	-0.133	-0.298	0.095	0.128	0.047	0.04	-0.102	-0.214	0.033	0.013	0.047	0.115	0.053	-0.039	-0.143	0.059	-0.046	0.086	-0.129	0.03	-0.209	-0.021	-0.124	-0.023	0.393	-0.065	0.045	0.09	0.121	-0.223	-0.188	0.066	0.1	0.127	0.078	-0.059	0.138	-0.055	-0.075	0.05	0.07	-0.048	0.018
3	-0.43	-0.138	0.005	0.059	0.016	-0.035	-0.035	0.004	-0.016	-0.112	-0.135	-0.092	0.06	-0.051	0.03	0.039	0.017	-0.076	-0.02	-0.159	0.011	-0.07	-0.011	-0.036	-0.06	-0.018	-0.078	0.117	0.001	-0.003	-0.047	0.102	-0.104	0.136	-0.182	0.003	0.086	-0.131	0.017	0.08	-0.012	0.007	0.078	-0.132	0.091	-0.08	-0.044	-0.048	-0.044
3	-0.551	-0.271	0.196	-0.123	0.016	-0.374	-0.14	-0.147	-0.032	0.026	0.135	-0.15	-0.082	0.121	-0.146	-0.029	-0.021	0.561	-0.173	0.019	-0.068	-0.338	0.31	0.038	0.125	-0.243	-0.099	-0.142	-0.184	0.018	0.671	-0.101	0.503	-0.006	0.526	0.027	-0.11	0.114	0.427	0.07	-0.031	0.024	0.492	-0.14	0.022	0.092	-0.175	0.048	-0.024
3	-0.526	-0.172	0.174	0.042	0.027	-0.377	-0.101	-0.195	0.077	-0.008	0.105	-0.056	-0.089	0.026	-0.013	-0.032	-0.021	0.398	0.012	0.031	-0.127	-0.172	0.175	0.062	0.034	-0.493	-0.215	-0.112	-0.201	0.055	0.366	-0.125	0.31	0.021	0.565	-0.041	-0.332	0.091	0.128	0.015	0.029	-0.056	0.513	-0.098	0.052	0.018	-0.148	-0.038	-0.046
3	-0.466	0.238	0.079	-0.048	0.059	-0.042	0.424	0.153	-0.272	-0.501	0.138	-0.005	0.163	-0.443	0.06	0.224	-0.142	0.239	0.085	0.24	0.123	-0.063	-0.164	-0.07	-0.054	0.737	0.3	-0.031	0.134	-0.014	-0.011	0.197	-0.435	0.414	0.115	0.206	0.344	-0.007	-0.132	0.325	0.116	0.082	0.078	0.077	0.164	-0.05	0.135	0.095	-0.006
3	-0.131	0.083	-0.105	-0.029	0.045	0.35	0.278	0.153	-0.357	-0.042	-0.229	-0.035	0.103	-0.515	-0.115	0.091	-0.087	0.489	-0.087	-0.116	0.018	-0.05	0.024	0.014	0.011	-0.591	0.183	0.001	-0.014	-0.122	0.449	0.319	0.247	-0.146	-0.239	-0.167	0.204	0.139	-0.044	0.421	0.216	0.213	-0.017	0.109	-0.022	0.067	0.024	-0.118	0.013
3	-0.086	0.04	-0.07	-0.316	-0.07	0.349	-0.105	0.199	-0.03	0.399	0.017	-0.08	0.088	0.034	0.09	-0.079	0.144	0.176	-0.107	-0.059	0.103	0.078	-0.005	0.186	0.14	0.068	0.111	0.078	0.222	-0.011	0.369	0.134	-0.086	-0.027	-0.192	0.297	0.099	-0.054	-0.191	0.224	0.151	-0.125	-0.453	-0.025	0.292	-0.111	0.097	0.191	-0.057
3	-0.412	0.309	0.039	0.008	0.065	-0.025	0.376	-0.015	-0.193	-0.144	0.138	0.002	0.269	-0.44	-0.024	0.224	-0.08	0.494	0.085	0.186	0.138	-0.119	-0.122	-0.052	-0.057	0.186	0.367	0.005	0.07	-0.037	-0.034	0.156	-0.378	0.25	0.272	0.07	0.179	0.161	0.109	0.226	0.082	0.125	0.115	0.112	0.168	0.014	0.037	0.09	0.002
3	-0.805	-0.001	0.143	0.104	0.056	-0.272	-0.126	-0.173	0.074	-0.154	-0.005	0.084	-0.116	-0.026	-0.084	0.034	-0.027	0.315	0.061	-0.007	-0.146	-0.223	0.144	0.094	0.019	-0.006	-0.222	-0.155	-0.186	0.042	0.343	0.098	0.108	0.038	0.653	-0.052	-0.407	0.09	0.137	0.061	0.147	-0.1	0.561	-0.043	0.028	0.036	-0.08	-0.073	0.023
3	0.333	0.004	0.134	0.108	0.021	-0.093	0.203	-0.163	-0.03	0.199	0.052	0.055	0.08	0.042	-0.07	0.063	-0.124	0.366	0.125	-0.064	0.042	-0.034	-0.076	0.056	-0.071	0.048	0.018	0.081	-0.01	0.001	0.258	-0.298	0.114	0.036	0.032	-0.183	0.153	-0.017	0.011	0.013	-0.024	0.041	0.12	-0.154	-0.051	-0.018	-0.025	0.041	-0.064
3	-0.168	0.183	-0.022	-0.163	-0.012	0.42	0.293	0.47	-0.309	-0.081	-0.086	-0.155	0.023	-0.146	-0.22	-0.096	-0.053	0.361	-0.075	0.027	0.008	-0.251	0.119	0.028	0.136	-0.533	0.327	0.1	-0.074	-0.12	0.444	0.373	0.051	-0.088	-0.029	-0.059	0.137	0.184	-0.234	0.525	0.246	0.163	0.144	0.122	0.013	0.108	-0.012	-0.115	0.003
3	-0.166	-0.133	-0.044	-0.007	0.02	-0.207	-0.059	-0.177	0.114	0.203	0.097	-0.093	-0.045	-0.226	-0.216	-0.041	0	0.174	-0.055	-0.057	-0.08	0.016	0.026	0.108	-0.021	-0.078	-0.049	-0.054	-0.043	0.025	0.332	-0.086	0.144	-0.039	0.308	0.063	-0.127	0.101	-0.177	0.178	0.196	-0.15	0.288	0.137	0.041	0.048	0.123	-0.161	-0.014
3	-0.013	-0.073	0.013	0.046	0.006	-0.334	0.036	-0.171	0.015	0.084	0.136	0.025	-0.044	0.064	-0.163	0.044	-0.003	0.215	0.025	0.024	-0.043	-0.078	0.022	0.059	-0.07	-0.059	-0.208	-0.059	-0.144	-0.005	0.235	-0.007	0.207	-0.067	0.104	-0.022	-0.077	0.033	-0.043	0.137	0.21	-0.067	0.121	-0.099	0.048	0.022	0.049	-0.06	0.017
3	0.148	0.047	0.107	-0.241	0.037	-0.27	-0.071	-0.067	-0.039	0.406	-0.011	-0.1	0.036	-0.196	0.052	0.185	-0.071	0.111	-0.022	0.033	0.003	0.155	-0.053	-0.004	-0.032	0.242	-0.16	-0.123	0.234	-0.018	0.063	-0.01	0.131	0.076	0.011	-0.22	0.028	-0.089	-0.268	0.109	0.081	-0.063	-0.105	-0.038	-0.082	-0.032	0.107	-0.048	0.061
3	-0.24	0.089	0.021	0.014	0.043	0.005	0.051	0.027	0.075	0.227	-0.246	-0.048	0.057	-0.053	-0.111	0.017	-0.024	0.046	0.031	-0.153	0.008	-0.059	-0.021	-0.024	-0.078	0.068	-0.117	-0.189	-0.09	0.047	0.152	-0.094	-0.201	0.075	0.562	0.018	-0.095	0.084	-0.305	0.166	0.195	0.021	0.26	-0.247	0.118	0.004	-0.135	0.139	-0.055
3	0.387	0.068	-0.037	-0.104	-0.026	0.062	-0.006	0.286	-0.131	0.098	0.045	0.026	0.036	0.101	-0.014	-0.062	-0.024	0.174	0.05	0.125	-0.036	-0.019	0.102	-0.009	0.136	-0.023	0.023	-0.079	-0.005	-0.004	-0.06	-0.065	-0.038	0.13	-0.02	-0.017	-0.165	0.047	0.084	-0.062	0.008	0.018	0.011	0.089	-0.069	0.019	-0.034	-0.071	-0.03
3	0.227	0.07	-0.126	0.037	-0.042	0.153	0.049	0.131	-0.152	-0.086	-0.141	0.04	0.008	0.056	0.022	-0.002	0.02	-0.059	-0.001	-0.125	-0.02	-0.087	0.078	0.112	0.107	-0.041	-0.085	-0.055	-0.025	0.033	-0.274	-0.192	-0.25	0.15	-0.248	-0.082	-0.108	-0.059	-0.056	0.026	-0.042	0.02	0.047	0.011	0.084	-0.081	0.011	-0.039	-0.026
3	0.28	0.288	0.14	0.079	0.049	0.15	-0.103	-0.239	0.223	0.335	0.318	-0.024	0.04	-0.161	-0.038	0.105	0.016	0.196	0.122	0.029	-0.073	-0.107	-0.03	-0.063	-0.045	0.04	-0.01	-0.056	-0.026	-0.038	0.341	0.042	-0.016	-0.211	-0.045	0.114	-0.027	0.076	-0.184	0.05	-0.03	-0.074	-0.347	-0.054	0.148	0.092	0.027	0.017	-0.1
3	0.418	0.295	0.117	0.226	-0.015	-0.284	-0.111	-0.41	0.145	0.106	0.213	0.084	0.016	0.163	-0.199	-0.206	0.126	-0.221	0.209	0.03	-0.077	0.07	0.027	-0.006	0.076	0.389	0.018	0.066	0.103	-0.018	0.032	0.13	-0.237	0.05	0.022	-0.047	0.042	-0.036	0.065	-0.011	0.108	0.028	-0.169	0.02	-0.062	-0.029	-0.055	0.089	-0.042
3	0.269	0.045	-0.128	0.052	-0.02	-0.005	0.082	0.025	-0.106	0.196	-0.101	0.024	0.128	-0.243	0.161	0.091	-0.039	0.136	0.161	-0.115	0.07	0.065	-0.065	0.046	-0.042	0.031	0.039	-0.124	0.078	0.007	-0.094	-0.17	-0.361	0.147	-0.171	-0.06	-0.149	-0.006	-0.221	-0.109	-0.103	-0.027	-0.051	0.059	0.09	-0.081	0.053	0.033	0.013
3	0.177	0.186	-0.162	0	-0.037	-0.024	0.077	-0.009	-0.174	0.112	-0.059	0.006	0.135	-0.149	0	0.063	0	0.126	0.172	-0.044	0.047	0.092	-0.041	0.067	0.024	-0.122	-0.018	-0.003	0.09	-0.008	-0.089	-0.169	-0.188	0.156	-0.121	-0.062	-0.151	-0.054	-0.282	-0.075	-0.03	-0.027	-0.093	0.056	-0.033	-0.126	0.015	-0.057	-0.009
3	0.486	-0.017	-0.106	0.304	-0.017	-0.592	0.21	-0.509	0.175	0.106	-0.046	0.145	0.066	-0.03	0.082	0.15	0.085	-0.327	0.097	-0.1	-0.014	0.175	-0.121	-0.064	-0.166	-0.267	0.251	0.041	0.062	0.08	-0.272	-0.311	-0.064	-0.003	0.062	-0.008	0.068	0.098	-0.048	-0.152	-0.087	-0.035	0.383	0.128	0.025	0.055	-0.039	0.08	-0.106
3	0.141	-0.119	0.04	-0.122	0.019	0.184	-0.054	-0.071	-0.06	0.085	-0.035	-0.252	0.077	0.037	0.183	0.108	0.038	0.061	-0.234	-0.099	0.033	0.075	0.025	0.124	-0.046	-0.217	0.055	-0.004	0.071	0.05	-0.107	0.222	0.01	0.148	0.34	0.142	-0.053	0.035	0.154	-0.1	-0.05	0.116	-0.008	0.073	0.095	-0.036	-0.03	0.119	0.023
3	0.046	-0.08	0.114	0.025	0.006	0.094	0.009	-0.057	0.06	-0.345	-0.087	0.068	0.037	0.197	-0.012	-0.016	0.057	-0.069	-0.096	0.023	-0.002	-0.103	0.163	-0.068	0.066	-0.278	-0.078	-0.023	-0.008	0.028	0.075	0.046	0.132	0.017	-0.072	0.056	-0.065	-0.157	0.011	0.135	0.106	-0.031	0.147	-0.02	0.126	-0.093	-0.004	0.055	-0.012
3	-0.014	0.088	-0.126	0.056	-0.032	-0.247	-0.006	-0.116	0.098	0.172	-0.161	0.098	-0.075	0.078	-0.097	0.037	0.031	0.108	0.072	-0.297	-0.018	-0.009	-0.173	0.034	-0.13	-0.27	0.311	-0.027	-0.046	-0.011	0.173	0.246	0.158	-0.123	-0.168	-0.031	0.114	0.086	-0.295	0.169	0.111	-0.049	-0.006	0.002	-0.069	0.089	-0.027	0.023	0.003
3	0.263	-0.057	-0.096	0.018	0.039	-0.172	0.171	-0.05	0.118	-0.131	-0.048	-0.26	-0.017	-0.078	-0.133	-0.014	0.062	0	0.156	-0.049	-0.103	0.066	-0.015	-0.008	0.04	-0.299	-0.132	-0.099	0.067	0.061	0.263	-0.14	0.052	0.016	0.261	-0.087	-0.002	0.11	-0.144	0.162	0.162	-0.093	0.24	0.069	0.084	0.041	-0.115	0.03	-0.167
3	-0.103	0.206	0.057	0.146	0.009	0.026	-0.238	0.023	0.006	0.187	0.072	0.142	-0.087	0.181	0.013	-0.058	0.026	-0.032	0.211	0.061	-0.152	0.028	0.043	-0.174	0	0.565	0.064	0.01	0.122	-0.01	-0.208	0.142	-0.131	0.221	0.262	0.167	-0.025	-0.108	-0.014	-0.183	0.021	0.004	0.148	0.195	0.109	-0.028	-0.063	-0.042	-0.022
3	0.304	0.168	-0.025	0.19	0.044	0.176	-0.006	0.286	0.166	0.059	-0.043	0.135	-0.041	0.037	0.04	-0.007	0.049	-0.227	0.282	-0.134	0.01	0.081	-0.064	0.03	-0.032	-0.149	0.132	0.105	0.009	0.004	-0.041	0.128	0.258	-0.059	0.549	0.101	0.063	0.059	-0.068	0.108	-0.022	-0.04	0.536	0.083	0.018	0.111	-0.012	-0.013	-0.038
3	0.053	-0.173	0.009	-0.111	-0.009	0.473	0.129	0.314	0.073	0.192	-0.117	-0.055	0.043	-0.173	-0.101	-0.066	0.09	0.195	-0.219	-0.082	0.038	0.058	0.109	-0.009	0.032	0.129	0.082	-0.049	-0.017	-0.021	-0.214	-0.115	0.039	0.129	0.109	0.116	0.128	-0.108	0.064	-0.035	-0.015	0.113	0.258	0.081	0.056	0.048	-0.163	0.001	0.02
3	0.408	-0.068	0.034	0.096	0.024	-0.141	-0.028	-0.043	0.013	0.205	-0.186	-0.215	0.118	-0.282	0.088	0.093	-0.034	-0.065	0.119	-0.214	0.036	0.044	-0.149	0.068	-0.073	0.343	-0.091	0.059	0.022	-0.045	-0.112	0.128	-0.087	-0.042	0.105	0.263	0.005	-0.092	0.136	-0.058	0.007	0.091	0.048	-0.056	0.126	-0.016	-0.155	-0.025	-0.006
3	0.165	0.161	-0.056	-0.006	-0.021	-0.069	-0.002	0.143	-0.158	0.077	0.112	0.177	0.025	0.283	0.203	0.028	0.058	0.247	0.102	-0.043	0.001	0.027	-0.078	-0.05	0.017	-0.311	-0.173	-0.114	-0.105	0.02	-0.026	0.066	0.18	-0.157	0.337	-0.017	-0.005	-0.143	-0.06	-0.143	0.156	-0.085	0.158	-0.201	0.004	-0.02	0.054	0.054	-0.027
3	0.179	0.031	-0.072	-0.005	0.031	0.281	-0.039	0.111	0.095	0.183	0.157	0.082	0.014	-0.074	0.199	0.069	0.064	0.087	-0.04	0.08	0.003	0.077	-0.054	-0.055	0.012	0.313	0.154	0.013	0.046	0.007	-0.126	0.31	-0.055	-0.013	0.354	-0.106	0.017	0.05	0.092	-0.029	0.114	-0.034	0.079	0.252	-0.074	0.131	0.049	-0.134	-0.076
3	0.345	-0.121	-0.123	0.005	0.022	0.253	-0.113	-0.192	0.178	-0.12	0.023	0.119	-0.113	-0.054	0.059	0.015	0.031	-0.281	-0.142	-0.077	-0.132	0.197	0.091	-0.034	-0.035	0.181	0.014	0.13	0.004	-0.053	-0.232	0.175	-0.099	0.044	-0.031	-0.04	0.045	0.014	-0.072	0.142	0.092	-0.01	0.013	0.021	0.054	-0.026	0.015	0.123	-0.041
3	-0.034	-0.252	0.022	-0.093	0.009	0.035	0.072	0.158	-0.244	0.436	-0.199	-0.128	0.041	0.323	0.008	-0.153	-0.059	0.111	-0.118	-0.09	-0.006	-0.023	-0.037	-0.001	0.025	0.258	0.097	0.144	0.084	-0.08	0.286	0.234	-0.028	0.013	0.26	0.225	0.146	-0.076	0.089	0.082	0.057	-0.015	0.087	0.05	0.124	-0.002	-0.145	0.103	-0.02
3	0.352	-0.138	0.095	0.066	0.061	0.059	-0.252	0.087	0.09	-0.16	-0.036	-0.057	-0.051	0.026	-0.058	0.04	0.093	0.038	0.025	0.105	-0.139	0.218	-0.006	-0.04	-0.104	0.245	0.083	0.123	-0.045	-0.022	0.116	-0.163	-0.008	0.055	-0.07	0.076	0.034	0.035	-0.168	-0.134	-0.112	-0.011	-0.067	-0.002	0.12	-0.004	-0.025	0.019	-0.041
3	0.188	0.066	0.035	-0.032	-0.036	-0.101	-0.036	-0.167	-0.022	0.251	0.09	-0.013	0.125	0.016	0.028	-0.005	-0.031	0.113	-0.049	0.008	0.093	-0.149	0.013	-0.021	-0.066	-0.105	-0.076	0.01	0.068	-0.019	-0.313	0.178	-0.299	-0.024	0.471	0.058	-0.011	-0.038	-0.093	0.026	0.013	-0.025	0.21	0.019	0.17	-0.069	-0.032	0.022	-0.041
3	0.534	-0.042	0.187	-0.154	-0.003	0.006	0.116	0.039	-0.041	0.133	0.123	-0.136	-0.007	0.001	0.056	0.115	0.014	-0.128	-0.08	0.216	-0.121	0.176	-0.053	0.041	0.025	0.009	-0.068	0.195	-0.006	-0.095	0.01	0.127	0.037	0.054	-0.013	0.054	-0.146	-0.099	0.239	-0.071	-0.131	0.059	-0.08	0.061	0.088	-0.093	-0.005	-0.07	-0.023
3	-0.195	-0.084	0.036	-0.111	-0.049	0.248	-0.073	0.144	-0.171	0.051	-0.023	-0.203	0.178	-0.086	-0.06	0.019	0.032	0.113	0	0.019	0.144	0.154	0.021	-0.007	-0.029	-0.17	0.174	-0.019	0.04	0.003	-0.175	-0.03	-0.124	0.036	0.132	0.011	0.168	-0.114	0.174	0.039	0.026	0.143	0.18	0.054	0.144	-0.002	-0.211	-0.094	-0.004
3	0.064	0.08	0.021	-0.169	-0.048	-0.184	-0.142	-0.095	-0.145	0.39	0.029	-0.067	0.082	0.087	-0.001	0.209	-0.047	0.439	0.015	-0.127	0.102	-0.172	0.085	-0.069	-0.009	0.396	0.215	-0.185	-0.009	0.083	0.168	-0.134	0.205	0.167	-0.124	0.059	0.122	0.003	0.026	0.145	0.095	0.041	0.083	0.014	0.123	-0.057	-0.034	-0.013	-0.027
3	0.525	0.045	-0.121	-0.047	-0.052	0.324	-0.049	-0.016	0.066	0.125	-0.176	0.064	0.02	-0.008	-0.06	0.165	-0.008	-0.019	-0.179	0.009	0.021	0.05	0.075	0.009	0.007	0.021	0.101	0.135	-0.045	-0.023	0.224	0.014	0.025	0.044	0.637	0.061	-0.164	0.085	0	-0.289	-0.111	-0.011	0.247	0.027	0.063	0.006	-0.002	0.056	0.049
3	0.242	0.038	0.132	-0.197	0.053	-0.22	-0.013	-0.017	0.004	0.093	-0.105	-0.235	0.058	-0.081	0.091	0.123	-0.019	0.105	-0.106	-0.04	-0.074	-0.007	-0.032	-0.073	-0.096	0.206	-0.207	0.195	-0.012	-0.001	-0.151	0.033	-0.138	0.043	-0.31	0.12	-0.003	-0.03	0.11	-0.113	-0.001	0.05	-0.301	-0.281	0.114	-0.112	0.042	0.083	-0.019
3	0.275	0.035	0.153	0.04	-0.073	-0.189	0.381	-0.134	-0.045	0.15	-0.148	0.119	0.057	0.206	-0.059	-0.021	0.084	-0.082	-0.012	-0.14	-0.003	0.016	0.073	0.011	0.032	-0.495	0.185	0.052	0.071	0.009	0.177	-0.024	0.133	-0.034	-0.081	-0.312	0.102	-0.039	-0.139	0.068	0.005	-0.04	-0.107	0.081	-0.093	-0.053	0.087	-0.099	0.011
3	0.438	0.007	0.073	0.151	0.043	0.151	0.087	0.057	0.057	0.242	0.002	0.163	0.031	0.287	-0.078	-0.103	0.069	-0.023	0.074	-0.179	-0.045	0.099	0.062	0.053	-0.036	0.099	0.159	0.036	0.058	-0.017	0.426	0.113	0.304	-0.096	-0.206	-0.022	0.26	-0.029	-0.052	0.131	-0.001	-0.052	-0.057	-0.021	-0.086	0.065	0.169	0.073	-0.038
3	0.368	0.179	0.112	0.166	0.03	0.097	-0.3	-0.204	0.399	-0.005	-0.065	0.209	0.003	0.133	-0.008	-0.022	0.054	0.052	0.109	-0.129	-0.04	-0.016	-0.017	0.02	-0.025	-0.311	0.137	-0.02	-0.03	-0.05	0.307	0.012	0.263	-0.12	-0.108	0.015	0.015	-0.076	-0.059	0.107	-0.083	-0.012	0.008	0.082	0.053	0.022	-0.119	0.116	-0.01
3	0.122	-0.011	0.067	-0.165	-0.056	-0.128	-0.107	-0.143	-0.047	0.383	-0.162	-0.065	0.108	-0.075	0.009	0.069	0.038	0.249	-0.068	-0.162	0.099	0.068	-0.082	0.152	-0.071	-0.056	0.179	0.153	-0.147	0.021	-0.213	0.015	0.096	-0.09	-0.196	0.026	-0.135	-0.071	-0.262	-0.049	0.132	-0.125	-0.105	0.229	0.121	-0.019	0.142	-0.114	-0.041
3	0.006	-0.047	0.008	0.068	0.027	0.127	0.008	0.1	0.002	0.168	-0.161	0.108	0.193	-0.022	-0.101	0.066	0.114	-0.077	0.03	-0.12	0.033	0.151	-0.029	0.043	0.003	-0.324	0.024	0.145	-0.009	-0.014	-0.169	0.091	0.114	-0.213	-0.204	0.038	-0.009	0.065	-0.039	-0.204	-0.083	-0.014	-0.044	0.118	0.02	-0.063	-0.137	0.158	-0.099
3	-0.052	0.136	-0.017	-0.019	-0.02	-0.036	0.044	-0.057	-0.059	0.103	-0.125	0.028	0.038	0.205	0.088	-0.053	0.071	0.022	0.124	-0.02	0.005	-0.124	-0.015	0.034	0.047	-0.115	0.234	-0.055	0.029	-0.055	-0.41	-0.038	-0.144	0.006	0.422	0.019	0.103	0.052	-0.137	-0.078	-0.118	0.125	0.342	0.125	0.06	0.031	-0.073	-0.135	0.026
3	-0.188	0.166	0.008	0.052	-0.002	0.169	-0.074	0.192	-0.042	-0.203	-0.028	0.191	-0.033	-0.031	0.292	0.203	0.026	-0.222	0.291	-0.061	-0.017	0.014	-0.108	0.028	-0.045	-0.266	0.477	-0.088	0.097	-0.026	-0.042	0.049	0.044	-0.016	-0.265	-0.062	0.495	-0.053	0.2	-0.036	-0.064	0.081	-0.035	0.047	0.012	0.05	-0.099	-0.115	-0.025
3	0.049	-0.093	0.039	0.079	0.021	0.099	0.074	-0.146	0.023	0.041	0.042	0.04	-0.01	-0.069	-0.053	-0.008	-0.014	-0.125	0.071	-0.003	-0.056	0.041	-0.002	-0.037	-0.039	0.01	-0.08	0.029	-0.014	0.042	0.246	0.071	0.177	-0.13	0.307	-0.066	-0.108	0.178	0	-0.035	-0.084	-0.009	0.304	-0.001	-0.004	0.082	-0.023	0.042	-0.034
3	0.301	-0.23	0.004	-0.157	0.076	-0.031	-0.271	-0.091	0.076	0.166	-0.093	-0.392	-0.012	-0.108	-0.116	0.084	0.015	-0.164	-0.008	-0.081	-0.039	0.198	-0.013	-0.039	-0.05	0.199	0.393	0.045	0.244	0.04	-0.142	-0.102	-0.215	0.047	-0.557	-0.103	0.233	-0.136	-0.049	0.067	0	0.027	-0.193	0.234	0.013	-0.11	-0.091	-0.095	-0.118
3	-0.222	-0.064	-0.106	0.091	0.041	0.446	0.14	-0.026	0.027	-0.089	-0.164	0.078	-0.06	-0.13	0.077	-0.03	0.03	-0.239	0.045	-0.136	-0.085	0.209	0.045	0.006	0.023	0.56	0.223	0.091	0.081	0.017	-0.066	0.12	-0.007	0.108	-0.181	-0.098	0.163	0.057	0.068	-0.034	-0.097	0.012	-0.274	-0.01	-0.023	-0.015	0.193	-0.132	0.043
3	-0.179	-0.057	-0.072	0.098	0.035	0.327	0.117	-0.049	-0.016	-0.048	-0.147	0.078	-0.077	-0.096	0.05	-0.051	0.037	-0.133	0.054	-0.125	-0.088	0.224	0.025	-0.008	0.001	0.589	0.165	0.115	0.122	0.017	0.035	0.107	0.032	0.067	-0.094	-0.071	0.122	0.089	0.029	-0.004	-0.039	0.027	-0.242	0.042	0	0	0.113	-0.142	0.02
3	0.165	0.145	-0.015	0.192	0.015	0.224	0.214	0.084	-0.262	-0.291	-0.012	0.194	-0.119	-0.288	-0.058	-0.064	-0.049	-0.129	0.046	0.016	-0.088	0.096	0.025	-0.046	-0.091	-0.138	0.328	0.06	0.104	0.012	0.069	0.207	-0.007	0.046	0.499	-0.081	0.088	0.137	-0.128	-0.123	0.021	0.017	0.236	0.118	0.028	0.048	0.165	0.087	-0.018
3	0.079	-0.09	0.087	0.094	-0.003	0.339	-0.043	0.071	0.056	0.367	-0.103	0.027	-0.028	0.115	-0.02	0.075	0.069	0.09	0.058	0.007	-0.079	-0.023	0.097	-0.095	0.027	-0.124	0.059	0.034	0.012	-0.036	0.329	0.12	0.269	-0.132	0.413	0.012	0.104	0.02	-0.098	0.093	0.116	-0.036	0.382	-0.106	0.016	0.068	-0.06	-0.064	0.029
3	-0.114	0.005	-0.09	0.075	-0.024	-0.07	-0.012	-0.024	-0.028	0.291	0.186	0.136	-0.096	0.305	0.058	0.176	-0.018	0.136	0.122	0.065	-0.108	-0.099	-0.034	0.007	-0.034	-0.297	0.104	0.091	0.076	0.006	0.074	0.153	0.239	0	-0.012	0.184	0.112	-0.046	0.06	0.073	0.133	-0.066	0.043	0.081	0.128	0.019	-0.068	-0.04	-0.033
3	0.148	-0.187	-0.078	-0.05	-0.012	-0.207	-0.11	-0.163	0.075	0.022	0.109	0.086	0	0.088	-0.065	0.02	0.027	0.087	-0.1	0.174	-0.027	-0.141	-0.034	0.115	0.053	-0.037	0.102	-0.101	0.047	0.02	-0.016	0.176	-0.01	0.052	0.259	-0.124	0.174	0.146	-0.136	0.113	0.083	-0.03	0.114	-0.123	-0.044	0.09	0.025	-0.042	0.037
3	0.204	0.045	-0.047	-0.016	-0.007	0.029	0.051	-0.078	0.05	0.123	-0.053	-0.145	0.092	-0.111	-0.062	-0.023	0.049	0.048	0.118	-0.064	0.042	0.102	0.088	-0.025	0.041	-0.147	0.215	0.206	0.184	0.036	0.252	-0.178	-0.151	-0.016	-0.111	0.069	0.198	0.041	0.247	0.11	-0.005	-0.005	-0.158	0.162	-0.007	-0.031	-0.013	0.02	-0.007
3	0.588	0.045	-0.116	-0.057	-0.012	-0.074	0.083	-0.078	0.005	0.06	0.037	0.004	0.116	-0.242	-0.072	0.006	0.053	0.272	0.119	0.063	0.15	0.282	0.012	0.032	-0.001	-0.361	0.021	-0.017	0.266	0.079	0.311	-0.172	0.174	-0.063	-0.251	-0.063	0.152	0.024	0.017	0.042	-0.038	-0.072	-0.319	0.231	0.091	-0.085	-0.068	0.012	-0.041
3	0.188	0.16	-0.033	-0.01	0.041	0.019	-0.027	-0.036	0.03	0.249	0.001	0.171	0.116	-0.144	-0.137	-0.036	-0.032	0.082	0.21	0.019	0.119	0.072	-0.088	-0.055	-0.044	0.057	-0.141	0.008	0.012	0.07	0.214	-0.402	0.333	0.144	0.127	0.005	-0.239	0.133	0.013	-0.343	-0.176	0.031	0.28	0.012	0.129	0.054	-0.137	0.089	-0.152
3	-0.346	-0.088	-0.105	0.105	-0.018	-0.012	0.221	0.393	-0.095	0.544	0.005	-0.04	0	-0.064	-0.239	-0.053	0.085	0.011	0.131	-0.116	-0.027	0.046	-0.007	0.061	-0.022	0.658	0.087	-0.225	0.112	-0.062	0.069	-0.153	0.105	0.099	0.152	0.025	0.168	0.1	-0.182	0.032	0.083	0.036	0.245	0.178	-0.115	0.124	-0.035	-0.063	0.011
3	0.143	-0.012	-0.119	0.009	0.009	0.007	-0.138	0.086	0.029	0.094	-0.142	-0.185	0.13	0.084	-0.173	-0.147	0.11	0.009	0.125	-0.032	0.05	-0.038	0.018	-0.022	0.045	-0.006	0.047	0.111	0.025	0.076	0.302	-0.217	0.253	0.051	0.001	-0.097	0.064	0.026	-0.135	-0.009	0.056	-0.089	0.055	0.006	0.187	0.007	0.149	0.059	-0.088
3	0.352	0.185	-0.104	0.142	0.026	-0.191	0.047	-0.078	-0.033	0.309	-0.102	0.263	-0.061	-0.017	0.025	0.022	-0.074	0.277	0.277	0.01	-0.037	-0.079	-0.055	0.041	0.032	-0.036	0.077	0.066	0.091	0.061	-0.252	0.2	-0.292	-0.022	0.062	-0.201	0.063	0.045	0.05	-0.165	-0.203	0.106	0.002	0.013	-0.148	-0.005	0.019	0.047	-0.016
3	0.425	0.308	-0.053	-0.073	-0.03	-0.201	-0.051	-0.155	0.01	0.253	-0.02	0.079	0.028	-0.137	0.115	0.167	0.015	0.334	0.25	0.123	0.062	0.096	-0.038	-0.077	0.045	-0.477	0.15	-0.035	0.311	0.06	0.351	0.034	-0.068	0.024	-0.157	0.068	0.178	-0.111	0.077	-0.062	-0.138	0.117	-0.315	0.207	0.001	-0.197	-0.016	0.013	0.044
3	0.499	0.014	-0.012	0.171	0.095	-0.017	-0.072	-0.183	0.175	0.455	-0.186	0.042	0.031	0.037	0.111	0.053	-0.046	0.228	0.178	-0.169	0.007	0.036	-0.045	0.01	-0.082	-0.012	-0.007	0.002	-0.109	0.051	-0.182	0.302	-0.112	-0.046	0.126	-0.284	-0.032	0.106	-0.104	-0.086	-0.077	0.059	-0.054	-0.054	-0.128	-0.002	-0.009	0.076	0
3	0.344	0.031	-0.155	-0.04	0.022	0.092	-0.158	0.054	-0.072	0.343	-0.115	0.074	-0.103	0.151	-0.016	-0.059	0.046	0.097	0.108	-0.173	-0.017	0.005	-0.067	0.095	0.047	-0.05	-0.168	-0.056	-0.064	0.012	0.191	-0.087	0.082	0.064	0.24	-0.139	-0.166	0.079	-0.188	-0.008	0.051	-0.015	0.108	-0.025	-0.04	0.086	0.073	0.072	0.014
3	0.193	0.27	-0.073	0.09	-0.005	0.052	-0.314	0.146	0.303	0.154	0.012	-0.069	0.037	0.355	-0.132	-0.045	0.019	0.039	0.333	-0.133	-0.083	0.146	0.018	0.077	0.032	-0.074	0.176	-0.135	0.214	0.013	-0.019	-0.177	0.141	-0.066	0.252	-0.127	0.249	0.094	0.066	-0.11	0.123	0.085	-0.012	0.111	0.089	0.032	-0.073	0.097	-0.12
3	0.29	0.014	-0.133	-0.013	-0.013	-0.2	0.136	-0.11	-0.046	0.212	-0.119	-0.045	0.048	-0.043	-0.164	-0.073	-0.015	-0.004	0.236	-0.068	0.01	0.058	0.002	0.151	0.005	-0.299	-0.088	0.007	0.018	0.013	0.085	-0.114	-0.036	-0.027	0.063	0.16	-0.005	0.09	-0.079	0.052	0.131	-0.018	-0.069	0.036	0.075	0.054	0.022	-0.007	0.105
3	-0.055	0.291	-0.149	0.229	-0.09	0.113	0.04	0.099	-0.044	0.272	-0.231	0.111	-0.073	-0.067	0.02	0.04	0.064	0.275	0.291	-0.159	-0.049	-0.057	-0.058	0.173	0.001	-0.025	0.068	0.041	0.121	-0.042	0.081	-0.005	0.182	-0.098	-0.003	0.083	-0.007	-0.059	-0.138	-0.101	-0.067	0.01	0.016	0.183	-0.003	-0.041	-0.079	0.102	0.04
3	-0.2	0.336	0.11	0.181	-0.031	0.295	-0.014	0.087	-0.01	-0.022	-0.099	0.425	-0.054	0.283	-0.101	-0.027	0.063	-0.188	0.147	-0.178	0.015	-0.138	0.024	0.025	0.067	-0.379	0.201	0.231	0.077	0.03	0.163	-0.156	0.152	-0.073	0.254	0.131	0.069	-0.051	-0.017	-0.168	-0.099	-0.065	0.122	0.132	-0.004	0.041	-0.098	-0.087	-0.048
3	0.616	0.213	-0.071	0.111	0.015	-0.14	0.101	-0.316	0.207	0.43	0.029	0.105	0.036	0.009	-0.008	-0.093	0	0.069	-0.027	-0.041	-0.106	0.018	0.096	0.097	-0.022	0.19	-0.012	0.017	0.074	0.019	0.166	-0.209	-0.055	0.256	0.036	0.065	0.142	0.014	-0.047	-0.31	-0.126	0.039	0.216	-0.082	0.133	0.038	-0.041	0.218	-0.097
3	0.112	0.221	-0.036	0.118	0.071	-0.034	0.046	-0.387	0.138	0.205	-0.272	0.051	0.111	-0.086	0.113	0.059	0.035	0.122	0.098	-0.08	-0.033	0.133	0.031	0.016	-0.147	-0.049	-0.106	0.026	-0.068	0.01	0.103	-0.067	0.28	-0.064	0.01	0.08	0.061	-0.024	-0.016	0	0.049	0.02	0.059	-0.099	0.247	0.045	0.105	0.07	-0.082
3	-0.019	-0.03	-0.02	0.24	-0.063	0.009	-0.024	0.088	-0.085	0.178	-0.121	0.074	0.023	-0.139	-0.126	0.016	-0.035	0.2	0.2	-0.182	-0.01	-0.029	0.002	-0.063	0.043	-0.316	0.204	-0.044	0.262	0.008	0.002	-0.219	-0.186	0.17	-0.048	0.183	0.03	-0.034	-0.349	-0.048	0.073	-0.113	-0.045	0.362	0.246	-0.131	-0.095	-0.124	-0.091
3	0.584	0.146	-0.016	0.272	0.021	-0.107	-0.028	-0.312	0.225	0.086	-0.01	0.171	-0.071	0.113	0.12	-0.045	0.058	-0.024	0.308	-0.066	-0.171	0.088	-0.047	0.051	-0.055	-0.202	0.277	0.067	-0.048	-0.048	0.16	0.033	0.114	-0.145	0.174	0.093	0.087	0.003	-0.115	0.11	0.134	-0.08	0.36	0.11	0.002	0.136	-0.005	0.047	-0.018
3	-0.047	0.194	0.007	0.111	0.051	-0.099	-0.097	-0.174	0.206	0.219	-0.052	0.092	-0.052	0.181	0.156	-0.024	0.106	0.071	0.125	-0.033	-0.078	-0.024	-0.077	0.041	0.012	-0.629	-0.11	0.088	0.037	0.01	0.101	-0.069	0.05	0.103	0.109	0.037	-0.075	-0.038	-0.058	0.082	0.146	-0.055	-0.224	-0.068	0.106	-0.047	0.056	-0.018	-0.065
3	0.059	0.165	-0.019	0.086	0.051	0.003	-0.112	-0.111	0.186	0.159	-0.041	0.086	-0.032	0.123	0.129	0.004	0.083	-0.056	0.1	-0.075	-0.082	-0.017	-0.042	0.03	-0.014	-0.555	-0.067	0.058	0.024	0.02	0.157	-0.09	0.079	0.077	0.164	0.014	-0.048	-0.049	-0.09	0.144	0.147	-0.071	-0.098	-0.059	0.087	-0.03	0.056	-0.043	-0.046
3	-0.862	0.093	-0.091	0.141	0.119	0.523	0.164	0.376	-0.122	-0.357	-0.112	0.122	0.033	-0.198	-0.142	0.076	-0.063	0.105	0.087	0.107	-0.08	-0.048	-0.023	-0.01	-0.073	0.514	0.186	-0.065	-0.08	0.019	0.157	0.204	-0.036	0.218	0.341	-0.067	0.277	-0.031	0.186	0.209	0.127	0.032	0.054	-0.142	0.009	-0.048	0.16	0.049	0.091
3	-0.089	0.148	0.051	0.118	0.036	-0.093	0.143	-0.057	0.024	-0.226	0.015	-0.025	0.086	-0.139	-0.021	0.002	-0.06	-0.077	0.085	-0.051	0.017	-0.039	-0.047	-0.003	0.021	0.455	0.009	0.042	-0.057	-0.027	0.19	0.372	-0.136	0.065	-0.068	-0.026	0.071	0.017	0.083	0.274	0.21	-0.035	-0.155	-0.078	-0.007	0.024	0.201	0.08	-0.046
3	0.146	-0.142	-0.061	-0.034	0.058	-0.024	0.25	0.223	-0.066	0.07	-0.09	-0.191	0.051	-0.105	-0.08	-0.039	-0.044	-0.044	-0.024	-0.21	-0.034	-0.044	0.009	0.114	-0.014	-0.06	0.083	0.094	-0.033	-0.08	0.404	0.237	0.128	0.019	-0.12	0.052	0.055	0.082	-0.025	0.147	0.08	0.05	-0.165	-0.115	-0.01	0.03	-0.013	0.064	0.028
3	-0.112	0.335	-0.076	0.17	-0.027	-0.188	-0.321	0.036	-0.003	0.319	0.122	0.243	-0.031	0.158	-0.017	-0.12	0.115	0.203	0.282	0.085	-0.048	-0.091	-0.138	-0.006	-0.011	-0.004	-0.245	0.027	-0.057	0.013	0.387	0.023	0.175	0.025	-0.064	-0.049	-0.028	-0.045	-0.031	0.188	0.095	-0.028	-0.109	-0.12	0.007	-0.004	0.017	0.051	0.012
3	0.139	-0.079	0.004	-0.137	0.012	-0.06	0.092	0.048	0.021	0.266	0.176	-0.232	0.047	-0.004	0.155	0.079	0.008	0.134	-0.1	0.024	-0.003	0.066	-0.064	-0.008	-0.009	0.394	0.027	0.058	-0.048	-0.076	0.391	0.147	0.328	0.024	0.224	-0.178	-0.021	-0.035	0.112	0.012	-0.026	0	0.061	-0.06	-0.079	0.033	0.112	0.105	0.04
3	-0.223	0.2	-0.052	0.092	0.054	0.238	0.393	0.353	-0.001	-0.286	-0.058	-0.055	0.032	-0.124	-0.07	-0.042	0.078	0.041	0.11	-0.067	-0.028	-0.117	-0.05	0.047	0.054	0.04	0.15	0.041	-0.212	-0.074	0.415	0.139	0.185	0.086	0.304	0.041	0.061	0.098	-0.187	0.189	0.256	-0.019	0.087	-0.073	0.096	0.064	-0.041	0.078	-0.051
3	-0.249	0.139	-0.005	0.135	0.076	0.133	0.213	0.192	0.01	0.001	0.02	-0.016	0.046	-0.167	-0.038	0.001	0.041	0.092	0.154	-0.027	-0.026	-0.098	-0.086	-0.022	0.011	-0.012	0.058	0.067	-0.125	-0.067	0.497	0.157	0.278	0.058	0.127	-0.036	0.049	0.048	-0.145	0.145	0.224	0.002	-0.012	-0.079	-0.006	0.028	0.01	0.09	-0.007
3	-0.631	0.166	-0.036	0.078	0.1	0.097	0.322	0.145	-0.107	-0.309	0.074	-0.003	0.117	-0.571	0.004	0.23	-0.083	0.284	0.208	0.226	0.029	-0.056	-0.181	-0.031	-0.134	0.498	0.299	0.073	-0.046	0.006	-0.076	0.021	-0.353	0.373	0.407	0.196	0.109	-0.067	0.264	0.15	0.005	0.084	0.016	0.048	0.208	-0.086	0.086	0.093	-0.026
3	0.357	-0.232	-0.031	-0.042	0.004	0.049	-0.289	-0.051	0.098	0.24	0.247	-0.109	0.052	0.172	0.074	0.069	-0.032	-0.068	-0.034	0.155	-0.053	0.197	-0.068	-0.058	-0.08	0.175	-0.01	0.055	-0.103	-0.053	0.519	0.094	0.415	-0.01	0.26	-0.171	-0.068	0	0.121	0.049	-0.03	0.001	-0.014	-0.079	0.076	0.009	0.08	0.135	-0.005
3	-0.497	0.063	-0.103	0.135	0.047	0.156	0.116	0.291	-0.07	-0.198	-0.024	0.047	0.064	-0.315	-0.063	-0.024	-0.01	0.152	0.152	0.021	-0.011	-0.02	-0.162	0.024	-0.051	0.247	0.133	0.176	-0.269	-0.039	0.437	0.177	0.141	0.053	0.325	0.038	-0.039	0.102	0.249	0.123	-0.03	0.055	0.215	-0.226	0.059	-0.016	-0.061	-0.035	-0.082
3	-0.465	-0.021	-0.117	0.134	0.05	0.162	0.117	0.335	-0.1	-0.249	-0.049	0.019	0.079	-0.334	-0.067	-0.02	-0.013	0.113	0.12	-0.008	-0.005	0.003	-0.154	0.028	-0.031	0.186	0.224	0.156	-0.248	-0.053	0.408	0.108	0.121	0.053	0.336	0.019	0.015	0.106	0.256	0.134	-0.044	0.062	0.222	-0.176	0.057	-0.015	-0.056	-0.055	-0.094
3	-0.655	0.191	-0.036	0.092	0.111	0.125	0.262	0.157	-0.092	-0.428	0.031	0.008	0.09	-0.58	0.006	0.226	-0.069	0.21	0.231	0.208	-0.015	-0.061	-0.185	-0.047	-0.131	0.529	0.352	0.065	-0.034	0.004	-0.134	0.05	-0.357	0.334	0.369	0.192	0.131	-0.047	0.285	0.185	0.055	0.071	-0.032	0.082	0.199	-0.071	0.075	0.091	-0.02
3	-0.423	0.022	-0.065	0.115	0.063	0.103	0.173	0.246	-0.108	-0.142	-0.113	0.038	0.032	-0.277	-0.056	0.031	-0.01	0.191	0.053	-0.034	0.019	-0.047	-0.114	0.045	-0.025	0.202	0.052	0.139	-0.262	-0.032	0.404	0.234	0.204	0.061	0.388	-0.014	-0.053	0.055	0.181	0.168	0.005	0.073	0.185	-0.231	0.017	0.002	-0.089	-0.049	-0.057
3	-0.61	-0.023	-0.064	-0.004	0.07	0.065	0.023	0.36	-0.096	0.207	-0.063	-0.094	0.016	-0.182	-0.044	-0.028	0.04	0.419	0.051	0.095	-0.057	-0.185	-0.068	-0.068	-0.047	0.547	0.174	0.09	-0.09	0.008	0.375	0.259	-0.168	0.134	-0.062	0.236	0.062	0.008	0.244	0.184	-0.081	0.037	-0.013	-0.114	0.082	-0.132	-0.083	0.024	0.087
3	-0.495	-0.061	-0.005	0.141	0.08	0.219	0.345	0.189	-0.075	0.137	-0.054	-0.024	0.09	-0.31	-0.048	0.095	0.057	0.261	0.05	-0.037	0.061	-0.05	-0.095	0.034	-0.074	0.332	0.346	0.034	-0.065	-0.045	0.034	-0.033	-0.159	0.276	0.136	0.051	0.142	-0.067	0.236	0.055	0.037	0.027	-0.076	0.007	0.124	-0.058	-0.063	0.105	0.001
3	0.4	-0.052	0.098	0.056	0.024	0.03	0.049	-0.095	0.153	-0.118	-0.106	-0.012	0.017	0.094	0.083	-0.006	0.044	-0.209	0.006	-0.091	0.001	0.033	-0.037	0.027	-0.011	-0.109	0.369	0.067	0.146	0.057	0.187	0.064	0.114	-0.181	-0.285	-0.046	0.147	-0.02	-0.098	-0.024	0.098	0.032	-0.123	0.098	0.025	0.015	-0.047	0.026	-0.011
3	-0.395	-0.109	0.008	0.024	0.052	-0.002	-0.104	0.038	-0.072	-0.069	-0.045	-0.081	0.056	-0.329	-0.092	0.039	-0.087	0.08	0.025	-0.023	0.006	-0.149	-0.051	0.005	-0.082	0.223	-0.326	0.013	-0.042	-0.038	0.332	0.231	-0.074	-0.018	0.115	-0.05	-0.161	0.08	-0.109	0.096	0.047	0.016	-0.105	-0.294	0.013	0.032	0.111	-0.059	0.028
3	0.002	0.049	-0.084	0.193	0.022	-0.025	-0.116	0.09	0.076	0.112	-0.108	0.066	0.057	-0.344	-0.108	0.009	0.032	0.132	0.092	-0.049	0.001	-0.162	-0.076	-0.033	-0.081	0.242	-0.121	-0.026	-0.095	-0.023	0.395	0.023	-0.117	0.137	0.384	-0.134	-0.134	0.05	-0.02	0.063	0.074	-0.021	0.171	-0.252	0.047	-0.01	0.081	0.074	0.06
3	0.164	0.01	0.07	0.038	0.01	0.072	-0.077	-0.215	0.09	-0.003	0.27	-0.138	0.02	0.062	0.051	0.061	-0.09	-0.33	-0.05	0.213	-0.028	0.152	-0.061	-0.057	-0.109	0.26	-0.149	0.153	-0.047	-0.01	0.204	-0.194	-0.118	0.08	-0.043	0.195	-0.135	-0.119	0.067	0.001	0.012	0.018	-0.005	-0.114	0.199	-0.102	0.077	0.004	-0.108
3	0.214	0.293	0.086	0.162	0.067	-0.117	0.089	-0.209	0.135	0.077	0.141	0.094	-0.051	0.233	-0.176	-0.04	0.035	-0.066	0.236	-0.033	-0.13	-0.048	-0.048	-0.025	-0.051	0.022	-0.161	0.067	-0.029	-0.064	0.428	0.057	-0.076	-0.035	-0.135	0.184	-0.011	-0.087	-0.123	0.196	0.107	-0.049	0.021	-0.136	0.154	-0.001	-0.086	-0.014	-0.032
3	-0.274	0.185	-0.072	-0.055	0.034	-0.07	-0.105	-0.166	0.046	0.091	-0.089	0.06	0.012	-0.103	-0.092	0.091	0.03	0.112	-0.013	-0.051	-0.034	0.112	0.032	-0.024	0.004	-0.058	-0.047	-0.089	-0.04	0.04	0.373	-0.112	0.009	0.024	0.149	-0.085	0.019	-0.015	0.097	-0.054	0.055	-0.089	0.013	-0.234	0.101	-0.064	-0.035	0.034	0.024
3	-0.006	-0.034	-0.127	-0.008	-0.028	0.143	0.075	-0.026	-0.025	-0.1	-0.183	0.09	0.072	0.075	-0.025	-0.054	0.072	0.065	-0.02	-0.166	0.118	0.224	0.093	0.062	0.018	-0.168	0.028	-0.026	-0.06	-0.035	0.101	-0.059	0.212	-0.073	-0.042	-0.025	0	-0.022	-0.092	0.19	0.138	-0.044	-0.079	-0.005	0.089	-0.058	-0.029	0.107	-0.071
3	0.284	-0.081	0.212	0.041	-0.029	0.16	0.154	-0.27	0.041	0.092	-0.13	-0.066	0.071	0.14	-0.112	-0.09	0.02	-0.089	0.031	-0.173	0.007	0.083	-0.016	0.004	0.033	0.384	-0.009	0.04	-0.162	0.018	0.381	0.388	0.203	-0.17	-0.061	-0.098	-0.171	0.141	0.001	0.238	0.244	-0.066	-0.075	-0.265	-0.183	0.083	0.075	0.006	0.09
3	0.311	0.146	-0.036	0.054	0.074	-0.186	0.1	-0.374	0.122	-0.11	-0.023	-0.015	-0.032	0.329	-0.06	-0.045	0.011	-0.029	0.114	-0.009	-0.037	0.036	-0.044	-0.009	-0.055	0.14	-0.002	0.091	0.021	0.01	-0.129	-0.041	-0.204	0.031	-0.344	0.203	0.016	-0.004	-0.151	-0.05	0.046	0.108	-0.185	-0.024	0.166	-0.036	0	0.054	-0.026
3	-0.318	-0.096	-0.049	0.033	-0.009	0.207	-0.136	-0.123	0.173	0.274	-0.012	-0.121	-0.13	0.035	0.041	0.069	0.073	-0.047	0.075	-0.155	-0.11	0.09	-0.083	0.063	-0.001	0.064	0.4	0.185	0.083	0.034	0.33	0.332	0.156	-0.014	-0.202	0.057	0.166	-0.115	0.146	-0.017	-0.02	-0.068	-0.249	0.154	-0.05	-0.007	0.099	0.036	0.04
3	0.119	-0.033	-0.051	-0.144	0.018	-0.319	-0.083	-0.149	0.154	-0.137	-0.047	0.008	0.014	0.144	-0.209	-0.072	0.053	-0.134	-0.005	-0.007	0.062	0.096	0.066	0.093	0.088	0.207	0.26	-0.001	-0.022	0.002	0.179	-0.081	-0.036	0.157	0.16	-0.113	0.182	0.026	-0.099	0.136	0.061	-0.009	0.011	0.043	0.129	0.029	0.056	0.042	-0.091
3	-0.027	-0.05	0.077	-0.102	-0.023	0.223	-0.247	0.176	-0.068	0.031	0.121	0.02	-0.035	0.043	0.158	0.101	-0.002	-0.115	-0.163	0.079	0.02	0.105	-0.025	-0.05	0.083	-0.044	0.042	-0.07	-0.141	-0.036	-0.036	0.124	0.024	-0.022	0.015	-0.087	-0.022	0.048	0.064	-0.089	-0.073	0.008	0.168	-0.067	0.052	0.063	-0.18	0.009	0.026
3	-0.101	-0.215	-0.006	-0.034	0.006	0.27	0.195	0.042	0.074	0.322	0.115	-0.074	-0.03	0.13	-0.169	0.036	0.006	0.117	-0.18	0.086	-0.044	-0.141	0.217	0.001	0.033	-0.61	0.295	0.129	-0.142	0.016	0.216	0.172	0.331	-0.216	0.072	-0.022	0.026	-0.048	-0.068	0.019	0.093	-0.122	-0.091	0.02	0.021	0.049	0.114	-0.004	0.039
3	0.578	0.129	0.148	-0.064	0.069	0.106	0.134	-0.135	0.168	-0.006	0.063	-0.322	0.065	0.1	0.243	-0.022	0.08	-0.118	-0.186	-0.146	-0.047	0.357	0.034	0.09	-0.095	0.714	0.198	-0.112	-0.122	-0.055	0.149	0.203	-0.011	0.021	-0.252	-0.074	-0.047	0.043	-0.083	0.203	0.056	0.064	-0.379	-0.254	-0.125	0.058	0.071	0.098	0.004
3	0.409	0.046	0.098	0.025	0.025	-0.075	-0.136	-0.151	0.165	-0.099	0.126	-0.218	0.046	0.138	0.052	-0.022	0.109	-0.239	-0.197	-0.02	-0.066	0.243	0.062	0.038	-0.052	0.275	-0.001	-0.031	-0.141	-0.101	0.184	0.043	0.104	0	-0.038	-0.041	-0.081	0.078	-0.05	0.124	-0.004	0.058	0.028	-0.349	-0.025	0.111	-0.195	0.188	0.011
3	0.272	0.081	0.075	-0.029	0.016	0.036	0.056	-0.122	0.142	-0.015	0.13	-0.277	0.063	0.089	0.179	-0.006	0.095	-0.166	-0.25	-0.069	-0.031	0.21	0.041	0.069	-0.067	0.322	0.024	-0.037	-0.1	-0.095	0.143	0.095	0.057	0.009	-0.1	-0.035	-0.143	0.13	-0.06	0.109	0.044	0.099	-0.145	-0.23	-0.034	0.095	-0.124	0.141	0.011
3	0.349	0.083	0.083	0.027	0.081	-0.051	0.123	-0.124	0.098	0.013	0.039	-0.171	0.016	0.14	0.26	0.069	0.054	-0.157	-0.079	-0.133	-0.046	0.227	-0.008	0.049	-0.083	0.338	0.064	-0.013	-0.13	-0.07	0.098	-0.025	0.044	-0.024	-0.257	-0.177	-0.061	0.007	-0.212	0.102	0.062	0.049	-0.215	-0.209	-0.117	0.033	-0.057	0.134	-0.008
3	-0.076	0.16	0.037	0.06	0.048	-0.179	0.147	0	-0.01	-0.126	0.027	0.008	-0.007	0.06	0.266	0.202	-0.004	-0.095	0.014	-0.087	0.015	0.135	-0.045	0.042	-0.027	0.064	-0.026	-0.056	-0.129	-0.095	0.238	-0.058	0.163	-0.114	-0.278	-0.183	-0.066	0.027	-0.378	0.182	0.135	0.03	-0.1	-0.21	0.036	0.081	-0.159	0.175	-0.004
3	0.216	0.107	0.075	0.114	0.023	-0.057	-0.13	-0.177	0.102	0.141	0.171	-0.066	0.024	0.012	0.239	0.123	-0.031	-0.012	-0.109	0.017	-0.027	0.071	-0.005	0.033	-0.068	0.447	-0.007	0.017	-0.014	-0.082	0.069	0.085	-0.152	-0.076	0.168	-0.025	-0.071	0.051	-0.032	0.235	0	0.008	0.024	-0.166	-0.064	0.109	-0.105	0.076	-0.032
3	0.32	0.077	0.075	0.034	0.078	-0.079	0.124	-0.116	0.086	0.011	0.06	-0.164	0.017	0.105	0.268	0.075	0.039	-0.163	-0.056	-0.122	-0.044	0.242	-0.033	0.045	-0.088	0.363	0.006	-0.007	-0.115	-0.081	0.078	-0.029	0.029	-0.027	-0.258	-0.192	-0.075	0.007	-0.222	0.092	0.07	0.052	-0.239	-0.192	-0.109	0.044	-0.07	0.116	-0.011
3	0.388	0.081	0.066	0.015	0.055	-0.076	0.016	-0.157	0.133	0.004	0.101	-0.172	0.004	0.198	0.16	0.02	0.059	-0.104	-0.167	-0.067	-0.033	0.164	0.037	0.035	-0.059	0.222	0.002	0.046	-0.132	-0.101	0.075	-0.002	0.011	-0.031	-0.167	-0.157	-0.092	0.076	-0.222	0.063	0.059	0.06	-0.114	-0.247	-0.08	0.092	-0.11	0.14	-0.008
3	-0.014	0.143	0.033	-0.016	0.049	-0.137	0.059	0.065	0.003	-0.208	0.095	0.002	-0.032	0.088	0.211	0.17	0.005	-0.074	-0.106	-0.043	0.04	0.128	-0.006	0.02	-0.012	0.132	-0.099	-0.005	-0.177	-0.113	0.143	-0.052	0.112	-0.068	-0.245	-0.191	-0.101	0.065	-0.315	0.117	0.11	0.035	-0.054	-0.26	0.053	0.13	-0.15	0.184	-0.02
3	-0.07	0.175	0.037	0.049	0.051	-0.191	0.147	0	0.003	-0.154	0.022	0.015	-0.026	0.078	0.265	0.19	0	-0.088	0.013	-0.088	0.013	0.135	-0.047	0.041	-0.02	0.067	0	-0.058	-0.133	-0.1	0.225	-0.034	0.167	-0.112	-0.3	-0.179	-0.051	0.025	-0.379	0.179	0.137	0.025	-0.102	-0.209	0.021	0.078	-0.158	0.196	0.004
3	0.325	0.094	0.076	0.035	0.083	-0.063	0.126	-0.117	0.092	0.027	0.065	-0.171	0.027	0.108	0.273	0.074	0.041	-0.165	-0.063	-0.123	-0.047	0.249	-0.023	0.047	-0.091	0.369	0.02	-0.006	-0.114	-0.077	0.099	-0.026	0.027	-0.019	-0.242	-0.187	-0.081	0.016	-0.219	0.102	0.069	0.056	-0.242	-0.205	-0.11	0.039	-0.064	0.122	-0.009
3	-0.186	0.212	0.051	-0.002	0.041	0.013	-0.141	0.059	0.043	0.087	0.142	0.01	-0.081	-0.049	0.15	0.17	0.018	-0.053	-0.069	0.027	-0.012	-0.005	0.006	0.007	0.001	-0.132	0.007	-0.006	-0.075	-0.077	0.019	-0.181	0.044	-0.19	0.303	-0.126	-0.082	0.088	-0.079	0.122	-0.007	0.073	0.193	-0.073	0.153	0.079	-0.269	0.08	-0.115
3	-0.123	0.091	0.057	0.047	0.033	0.018	-0.155	0.045	0.047	0.203	0.139	-0.042	0.004	0.005	0.209	0.17	0.005	0.023	-0.011	-0.025	-0.054	0.093	-0.014	0.006	-0.054	-0.173	0.062	0.004	0.043	-0.062	-0.31	-0.171	-0.232	-0.039	0.241	-0.061	-0.083	0.092	0.042	0.141	-0.044	0.025	0.214	-0.01	0.016	0.107	-0.251	0.006	-0.01
3	0.193	-0.065	0.08	0.089	0.084	-0.293	0.134	-0.278	0.095	0.154	0.061	-0.007	-0.199	0.02	0.229	0.196	-0.029	-0.133	-0.059	-0.139	-0.081	0.273	-0.092	0.042	-0.109	-0.108	-0.19	-0.072	-0.122	-0.057	0.201	-0.312	-0.031	-0.035	0	-0.082	-0.077	0.047	-0.355	0.198	0.13	0.071	0.227	-0.238	0.077	0.075	-0.282	0.104	0.006
3	-0.048	0.109	0.129	0.114	0.047	0.02	-0.148	-0.158	0.132	0.144	0.128	-0.11	0.002	0.113	0.177	0.017	0.046	-0.152	-0.016	-0.036	-0.041	0.069	0.003	0.05	-0.055	0.212	-0.112	0.076	-0.093	-0.058	0.079	-0.134	-0.024	-0.126	0.357	0.055	-0.223	0.078	-0.182	0.311	0.088	0.025	0.14	-0.213	0.073	0.086	-0.119	0.114	-0.065
3	0.32	0.052	0.052	-0.007	0.038	-0.053	0.032	-0.094	0.105	0.039	0.11	-0.152	0.014	0.16	0.162	0.03	0.078	-0.066	-0.171	-0.041	-0.032	0.125	0.06	0.045	-0.049	0.277	-0.053	0	-0.087	-0.086	0.1	-0.002	0.016	-0.006	-0.136	-0.154	-0.11	0.025	-0.201	0.059	0.058	0.073	-0.115	-0.252	-0.09	0.019	-0.146	0.168	0.004
3	-0.046	0.141	0.018	-0.013	0.051	-0.121	0.037	0.072	0	-0.236	0.09	0.013	-0.036	0.068	0.216	0.177	0.004	-0.102	-0.113	-0.041	0.037	0.143	-0.006	0.024	-0.018	0.121	-0.096	-0.009	-0.176	-0.113	0.126	-0.049	0.098	-0.073	-0.226	-0.178	-0.1	0.062	-0.327	0.103	0.107	0.036	-0.051	-0.258	0.052	0.126	-0.154	0.183	-0.019
3	0.003	0.098	0.017	-0.035	0.043	-0.18	0.013	0.034	0.017	-0.214	0.096	-0.011	-0.033	0.099	0.17	0.129	0.033	-0.049	-0.137	-0.011	0.031	0.119	0.009	0.011	-0.017	0.103	-0.104	-0.026	-0.147	-0.102	0.18	-0.093	0.133	-0.086	-0.203	-0.155	-0.105	0.029	-0.313	0.124	0.11	0.039	-0.003	-0.254	0.058	0.077	-0.196	0.185	-0.025
3	0.387	0.088	0.07	0.014	0.058	-0.072	0.026	-0.139	0.132	0.001	0.104	-0.167	0	0.188	0.17	0.033	0.053	-0.116	-0.158	-0.072	-0.038	0.169	0.032	0.036	-0.06	0.261	0	0.053	-0.146	-0.103	0.083	0.016	0.012	-0.03	-0.159	-0.154	-0.096	0.078	-0.206	0.064	0.056	0.062	-0.118	-0.257	-0.087	0.098	-0.108	0.144	-0.006
3	0.324	-0.013	0.097	0.035	0.042	0.039	0.101	-0.105	0.059	0.042	0.064	-0.059	-0.05	0.037	0.19	0.08	0.05	-0.258	-0.19	-0.177	-0.03	0.192	0.045	0.079	-0.028	0.196	-0.048	-0.022	-0.11	-0.077	0.155	-0.123	-0.057	-0.058	-0.076	-0.061	-0.074	0.046	-0.21	0.157	0.045	0.077	0.035	-0.231	0.01	0.067	-0.136	0.102	0.008
3	0.444	-0.078	0.071	-0.05	0.041	0.077	0.133	-0.067	0.099	0.003	0.121	-0.226	0.037	0.145	0.118	0.005	0.055	-0.127	-0.241	-0.09	0.005	0.218	0.046	0.038	-0.024	0.342	-0.11	0.078	-0.039	-0.099	0.055	-0.054	-0.009	0.009	-0.069	-0.094	-0.134	0.041	-0.156	0.092	0.021	0.047	-0.108	-0.231	-0.047	0.02	-0.108	0.187	-0.019
3	0.43	0.075	0.051	0.075	0.06	-0.057	0.029	-0.208	0.159	-0.003	0.08	-0.113	-0.004	0.147	0.179	0.045	0.073	-0.153	-0.187	-0.075	-0.063	0.159	0.054	0.047	-0.074	0.3	0.006	0.026	-0.099	-0.097	0.055	0.027	-0.037	0.015	-0.114	-0.148	-0.098	0.061	-0.222	0.06	0.067	0.073	-0.153	-0.217	-0.083	0.039	-0.142	0.136	0.001
3	0.336	0.27	0.053	0.12	-0.017	-0.238	-0.102	-0.188	0.112	-0.193	0.068	0.293	-0.184	0.169	-0.062	0.029	0.048	-0.18	0.057	-0.043	-0.053	0.106	-0.06	0.03	-0.098	-0.017	-0.046	0.082	-0.043	-0.007	-0.053	-0.146	-0.14	0.072	-0.038	-0.088	0.003	-0.045	0.084	-0.058	-0.089	0.058	0.123	-0.145	0.032	-0.039	-0.119	0.05	-0.037
3	0.033	0.236	-0.069	0.211	0.06	-0.378	0.039	-0.036	-0.078	0.131	0.106	0.21	-0.054	-0.103	0.273	0.228	0.111	-0.094	0.196	-0.009	-0.09	0.294	-0.229	0.076	-0.251	-0.426	0.105	0.051	-0.141	-0.057	0.284	0.049	0.126	-0.068	0.348	-0.085	-0.009	-0.027	0.062	-0.056	-0.076	0.076	0.471	-0.06	0.086	0.083	-0.115	0.201	0.046
3	0.442	0.435	0.049	0.164	0.019	-0.31	0.13	-0.203	0.098	-0.007	0.179	0.192	-0.074	0.18	-0.072	-0.074	0.002	-0.176	0.272	-0.014	-0.112	-0.028	-0.07	0.056	-0.055	0.078	0.259	0.18	0.157	0.008	0.174	0.192	-0.178	0.052	-0.055	0.06	0.224	-0.057	-0.202	0.062	0.109	-0.035	0.153	-0.054	0.016	-0.067	-0.162	0.155	0.015
3	0.164	0.042	0.099	0.098	0.05	0.015	0.161	-0.027	0.029	0.03	0.107	0.028	-0.06	-0.018	0.206	0.127	0.015	-0.144	-0.165	-0.158	-0.078	0.174	0.088	0.077	-0.028	0.288	0.022	-0.046	-0.072	-0.066	0.083	-0.128	-0.098	0.03	-0.22	-0.069	-0.039	0.023	-0.172	0.106	-0.027	0.084	-0.044	-0.179	0.028	0.045	-0.073	0.091	0.015
3	0.424	0.042	0.087	0.013	0.039	-0.095	0.078	-0.143	0.123	0.024	0.118	-0.173	-0.009	0.171	0.153	0.014	0.046	-0.129	-0.187	-0.074	-0.046	0.13	0.029	0.051	-0.052	0.37	-0.024	0.011	-0.138	-0.085	0.143	-0.005	0.026	-0.036	-0.139	-0.1	-0.09	0.01	-0.262	0.097	0.077	0.045	-0.097	-0.296	-0.041	0.042	-0.115	0.117	-0.023
3	0.392	0.049	0.076	0.015	0.055	-0.135	-0.008	-0.202	0.158	0.052	0.157	-0.17	0.002	0.206	0.158	0.022	0.066	-0.101	-0.18	-0.045	-0.043	0.135	0.036	0.023	-0.049	0.312	-0.004	0.016	-0.13	-0.081	0.054	-0.015	-0.025	-0.013	-0.167	-0.113	-0.076	0.029	-0.238	0.053	0.057	0.058	-0.121	-0.261	-0.078	0.06	-0.129	0.124	-0.011
3	-0.086	0.292	0.03	0.202	0.037	-0.292	0.08	-0.141	-0.006	0.219	0.153	0.144	-0.031	0.189	0.141	0.108	0.136	0.166	0.269	0.101	-0.062	-0.032	-0.085	0.077	-0.101	-0.162	0.135	0.048	-0.016	-0.039	0.133	0.089	0.079	0.01	0.316	0.07	-0.015	0.028	0.241	0.182	0.022	0.022	0.121	0.036	0.116	0.024	-0.099	-0.009	0.011
3	0.037	0.072	0.002	0.016	0.023	-0.085	-0.089	0.015	0.058	0.09	0.189	-0.031	0.024	0.001	0.181	0.154	-0.02	-0.034	-0.034	-0.026	0.003	0.076	-0.024	0.066	-0.038	-0.104	0.075	-0.026	-0.023	-0.118	0.033	-0.215	0.109	-0.105	0.038	-0.104	0.01	0.026	-0.174	0.205	0.092	0.06	0.042	-0.113	0.014	0.048	-0.142	0.093	-0.028
3	0.322	0.088	0.051	0.043	0.042	-0.041	0.07	-0.129	0.117	0.021	0.108	-0.135	-0.001	0.168	0.179	0.042	0.081	-0.137	-0.146	-0.065	-0.052	0.133	0.039	0.04	-0.055	0.252	-0.07	0.019	-0.12	-0.097	0.105	0.014	0.035	-0.036	-0.108	-0.145	-0.13	0.049	-0.185	0.049	0.043	0.071	-0.103	-0.253	-0.069	0.045	-0.165	0.166	-0.007
3	0.208	0.143	0.062	0.142	0.054	0.058	0.131	-0.094	0.113	0.117	0.053	0.059	-0.045	0.095	0.06	0.109	0.092	0.08	0.146	-0.119	-0.038	0.077	-0.092	0.111	-0.145	0.325	0.083	0.219	0.06	0.009	-0.066	0.024	-0.141	-0.03	-0.094	-0.013	0.03	0.044	0.127	0.128	0.09	-0.025	-0.049	-0.166	-0.007	0.011	-0.073	0.085	0.004
3	-0.295	-0.017	0.029	0.076	0.022	-0.017	-0.089	0.091	0.013	0.196	0.249	-0.119	0.025	0.023	0.13	0.099	0.063	0.146	0.019	0.09	-0.027	0.008	-0.008	0.018	-0.088	0.016	-0.025	0.126	-0.084	-0.056	-0.059	0.002	-0.029	-0.075	0.064	-0.094	-0.109	0.051	-0.131	0.145	-0.032	0.048	0.237	-0.066	0.006	0.08	-0.159	0.058	-0.033
3	-0.217	-0.001	0.055	0.104	0.043	-0.089	-0.008	0.003	0.077	0.111	0.291	-0.076	-0.001	-0.035	0.139	0.136	0.077	0.075	0.048	0.083	-0.053	0.049	-0.018	0.011	-0.102	-0.001	-0.015	0.115	-0.12	-0.062	0.099	-0.068	-0.004	-0.134	0.082	-0.093	-0.129	0.064	-0.144	0.12	-0.028	0.062	0.246	-0.144	0.04	0.106	-0.174	0.07	-0.046
3	-0.065	-0.023	0.014	0.056	0.026	-0.061	-0.031	-0.028	0.032	0.276	0.183	-0.132	0.043	0.064	0.112	0.09	0.075	0.136	0.067	0.033	-0.059	0.043	-0.034	0.024	-0.071	0.093	0.015	0.085	-0.166	-0.085	0.055	-0.027	0.008	-0.092	0.219	-0.112	-0.155	0.134	-0.102	0.141	-0.008	0.051	0.29	-0.051	0.009	0.113	-0.177	0.022	-0.022
3	-0.113	-0.023	0.032	0.083	0.019	-0.07	-0.036	-0.016	0.041	0.267	0.191	-0.133	0.046	0.071	0.13	0.104	0.078	0.129	0.072	0.032	-0.056	0.062	-0.026	0.029	-0.072	0.058	0.028	0.071	-0.167	-0.093	0.065	-0.069	0.047	-0.103	0.219	-0.146	-0.139	0.13	-0.111	0.146	-0.013	0.066	0.289	-0.061	0.01	0.109	-0.183	0.034	-0.02
3	0.016	0.019	0.036	0.065	0.036	-0.022	-0.028	-0.031	0.041	0.337	0.174	-0.107	0.048	0.09	0.119	0.062	0.085	0.136	0.08	0.037	-0.07	0.061	-0.041	0.021	-0.084	0.098	0.029	0.089	-0.169	-0.076	0.013	-0.009	0.01	-0.073	0.142	-0.11	-0.14	0.124	-0.081	0.124	-0.033	0.051	0.229	-0.04	0.016	0.099	-0.153	0.014	-0.015
3	-0.174	-0.003	0.039	0.082	0.052	-0.082	-0.003	-0.007	0.068	0.133	0.285	-0.08	-0.001	-0.039	0.121	0.119	0.078	0.082	0.046	0.09	-0.053	0.031	-0.023	0.011	-0.104	0.034	-0.029	0.127	-0.124	-0.055	0.077	-0.029	-0.041	-0.123	0.087	-0.066	-0.137	0.068	-0.133	0.111	-0.02	0.05	0.244	-0.138	0.034	0.107	-0.169	0.057	-0.046
3	-0.249	-0.018	0.014	0.054	0.031	-0.013	-0.082	0.079	0.006	0.216	0.244	-0.122	0.025	0.018	0.112	0.082	0.064	0.152	0.017	0.097	-0.028	-0.009	-0.013	0.017	-0.09	0.052	-0.039	0.138	-0.089	-0.049	-0.077	0.04	-0.066	-0.065	0.07	-0.068	-0.118	0.056	-0.12	0.136	-0.023	0.037	0.235	-0.062	0.001	0.082	-0.153	0.046	-0.033
3	-0.232	-0.059	0.079	-0.033	0.046	0.061	0.072	0.083	-0.184	0.112	0.263	-0.165	0.041	-0.049	0.111	0.124	0.017	0.189	-0.032	0.078	0.056	-0.024	-0.003	0.039	-0.016	-0.162	-0.083	0.022	0.011	-0.064	0.027	0.147	0.071	-0.097	0.159	-0.128	-0.149	0.113	-0.136	0.101	0.04	0.047	0.04	-0.097	0.014	0.025	-0.111	0.059	-0.029
3	-0.164	0.06	0.019	0.091	0.042	-0.163	-0.139	-0.052	0.07	0.141	0.354	-0.15	0.013	-0.02	0.195	0.15	0.111	-0.04	0.06	0.114	-0.072	0.044	-0.054	0.014	-0.1	0.006	-0.098	0.132	-0.174	-0.077	-0.075	0.017	-0.123	-0.098	0.178	-0.096	-0.154	0.068	-0.07	0.159	-0.033	0.065	0.269	-0.133	0.035	0.118	-0.227	0.077	-0.035
3	-0.3	-0.015	0.034	0.092	0.024	-0.035	-0.097	0.066	0.035	0.182	0.257	-0.115	0.014	-0.01	0.136	0.122	0.066	0.15	0.036	0.083	-0.048	0.009	-0.014	0.022	-0.093	0.015	-0.012	0.127	-0.081	-0.056	-0.028	-0.002	-0.022	-0.073	0.072	-0.106	-0.106	0.048	-0.122	0.152	-0.034	0.057	0.232	-0.086	0.007	0.071	-0.171	0.072	-0.03
3	-0.238	0.01	-0.024	0.111	0.028	-0.019	-0.149	0.077	0.046	0.125	0.274	-0.136	0.028	-0.054	0.11	0.16	0.024	-0.034	0.022	0.093	-0.055	0	0.011	0.021	-0.044	0.152	-0.054	0.114	-0.074	-0.073	-0.078	0.043	-0.051	-0.086	0.108	-0.052	-0.092	0.038	-0.067	0.177	-0.046	0.036	0.189	-0.09	0.048	0.057	-0.168	0.057	-0.019
3	-0.234	0.155	-0.097	0.039	0.108	-0.019	-0.172	-0.002	0.098	-0.116	0.412	-0.05	-0.06	-0.192	0.157	0.164	0.032	-0.08	0.019	0.164	-0.087	0.172	-0.089	0.02	-0.158	0.21	-0.055	0.012	-0.126	-0.047	-0.154	-0.09	-0.183	-0.105	0.1	0.005	-0.091	0.081	-0.153	0.052	-0.065	0.033	0.107	-0.093	0.137	0.119	-0.177	-0.007	-0.021
3	-0.206	0.022	0.079	0.099	0.053	-0.044	-0.072	-0.009	0.047	0.175	0.271	-0.1	-0.022	-0.067	0.126	0.15	0.051	0.088	0.026	0.106	-0.05	0.012	-0.022	0.011	-0.1	0.017	0.002	0.122	-0.1	-0.042	0.065	-0.021	-0.021	-0.118	0.168	-0.114	-0.169	0.066	-0.106	0.121	-0.029	0.037	0.226	-0.123	0.057	0.083	-0.15	0.054	-0.054
3	-0.164	0.02	0.063	0.068	0.059	-0.029	-0.062	-0.01	0.034	0.202	0.258	-0.111	-0.018	-0.067	0.114	0.134	0.051	0.1	0.021	0.105	-0.046	-0.008	-0.027	0.015	-0.097	0.051	-0.004	0.127	-0.103	-0.036	0.052	0.018	-0.052	-0.111	0.18	-0.097	-0.167	0.069	-0.092	0.108	-0.024	0.029	0.231	-0.119	0.039	0.088	-0.15	0.042	-0.048
3	-0.206	-0.014	0.037	0.065	0.051	-0.053	0.002	0.018	0.054	0.152	0.28	-0.094	0.005	-0.023	0.106	0.107	0.086	0.104	0.025	0.087	-0.044	0.031	-0.021	0.01	-0.103	0.023	-0.029	0.121	-0.128	-0.051	0.071	-0.022	-0.033	-0.121	0.088	-0.067	-0.138	0.067	-0.122	0.112	-0.028	0.052	0.249	-0.132	0.029	0.105	-0.161	0.05	-0.048
3	-0.002	0.053	0.024	0.074	0.044	-0.112	-0.051	-0.159	0.077	0.074	0.316	-0.07	-0.027	-0.115	0.101	0.12	0.031	0.088	0.054	0.04	-0.058	0.045	-0.089	0.014	-0.068	-0.009	-0.196	0.021	-0.121	-0.096	0.027	-0.145	0.105	-0.022	0.082	-0.007	-0.14	0.04	0.013	0.008	-0.114	0.137	0.182	-0.16	0.1	0.058	-0.067	0.113	-0.071
3	-0.159	0.003	0.057	0.049	0.013	-0.064	-0.049	-0.045	0.136	0.317	0.264	-0.18	0.051	0	0.182	0.136	0.081	0.137	0.052	0.09	-0.041	0.008	-0.024	0.022	-0.072	0.051	-0.026	0.105	-0.083	-0.073	0.019	-0.019	-0.037	-0.108	0.08	-0.12	-0.152	0.134	-0.112	0.152	-0.024	0.073	0.231	-0.073	0.083	0.086	-0.134	0.068	-0.058
3	-0.174	-0.019	0.075	0.02	0.039	-0.026	-0.072	0.053	0.052	0.203	0.237	-0.145	0.021	-0.036	0.193	0.159	0.059	0.089	0.014	0.054	-0.049	0.064	-0.042	0.032	-0.077	-0.134	0.015	0.096	-0.106	-0.067	0.091	-0.083	0.053	-0.109	0.203	-0.062	-0.14	0.12	-0.131	0.174	0.003	0.071	0.333	-0.076	0.069	0.081	-0.214	0.077	-0.058
3	-0.098	0.005	0.051	-0.01	0.043	-0.012	-0.052	0.051	0.026	0.148	0.208	-0.133	0.018	0.011	0.146	0.105	0.07	0.057	0.013	0.038	-0.039	0.047	-0.05	0.036	-0.079	-0.162	0.046	0.122	-0.118	-0.064	0.014	-0.036	-0.011	-0.11	0.208	-0.034	-0.141	0.114	-0.076	0.168	-0.001	0.067	0.339	-0.063	0.075	0.093	-0.221	0.052	-0.066
3	-0.253	-0.017	0.019	0.07	0.033	-0.03	-0.09	0.054	0.027	0.202	0.251	-0.118	0.014	-0.015	0.118	0.105	0.067	0.156	0.034	0.09	-0.049	-0.008	-0.019	0.021	-0.095	0.05	-0.026	0.139	-0.086	-0.048	-0.047	0.035	-0.059	-0.063	0.078	-0.078	-0.115	0.053	-0.111	0.143	-0.026	0.045	0.23	-0.082	0.001	0.073	-0.166	0.059	-0.03
3	-0.125	0.062	0.012	0.077	0.032	-0.099	-0.149	0.005	0.087	0.072	0.354	-0.108	0.018	-0.023	0.18	0.193	0.095	-0.034	0.043	0.095	-0.068	0.057	-0.037	0.022	-0.077	0.118	-0.043	0.101	-0.124	-0.069	-0.098	-0.01	-0.124	-0.086	0.131	-0.107	-0.131	0.062	-0.139	0.147	-0.051	0.052	0.218	-0.127	0.03	0.083	-0.185	0.091	-0.019
3	-0.471	-0.065	-0.019	0.026	0.058	-0.02	-0.13	0.098	-0.01	0.091	0.256	-0.119	-0.039	-0.105	0.108	0.097	0.017	0.205	-0.015	0.149	-0.061	0.015	-0.055	0.011	-0.155	0.048	0.045	0.125	-0.058	-0.037	-0.022	-0.066	-0.038	-0.075	0.016	-0.012	-0.094	0.069	-0.092	0.126	-0.1	0.062	0.179	-0.032	0.068	0.101	-0.174	-0.007	-0.041
3	0.042	-0.006	0.025	0.117	0.039	0.011	0.051	-0.04	0.052	0.358	0.174	-0.149	0.03	0.065	0.129	0.094	0.077	0.111	0.09	0.043	-0.095	0.101	-0.042	0.038	-0.104	0.092	-0.038	0.101	-0.104	-0.063	-0.051	0.013	-0.093	-0.046	0.157	-0.091	-0.106	0.095	-0.111	0.09	-0.014	0.031	0.21	-0.049	0.018	0.085	-0.091	0.016	0.002
3	0.03	-0.022	-0.004	0.097	0.06	-0.094	-0.112	-0.078	0.065	0.081	0.126	0.02	0.002	-0.05	0.109	0.141	0.017	0.065	0.018	0.02	-0.091	-0.021	0.034	0.042	-0.046	0.24	-0.191	0.106	-0.076	-0.093	-0.008	0.009	0.001	-0.044	0.123	0.014	-0.174	0.122	-0.056	0.015	0.01	0.057	0.018	-0.136	0.077	0.042	0.014	0.097	-0.025
3	-0.208	0.003	0.037	0.069	0.041	-0.053	-0.024	0.007	0.08	0.15	0.267	-0.081	0.002	-0.067	0.115	0.126	0.071	0.106	0.035	0.083	-0.058	0.011	-0.005	0.019	-0.093	0.009	-0.05	0.104	-0.139	-0.064	0.03	0.004	-0.029	-0.128	0.086	-0.093	-0.145	0.084	-0.128	0.136	-0.026	0.046	0.262	-0.13	0.002	0.111	-0.179	0.046	-0.028
3	-0.032	-0.028	0.11	0.13	0.043	-0.099	0.033	-0.056	0.02	0.239	0.181	-0.094	-0.002	0.069	0.093	0.039	0.028	0.016	0.082	0.007	-0.016	0.046	-0.044	0.021	-0.076	0.235	0.016	0.07	0	-0.047	-0.054	-0.075	-0.238	0.038	0.057	-0.104	-0.052	0.015	0.039	0.093	-0.033	0.061	0.132	0.014	0.077	0.002	-0.035	-0.012	-0.063
3	-0.276	0.074	-0.042	0.042	0.073	-0.024	-0.1	0.035	0.001	0.016	0.232	-0.124	-0.075	-0.089	0.155	0.156	-0.013	0.054	-0.011	0.116	-0.084	0.015	-0.096	0.064	-0.119	-0.048	-0.081	0.031	-0.126	-0.062	-0.048	0.014	-0.096	-0.189	0.139	-0.028	-0.129	0.171	-0.074	0.05	-0.084	0.062	0.208	-0.135	0.051	0.185	-0.229	0.011	-0.018
3	0.096	0.253	-0.005	0.17	0.048	-0.156	0	-0.243	0.188	0.4	0.058	0.19	-0.022	0.132	0.075	0.077	0.095	-0.021	0.096	-0.047	-0.029	0.222	-0.033	0.064	-0.08	0.273	-0.099	-0.039	-0.064	0.005	-0.092	-0.13	-0.09	0.211	-0.082	-0.099	0.011	-0.046	0.084	-0.087	-0.025	0.025	0.044	-0.114	0.03	-0.084	-0.191	0.11	-0.069
3	0.161	0.323	-0.01	0.211	0.035	-0.256	0.039	-0.364	0.27	0.396	0.095	0.277	-0.1	0.239	0.011	0.014	0.147	-0.061	0.173	-0.041	-0.088	0.211	-0.067	0.02	-0.122	0.311	-0.216	-0.001	-0.143	-0.035	-0.009	-0.123	-0.033	0.205	0.021	-0.194	-0.085	-0.011	0.016	-0.08	-0.052	0.024	0.047	-0.239	-0.014	-0.023	-0.299	0.164	-0.109
4	0.521	0.097	0.08	0.048	-0.042	-0.084	0.279	-0.157	-0.058	-0.032	-0.047	0.128	0.017	0.287	0.035	-0.079	0.07	-0.067	0.086	-0.046	-0.01	0.108	-0.1	0.037	0.035	-0.013	0.005	-0.067	0.214	0.009	0.022	-0.166	-0.135	0.174	0.181	0.032	0.168	-0.164	-0.066	-0.087	-0.108	-0.002	-0.014	0.042	-0.037	-0.087	0.029	-0.035	0.07
4	0.521	0.097	0.08	0.048	-0.042	-0.084	0.279	-0.157	-0.058	-0.032	-0.047	0.128	0.017	0.287	0.035	-0.079	0.07	-0.067	0.086	-0.046	-0.01	0.108	-0.1	0.037	0.035	-0.013	0.005	-0.067	0.214	0.009	0.022	-0.166	-0.135	0.174	0.181	0.032	0.168	-0.164	-0.066	-0.087	-0.108	-0.002	-0.014	0.042	-0.037	-0.087	0.029	-0.035	0.07
4	0.449	0.219	-0.028	0.081	-0.056	0.013	0.158	0.034	0.028	0.021	-0.013	0.104	-0.028	0.273	0.035	-0.021	0.05	-0.097	0.134	-0.038	-0.03	0.036	-0.042	0.058	0.06	-0.313	-0.048	0.032	0.087	-0.012	0.172	-0.008	0.169	0.068	-0.123	-0.044	0.161	-0.098	-0.121	-0.116	0.003	0.02	0.131	-0.111	-0.073	-0.066	-0.028	0.031	0.125
4	0.549	-0.021	0.101	-0.022	-0.055	-0.034	0.2	-0.042	0.032	0.159	-0.028	-0.084	-0.055	0.013	0.152	-0.003	0.065	0.029	-0.036	-0.143	-0.045	0.041	-0.089	0.035	0.028	-0.181	0.013	-0.046	0.028	0.032	0.22	-0.257	0.21	0.179	0.011	0.044	0.123	-0.179	-0.067	-0.046	0.048	-0.009	0.162	-0.105	-0.045	-0.131	-0.087	0.032	0.023
4	0.486	0.088	0.095	0.052	-0.046	-0.085	0.29	-0.147	-0.051	-0.031	-0.042	0.129	0.025	0.293	0.043	-0.07	0.071	-0.061	0.09	-0.038	-0.009	0.108	-0.089	0.041	0.04	0.001	0.007	-0.073	0.216	0.012	0.01	-0.127	-0.122	0.18	0.16	0.034	0.169	-0.168	-0.076	-0.079	-0.104	0.008	-0.021	0.047	-0.043	-0.081	0.044	-0.03	0.069
4	0.735	0.176	0.085	0.115	-0.016	-0.186	0.03	-0.074	0.014	-0.174	0.062	0.129	-0.127	0.254	0.148	0.012	0.082	-0.188	0.064	0.056	-0.043	0.134	-0.106	-0.039	-0.023	-0.258	0.027	-0.045	0.129	-0.022	-0.014	-0.003	0.015	0.104	0.141	-0.14	0.154	-0.159	-0.146	-0.079	-0.085	0.079	0.206	0.008	-0.13	-0.078	-0.088	0.045	0.066
4	0.345	0.175	0.01	-0.018	-0.032	-0.06	0.009	0.112	-0.064	-0.111	-0.023	0.074	-0.031	0.182	-0.053	0.008	0.001	-0.213	0.05	0.037	-0.063	0.114	-0.004	0.032	0.012	-0.427	-0.003	-0.027	0.131	-0.003	-0.095	0.025	-0.093	0.065	0.209	-0.044	0.018	-0.129	-0.19	-0.141	-0.006	0.094	0.194	0.016	-0.082	-0.059	-0.025	0.011	0.116
4	0.539	0.231	-0.021	0.117	-0.045	0.125	0.22	0.001	0.024	-0.038	-0.019	0.132	-0.031	0.255	-0.002	-0.062	0.046	-0.076	0.134	-0.057	-0.023	0.038	0.002	0.057	0.066	-0.423	-0.088	0.026	0.031	0.008	0.072	0.011	0.154	0.063	-0.113	-0.059	0.121	-0.082	-0.149	-0.157	-0.006	0.002	0.135	-0.126	-0.069	-0.069	-0.043	0.035	0.102
4	0.521	-0.044	-0.086	0.053	-0.02	-0.339	0.355	-0.438	0.015	-0.007	0.171	-0.01	-0.025	-0.089	-0.028	-0.197	0.17	-0.308	0.038	0.03	-0.053	0.415	0.119	0.049	0.101	-0.162	-0.04	-0.052	0.103	-0.019	-0.534	-0.05	-0.179	-0.004	-0.522	-0.078	-0.08	0.024	0.015	-0.162	-0.138	0.09	-0.349	0.015	-0.157	-0.015	0.082	-0.007	0.098
4	0.206	0.237	0.023	0.13	-0.064	-0.234	0.078	-0.333	0.025	-0.321	-0.042	0.072	-0.037	0.031	0.12	-0.134	-0.016	-0.384	0.176	0.107	-0.148	0.155	0.092	-0.059	0.118	-0.616	-0.191	-0.125	0.059	0.013	-0.337	-0.26	-0.312	-0.141	-0.286	0.104	0.06	-0.074	-0.32	-0.155	-0.027	0.024	0.006	-0.091	0.035	-0.079	-0.037	0.02	0.087
4	0.515	0.016	-0.117	-0.002	-0.007	-0.227	0.219	0.086	-0.125	-0.003	0.078	-0.009	-0.02	-0.137	-0.112	-0.055	-0.032	-0.23	0.018	-0.06	-0.035	0.114	-0.008	0.045	0.009	0.187	0.114	0.039	0.087	-0.028	-0.179	-0.139	-0.148	0.079	-0.46	-0.172	0.132	-0.08	0.18	-0.059	-0.126	-0.002	-0.042	0.13	0.047	-0.018	-0.01	-0.095	-0.032
4	0.563	0.023	-0.111	-0.007	0.009	-0.197	0.208	0.129	-0.128	-0.014	0.102	-0.029	-0.017	-0.165	-0.153	-0.034	-0.068	-0.183	0.046	-0.032	-0.03	0.114	-0.013	0.043	0.018	0.19	0.067	0.041	0.059	-0.036	-0.219	-0.125	-0.221	0.084	-0.463	-0.149	0.063	-0.081	0.219	-0.046	-0.126	0.029	-0.056	0.088	0.008	-0.019	0.009	-0.081	-0.023
4	0.557	0.011	-0.124	0.005	-0.009	-0.241	0.213	0.063	-0.121	-0.006	0.08	-0.011	-0.024	-0.149	-0.125	-0.04	-0.035	-0.249	0.029	-0.058	-0.037	0.117	-0.011	0.04	0.007	0.232	0.1	0.041	0.096	-0.031	-0.182	-0.139	-0.169	0.087	-0.465	-0.157	0.127	-0.079	0.183	-0.043	-0.127	-0.002	-0.069	0.127	0.04	-0.028	-0.001	-0.095	-0.032
4	0.157	0.225	-0.112	0.138	-0.078	-0.136	-0.109	-0.022	-0.087	0.157	0.069	0.062	0.068	-0.079	0.039	0	-0.014	0.082	0.191	0.022	-0.024	0.002	0.024	-0.002	0.108	-0.102	-0.292	-0.165	-0.013	0.006	0.212	-0.325	-0.053	0.245	-0.076	-0.127	-0.35	0.067	-0.189	-0.062	-0.152	0.072	0.005	-0.073	0.038	-0.031	0.07	0.028	0.045
4	0.068	0.2	-0.02	-0.016	-0.016	-0.055	-0.089	0.04	-0.239	0.122	-0.147	-0.012	0.028	-0.007	0.042	0.015	-0.048	0.178	0.125	-0.125	0.017	0.002	0.07	-0.023	0.064	-0.593	0.043	-0.131	0.038	-0.07	0.313	-0.184	-0.082	0.141	-0.079	0.11	0.015	-0.011	-0.132	-0.014	0.026	0.056	0.196	-0.051	0.083	0.002	-0.143	0.017	-0.037
4	0.185	0.089	-0.049	0.189	-0.045	-0.082	0.094	-0.082	-0.161	-0.041	-0.146	0.09	0.057	-0.155	0.062	0.073	-0.025	-0.044	0.182	-0.159	0.008	0.068	0.006	0.008	0.03	-0.556	-0.072	-0.156	0.068	0.029	0.17	-0.488	0.127	0.162	-0.092	0.005	-0.066	-0.054	-0.261	-0.145	-0.048	0.099	0.069	-0.089	0.063	-0.094	-0.025	0.06	-0.021
4	0.144	0.137	-0.135	0.137	-0.01	0.017	0.157	-0.154	-0.097	0.067	-0.117	0.195	0.075	-0.111	0.021	0.045	0.01	-0.021	0.121	-0.163	0.003	0.061	0.02	0.019	0.044	-0.446	-0.241	-0.026	-0.022	0.032	0.126	-0.434	-0.043	0.195	0.037	0.067	-0.194	-0.057	-0.146	0.015	-0.07	-0.014	0.26	0.012	0.18	-0.071	-0.033	0.052	-0.078
4	-0.064	0.286	-0.185	0.183	-0.022	-0.313	0.028	-0.219	-0.074	0.184	-0.098	0.153	0.091	-0.193	0.01	0.008	-0.003	0.069	0.245	-0.12	-0.003	-0.054	-0.003	0.079	0.018	-0.428	-0.147	-0.132	0.083	-0.032	0.113	-0.158	-0.105	0.076	-0.006	-0.1	-0.196	0.051	-0.219	-0.04	-0.04	0.019	0.167	0.063	-0.033	0.009	-0.074	0.029	0.068
4	0.207	0.035	-0.131	0.086	-0.004	0	-0.015	0.076	-0.104	0	-0.082	0.039	0.058	-0.107	0.076	0.113	-0.084	-0.021	0.19	0.02	-0.03	0.01	-0.002	-0.039	0.022	-0.359	0.122	0.02	0.113	0.029	-0.077	-0.194	-0.384	0.219	-0.039	0.009	-0.081	-0.067	-0.129	-0.006	-0.063	0.052	-0.064	0.215	0.068	-0.118	0.055	0.047	-0.039
4	-0.05	0.307	-0.21	0.174	-0.017	-0.267	0.017	-0.217	-0.055	0.157	-0.081	0.157	0.105	-0.17	0.01	0.017	0.002	0.04	0.247	-0.11	0.004	-0.048	-0.005	0.092	0.005	-0.411	-0.136	-0.118	0.078	-0.04	0.155	-0.128	-0.081	0.063	0.037	-0.083	-0.181	0.046	-0.219	-0.035	-0.065	0.02	0.179	0.099	-0.039	0.027	-0.06	0.009	0.078
4	0.227	0.16	-0.132	0.198	-0.022	0.09	0.218	-0.037	-0.097	0.077	-0.095	0.262	0.091	-0.06	0.038	0.018	-0.012	-0.029	0.125	-0.155	-0.007	0.084	0.027	0.007	0.043	-0.433	-0.199	-0.033	-0.013	0.02	0.143	-0.467	-0.1	0.242	0.005	0.066	-0.221	-0.059	-0.115	-0.016	-0.083	0.015	0.151	0.046	0.183	-0.069	0.023	0.057	-0.093
4	0.248	0.06	-0.111	0.081	-0.022	0.013	0.093	-0.001	-0.071	0.228	-0.064	0.045	0.134	-0.217	0.167	0.076	-0.038	0.174	0.161	-0.079	0.083	0.065	-0.073	0.046	-0.04	0.147	0.048	-0.121	0.082	0.011	-0.086	-0.188	-0.349	0.172	-0.16	-0.038	-0.127	-0.009	-0.17	-0.067	-0.081	-0.017	-0.055	0.065	0.096	-0.081	0.039	0.025	0.01
4	0.226	0.088	-0.028	0.186	-0.038	-0.062	0.132	-0.07	-0.15	-0.012	-0.139	0.078	0.061	-0.119	0.055	0.076	-0.024	-0.026	0.189	-0.152	0.009	0.078	0.011	0.008	0.029	-0.465	-0.059	-0.145	0.075	0.023	0.197	-0.483	0.142	0.178	-0.077	0.005	-0.049	-0.042	-0.243	-0.122	-0.057	0.114	0.072	-0.074	0.068	-0.087	-0.015	0.057	-0.005
4	0.196	0.209	-0.159	-0.005	-0.035	0.032	0.13	0.028	-0.169	0.101	-0.062	0.012	0.138	-0.154	-0.015	0.052	0.005	0.12	0.178	-0.045	0.062	0.111	-0.033	0.063	0.023	-0.079	0.023	-0.021	0.091	-0.008	-0.074	-0.231	-0.196	0.173	-0.115	-0.079	-0.133	-0.036	-0.253	-0.058	-0.032	-0.02	-0.103	0.077	-0.041	-0.112	0.036	-0.033	-0.005
4	0.348	-0.067	-0.083	-0.091	-0.044	0.254	0.003	0.079	-0.181	0.093	-0.143	-0.184	0.103	-0.051	0.154	0.114	-0.026	0.06	-0.024	-0.076	0.026	0.003	0.147	0.016	0.088	-0.013	-0.088	-0.183	0.165	-0.008	-0.329	-0.084	-0.411	0.149	-0.207	0.027	-0.007	0.04	-0.334	-0.065	0.054	0.021	-0.032	-0.006	0.129	-0.008	0.094	-0.127	-0.017
4	0.156	0.04	-0.088	0.081	-0.021	0.129	0.195	0.289	-0.278	0.081	-0.023	0.081	0.128	-0.153	0.072	0.071	-0.042	0.053	0.121	-0.049	-0.009	0.081	0.029	0.041	0.081	-0.281	-0.07	-0.045	-0.047	0.001	-0.154	-0.131	-0.091	0.082	0.075	-0.18	-0.259	-0.012	-0.281	0.027	-0.047	-0.013	0.079	0.053	-0.05	-0.032	0.031	0.05	0.018
4	0.249	0.114	-0.109	0.051	-0.063	0.066	0.186	-0.029	-0.054	0.052	-0.071	-0.043	0.178	-0.318	0.043	0.026	0.027	-0.047	0.188	-0.071	0.04	0.131	0.032	-0.02	0.047	-0.159	-0.114	0.006	0.001	0.043	0.128	-0.26	-0.29	0.262	0.095	0.089	-0.195	-0.004	-0.068	-0.035	-0.04	-0.03	-0.068	-0.107	0.125	-0.075	-0.009	0.141	-0.079
4	0.197	0.247	-0.204	0.169	-0.048	-0.125	0.247	-0.228	-0.157	-0.155	-0.178	0.234	0.114	-0.243	-0.002	0.022	-0.037	-0.143	0.197	-0.092	-0.008	0.103	-0.036	0.01	0.035	-0.222	-0.04	0.004	0.053	-0.025	-0.058	-0.122	-0.281	0.257	0.082	-0.108	-0.112	0.001	-0.144	0.092	0.001	0.002	0.121	0.079	0.028	-0.071	-0.024	0.002	-0.007
4	0.847	0.178	0.106	0.137	-0.019	-0.374	0.125	-0.31	-0.021	0.07	-0.092	0.235	-0.063	0.409	0.147	-0.086	0.074	-0.079	0.108	-0.023	-0.021	0.043	-0.058	0.032	0.055	-0.33	0.061	-0.03	0.235	-0.021	-0.098	-0.156	0.045	0.089	0.034	-0.064	0.25	-0.038	0.158	-0.099	-0.028	0.029	0.198	0.114	0.036	-0.062	-0.175	-0.039	0.099
4	0.603	-0.097	-0.027	0.043	-0.005	-0.251	0.374	-0.332	-0.051	0.061	0.129	-0.094	0.038	-0.048	-0.091	-0.178	0.137	-0.304	0.027	0.028	-0.042	0.413	0.103	0.035	0.027	-0.117	0.021	-0.105	0.102	0.001	-0.433	-0.013	-0.091	-0.045	-0.318	-0.072	-0.1	0.085	-0.078	-0.112	-0.078	0.076	-0.253	0.04	-0.102	0.017	0.102	-0.006	0.068
4	0.616	0.004	0.045	0.047	0.01	-0.295	0.365	-0.399	-0.056	0.115	0.106	-0.098	0.029	-0.103	-0.065	-0.153	0.122	-0.25	0.128	0.081	-0.047	0.336	0.118	0.062	0.055	0.267	0.095	-0.135	0.196	0.035	-0.491	0.14	-0.198	0	-0.292	-0.196	-0.025	0.095	-0.16	-0.112	-0.097	0.109	-0.207	0.179	-0.148	-0.028	0.112	-0.091	0.061
4	0.317	-0.098	0.096	-0.098	-0.017	-0.012	0.372	-0.064	-0.062	0.491	0.149	-0.224	0.094	0.011	-0.091	-0.107	0.068	-0.058	-0.06	0.093	0.017	0.153	0.224	0.045	0.132	0.076	0.026	-0.101	0.103	0.007	-0.061	-0.125	-0.03	0.068	-0.125	-0.1	-0.078	0.109	0.018	0	-0.068	0.111	-0.105	0.053	-0.09	0.008	0.002	-0.077	0.025
4	0.338	-0.011	-0.002	0.028	0.01	-0.394	0.086	-0.159	-0.214	0.17	-0.03	-0.029	0.006	-0.15	0.078	0.099	-0.052	0.179	0.076	0.048	-0.017	0.132	0.002	0.061	0.009	-0.509	0.085	-0.137	-0.079	0.014	-0.007	-0.182	-0.02	0.055	-0.121	0.079	-0.089	0.003	0.164	0.118	0.046	0.095	0.115	-0.097	0.003	0.051	-0.232	-0.087	0.008
4	0.259	0.25	-0.068	0.345	-0.017	-0.496	-0.082	-0.393	-0.012	0.455	0.11	0.221	0.007	0.111	0.072	0.112	0.014	0.461	0.226	0.005	-0.025	-0.096	-0.026	0.077	-0.132	0.253	0.038	-0.083	-0.077	0.028	-0.046	-0.511	0.058	0.207	-0.176	0.152	-0.159	0.125	0.341	0.152	0.099	0.005	0.006	-0.041	0.075	0.08	-0.191	0.042	-0.065
4	0.321	0.359	-0.216	0.138	0.036	-0.434	-0.091	-0.144	-0.142	0.074	0.018	0.243	0.107	0.135	-0.058	0.101	-0.03	0.197	0.105	0.023	0.015	-0.083	0.084	0.102	-0.094	-0.214	0.049	-0.019	-0.095	0.009	-0.07	-0.473	-0.107	0.153	0.196	0.037	-0.156	0.033	0.478	0.363	0.232	-0.008	0.171	0.042	0.005	0.026	-0.105	0.035	-0.068
4	0.106	-0.228	-0.202	-0.174	0.096	-0.111	-0.05	-0.152	-0.113	0.199	0.04	-0.043	0.081	0.034	-0.005	-0.1	0.015	0.077	-0.318	-0.074	0.042	0.06	0.028	0.038	0.022	-0.601	0.482	-0.073	0.235	0.058	0.03	0.016	0.425	0.16	-0.291	-0.035	0.427	-0.157	0.163	0.351	0.206	-0.061	0.091	0.17	-0.093	-0.012	-0.167	-0.125	-0.014
4	0.732	0.225	-0.584	-0.154	-0.105	-0.451	0.063	-0.201	-0.179	-0.262	0.232	-0.041	0.207	-0.148	0.017	-0.121	0.273	-0.118	0.157	0.204	0.041	0.066	0.073	0.204	0.19	-0.938	-0.136	-0.229	0.038	0.025	-0.705	-0.066	-0.3	0.169	-0.258	-0.046	0.042	-0.128	-0.13	-0.249	-0.06	0.051	-0.084	-0.019	0.011	-0.092	-0.002	0.082	-0.045
4	0.449	0.038	-0.125	-0.003	-0.027	-0.226	-0.234	-0.131	-0.069	-0.671	0.312	0.14	0.045	0.03	-0.033	-0.11	0.191	-0.471	0.256	0.122	-0.022	0.208	-0.189	0.03	0.029	-0.734	0.19	-0.137	-0.071	-0.231	-0.605	0.12	-0.161	-0.113	-0.329	-0.276	0.065	0.321	-0.095	-0.098	0.003	0.11	-0.169	-0.039	-0.371	0.214	-0.035	0.056	0.127
4	0.351	0.001	-0.194	-0.09	-0.005	-0.399	0.144	-0.193	-0.274	-0.346	0.023	-0.24	0.26	0.093	0.344	-0.036	0.092	-0.377	0.279	0.032	0.005	0.038	0.093	-0.011	0.305	-0.552	-0.296	-0.184	-0.022	-0.067	-0.336	0.04	0.052	0.001	-0.111	-0.049	-0.112	-0.05	-0.128	-0.032	-0.073	0.083	-0.154	0.004	-0.055	-0.059	0.052	-0.032	0.02
4	0.579	-0.103	-0.086	-0.089	-0.042	-0.352	-0.102	-0.088	-0.198	-0.774	0.207	-0.03	-0.016	-0.037	0.242	0.066	0.088	-0.358	0.111	0.059	-0.027	0.153	-0.185	0.056	0.058	-0.756	0.226	-0.132	-0.122	-0.223	0.018	0.022	0.298	-0.392	-0.159	-0.214	0.022	0.324	-0.065	-0.096	-0.093	0.191	-0.019	-0.058	-0.393	0.262	0.033	0.08	0.193
4	0.301	0.024	-0.289	-0.046	-0.114	-0.011	0.378	0.36	-0.479	-0.212	0.204	-0.016	0.156	0.247	0.051	-0.07	0.187	-0.011	0.109	0.115	0.05	-0.253	0.188	0.105	0.242	-0.918	-0.07	-0.09	0.077	-0.023	-0.555	-0.177	-0.205	0.044	-0.039	-0.383	-0.011	0.115	-0.381	0.182	0.187	0.081	-0.12	0.116	-0.213	0.114	0.273	-0.07	0.052
4	0.238	0.134	-0.102	-0.027	0.005	-0.13	-0.091	-0.076	-0.044	-0.428	0.192	0.094	0.027	-0.047	0.21	0.134	-0.008	-0.28	0.222	-0.063	-0.057	0.147	-0.172	0.138	0.007	-0.442	0.09	-0.182	-0.079	-0.203	-0.312	-0.167	0.008	-0.213	-0.142	-0.072	0.196	0.183	0.038	-0.268	-0.092	0.085	-0.197	-0.038	-0.225	0.138	-0.086	0.137	0.15
4	0.742	0.044	-0.196	0	-0.053	-0.271	0.017	-0.052	-0.145	-0.421	0.291	0.127	-0.06	0.09	0.183	-0.013	0.179	-0.369	0.231	0.114	-0.089	0.198	-0.188	0.081	0.039	-0.815	0.262	-0.268	-0.112	-0.194	-0.008	-0.143	0.399	-0.281	-0.157	-0.29	-0.01	0.266	-0.137	0.054	0.032	0.094	-0.024	0.011	-0.344	0.163	-0.061	0.007	0.189
4	0.682	0.014	-0.174	-0.107	-0.066	0.001	0.213	0.304	-0.367	-0.436	0.223	-0.121	0.185	0.313	0.276	0.202	0.135	-0.099	0.103	0.168	0.075	-0.205	0.087	0.027	0.084	-0.844	-0.194	-0.151	0	-0.046	-0.582	-0.314	-0.132	0.199	0.15	-0.192	-0.088	-0.04	-0.27	0.101	0.14	0.107	0.001	-0.021	-0.056	0.028	-0.002	-0.017	0.08
4	-0.154	-0.258	-0.18	-0.081	-0.082	-0.379	-0.469	-0.028	-0.171	0.277	0.385	-0.184	0.05	-0.203	0.408	0.147	0.052	0.217	0.104	0.335	-0.018	0.038	0.066	0.012	0.175	-0.423	-0.136	-0.122	-0.11	-0.119	-0.126	0.196	-0.035	-0.12	0.478	-0.183	-0.134	0.063	0.139	0.073	-0.024	0.132	0.357	-0.222	-0.311	-0.046	-0.18	0.193	0.203
4	-0.285	0.218	-0.021	0.018	-0.087	-0.211	-0.081	-0.192	-0.227	0.237	0.053	0.235	-0.019	0.088	-0.151	-0.088	0.027	0.239	0.084	0.068	0.044	-0.134	0.044	0.065	0.034	0.304	0.081	0.002	0.178	0.039	-0.146	-0.006	-0.34	0.122	-0.329	-0.04	0.065	-0.068	-0.028	0.137	0.092	0.041	-0.282	0.082	0.05	-0.075	0.037	-0.038	-0.104
4	0.132	-0.242	-0.072	-0.031	0.138	-0.235	-0.124	-0.275	-0.105	0.359	-0.114	-0.046	0.131	0.204	-0.039	-0.129	-0.042	0.129	-0.184	-0.179	0.012	-0.053	0.118	-0.012	0.043	-0.83	0.468	-0.035	0.262	-0.008	-0.03	-0.119	0.305	0.023	-0.279	-0.035	0.526	-0.214	0.311	-0.004	0.079	0.073	0.065	0.158	-0.193	-0.046	-0.127	0.052	0.022
4	0.643	0.01	-0.201	-0.125	-0.077	-0.147	0.376	0.165	-0.238	-0.419	0.143	0.083	-0.121	0.333	0.139	-0.011	0.141	-0.008	0	0.105	0.003	0.093	0.015	0.067	0.112	-0.734	0.302	0.022	0.129	-0.196	0.083	0.119	0.072	-0.061	0.586	-0.422	0.274	0.02	0.108	-0.051	0.022	0.077	0.348	0.114	-0.256	0.02	-0.26	0.228	0.19
4	0.241	-0.22	-0.192	-0.059	0.033	0.095	0.271	0.229	-0.423	0.08	-0.255	-0.159	0.192	0.148	0.053	-0.097	-0.015	-0.073	0.054	-0.111	0.083	0.317	0.232	0.075	0.056	-0.33	-0.065	-0.414	-0.01	0.024	-0.065	-0.061	0.05	0.1	-0.21	0.096	0.048	0.035	0.303	-0.129	-0.211	0.192	-0.017	-0.064	-0.022	0.005	-0.045	0.076	-0.06
4	0.05	0.102	-0.128	-0.152	-0.042	-0.24	-0.011	-0.316	-0.252	0.003	0.468	0.031	-0.056	0.478	-0.187	-0.22	0.193	0.462	-0.354	0.169	0.113	-0.056	0.231	0.102	0.065	-0.362	-0.724	0.05	0.099	0.086	0.138	-0.351	0.109	0.326	0.073	0.331	-0.195	-0.173	0.13	0.151	0.105	-0.071	-0.078	-0.209	0.263	-0.268	-0.163	0.184	-0.15
4	0.356	-0.299	-0.078	-0.063	0.078	-0.405	-0.041	-0.286	0.044	0.262	0.337	-0.229	0.054	0.184	-0.084	-0.054	-0.021	0.192	-0.133	0.21	0.047	0.131	0.256	-0.013	0.082	-0.306	0.032	-0.176	0.108	0.073	-0.073	-0.186	-0.135	0.086	0.26	0.024	0.125	0.031	0.197	-0.149	-0.089	0.053	0.174	0.136	0.017	-0.044	-0.217	-0.204	-0.055
4	0.284	0.091	-0.089	-0.054	-0.075	-0.122	-0.039	-0.084	-0.307	0.344	-0.009	-0.05	0.166	0.035	0.08	0.048	0.006	0.276	0.088	-0.071	0.038	0.014	0.238	0.143	0.166	0.001	0.051	-0.297	0.134	-0.005	0.018	-0.086	-0.253	0.077	-0.136	-0.112	0.059	0.041	0.355	-0.091	-0.087	0.117	-0.234	0.053	0.015	-0.068	-0.115	0.037	-0.013
4	-0.018	-0.312	0.149	-0.187	-0.099	-0.157	0.465	0.154	-0.338	0.444	0.309	-0.165	0.138	-0.035	-0.213	-0.188	0.048	0.534	-0.467	-0.004	0.099	-0.074	0.174	0.079	0.114	0.494	0.217	-0.158	0.343	-0.025	0.208	-0.34	-0.047	0.18	0.002	-0.114	0.22	-0.071	0.232	0.231	0.113	-0.02	-0.229	0.348	-0.186	-0.148	-0.052	-0.038	0.043
4	0.285	0.088	0	-0.242	0.014	-0.498	0.302	-0.059	-0.272	0.295	0.059	-0.086	-0.01	-0.296	0.005	-0.001	0.059	0.333	-0.123	-0.022	0.043	-0.009	0.082	0.093	0.063	-0.052	0.298	-0.131	0.309	0.035	0.092	-0.16	0.039	0.133	-0.084	0.026	0.193	-0.104	0.667	0.212	0.111	0.067	-0.261	0.473	0.08	-0.194	-0.129	-0.201	-0.002
4	-0.359	-0.29	-0.092	-0.209	-0.026	0.422	-0.219	0.264	-0.051	0.328	0.127	-0.099	-0.142	0.305	0.12	0.206	0.049	0.402	-0.035	0.174	0.006	0.011	0.036	-0.123	0.03	0.239	0.27	0.044	0.139	0.029	0.067	0.094	0.212	0.258	0.274	-0.09	0.098	0.086	0.437	-0.187	-0.1	0.079	0.005	0.155	-0.211	0.11	0.003	0.165	0.12
4	-0.02	-0.022	-0.235	0.062	0.04	-0.477	0.023	-0.144	0.1	0.828	-0.153	-0.067	0.248	-0.107	-0.233	-0.025	0.102	0.31	0.008	0.093	-0.003	-0.137	-0.063	0.054	-0.045	-0.101	-0.105	-0.187	-0.113	-0.067	0.244	0.004	0.089	0.126	0.293	0.231	-0.112	0.098	-0.013	0.034	-0.087	0.039	-0.001	0.013	0.041	0.092	-0.337	-0.117	-0.004
4	0.262	0.541	-0.194	0.154	0.026	-0.414	-0.384	-0.086	0.012	-0.089	-0.055	0.661	-0.095	-0.196	0.094	0.052	0.04	-0.039	0.05	-0.062	-0.099	0.155	0.205	0.254	0.132	0.403	-0.13	-0.112	0.143	-0.039	-0.161	-0.15	-0.392	0.307	-0.037	-0.112	-0.167	-0.02	0.584	0.133	-0.007	0.046	-0.121	0.161	-0.003	0.001	-0.035	0.076	0.137
4	0.168	-0.123	0.044	-0.081	0.05	-0.159	0.179	-0.071	-0.135	-0.179	-0.328	-0.195	0.187	-0.148	0.066	0.175	-0.144	-0.04	0.092	-0.218	0.103	0.065	0.036	0.07	0.046	-0.699	-0.231	0.046	-0.182	-0.018	0.068	0.033	0.171	-0.087	-0.077	0.114	-0.241	-0.041	-0.059	0.016	0.057	-0.003	-0.036	-0.174	0.182	0	-0.068	0.192	-0.138
4	0.342	0.039	-0.108	-0.247	-0.048	-0.315	0.195	-0.219	-0.14	0.265	-0.032	-0.254	0.148	0.309	-0.181	-0.238	0.071	0.37	0.042	-0.089	0.111	0.164	0.016	0.178	0.079	-0.093	0.229	-0.169	0.093	0.016	-0.097	-0.052	-0.141	0.077	0.078	0.114	0.147	-0.185	0.205	0.017	0.019	0.11	-0.114	0.136	0.062	-0.075	0.088	-0.041	0.041
4	0.018	0.239	-0.059	-0.074	0.068	0.166	0.062	0.089	-0.073	0.257	0.254	-0.041	-0.125	-0.078	0.099	0.111	-0.132	-0.004	0.063	-0.038	-0.039	0.082	0.159	0.027	0.062	-0.079	-0.066	-0.161	-0.02	0.016	0.184	-0.028	0.086	-0.052	-0.094	0.037	0.009	-0.061	-0.023	-0.075	0.007	-0.015	0.009	-0.243	0.056	-0.053	-0.159	0.153	0.02
4	0.273	0.138	-0.043	-0.099	-0.019	0.004	-0.543	0.234	0.165	0.496	-0.09	-0.054	0.158	0.039	-0.061	-0.005	-0.015	0.224	0.078	-0.082	-0.007	-0.081	-0.029	0.08	-0.041	0.112	-0.202	0.024	0.07	0.081	-0.114	-0.341	-0.538	0.322	0.096	-0.026	-0.036	-0.213	-0.063	0.083	0.212	-0.049	-0.119	-0.082	-0.056	0.036	-0.053	-0.028	-0.287
4	0.439	0.057	-0.163	0.114	-0.062	-0.504	-0.166	-0.382	0.082	0.39	0.064	0.102	0.002	-0.005	-0.023	0.011	0.04	0.116	0.022	0.015	-0.039	0.056	0.19	0.026	0.091	-0.4	-0.079	-0.05	0.087	-0.016	0.381	-0.034	0.1	0.064	-0.447	-0.095	0.119	-0.014	-0.101	0.115	0.143	-0.069	-0.18	-0.032	-0.02	0.017	-0.146	-0.101	0.017
4	-0.229	-0.035	-0.063	-0.021	-0.042	-0.253	0.016	-0.118	-0.105	0.347	0.034	-0.105	0.057	-0.038	-0.164	-0.021	0.03	0.092	0.171	-0.22	0.092	0.215	0.044	0.12	0.036	-0.085	-0.185	-0.057	-0.061	-0.109	-0.323	-0.03	-0.285	-0.052	-0.055	-0.264	-0.162	0.079	0.275	-0.115	-0.074	0.117	0.024	-0.048	-0.062	0.041	-0.268	0.147	-0.106
4	0.094	0.256	-0.203	0.235	0.008	-0.112	0.004	-0.303	-0.063	0.011	-0.082	0.137	0.053	-0.152	-0.141	0.032	-0.035	-0.044	0.211	-0.146	-0.001	0.202	-0.026	0.101	-0.035	0.147	-0.13	0.089	-0.078	0.022	-0.183	0.186	-0.176	0.074	0.186	0.181	-0.165	0.149	0.081	-0.162	-0.05	-0.023	0.041	0.08	0.118	-0.026	0.031	0.156	-0.055
4	0.458	0.122	-0.059	-0.132	-0.012	0.123	0.008	-0.008	0.017	0.48	0.22	-0.115	0.109	0.089	-0.176	-0.005	-0.055	0.236	0.027	-0.12	0.045	0.021	0.1	0.187	0.048	0.425	0.054	-0.084	-0.089	0.006	-0.18	-0.121	-0.327	0.267	-0.087	-0.082	0.063	-0.109	0.105	-0.265	-0.077	0.033	-0.118	0.009	-0.017	-0.044	-0.011	0.131	-0.059
4	0.057	0.172	-0.187	0.156	-0.021	-0.401	-0.095	-0.024	-0.225	0.237	0.083	0.084	-0.023	-0.031	0.025	0.035	0.086	-0.121	0.378	0.119	-0.03	0.245	0.007	0.085	0	-0.701	0.253	-0.184	-0.154	0.043	0.038	-0.275	0.033	0.039	0.024	0.048	-0.114	-0.148	0.026	0.139	0.082	0.022	-0.017	0.211	0.13	-0.089	-0.01	-0.041	0.006
4	0.267	0.059	0.051	0.056	0.067	-0.064	0.024	0.03	0.062	0.313	-0.291	-0.204	0.131	-0.086	-0.058	-0.025	0.015	-0.054	0.193	-0.222	0.009	0.202	-0.027	0.144	-0.105	-0.05	-0.178	0.006	0.033	0.004	0.014	-0.102	-0.252	0.218	-0.209	-0.041	-0.02	-0.132	0.126	0.212	0.041	0.083	-0.342	-0.116	-0.045	-0.138	-0.049	-0.024	-0.041
4	0.066	-0.183	0.007	-0.001	0.022	-0.001	-0.103	0.223	-0.037	0.236	-0.175	-0.321	0.109	0.002	-0.02	-0.002	-0.079	0.104	-0.038	-0.168	-0.007	0.172	0.025	0.107	-0.081	-0.466	-0.017	-0.019	0.105	-0.011	0.094	-0.171	-0.027	0.237	-0.454	-0.139	0.025	-0.065	0.346	0.083	-0.04	0.098	-0.269	0.115	-0.001	-0.117	-0.189	-0.017	-0.097
4	0.232	0.102	0.042	0.001	0.058	0.04	-0.291	-0.091	-0.121	0.11	0.053	-0.108	0.155	-0.135	0.063	0.246	-0.095	-0.194	0.089	0.033	0.125	0.193	0.185	0.067	0.151	0.248	0.038	0	-0.147	-0.01	-0.339	0.067	-0.24	0.086	0.198	-0.353	-0.151	0.176	0.105	-0.274	0.018	-0.02	0.398	-0.04	0.007	0.179	-0.32	0.017	-0.177
4	-0.16	-0.053	-0.038	-0.266	-0.05	0.368	-0.031	0.136	-0.025	0.235	0.014	-0.154	0.104	-0.173	-0.052	0.12	0.035	0.23	-0.26	-0.056	0.022	0.017	0.298	0.135	0.145	0.328	-0.055	-0.039	-0.181	-0.02	-0.75	0.037	-0.282	-0.074	0.031	-0.283	-0.294	0.156	0.062	-0.318	0.03	-0.071	0.008	0.048	-0.103	0.08	-0.175	0.103	-0.072
4	0.15	-0.126	-0.04	-0.152	-0.015	0.314	0.009	0.094	0.147	0.091	-0.13	-0.188	0.127	0.102	-0.25	-0.053	0.09	0.021	-0.194	-0.159	0.021	0.112	0.248	0.032	0.145	0.085	-0.186	-0.053	-0.214	0.004	-0.49	-0.136	-0.238	0.017	0.077	-0.105	-0.249	0.093	0.09	-0.123	0.011	-0.081	0.009	-0.241	-0.124	0.038	-0.202	0.135	-0.065
4	0.156	0.339	-0.124	0.067	-0.034	-0.076	-0.023	-0.001	-0.121	-0.065	0.078	0.091	0.062	0.103	0.041	0.075	-0.056	-0.073	0.32	-0.273	0.187	0.107	-0.009	0.142	0.057	-0.048	-0.248	-0.055	0	0.083	0.092	-0.347	0.046	0.058	0.093	0.096	-0.036	-0.22	-0.544	-0.271	-0.126	-0.182	-0.109	-0.151	0.113	-0.177	0.092	0.099	-0.083
4	-0.041	-0.141	-0.054	-0.077	-0.019	-0.276	0.084	-0.151	-0.01	0.151	-0.063	-0.1	0.057	0.058	-0.195	-0.025	-0.029	0.036	-0.136	-0.107	-0.033	0.105	0.123	0.159	0.027	0.044	-0.617	0.017	-0.41	0.002	-0.117	-0.522	-0.03	0.106	-0.069	-0.056	-0.553	0.077	0.219	-0.157	-0.05	0.038	-0.17	-0.4	0.079	-0.088	-0.132	0.21	-0.129
4	0.104	-0.133	0.054	-0.026	0.031	0.079	0.111	0.049	-0.238	0.128	-0.165	-0.264	0.186	-0.208	0.13	0.247	-0.213	-0.017	0.102	-0.095	0.019	0.039	0.093	-0.019	0.088	-0.467	-0.111	-0.064	-0.233	-0.034	0.052	0.259	-0.214	-0.063	-0.689	0.008	-0.038	-0.176	0.067	0.106	0.145	-0.064	-0.22	-0.178	-0.106	0.028	-0.103	0.157	-0.07
4	0.456	0.223	-0.137	-0.255	-0.128	-0.067	-0.081	-0.147	-0.228	0.371	0.148	-0.227	0.104	0.013	-0.237	0.117	-0.044	-0.068	-0.122	-0.046	0.146	0.081	0.332	0.197	0.218	0.471	-0.233	-0.168	-0.319	-0.017	-0.267	-0.141	-0.324	-0.08	-0.189	-0.334	-0.253	0.231	0.219	-0.111	0.278	0.029	-0.236	-0.434	0.067	0.094	-0.202	0.07	-0.18
4	0.069	0.042	-0.137	-0.078	-0.075	-0.488	-0.495	-0.332	-0.053	0.111	-0.062	-0.177	0.163	-0.069	-0.365	-0.008	-0.082	-0.139	0.049	-0.188	0.096	0.066	0.171	0.156	0.114	0.274	-0.03	-0.016	-0.173	-0.051	0.003	0.234	-0.028	-0.143	0.019	-0.259	-0.193	0.213	0.336	-0.078	0.054	0.013	0.033	-0.106	-0.087	0.144	-0.083	0.072	-0.055
4	-0.164	0.235	-0.016	-0.073	0.037	0.049	-0.01	0.046	-0.115	0.371	0.107	-0.084	0.213	-0.039	-0.1	-0.022	-0.093	0.495	0.184	-0.064	0.09	0.112	-0.059	0.152	0.025	0.124	-0.219	-0.236	-0.156	-0.006	-0.28	-0.283	-0.384	0.273	-0.383	0.073	-0.007	-0.136	-0.134	-0.279	-0.262	-0.022	-0.23	-0.222	0.035	-0.073	-0.082	0.271	-0.104
4	-0.005	0.109	0.035	-0.108	0.027	-0.495	-0.444	-0.123	-0.01	0.537	0.064	-0.12	0.182	0.206	0.232	0.214	-0.194	0.633	0.08	0.022	0.029	-0.385	0.074	0.011	0.09	-0.924	-0.36	0.029	0.018	-0.05	-0.002	0.495	0.078	-0.219	0.673	-0.245	-0.273	0.079	0.455	-0.036	-0.016	-0.032	0.307	-0.146	-0.171	0.005	-0.532	0.131	-0.021
4	-0.161	-0.032	-0.084	0.033	0.007	-0.105	0.061	-0.003	-0.241	0.155	-0.209	-0.104	0.082	-0.024	-0.366	-0.096	-0.024	-0.059	0.243	-0.19	0.046	0.143	0.166	0.108	0.036	-0.081	-0.039	0.057	-0.093	-0.027	-0.108	-0.182	-0.154	0.172	-0.2	0.036	-0.19	0.109	0.241	-0.124	-0.02	-0.013	-0.366	0.038	0.084	-0.07	-0.166	0.207	-0.215
4	-0.418	0.702	-0.295	-0.067	0.033	0.098	-0.106	0.304	-0.315	-0.037	0.028	0.072	-0.114	0.113	-0.447	-0.239	0.027	-0.09	0.004	0.005	-0.1	-0.002	0.42	0.085	0.17	-0.776	0.402	-0.194	0.186	-0.016	-0.306	0.097	0.035	0.169	0.6	-0.373	0.171	0.051	0.053	-0.1	-0.007	0.072	0.173	0.218	-0.105	0.081	-0.184	0.004	-0.026
4	0.167	0.67	-0.161	0.177	-0.011	-0.23	0.342	0.028	-0.201	0.085	-0.019	0.162	0.113	-0.22	0.304	0.315	-0.034	-0.044	0.543	-0.251	0.126	0.16	-0.135	0.028	-0.018	-0.473	-0.283	-0.276	-0.224	-0.099	0.688	-0.083	0.331	0.095	-0.032	0.007	-0.229	0.046	0.03	0.309	0.254	0.066	0.39	-0.225	0.007	0.026	-0.399	-0.087	0.205
4	-0.273	0.249	-0.11	0.034	0.056	-0.113	-0.058	0.111	-0.172	0.204	-0.063	-0.016	-0.067	-0.115	-0.015	0.095	-0.174	0.24	0.335	-0.148	0.063	-0.135	0.094	0.047	-0.037	-0.61	-0.137	-0.009	0.107	0	-0.001	-0.022	-0.012	0.302	-0.644	-0.129	0.046	-0.141	-0.045	-0.004	0.006	-0.031	-0.361	0.024	-0.039	-0.138	-0.189	0.081	-0.115
4	0.191	-0.099	0.008	-0.212	-0.064	-0.198	-0.384	0.068	0.029	0.951	-0.078	-0.26	0.318	0.061	-0.269	-0.201	-0.043	0.538	-0.086	-0.044	0.134	-0.154	0.157	0.134	0.17	0.228	-0.037	0.166	0.088	0.139	0.411	-0.244	-0.202	0.358	-0.193	0.108	-0.023	-0.275	0.046	0.107	0.253	-0.153	-0.311	-0.033	0.149	-0.022	0.01	0.102	-0.25
4	0.618	0.084	0.013	0.007	0.038	-0.287	-0.264	-0.502	0.146	-0.246	0.079	-0.036	-0.059	0.02	0.051	-0.005	-0.03	-0.164	0.112	0.248	-0.098	-0.017	0.079	-0.066	0.075	0.01	-0.021	0.056	0.025	0.016	-0.321	-0.061	-0.368	0.072	-0.061	-0.029	-0.21	0.042	-0.186	0.002	0.033	-0.054	-0.225	0.109	0.066	-0.018	0.107	-0.036	-0.047
4	0.526	0.095	-0.161	0.136	-0.076	-0.465	0.051	-0.157	-0.166	0.073	-0.024	0.062	0.181	-0.106	-0.07	0.029	-0.054	-0.071	0.145	-0.033	0.055	0.22	0.166	0.086	0.159	-0.638	-0.014	-0.356	0.151	0.001	-0.152	-0.315	-0.157	0.077	0.006	-0.206	-0.084	0.12	-0.176	-0.029	-0.039	0.042	-0.129	0.093	-0.139	0.023	0.302	-0.129	0.183
4	0.46	-0.017	-0.132	0.083	-0.075	-0.457	0.057	-0.179	-0.19	0.107	-0.129	-0.08	0.208	-0.142	-0.113	0.033	-0.059	0.04	0.12	-0.148	0.092	0.184	0.083	0.094	0.117	-0.575	0.166	-0.278	0.158	0.021	-0.064	-0.35	-0.102	0.082	-0.121	-0.02	0.022	0.039	-0.08	-0.025	-0.035	0.024	-0.127	0.109	-0.019	-0.002	0.292	-0.04	0.154
4	0.37	-0.012	-0.262	-0.084	-0.121	-0.185	0.2	-0.023	-0.217	0.152	-0.14	0.025	0.184	0.156	-0.057	-0.195	0.054	0.134	0.001	-0.089	0.1	-0.02	0.164	0.186	0.159	-0.939	0.099	-0.261	0.029	-0.048	-0.048	-0.564	-0.176	0.269	0.005	-0.024	-0.149	-0.028	-0.326	-0.003	-0.08	0.12	0.13	0.114	-0.094	0.06	-0.017	0.014	0.032
4	1.086	0.369	-0.362	0.023	-0.056	-0.4	0.297	0.041	-0.373	0.102	-0.071	0.123	0.216	-0.312	0.296	0.366	-0.021	-0.159	0.274	-0.063	0.023	0.271	0.076	0.191	0.182	-0.436	-0.135	-0.419	0.007	-0.015	-0.405	-0.641	-0.565	0.167	0.151	-0.129	-0.209	0.112	0.25	0.054	0.012	0.067	-0.006	0.017	-0.106	0.029	0.121	0.087	0.11
4	0.196	0.11	-0.201	-0.046	-0.028	-0.116	0.037	0.141	-0.14	0.361	-0.077	-0.126	0.163	-0.254	0.223	0.095	-0.041	0.206	0.037	-0.15	0.012	0.046	0.068	0.088	0.127	-0.011	-0.024	-0.184	0.104	-0.068	-0.379	-0.336	-0.294	0.114	0.179	0.071	-0.158	-0.011	-0.285	-0.314	-0.283	0.164	-0.044	0.177	0.068	-0.01	-0.079	0.111	-0.019
4	-0.318	0.067	0.01	-0.093	-0.021	-0.089	0.061	0.084	-0.092	0.142	-0.07	-0.073	0.076	0.128	0.143	0.048	0.065	0.186	0.013	0.016	-0.028	-0.082	0.037	-0.052	0.103	-0.183	0.039	-0.064	-0.183	-0.071	-0.229	-0.099	-0.055	-0.149	-0.253	-0.194	-0.06	-0.047	-0.048	0.199	-0.007	0.009	-0.074	0.022	-0.019	0.039	-0.092	-0.169	-0.021
4	0.826	0.144	0.098	0.091	-0.027	-0.296	0.184	-0.286	-0.011	-0.051	-0.079	0.167	-0.087	0.262	0.085	-0.042	0.054	-0.191	0.065	-0.008	-0.036	0.073	-0.004	0.023	0.067	-0.378	0.073	-0.04	0.274	-0.016	-0.028	-0.114	0.063	0.051	0.011	0	0.254	-0.047	0.058	-0.003	0.01	0.043	0.156	0.123	0.028	-0.062	-0.089	-0.043	0.114
5	0.165	0.045	0.081	0.085	0.008	0.031	-0.008	-0.129	0.086	0.362	0.176	-0.032	-0.09	-0.019	0.086	0.03	0.046	0.139	0.045	0.026	-0.066	-0.153	0.101	-0.021	0.105	0.364	-0.037	-0.117	-0.08	0.095	0.332	0.137	-0.075	0.1	-0.15	0.061	-0.024	-0.032	-0.113	0.075	0.106	-0.097	-0.103	-0.18	-0.067	-0.05	-0.018	0.069	-0.07
5	-0.146	0.016	0	-0.141	0.017	-0.455	0.014	0.022	-0.068	0.447	0.155	-0.046	-0.102	0.27	-0.068	-0.17	0.106	0.407	0.014	-0.005	0.017	0.067	0.016	0.062	0.039	-0.053	-0.048	-0.082	0.075	0.035	0.214	-0.04	0.046	0.144	-0.066	0.119	-0.048	-0.063	0.109	0.171	0.191	-0.012	-0.266	0.053	0.03	-0.045	0.046	-0.125	-0.051
5	-0.385	0.152	-0.022	-0.021	-0.024	-0.44	-0.109	-0.153	-0.037	0.231	0.089	0.084	0.007	0.033	-0.113	-0.121	0.061	0.288	0.04	-0.017	0.07	-0.085	0.019	-0.006	0.038	-0.069	-0.097	-0.036	0.106	-0.03	0.138	0.19	0.014	-0.156	-0.101	-0.039	-0.114	-0.069	0.117	0.097	0.058	-0.034	-0.412	0.054	-0.118	-0.061	0.061	-0.081	0.058
5	-0.055	0.083	-0.009	-0.102	0.043	-0.329	0.085	0.091	-0.078	0.182	0.002	0	-0.039	0.053	-0.153	-0.102	0.072	0.19	0.023	0.015	0.008	0.185	-0.028	-0.041	0.026	-0.165	-0.141	-0.079	0.183	-0.015	0.043	0.057	-0.027	-0.088	-0.244	0.153	-0.056	-0.116	0.156	0.253	0.11	-0.013	-0.409	0.069	-0.051	-0.151	0.051	-0.109	-0.003
5	0.171	-0.165	-0.132	-0.003	-0.038	0.019	0.171	0.095	-0.34	0.234	-0.027	-0.174	0.14	0.335	-0.104	-0.131	0.088	-0.016	0.112	-0.072	0.074	0.134	0.007	0.165	-0.041	-0.279	-0.079	-0.186	0.037	0	-0.037	-0.035	0.072	0.096	-0.199	0.089	0.075	-0.067	0.251	-0.196	-0.259	0.096	-0.038	-0.092	0.002	0.015	-0.08	-0.015	-0.082
5	0.499	0.063	-0.102	0.007	-0.039	-0.069	0.046	-0.047	-0.114	0.049	0.059	0.004	-0.005	-0.083	0.071	-0.034	0.127	0.165	0.151	0.031	0.066	0.016	0.018	-0.003	0.057	-0.204	-0.124	-0.16	0.063	0.027	0.162	0.081	0.051	0.123	0.023	0.084	0.003	-0.016	0.128	0.125	-0.073	0.047	0.064	0.007	-0.091	-0.06	-0.141	0.031	0.149
5	0.712	0.24	0.11	0.187	0	-0.396	0.223	-0.354	0.018	0.087	0.064	0.071	-0.035	0.222	0.043	-0.045	0.074	-0.203	0.231	-0.022	-0.047	0.24	-0.123	0.037	-0.077	-0.221	0.006	-0.038	0.106	-0.039	0.067	-0.189	0.096	0.083	-0.056	0.048	0.076	-0.151	-0.064	0.067	-0.066	0.011	-0.029	-0.019	0.053	-0.087	-0.132	0.033	0.024
5	0.672	0.303	0.101	0.23	-0.011	-0.395	0.182	-0.352	0.024	0.073	0.028	0.144	-0.05	0.216	0.051	-0.101	0.08	-0.224	0.273	-0.034	-0.067	0.245	-0.146	0.053	-0.063	-0.225	0.001	-0.065	0.133	-0.033	0.127	-0.152	0.082	0.042	-0.045	0.081	0.117	-0.161	-0.084	0.025	-0.077	-0.016	0.002	-0.004	0.084	-0.102	-0.158	0.021	0.018
5	0.502	0.352	-0.004	0.165	-0.016	-0.373	0.197	-0.12	-0.002	0.045	-0.107	0.237	-0.021	0.186	0.13	0.024	0.053	-0.059	0.21	-0.047	-0.088	0.084	-0.133	0.041	0.059	-0.088	0.226	-0.028	0.189	-0.006	0.022	0.161	-0.032	0.01	0.247	-0.064	0.239	-0.182	-0.234	-0.09	0.106	-0.014	0.154	0.118	-0.195	-0.058	0.021	-0.063	0.119
5	0.519	0.193	0.093	0.187	-0.036	-0.294	0.169	-0.478	0.125	0.173	0.088	0.105	-0.013	0.333	0.09	-0.126	0.157	0.091	0.224	0	-0.048	-0.008	-0.112	-0.028	0.039	0.258	-0.057	-0.018	0.104	0.003	0.041	-0.173	0.035	0.111	0.128	-0.045	0.073	-0.101	0.166	0.028	0.012	-0.005	0.067	0.049	-0.034	-0.102	-0.12	0.03	-0.013
5	0.271	-0.367	0.054	-0.075	-0.028	0.012	0.19	0.098	-0.182	0.15	-0.016	-0.166	0.017	0.05	-0.001	-0.013	-0.006	0.12	-0.169	-0.078	0.03	0.047	0	0.042	-0.05	-0.114	0.079	-0.062	0	0.007	0.07	-0.104	-0.029	-0.112	0.03	0.041	0.051	0.07	-0.503	0.05	0.101	-0.051	0.044	-0.023	0.088	0.062	0.031	-0.067	-0.035
5	-0.031	0.064	-0.05	-0.009	0.053	-0.302	0.04	-0.059	-0.094	0.496	0.096	0.156	-0.061	0.061	0.048	0.027	-0.051	0.227	0.056	-0.054	0.003	0.046	0.056	-0.011	-0.028	-0.04	-0.182	-0.005	-0.078	0.022	0.093	-0.092	-0.07	0.04	-0.022	-0.014	-0.043	-0.011	-0.075	-0.098	0.123	-0.04	-0.001	0.058	0.049	0.047	0.055	-0.096	-0.002
5	0.055	0.161	-0.095	0.146	0.039	-0.033	-0.113	-0.133	0.035	0.111	-0.224	0.173	-0.007	0.007	-0.046	0.008	0.072	-0.167	0.077	-0.069	-0.142	0.078	-0.043	0.028	-0.044	-0.599	0.092	0.019	0.096	0.045	0.072	-0.031	0.198	-0.024	-0.245	-0.396	0.064	-0.049	-0.148	0.005	0.073	-0.11	0.074	0.069	-0.047	0.022	-0.148	-0.001	-0.125
5	0.441	0.009	0.008	0.056	0.035	-0.003	0.022	-0.381	0.221	-0.199	0.013	0.081	-0.081	0.098	-0.07	-0.034	0.049	-0.126	-0.027	-0.06	-0.051	-0.018	-0.038	0.018	-0.095	-0.33	0.149	0.115	-0.015	-0.013	0.251	-0.031	0.059	0.05	-0.067	0.027	-0.041	0.065	0.136	0.023	-0.069	-0.012	0.056	0.034	0.077	0.032	-0.019	-0.007	-0.071
5	0.235	0.25	-0.024	-0.132	-0.032	0.124	0.195	0.062	0.046	-0.487	-0.099	0.068	-0.025	0.226	-0.056	-0.108	0.024	-0.049	0.043	-0.024	-0.016	-0.119	-0.115	0.044	0.057	0.075	0.173	-0.068	-0.05	-0.024	0.079	0.185	0.058	0.071	-0.475	-0.068	-0.013	-0.073	-0.366	0.024	0.061	0.023	-0.089	0.03	-0.024	0.076	0.038	0.072	0.069
5	0.095	0.026	0.162	-0.109	0.037	-0.418	0.035	-0.067	-0.023	0.225	0	-0.071	-0.024	0.014	0.133	0.078	-0.022	0.179	0.062	-0.001	0.041	-0.074	-0.093	0.035	-0.031	-0.103	0.269	-0.002	0.104	-0.013	-0.173	-0.001	-0.135	-0.021	-0.318	-0.248	0.111	-0.089	-0.169	-0.08	0.081	-0.044	-0.115	0.221	0.047	-0.006	-0.186	0.046	-0.177
5	0.319	0.032	-0.178	0.237	-0.025	-0.219	-0.01	-0.418	0.126	0.316	0.069	0.124	-0.056	-0.026	-0.042	0.016	0.076	-0.04	0.044	0.02	-0.071	0.238	0.04	0.06	-0.059	0.366	-0.387	0.011	-0.09	-0.012	-0.109	0.086	-0.154	-0.099	0.173	0.085	-0.282	-0.024	0.082	-0.112	-0.061	0.006	-0.065	-0.157	0.041	0.023	-0.06	-0.039	0.047
5	0.49	0.068	0.078	0.105	0.041	-0.301	0.034	0.04	0.089	0.129	-0.09	0.045	-0.013	0.438	-0.043	-0.02	0.129	-0.152	0.12	-0.148	-0.058	0.063	0.043	0.062	0.038	0.21	-0.195	-0.073	0.026	0.067	0.231	0.177	0.139	0.114	-0.2	-0.133	0.059	-0.079	-0.073	0.069	0.097	0.031	-0.092	-0.207	-0.028	-0.107	0.002	0.018	0.03
5	0.155	0.139	0.073	0.202	-0.006	0.108	0.056	-0.012	-0.163	-0.102	0.01	0.042	0.011	0.077	-0.112	-0.141	0.043	-0.302	0.052	0.063	-0.05	0.187	-0.009	-0.036	-0.033	0.015	-0.106	-0.009	-0.017	-0.017	0.085	-0.367	0.068	0.17	-0.326	0.107	-0.065	-0.003	0.011	0.098	-0.024	0.07	-0.225	0.158	0.147	-0.01	-0.038	-0.095	-0.083
5	0.184	-0.035	-0.051	-0.302	-0.052	0.193	0.103	0.076	-0.16	0.335	0.028	-0.173	0.067	-0.03	0.009	0.096	-0.02	-0.002	-0.235	-0.012	0.056	0.099	0.03	0.039	0.054	-0.21	-0.124	-0.076	-0.089	-0.015	-0.128	0.147	0.062	-0.019	0.032	0.031	-0.08	-0.149	0.005	0.086	0.023	0.023	0.225	-0.048	0.054	-0.067	-0.164	-0.046	0.026
5	-0.095	-0.007	0.036	-0.103	0.03	0.031	-0.118	-0.134	0.039	0.494	-0.044	-0.003	-0.011	0.164	-0.019	0.079	-0.012	0.218	-0.024	-0.026	-0.018	0.054	0.005	0.045	-0.073	0.207	0.097	-0.204	0.31	0.022	-0.041	-0.305	-0.053	0.175	-0.425	0.138	0.285	-0.247	-0.143	-0.068	-0.014	-0.018	-0.16	0.305	0.259	-0.281	-0.141	-0.08	-0.022
5	0.061	0.048	0	-0.064	0.005	0.103	-0.097	-0.084	0.03	0.402	0.01	0.005	-0.002	0.06	0.05	0.112	-0.025	0.164	0.018	-0.099	0.001	0.137	-0.066	0.127	-0.014	0.122	-0.1	-0.238	-0.032	-0.037	0.252	-0.066	0.038	0.117	-0.286	-0.021	0.148	-0.086	-0.241	0.005	0.033	0.017	0.023	-0.081	0.129	-0.099	-0.203	0.049	0.005
5	-0.012	-0.084	-0.022	-0.111	-0.007	-0.014	0.026	-0.035	0.011	0.319	-0.004	-0.137	-0.021	0.111	-0.018	0.033	0.004	0.242	-0.008	0.043	-0.057	-0.005	-0.034	0.062	-0.011	0.093	-0.186	-0.238	0.136	0.033	0.104	-0.235	0.039	0.173	-0.213	0.032	0.014	-0.192	-0.145	-0.107	-0.086	0.018	-0.166	0.047	0.128	-0.258	-0.104	-0.011	0.004
5	-0.019	0.078	-0.067	-0.089	-0.037	-0.037	-0.227	-0.141	0.008	0.273	-0.052	0.01	-0.002	0.029	0.021	0.044	-0.013	0.29	0.067	-0.012	0.053	0.09	-0.077	0.172	0.016	-0.038	-0.138	-0.18	0.06	-0.033	0.145	-0.128	-0.016	0.135	-0.36	0.019	-0.014	-0.051	-0.26	-0.016	0.008	0.064	0.137	-0.028	0.209	-0.098	-0.295	0.036	-0.046
5	-0.256	0.079	0.065	-0.034	0.02	-0.107	-0.138	-0.021	0.036	0.355	0.006	0.025	-0.021	0.081	0.06	0.092	0.008	0.262	-0.008	-0.032	-0.042	-0.019	-0.038	0.042	-0.032	-0.137	-0.11	-0.233	0.128	0.023	-0.035	-0.21	-0.023	0.111	-0.159	0.074	-0.01	-0.025	-0.196	-0.007	0.007	0.009	0.037	0.097	0.157	-0.095	-0.1	-0.046	-0.047
5	0.026	0.235	-0.031	-0.003	0.009	-0.072	-0.096	-0.189	0.109	0.346	0.002	0.172	-0.05	0.054	-0.042	0.06	-0.022	0.204	0.096	-0.048	0.022	0.108	-0.076	0.094	-0.058	-0.075	0.154	-0.162	0.055	-0.006	0.274	-0.149	0.055	0.101	-0.309	-0.043	0.158	-0.052	-0.227	0.091	0.173	-0.1	0.111	0.017	0.136	-0.055	-0.212	0.02	-0.018
5	0.144	0.188	-0.011	0.025	-0.009	-0.077	-0.077	-0.092	0.063	0.263	-0.029	0.184	-0.106	0.054	0.027	0.042	-0.023	0.155	0.149	-0.07	0.024	0.033	-0.056	0.139	-0.028	-0.142	-0.168	-0.203	-0.012	-0.013	0.29	-0.043	0.093	0.081	-0.134	-0.024	0.042	-0.014	-0.15	0.001	0.119	-0.033	0.179	-0.175	0.162	-0.084	-0.201	0.068	-0.029
5	0.046	0.043	-0.033	-0.088	-0.018	0.134	-0.206	0	0.028	0.471	-0.045	0.025	0.024	0.186	-0.064	0.039	0.03	0.282	-0.006	0.027	0.066	0.035	0.014	0.091	-0.004	0.086	-0.084	-0.261	0.039	-0.017	0.028	-0.234	-0.15	0.167	-0.355	0.062	0.053	-0.085	-0.208	-0.04	0.032	0.01	-0.092	-0.07	0.178	-0.12	-0.173	0.033	-0.022
5	0.241	-0.039	-0.033	0.032	0.001	0.01	-0.086	-0.123	0.049	0.389	-0.062	0.107	-0.055	0.124	0.04	0.077	0.02	0.095	0.028	-0.063	-0.047	0.03	-0.017	0.09	0.013	0.134	0.05	-0.184	0.046	-0.023	0.146	-0.029	-0.073	0.104	-0.475	-0.049	0.091	-0.094	-0.084	0.031	0.031	-0.008	0.033	0.067	0.076	-0.081	-0.258	0.015	-0.006
5	0.27	0.083	-0.06	-0.031	0.022	0.158	-0.167	-0.106	0.108	0.266	0.017	0.107	-0.07	0.088	0.064	0.1	-0.014	0.045	-0.028	0.03	-0.001	0.102	-0.027	0.083	-0.045	0.209	-0.062	-0.166	-0.029	-0.029	0.222	-0.083	0.139	0.043	-0.212	-0.005	0.045	-0.026	-0.217	-0.043	0.073	0.005	0.07	-0.113	0.15	-0.065	-0.137	0.059	-0.011
5	0.038	0.123	-0.006	-0.031	0	0.035	-0.165	-0.182	0.151	0.297	-0.018	0.171	-0.063	0.067	-0.038	0.004	-0.036	0.182	-0.004	0.007	0.019	0.05	0.005	0.064	0.024	0.013	0.017	-0.188	-0.07	-0.033	0.143	-0.013	0.029	0.009	-0.215	-0.059	0.011	-0.052	-0.191	0.087	0.113	-0.012	0.143	-0.062	0.126	-0.059	-0.263	0.028	-0.009
5	0.086	0.098	0.012	-0.108	-0.012	-0.077	-0.119	-0.212	0.15	0.417	-0.071	0.058	-0.074	0.088	0.032	0.078	-0.017	0.2	0.01	-0.07	0.05	0.12	-0.058	0.115	-0.007	0.072	0.075	-0.177	0.035	-0.022	-0.039	-0.119	-0.026	0.062	-0.163	-0.077	0.027	-0.078	-0.256	0.052	0.097	-0.001	0.103	0.049	0.149	-0.097	-0.303	0.004	-0.046
5	0.156	0.082	0.013	-0.115	-0.002	0.1	-0.122	-0.186	0.164	0.459	-0.023	0.082	-0.065	0.082	0.001	0.073	-0.02	0.255	-0.003	-0.056	0.03	0.058	0.023	0.089	0.028	0.135	-0.049	-0.217	-0.035	-0.008	0.152	-0.163	0.115	0.071	-0.287	-0.042	-0.005	-0.041	-0.237	0.073	0.132	-0.039	0.077	-0.026	0.152	-0.1	-0.298	0.021	-0.007
5	0.006	0.036	0.057	0.031	-0.039	0.117	-0.106	-0.088	0.011	0.335	-0.027	0.173	-0.075	0.049	-0.037	0.026	-0.064	0.146	0.078	-0.025	0.019	0.097	-0.06	0.127	0.014	-0.14	0.059	-0.227	0.028	-0.022	0.344	-0.234	0.071	0.074	-0.351	-0.009	0.109	-0.062	-0.171	0.02	0.05	0.008	0.121	0.009	0.196	-0.062	-0.269	0.016	-0.037
5	0.292	0.032	0.01	0.003	-0.013	-0.138	-0.09	-0.327	0.081	0.289	-0.139	0.107	-0.012	0.162	-0.005	0.037	-0.003	0.126	0.034	-0.182	0.031	0.071	-0.019	0.147	0.004	0.04	-0.132	-0.244	-0.033	-0.032	0.305	-0.121	0.053	0.133	-0.292	-0.045	0.023	-0.015	-0.281	0.006	0.096	0.018	0.132	-0.062	0.171	-0.045	-0.229	0.044	-0.033
5	0.018	0.005	0.006	-0.159	0.033	0.08	-0.134	-0.05	0.1	0.353	-0.063	0.095	-0.046	0.178	-0.085	-0.003	-0.017	0.194	-0.119	-0.051	0.01	0.047	0.017	0.085	0.003	-0.292	0.004	-0.187	0.011	-0.041	0.313	-0.048	0.329	-0.08	-0.24	0.075	0.056	-0.089	-0.174	0.072	0.106	-0.017	0.166	0.03	0.153	-0.047	-0.222	-0.029	0.023
5	0.14	0.134	0.042	-0.001	0.014	-0.261	-0.25	-0.298	0.121	0.218	-0.031	0.148	-0.088	0.119	0.049	0.074	0.019	0.068	0.027	-0.062	-0.037	0.078	-0.071	0.067	-0.045	-0.169	-0.314	-0.363	0.052	0	0.403	-0.088	0.195	0.081	-0.395	-0.008	-0.083	-0.116	-0.232	-0.104	0.07	0.017	-0.159	-0.103	0.059	-0.161	-0.063	0.038	0.036
5	0.207	0.14	0.014	-0.11	0.019	-0.125	-0.158	-0.102	0.131	0.135	-0.119	-0.002	-0.031	0.181	0.056	0.04	0.01	0.043	0.085	-0.008	0.027	0.1	-0.014	0.113	0.025	-0.399	-0.402	-0.271	-0.034	-0.008	0.428	-0.128	0.198	0.066	-0.036	0.128	-0.059	-0.137	-0.361	-0.07	0.12	-0.061	0.011	-0.26	0.215	-0.164	-0.197	0.046	-0.058
5	0.111	-0.055	-0.029	-0.238	0.043	0.191	0.083	0.177	0.022	0.08	-0.057	-0.023	-0.187	0.029	0.012	0.083	0.014	0.35	-0.23	0.07	-0.082	0.094	0.062	0.012	-0.031	0.117	0.022	-0.137	0.051	-0.023	0.181	-0.021	-0.036	0.113	-0.11	0.1	0.058	-0.08	-0.104	0.129	0.216	-0.082	0.091	-0.005	0.2	-0.082	-0.132	-0.025	-0.028
5	0.279	0.055	0.034	-0.141	0.054	-0.094	0.001	-0.037	0.105	0.135	0.085	0.081	-0.239	0.063	0.001	0.09	0.003	0.274	-0.108	0.115	-0.114	0.074	0.022	-0.044	-0.04	0.031	-0.218	-0.229	0.023	-0.066	0.23	-0.014	-0.105	0.212	-0.095	0.052	-0.05	-0.053	0.064	0.1	0.116	-0.004	0.055	-0.077	0.175	-0.072	-0.145	-0.017	-0.002
5	0.255	0.118	-0.065	-0.039	0.026	0.096	-0.058	0.011	0.021	0.135	-0.126	0.123	-0.052	0.166	0.173	0.101	0.054	-0.01	-0.002	-0.032	-0.027	0.085	0.014	0.032	0.004	0.189	-0.192	-0.199	0.116	0.071	-0.019	-0.014	-0.074	0.041	-0.035	-0.071	0.151	-0.031	-0.278	0.099	0.116	-0.018	-0.069	-0.026	0.026	-0.117	-0.022	-0.022	0.009
5	0.602	-0.05	-0.029	0.082	-0.033	-0.514	0.057	-0.473	0.021	0.003	0.16	0.084	0.067	0.08	-0.114	0.03	0.059	-0.183	0.129	0.023	0.059	0.112	0.101	0.003	0.092	-0.4	-0.167	-0.008	0.02	-0.05	0.112	-0.061	0.063	0.022	-0.227	-0.118	0.123	-0.062	-0.326	0.051	0.035	0.019	-0.104	-0.084	-0.006	0.003	-0.144	-0.025	0.006
5	0.5	-0.004	-0.094	0.117	-0.053	-0.292	-0.236	-0.247	0.067	0.305	-0.016	0.071	0.002	0.003	-0.032	-0.036	-0.004	-0.032	0.019	-0.057	0.002	0.03	0.083	0.043	0.073	-0.308	0.046	-0.041	0.073	0	0.064	-0.133	-0.054	0.149	-0.302	-0.339	0.075	0.121	-0.11	0.189	0.059	0.025	-0.105	0.027	-0.124	0.023	-0.049	-0.073	0.044
5	0.023	0.306	0.097	0.148	-0.023	-0.051	0.013	0.03	-0.206	-0.139	0.12	0.243	-0.075	0.136	-0.017	-0.068	0.002	-0.098	0.222	0.066	-0.094	-0.094	0.052	-0.035	0.1	-0.449	-0.212	-0.081	-0.126	0.014	-0.06	-0.23	-0.152	-0.159	0.104	-0.034	-0.088	-0.15	0.099	0.155	-0.05	-0.004	0.154	-0.325	-0.003	-0.099	-0.139	-0.001	-0.024
5	-0.034	-0.165	0.044	0.055	-0.017	0.271	0.018	0.222	-0.054	0.117	-0.059	-0.226	0.019	0.065	0.024	-0.008	0.008	0.075	0.164	0.086	-0.061	0.089	0.094	-0.028	0.024	-0.158	-0.162	-0.116	-0.134	-0.012	-0.131	-0.292	-0.018	-0.122	-0.231	-0.069	-0.122	-0.065	-0.062	0.063	0.04	-0.071	-0.101	-0.116	-0.068	-0.007	0.015	-0.035	-0.047
5	-0.303	-0.085	-0.033	0.138	-0.001	0.131	-0.111	0.286	-0.186	0.233	-0.128	0.045	0.021	-0.104	-0.124	0.031	-0.025	0.041	0.055	0.013	-0.038	-0.036	0.058	-0.051	-0.005	-0.121	-0.178	0.026	0.062	0.004	-0.262	-0.075	-0.309	0.12	-0.221	0.022	0.085	-0.188	0.379	0.018	-0.066	0.066	-0.007	-0.166	0.047	-0.093	-0.049	0.095	-0.035
5	-0.195	0.109	-0.003	0.167	-0.025	-0.078	0.078	-0.013	-0.171	0.072	-0.106	0.276	-0.022	-0.076	-0.069	-0.026	0	0.043	0.123	-0.014	-0.008	-0.052	0.072	0.014	0.064	-0.051	-0.142	0.028	-0.065	-0.008	-0.143	-0.23	-0.197	-0.003	-0.344	-0.072	0.059	-0.081	0.138	0.01	-0.101	0.004	-0.014	-0.217	-0.038	-0.023	0.053	0.096	-0.001
5	-0.13	0.211	0.132	0.115	0.056	0.134	-0.1	0.175	0.053	0.052	0.088	0.065	-0.034	0.035	-0.059	0.065	-0.021	0.12	0.248	0.04	-0.177	-0.101	0.091	-0.007	-0.027	0.242	0.097	-0.183	-0.033	-0.039	-0.06	-0.233	-0.141	0.046	0.076	0.13	0.152	-0.09	0.376	0.058	0.02	0.031	0.32	-0.019	0.074	0.014	-0.053	-0.022	0.073
5	0.157	-0.093	0.03	0.103	0.022	-0.02	-0.05	-0.032	-0.07	0.104	-0.161	-0.038	0.051	-0.035	0.064	0.164	0.01	0.016	0.075	0.015	-0.076	0.005	0.043	-0.011	-0.014	0.214	0.069	0.029	0.039	0.022	-0.394	-0.2	-0.295	0.102	-0.125	0.044	0.008	-0.125	0.179	0.028	-0.003	-0.001	0.102	0.105	-0.014	-0.035	-0.093	-0.057	-0.031
5	-0.084	-0.008	-0.037	0.257	-0.022	0.074	-0.197	0.02	-0.047	0.046	-0.011	0.219	-0.078	0.063	-0.059	0.03	0.006	-0.025	0.052	0.086	-0.174	-0.102	0.16	-0.063	0.061	0.014	-0.131	-0.026	0.052	0.047	-0.185	-0.306	-0.142	0.047	-0.171	-0.019	0.037	-0.087	-0.051	0.149	0.028	-0.063	0.125	0.014	0.03	-0.051	-0.012	-0.125	-0.072
5	0.04	-0.019	0.085	0.053	0.028	0.251	0.105	0.069	-0.04	-0.114	-0.154	0.078	0.001	-0.005	0	0.119	-0.042	0.042	0.025	-0.101	-0.1	0.004	0.012	0.04	-0.043	0.204	-0.048	0.082	0.101	0.021	-0.336	-0.114	-0.405	0.04	-0.256	-0.137	0.081	-0.137	0.366	0.109	-0.047	0.054	-0.124	0.035	-0.045	-0.062	-0.101	-0.062	-0.128
5	-0.055	0.094	0.057	0.158	-0.006	0.204	0.073	0.098	-0.172	0.068	0.017	0.224	-0.119	0.237	0.016	-0.031	-0.001	0.006	0.125	-0.083	-0.061	-0.067	0.089	0.057	0.055	0.161	-0.329	-0.071	-0.138	0.013	-0.254	-0.101	-0.34	0.028	-0.382	0.009	-0.163	-0.178	0.223	0.008	-0.027	0.066	-0.083	-0.252	0.023	-0.109	-0.046	0.051	-0.026
5	-0.073	-0.11	-0.084	0.187	-0.005	0.078	-0.022	0.08	-0.113	0.083	0.1	-0.021	-0.044	0.041	0.004	-0.005	0.012	-0.176	0.171	0.042	-0.068	0.159	0.061	0.036	0.065	0.142	-0.137	-0.046	0.034	0.011	-0.51	-0.357	-0.261	0.135	0.066	0.102	-0.056	-0.115	0.171	0.174	0.051	-0.039	0.176	0.08	0.047	-0.132	-0.096	-0.069	-0.054
5	-0.268	0.044	0.028	0.125	-0.005	0.199	-0.057	0.256	-0.195	0.016	-0.096	0.115	-0.011	0.098	-0.005	0.104	-0.006	0.111	0.069	-0.003	-0.079	-0.163	0.067	-0.07	0.074	-0.166	-0.226	-0.042	-0.045	0.015	-0.104	-0.164	-0.163	-0.134	0.024	0.059	-0.125	-0.023	0.445	0.221	0.045	-0.011	0.19	-0.103	0.019	-0.042	-0.194	-0.004	-0.018
5	-0.471	0.036	-0.083	0.163	-0.018	0.124	-0.083	0.177	-0.067	-0.184	0.016	0.091	-0.093	-0.107	-0.026	0.021	0.016	-0.255	0.141	-0.063	-0.063	0.212	0.071	-0.022	0.068	0.152	0.014	-0.101	0.101	0.033	-0.367	-0.251	-0.298	0.214	-0.177	0.079	0.122	-0.176	0.202	0.083	-0.027	0.005	0.112	0.044	-0.026	-0.143	-0.132	-0.005	0.02
5	-0.279	-0.064	0.063	0.087	-0.011	0.44	0.154	0.367	-0.197	0.008	-0.08	0.071	0.017	0.077	-0.009	0.07	-0.102	0.088	-0.01	-0.073	-0.016	-0.117	0.118	-0.079	0.068	-0.427	-0.195	0.04	-0.004	-0.013	-0.132	-0.128	-0.135	-0.135	-0.315	0.058	-0.076	-0.029	0.266	0.271	-0.039	-0.065	-0.003	0.001	-0.018	-0.017	-0.246	0.03	0.011
5	0.141	0.012	0.121	0.117	0.005	0.146	0.181	0.113	-0.199	-0.201	-0.181	0.101	-0.007	0.041	0.005	0.042	-0.033	-0.079	0.091	-0.098	-0.009	0.017	-0.018	-0.021	-0.022	-0.016	-0.011	0.004	-0.015	0.031	-0.247	-0.078	-0.221	-0.008	-0.216	0.122	-0.085	-0.08	0.214	0.146	-0.063	0.022	-0.095	-0.02	0.029	-0.058	0.017	-0.089	0.004
5	-0.108	0.216	0.104	0.173	0.013	0.03	0.091	0.043	-0.192	0.06	-0.062	0.159	-0.017	0.007	-0.002	-0.052	-0.035	-0.033	0.343	0.021	-0.029	0.009	0.009	-0.011	-0.008	-0.28	-0.044	0.031	-0.033	0.018	-0.208	0.015	0.015	-0.11	-0.449	-0.128	0	-0.107	0.253	0.171	0.11	-0.042	0.059	-0.003	-0.119	-0.054	-0.036	-0.174	-0.031
5	0.043	0.029	0.012	0.164	-0.043	-0.025	0.023	0.132	-0.117	0.095	-0.026	0.12	0.007	0.077	-0.068	0.06	-0.027	-0.004	0.021	-0.007	-0.052	-0.11	0.213	-0.007	0.146	-0.003	-0.2	-0.052	-0.085	0.03	-0.127	-0.11	-0.244	-0.086	-0.169	0.025	-0.031	-0.119	-0.07	0.154	0.153	-0.135	0.1	-0.139	0.018	0.011	0.086	-0.002	-0.001
5	0.242	0.24	-0.048	0.258	0.01	-0.267	-0.118	-0.063	-0.055	-0.104	-0.132	0.2	0.035	0.014	-0.043	0.022	0.004	-0.21	0.271	-0.057	-0.034	0.052	-0.018	0.027	-0.027	-0.132	0.036	-0.009	0.075	0.022	-0.131	-0.06	-0.085	0.015	-0.273	0.011	0.132	-0.109	0.024	0.195	0.032	-0.055	0.166	-0.077	0.126	-0.054	-0.123	-0.063	-0.021
5	0.001	0.129	0.125	0.07	-0.023	-0.078	0.063	0.148	-0.125	-0.046	-0.163	0.144	-0.012	0.175	-0.053	-0.018	-0.019	-0.03	0.073	-0.104	-0.018	-0.029	0.057	-0.017	0.075	-0.175	-0.062	-0.08	0.024	0.035	-0.082	-0.161	-0.033	-0.036	-0.184	0.049	0.161	-0.138	0.449	0.109	-0.051	-0.001	0.093	-0.079	0.104	-0.072	-0.089	0.003	-0.047
5	0.069	-0.021	0.237	0.054	0.035	-0.372	0.105	-0.045	-0.043	-0.122	-0.023	0.038	-0.002	-0.013	-0.006	0.063	-0.056	0.036	0.037	0.011	-0.106	0.059	0.053	-0.035	-0.017	-0.012	-0.254	0.118	-0.045	-0.017	-0.165	-0.115	-0.217	-0.173	-0.054	0.21	-0.136	-0.014	0.076	-0.007	-0.056	-0.068	0.041	-0.134	0.041	0.083	-0.028	-0.045	-0.071
5	0.092	0.106	0.188	0.149	0	-0.381	0.058	-0.206	-0.061	-0.144	-0.131	0.094	0.091	-0.078	0.1	0.101	-0.042	-0.081	0.166	-0.035	-0.055	0.096	0.008	0.003	-0.025	-0.012	-0.24	0.044	-0.137	-0.017	-0.197	-0.149	-0.211	-0.143	-0.122	0.128	-0.118	-0.011	0.14	0.055	-0.026	-0.075	0.003	-0.174	0.028	0.088	-0.022	-0.02	-0.032
5	-0.181	-0.096	0	0.156	-0.04	-0.001	-0.121	0.092	-0.169	0.058	-0.114	0.12	0.028	0.108	-0.035	0.031	0.078	0.049	0.058	-0.044	0.007	0.004	0.013	-0.005	0.017	-0.184	0.042	0.096	-0.041	0.038	0	-0.167	0.015	0.109	-0.251	0.088	0.035	-0.111	0.257	0.087	-0.021	-0.092	0.053	-0.02	0.091	-0.053	-0.119	0.035	-0.116
5	0.27	0.032	-0.025	0.01	0.012	0.047	0.149	0.151	-0.209	0.081	-0.021	0.105	-0.03	-0.016	0.073	0.014	0.098	-0.094	-0.024	-0.089	-0.057	0.109	0.006	-0.031	0.013	0.082	0.032	-0.177	0.045	0.004	-0.308	-0.129	-0.158	-0.086	-0.072	0.028	0.039	-0.054	0.069	0.253	0.164	-0.043	-0.075	0.026	0.025	-0.08	-0.075	-0.009	-0.034
5	0.481	0.047	0.025	0.225	-0.022	-0.461	0.107	-0.197	-0.144	-0.071	-0.167	0.229	0.016	-0.068	0.133	0.151	-0.005	-0.006	0.07	-0.113	-0.08	0.15	-0.018	0.004	0.002	-0.092	-0.209	-0.102	0.018	0.03	-0.303	-0.113	-0.338	-0.099	-0.245	0.071	-0.178	-0.046	0.105	0.183	-0.046	0.025	0.177	-0.014	0.093	-0.053	-0.11	-0.098	-0.015
5	0.232	0.006	0.011	0.204	-0.037	-0.55	-0.017	-0.155	-0.085	0.125	-0.063	0.093	0.016	-0.017	0.026	0.028	0.096	-0.125	0.233	-0.18	-0.064	0.236	-0.093	-0.051	-0.047	-0.314	-0.091	-0.052	-0.021	-0.068	-0.037	-0.26	-0.071	0.082	-0.051	0.071	-0.055	-0.045	0.089	0.103	-0.122	0.058	-0.001	-0.028	0.002	0.019	-0.082	-0.125	0.008
5	0.21	0.152	0.166	0.082	-0.021	-0.362	-0.235	-0.157	-0.125	0.171	-0.107	0.016	0.103	-0.139	0.111	0.019	-0.014	-0.058	0.15	-0.123	0.027	0.116	0.039	-0.077	0.09	-0.057	0.031	-0.115	-0.029	-0.06	-0.012	-0.23	-0.029	0.007	-0.311	-0.147	-0.074	-0.139	-0.024	0.079	-0.084	0.065	-0.116	0.146	-0.144	-0.011	-0.116	-0.242	-0.063
5	0.394	-0.085	0.047	0.15	-0.006	-0.357	-0.171	-0.219	-0.085	0.313	0.169	-0.062	0.003	0.018	0.03	0.021	-0.019	-0.2	0.145	0	-0.024	0.162	0.056	-0.106	0.012	-0.56	0.058	-0.072	0.105	-0.003	-0.086	-0.241	-0.149	0.048	-0.188	-0.115	0.15	-0.255	0.006	0.211	-0.03	-0.042	0.051	0.232	-0.09	-0.126	-0.187	-0.177	-0.036
5	0.091	0.038	-0.01	0.34	0.016	-0.458	-0.172	-0.267	-0.021	0.28	0.077	0.224	0.001	-0.153	0.096	0.102	0.044	0.044	0.287	0.042	-0.082	-0.05	-0.008	-0.142	-0.014	-0.274	0.168	-0.103	0.117	-0.041	-0.222	-0.025	-0.112	-0.073	-0.22	0.109	0.109	-0.219	0.09	0.123	0.004	0.016	-0.107	0.2	0.05	-0.064	-0.145	-0.178	0.083
5	-0.214	-0.001	0.059	0.103	-0.011	-0.084	0.044	0.061	-0.187	0.187	0.006	0.054	-0.046	0.024	-0.214	-0.152	0.061	0.194	0.069	0.057	-0.043	0.178	0.103	0.091	-0.013	0.188	-0.068	-0.026	0.143	0.002	-0.09	0.003	-0.076	-0.063	-0.379	-0.131	-0.024	0.043	0.045	-0.091	-0.015	0.036	-0.08	0.17	0.106	-0.063	-0.029	-0.01	0.004
5	-0.106	-0.119	0.014	-0.062	0.039	-0.113	0.059	0.041	-0.228	0.172	-0.007	-0.142	0.05	-0.09	-0.063	-0.12	0.051	0.212	-0.139	0.059	0.007	0.169	0.106	0.07	0.001	0.2	-0.136	-0.096	0.005	0.032	0.126	0.029	0.08	-0.135	-0.336	-0.16	-0.146	0.03	-0.022	0.092	0.095	-0.004	-0.127	0.098	0.067	-0.076	-0.035	-0.06	0.019
5	0.378	0.041	-0.108	0.123	0.027	0.095	0.01	-0.004	-0.092	-0.236	0.036	0.082	-0.016	0.23	-0.02	-0.039	0.136	-0.351	0.057	0.066	-0.094	0.13	0.063	0.055	0.037	-0.435	0.103	-0.062	-0.062	0.035	-0.034	-0.149	-0.058	-0.105	-0.099	-0.11	0.04	-0.057	0.119	0.131	0.122	-0.05	0.129	0.032	0.004	-0.03	-0.186	-0.055	-0.002
5	-0.124	0.007	-0.052	0.161	-0.063	-0.256	-0.057	-0.108	-0.059	0.15	0.231	0.019	-0.092	-0.063	-0.071	-0.045	0.102	-0.056	0.234	0.229	-0.06	0.112	0.153	0.063	0.037	-0.53	0.266	-0.036	0.052	0.02	0.103	-0.328	0.141	-0.12	-0.16	-0.099	0.134	-0.137	-0.172	0.089	0.06	-0.098	-0.149	0.212	0.023	-0.078	0.021	-0.091	-0.025
5	-0.035	0.022	0.015	0.143	0.012	-0.073	0.005	-0.073	-0.029	0.167	0.055	-0.061	0.019	-0.076	0.077	0.028	0.016	-0.161	0.25	0.124	-0.079	0.091	0.055	0.006	-0.043	-0.353	0.182	-0.131	-0.064	0.033	0.018	-0.346	0.011	-0.044	-0.228	-0.146	0.022	-0.139	-0.076	0.108	0.071	-0.094	-0.248	0.094	0.006	-0.111	-0.002	-0.01	-0.016
5	0.206	0.07	-0.043	0.177	-0.012	-0.139	-0.051	0.049	-0.053	0.061	0.017	0.165	0.019	0.076	0.011	-0.01	0.115	-0.238	0.164	0.093	-0.05	0.099	0.115	-0.017	-0.006	-0.326	0.204	-0.146	-0.006	0.041	-0.062	-0.395	0.033	0.015	-0.091	-0.025	0.157	-0.119	-0.027	-0.032	0.068	-0.034	-0.114	0.142	0.083	-0.121	-0.063	-0.108	-0.064
5	0.032	0.197	-0.051	0.024	0.005	-0.004	-0.034	0.223	-0.104	0.259	0.097	0.023	0.041	-0.031	0.021	0.061	0.103	-0.181	0.154	-0.019	-0.004	0.183	-0.033	0.041	-0.045	-0.41	0.2	-0.141	0.029	-0.012	-0.063	-0.178	-0.065	-0.102	-0.396	-0.072	0.107	-0.119	-0.023	0.073	0.083	-0.013	-0.313	0.217	0.003	-0.07	0.086	-0.057	0.048
5	-0.007	-0.05	-0.088	0.026	-0.008	-0.029	-0.026	0.106	-0.109	0.136	0.042	-0.059	0.066	0.035	-0.078	-0.038	0.097	-0.055	0.008	-0.042	0.003	0.105	0.026	0.066	-0.013	-0.107	0.203	-0.058	-0.003	0.046	-0.373	-0.271	-0.113	0.054	0.059	-0.035	-0.038	-0.114	0.027	0.043	0.057	0.009	0.034	0.218	0.052	-0.085	-0.029	-0.11	-0.086
5	-0.003	0.028	-0.129	0.095	0.012	-0.159	-0.205	0.087	-0.167	0.177	0.124	-0.043	0.033	0.063	-0.039	-0.011	0.045	0.018	0.125	0.108	-0.043	0.052	0.07	-0.014	0.022	-0.255	-0.007	-0.11	-0.151	0.087	-0.025	-0.055	-0.056	0.004	-0.264	-0.108	-0.051	-0.121	-0.069	0.145	0.075	-0.038	-0.023	0.009	0.004	-0.059	-0.027	-0.071	-0.002
5	0.271	0.032	-0.028	0.033	0.004	0.228	-0.198	0.093	-0.076	-0.173	0.007	-0.086	0.004	0.097	-0.014	-0.069	0.051	-0.152	0.123	0.026	0.015	0.058	0.006	-0.001	0.015	0.35	0.151	0.125	0.149	0.047	0.067	0.156	0.004	0.028	-0.196	0.064	0.075	-0.042	0.09	-0.066	-0.1	-0.022	-0.375	0.173	-0.007	-0.057	-0.051	0.028	-0.038
5	0.023	-0.011	-0.104	0.046	0.003	-0.172	-0.145	0.055	-0.183	0.292	0.172	-0.095	0.049	0.09	-0.109	-0.051	0.029	0.036	0.102	0.076	-0.026	0.075	0.06	-0.002	0.035	-0.32	-0.003	-0.151	-0.172	0.063	-0.114	-0.13	-0.081	-0.055	-0.177	-0.077	-0.13	-0.11	-0.109	0.128	0.051	-0.045	-0.019	0.018	0.029	-0.037	0.003	-0.038	-0.007
5	-0.237	0.189	-0.006	0.169	0.001	-0.056	0.009	0.073	-0.093	0.326	0.128	0.065	-0.008	0.063	0.167	0.005	0.123	0.028	0.234	0.105	-0.05	0.07	-0.008	-0.029	-0.078	-0.375	0.217	-0.148	-0.164	0.038	-0.011	-0.126	0.036	0.006	-0.207	0.004	-0.057	-0.085	-0.069	-0.004	0.077	0.037	-0.058	0.134	0.056	-0.016	-0.042	-0.015	0.033
5	0.153	0.121	-0.07	0.087	-0.041	-0.087	-0.011	0.073	-0.145	0.038	-0.044	-0.01	-0.026	0.007	-0.01	0.016	0.062	-0.14	0.105	0.056	-0.068	0.066	-0.019	0.026	-0.004	-0.298	0.151	-0.159	0.061	0.061	-0.223	-0.076	-0.156	-0.114	-0.129	-0.019	-0.02	-0.072	-0.147	0.134	0.174	-0.05	-0.152	0.156	0.059	-0.077	0.027	-0.054	0.03
5	-0.055	-0.001	0.01	0.155	0.015	-0.036	0.078	0.127	-0.266	0.319	-0.04	0.019	0.037	-0.181	0.188	0.091	-0.012	0.023	0.236	-0.103	-0.056	0.101	-0.004	0.037	-0.006	-0.175	-0.043	-0.052	-0.064	0.062	-0.084	-0.176	-0.146	-0.105	-0.098	-0.023	0.017	0.008	0.3	-0.048	-0.036	-0.024	0.011	-0.132	0.038	-0.01	-0.185	-0.061	-0.091
5	0.243	0.134	0.11	0.211	0.018	-0.179	-0.228	-0.093	-0.129	-0.104	0.002	0.118	-0.098	0.025	0.147	0.105	-0.023	-0.348	0.133	0.081	-0.124	0.168	-0.033	-0.091	-0.02	0.286	0.131	0.079	-0.044	-0.02	-0.413	-0.291	-0.241	-0.12	-0.146	-0.024	0.036	-0.171	0.156	0.194	0.042	-0.016	-0.129	0.148	0.002	-0.031	0.061	-0.072	-0.046
5	-0.098	-0.006	-0.034	0.138	0.048	0.011	0.008	0.132	-0.09	-0.09	-0.025	0.081	-0.094	0.026	-0.142	0.007	-0.021	-0.008	0.108	-0.034	-0.115	-0.025	0.063	-0.036	0.078	0.025	-0.409	-0.03	-0.121	-0.01	-0.085	-0.189	-0.056	0.019	-0.058	0.062	-0.092	-0.067	0.475	0.066	0.001	0.027	0.216	-0.315	0.127	-0.042	-0.152	-0.022	-0.068
5	0.008	0.335	0.091	0.131	-0.019	-0.349	-0.02	-0.134	-0.146	-0.056	-0.054	0.244	-0.018	0.021	0.081	0.133	0.024	0.025	0.261	-0.034	-0.006	0.056	0.022	-0.003	0.08	-0.035	-0.206	-0.106	0.052	-0.039	-0.046	-0.188	-0.095	-0.081	-0.299	-0.102	0.128	-0.151	0.156	-0.033	-0.063	0.063	0.097	-0.114	0.031	-0.082	-0.098	0.047	-0.044
5	0.294	0.13	0.085	0.062	-0.009	-0.11	0.067	0.124	-0.204	0.152	0.117	0.008	-0.016	0.04	0.023	0.021	-0.061	-0.138	0.121	-0.018	-0.049	-0.009	0.066	-0.032	0.067	-0.045	-0.022	0.07	-0.037	0.048	-0.013	-0.235	-0.059	0.101	-0.177	0.089	0.053	-0.101	0.241	-0.002	-0.055	0.01	0.081	-0.039	0.09	-0.044	-0.038	-0.044	-0.058
5	0.16	0.148	0.069	0.129	0.008	-0.139	-0.058	-0.083	-0.096	-0.314	-0.08	0.175	-0.155	0.016	0.043	0.09	-0.049	-0.34	0.12	-0.079	-0.101	0.073	-0.04	-0.041	-0.001	0.084	0.037	0.03	0.021	-0.007	-0.194	-0.123	-0.267	-0.06	-0.265	0.195	0.086	-0.177	0.15	-0.008	-0.017	-0.056	0.085	0.001	0.092	-0.001	-0.098	0.007	-0.039
5	-0.06	0.107	0.152	0.234	-0.042	-0.124	0.112	-0.06	-0.165	0.195	-0.083	0.042	0.035	0.027	0.2	0.107	-0.001	-0.053	0.212	-0.041	-0.024	-0.009	-0.038	-0.017	-0.024	-0.189	0.102	0.105	-0.027	0.01	-0.094	-0.179	0.044	-0.068	-0.026	0.096	0.051	-0.123	0.129	0.118	0.041	-0.036	0.287	0.052	0.06	-0.022	-0.112	-0.135	-0.068
5	-0.169	0.037	0.054	0.111	-0.01	0.05	-0.093	-0.046	-0.208	0.262	0.012	0.149	0.02	-0.097	0.037	0.011	0.011	0.067	0.04	-0.03	-0.046	0.086	0.039	-0.029	0.039	-0.224	-0.025	0.044	-0.021	-0.009	-0.145	0.049	-0.136	0.019	-0.001	-0.023	0.022	-0.12	0.098	0.065	-0.002	0.011	0.268	0	-0.067	-0.001	-0.196	0.014	-0.039
5	-0.113	0.344	0.014	0.334	-0.028	0.11	-0.149	0.144	-0.155	-0.105	0.058	0.227	-0.029	0.196	-0.026	-0.021	0.076	-0.328	0.278	-0.054	-0.047	0.03	0.013	-0.055	0.018	-0.256	-0.02	-0.111	-0.067	-0.009	-0.017	-0.232	-0.101	-0.087	-0.008	-0.064	-0.022	-0.075	0.157	0.178	0.055	-0.009	-0.013	-0.064	-0.081	0.012	-0.183	-0.01	-0.001
5	0.123	0.219	0.071	0.212	-0.007	-0.086	-0.072	0.067	-0.155	0.069	0.06	0.271	-0.097	-0.057	0.041	0.075	-0.005	-0.087	0.261	-0.016	-0.087	0.065	0.008	-0.056	-0.009	-0.15	0.193	0.005	-0.005	0.002	-0.314	-0.179	-0.202	-0.083	-0.069	0.058	0.136	-0.158	0.327	0.016	-0.028	-0.025	0.308	0.1	0.075	-0.069	-0.037	-0.009	-0.002
5	0.055	-0.006	-0.062	0.211	-0.032	0.054	0.028	0.076	-0.216	-0.328	-0.053	0.219	-0.037	0.04	0.086	0.149	-0.027	-0.207	0.168	-0.075	0.007	0.144	-0.016	-0.013	-0.076	0.124	-0.092	-0.085	-0.028	0.029	-0.124	-0.249	-0.172	0.079	-0.012	0.082	-0.041	-0.105	0.22	0.208	0	-0.017	0.067	-0.106	0.061	-0.085	0.025	-0.099	-0.007
5	0.2	-0.101	0.006	0.212	0.003	-0.135	0.033	-0.082	-0.203	0.08	-0.132	0.079	-0.089	0.203	0.046	0.035	0.023	-0.084	0.127	-0.149	-0.05	0.04	-0.019	0.092	0.007	-0.066	-0.062	-0.062	-0.14	0.014	-0.073	-0.265	0.101	-0.093	-0.118	-0.063	-0.177	-0.038	0.227	-0.069	-0.039	0.008	0.209	-0.073	-0.019	-0.025	-0.037	-0.032	-0.03
5	0.011	-0.073	0.196	0.061	-0.003	-0.052	-0.203	0.129	-0.257	-0.088	0	0.048	0.017	-0.117	-0.073	0.025	-0.039	-0.272	-0.027	0.093	-0.073	0.098	0.068	-0.078	0.024	0.146	0.063	-0.013	0.067	0.065	-0.41	-0.203	-0.465	-0.004	-0.313	-0.061	0.059	-0.082	0.267	0.118	0.097	-0.06	-0.155	0.031	-0.08	-0.071	0.046	0.026	-0.031
5	0.245	-0.014	-0.027	-0.133	-0.017	-0.137	0.095	-0.09	0.093	0.152	-0.164	0	-0.039	0.125	0.101	0.069	0.035	0.162	0.035	-0.068	-0.005	0.016	0.063	0.076	0.004	0.234	-0.133	-0.228	0.071	0.043	0.439	0.164	0.314	0.077	-0.156	-0.064	-0.018	-0.095	-0.225	0.099	0.035	-0.097	-0.049	-0.08	0.014	-0.132	-0.052	-0.108	-0.061
5	0.11	-0.178	0.05	-0.237	-0.034	-0.054	0.152	0.031	-0.008	0.246	-0.102	-0.225	0.032	-0.015	0.094	0.099	0.034	0.266	-0.015	-0.135	0.031	0.069	0.01	0.113	0.027	0.08	-0.099	-0.237	0.09	0.017	0.232	0.194	0.215	0.098	-0.63	-0.003	0.136	-0.172	-0.3	0.097	0.162	0	-0.256	-0.018	0.097	-0.168	0.008	-0.05	-0.009
5	0.175	0.098	-0.037	-0.14	0.003	-0.107	0.177	-0.152	0.072	0.041	-0.164	0.051	-0.054	0.018	0.124	0.146	0.059	0.186	-0.034	-0.228	-0.026	0.028	0.054	0.154	-0.004	0.257	-0.201	-0.224	0.063	0.046	0.424	0.048	0.187	0.146	-0.528	-0.006	0.033	-0.155	-0.226	0.022	0.079	-0.056	-0.269	-0.167	0.082	-0.159	-0.061	-0.037	-0.055
5	0.091	0.009	-0.005	-0.116	0.007	-0.065	0.006	-0.028	0.074	0.107	-0.144	-0.034	-0.018	0.172	0.138	0.152	0.023	0.022	-0.043	-0.05	-0.047	0.085	0.058	0.108	0.031	0.162	-0.169	-0.146	0.068	0.035	0.335	0.102	0.209	0.02	-0.317	-0.03	0.031	-0.049	-0.049	0.006	0.075	-0.117	-0.125	-0.059	0.107	-0.154	-0.211	-0.068	-0.059
5	0.174	0.051	0.041	-0.2	-0.016	-0.274	0.136	-0.226	0.057	0.153	-0.183	-0.011	-0.012	0.116	0.115	0.044	0.017	0.197	-0.016	-0.085	0.009	0.128	0.023	0.149	0.032	0.224	-0.201	-0.215	0.117	0.012	0.427	0.083	0.13	0.074	-0.334	0.028	0.028	-0.048	-0.279	-0.062	0.03	-0.043	-0.141	-0.073	0.129	-0.157	-0.075	-0.094	-0.085
5	-0.228	0.255	-0.005	0.08	-0.01	-0.028	0.266	0.209	-0.064	0.072	-0.241	0.015	0.113	0.23	-0.002	0.121	-0.029	0.061	0.135	-0.251	0.072	0.242	0.151	0.098	-0.086	-0.569	0.099	0.001	0.121	-0.01	-0.143	-0.204	-0.028	-0.213	0.321	-0.234	0.04	-0.118	0.164	-0.106	-0.025	-0.1	0.16	0.148	0.032	-0.027	-0.327	-0.13	-0.038
5	0.076	0.138	-0.074	0.236	-0.03	-0.501	-0.043	-0.098	-0.159	0.091	-0.081	0.354	-0.125	-0.173	-0.013	-0.029	0.051	-0.098	0.068	-0.092	-0.127	0.204	-0.011	-0.004	0.001	-0.126	-0.041	-0.139	0.081	0.024	-0.531	-0.251	-0.367	0.129	-0.52	0.013	-0.078	-0.099	0.117	0.022	-0.092	0.071	-0.269	0.201	-0.023	-0.069	-0.014	-0.2	0.01
5	0.105	-0.172	0.079	-0.011	-0.013	-0.038	0.153	-0.079	-0.017	-0.012	-0.149	-0.195	0.012	-0.13	0.149	0.022	0.037	-0.127	-0.104	-0.136	-0.009	0.086	-0.035	0.018	0.007	0.15	-0.415	-0.126	-0.046	-0.024	0.043	0.219	-0.211	0.01	0.13	0.148	-0.149	0.022	0.146	0.186	0.035	0.046	0.171	-0.164	0.06	-0.009	-0.194	-0.044	0.077
5	-0.069	-0.195	0.111	-0.031	0.014	0.043	0	-0.121	-0.026	0.217	-0.074	-0.265	-0.013	-0.182	0.199	0.046	0.02	-0.087	-0.103	-0.093	0.01	0.121	-0.108	-0.015	-0.045	0.126	-0.322	-0.13	-0.003	0.001	-0.061	0.148	-0.24	-0.003	0.003	0.19	-0.081	-0.032	-0.05	0.169	0.063	0.021	0.074	-0.035	0.103	-0.044	-0.15	0.005	0.063
5	-0.188	0.051	-0.001	-0.017	-0.041	-0.18	0.103	-0.137	0.04	0.05	-0.088	0.109	-0.032	-0.174	-0.203	-0.03	0.016	-0.095	-0.142	-0.093	0.01	0.037	0.141	0.039	0.045	0.254	0.051	-0.166	0.032	-0.05	-0.423	-0.049	-0.406	0.092	-0.322	0.082	0.01	-0.126	-0.097	-0.018	0.023	0.051	-0.094	-0.074	0.076	-0.047	0.092	0.06	-0.04
5	0.419	-0.082	0.046	0.212	0.001	-0.408	0.054	-0.284	-0.05	-0.03	0.128	0.129	0	-0.163	0.138	0.073	-0.049	-0.26	0.052	0.093	-0.029	0.093	-0.043	-0.09	-0.041	0.228	-0.015	-0.084	0.189	0.046	-0.24	-0.151	-0.438	0.06	-0.417	-0.101	0.161	-0.195	0.437	-0.033	-0.029	0.012	-0.1	0.113	0.075	-0.18	-0.127	-0.012	-0.012
5	0.221	0.148	-0.109	0.132	-0.039	0.215	0.045	0.242	-0.151	-0.103	0.075	0.098	-0.069	-0.157	0.024	0	0.065	-0.092	0.084	-0.051	-0.033	-0.001	-0.003	0.011	0.006	-0.162	-0.094	-0.012	-0.052	-0.011	-0.03	-0.2	0.043	0.157	-0.193	-0.059	0.072	-0.209	-0.211	0.14	0.072	0.006	0.178	-0.087	0.161	-0.08	-0.112	-0.051	-0.027
5	-0.167	0.075	0.012	-0.003	-0.014	-0.164	0.131	-0.12	0.064	-0.026	-0.039	0.146	-0.03	-0.17	-0.171	-0.004	0.013	-0.114	-0.11	-0.068	-0.003	0.074	0.105	0.036	0.01	0.095	0.011	-0.13	-0.069	-0.053	-0.381	-0.089	-0.317	0.152	-0.203	0.065	-0.078	-0.118	-0.151	-0.005	0.043	0.024	0.042	-0.159	0.064	-0.032	0.01	0.08	-0.034
5	-0.388	0.014	-0.008	0.124	-0.041	0.548	0.034	0.401	-0.164	-0.203	-0.181	0.15	-0.011	0.027	-0.167	-0.068	0.006	0.036	-0.008	-0.064	-0.058	-0.098	0.179	-0.088	0.123	-0.49	-0.068	0	0.085	-0.016	-0.081	-0.12	-0.038	-0.143	-0.401	0.172	-0.002	-0.071	0.321	0.305	-0.016	-0.046	-0.069	0.076	0.036	-0.04	-0.234	0.016	0.008
5	0.333	-0.1	-0.177	0.127	-0.003	-0.261	-0.191	-0.161	-0.093	-0.159	0.086	0.027	-0.119	-0.029	0.253	0.068	-0.019	-0.066	0.144	0.08	-0.079	0.096	0.03	0.046	0.025	0.211	-0.152	-0.126	-0.085	-0.007	0.02	-0.029	-0.068	0.028	0.147	0.035	-0.173	-0.067	0.193	-0.061	-0.15	0.108	0.097	-0.141	-0.086	-0.079	0.005	-0.101	0.038
5	0.398	0.109	-0.006	0.099	0.057	-0.399	-0.036	-0.149	-0.033	-0.03	-0.028	0.073	-0.018	0.168	0.156	0.087	-0.01	0.074	0.176	0.092	-0.098	0.062	-0.115	0.033	-0.021	-0.02	0.19	-0.025	0.212	0.027	-0.386	-0.244	-0.359	0.014	-0.154	0.251	0.135	-0.213	0.216	-0.131	-0.001	-0.069	-0.127	0.244	0.099	-0.147	-0.088	-0.175	0
5	0.074	0.063	-0.006	0.101	-0.066	-0.092	0.048	-0.171	0.021	0.229	-0.007	0.05	-0.05	0.278	-0.078	-0.221	0.069	0.103	0.123	-0.1	-0.07	-0.133	0.107	0.079	0.14	-0.412	0.193	-0.148	0.157	0.028	-0.617	-0.172	-0.383	0.097	-0.32	0.073	0.155	-0.164	-0.082	0.009	-0.129	0.006	-0.081	0.168	0.087	-0.121	0.088	-0.128	0.037
5	-0.011	0.069	0.077	0.085	-0.06	-0.486	-0.058	-0.429	-0.016	0.169	-0.082	0.019	0.041	0.238	-0.193	-0.181	0.021	0.272	0.163	0.013	0.022	-0.162	-0.009	0.041	0.043	-0.415	0.197	-0.073	-0.086	0.004	-0.445	-0.061	-0.433	0.122	-0.179	0.08	-0.099	-0.2	-0.139	-0.078	-0.135	-0.034	0.244	0.1	-0.021	-0.083	-0.089	-0.028	0.038
5	0.363	-0.164	-0.072	0.215	-0.039	-0.329	0.253	-0.33	-0.02	-0.231	-0.041	0.031	0.018	0.045	0.092	0.004	-0.02	-0.328	0.193	-0.079	-0.073	0.053	-0.013	0.019	0.062	-0.382	0.14	-0.033	0.128	-0.043	-0.046	-0.138	0.047	0.101	-0.086	0.088	0.002	-0.136	-0.011	-0.142	-0.088	-0.067	-0.156	0.257	0.042	-0.135	-0.007	0.051	0.019
5	0.339	-0.187	-0.026	0.258	0.066	-0.066	0.137	-0.222	-0.018	-0.389	0.104	0.001	-0.122	0.063	0.107	-0.06	-0.048	-0.403	0.229	-0.082	-0.064	0.095	-0.023	0	0.046	-0.51	0.017	0.006	0.045	-0.037	-0.074	-0.296	0.099	0.145	0.089	-0.094	-0.134	0.016	0.006	-0.169	-0.154	0.044	-0.025	0.108	0.042	-0.037	-0.085	0.09	-0.008
5	0.888	-0.111	-0.047	0.072	-0.044	-0.216	-0.124	-0.182	-0.203	-0.044	-0.06	0.012	0.02	-0.243	-0.004	0.057	-0.114	-0.237	-0.035	-0.072	0.025	0.127	0.083	0.028	0.088	0.009	-0.005	-0.122	0.149	-0.003	-0.053	-0.377	-0.185	0.21	0.096	0.028	-0.103	0.001	-0.139	-0.198	-0.098	0.043	0.025	0.107	0.06	-0.084	-0.024	0.059	0.04
5	0.657	-0.059	-0.006	0.111	-0.052	-0.325	0.018	-0.096	-0.171	0.071	-0.053	-0.051	0.03	-0.26	-0.066	0.023	-0.072	-0.209	0.096	0.006	0.002	0.071	0.071	0.04	0.114	-0.305	0.007	-0.15	0.152	0.004	-0.084	-0.299	-0.07	0.133	0.169	0.004	-0.097	0.057	-0.095	-0.051	-0.027	0.035	-0.132	0.097	0.003	-0.043	0.07	0.059	0.02
5	0.653	-0.163	-0.017	0.05	-0.045	-0.134	-0.076	-0.124	-0.257	-0.076	-0.083	-0.041	0.027	-0.257	-0.044	0.019	-0.093	-0.191	-0.052	-0.115	0.054	0.132	0.096	0.036	0.096	-0.114	0.041	-0.189	0.166	-0.01	0.011	-0.422	-0.126	0.209	0.111	-0.002	-0.089	0.038	-0.237	-0.21	-0.063	0.053	0.077	0.142	0.069	-0.067	-0.042	0.031	0.044
5	0.467	-0.293	-0.079	0.125	-0.09	-0.116	-0.104	-0.081	-0.154	-0.008	-0.035	-0.196	0.021	-0.216	0.006	-0.021	-0.057	-0.229	0.052	-0.077	0.017	0.138	0.085	0.104	0.098	-0.363	0.092	-0.141	0.242	-0.01	0.026	-0.438	-0.147	0.143	-0.142	0.025	0.03	-0.022	-0.042	-0.115	0.039	0.04	-0.234	0.243	0.088	-0.111	0.01	0.011	0.047
5	0.437	0.172	0.039	0.052	-0.002	-0.337	0.029	-0.014	-0.042	0.016	0.099	0.166	-0.086	-0.078	0.228	0.031	0.024	-0.113	0.069	0.003	-0.06	0.241	-0.162	0.051	0.003	-0.23	0.24	-0.17	-0.044	-0.066	-0.243	-0.307	0.023	-0.045	-0.259	-0.072	0.112	0.035	0.068	0.12	0.034	0.01	0.043	0.088	0.065	0.078	-0.147	-0.082	0.037
5	0.357	0.04	-0.024	0.064	-0.017	0.22	-0.006	0.033	-0.264	-0.169	-0.008	0.038	-0.001	0.103	0.079	-0.053	0.063	-0.3	-0.024	-0.002	0.018	0.141	0.045	0.045	0.036	-0.415	0.107	-0.171	-0.097	-0.08	-0.217	0.171	-0.12	-0.063	-0.072	-0.152	0.169	0.001	0.153	0.139	0.013	0.059	0.373	-0.165	-0.137	0.044	-0.277	0.054	0.036
5	0.59	0.108	0.027	0.054	-0.019	-0.151	0.115	-0.026	-0.055	0.184	0.068	0.088	-0.091	0.082	0.092	-0.067	-0.042	-0.071	0.022	-0.032	-0.088	0.147	0.025	-0.005	0.094	0.191	0.216	-0.045	-0.098	-0.053	-0.359	-0.179	-0.199	0.017	-0.226	-0.033	0.097	-0.082	0.182	0.09	-0.007	0.111	0.031	0.011	0.041	0.022	0.063	0.021	0.022
5	0.296	-0.031	0.005	0	-0.001	-0.293	0.125	-0.124	-0.068	0.261	0.084	-0.145	-0.007	0.382	0.056	-0.017	0.049	0.255	0.069	0.014	-0.003	-0.001	-0.04	0.013	0.051	-0.311	0.195	-0.094	0.253	0.018	-0.28	-0.262	-0.274	0.118	-0.241	0.285	0.18	-0.232	0.081	0.008	0.013	0	-0.206	0.263	0.088	-0.131	-0.033	-0.174	-0.018
5	-0.099	0.046	-0.06	-0.034	0.005	0.072	-0.09	0.261	-0.106	0.068	-0.069	-0.022	0.017	0.041	0.138	0.233	-0.042	-0.111	0.069	-0.186	0.086	0.125	0.021	-0.009	0.041	-0.191	-0.315	0.148	-0.024	0.018	-0.039	0.033	-0.173	0.039	0.046	0.073	0.025	-0.109	-0.037	0.103	0.213	-0.162	0.228	-0.107	0.156	-0.071	-0.118	0.096	-0.082
5	-0.191	0.035	-0.102	0.074	0.008	-0.05	-0.181	0.048	-0.045	0.12	-0.115	0.049	0.128	0.107	-0.113	-0.068	-0.009	-0.244	0.078	-0.159	0.037	0.026	-0.04	0.027	0.017	0.573	-0.108	0.027	0.038	0.013	-0.085	0.177	-0.189	-0.014	-0.136	-0.016	0.016	-0.029	0.064	-0.189	-0.072	-0.1	-0.275	-0.076	0.019	-0.023	-0.04	0.123	-0.069
5	-0.688	0.388	-0.063	-0.005	-0.023	0.104	-0.055	0.237	-0.179	-0.076	-0.188	0.205	0.093	0.128	0.085	0.075	-0.015	0.007	0.24	-0.264	0.163	0.202	0.048	0.138	0.055	-0.008	-0.311	0.009	0.004	0.027	0.105	0.016	-0.233	0.087	0.111	0.192	-0.093	-0.063	-0.044	-0.188	-0.138	-0.032	-0.008	-0.171	0.152	-0.102	-0.202	0.116	-0.061
5	-0.587	0.264	-0.023	-0.072	-0.006	0.172	-0.022	0.184	-0.247	0.061	-0.167	0.113	0.039	0.109	0.052	0.09	-0.032	0.072	0.122	-0.157	0.14	0.197	0.16	0.061	0.127	-0.028	-0.335	0.007	-0.054	0.001	0.224	0.17	-0.299	0.155	0.108	0.118	-0.164	-0.042	-0.113	-0.195	-0.116	-0.066	-0.037	-0.222	0.076	-0.086	-0.091	0.146	-0.041
5	-0.198	0.133	-0.086	0.024	0.003	0.024	-0.056	0.317	-0.109	-0.139	-0.109	0.042	-0.052	-0.169	0.032	0.21	-0.034	-0.242	0.2	-0.176	-0.023	0.134	-0.003	0.048	-0.028	-0.28	-0.243	0.09	-0.091	-0.065	-0.01	-0.164	-0.313	0.159	0.063	0.207	-0.207	-0.018	0.013	-0.087	-0.09	-0.097	0.109	-0.067	0.062	0.007	-0.229	0.05	0.013
5	-0.176	-0.136	0.113	0.036	-0.024	0.063	-0.243	0.074	-0.032	0.201	-0.122	0.065	0.084	-0.034	0.011	0.11	-0.095	-0.153	-0.053	-0.098	0.04	0.09	0.083	0.05	0.057	0.457	-0.408	0.15	0.109	0.003	-0.174	0.126	-0.175	0.071	-0.229	-0.019	-0.085	-0.046	0.03	-0.199	-0.022	-0.107	-0.085	-0.012	0.03	-0.094	-0.011	0.078	-0.008
5	-0.358	0.337	-0.069	0.073	-0.004	0.195	-0.027	0.265	-0.151	-0.015	-0.028	0.112	0.06	-0.089	-0.066	0.106	-0.079	-0.056	0.207	-0.197	0.06	0.125	0.059	-0.021	0.073	-0.264	-0.07	0.148	-0.111	0.034	0.005	-0.177	-0.084	0.049	0.198	0.213	-0.155	-0.037	-0.03	-0.135	-0.214	-0.066	0.078	-0.099	0.181	-0.065	-0.061	0.054	-0.032
5	0.102	0.071	-0.041	0.045	0.047	-0.05	-0.123	-0.304	0.181	0.243	0.024	0.006	0.046	-0.006	-0.1	0.031	-0.063	0.031	0.181	-0.071	-0.081	0.032	0.066	0.034	-0.023	0.095	-0.224	0.062	-0.19	0.05	-0.148	0.061	-0.07	0.132	-0.187	-0.056	-0.125	-0.064	-0.178	-0.013	0.035	-0.053	-0.092	-0.079	-0.006	-0.047	-0.028	0.103	-0.124
5	-0.122	0.065	0.006	-0.024	0.001	0.143	0.119	0.27	-0.192	0.092	-0.037	-0.047	0.07	-0.063	-0.056	-0.025	0.029	0.029	0.139	-0.086	0.05	0.233	-0.035	0	-0.043	-0.312	-0.29	0.1	-0.151	-0.009	-0.082	0.058	-0.177	0.101	0.156	0.181	-0.157	0.002	-0.121	-0.157	0.06	-0.15	0.103	-0.315	0.048	0.035	-0.224	0.133	-0.05
5	-0.066	0.224	-0.072	0.119	-0.017	-0.194	-0.001	0.034	-0.143	-0.062	-0.094	0.072	0.109	0.22	-0.05	-0.108	0.161	-0.283	0.225	-0.318	0.02	0.164	-0.127	0.143	-0.015	0.23	-0.277	0.016	-0.088	-0.041	-0.282	-0.171	-0.526	0.151	0.179	0.113	-0.308	0.036	0.076	-0.228	-0.171	-0.02	0.065	-0.181	0.064	-0.11	-0.234	0.191	-0.147
5	-0.066	-0.259	-0.164	-0.097	-0.039	0.237	-0.065	0.183	0.009	-0.083	-0.181	-0.287	0.052	-0.2	0.118	0.075	0.058	-0.225	-0.129	-0.208	0.109	0.115	0.094	0.08	0.082	-0.126	-0.285	-0.052	-0.064	0.028	0.04	-0.161	-0.043	0.111	0.228	0.064	-0.163	-0.003	-0.006	-0.112	-0.119	-0.014	0.085	-0.176	0.143	-0.017	-0.172	0.102	-0.042
5	0.006	-0.181	-0.108	-0.008	-0.006	0.378	-0.009	0.138	-0.018	0.006	-0.126	-0.193	0.097	-0.272	0.093	0.003	-0.015	0.019	-0.039	-0.099	0.068	0.197	0.098	0.107	-0.028	-0.037	-0.152	-0.012	-0.027	0.005	0.159	0.032	-0.002	-0.091	0.113	-0.054	-0.105	-0.008	-0.079	-0.085	0.004	-0.061	0.058	-0.132	0.041	-0.024	-0.125	0.121	-0.069
5	-0.139	-0.142	-0.062	-0.013	-0.024	0.535	0.017	0.15	0.015	-0.047	-0.155	-0.15	0.108	-0.282	0.143	0.025	0.024	0.022	-0.062	-0.086	0.093	0.207	0.105	0.082	-0.012	-0.044	-0.224	0.012	-0.03	0.034	0.148	-0.047	0.007	-0.027	0.053	-0.01	-0.125	0.005	0.089	-0.133	0.041	-0.076	-0.012	-0.167	0.09	-0.023	-0.113	0.101	-0.071
5	-0.287	0.107	-0.111	0.09	-0.012	0.415	-0.122	0.31	-0.197	-0.005	-0.081	0.068	0.049	0.063	0.167	0.146	-0.032	-0.148	0.103	-0.16	0.098	0.149	0.086	0.068	0.044	-0.167	-0.013	-0.027	-0.03	-0.009	-0.136	-0.15	-0.41	0.098	-0.02	0.118	0.022	-0.164	0.082	-0.284	-0.223	-0.076	0.125	-0.058	0.036	-0.112	-0.225	0.185	-0.092
5	-0.347	0.032	0.004	-0.052	0.026	0.017	-0.204	0.243	-0.117	0.037	-0.064	-0.142	0.137	0.068	-0.174	-0.096	0.017	0.151	0.061	-0.088	0.093	0.08	0.023	0.032	0.051	0.186	0.12	0.056	0.149	0	0.083	0.094	-0.385	0.034	-0.13	-0.193	0.192	-0.099	-0.043	-0.094	0	-0.104	-0.28	0.132	-0.134	-0.078	0.04	0.068	0.031
5	-0.443	0.117	-0.103	-0.054	-0.076	-0.101	-0.199	0.185	-0.194	0.125	0.072	-0.008	0.03	-0.089	-0.031	0.046	0.024	0.209	0.096	-0.055	0.127	0.115	0.035	0.076	0.058	0.035	0.045	0.108	0.012	-0.028	0.005	0.309	-0.246	0.067	-0.131	0.036	0.093	-0.088	0.049	-0.182	-0.039	-0.089	-0.147	0.048	0.024	-0.115	-0.137	0.042	-0.031
5	-0.501	0.031	-0.008	0.03	-0.015	-0.079	-0.147	0.2	-0.207	0.108	-0.038	-0.081	0.055	0.01	-0.064	0.023	-0.012	0.141	0.122	-0.196	0.037	0.083	-0.042	0.082	0.062	-0.021	-0.179	0.145	0.018	-0.014	0.053	0.204	-0.17	-0.073	-0.109	-0.042	-0.108	-0.009	-0.048	-0.117	-0.062	-0.109	-0.225	-0.026	-0.113	-0.051	-0.005	0.055	0.007
5	-0.131	-0.067	0.12	-0.072	-0.011	0.078	-0.077	0.313	-0.218	0.127	-0.135	-0.197	0.086	-0.042	0.037	0.161	-0.043	0.193	0.062	-0.198	0.062	0.12	-0.014	0.002	0.07	-0.026	0.122	0.114	0.269	0.002	0.16	0.041	-0.112	0.039	-0.039	0.028	0.114	-0.019	-0.166	-0.051	-0.002	-0.067	-0.285	0.185	-0.088	-0.073	0.066	0.005	0.037
5	-0.025	0.007	-0.014	-0.009	-0.056	0.194	0.07	0.087	-0.13	-0.122	-0.054	0.099	-0.015	-0.034	0.029	0.02	0.037	-0.147	-0.024	-0.028	0.071	0.077	0.039	0.076	0.021	0.371	-0.05	0.09	0.061	-0.024	0.053	-0.11	-0.161	0.116	-0.147	0.02	-0.065	0.049	0.229	0.146	0.042	-0.104	-0.042	-0.112	0.123	-0.029	-0.043	0.144	-0.037
5	-0.047	-0.008	0.077	0.087	-0.008	0.16	0.109	0.084	-0.209	-0.082	-0.008	0.077	0.044	0.018	0.071	0.103	-0.003	-0.165	0.068	-0.161	0.118	0.161	-0.034	0.139	-0.067	0.247	0.084	0.043	0.01	-0.043	0.022	-0.16	-0.077	0.006	-0.096	0.042	0.029	0.043	0.064	-0.031	0.035	-0.061	-0.152	-0.043	0.082	0.042	-0.05	0.17	-0.052
5	-0.113	0.005	0.085	0.023	-0.049	0.006	0.105	0.025	-0.186	-0.096	-0.081	0.078	0.015	-0.084	-0.103	0.068	0.02	-0.034	0.021	-0.081	0.08	0.153	0.009	0.073	0.018	0.166	-0.038	0.111	0.013	-0.027	-0.066	-0.095	-0.181	0.049	0.039	0.044	-0.012	0.097	0.068	-0.019	0.064	-0.135	0.027	-0.084	0.069	0.007	-0.125	0.125	-0.059
5	-0.148	0.223	-0.121	0.068	-0.039	0.194	-0.144	0.183	-0.195	-0.102	-0.055	0.159	0.008	-0.007	-0.14	0.039	-0.035	-0.044	0.141	-0.205	0.071	0.022	-0.02	-0.046	0.011	0.122	-0.227	0.01	0.054	0.016	0.454	-0.024	0.118	0.014	0.073	0.22	0.01	-0.067	-0.037	-0.115	-0.084	-0.052	0.077	-0.228	0.194	-0.174	-0.122	0.174	-0.035
5	-0.264	0.096	0.002	-0.077	-0.014	-0.178	-0.16	-0.054	-0.331	0.371	-0.221	-0.307	0.359	0.602	-0.049	-0.268	0.23	0.388	0.09	-0.095	0.123	0.231	-0.022	0.128	-0.169	-0.925	0.208	-0.102	-0.053	0.013	-0.67	-0.212	0.211	-0.067	-0.564	0.454	0.01	-0.089	0.243	-0.492	-0.437	0.015	-0.028	0.123	0.29	-0.102	-0.067	0.13	-0.245
5	-0.459	0.218	-0.061	0.062	-0.034	-0.161	-0.071	0.076	-0.135	0.143	0.096	0.009	0.02	-0.118	-0.134	-0.097	-0.02	0.319	0.215	-0.039	0.101	0.183	0.026	0.143	-0.017	0.324	-0.115	0.045	-0.013	-0.008	-0.162	0.177	-0.374	0.177	0.079	0.021	-0.022	0.01	0.06	-0.195	-0.102	-0.048	-0.072	-0.08	0.002	-0.047	-0.011	0.125	0.059
5	-0.498	0.169	-0.013	0.004	-0.008	-0.038	-0.122	0.279	-0.068	0.023	0.007	0.017	0.075	-0.129	0.063	0.048	0.014	0.23	0.173	-0.045	0.075	0.051	0.021	0.033	0.047	0.477	-0.033	0.028	0.158	0.008	-0.051	0.036	-0.465	0.166	-0.007	0.128	-0.106	-0.025	-0.138	-0.195	-0.089	-0.068	-0.077	0.095	0.181	-0.06	0.088	0.047	-0.014
5	-0.254	-0.016	-0.066	0.028	-0.028	0.175	0.05	0.139	-0.005	-0.043	-0.112	0.001	0.077	-0.139	-0.011	0.108	-0.008	-0.144	-0.089	-0.2	0.087	0.144	0.108	0.066	-0.022	0.184	-0.262	0.054	-0.082	0.007	0.04	-0.137	-0.023	0.087	0.033	0.05	-0.166	0.026	0.069	-0.015	0.034	-0.031	-0.036	-0.096	0.091	-0.012	-0.129	0.075	-0.029
5	0.051	0.053	0.032	0.169	-0.059	0.295	-0.147	0.258	-0.186	-0.012	-0.029	0.219	0.043	0.054	-0.056	0.079	-0.046	-0.084	0.169	-0.082	0.075	0.106	0.03	0.051	0.06	-0.313	-0.054	0.015	-0.076	-0.04	0.093	-0.115	-0.208	0.022	-0.086	0.028	-0.053	0.001	-0.065	-0.223	-0.174	-0.031	-0.011	0.032	0.231	0.013	-0.217	0.036	-0.088
5	-0.106	0.153	0.081	0.075	-0.031	-0.143	-0.123	0.117	-0.082	0.146	-0.156	0.223	0.055	0.002	0.096	0.133	-0.009	-0.125	0.163	-0.198	0.092	0.168	-0.045	0.085	0.012	0.024	-0.362	0.084	-0.163	0.005	0.055	0.045	-0.173	0.095	-0.083	0.28	-0.167	-0.085	0.107	-0.156	-0.13	0.002	-0.143	-0.222	0.118	-0.073	-0.06	0.128	-0.03
5	-0.034	-0.086	-0.204	-0.047	-0.005	0.129	-0.247	0.096	-0.086	0.031	-0.069	-0.029	0.036	0.026	-0.151	0.074	0.018	-0.072	-0.099	-0.11	0.047	0.045	0.098	-0.009	0.048	0.194	-0.237	0.11	-0.059	-0.006	-0.092	0.024	-0.363	0.123	0.098	0.189	-0.169	-0.082	-0.171	-0.119	-0.034	-0.082	0.111	-0.069	0.272	-0.002	-0.102	0.023	-0.14
5	-0.038	0.117	-0.144	0.002	-0.037	0.145	-0.406	0.054	-0.094	0.007	-0.226	0.105	0.035	0.133	-0.151	-0.005	0.063	-0.265	0.006	-0.272	0.061	0.058	0.057	0.003	0.104	-0.064	-0.126	0.122	-0.042	0.034	0.107	-0.005	-0.302	0.121	-0.289	0.2	-0.216	-0.202	-0.231	0.066	-0.026	-0.115	-0.24	-0.023	0.285	-0.111	-0.019	-0.02	-0.129
5	0.38	0.099	-0.069	0.094	-0.031	0.039	-0.028	0	-0.067	0.042	-0.043	0.153	0.067	0.151	0.143	0.08	0.04	0.001	0.098	-0.135	0.112	0.07	0.068	-0.011	0.038	0.221	-0.189	0.023	-0.108	0.021	-0.087	0.07	-0.254	0.051	0.063	0.125	-0.212	0.074	0.118	-0.242	-0.235	-0.009	0.18	-0.068	0.262	0	-0.116	0.17	-0.047
5	0.674	0.168	-0.03	0.017	0.003	-0.089	0.082	-0.017	-0.001	0.088	-0.169	0.08	0.113	0.466	0.129	0.133	0.027	-0.076	0.055	-0.241	0.104	0.097	-0.031	0.118	0.016	-0.047	-0.023	-0.01	-0.035	-0.017	-0.004	-0.016	-0.244	0.018	-0.052	0.024	-0.034	0.096	-0.025	-0.119	-0.102	0.029	-0.033	-0.137	0.056	0.048	-0.046	0.106	-0.008
5	-0.11	0.185	-0.161	0.165	0.042	0.113	-0.001	0.069	-0.109	0.209	-0.107	0.106	0.039	0.376	0.051	0.018	0.032	-0.097	0.155	-0.175	0.008	0.213	0.037	0.058	0.02	-0.24	-0.193	-0.033	-0.008	-0.031	0.127	0.018	-0.274	0.036	0.108	0.099	-0.055	-0.019	0.144	-0.265	-0.174	-0.012	0.126	-0.098	0.083	0.01	-0.162	0.125	-0.038
5	-0.211	0.014	-0.085	0.093	-0.012	-0.073	-0.133	0.038	-0.133	-0.126	-0.001	-0.074	0.1	-0.052	-0.084	0.071	-0.056	-0.094	0.209	-0.08	0.098	0.095	-0.043	0.024	0.037	-0.109	-0.055	0.01	0.071	-0.003	-0.022	0.026	-0.185	0.082	0.225	-0.127	-0.044	-0.054	0.198	-0.196	-0.158	-0.043	0.139	-0.004	0.039	-0.086	-0.201	0.081	-0.004
5	-0.102	0.136	-0.092	0.103	-0.039	0.006	-0.077	0.115	-0.159	-0.14	-0.113	-0.029	0.139	-0.112	-0.091	0.051	-0.007	-0.139	0.22	-0.114	0.123	0.191	-0.065	0.006	-0.002	-0.279	-0.027	0.017	0.039	0.002	0.004	-0.033	-0.17	0.048	0.242	0.038	-0.12	-0.072	0.041	-0.186	-0.142	-0.038	0.081	0.044	0.185	-0.1	-0.157	0.04	-0.07
5	-0.404	0.022	0.03	-0.172	-0.044	-0.078	-0.037	-0.033	0.118	0.329	0.191	-0.131	0.119	0.138	-0.307	0.012	-0.035	0.224	0.069	-0.157	0.13	-0.092	0.131	0.05	0.075	-0.118	-0.249	-0.092	-0.141	-0.011	-0.272	0.044	-0.152	-0.165	-0.222	-0.22	-0.067	0.029	-0.065	-0.102	-0.022	-0.016	-0.029	-0.147	0.028	0.078	-0.113	0.083	-0.076
5	-0.229	0.168	-0.042	0.059	0.008	0.073	-0.127	0.071	-0.082	0.004	-0.113	0.112	0.068	0.033	-0.083	0.018	-0.011	0.048	0.153	-0.181	0.096	-0.05	0.013	0.032	0.039	0.314	-0.135	0.068	0.107	-0.002	0.022	0.021	-0.209	0.078	-0.063	-0.011	-0.008	-0.085	0.053	-0.071	-0.12	-0.062	-0.164	-0.072	0.099	-0.073	-0.032	0.062	-0.06
5	0.045	0.02	-0.071	0.09	-0.005	0.016	-0.026	0.057	-0.144	-0.248	-0.072	-0.005	0.036	0.004	0.025	0.051	-0.003	-0.099	0.143	-0.127	0.064	0.106	-0.002	0.012	0.024	-0.079	-0.051	-0.004	0.128	0.053	-0.184	-0.024	-0.308	0.097	-0.06	-0.067	-0.079	-0.026	0.085	-0.109	-0.129	-0.056	-0.119	0.044	0.075	-0.11	-0.037	0.005	-0.004
5	0.208	-0.074	-0.015	-0.1	-0.019	0.219	0.064	-0.099	-0.006	0.219	-0.094	-0.018	0.002	0.173	0.131	0.136	0.003	0.153	-0.101	-0.131	0.083	0.123	0.024	0.143	0.016	0.005	-0.115	0.019	0.039	-0.022	-0.142	0.032	-0.142	-0.081	0.019	0.021	-0.026	-0.037	0.044	-0.211	-0.183	-0.018	0.166	0.049	0.012	-0.017	-0.078	0.136	-0.02
5	0.1	-0.044	-0.043	0.069	0.026	0.227	-0.009	0.008	-0.058	0.079	-0.044	0.037	0.015	0.306	0.031	0.02	0.03	-0.235	-0.036	-0.152	0.002	0.027	-0.027	0.11	-0.061	-0.219	0.044	-0.089	-0.05	-0.03	0.123	0.034	-0.013	-0.051	0.196	0.071	-0.024	0.025	0.015	-0.127	-0.07	0.049	0.193	0.037	0.064	-0.028	-0.219	0.144	0.032
5	0.114	-0.019	-0.044	0.089	0.04	0.128	0.018	-0.031	0.037	0.232	-0.053	0.013	-0.004	0.051	-0.094	0.002	-0.013	0.021	-0.009	-0.18	-0.02	0.095	0.042	0.013	-0.059	0.196	-0.075	0.071	-0.025	-0.008	-0.004	0.134	-0.162	0.022	0.047	0.096	0.052	-0.052	0.007	-0.023	-0.05	-0.074	0.046	0.01	0.03	-0.064	-0.059	0.093	-0.034
5	-0.153	0.1	-0.11	0.059	0.024	0.154	0.048	0.064	0.019	-0.037	-0.15	0.056	0.102	0.088	0.05	0.039	-0.024	-0.177	0.02	-0.306	0.072	0.123	0.08	0.155	-0.044	0.225	-0.107	-0.004	0.053	-0.012	0.222	0.085	-0.097	0.057	-0.129	0.191	0.076	-0.059	0.032	-0.137	-0.077	-0.021	-0.035	-0.147	0.199	-0.081	-0.25	0.214	-0.09
5	-0.037	-0.023	-0.157	-0.072	-0.01	0.089	-0.174	0.039	0.013	0.292	-0.039	-0.023	0.044	-0.099	0.065	0.089	0.021	0.067	-0.022	-0.092	0.048	0.187	-0.001	0.077	0.026	0.186	-0.102	-0.026	-0.006	0.008	0.022	-0.023	-0.22	0.086	-0.064	-0.051	-0.039	-0.018	-0.055	-0.323	-0.205	-0.034	-0.057	-0.029	-0.025	0.001	-0.107	0.203	-0.018
5	0.241	0.08	0.042	-0.091	-0.049	-0.155	-0.047	0.157	-0.198	0.113	-0.098	0.053	0.071	0.063	-0.016	0.091	-0.054	-0.27	0.092	-0.127	-0.012	-0.075	0.072	0.009	0.076	0.25	-0.163	0.171	-0.007	0.036	0.112	0.237	-0.156	-0.013	0.008	0.132	-0.033	-0.016	0.186	0.031	-0.111	-0.037	0.023	-0.229	0.079	-0.031	-0.169	0.047	-0.132
5	-0.249	0.293	-0.146	0.212	0.022	-0.133	-0.096	-0.029	-0.049	0.203	-0.069	0.138	0.057	0.161	-0.042	0.025	-0.041	0.209	0.28	-0.144	0.022	0.068	-0.038	0.106	-0.017	0.093	-0.165	0.054	-0.032	0.013	-0.019	0.216	-0.113	0.09	-0.086	0.084	-0.099	0.04	-0.095	-0.147	0.058	-0.077	-0.066	-0.079	0.007	-0.028	-0.043	0.129	-0.059
5	0.048	0.379	-0.271	0.174	0.008	-0.373	-0.011	-0.308	0.174	0.066	-0.12	0.19	0.064	0.046	-0.063	0.048	-0.018	0.189	0.372	-0.074	0.021	-0.032	-0.025	0.054	0.005	-0.102	0.091	0.151	-0.003	0.016	-0.27	0.126	-0.391	0.138	0.073	0.056	0.031	0.057	0.045	-0.137	0.011	-0.015	-0.093	0.131	0.02	0.014	-0.021	0.115	-0.05
5	-0.54	0.363	-0.045	0.168	-0.077	-0.057	-0.181	0.076	-0.096	0.084	-0.1	0.186	0.009	-0.013	-0.023	0.003	0.026	0.088	0.293	-0.157	0.086	0.178	0.005	0.163	-0.01	0.362	0.011	-0.064	0.033	-0.009	0.163	-0.084	-0.419	0.008	-0.008	-0.016	-0.044	-0.015	0.008	0.053	0.062	-0.062	-0.229	0.023	0.134	-0.045	0.032	0.091	0.001
5	-0.378	0.237	-0.03	0.089	-0.065	0.11	-0.082	0.14	-0.165	0.007	-0.095	0.07	0.019	-0.059	-0.073	0.036	-0.016	0.064	0.107	-0.199	0.081	0.152	0.038	0.078	0.024	0.349	-0.087	-0.081	0.079	0.012	0.177	-0.123	-0.36	0.124	-0.001	0.155	-0.03	-0.001	0.037	-0.024	0.038	-0.061	-0.126	0.119	0.152	-0.043	-0.001	0.053	0.024
5	-0.562	0.429	-0.087	0.243	-0.012	-0.043	-0.06	0.058	-0.223	0.058	-0.132	0.16	0.07	0.008	-0.085	0.036	-0.042	0.013	0.249	-0.184	0.032	0.144	0.042	0.115	-0.018	0.186	-0.002	-0.09	0.092	-0.037	0.056	0.006	-0.377	0.003	0.05	-0.031	-0.041	0.036	0.134	-0.129	-0.137	0.033	-0.143	0.07	0.057	-0.005	-0.018	0.072	-0.041
5	-0.115	0.154	0.027	0.023	-0.074	-0.005	0.047	-0.012	-0.169	0.319	0.035	-0.02	0.068	0.081	-0.148	-0.069	-0.021	0.286	0.205	-0.033	0.113	0.027	0.086	0.071	0.118	0.248	0.057	-0.063	0.077	-0.031	0.167	0.049	-0.193	-0.082	0.062	-0.136	0.013	-0.047	-0.004	-0.111	-0.182	-0.032	-0.127	0.008	0.003	-0.054	0.011	0.156	-0.019
5	-0.221	0.071	-0.055	0.021	-0.018	-0.075	0.182	-0.025	-0.212	-0.032	-0.082	-0.043	0.139	0.004	-0.045	0.005	0.054	0.173	0.034	-0.166	0.109	0.099	0.031	0.082	0.016	-0.069	-0.29	0.005	-0.099	-0.014	0.038	0.016	-0.246	0.139	0.135	0.188	-0.153	-0.02	-0.036	-0.144	-0.127	-0.077	-0.008	-0.098	0.085	-0.022	0.006	0.083	-0.061
5	-0.683	0.236	-0.146	0.082	-0.038	0.147	-0.182	0.279	-0.137	0.133	0.12	0.011	0.095	-0.064	0.047	0.007	0.008	0.157	0.208	-0.037	0.076	0.229	-0.098	0.186	-0.022	-0.035	0.019	0	0.001	-0.027	-0.074	0.243	-0.505	0.057	0.24	0.026	0	-0.003	-0.04	-0.004	-0.099	-0.051	-0.023	-0.032	-0.055	-0.011	-0.165	0.044	0.044
5	0.119	0.17	-0.175	0.086	-0.014	0.034	-0.233	-0.108	-0.01	-0.124	0.054	-0.031	0.143	0.1	-0.091	-0.047	0.11	-0.138	0.131	-0.028	0.13	0.179	-0.036	0.073	-0.073	0.316	-0.206	0.053	-0.051	0.007	-0.145	-0.106	-0.373	0.059	-0.153	0.392	-0.183	0.013	0.074	-0.142	-0.16	-0.002	-0.104	-0.169	0.241	-0.07	-0.21	0.048	-0.117
5	0.025	0.068	0.043	0.009	0.008	0.07	-0.211	0.108	-0.054	0.051	-0.044	0.098	0.062	0.205	-0.022	0.098	-0.092	-0.198	0.019	-0.178	-0.002	0.039	0.092	0.094	0.05	-0.002	-0.21	-0.042	-0.188	-0.04	0.049	-0.198	0.056	0.097	0.08	0.181	-0.214	0.122	-0.033	-0.054	0.012	-0.034	0.026	-0.204	0.148	0.088	-0.189	0.025	-0.144
5	-0.549	0.077	-0.074	0.063	-0.051	-0.068	-0.064	-0.042	-0.109	0.038	-0.158	-0.007	0.153	-0.038	-0.069	0.116	-0.024	0.17	0.077	-0.189	0.162	0.043	0.005	0.094	0.026	0.404	-0.314	-0.004	0.058	-0.03	0.017	-0.102	-0.31	0.122	-0.01	-0.072	-0.138	0.025	0.075	-0.132	-0.015	0.04	-0.192	-0.144	0.058	-0.035	-0.063	0.087	-0.027
5	-0.343	0.204	-0.128	0.115	-0.072	-0.197	-0.098	-0.086	-0.096	0.058	-0.261	0.153	0.115	-0.043	0.008	0.133	0.042	0.123	0.11	-0.307	0.111	0.038	0.073	0.151	0.037	0.147	-0.052	0.089	0.014	0.035	0.263	-0.119	-0.204	0.065	-0.128	-0.109	-0.044	-0.022	0.196	-0.099	0.002	-0.037	-0.306	-0.117	0.075	-0.087	-0.098	0.105	-0.095
5	-0.265	0.227	-0.001	0.104	-0.038	-0.174	-0.104	-0.149	-0.092	-0.091	-0.113	0.051	0.101	-0.038	-0.069	0.121	0.034	0.007	0.236	-0.184	0.145	0.148	-0.057	0.071	-0.016	0.204	-0.063	0.112	0.104	0.02	-0.001	-0.047	-0.29	0.008	0.004	-0.122	-0.028	0.051	-0.105	-0.042	0.045	0.008	-0.121	-0.061	-0.066	-0.027	-0.061	0.103	-0.058
5	-0.164	0.159	-0.073	0.141	-0.05	-0.163	-0.077	-0.059	-0.137	0.072	-0.103	0.04	0.055	0.028	-0.113	-0.058	0.109	0.029	0.152	-0.189	0.091	0.059	0.026	0.115	0.067	0.112	-0.149	0.006	0.147	0.014	-0.024	-0.063	-0.236	0.023	0.118	-0.108	-0.01	0.056	0.042	-0.121	-0.082	0	-0.172	-0.047	-0.091	-0.013	-0.013	0.084	-0.062
5	-0.348	0.256	-0.147	0.154	-0.038	0.014	-0.167	-0.005	-0.161	-0.019	-0.076	0.175	-0.014	-0.074	-0.053	0.052	0.038	-0.089	0.043	-0.139	0.087	0.089	0.1	0.028	0.035	0.107	-0.113	0.145	0.114	0.043	-0.116	0.042	-0.263	-0.025	-0.137	-0.158	-0.012	0.072	0.021	-0.106	-0.067	0.002	-0.278	-0.045	-0.071	0.019	-0.008	-0.011	-0.108
5	0.283	0.232	-0.096	-0.035	-0.003	0.18	0.055	0.062	-0.16	0.057	0.072	-0.023	0.072	0.277	-0.138	-0.13	-0.028	-0.102	0.169	-0.056	0.063	0.076	0.094	0.035	0.009	0.28	-0.2	0.119	-0.016	0.062	0.034	0.248	-0.283	0.232	-0.014	0.22	-0.086	-0.027	0.18	-0.25	-0.262	0.028	0.097	-0.275	0.138	-0.074	-0.07	0.155	0.002
5	-0.086	0.208	-0.14	0.15	0.064	-0.131	0.069	-0.083	0.022	-0.013	0.018	0.107	0.047	0.166	-0.039	-0.054	-0.02	-0.109	0.104	-0.08	0.059	0.264	0.014	0.076	0.008	-0.078	-0.288	0.078	-0.06	0.001	-0.094	0.057	-0.174	0.179	0.136	0.088	-0.306	-0.002	0.007	-0.076	-0.092	-0.026	0.147	-0.121	0.113	-0.051	-0.072	0.107	-0.068
5	0.172	0.228	-0.126	0.15	0.059	-0.094	0.006	-0.148	0.052	-0.004	-0.071	0.078	0.117	0.229	0.065	0.01	0.02	-0.111	0.137	-0.136	0.027	0.127	-0.055	0.095	-0.037	-0.197	-0.342	0.021	-0.161	0.009	0.003	0.013	-0.057	0.043	0.111	0.087	-0.303	-0.018	-0.189	-0.153	-0.04	-0.034	0.037	-0.137	0.062	-0.05	-0.107	0.175	-0.069
5	-0.102	0.033	-0.064	0.04	-0.045	0.051	0.02	0.002	0.003	0.005	-0.118	0.026	0.043	0.053	0.058	0.099	0.061	0.114	0.088	-0.151	0.054	0.109	-0.056	0.113	0.005	-0.258	-0.139	0.11	-0.079	-0.054	-0.158	-0.099	-0.056	0.111	-0.03	-0.076	-0.013	0.012	-0.185	-0.093	-0.01	-0.009	0.121	-0.035	0.032	-0.03	-0.179	0.092	-0.051
5	-0.301	0.308	-0.089	0.012	0.025	-0.15	-0.049	0.046	-0.195	0.206	0	-0.022	0.125	-0.032	0.094	0.108	0.051	0.188	0.237	-0.103	0.107	0.127	-0.076	0.05	0.048	-0.132	-0.402	-0.041	-0.204	-0.019	-0.091	-0.279	-0.246	0.176	0.43	0.221	-0.267	-0.032	0.129	-0.175	-0.048	0.005	0.304	-0.295	0.125	-0.013	-0.224	0.179	0.029
5	-0.054	0.148	-0.052	0.072	-0.035	-0.113	-0.122	-0.059	-0.137	-0.169	-0.17	0.108	0.113	0.036	-0.082	0.008	-0.034	-0.101	0.135	-0.273	0.099	0.1	-0.051	0.071	-0.012	0.135	-0.104	0.107	0.062	0.01	-0.041	0.097	-0.3	0.125	0.08	0.044	-0.005	-0.182	-0.136	0.007	0.03	-0.045	-0.059	-0.13	0.001	-0.154	-0.018	0.097	0.007
5	0.009	0.158	-0.038	-0.041	-0.041	-0.14	0.097	-0.056	0.006	-0.225	-0.027	0.007	0.067	0.13	-0.005	-0.012	0.071	-0.076	0.21	-0.245	0.08	-0.046	-0.114	0.079	0.021	0.489	-0.235	0.065	0.114	0.04	-0.314	0.104	-0.609	0.082	-0.073	-0.089	-0.034	-0.138	-0.101	-0.052	-0.051	-0.08	-0.258	-0.115	-0.08	-0.129	-0.015	0.026	0.034
5	-0.091	0.089	-0.089	0.138	-0.067	-0.129	0.057	-0.09	-0.061	-0.238	0.038	0.045	0.059	0.126	-0.064	-0.006	0.044	-0.15	0.303	-0.113	0.086	-0.012	-0.084	0.121	-0.046	0.489	-0.276	0.028	0.004	0.03	-0.277	0.13	-0.284	-0.008	0.047	-0.003	-0.126	-0.177	-0.05	-0.051	-0.04	-0.047	-0.059	-0.089	0.007	-0.134	0.039	0.028	0.033
5	0.056	0.099	-0.133	0.033	-0.03	-0.035	-0.076	-0.011	-0.139	-0.034	-0.039	0.049	0.089	0.136	-0.182	-0.018	-0.057	0.127	0.184	-0.19	0.136	0.048	0.053	0.111	0.052	0.298	-0.251	0.032	0.058	0.026	0.018	0.054	-0.391	0.153	-0.126	-0.025	-0.013	-0.171	-0.28	-0.179	-0.133	-0.021	-0.118	-0.203	0.1	-0.117	-0.019	0.152	-0.013
5	0.183	0.099	-0.027	0.108	0.067	-0.075	-0.079	-0.347	0.246	0.078	-0.043	-0.004	0.009	-0.138	0.006	0.05	-0.095	-0.092	0.214	-0.011	-0.118	0.126	0.091	0.021	-0.005	0.369	-0.165	0.124	-0.109	0.039	-0.003	0.043	-0.182	0.125	-0.098	0.1	-0.037	-0.022	-0.166	-0.117	-0.063	-0.019	-0.054	-0.135	0.101	-0.018	-0.021	0.132	-0.174
5	-0.077	0.267	-0.146	-0.043	-0.02	0.175	0.026	0.308	-0.19	0.18	-0.043	0.073	0.122	0.149	-0.088	0.076	0.009	0.091	0.215	-0.183	0.131	0.039	-0.016	0.144	0.136	0.522	-0.159	0.058	0.155	0.036	-0.129	-0.043	-0.294	0.074	-0.095	-0.006	-0.035	-0.175	-0.01	-0.189	-0.179	-0.073	-0.189	-0.13	0.098	-0.176	-0.052	0.086	-0.095
5	-0.095	0.02	-0.136	0.027	-0.022	-0.156	-0.171	0.075	-0.198	0.305	-0.021	0.041	0.13	-0.035	-0.223	0.055	-0.083	0.096	0.195	-0.124	0.155	0.103	-0.02	0.157	0.022	0.17	-0.219	-0.169	-0.027	0.003	-0.336	-0.161	-0.617	0.2	-0.107	-0.228	-0.224	0.04	-0.304	-0.173	-0.081	-0.089	0.07	-0.027	0.003	-0.024	-0.18	0.052	-0.052
5	-0.029	0.063	-0.018	-0.083	-0.058	0.045	0.102	-0.014	-0.026	0.074	0.006	-0.02	-0.003	-0.006	-0.219	0.052	-0.087	-0.03	0.082	-0.185	0.08	-0.063	0.142	0.078	0.079	-0.289	-0.113	-0.133	-0.096	0.026	-0.255	0.015	-0.265	0.021	-0.134	-0.155	-0.032	0.034	-0.05	-0.166	-0.006	0.005	-0.099	-0.156	0.001	0	-0.182	0.072	-0.077
5	0.063	0.084	0.027	0.077	-0.016	-0.168	0.016	0.089	-0.207	0.011	-0.09	0.122	0.078	-0.077	-0.029	-0.005	-0.085	-0.139	0.137	-0.187	0.005	-0.044	-0.091	0.004	-0.015	0.318	-0.218	0.092	-0.094	-0.001	0.025	0.328	-0.266	0.099	0.008	0.268	-0.132	-0.001	0.161	-0.145	-0.292	0.034	-0.031	-0.253	0.096	-0.037	-0.199	0.084	-0.082
5	-0.242	0.187	-0.14	0.122	-0.049	0.095	-0.098	0.135	0.034	-0.105	-0.097	0.036	0.028	0.134	0.024	-0.015	0.05	-0.298	0.134	-0.222	-0.017	0.161	-0.014	0.062	-0.004	0.216	-0.228	0.022	-0.12	0.009	-0.072	-0.071	-0.201	0.022	-0.008	0.094	-0.235	0.009	-0.075	-0.08	-0.099	-0.018	-0.435	-0.114	0.112	-0.031	-0.018	0.134	-0.061
5	-0.154	0.234	-0.138	0.137	-0.034	-0.016	-0.113	0.063	0.024	0.053	-0.137	0.067	0.025	0.14	-0.01	-0.009	0.059	-0.202	0.144	-0.205	-0.037	0.129	-0.011	0.036	0.004	0.208	-0.168	-0.012	-0.08	0.017	-0.029	-0.042	-0.034	-0.021	0.115	0.146	-0.118	-0.089	-0.036	-0.085	-0.121	-0.046	-0.297	-0.119	0.151	-0.053	-0.017	0.151	-0.054
5	-0.312	0.186	-0.076	0.101	-0.055	0.098	-0.197	0.115	-0.024	0.067	-0.07	0.032	0.057	0.015	0.085	0.034	-0.007	-0.149	0.119	-0.169	-0.013	0.101	-0.009	0.033	0.022	-0.016	-0.015	0.077	0.016	0.014	-0.283	-0.279	-0.192	-0.072	-0.194	0.103	-0.028	-0.093	0.017	-0.159	-0.132	-0.081	-0.401	-0.029	0.147	-0.095	-0.072	0.15	-0.061
5	-0.056	0.27	-0.163	0.112	-0.051	0.059	-0.18	0.039	-0.056	0.082	-0.024	0.101	0.027	0.057	-0.009	0.042	0	-0.06	0.175	-0.199	0.038	0.069	-0.008	0.032	0.032	0.114	-0.204	-0.042	-0.143	0.011	-0.124	-0.19	-0.065	-0.052	0.023	0.109	-0.124	-0.036	-0.108	-0.116	-0.019	-0.109	-0.155	-0.173	0.188	-0.014	-0.052	0.163	-0.023
5	-0.767	0.157	-0.134	0.068	-0.056	0.074	-0.144	0.242	-0.224	0.102	-0.071	0.025	0.125	-0.149	0.099	0.138	0.017	0.173	0.115	-0.198	0.171	0.137	-0.013	0.196	0.002	-0.159	-0.018	-0.005	0.024	0.011	0.147	-0.04	-0.036	0.2	-0.119	-0.016	-0.048	0.054	-0.312	-0.165	0.095	-0.046	-0.225	0.034	-0.041	-0.001	-0.019	0.105	0.013
5	0.048	0.103	-0.045	-0.022	0.02	-0.058	0.008	0.062	-0.104	-0.086	-0.148	0.019	0.058	-0.008	0.001	0.086	-0.032	-0.053	0.114	-0.229	0.083	0.078	0.037	0.037	-0.046	0.468	-0.063	-0.001	-0.137	-0.061	0.039	0.126	-0.301	0.137	-0.268	0.198	-0.076	-0.029	0.162	-0.012	-0.142	0.033	-0.086	-0.122	0.025	0.034	-0.015	0.109	0.02
5	-0.226	-0.044	-0.171	0.048	0.042	0.004	-0.048	0.184	-0.075	0.133	-0.1	0.057	0.081	-0.14	0.201	0.248	-0.061	0.206	0.1	-0.205	0.04	0.066	-0.046	0.13	-0.034	0.081	-0.209	0.136	-0.068	-0.004	0.154	0.026	0.049	0.021	-0.197	0.117	-0.145	-0.026	0.289	-0.096	-0.151	-0.03	-0.061	-0.082	0.088	-0.027	-0.187	0.128	-0.075
5	0.167	0.246	-0.012	0.214	-0.01	0.069	0.157	-0.003	-0.136	0.062	-0.162	0.112	0.12	0.053	0.03	-0.075	0.013	-0.061	0.229	-0.221	0.07	0.082	-0.032	0.129	-0.068	0.414	-0.211	0.022	0.153	0.056	-0.07	0.011	-0.307	0.052	0.155	0.224	-0.21	-0.064	-0.141	-0.246	-0.223	-0.054	-0.183	-0.032	0.155	-0.147	0.037	0.034	0.015
5	0.271	0.272	0.037	0.053	-0.148	-0.247	-0.049	-0.335	0.229	0.027	-0.182	-0.022	0.161	-0.061	-0.41	-0.068	0.052	-0.01	0.224	-0.024	-0.058	0.176	0.18	0.118	-0.011	-0.102	0.053	0.485	-0.156	0.303	-0.154	-0.008	-0.17	0.103	-0.169	-0.171	-0.035	0.035	-0.062	-0.269	0.054	-0.306	-0.088	-0.097	0.003	-0.035	-0.132	0.152	-0.38
5	0.004	0.268	-0.029	0.133	0.017	0.051	0.026	-0.302	0.056	0.038	0.078	0.072	0.016	-0.125	-0.101	-0.005	-0.105	-0.067	0.359	-0.032	-0.057	0.072	0.077	0.055	-0.025	0.044	-0.224	0.042	-0.161	0.056	-0.002	-0.089	-0.063	0.153	-0.185	-0.017	-0.095	-0.018	-0.066	-0.173	-0.021	0.011	-0.12	-0.131	0.097	-0.056	-0.103	0.155	-0.117
5	0.42	0.072	-0.114	0.047	-0.036	-0.341	0.143	0	-0.043	-0.21	-0.242	0.024	0.037	0.136	0.057	0.15	0.057	-0.206	0.115	-0.316	-0.014	-0.007	0.191	0.16	0.174	0.239	0.133	0.026	0.081	-0.039	-0.083	0.236	-0.145	0.058	-0.428	0.007	0.062	0.003	0.041	-0.117	-0.088	0.014	-0.281	0.021	0.011	-0.016	-0.123	0.169	-0.135
5	0.07	0.142	-0.147	-0.058	-0.059	0.086	0.038	0.162	-0.057	0.126	-0.003	-0.068	0.076	0.199	-0.231	-0.016	-0.047	-0.011	0.074	-0.122	0.023	-0.023	0.103	0.089	0.085	-0.037	-0.142	0.023	-0.232	0.03	-0.049	-0.116	-0.269	0.161	-0.014	-0.265	-0.181	0.042	0.205	-0.141	-0.049	-0.01	-0.209	-0.18	-0.105	-0.045	-0.125	0.163	-0.105
5	-0.359	0.297	-0.052	0.208	-0.058	-0.011	-0.348	0.044	-0.018	0.152	-0.038	0.091	-0.023	-0.11	0.026	0.006	0.05	0.118	0.157	-0.148	0.051	0.069	0.025	0.019	0.015	0.387	-0.133	-0.015	0.078	0.014	-0.071	0.194	-0.471	0.087	-0.092	-0.05	-0.045	-0.039	0.134	-0.064	-0.068	-0.024	-0.228	-0.164	-0.045	-0.057	-0.1	0.146	-0.006
5	0.202	0.302	-0.009	0.059	-0.075	-0.084	0.151	-0.014	-0.14	0.092	-0.326	0.073	0.121	0.054	-0.015	-0.021	-0.006	0.057	0.33	-0.254	0.15	0.044	0.043	0.102	0.171	0.06	-0.237	0.049	0.034	0.033	-0.11	-0.093	-0.135	0.252	0.167	0.051	-0.199	-0.046	-0.226	-0.238	-0.178	-0.076	-0.097	-0.054	0.13	-0.154	0.1	0.076	-0.04
5	-0.327	0.183	-0.108	0.018	0.045	0.141	0.054	0.129	-0.117	0.241	-0.005	0.002	0.12	0.061	-0.132	-0.006	-0.068	0.3	0.123	-0.145	0.047	0.053	-0.022	0.111	-0.015	0.047	-0.163	-0.13	-0.039	0.016	-0.185	-0.187	-0.374	0.227	-0.084	0.056	0.058	-0.063	-0.111	-0.129	-0.262	0.053	-0.021	-0.128	0.077	-0.087	-0.045	0.143	-0.059
5	-0.381	0.339	-0.014	0.095	-0.027	-0.044	-0.13	0.033	-0.087	0.19	-0.187	0.104	0.109	0.235	0.005	0.048	-0.025	0.178	0.277	-0.238	0.126	0.019	0.029	0.077	0.036	0.235	-0.28	0.033	0.079	0.082	-0.099	-0.219	-0.162	0.293	0.008	-0.058	-0.115	-0.061	-0.185	-0.111	-0.121	-0.054	-0.117	-0.088	0.035	-0.165	0.107	0.063	-0.074
5	-0.063	0.255	-0.069	0.017	-0.021	-0.129	-0.064	0.018	-0.133	0.158	-0.107	0.056	0.091	0.179	0	0.052	-0.121	0.21	0.271	-0.153	0.117	-0.032	-0.07	0.073	-0.002	0.081	-0.304	0.089	0.114	0.061	-0.009	-0.223	-0.084	0.165	0.087	0.029	-0.1	-0.09	0.031	-0.13	-0.119	-0.056	-0.136	-0.069	0.124	-0.118	0.075	0.032	-0.065
5	0.37	0.355	-0.046	0.137	-0.009	0.245	0.233	0.065	0.005	-0.283	-0.031	0.137	0.028	0.075	0.088	0.034	0.088	-0.321	0.035	-0.271	0.077	0.162	0.059	0.113	-0.062	0.05	-0.001	0.094	0.062	0.036	-0.156	-0.132	-0.176	0.071	0.018	0.146	-0.109	-0.044	-0.071	-0.104	-0.097	-0.077	-0.034	-0.026	0.066	-0.074	-0.07	0.127	-0.037
5	-0.483	0.168	0.077	0.011	-0.03	0.052	0.102	0.375	-0.255	-0.012	-0.145	0.063	0.053	0.056	-0.197	-0.027	-0.012	0.21	0	-0.27	0.23	-0.053	0.099	0.049	0.051	-0.04	-0.284	-0.035	0.01	-0.022	-0.131	-0.289	-0.232	0.209	0.309	0.2	-0.108	-0.123	0.02	-0.08	0.02	-0.057	0.274	-0.144	0.245	-0.066	-0.197	0.007	-0.073
5	-0.496	0.224	-0.009	0.076	-0.003	-0.168	0.077	0.214	-0.244	-0.032	-0.094	0.161	-0.043	0.006	-0.117	0.001	-0.011	0.165	0.007	-0.163	0.129	0.1	0.075	0.038	0.047	0.226	-0.126	-0.07	-0.077	0.022	-0.139	-0.28	-0.463	0.214	0.133	0.065	-0.103	-0.091	-0.032	-0.043	0.092	-0.056	0.199	-0.208	0.09	-0.006	-0.084	-0.051	-0.021
5	-0.009	-0.005	-0.127	-0.204	-0.065	0.072	0.023	0.191	-0.036	0.251	0	-0.145	0.101	0.25	-0.249	-0.021	-0.012	0.186	-0.01	-0.164	0.083	0.001	0.122	0.078	0.143	0.174	-0.256	0.113	-0.279	0.018	-0.023	-0.059	-0.131	0.098	-0.126	-0.13	-0.166	0	0.249	-0.206	-0.04	0.019	-0.195	-0.251	-0.002	-0.059	-0.074	0.22	-0.046
5	-0.274	-0.043	-0.058	-0.155	-0.018	0.322	-0.182	0.214	0.105	0.045	-0.153	-0.117	0.088	-0.089	-0.043	0.037	0.006	0.117	-0.166	-0.169	-0.015	0.032	0.22	0.061	0.046	0.399	-0.073	-0.11	-0.107	-0.017	-0.187	0.169	-0.281	0.037	0.085	-0.066	-0.086	0.004	0.069	-0.186	-0.024	0.009	-0.075	-0.068	-0.06	-0.007	-0.148	0.12	-0.05
5	-0.051	0.113	-0.063	0.03	-0.031	0.009	0	0.054	-0.08	-0.128	-0.002	0.026	0.04	0.007	0.04	0.037	0.029	0.028	0.151	-0.056	0.067	0.062	-0.045	0.084	-0.003	0.25	-0.112	0.018	-0.004	0.038	-0.089	-0.04	-0.312	0.033	0.132	0.096	-0.161	-0.039	-0.041	-0.036	-0.024	-0.056	-0.083	-0.003	0.109	-0.061	0.004	0.032	-0.046
5	0.463	0.288	-0.125	0.443	0.008	-0.183	-0.312	-0.338	0.083	-0.399	-0.031	0.41	-0.065	-0.19	-0.006	0.056	-0.014	-0.518	0.33	-0.063	-0.016	0.189	0.011	0.046	-0.012	1.205	0.025	0.02	0.309	0.09	-0.608	0.067	-0.633	0.283	-0.197	0.145	0.25	-0.187	-0.331	0.016	-0.027	-0.07	-0.508	0.156	0.094	-0.207	0.395	-0.076	0.002
5	-0.682	0.024	-0.125	-0.216	-0.04	0.063	-0.094	0.196	-0.082	0.044	-0.087	-0.139	0.146	-0.19	0.018	0.042	-0.005	0.138	-0.086	-0.197	0.141	0.113	0.1	0.153	0.083	0.154	0.011	0.034	0.138	0.015	0.082	0.096	-0.312	0.056	0.2	0.177	0.203	-0.085	0.089	-0.088	-0.102	-0.051	0.027	-0.074	0.024	-0.025	0.022	0.087	-0.017
5	-0.65	0.034	-0.034	-0.124	-0.03	0.2	0.037	0.273	-0.13	0.108	0.131	-0.067	0.126	-0.07	0.055	0.096	0.021	0.066	-0.077	-0.093	0.117	0.048	0.063	0.067	0.062	0.483	-0.132	0.081	0.046	0.008	-0.129	0.082	-0.331	0.066	0.307	0.014	0.053	-0.037	0.126	-0.13	-0.112	-0.066	-0.034	0.025	-0.057	-0.038	0.049	0.051	0.011
5	-0.353	0.264	-0.065	0.106	0.01	0.113	-0.069	0.006	-0.084	0.06	-0.015	0.059	0.05	-0.011	-0.017	-0.051	-0.017	0.137	0.253	-0.084	0.025	0.093	0.025	0.06	-0.009	-0.292	-0.268	0.055	-0.058	-0.026	-0.257	0.014	-0.385	0.04	0.019	0.321	-0.167	-0.032	0.043	-0.322	-0.139	-0.045	0.046	-0.158	0.169	-0.12	-0.28	0.122	-0.135
5	-0.056	-0.132	-0.022	-0.004	-0.034	0.131	0.091	0.07	-0.171	-0.063	-0.16	-0.049	0.01	-0.176	0.086	0.155	-0.011	-0.081	-0.129	-0.208	0.124	0.071	-0.014	0.059	-0.032	0.061	0.067	0.143	-0.04	-0.065	0.068	0.049	-0.034	0.004	0.01	0.183	0.044	0.11	0.272	-0.011	0.006	-0.09	0.031	-0.077	0.193	-0.015	-0.121	0.114	0.065
5	-0.294	0.043	-0.12	-0.031	-0.004	-0.027	-0.298	-0.049	-0.073	0.224	-0.068	-0.152	0.187	-0.185	-0.007	0.03	0.047	0.163	0.102	-0.15	0.134	0.161	-0.034	0.11	-0.005	0.298	-0.09	0.033	0.105	-0.024	-0.09	0.167	-0.352	-0.041	-0.213	-0.044	0.087	-0.047	0.044	-0.1	-0.088	-0.116	-0.275	-0.041	-0.121	0.016	0.042	0.066	0.025
5	-0.618	0.159	-0.078	-0.186	-0.003	0.133	-0.156	0.146	-0.107	0.096	0.005	0.009	0.121	-0.126	0.052	0.115	-0.042	0.225	0.015	-0.139	0.134	0.086	0.056	0.11	0.053	0.045	-0.054	0.036	0.093	-0.031	0.11	0.1	-0.195	0.027	0.314	0.106	0.107	-0.061	0.127	-0.156	-0.131	-0.018	0.092	-0.084	-0.046	-0.029	-0.005	0.179	0.022
5	-0.323	0.071	-0.014	-0.052	-0.072	0.083	-0.095	0.366	-0.319	0.154	-0.155	-0.04	0.097	0.045	-0.028	0.078	0.011	-0.028	0.143	-0.242	0.174	0.215	-0.063	0.046	0.044	-0.073	-0.163	0.123	-0.128	0.022	-0.139	-0.148	-0.285	0.13	0.028	0.116	-0.141	-0.047	0.083	-0.091	-0.053	-0.156	-0.086	-0.084	0.04	-0.055	-0.092	0.033	-0.031
5	-0.171	0.247	-0.051	0.085	-0.029	0.054	-0.169	0.012	-0.135	0.205	-0.066	0.139	0.148	0.159	-0.026	0.001	0.021	-0.112	0.136	-0.113	0.101	0.012	-0.056	0.035	-0.063	-0.143	-0.312	0.062	-0.033	0.031	-0.146	-0.107	-0.301	0.073	-0.206	0.26	-0.198	-0.082	0.155	-0.166	-0.211	-0.012	-0.165	-0.216	0.215	-0.108	-0.196	0.066	-0.128
5	0.226	0.135	-0.012	0.02	-0.034	0.178	-0.12	0.015	0.016	-0.031	0.065	0.029	0.104	0.159	0.017	-0.039	0.029	-0.191	0.042	0.06	0.071	0.095	0.045	-0.041	0.021	-0.087	-0.328	0.111	-0.002	0.042	-0.508	0.058	-0.572	0.067	-0.045	0.448	-0.149	-0.088	0.113	-0.03	-0.023	-0.1	-0.12	-0.233	0.132	-0.073	-0.182	0.013	-0.019
5	0.149	-0.01	-0.158	0.043	0.055	0.242	-0.219	0.186	0.031	-0.099	-0.131	0.17	0.063	-0.091	0.114	0.124	-0.006	-0.293	-0.019	-0.228	0.065	0.243	0.054	0.007	-0.056	-0.004	-0.281	0.132	-0.144	0.003	0.427	-0.139	-0.019	0.053	-0.041	0.053	-0.263	0.031	-0.069	-0.063	-0.062	-0.105	-0.002	-0.17	0.194	0.033	-0.174	0.108	-0.16
5	-0.118	0.101	-0.135	0.078	-0.041	-0.015	-0.032	0.173	-0.197	0.052	-0.107	0.083	0.191	-0.081	-0.148	-0.06	0.052	-0.039	0.171	-0.141	0.081	0.075	0.038	0.034	0.072	0.001	-0.185	0.017	-0.017	0.001	-0.107	0.169	-0.388	0.083	0.092	0.107	-0.075	-0.012	-0.058	-0.128	-0.128	-0.091	0.114	-0.13	0.053	-0.074	0.065	0.11	-0.057
5	-0.101	0.03	-0.08	-0.009	0.002	-0.069	-0.129	0.127	-0.15	0.261	-0.014	-0.07	0.086	-0.033	-0.056	-0.023	0.058	0.109	0.085	-0.016	0.037	0.009	-0.024	-0.016	0.025	-0.146	-0.081	-0.048	0.052	-0.019	-0.123	0.094	-0.15	-0.108	-0.156	0.038	-0.032	-0.013	0.053	-0.203	-0.143	-0.045	-0.084	0.007	0.017	-0.049	-0.012	0.1	-0.052
5	0.092	0.056	-0.019	0.025	0.038	0.283	0.022	0.253	-0.223	-0.054	-0.026	0.004	0.069	-0.119	0.027	0.091	-0.025	-0.244	0.177	-0.188	0.066	0.078	-0.014	0.053	0.016	0.31	-0.126	0.054	-0.062	-0.022	-0.133	0.212	-0.084	-0.001	-0.183	0.001	-0.094	0.062	0.005	-0.347	-0.094	-0.036	-0.179	-0.115	0.061	-0.027	-0.075	0.132	-0.12
5	-0.075	0.08	0.055	-0.116	0.045	-0.067	0.229	0.082	-0.176	0.057	-0.093	-0.045	0.097	0.035	-0.059	0.019	-0.048	-0.143	-0.018	-0.221	-0.017	-0.083	-0.059	0.019	-0.015	0.31	-0.099	0.026	-0.133	-0.005	0.125	0.049	0.1	-0.023	0.039	0.175	-0.196	0.043	-0.192	-0.154	-0.116	-0.054	0.021	-0.157	0.143	0.04	-0.124	0.133	-0.107
5	-0.395	0.262	-0.009	0.081	-0.051	0.135	0.033	0.129	-0.166	0.178	-0.062	-0.004	0.047	0.004	-0.069	-0.026	0.036	0.144	0.131	-0.212	0.102	0.047	0.097	0.101	0.082	0.098	-0.182	-0.017	0.067	0.015	0.061	-0.123	-0.378	0.16	-0.04	0.083	-0.059	-0.076	-0.063	-0.135	-0.105	-0.053	-0.124	0.018	0.081	-0.097	-0.051	0.045	-0.108
5	-0.146	-0.056	-0.106	0.084	0.024	-0.151	-0.034	-0.067	-0.058	-0.112	-0.19	-0.078	0.097	-0.169	-0.027	0.017	0.036	-0.025	-0.115	-0.208	0.036	0.187	0.073	0.09	-0.01	0.335	-0.163	-0.114	0.02	0.023	-0.205	-0.2	-0.275	0.063	-0.031	0.116	-0.138	0.047	0.174	-0.207	-0.12	-0.041	-0.141	0.018	0.08	-0.033	-0.082	0.083	-0.02
5	-0.724	0.331	-0.043	-0.092	-0.034	0.078	-0.028	0.059	-0.123	0.067	-0.103	0.005	0.17	0.018	0.093	0.028	0.001	0.248	0.056	-0.225	0.127	0.047	0.033	0.098	0.033	-0.409	-0.006	0.157	-0.212	-0.011	-0.096	0.138	0	0.032	0.217	0.064	-0.029	0.018	0.249	-0.166	-0.1	-0.003	-0.092	-0.158	-0.017	-0.001	-0.103	0.192	-0.007
5	0.086	0.589	-0.008	0.108	0.03	0.014	-0.277	0.206	-0.13	-0.445	0.129	0.381	-0.033	-0.11	0.11	0.065	-0.015	-0.173	0.233	-0.101	0.079	0.292	-0.121	0.003	-0.011	0.538	-0.068	0.099	-0.092	0.026	-0.244	-0.117	-0.098	0.161	-0.183	0.122	-0.223	-0.134	-0.02	-0.018	-0.161	-0.121	0.121	-0.274	0.122	-0.074	-0.029	0.088	-0.084
5	0.069	0.205	-0.057	0.072	0.019	0.049	0.007	-0.223	0.075	0.039	0.03	0.009	0.019	-0.068	-0.189	-0.025	-0.09	0.001	0.29	-0.091	-0.038	0.052	0.035	0.087	-0.001	0.112	-0.166	0.059	-0.142	0.023	0.009	-0.077	-0.151	0.138	-0.214	-0.129	-0.025	-0.013	-0.091	-0.093	0.027	-0.023	-0.187	-0.154	0.062	-0.013	-0.077	0.115	-0.112
5	-0.22	0.134	-0.031	0.102	-0.052	0.148	-0.077	-0.055	-0.092	-0.09	-0.058	0.088	0.029	-0.15	0.115	0.151	-0.014	-0.079	0.018	-0.045	0.088	0.079	0.091	0.072	0.051	-0.332	-0.241	-0.054	-0.121	-0.026	-0.01	-0.043	0.088	0.074	0.055	0.035	-0.173	0.01	-0.048	-0.115	-0.067	-0.066	0.152	-0.044	0.054	-0.021	-0.175	0.07	-0.044
5	0.224	0.018	-0.093	-0.094	0.062	-0.096	-0.261	-0.059	0.062	0.2	-0.002	-0.128	0.099	-0.096	-0.238	0.024	-0.096	0.112	0.022	-0.166	-0.016	0.041	0.056	0.031	-0.038	-0.18	-0.275	-0.009	-0.302	-0.004	0.067	0.025	0.086	-0.063	-0.105	-0.109	-0.205	0.136	0.195	-0.185	-0.088	-0.001	0.067	-0.335	-0.068	0.04	-0.217	0.168	-0.058
5	0.212	0.087	-0.05	-0.063	0.093	-0.064	0.068	-0.136	0.172	0.121	-0.012	-0.061	0.132	-0.044	-0.164	0.06	-0.074	0.182	0.134	-0.165	-0.058	0.106	0.105	0.069	-0.008	-0.172	-0.132	-0.085	-0.216	0.001	0.082	-0.096	0.033	0.07	-0.36	0.097	-0.042	0.014	-0.046	-0.196	-0.036	-0.046	-0.104	-0.126	-0.068	0.015	-0.049	0.11	0.055
5	0.15	0.132	-0.05	0.111	0.045	-0.012	-0.021	-0.182	0.103	0.203	-0.031	0.05	0.039	-0.147	-0.072	0.038	-0.093	-0.112	0.19	-0.163	-0.05	0.135	0.065	0.066	-0.031	-0.227	-0.181	0.05	-0.084	0.029	0.156	-0.083	0.05	0.001	-0.025	0.036	-0.056	-0.026	-0.261	-0.039	0.047	-0.029	0.026	-0.114	0.06	0.012	-0.072	0.14	-0.103
5	0.052	0.147	-0.03	0.155	-0.01	-0.093	-0.005	0.004	-0.106	0.086	-0.138	-0.005	0.06	0.056	-0.06	0.025	0.041	-0.212	0.158	-0.261	0.054	0.239	0.011	0.113	-0.022	-0.099	-0.277	-0.018	-0.094	-0.028	-0.152	-0.059	-0.302	0.047	-0.053	0.055	-0.194	-0.059	0.043	-0.205	-0.13	-0.053	-0.101	-0.118	-0.014	0.008	-0.145	0.154	-0.017
5	0.554	0.271	0.027	0.071	-0.007	-0.448	-0.02	-0.379	0.226	-0.205	0.068	0.108	-0.048	-0.07	0.142	0.023	0.008	-0.26	-0.032	0.041	-0.068	0.224	-0.041	-0.011	0.02	0.068	0.069	-0.115	0.055	0.012	-0.359	-0.022	-0.103	0.075	-0.266	-0.116	0.04	0.033	-0.037	-0.11	-0.083	0.066	-0.46	0.118	-0.07	-0.032	0.223	-0.141	0.062
5	0.529	0.159	-0.032	0.191	0.013	-0.539	0.166	-0.351	0.141	-0.013	0.002	0.132	0.004	0.008	0.002	-0.064	0.072	-0.148	0.063	0.026	-0.079	0.211	-0.066	0.008	-0.036	-0.077	0.27	-0.215	0.027	0.032	-0.259	-0.142	-0.084	0.129	-0.312	-0.037	0.081	-0.043	-0.002	0.094	-0.009	0.01	-0.364	0.185	-0.057	-0.004	0.208	-0.151	0.089
5	0.063	-0.026	-0.116	0.073	0.04	-0.048	0.119	0.019	0.001	0.268	0.137	-0.138	0.075	-0.01	-0.063	-0.058	0.11	0.078	0.115	-0.002	-0.061	0.025	0.077	0.059	0.071	-0.096	0.106	-0.063	0.105	0.053	0.182	-0.172	0.072	0.237	-0.161	0.261	0.064	-0.176	0.147	-0.003	-0.07	0.085	-0.14	0.109	0.134	-0.133	0.013	-0.008	-0.014
5	0.475	0.117	-0.129	0.154	-0.011	-0.213	-0.068	-0.189	0.089	0.34	-0.025	0.117	-0.002	0.195	0.072	-0.009	0.014	0.182	0.111	0.09	-0.046	-0.009	0.009	-0.033	-0.022	0.525	0.026	-0.183	0.021	0.077	0.143	-0.275	-0.046	0.179	-0.191	-0.08	-0.125	0.065	0.118	0.223	0.203	0.003	-0.171	0.064	-0.001	-0.073	0.037	-0.067	0.021
5	-0.022	-0.064	-0.186	0.084	0.019	-0.125	0.125	-0.088	-0.068	0.348	0.098	-0.012	-0.009	0.097	0.039	-0.039	0.087	0.186	0.101	-0.186	-0.032	0.149	0.029	0.091	0.036	-0.178	0.075	-0.113	0.113	0.019	-0.103	0.057	-0.059	0.166	-0.311	-0.002	0.087	-0.204	0.023	0.254	0.23	0.073	-0.118	0.194	-0.08	-0.142	-0.14	-0.176	0.005
5	0.68	0.272	-0.052	0.212	-0.019	-0.093	0.193	-0.163	-0.082	0.241	-0.039	0.164	0.072	0.136	0.102	-0.076	0.033	0.039	0.221	-0.013	-0.004	-0.001	-0.036	0.024	-0.019	0.574	0.015	-0.224	0.111	-0.004	0.49	-0.204	0.066	0.254	-0.428	-0.025	-0.004	0.002	0.192	0.302	0.114	0.161	-0.252	-0.007	-0.063	-0.066	-0.02	-0.002	0.11
5	0.242	-0.156	-0.012	0.157	0.004	-0.042	0.179	-0.146	-0.107	0.182	0.044	-0.135	0.039	0.279	-0.049	-0.067	-0.011	-0.069	0.077	-0.013	-0.04	0.047	0.054	-0.024	0.002	-0.022	-0.025	-0.057	0	0.004	0.116	-0.143	0.042	0.079	0.217	0.03	-0.019	-0.016	-0.049	0.035	-0.002	0.063	0.145	-0.015	0.082	-0.003	-0.218	-0.077	-0.048
5	0.169	0.032	-0.003	-0.075	-0.045	0.095	0.019	0.023	-0.093	0.144	0.214	-0.109	0.001	0.185	-0.075	-0.108	0.09	0.164	0.162	0.074	0.01	-0.111	0.019	0.025	0.079	0.305	-0.059	-0.063	0.101	-0.026	-0.017	0.195	-0.019	-0.055	-0.3	-0.014	0.024	0.019	0.062	0.102	-0.017	0.047	-0.175	0.005	-0.06	-0.019	0.053	-0.153	-0.018
5	-0.119	-0.055	-0.024	-0.031	-0.03	0.133	0.007	0.259	-0.276	0.258	0.141	-0.009	0.013	0.031	-0.041	-0.072	0.033	0.135	0.143	0.069	-0.002	-0.006	0.064	0.023	0.041	0.146	-0.108	-0.035	0.175	-0.018	-0.108	0.014	-0.307	-0.007	-0.2	-0.074	-0.064	-0.048	0.324	-0.105	-0.147	0.077	-0.15	0.069	0.05	-0.087	-0.186	-0.037	-0.092
5	-0.203	-0.131	0.025	-0.049	-0.042	0.229	-0.106	0.201	-0.088	0.302	0.11	-0.106	0.062	0.011	0.09	0.024	-0.013	0.264	0.125	0.066	0.07	-0.204	0.065	0.031	0.063	0.034	-0.085	-0.106	0.18	0.038	-0.023	0.276	0.118	-0.03	-0.326	-0.117	0.013	-0.01	0.288	0.043	0.017	0.097	-0.28	0.126	-0.072	-0.093	-0.07	-0.192	0.003
5	0.201	0.14	0.029	0.171	-0.032	-0.424	0.322	-0.337	-0.358	-0.099	-0.062	0.16	0.098	-0.196	0.121	0.08	-0.061	0.031	0.214	-0.035	0.018	0.147	-0.111	0.028	-0.095	0.542	-0.108	-0.106	0.119	0.06	0.105	-0.037	0.081	0.106	-0.119	0.081	-0.185	-0.061	0.218	0.377	0.164	0.032	-0.097	-0.095	-0.09	-0.139	-0.014	-0.091	-0.006
5	0.162	0.233	-0.069	0.184	0.002	-0.272	0.362	-0.246	-0.318	-0.089	-0.048	0.216	0.034	-0.278	0.206	0.115	-0.088	0.113	0.117	-0.091	0.005	0.167	-0.114	0.009	-0.1	0.545	-0.03	-0.151	0.073	0.064	-0.041	-0.005	0.071	0.241	-0.285	0.135	-0.066	-0.07	0.174	0.307	0.157	0.088	-0.111	-0.067	-0.007	-0.099	0.007	-0.104	-0.047
5	0.08	0.05	-0.035	0.183	0.023	-0.079	0.064	-0.105	-0.309	0.194	-0.191	0.099	0.055	-0.188	0.139	0.047	-0.027	0.219	0.165	-0.152	0.011	0.143	-0.066	0.038	-0.117	0.451	-0.297	-0.175	-0.024	0.017	0.258	-0.144	0.071	0.173	0.085	0.15	-0.215	-0.09	0.319	0.207	0.1	0.155	0.072	-0.165	0.081	-0.109	0.01	-0.166	-0.022
5	-0.666	0.01	0.098	-0.081	-0.038	0.335	-0.091	-0.137	0.084	0.5	0.178	-0.251	-0.013	-0.235	0.031	-0.091	0.034	0.396	0.366	0.008	0.082	-0.113	-0.017	-0.104	0.06	0.206	-0.004	0.123	0.161	0.053	-0.244	0.191	-0.113	-0.086	0.464	0.003	-0.01	-0.062	-0.128	-0.126	-0.355	-0.047	0.239	0.124	-0.258	-0.078	0.325	0.15	0.099
5	-0.322	-0.106	-0.003	-0.05	-0.025	0.008	0.223	-0.273	-0.118	0.425	0.062	-0.144	0.045	0.032	0.041	0.029	-0.04	0.57	0.042	-0.066	-0.005	-0.143	0.006	0.036	0.011	0.099	-0.12	-0.108	-0.077	0.034	-0.22	0.303	0.026	-0.041	-0.09	-0.122	-0.373	0.08	0.136	0.096	-0.001	0.003	-0.045	0.077	-0.327	0.081	0.053	-0.026	0.188
5	-0.613	-0.054	0.1	-0.094	-0.035	0.341	-0.149	-0.202	0.084	0.398	0.172	-0.216	0.015	-0.196	0.016	-0.08	0.022	0.356	0.284	-0.02	0.108	-0.099	-0.029	-0.098	0.044	0.446	0.052	0.15	0.19	0.059	-0.358	0.219	-0.163	-0.122	0.392	0.058	0.073	-0.09	-0.052	-0.17	-0.356	-0.069	0.199	0.132	-0.235	-0.091	0.325	0.16	0.093
5	-0.243	-0.287	-0.08	-0.14	-0.062	-0.023	-0.042	-0.319	-0.088	0.309	-0.115	-0.199	0.06	-0.103	0.09	-0.037	0.059	0.459	-0.097	-0.119	0.032	-0.098	0.039	0.017	0.06	0.194	-0.081	-0.121	-0.01	0.065	0.057	0.273	0.218	-0.058	-0.191	-0.118	-0.145	-0.015	-0.024	0.176	0.183	-0.061	-0.127	-0.027	-0.29	0.034	0.087	0.006	0.131
5	-0.29	-0.163	-0.089	-0.123	-0.006	-0.058	0.039	-0.292	-0.049	0.149	-0.081	-0.222	0.069	-0.067	0.015	-0.067	0.054	0.357	-0.061	-0.074	0.026	0.074	-0.002	-0.003	-0.055	0.333	-0.025	0.05	0.089	0.072	-0.04	0.142	0.085	-0.129	-0.179	-0.074	-0.177	-0.078	0.064	0.066	0.027	-0.088	-0.133	0.151	-0.289	0	0.12	-0.047	0.07
5	-0.152	-0.256	-0.004	0.022	-0.045	-0.088	0.035	-0.375	-0.068	0.318	-0.043	-0.165	0.025	-0.042	0.042	0.003	0.008	0.319	0.032	-0.175	0.074	-0.081	-0.007	0.011	0.001	-0.077	0.061	-0.055	0.057	0.069	-0.095	0.288	0.112	-0.042	-0.177	-0.104	-0.07	-0.046	-0.053	0.081	0.118	-0.071	-0.017	0.102	-0.242	-0.017	0.043	0.061	0.098
5	-0.099	-0.028	-0.077	0.084	0.057	0.076	-0.17	-0.224	0.142	0.079	-0.019	-0.066	0.081	-0.044	0.19	0.024	0.007	0.189	0.138	-0.097	0.035	0.086	0.003	0.024	-0.049	0.17	-0.158	-0.087	0.102	0.032	-0.365	0.313	-0.095	-0.01	0.012	-0.024	-0.01	-0.076	0.116	-0.045	-0.096	0.083	-0.099	0.126	-0.125	-0.088	0.043	-0.03	0.062
5	-0.231	-0.241	-0.025	0.021	-0.037	-0.234	-0.042	-0.402	-0.06	0.443	0.069	-0.128	0.096	-0.133	0.137	0.103	-0.044	0.433	0.144	-0.068	0.076	-0.071	-0.012	0.017	-0.045	-0.025	0.19	-0.018	0.094	0.073	-0.112	0.286	0.037	-0.06	-0.179	-0.109	-0.043	-0.066	0.012	0.154	0.124	-0.034	-0.06	0.073	-0.239	0.004	0.12	0.031	0.148
5	-0.259	-0.109	0.001	-0.087	-0.035	-0.06	0.001	-0.222	-0.069	0.004	0.02	-0.007	-0.048	0.007	0.014	-0.033	0.011	0.181	-0.011	-0.09	0.038	-0.075	0.093	-0.032	0.059	0.346	-0.183	-0.049	-0.036	0.063	0.226	0.377	0.089	-0.115	-0.255	-0.132	-0.194	-0.008	-0.029	0.192	0.118	-0.095	-0.193	0.023	-0.236	0.061	0.111	0.073	0.142
5	0.079	0.113	-0.155	0.18	0.04	0.11	-0.041	-0.226	0.051	0.054	-0.093	0.151	0.012	0.082	0.23	0.035	0.05	0.192	0.15	-0.193	-0.047	0.014	-0.022	0.008	-0.015	0.112	-0.142	-0.113	0.035	0.03	-0.398	0.298	-0.078	0.014	-0.075	-0.023	0.036	-0.117	0.157	0.032	-0.023	0.055	-0.034	0.025	-0.15	-0.051	-0.026	0.022	0.059
5	-0.385	-0.117	-0.036	-0.043	-0.046	0.131	0.018	-0.183	-0.109	0.435	0.082	-0.119	-0.019	-0.147	0.07	-0.056	0.067	0.481	-0.031	-0.054	0.015	0.02	0.101	0.043	0.019	0.323	0.114	-0.138	0.043	0.082	0.044	0.167	-0.009	0.018	-0.202	-0.184	-0.133	-0.011	0.015	0.156	0.029	-0.042	-0.227	0.185	-0.301	0.017	0.118	0.021	0.15
5	-0.162	-0.15	0.052	-0.099	0.019	0.036	-0.038	-0.224	-0.065	0.179	-0.001	-0.125	0.033	-0.128	0.166	0.076	-0.032	0.298	0.011	-0.044	0.008	-0.035	-0.035	-0.039	-0.027	0.17	-0.027	-0.072	0.047	0.088	0.188	0.07	0.249	-0.014	-0.227	-0.053	-0.126	-0.112	-0.008	0.031	0.073	-0.089	-0.223	0.08	-0.236	-0.084	0.025	0.109	0.117
5	-0.15	-0.052	-0.158	0.126	0.076	0.197	-0.181	-0.193	0.098	0.157	0.06	-0.042	0.05	-0.133	0.145	-0.013	-0.002	0.2	0.121	-0.057	0.029	0.09	0.011	0.005	-0.087	0.447	-0.21	-0.041	0.069	0.044	-0.396	0.189	-0.185	0.098	-0.037	0.097	-0.086	-0.127	0.289	-0.029	-0.101	0.076	-0.195	0.076	-0.054	-0.126	0.039	-0.025	0.038
5	-0.109	-0.1	-0.061	-0.062	-0.087	-0.317	-0.12	-0.343	-0.098	0.368	0.041	-0.174	0.002	0.113	-0.014	0.021	0.088	0.452	0.119	-0.125	0.044	-0.176	0.019	0.002	-0.014	0.295	0.157	-0.149	0.098	0.082	-0.154	0.171	0.004	-0.032	-0.335	-0.141	0.005	-0.024	0.02	0.134	0.155	-0.054	-0.138	0.153	-0.272	0.031	0.121	-0.001	0.184
5	0.375	-0.011	-0.117	0.222	-0.003	0.007	-0.066	-0.001	0.087	-0.021	0.056	0.227	-0.017	-0.132	0.195	0.103	0.061	-0.023	0.079	0.073	-0.044	0.258	-0.065	0.058	-0.107	0.235	0.02	-0.209	0.044	0.042	0.157	-0.068	0.232	0.04	-0.014	0.086	-0.023	-0.02	0.028	0.179	0.179	0.027	-0.03	0.024	0.146	-0.097	0.109	-0.066	0.041
5	-0.019	-0.033	-0.085	0.207	0.009	0.031	0.121	-0.023	0.1	0.077	0.009	0.253	-0.017	-0.147	0.223	0.213	-0.001	-0.005	0.047	-0.008	-0.057	0.171	-0.001	0.041	-0.001	0.369	0.077	-0.239	0.133	0.054	0.072	-0.053	0.077	0.113	-0.139	0.018	0.112	0.04	0.041	0.243	0.127	0.034	-0.308	0.058	0.046	-0.048	0.191	-0.068	0.025
5	0.405	0.194	-0.037	0.303	0.018	-0.042	0.141	-0.094	-0.227	0.054	-0.112	0.255	-0.033	0.1	0.057	-0.063	0.032	0.057	0.294	-0.17	-0.073	0.054	-0.011	0.034	0.004	0.402	-0.202	-0.055	-0.028	0.071	0.184	-0.064	0.082	0.232	-0.018	0.234	-0.072	-0.127	0.208	0.2	0.087	-0.032	0.004	-0.116	0.087	-0.096	-0.01	-0.066	-0.047
5	0.111	0.01	0.031	0.295	0.019	0.17	0.224	-0.063	-0.215	0.235	-0.108	0.149	0.011	-0.041	0.017	0.066	-0.037	0.083	0.052	-0.21	-0.005	0.075	0.023	-0.036	-0.071	0.551	-0.142	-0.05	0.076	0.021	0.125	-0.027	0.261	0.111	-0.134	0.208	-0.035	-0.06	0.22	0.169	0.048	0.032	-0.116	-0.057	0.003	-0.111	-0.043	-0.133	-0.035
5	0.388	-0.072	-0.119	0.215	0.003	-0.145	0.037	-0.122	0.117	0.12	0.035	0.174	-0.038	-0.062	0.279	0.191	0.072	0.055	0.148	0.031	-0.072	0.195	-0.046	0.089	-0.099	0.191	-0.007	-0.191	0.125	0.038	-0.108	-0.046	-0.001	0.13	0.11	0.05	-0.03	0.075	0.094	0.161	0.086	0.043	0.005	0.095	0.021	-0.04	0.064	-0.083	0.056
5	0.348	0.172	0.052	0.244	-0.016	0.181	0.391	0.011	-0.256	0.146	-0.094	0.307	0.03	0.01	0.03	0.001	-0.044	0.165	0.069	-0.228	0.03	-0.041	0.091	0.032	0.012	0.458	-0.034	-0.094	0.118	0.081	0.11	-0.11	0.064	0.175	-0.011	0.151	0.067	-0.128	0.218	0.278	0.166	-0.04	-0.013	-0.071	0.108	-0.108	-0.013	-0.06	-0.146
5	0.329	0.281	-0.007	0.262	-0.02	-0.206	0.124	-0.276	-0.186	0.13	-0.088	0.305	0.018	0.041	0.093	0.085	-0.011	0.055	0.206	-0.229	-0.002	0.072	-0.02	0.119	-0.071	0.073	-0.238	-0.081	0.032	0.1	0.018	0.007	0.037	-0.01	-0.016	0.004	-0.132	-0.046	0.149	0.072	0.126	-0.045	-0.117	0.067	-0.018	-0.078	0.041	-0.085	-0.004
5	0.385	0.122	0.058	0.317	-0.04	0.12	0.259	-0.179	-0.274	-0.047	-0.174	0.29	0.068	0.189	0.109	0.015	-0.018	-0.036	0.142	-0.153	-0.03	0.069	-0.005	0.049	-0.026	0.506	-0.086	-0.064	0.103	0.039	0.011	0.03	-0.185	0.112	-0.228	-0.04	-0.067	-0.012	0.271	0.205	0.013	-0.025	-0.157	-0.04	-0.091	-0.044	-0.022	-0.027	-0.071
5	0.56	-0.014	-0.021	0.273	-0.038	-0.13	0.191	-0.258	-0.316	0.201	-0.061	0.17	0.056	-0.084	0.001	-0.095	0.007	0.098	0.123	-0.129	0.011	0.021	0.062	0.041	0.004	0.531	-0.174	0.022	-0.025	0.077	0.264	-0.105	0.165	0.16	-0.24	0.117	-0.11	-0.062	0.318	0.265	0.056	0.034	-0.079	-0.114	0.03	-0.045	0.078	-0.077	-0.102
5	0.396	0.182	0.039	0.294	-0.03	0.068	0.118	-0.17	-0.267	0.148	-0.071	0.18	0.022	0.01	0.187	0.059	0.012	0.121	0.185	-0.205	0.008	0.131	0.02	0.012	-0.067	0.23	-0.248	-0.106	-0.042	0.037	0.089	-0.161	0.047	0.19	-0.139	0.114	-0.065	-0.034	0.151	0.133	0.057	-0.03	0.008	-0.203	-0.005	-0.08	-0.032	-0.143	-0.061
5	0.599	0.125	0.002	0.176	-0.013	-0.081	0.182	-0.005	-0.183	0.124	-0.074	0.136	0.084	0.084	0.028	-0.041	-0.019	0.031	0.115	-0.085	0.029	0.105	-0.046	0.012	-0.074	0.282	-0.005	-0.009	0.149	0.078	-0.024	-0.061	-0.011	0.155	-0.098	0.084	0.119	-0.052	0.234	0.188	-0.01	-0.031	-0.044	-0.014	-0.008	-0.07	-0.003	-0.049	-0.091
5	0.47	0.191	0.104	0.322	-0.007	-0.035	0.166	-0.177	-0.224	0.014	-0.089	0.108	0.074	0.182	0.03	0.038	-0.026	-0.063	0.226	-0.188	-0.01	0.112	0.015	0.061	-0.036	0.366	-0.04	-0.133	0.106	0.056	-0.07	-0.168	-0.143	0.224	-0.173	0.095	0.05	-0.094	0.108	0.105	0.061	0.017	-0.179	-0.051	0.003	-0.134	0.071	-0.078	-0.061
5	0.452	0.227	0.069	0.319	-0.013	0.036	0.236	-0.203	-0.34	0.09	-0.1	0.235	0.059	0.021	0.149	0.005	-0.019	0.11	0.173	-0.214	0.022	0.122	0.038	-0.007	-0.041	0.297	-0.229	-0.073	-0.031	0.046	0.096	-0.117	0.08	0.183	-0.154	0.101	-0.081	-0.032	0.181	0.142	0.064	-0.035	0.014	-0.192	0.025	-0.101	-0.025	-0.144	-0.056
5	0.006	-0.06	0.056	0.256	0.027	0.163	0.13	-0.056	-0.2	0.297	-0.055	0.077	0.024	0.017	0.062	0.029	-0.039	0.146	0.048	-0.113	-0.034	0.032	0.039	-0.081	-0.02	0.602	-0.138	-0.045	0.062	0.018	0.047	-0.091	0.147	0.197	0.034	0.165	-0.106	-0.084	0.184	0.118	-0.013	0.02	-0.097	-0.042	-0.004	-0.089	-0.06	-0.112	-0.055
5	0.189	-0.034	0.025	0.28	-0.007	0.106	0.26	-0.026	-0.231	0.146	-0.022	0.271	-0.021	-0.076	0.019	-0.019	-0.006	0.21	0.076	-0.097	-0.042	-0.024	0.084	0.005	-0.024	0.315	-0.116	-0.026	-0.019	0.028	0.238	-0.18	0.192	0.152	-0.13	0.18	-0.069	-0.074	0.239	0.178	0.047	0.064	0.057	-0.087	0.083	-0.064	-0.054	-0.006	-0.064
5	0.402	0.088	0.003	0.237	-0.012	0.218	0.15	0.066	-0.195	0.147	-0.126	0.131	0.07	0.098	0.052	-0.027	0.044	0.033	0.112	-0.167	-0.012	0.054	0.077	0.027	-0.033	0.545	-0.029	-0.003	0.041	0.031	0.184	-0.236	0.052	0.15	-0.159	0.239	0.007	-0.129	0.216	0.24	0.051	0.066	-0.111	-0.061	0.099	-0.069	0.075	-0.065	-0.057
5	0.133	0.214	-0.045	0.209	0.042	-0.261	0.018	-0.202	-0.214	0.073	-0.207	0.159	-0.025	-0.055	0.098	0.022	0.012	0.138	0.321	-0.196	-0.074	0.113	-0.057	0.017	-0.049	0.384	-0.337	-0.144	-0.074	0.051	0.095	-0.126	0.061	0.266	-0.04	0.28	-0.196	-0.14	0.29	0.317	0.194	0.057	0.06	-0.164	0.089	-0.121	-0.055	-0.12	-0.031
5	0.384	0.057	-0.007	0.283	-0.002	-0.165	0.342	-0.206	-0.246	0.077	-0.095	0.145	0.067	0.033	0.027	-0.024	0.026	-0.033	0.196	-0.099	-0.029	0.085	0.016	0.016	-0.011	0.115	-0.07	-0.056	-0.044	0.004	0.211	-0.105	0.289	0.018	-0.116	0.041	-0.107	0.009	0.114	0.237	0.121	-0.026	-0.016	-0.044	-0.092	0.005	-0.068	-0.102	-0.006
5	0.455	0.146	0.027	0.243	-0.037	-0.145	0.353	-0.234	-0.329	-0.063	-0.092	0.226	0.113	0.024	0.099	0.044	-0.041	-0.017	0.205	-0.059	0.019	0.078	-0.021	0.057	-0.002	0.548	-0.007	-0.01	0.174	0.081	0.027	-0.059	-0.013	0.111	-0.09	0.065	0.01	-0.078	0.2	0.202	0.044	-0.026	-0.133	-0.028	-0.105	-0.13	0.018	-0.053	-0.046
5	0.346	0.203	0.059	0.14	-0.044	-0.122	0.283	-0.068	-0.106	0.137	-0.119	0.244	0.05	0.165	0.165	0.09	0.008	0.127	-0.004	-0.169	-0.025	0.043	0.033	0.054	0.001	0.091	-0.272	-0.125	0.085	0.042	0.029	-0.148	-0.147	0.16	-0.208	0.093	-0.037	-0.183	0.243	0.282	0.034	-0.05	-0.037	-0.175	0.094	-0.199	-0.036	-0.035	0
5	0.161	0.216	0.031	0.332	-0.019	-0.054	0.273	-0.233	-0.068	0.154	-0.132	0.251	0.08	0.045	0.017	0.002	-0.033	0.108	0.178	-0.295	0.02	0.051	-0.03	0.148	-0.098	0.541	-0.191	-0.111	-0.002	0.059	-0.072	-0.216	-0.049	0.098	-0.071	-0.007	-0.138	-0.124	0.088	0.184	0.051	0.052	-0.094	-0.104	0.005	-0.066	0.088	-0.022	-0.044
5	0.252	0.184	0.018	0.247	-0.002	-0.02	0.259	-0.148	-0.168	0.291	-0.091	0.284	-0.044	0.029	0.13	-0.004	0.051	0.188	0.009	-0.211	-0.04	0.066	0.007	0.111	0.063	0.494	-0.189	-0.081	0.087	0.077	0.021	0.027	-0.109	0.156	-0.193	0.161	-0.007	-0.068	0.264	0.238	0.068	0.007	-0.124	-0.145	-0.024	-0.104	-0.007	-0.035	-0.04
5	0.209	-0.05	0.028	0.127	0.025	-0.083	0.247	-0.205	-0.086	0.147	0.05	0.091	0.034	0.093	0.155	-0.028	-0.017	0.166	-0.027	-0.068	-0.015	0.06	0.074	0.035	0.038	0.384	-0.224	-0.033	0.072	0.03	0.079	-0.142	-0.009	0.129	-0.344	0.013	-0.013	-0.065	0.196	0.229	0.042	-0.022	-0.308	-0.114	-0.098	-0.11	0.11	-0.025	-0.013
5	0.238	0.28	0.012	0.313	-0.046	-0.045	0.158	-0.072	-0.261	-0.1	-0.126	0.278	0.079	0.287	0.114	0.049	0.036	-0.053	0.261	-0.182	0.036	-0.049	-0.034	0.092	-0.069	0.427	-0.13	-0.089	0.022	0.057	0.167	0.046	0.124	0.085	-0.059	0.104	-0.165	-0.006	0.134	0.216	0.071	-0.04	-0.132	-0.045	-0.002	-0.047	-0.017	-0.102	-0.025
5	0.057	0.289	0.001	0.247	-0.01	-0.218	0.222	-0.224	-0.181	-0.037	0.014	0.362	-0.028	0.094	0.204	0.027	0.029	0.002	0.095	-0.155	-0.067	-0.002	0.013	0.036	-0.015	0.117	-0.178	-0.095	0.095	0.055	-0.138	-0.094	-0.135	0.159	-0.244	0.09	-0.053	-0.105	0.283	0.234	0.06	0.02	-0.112	-0.041	0.07	-0.143	-0.006	-0.063	-0.045
5	0.219	0.107	0.051	0.276	0	-0.276	0.199	-0.193	-0.15	0.223	-0.037	0.287	0.009	0.208	-0.123	-0.165	-0.013	0.092	0.093	-0.151	-0.035	0.106	-0.015	0.123	-0.011	0.222	-0.187	-0.009	0.055	0.061	0.118	-0.167	0.005	0.188	-0.219	0.036	-0.022	-0.071	0.238	0.259	0.013	0.018	-0.179	-0.082	0.007	-0.143	0.012	-0.056	-0.068
5	0.137	0.307	-0.062	0.192	-0.001	-0.201	0.141	-0.15	-0.116	0.095	-0.311	0.176	0.093	-0.109	-0.014	0.013	0.134	0.051	0.265	-0.269	0.035	0.043	-0.022	-0.012	-0.052	0.447	-0.289	-0.147	0.059	0.105	0.101	-0.272	-0.24	0.189	-0.186	0.104	-0.199	-0.03	0.061	0.116	-0.102	-0.017	-0.116	-0.02	0.111	-0.112	0.078	0.088	0
5	-0.022	0.259	-0.087	-0.014	-0.011	-0.228	0.125	-0.1	-0.139	0.565	-0.014	0.167	0.091	-0.016	0.223	0.038	0.02	0.314	0.176	-0.004	0.036	-0.122	0.02	0.058	0.079	0.514	-0.243	-0.169	-0.043	0.056	0.454	-0.042	0.256	-0.006	-0.192	0.137	-0.334	0.006	0.207	-0.095	-0.169	0.036	-0.196	-0.035	0.004	-0.01	0.082	0.088	0.057
5	-0.15	0.323	-0.208	0.089	-0.009	-0.006	0.06	0.04	-0.173	0.462	-0.081	0.252	0.061	-0.087	0.155	0.042	0.05	0.228	0.23	-0.029	0.005	0.046	-0.028	0.063	0.033	0.217	-0.034	-0.185	0.051	0.062	0.479	-0.11	0.348	-0.029	-0.224	0.052	-0.165	0.027	0.214	-0.09	-0.191	0.064	-0.125	0.111	0.007	-0.02	0.03	0.03	0.023
5	0.35	0.352	-0.146	0.222	-0.052	0.075	0.29	-0.293	-0.136	0.279	-0.115	0.141	0.196	-0.154	0.169	0.05	0.047	0.193	0.261	-0.131	0.068	0.045	0.046	0.076	0.054	0.458	-0.047	-0.104	0.119	0.035	0.196	-0.007	-0.091	0.07	0.041	0.167	-0.145	0.044	0.349	0.036	-0.074	0.039	0.006	0.144	0.075	-0.001	0.036	-0.026	0.045
5	-0.03	0.437	-0.172	0.158	-0.011	-0.173	0.164	-0.297	-0.188	0.264	-0.082	0.211	0.036	-0.194	0.156	0.004	0.118	0.123	0.198	-0.063	-0.009	0.026	0.043	0.09	-0.005	0.283	-0.154	-0.212	0.078	0.082	0.256	-0.133	0.058	0.045	-0.107	0.008	-0.249	0.037	0.387	-0.048	-0.171	0.061	-0.115	0	-0.026	-0.034	0.068	0.102	0.033
5	0.03	0.361	-0.183	0.099	-0.017	-0.349	0.151	-0.418	-0.149	0.39	-0.097	0.239	0.044	-0.102	0.042	0.031	0.021	0.209	0.164	-0.153	0.014	-0.005	-0.001	0.082	0.003	0.384	-0.252	-0.246	0.02	0.072	0.335	-0.027	0.144	0.032	0.008	0.092	-0.308	0.061	0.251	-0.091	-0.115	0.021	-0.134	-0.045	0.005	-0.027	0.122	0.095	0.004
5	-0.076	0.353	-0.115	0.134	-0.008	-0.33	0.134	-0.387	-0.111	0.162	-0.197	0.236	0.064	-0.142	0.138	0.075	-0.015	0.125	0.278	-0.151	-0.009	-0.019	0.007	0.076	0.04	0.092	-0.26	-0.222	0.076	0.073	0.252	-0.064	0.183	0.102	-0.046	0.045	-0.27	0.005	0.243	-0.154	-0.161	0.05	-0.171	-0.009	-0.044	-0.086	0.074	0.112	-0.009
5	-0.203	0.367	-0.09	0.128	-0.017	-0.281	0.183	-0.218	-0.199	0.229	-0.197	0.222	0.08	-0.105	0.101	0.057	0.025	0.114	0.277	-0.127	0.014	-0.021	-0.027	0.057	0.007	0.006	-0.279	-0.268	-0.005	0.059	0.333	-0.158	0.154	0.138	-0.03	0.003	-0.271	0.128	0.244	-0.14	-0.201	0.064	-0.079	-0.084	0.001	0.015	0.077	0.069	0.045
5	0.297	0.431	-0.117	0.265	-0.02	-0.382	-0.011	-0.195	-0.103	0.007	-0.298	0.422	0.022	-0.133	-0.014	0.052	0.103	-0.008	0.252	-0.255	0.021	0.051	0.057	0.061	-0.014	0.453	-0.301	-0.173	0.111	0.045	0.116	-0.072	-0.223	0.227	-0.152	0.031	-0.188	-0.032	0.11	0.016	-0.12	0	-0.145	0	0.072	-0.113	0.082	0.134	0.082
5	-0.017	0.347	-0.096	0.114	-0.035	-0.282	0.227	-0.216	-0.189	0.184	-0.182	0.298	0.051	-0.227	0.06	0.019	0.065	0.158	0.14	-0.194	0.021	-0.034	0.082	0.065	0.077	0.167	-0.299	-0.184	0.091	0.029	0.476	-0.132	0.163	0.105	0.005	0.122	-0.343	-0.013	0.454	0.02	-0.12	0.112	-0.16	-0.007	0.075	-0.095	0.079	0.054	0.032
5	-0.12	0.186	-0.019	0.114	-0.005	-0.007	0.13	-0.203	-0.177	0.415	-0.233	0.158	0.116	-0.085	0.117	0.111	0.079	0.06	0.101	-0.076	-0.032	0.014	0.121	-0.029	0.057	0.463	-0.235	-0.222	0.084	0.027	0.329	-0.062	0.085	0.086	-0.158	0.155	-0.195	0.027	0.206	0.126	-0.101	0.121	-0.229	-0.064	0.001	-0.036	0.204	0.057	0.054
5	0.113	0.35	-0.078	0.304	0.022	-0.246	0.11	-0.18	-0.106	0.376	-0.15	0.17	0.084	-0.089	0.04	0.04	0.06	0.117	0.392	-0.185	-0.027	0.12	-0.076	-0.008	-0.091	0.401	-0.156	-0.244	0.134	0.069	-0.073	-0.324	-0.217	0.21	-0.035	0.162	-0.138	-0.049	0.198	-0.038	-0.138	0.054	0.03	0.14	0.164	-0.092	-0.019	0.057	0.012
5	-0.169	0.066	-0.105	0.216	-0.053	0.135	0.157	0.066	-0.085	0.017	-0.167	0.161	-0.065	0.093	0.075	-0.12	0.119	0.16	0.17	-0.253	-0.097	0.08	0.036	0.14	0.084	0.108	-0.152	-0.121	0.149	0.033	-0.362	0.091	-0.228	0.169	-0.094	0.037	-0.148	-0.036	0.157	0.309	0.061	0.045	-0.101	0.072	-0.085	-0.069	-0.007	-0.131	0.073
5	0.125	0.018	-0.095	0.263	0.019	0.064	0.353	-0.136	0.01	0.153	0.02	0.073	-0.028	0.023	0.056	-0.059	0.031	0.071	0.182	-0.129	-0.095	0.01	0.037	0.042	0.038	0.072	-0.085	-0.189	-0.001	0.07	-0.173	0.107	-0.033	0.084	-0.091	0.153	-0.203	0.073	-0.003	0.243	0.07	0.111	-0.103	-0.015	-0.054	-0.048	-0.05	-0.117	0.052
5	0.184	0.029	-0.064	0.259	0.01	0.047	0.193	-0.112	-0.038	-0.008	-0.104	0.077	-0.005	0.009	0.075	-0.005	0.041	-0.096	0.149	-0.207	-0.112	0.036	0.015	0.031	0.005	0.043	-0.101	-0.17	0.016	0.036	-0.205	-0.052	-0.037	0.121	-0.089	0.123	-0.166	0.016	-0.053	0.167	0.047	0.112	-0.082	-0.012	0.011	-0.056	-0.047	-0.147	0.001
5	0.147	0.196	-0.072	0.35	-0.031	-0.107	0.015	-0.033	-0.05	-0.151	0.079	0.188	-0.053	0.003	0.033	-0.069	0.045	-0.287	0.313	-0.048	-0.105	0.037	-0.039	0.036	0.029	-0.05	-0.263	-0.132	0.006	0.021	-0.103	-0.044	0.005	0.073	-0.251	-0.024	-0.084	0.009	-0.056	0.025	-0.039	0.122	-0.143	-0.113	-0.155	0.006	-0.14	-0.021	0.048
5	-0.172	0.086	-0.126	0.254	-0.079	-0.008	0.145	0.058	-0.086	0.147	0	0.118	-0.024	0.012	-0.041	-0.209	0.146	0.168	0.24	-0.163	-0.048	-0.002	-0.01	0.124	0.076	0.324	0.018	-0.037	0.16	0.022	-0.253	0.067	-0.163	0.138	-0.117	-0.027	-0.059	0.002	0.204	0.119	0.023	0.047	-0.13	0.182	-0.092	-0.024	-0.087	-0.104	0.065
5	0.181	0.273	-0.13	0.007	0.003	0.015	0.266	-0.098	-0.115	0.372	-0.12	0.105	0.086	-0.126	0.159	0.047	0.033	0.284	0.132	-0.078	0.059	0.061	0.113	0.089	0.05	0.452	-0.222	-0.227	0.014	0.071	0.378	-0.151	0.169	0.069	-0.021	0.165	-0.289	-0.016	0.077	0.087	-0.024	0.048	-0.09	0.032	0.077	-0.072	0.246	0.009	-0.014
5	0.21	0.136	-0.215	0.164	0.029	-0.5	0.033	-0.289	0.156	0.167	-0.349	0.105	0.049	-0.114	-0.001	0.003	0.007	0.02	0.124	-0.308	-0.024	-0.003	0.064	0.1	0.04	0.063	-0.215	-0.185	0.16	0.021	-0.122	-0.018	0.025	0.094	-0.235	0.156	-0.066	-0.234	0.173	-0.033	0.005	-0.012	-0.122	0.179	0.065	-0.155	-0.104	-0.204	0.017
5	0.298	0.104	-0.19	0.016	-0.005	-0.291	-0.013	-0.2	0.041	0.389	-0.243	0.089	0.076	0.029	-0.071	-0.066	0.014	0.217	0.053	-0.191	0.063	-0.068	0.148	0.098	0.087	-0.013	-0.102	-0.127	0.088	0.026	0.031	-0.106	0.31	-0.111	-0.027	0.281	-0.018	-0.282	0.162	0.123	0.025	-0.059	0.134	0.116	0.152	-0.177	-0.253	-0.049	-0.012
5	0.374	0.057	-0.109	-0.024	-0.006	-0.37	-0.026	-0.227	0.118	0.305	-0.203	0.077	0.166	0.025	-0.025	-0.018	0.03	0.244	-0.035	-0.114	0.053	0.048	0.121	0.101	0.047	0.244	-0.095	-0.074	0.121	0.03	-0.111	-0.097	0.08	0.05	0.026	0.301	-0.077	-0.219	0.128	0.048	0.06	-0.007	-0.136	0.089	0.051	-0.16	-0.102	-0.071	-0.023
5	0.092	0.088	-0.188	-0.002	-0.012	-0.267	-0.12	-0.139	0.027	0.441	-0.169	0.036	0.06	-0.027	-0.059	-0.078	0.058	0.329	0.048	-0.068	0.026	-0.07	0.194	0.095	0.133	0.153	-0.026	-0.115	0.113	0.039	-0.122	-0.012	0.138	-0.013	-0.181	0.157	0.007	-0.308	0.294	0.126	0.018	0.005	-0.065	0.147	0.061	-0.182	-0.175	-0.124	-0.02
5	0.386	0.008	-0.232	0.112	0.01	-0.339	-0.093	-0.222	0.196	0.397	-0.148	0.039	0.096	0.104	-0.071	-0.024	0.051	0.114	0.05	-0.203	-0.002	-0.086	0.079	0.115	0.031	0.152	-0.262	-0.105	0.099	0.033	-0.033	-0.041	0.145	0.062	-0.023	0.238	-0.161	-0.235	0.202	0.019	0.019	-0.03	-0.106	0.058	0.066	-0.163	-0.076	-0.124	-0.065
5	0.348	0.029	-0.171	-0.092	0.017	-0.401	0.043	-0.201	-0.034	0.588	-0.1	-0.041	0.128	0.021	-0.029	-0.105	0.032	0.375	0.015	-0.114	0.081	-0.023	0.114	0.113	0.05	0.039	-0.154	-0.101	0.096	0.065	-0.027	-0.04	0.316	-0.06	-0.073	0.307	-0.071	-0.266	0.255	-0.032	-0.065	0.007	-0.143	0.076	0.06	-0.172	-0.146	-0.041	-0.027
5	0.45	-0.165	-0.002	-0.036	-0.146	-0.427	0.054	-0.222	0.081	-0.185	-0.078	-0.083	0.082	-0.229	-0.03	0.016	0.081	-0.096	-0.093	-0.011	0.045	0.043	0.05	0.026	0.097	-0.009	-0.094	0.077	-0.121	0.023	0.118	0.039	0.193	0.03	-0.113	-0.181	-0.077	0.133	-0.272	0.098	0.077	-0.108	0.07	-0.147	-0.204	0.04	0.079	0.016	0.158
5	0.527	-0.186	-0.048	0.047	-0.127	-0.291	0.092	-0.252	0.07	-0.197	-0.124	-0.099	0.023	-0.156	0.005	-0.024	0.068	-0.138	-0.014	-0.037	-0.015	0.005	0.005	0.054	0.076	-0.049	-0.051	-0.06	-0.077	0.047	0.067	0.172	0.089	-0.034	-0.214	-0.125	0.021	0.044	-0.239	0.066	0.059	-0.099	0.029	-0.108	-0.159	0.006	0.041	-0.011	0.151
5	0.515	-0.182	-0.06	0.021	-0.13	-0.331	0.108	-0.297	0.058	-0.174	-0.101	-0.086	0.01	-0.179	-0.003	-0.037	0.067	-0.11	-0.09	-0.031	0.007	-0.024	0.037	0.05	0.088	0	-0.073	-0.087	-0.11	0.034	0.031	0.151	0.085	-0.021	-0.146	-0.118	-0.009	0.035	-0.22	0.063	0.078	-0.1	0.127	-0.122	-0.14	0.013	0.029	0.003	0.16
5	0.395	-0.04	-0.049	0.136	-0.025	0.096	-0.171	-0.095	0.001	0.224	-0.02	0.043	-0.021	0.177	0.116	-0.007	0.096	0.252	0.125	-0.036	0.017	0.039	-0.011	-0.003	0.041	0.059	-0.065	-0.232	0.12	0.038	0.09	0.031	-0.138	0.22	-0.049	0.134	0.032	-0.123	0.153	0.104	-0.116	0.087	-0.1	0.081	-0.085	-0.075	-0.059	0.045	0.128
5	0.627	0.312	0.003	0.277	-0.04	-0.075	0.394	-0.087	-0.187	0.314	-0.03	0.172	0.111	0.354	0.041	-0.1	-0.009	-0.048	0.181	-0.212	0.004	0.004	-0.011	0.114	-0.083	0.396	-0.225	0.077	0.074	0.084	-0.023	-0.153	-0.36	0.201	-0.042	-0.126	-0.061	-0.016	0.266	0.212	0.193	0.009	-0.141	-0.076	-0.186	-0.069	0.107	-0.13	-0.035
5	0.726	-0.072	0.037	0.177	0.012	-0.653	0.07	-0.263	0.093	0.377	0.072	-0.081	-0.03	0.027	-0.009	0.048	0.011	0.034	0.144	-0.01	-0.094	0.034	0.079	-0.02	-0.038	-0.196	0.023	-0.128	-0.002	0.098	0.152	0.024	-0.068	0.102	0.339	-0.054	-0.035	-0.091	-0.112	0.145	0.052	-0.108	0.332	-0.067	0.022	-0.072	0.023	0.005	0
5	0.32	0.117	0.035	0.038	0.001	-0.301	0.047	-0.201	0.044	0.481	0.024	-0.051	-0.008	0.093	-0.047	-0.013	0.067	0.214	0.029	0.075	-0.043	0.047	-0.044	0.042	0.005	-0.496	0.173	-0.019	0.079	0.036	0.279	0.101	0.017	0.016	0.357	-0.145	0.006	0.051	-0.163	0.287	0.162	-0.01	0.339	0.072	-0.01	-0.011	-0.07	-0.071	0.032
5	-0.176	0.245	-0.138	0.166	0.085	-0.307	-0.101	0.026	0.004	0.032	-0.089	0.17	-0.035	0.075	0.032	0.06	0.002	-0.118	0.008	-0.069	-0.111	0.174	-0.081	0.018	0.003	0.247	-0.237	-0.104	0.122	-0.026	-0.065	-0.11	-0.25	0.239	-0.324	-0.108	-0.09	-0.009	0.292	0.052	-0.128	0.095	-0.376	-0.039	-0.086	-0.028	-0.011	-0.051	0
5	0.454	0.214	-0.002	0.175	0.005	-0.11	0.14	-0.146	-0.05	0	-0.082	0.177	-0.054	0.228	0.126	-0.029	0.034	0.037	0.251	-0.106	-0.047	0.051	-0.134	0.061	-0.008	-0.292	0.074	-0.118	0.086	0.017	0.107	-0.002	0.096	-0.021	0.103	-0.033	0.02	-0.093	-0.103	-0.138	-0.097	0.05	0.078	0.035	-0.053	-0.043	0.012	0.025	0.028
5	0.493	0.133	0.063	0.186	-0.019	-0.237	0.069	-0.18	-0.08	0.049	-0.055	0.12	-0.029	0.207	0.211	-0.054	0.012	-0.043	0.221	-0.13	-0.03	0.043	-0.079	0.086	0.058	-0.402	0.133	-0.135	0.097	0.003	0.224	-0.085	-0.019	0.061	0.189	0.039	0.083	-0.195	-0.101	-0.071	-0.095	0.066	0.153	-0.009	0.064	-0.139	-0.101	0.007	0.055
5	0.545	0.124	0.042	0.112	-0.013	-0.182	0.19	-0.041	-0.127	0.033	-0.048	0.038	-0.024	0.154	0.215	-0.082	0.057	0	0.202	-0.156	-0.008	0.09	-0.059	0.119	0.044	-0.435	0.057	-0.075	0.026	-0.004	0.248	-0.165	0.098	0.048	0.214	-0.044	0.047	-0.123	-0.109	-0.112	-0.102	0.021	0.233	-0.052	0.05	-0.053	-0.072	0.048	0.064
5	0.39	0.173	0.037	0.151	-0.005	-0.135	0.039	-0.126	-0.118	-0.001	-0.089	0.155	-0.064	0.131	0.115	-0.045	0.016	0.066	0.186	-0.118	-0.002	0.052	-0.07	0.028	0.037	-0.341	0.005	-0.145	0.103	0.01	0.079	0.046	0.077	-0.033	0.201	-0.105	-0.009	-0.129	-0.102	-0.135	-0.096	0.049	0.163	0.06	-0.046	-0.067	-0.043	0.029	0.063
5	0.128	0.11	-0.12	-0.045	0.031	-0.226	0.177	-0.116	-0.193	0.1	-0.017	-0.083	0.128	-0.126	0	0.098	-0.026	0.061	0.065	0.029	0.046	0.07	-0.048	0.05	-0.058	0.195	-0.257	-0.078	0.011	0.003	0.041	0.108	0.005	0.127	-0.025	0.147	-0.188	-0.022	0.029	0.189	-0.016	0.084	-0.134	-0.016	0.044	-0.019	0.156	-0.051	0.005
5	0.168	0.161	-0.179	0.094	0.023	-0.205	0.118	-0.087	-0.182	0.003	-0.142	0.076	0.086	-0.156	0.063	0.063	-0.015	0.037	0.18	-0.043	-0.007	0	-0.102	0.063	-0.052	0.374	-0.259	-0.149	0.026	0.037	0.081	0.002	0.09	0.078	-0.118	0.183	-0.214	-0.016	0.16	0.235	-0.056	0.056	-0.139	-0.042	0.113	-0.032	0.153	-0.005	-0.072
5	0.077	0.096	-0.119	-0.053	0.028	-0.272	0.188	-0.122	-0.191	0.201	-0.032	-0.101	0.138	-0.114	-0.01	0.093	-0.027	0.121	0.062	0.02	0.047	0.033	-0.035	0.06	-0.053	0.217	-0.186	-0.078	0.046	0	-0.008	0.134	-0.053	0.163	-0.059	0.123	-0.132	-0.034	0.048	0.157	-0.035	0.095	-0.158	0.029	0.03	-0.026	0.137	-0.059	0.014
5	0.043	0.096	-0.133	0.016	-0.006	-0.261	0.151	-0.185	-0.176	0.361	-0.04	-0.087	-0.029	-0.126	0.261	0.148	0.059	0.281	0.124	-0.029	-0.024	0.034	-0.046	0.052	-0.022	-0.095	-0.17	-0.361	0.148	-0.032	0.217	-0.008	0.164	0.073	0.135	0.101	-0.061	-0.011	-0.008	0.036	-0.035	0.091	-0.069	-0.019	-0.092	-0.096	-0.062	0.061	0.172
5	-0.055	0.154	-0.051	-0.073	-0.071	-0.129	-0.233	0.111	-0.016	0.152	0.19	-0.105	0.061	-0.03	0.049	0.138	0.015	0.118	0.094	0.106	0.002	0.05	0.093	0.109	0.147	-0.195	-0.127	-0.257	0.026	0.01	0.071	-0.271	0.003	0.142	0.125	0.236	-0.066	-0.026	0.022	0.114	-0.006	-0.008	0.017	-0.002	0.153	-0.064	-0.217	-0.002	0.013
5	0.059	0.127	-0.128	-0.123	-0.019	-0.436	-0.101	-0.056	-0.053	0.281	0.074	-0.046	0.092	0.034	-0.027	0.077	-0.03	0.329	0.034	0.055	-0.007	-0.031	0.068	0.134	0.163	-0.227	-0.069	-0.131	0.02	-0.023	0.139	-0.057	0.069	-0.018	-0.016	0.149	0.022	-0.073	0.115	0.052	0.066	-0.084	0.025	-0.03	0.105	-0.06	-0.371	-0.014	-0.058
5	0.393	0.056	-0.102	-0.023	-0.009	-0.327	0.078	-0.226	-0.033	0.32	0.126	-0.12	0.052	-0.16	0.249	0.123	0.108	0.194	0.032	-0.017	0.02	0.095	0.033	0.05	-0.008	-0.098	-0.064	-0.181	0.072	0.021	0.203	-0.045	0.143	0.118	0.212	0.147	-0.065	0.008	0.206	-0.015	-0.047	0.031	0.069	-0.017	-0.111	-0.04	-0.094	0.149	0.149
5	-0.309	0.256	-0.136	0.32	-0.05	-0.033	-0.044	0.002	-0.056	0.145	0.168	0.301	-0.109	0.025	0.137	-0.051	0.13	-0.017	0.305	-0.032	-0.072	-0.01	-0.112	-0.022	0.043	0.096	-0.117	-0.254	0.105	0.028	-0.236	0.031	0.025	0.147	-0.695	0.003	-0.016	-0.157	-0.081	0.063	-0.016	0.119	-0.29	0.043	-0.164	-0.053	-0.072	-0.097	0.04
5	-0.07	-0.032	0.062	-0.014	0.04	-0.173	0.334	-0.265	-0.068	0.373	-0.092	-0.104	0.146	0.04	-0.071	-0.144	0.044	0.334	0.086	-0.206	0.022	0.102	0.043	0.076	-0.003	-0.302	-0.016	-0.063	0.133	0.048	0.074	-0.102	-0.119	0.13	-0.126	0.037	-0.061	-0.12	0.395	0.091	0	0.065	-0.311	0.047	-0.047	-0.085	0.018	0.008	-0.027
5	-0.354	0.248	-0.258	0.303	-0.061	0.038	0.182	-0.007	-0.217	0.066	-0.096	0.237	-0.067	-0.121	0.217	-0.032	0.159	0.069	0.269	-0.163	-0.116	-0.053	0.026	0.103	0.057	-0.364	-0.126	-0.216	0.191	0.054	-0.357	-0.165	-0.12	0.145	-0.171	0.157	-0.2	-0.047	0.151	0.44	0.093	0.113	-0.127	0.089	-0.105	-0.103	-0.119	-0.197	0.04
5	0.144	0.058	-0.001	-0.038	-0.016	-0.035	-0.037	0.247	-0.04	0.267	-0.037	-0.081	0.103	0.042	-0.183	0.156	-0.105	0.113	0.043	-0.019	0.013	-0.189	0.175	-0.061	0.095	-0.208	-0.362	0.005	-0.092	-0.032	0.252	0.413	0.196	-0.183	0.078	0.105	-0.191	0.002	0.124	0.043	0.041	-0.074	0.093	-0.315	0.058	-0.126	-0.194	0.073	0.106
5	0.844	0.138	-0.001	0.301	-0.048	-0.151	0.109	-0.241	0.003	-0.175	-0.105	0.285	-0.085	0.006	0.077	-0.104	0.076	-0.25	0.257	-0.13	-0.045	0.159	-0.094	0.021	0.016	-0.054	0.118	-0.036	0.257	-0.033	0.177	0.142	-0.124	0.031	0.053	-0.083	0.275	-0.129	-0.139	-0.097	-0.007	-0.035	0.071	0.204	-0.056	-0.106	0.024	0.005	0.08
5	0.87	0.169	0.002	0.336	-0.039	-0.199	0.065	-0.25	-0.016	-0.248	-0.068	0.276	-0.117	0.05	0.048	-0.124	0.068	-0.315	0.298	-0.124	-0.065	0.139	-0.102	0.033	0.006	-0.063	0.117	-0.019	0.233	-0.034	0.081	0.118	-0.163	0.036	0.002	-0.09	0.279	-0.152	-0.079	-0.144	-0.03	-0.04	0.032	0.186	-0.088	-0.091	0.021	0.003	0.09
5	1.124	0.144	0.004	0.303	-0.066	-0.233	0.155	-0.205	0.006	-0.118	-0.131	0.34	-0.058	0.122	-0.094	-0.214	0.118	-0.248	0.231	-0.183	0.013	0.089	-0.101	0.039	0.011	-0.091	0.065	-0.054	0.135	-0.049	0.15	0.064	-0.055	-0.002	0.04	-0.149	0.166	-0.085	0.022	-0.07	0.031	-0.041	0.04	0.107	-0.123	-0.025	-0.116	0.043	0.054
5	0.899	0.129	-0.01	0.317	-0.043	-0.128	0.044	-0.206	-0.016	-0.301	-0.071	0.244	-0.104	0.13	0.074	-0.114	0.076	-0.352	0.275	-0.135	-0.063	0.132	-0.088	0.052	0.012	-0.112	0.103	-0.005	0.214	-0.033	0.084	0.139	-0.163	0.03	-0.035	-0.081	0.255	-0.146	-0.096	-0.149	-0.045	-0.028	0.002	0.169	-0.088	-0.087	0.047	0.001	0.092
5	0.868	0.133	0.001	0.307	-0.048	-0.094	0.038	-0.191	0	-0.302	-0.101	0.251	-0.085	0.055	0.078	-0.098	0.082	-0.35	0.267	-0.146	-0.044	0.157	-0.083	0.041	0.016	-0.004	0.106	-0.023	0.228	-0.03	0.105	0.143	-0.153	0.034	-0.047	-0.063	0.256	-0.135	-0.136	-0.1	-0.02	-0.019	-0.014	0.158	-0.039	-0.092	0.059	0.011	0.072
5	1.066	0.152	0.016	0.3	-0.062	-0.223	0.169	-0.219	-0.012	-0.13	-0.086	0.322	-0.062	0.192	-0.145	-0.231	0.121	-0.261	0.243	-0.161	0.014	0.068	-0.077	0.041	0.017	-0.06	0.029	-0.065	0.124	-0.051	0.134	0.028	-0.033	-0.009	0.079	-0.141	0.126	-0.075	0.014	-0.074	0.019	-0.036	0.037	0.092	-0.12	-0.01	-0.096	0.039	0.069
5	0.944	0.119	-0.007	0.259	-0.047	-0.219	0.172	-0.274	-0.035	-0.247	-0.079	0.232	-0.053	-0.031	0.05	-0.091	0.075	-0.281	0.18	-0.168	0.013	0.17	-0.088	0.016	0.009	-0.113	0.067	-0.04	0.113	-0.059	0.084	0.074	-0.051	0.012	0.099	-0.168	0.149	-0.109	-0.062	-0.13	-0.008	-0.033	0.13	0.048	-0.065	-0.058	-0.084	0.068	0.061
5	1.102	0.321	0.064	0.551	-0.035	0.035	0.104	-0.162	-0.019	-0.059	-0.151	0.534	-0.102	0.094	-0.052	-0.212	0.131	-0.28	0.451	-0.153	-0.037	0.026	-0.133	0.036	-0.006	-0.064	0.07	0.031	0.301	-0.012	0.274	0.015	0.11	-0.057	-0.045	0.079	0.266	-0.192	-0.107	0.041	0.167	-0.112	0.079	0.304	0.044	-0.035	-0.104	-0.023	-0.091
5	0.902	0.17	0.002	0.333	-0.041	-0.183	0.061	-0.267	-0.009	-0.266	-0.037	0.285	-0.119	0.028	0.048	-0.121	0.059	-0.357	0.282	-0.093	-0.066	0.145	-0.083	0.027	0.013	-0.079	0.127	-0.019	0.244	-0.034	0.071	0.137	-0.176	0.036	0.035	-0.122	0.298	-0.146	-0.091	-0.118	-0.016	-0.039	0.041	0.175	-0.105	-0.089	0.014	0.011	0.09
5	0.744	0.113	-0.027	0.204	-0.032	-0.097	-0.019	-0.027	-0.121	0.15	0.059	0.148	-0.101	0.251	-0.121	-0.157	0.098	-0.044	0.15	0.038	-0.14	0.062	-0.018	0.043	0.088	-0.172	0.052	-0.049	0.063	0	0.187	-0.176	0.01	0.043	-0.048	-0.134	0.108	0.009	-0.298	-0.01	-0.031	-0.026	0.081	0.029	0.024	-0.029	-0.147	-0.001	0.013
5	0.663	0.099	0.057	0.174	-0.04	-0.336	0.056	-0.293	-0.001	-0.157	0.033	0.098	0.044	0.205	0.01	-0.063	0.074	-0.346	0.14	-0.004	-0.024	0.137	-0.069	0.004	-0.019	-0.007	-0.065	-0.084	0.145	-0.036	-0.116	-0.371	-0.108	0.034	0.327	-0.065	-0.003	-0.052	-0.116	0.033	0.024	0.029	0.256	0.019	0.031	-0.071	-0.161	0.003	0.018
5	1.057	0.281	0.033	0.193	-0.055	0.013	0.028	-0.102	-0.125	-0.059	-0.007	0.218	-0.084	0.244	0.017	-0.158	-0.011	-0.295	0.176	0.041	-0.056	0.018	-0.048	-0.073	0.073	-0.369	-0.135	-0.12	-0.023	-0.045	0.049	-0.149	0.095	0.039	0.123	0.108	-0.061	-0.067	0.005	-0.151	-0.155	0.038	0.129	-0.181	0.106	-0.067	-0.169	0.068	0.075
5	1.024	0.291	0.037	0.181	-0.057	0.049	0.041	-0.056	-0.135	-0.066	0.008	0.232	-0.082	0.259	0.03	-0.175	-0.003	-0.285	0.164	0.051	-0.051	0.014	-0.041	-0.072	0.083	-0.412	-0.118	-0.125	-0.032	-0.044	0.098	-0.154	0.151	0.032	0.121	0.093	-0.034	-0.07	0.03	-0.138	-0.156	0.044	0.154	-0.192	0.105	-0.069	-0.184	0.078	0.075
5	0.415	0.252	0.082	0.12	0.006	-0.201	0.164	-0.104	-0.037	-0.091	-0.031	0.05	-0.1	0.08	0.044	-0.043	0.011	-0.263	0.177	-0.091	-0.087	0.234	-0.12	0.03	0.01	-0.292	0.018	0.011	0.133	-0.048	0.054	0.02	0.08	-0.05	0.134	-0.005	0.082	-0.141	-0.12	-0.088	0.028	-0.023	0.108	0.039	-0.098	-0.054	0.034	-0.004	0.138
5	0.661	0.102	0.051	0.169	-0.043	-0.336	0.045	-0.285	-0.006	-0.156	0.036	0.096	0.044	0.203	0.018	-0.059	0.067	-0.344	0.135	0.004	-0.017	0.136	-0.066	0.001	-0.017	-0.004	-0.062	-0.073	0.138	-0.037	-0.11	-0.352	-0.119	0.041	0.327	-0.06	-0.005	-0.05	-0.118	0.042	0.026	0.033	0.26	0.014	0.031	-0.071	-0.163	0.006	0.016
5	1.07	0.254	0.021	0.175	-0.068	-0.008	0.08	-0.139	-0.12	-0.11	-0.026	0.183	-0.084	0.211	0.035	-0.138	0.001	-0.297	0.187	0.002	-0.044	0.04	-0.073	-0.059	0.066	-0.407	-0.098	-0.097	0.01	-0.055	0.056	-0.12	0.08	0.032	0.168	0.122	-0.047	-0.07	-0.005	-0.119	-0.148	0.036	0.179	-0.136	0.102	-0.052	-0.165	0.039	0.085
5	0.637	0.203	-0.042	0.169	0.008	-0.13	0.044	-0.036	-0.136	0.112	0.048	0.138	-0.111	0.265	-0.118	-0.106	0.066	-0.061	0.177	0.032	-0.13	0.05	-0.025	0.025	0.057	-0.184	0.025	-0.123	0.086	-0.028	0.042	-0.107	-0.001	0.028	-0.075	-0.044	0.146	-0.038	-0.262	-0.005	-0.047	0.023	0.096	0.061	-0.037	-0.012	-0.129	-0.034	0.086
5	0.097	-0.241	-0.019	-0.009	-0.011	0.016	0.191	0.2	-0.303	0.357	0.068	-0.197	0.175	0.189	-0.085	-0.078	0.048	0.196	0.075	-0.065	0.078	-0.066	0.013	0.13	0.015	0.156	-0.156	-0.107	-0.024	0.007	-0.013	0.005	0.027	0.041	-0.187	0.119	0.01	-0.05	0.178	-0.024	-0.087	0.106	-0.164	-0.082	0.027	0.016	-0.095	-0.036	-0.044
5	0.05	-0.325	-0.055	0.039	-0.019	-0.03	0.15	-0.071	-0.267	0.423	0.132	-0.118	0.084	0.179	-0.048	-0.144	0.076	0.272	0.021	0.087	0.072	-0.157	-0.153	0.051	-0.026	0.251	-0.002	0.037	0.181	-0.006	-0.168	0.054	-0.17	0.126	-0.17	0.146	0.064	-0.142	-0.013	-0.013	-0.125	0.079	-0.209	0.158	-0.024	-0.075	-0.05	-0.226	-0.011
5	-0.117	-0.164	-0.05	-0.068	-0.051	0.032	0.165	0.081	-0.273	0.293	-0.015	-0.141	0.178	0.184	-0.117	-0.167	0.113	0.26	0.064	-0.063	0.129	-0.063	-0.02	0.086	-0.02	-0.02	-0.014	-0.15	0.078	-0.005	-0.079	0.005	-0.165	0.207	-0.273	0.026	0.121	-0.058	0.193	-0.045	-0.172	0.131	-0.245	-0.047	-0.049	-0.005	-0.064	-0.009	-0.069
5	-0.18	-0.009	-0.034	0.083	0.111	-0.059	0.107	0.12	0.103	0.262	0.06	-0.131	-0.098	-0.224	0.027	0.132	-0.087	0.274	0.173	-0.109	-0.114	-0.155	0.001	0.011	-0.007	0.043	-0.003	0.074	-0.158	-0.019	0.404	0.173	0.242	0.105	0.293	-0.055	-0.143	0.021	0.055	0.129	0.074	-0.001	0.049	-0.05	0.029	0.007	-0.065	-0.011	-0.016
5	-0.305	0.029	0.008	0.117	0.077	-0.043	0.124	0.123	0.094	0.059	-0.064	-0.03	0.04	-0.287	0.116	0.223	-0.079	0.169	0.148	-0.102	0.021	-0.087	-0.11	0.036	-0.083	0.377	0.002	-0.021	-0.039	-0.047	0.641	0.203	0.177	0.028	0.22	-0.023	-0.032	0.039	-0.062	0.266	0.133	0.009	-0.009	-0.142	0.068	-0.002	-0.011	-0.002	0.001
5	0.678	0.088	-0.102	0.171	0.023	-0.488	-0.18	-0.52	0.136	0.335	-0.006	-0.011	0.074	0.05	0.075	-0.013	-0.03	0.021	0.081	0.045	-0.048	0.118	0.016	0.006	-0.024	-0.019	0.044	-0.182	0.081	0.029	0.329	-0.22	0.01	0.166	-0.263	0.066	-0.115	-0.036	0.2	0.24	0.007	0.076	-0.192	0.081	0.027	-0.101	-0.042	-0.043	0.035
5	0.014	0.208	-0.124	0.403	0.041	-0.161	0.003	-0.258	-0.134	0.142	0.083	0.271	-0.147	0.123	-0.086	-0.102	0.048	-0.215	0.198	-0.038	-0.18	0.057	0.042	0.005	-0.021	0.127	-0.288	-0.183	0.106	-0.001	-0.229	-0.237	-0.096	0.149	-0.245	-0.054	-0.109	0.013	0.398	0.11	0.122	0.042	-0.267	-0.037	-0.191	-0.004	-0.045	-0.03	0.084
5	-0.178	0.117	-0.01	0.007	0.004	-0.133	-0.041	0.024	-0.226	0.261	-0.144	-0.128	0.181	0	-0.228	-0.113	0.006	0.272	0.133	-0.145	0.11	0.198	0.105	0.056	0.1	-0.218	-0.119	-0.136	0.014	-0.016	-0.058	-0.046	-0.249	0.008	0.178	-0.042	-0.134	-0.038	-0.103	0.144	0.058	0.003	0.22	-0.03	0.021	-0.019	-0.216	-0.041	-0.007
5	0.128	-0.021	0.007	0.271	0.03	-0.523	0.174	-0.36	-0.012	-0.128	0.101	0.125	-0.018	-0.288	0.172	0.065	-0.026	-0.327	0.078	0.084	-0.084	0.099	0.038	-0.068	-0.048	0.165	-0.3	-0.13	0.157	0.047	-0.398	-0.273	-0.625	0.158	-0.198	-0.075	-0.008	-0.185	0.444	-0.042	-0.056	0.042	-0.012	0.022	0.104	-0.201	-0.073	0.026	0.003
5	0.656	0.024	-0.01	-0.03	-0.024	-0.384	0.31	-0.133	-0.245	0.168	-0.213	-0.081	0.089	0.074	-0.025	-0.053	-0.004	-0.007	0.137	-0.215	0.081	0.115	0.059	0.056	0.047	-0.183	-0.139	-0.233	0.01	0.029	-0.366	-0.045	-0.154	0.183	-0.119	-0.103	-0.073	-0.063	-0.062	-0.097	0.084	0.035	-0.196	0.049	-0.049	-0.097	-0.044	0.009	0.077
6	0.15	-0.193	0.104	0.201	0.019	-0.06	0.217	-0.043	-0.098	-0.065	-0.239	-0.031	0.02	-0.198	0.14	0.136	-0.03	-0.094	0.151	-0.143	-0.054	0.136	0.004	0.03	-0.077	0.041	-0.313	0.053	-0.197	0.012	-0.065	-0.007	-0.034	0.012	0.157	0.068	-0.205	-0.006	-0.192	0.03	0.238	-0.166	0.032	-0.391	0.046	-0.093	0.042	0.025	0.027
6	0.122	-0.3	0.042	0.018	0.017	0.462	0.081	-0.06	0.023	-0.048	-0.163	-0.074	0.003	0.068	-0.083	-0.141	0.043	0.004	-0.15	-0.116	0.01	0.066	0.007	-0.005	0.045	0.496	-0.373	-0.011	-0.001	0.004	0.099	-0.149	0.05	-0.078	-0.116	0.122	-0.128	0.066	-0.028	-0.064	-0.024	-0.078	-0.173	-0.204	-0.049	0.01	0.169	0.064	0.085
6	0.193	-0.277	0.04	0.014	0.026	0.369	0.132	-0.107	0.033	-0.073	-0.213	-0.073	0.022	0.069	-0.059	-0.112	0.024	-0.029	-0.118	-0.157	0.01	0.049	-0.006	0.005	0.034	0.56	-0.364	-0.031	0.031	0.015	-0.007	-0.198	-0.022	-0.041	-0.154	0.114	-0.136	0.061	-0.011	-0.081	-0.052	-0.077	-0.154	-0.173	-0.035	-0.012	0.181	0.049	0.067
6	0.072	0.083	-0.028	-0.083	-0.019	-0.098	0.005	0.141	-0.153	0.251	0.002	-0.124	0.019	0.12	0.109	0.075	-0.051	0.243	0.162	-0.054	0.033	-0.083	0.07	-0.035	0.108	0.093	0.082	-0.024	0.105	0.024	0.267	0.087	0.092	-0.009	0.054	0.136	0.197	-0.014	-0.055	0.138	0.051	0.021	-0.218	0.002	0.094	-0.025	0.217	-0.027	-0.014
6	0.5	-0.034	0.09	-0.003	0.019	-0.16	0.118	-0.223	-0.071	0.132	0.059	0.051	-0.004	0.358	0.101	-0.055	-0.017	-0.027	0.139	-0.115	-0.029	0.149	-0.147	-0.09	-0.051	0.003	0.101	0.038	0.062	-0.052	0.329	-0.283	0.071	-0.065	0.081	0.203	-0.128	0.07	-0.068	0.073	-0.063	0.027	0.032	-0.018	0.239	0.036	0.061	-0.115	-0.048
6	0.282	-0.087	0.131	0.007	0.011	-0.211	0.012	-0.098	-0.152	0.101	0.149	-0.015	-0.025	0.182	0.153	0.066	-0.063	-0.069	0.059	-0.042	0.022	0.135	-0.097	-0.062	-0.05	0.078	-0.327	0.044	-0.234	-0.075	0.26	0.181	0.192	-0.073	0.224	0.152	-0.329	0.061	-0.121	0.106	0.092	-0.034	0.222	-0.238	0.158	0.132	0.159	-0.022	0.055
6	-0.138	-0.079	0.097	-0.024	0.035	-0.113	0.01	0.05	-0.249	0.176	0.05	-0.028	-0.035	0.077	0.16	0.097	-0.009	-0.028	0.024	-0.199	0.066	0.028	-0.143	-0.034	-0.101	0.064	0.095	-0.009	-0.018	-0.032	0.035	0.046	0.279	0.051	-0.091	0.348	0.048	-0.193	-0.177	0.259	0.183	-0.031	-0.077	-0.026	0.177	-0.05	0.121	-0.121	0.024
6	0.234	-0.274	0.067	-0.094	0.017	-0.027	0.204	0.077	-0.218	0.135	-0.003	-0.222	0.135	0.039	0.029	0.032	0.005	0.091	-0.072	-0.003	0.037	-0.026	0.063	-0.101	0.047	0.208	0.262	-0.111	0.044	0.118	-0.061	-0.106	-0.256	0.035	-0.03	0.168	0.119	-0.128	-0.093	-0.091	-0.024	-0.018	-0.126	-0.054	0.185	-0.146	0.107	-0.037	-0.093
6	0.34	-0.271	0.004	-0.07	-0.006	0.091	0.249	0.223	-0.338	-0.216	-0.031	-0.111	0.063	0.011	-0.011	0.031	0.029	-0.194	-0.106	-0.019	0.025	-0.046	0.193	-0.09	0.187	0.222	0.149	-0.176	0.095	0.074	0.159	-0.081	-0.176	0.051	0.057	0.208	0.057	-0.01	-0.103	-0.043	0.07	0.001	-0.214	-0.028	0.182	-0.062	0.1	-0.028	-0.126
6	0.388	-0.191	-0.018	-0.07	-0.003	0.134	0.243	0.271	-0.352	-0.262	-0.03	-0.079	0.056	-0.071	-0.017	0.028	0.031	-0.226	-0.055	-0.033	0.021	-0.04	0.18	-0.077	0.177	0.192	0.12	-0.158	0.096	0.071	0.138	-0.146	-0.159	0.053	0.125	0.187	0.035	-0.007	-0.136	-0.046	0.057	0.003	-0.181	-0.032	0.186	-0.057	0.089	-0.03	-0.112
6	-0.258	-0.06	0.117	0.183	-0.003	0.096	-0.074	0.192	-0.14	0.016	-0.046	0.139	-0.084	-0.079	0.139	0.169	-0.002	-0.041	0.136	-0.072	-0.046	-0.008	-0.021	-0.064	-0.046	-0.199	-0.006	-0.042	-0.093	0.006	-0.187	0.11	-0.09	-0.154	0.172	0.049	-0.138	0.078	-0.07	0.085	0.084	-0.048	-0.008	-0.157	-0.178	0.123	0.058	-0.092	0.032
6	-0.182	-0.073	0.126	0.191	0.003	0.079	-0.07	0.159	-0.111	0.012	-0.053	0.145	-0.091	-0.054	0.133	0.164	-0.008	-0.057	0.144	-0.091	-0.045	0.015	-0.019	-0.053	-0.056	-0.161	-0.005	-0.04	-0.081	0.009	-0.195	0.106	-0.143	-0.134	0.187	0.059	-0.143	0.084	-0.072	0.067	0.061	-0.038	-0.001	-0.16	-0.169	0.126	0.053	-0.097	0.026
6	-0.16	-0.055	0.117	0.174	0	0.11	-0.048	0.172	-0.162	0.093	-0.08	0.169	-0.078	-0.061	0.158	0.152	0.006	-0.051	0.107	-0.113	-0.033	0.046	-0.013	-0.052	-0.044	-0.125	-0.012	-0.06	-0.126	-0.001	-0.219	0.119	-0.129	-0.122	0.139	0.059	-0.14	0.091	-0.182	0.049	0.09	-0.045	0.02	-0.171	-0.161	0.139	0.045	-0.093	0.026
6	0.24	0.237	0.041	0.172	0.015	-0.058	-0.063	0.056	0.116	-0.076	0.116	0.198	-0.117	0.133	-0.074	-0.006	0.016	-0.027	0.246	0.056	-0.014	-0.069	0.034	-0.078	-0.024	0.02	-0.174	0.02	-0.017	0.003	0.111	-0.073	0.199	-0.052	-0.121	-0.062	0.029	0.009	-0.108	-0.032	-0.012	-0.129	-0.179	-0.017	0.008	0.054	0.028	0.03	-0.004
6	0.239	0.239	0.073	0.174	0.005	-0.063	-0.04	0.061	0.089	-0.067	0.106	0.186	-0.11	0.134	-0.068	-0.005	0.014	-0.028	0.256	0.077	-0.009	-0.086	0.024	-0.09	-0.025	-0.011	-0.18	0.009	0.004	0.001	0.089	-0.082	0.179	-0.062	-0.13	-0.057	0.035	0	-0.151	-0.043	-0.004	-0.126	-0.195	-0.012	-0.002	0.054	0.05	0.032	0.006
6	0.344	0.258	0.04	0.209	0.012	-0.076	-0.021	0.047	0.119	-0.103	0.079	0.214	-0.112	0.148	-0.09	-0.006	0.036	-0.059	0.292	0.049	-0.015	-0.092	0.03	-0.093	-0.021	0.072	-0.171	-0.003	0.029	-0.003	0.093	-0.048	0.178	-0.066	-0.09	-0.016	0.049	-0.013	-0.146	-0.066	-0.024	-0.123	-0.164	0.002	0.031	0.051	0.04	0.046	0.008
6	0.198	0.387	0.078	0.089	0.018	0.25	-0.107	0.231	0.018	-0.016	-0.11	0.202	0.103	-0.011	-0.02	-0.037	0.106	0.052	0.144	-0.072	0.086	0.012	0.082	-0.084	-0.009	0.363	-0.019	0.01	0.113	-0.027	-0.064	-0.278	-0.011	0.183	-0.182	0.201	0.122	-0.106	0.355	-0.154	-0.062	-0.052	-0.26	0.058	0.179	-0.073	-0.063	0.119	0.002
6	0.544	0.02	-0.015	0.227	0.009	0.179	-0.219	-0.12	0.135	-0.093	0.025	0.129	-0.051	-0.118	0.176	0.039	0.02	0.075	0.083	-0.024	-0.093	0.08	-0.081	0.037	-0.061	0.354	-0.467	-0.056	-0.152	0.018	0.09	-0.278	-0.084	0.029	0.055	0.228	-0.194	-0.048	-0.025	0.036	0.121	-0.106	0.154	-0.433	0.15	-0.021	0.111	0.138	-0.009
6	0.026	0.06	-0.062	0.194	0.037	-0.147	-0.19	-0.221	-0.134	-0.069	0.022	0.153	-0.044	0.094	-0.202	-0.23	0.011	-0.075	0.023	-0.061	0.035	0.142	0.075	-0.047	-0.047	0.703	-0.057	0.085	0.073	-0.053	-0.144	0.001	-0.235	-0.022	-0.395	0.115	0.03	-0.07	-0.076	0.192	0.247	-0.064	-0.095	-0.014	0.28	-0.029	0.104	-0.137	-0.03
6	-0.031	0.051	-0.077	0.18	0.029	-0.149	-0.198	-0.201	-0.135	-0.089	0.025	0.138	-0.037	0.073	-0.203	-0.221	0.019	-0.087	0.011	-0.066	0.04	0.171	0.084	-0.03	-0.051	0.608	-0.05	0.081	0.099	-0.057	-0.154	0.002	-0.228	-0.015	-0.446	0.093	0.027	-0.071	-0.098	0.21	0.251	-0.05	-0.097	0.023	0.274	-0.037	0.076	-0.152	-0.026
6	0.217	-0.088	0.078	0.057	-0.037	0.481	0.061	0.163	-0.126	-0.004	0.154	0.13	-0.074	0.089	0.107	0.022	0.063	0.029	-0.201	-0.06	-0.019	-0.14	0.12	-0.073	0.069	0.264	-0.106	-0.096	-0.152	-0.02	-0.145	-0.028	-0.181	0.151	0.013	0.057	-0.112	-0.069	-0.092	0.027	0.018	0.068	0.264	0.029	0.09	-0.029	-0.058	0.032	-0.029
6	0.297	0.139	0.083	0.093	0.025	-0.401	0.252	-0.235	-0.067	-0.213	-0.215	0.135	-0.038	0.067	0.085	0.01	0.01	-0.27	0.104	-0.159	-0.073	0.048	-0.055	0.032	-0.044	0.425	0.09	0.003	-0.17	-0.022	0.125	0.254	-0.022	0.012	-0.009	0.161	-0.114	0.085	0.035	0.164	-0.011	0.004	0.125	0.032	0.073	0.125	0.13	0.035	0.025
6	0.299	0.134	0.102	0.09	0.024	-0.41	0.228	-0.236	-0.073	-0.215	-0.223	0.134	-0.04	0.071	0.097	0.013	0.014	-0.282	0.097	-0.153	-0.07	0.056	-0.047	0.032	-0.042	0.428	0.093	0.016	-0.164	-0.02	0.125	0.253	-0.017	0.019	-0.002	0.156	-0.11	0.086	0.02	0.159	-0.02	0.001	0.142	0.039	0.057	0.121	0.116	0.03	0.038
6	0.403	0.125	0.084	0.134	0.038	-0.462	0.254	-0.291	-0.022	-0.268	-0.171	0.172	-0.056	0.124	0.033	-0.009	0.012	-0.294	0.121	-0.131	-0.096	0.061	-0.026	0.006	-0.042	0.46	0.082	0.001	-0.146	-0.019	0.175	0.257	-0.058	0.014	-0.101	0.163	-0.074	0.086	0.057	0.155	-0.021	0.015	0.076	0.013	0.067	0.12	0.154	0.074	0.034
6	0.34	0.155	0.093	0.11	0.022	-0.345	0.3	-0.232	-0.013	-0.196	-0.185	0.172	-0.059	0.069	0.102	-0.003	-0.004	-0.281	0.122	-0.146	-0.104	0.035	-0.041	0.019	-0.037	0.421	0.113	0.027	-0.155	-0.024	0.139	0.263	-0.117	0.03	0.004	0.095	-0.116	0.088	0.051	0.141	-0.017	0.006	0.153	0.036	0.051	0.105	0.143	0.073	0.026
6	-0.291	-0.194	0.133	-0.083	0.015	-0.098	0.052	-0.105	-0.001	-0.026	-0.188	-0.152	0.005	0.09	0.223	0.051	0.045	-0.179	-0.041	-0.097	0.083	0.072	-0.038	-0.019	-0.1	0.194	-0.204	-0.01	-0.103	-0.005	-0.057	-0.222	0.014	-0.051	-0.004	0.196	-0.3	0.095	-0.085	-0.053	0.047	-0.082	-0.018	-0.121	0.185	0.062	0.07	0.048	0.009
6	0.178	0.197	0.044	0.15	0.036	-0.463	0.123	-0.265	-0.008	-0.205	-0.202	0.177	-0.058	0.101	0.103	-0.014	0.005	-0.264	0.157	-0.132	-0.067	0	-0.043	0.041	-0.044	0.244	0.086	0.049	-0.189	-0.015	0.13	0.347	-0.007	0.018	0.03	0.15	-0.107	0.065	-0.011	0.187	0.008	0.02	0.204	0.038	0.061	0.125	0.115	0.034	0.009
6	0.326	0.143	0.065	0.118	0.067	-0.492	0.172	-0.222	0.048	-0.25	-0.129	0.135	-0.084	0.117	0.058	-0.01	0.018	-0.276	0.154	-0.055	-0.141	0.102	-0.043	-0.015	-0.006	0.395	0.158	-0.026	-0.14	-0.03	0.171	0.203	-0.058	-0.024	0.011	0.137	-0.099	0.052	0.105	0.085	-0.006	0.038	0.136	0.014	0.09	0.117	0.093	0.067	0.016
6	-0.277	-0.335	0.141	-0.058	-0.019	0.101	-0.18	-0.098	0.026	0.324	-0.132	-0.239	-0.003	0.035	0.038	-0.053	0.124	0.329	-0.093	-0.103	0.014	-0.065	0.034	-0.019	0.065	0.45	0.108	0.033	-0.135	-0.013	-0.285	-0.184	0.27	-0.168	0.076	-0.093	-0.142	0.115	-0.09	-0.059	-0.101	-0.006	0.053	0.075	-0.002	0.075	0.153	-0.053	-0.057
6	0.209	0.064	-0.069	0.091	-0.034	-0.093	0.055	0.119	-0.258	-0.016	0.007	0.176	-0.005	-0.022	0.092	0.001	0.064	0.055	0.081	-0.014	-0.017	-0.021	0.08	0.051	0.084	0.277	0.127	0.003	0.11	-0.005	-0.338	-0.134	-0.252	0.225	0.009	0.094	0.18	-0.104	-0.08	0.216	0.098	0.008	0.043	0.067	0.104	-0.035	0.056	-0.127	0.009
6	0.288	0.137	0.044	0.002	0.032	-0.182	0.029	0.089	-0.256	-0.118	0.094	0.158	-0.006	0.046	0.172	-0.034	0.012	-0.024	0.086	-0.081	0.01	0.014	0.044	0.025	0.085	0.179	0.073	0.003	0.095	0.033	-0.381	-0.121	-0.399	0.179	-0.229	0.003	0.14	-0.005	0.01	0.035	-0.014	0.018	0.077	0.007	0.11	-0.02	0.092	-0.097	0.004
6	0.31	-0.041	-0.023	0.148	-0.037	-0.143	0.095	0.015	-0.192	0.147	0.043	0.068	0.112	-0.104	0.182	0.06	0.106	-0.159	0.097	-0.016	0.043	0.089	0.154	0.031	0.032	0.425	0.01	-0.037	0.212	-0.006	0.125	0.016	-0.041	0.237	-0.187	-0.044	0.264	-0.122	-0.103	0.119	0.031	0.034	-0.135	-0.077	-0.07	-0.122	0.037	0.073	0.074
6	0.594	0.012	-0.085	0.07	-0.005	-0.156	0.208	-0.038	-0.217	-0.297	-0.064	0.162	0.021	-0.138	0.079	-0.014	0.1	-0.32	0.09	-0.054	0.066	0.124	0.126	0.019	0.058	0.384	-0.284	-0.103	-0.021	-0.001	0.052	-0.099	0.025	0.075	0.016	0.048	-0.088	-0.019	0.136	0.072	0.002	0.109	-0.032	-0.124	0.1	-0.016	-0.01	0.054	0.013
6	0.252	-0.049	-0.054	0.124	-0.034	-0.142	0.032	0.03	-0.204	0.192	0.089	0.011	0.108	-0.156	0.163	0.06	0.088	-0.117	0.084	0.013	0.033	0.067	0.114	0.017	0.015	0.398	-0.068	-0.03	0.181	-0.006	0.135	-0.031	-0.069	0.22	-0.196	-0.061	0.199	-0.104	-0.132	0.11	0.043	0.016	-0.129	-0.117	-0.07	-0.125	0.042	0.069	0.089
6	0.244	-0.036	-0.041	0.113	-0.04	-0.149	0.047	0.02	-0.194	0.218	0.098	0.004	0.117	-0.136	0.157	0.06	0.088	-0.114	0.108	0.025	0.032	0.059	0.114	0.011	0.01	0.349	-0.044	-0.015	0.19	-0.009	0.168	-0.001	-0.017	0.214	-0.224	-0.076	0.229	-0.109	-0.141	0.124	0.033	0.016	-0.14	-0.109	-0.096	-0.118	0.044	0.047	0.089
6	0.385	-0.096	-0.029	0.133	-0.038	-0.263	0.061	-0.077	-0.158	0.057	0.098	0.017	0.12	-0.064	0.129	-0.004	0.113	-0.192	0.08	0.017	0.024	0.108	0.121	0.024	0.003	0.277	0.039	-0.022	0.244	-0.004	0.12	-0.045	-0.074	0.214	-0.162	-0.016	0.236	-0.094	-0.003	0.069	0.027	0.041	-0.189	0.009	-0.045	-0.15	0.011	0.045	0.088
6	0.489	-0.137	-0.064	0.151	-0.031	-0.157	-0.005	-0.05	-0.23	0.07	0.18	-0.072	0.067	-0.014	0.095	-0.02	0.099	-0.25	0.158	0.096	0	0.067	0.103	0.03	0.03	0.47	0.08	-0.081	0.267	0.02	0	0.014	-0.187	0.174	-0.066	0.04	0.194	-0.042	0.033	0.058	0.045	0.075	-0.086	0.048	0.006	-0.103	-0.031	0.01	0.071
6	0.363	-0.149	-0.099	0.104	-0.028	-0.135	-0.059	-0.038	-0.226	0.062	0.158	-0.095	0.07	-0.077	0.085	-0.002	0.101	-0.204	0.128	0.082	-0.019	0.044	0.108	0.02	0.035	0.345	0.066	-0.059	0.244	0.024	0.04	-0.015	-0.118	0.151	-0.07	0.04	0.201	-0.024	0.009	0.039	0.042	0.087	-0.02	0.01	0.021	-0.085	-0.04	0.013	0.046
6	0.166	-0.064	-0.132	0.114	-0.084	-0.307	-0.064	-0.082	-0.256	0.221	0.15	0.032	0.077	0.005	0.009	-0.004	0.136	0.008	0.107	0.109	0.06	-0.049	0.135	-0.057	0.048	0.224	-0.008	-0.038	0.084	0.011	-0.004	-0.094	-0.002	0.179	-0.15	0.038	0.117	-0.059	-0.176	0.068	0.064	0.029	-0.103	-0.036	0.037	-0.113	0.019	0.078	0.049
6	0.132	0.098	-0.091	0.105	-0.038	-0.082	0.083	0.145	-0.292	-0.054	-0.033	0.221	-0.035	-0.018	0.067	0.01	0.059	0.05	0.107	-0.051	-0.011	-0.06	0.09	0.047	0.101	0.174	0.083	0.005	0.08	-0.016	-0.304	-0.154	-0.186	0.217	0.048	0.139	0.153	-0.106	-0.055	0.195	0.08	0.015	0.077	0.033	0.098	-0.022	0.019	-0.124	0.032
6	0.225	-0.017	-0.11	-0.026	-0.026	-0.279	0.005	-0.006	-0.205	0.074	-0.06	0.027	0.053	0	0.052	-0.063	0.083	-0.115	-0.01	-0.007	0.02	0.072	0.179	-0.005	0.111	0.431	-0.183	-0.092	-0.087	-0.01	-0.047	-0.107	-0.049	0.047	0.103	0.109	-0.1	0.004	0.121	0.059	0.009	0.088	0.099	-0.184	0.144	0.018	0.048	0.03	0.052
6	0.101	0	-0.065	0.111	-0.04	-0.046	0.049	0.105	-0.257	-0.093	-0.111	0.068	0.024	-0.102	0.06	-0.03	0.091	-0.3	0.162	-0.047	-0.022	0.063	0.154	0.086	0.06	0.254	0.067	-0.033	0.069	-0.028	-0.075	-0.157	0.014	0.148	0.038	0.158	0.116	0.012	0.097	0.187	0.06	0.088	-0.057	-0.04	0.158	-0.009	-0.035	-0.032	0.004
6	0.125	-0.091	-0.049	0.097	0.029	-0.174	0.189	0.157	-0.236	-0.015	-0.01	0.03	0.095	0.066	0.102	0.012	0.088	-0.18	0.07	-0.024	0.035	0.059	0.069	-0.022	0.039	0.227	0.12	-0.121	0.154	-0.005	0.005	-0.005	0.014	0.016	-0.187	-0.01	0.151	-0.047	0.04	0.076	0.036	0.114	-0.165	0.123	0.033	-0.015	0.009	0.07	0.075
6	0.222	-0.082	-0.094	0.162	-0.004	-0.093	0.028	0.079	-0.27	-0.265	-0.04	0.108	0.008	-0.124	0.051	-0.004	0.098	-0.338	0.18	0.021	0.003	0.147	0.143	0.016	0.028	0.444	-0.014	-0.002	0.082	-0.027	-0.034	-0.145	0.067	0.1	-0.137	0.08	0.085	-0.048	0.151	0.065	-0.007	0.131	-0.111	-0.059	0.089	0	-0.043	0.029	0.001
6	0.351	-0.136	-0.053	0.122	-0.03	-0.033	0.132	0.202	-0.332	-0.333	-0.033	0.12	0.057	-0.018	0.019	-0.021	0.078	-0.37	0.125	-0.012	0.058	0.112	0.189	-0.011	0.023	0.417	-0.018	-0.038	0.11	0.003	0.033	-0.088	0.084	0.135	-0.108	0.123	0.065	-0.016	0.114	0.021	0.009	0.137	-0.145	-0.025	0.08	-0.029	-0.033	-0.026	0.015
6	0.479	-0.096	-0.178	0.137	0.013	-0.279	0.179	-0.049	-0.191	-0.276	-0.134	0.127	0.037	-0.086	0.033	-0.058	0.089	-0.367	0.097	-0.051	0.014	0.019	0.129	0.001	0.11	0.304	-0.156	-0.049	-0.042	0.033	0.017	-0.064	-0.011	0.134	0.067	0.107	-0.089	-0.033	0.098	0.039	0.043	0.092	-0.003	-0.12	0.09	-0.059	-0.048	0.086	0.023
6	0.21	0.002	-0.102	0.163	-0.038	-0.206	-0.063	-0.05	-0.259	0.033	0.126	0.008	0.037	0.156	0.029	-0.067	0.137	-0.282	0.184	0.087	-0.019	-0.035	0.061	-0.041	0.026	0.213	0.041	-0.01	0.205	0.005	0.014	-0.259	-0.05	0.156	-0.153	0.171	0.137	-0.135	-0.018	0.108	0.068	0.026	-0.154	0.043	0.162	-0.142	-0.025	0.092	0
6	0.381	-0.039	-0.03	0.098	0.017	-0.166	-0.001	-0.015	-0.154	0.039	0.012	0.118	0.114	-0.12	0.062	-0.047	0.147	-0.165	0.046	0.029	0.117	-0.012	0.114	-0.022	0.034	0.166	0.044	-0.075	0.204	0.011	-0.114	0.09	-0.09	0.114	-0.115	0.011	0.256	0.036	-0.111	0.028	0.088	0.066	-0.144	0.046	-0.069	-0.003	0.055	0.084	0.066
6	0.401	0.003	-0.052	0.036	0.007	-0.177	0.036	0.012	-0.138	0.074	-0.018	0.03	0.143	-0.031	0.029	-0.075	0.168	-0.07	0.131	-0.048	0.095	0.098	0.047	0.077	0.043	0.121	-0.007	-0.125	0.08	-0.039	-0.098	-0.024	-0.041	0.144	0.046	0.192	0.07	0.08	-0.043	0.036	-0.029	0.064	-0.028	0.019	0.094	-0.019	0.021	0.049	0.065
6	0.069	0.091	0.028	0.064	0.053	-0.373	0.061	-0.191	-0.017	-0.252	-0.188	0.099	0.06	0.083	0.033	-0.101	-0.01	-0.111	0.101	-0.065	0.077	0.016	-0.06	-0.032	-0.074	0.188	0.186	-0.089	-0.121	-0.048	0.301	0.275	0.104	0.017	-0.155	0.117	0.024	0.061	-0.073	0.17	0.163	-0.012	-0.008	-0.053	0.008	0.038	0.033	0.107	-0.042
6	0.524	0.168	0.063	0.077	0.037	-0.511	0.211	-0.25	0.028	-0.102	-0.019	0.04	-0.049	0.007	0.009	-0.086	-0.018	-0.117	0.236	-0.02	-0.013	0.064	-0.115	-0.095	-0.058	0.048	-0.013	0.01	-0.202	-0.054	0.062	0.116	0.142	0.043	0.13	0.285	-0.09	0.065	-0.054	0.005	0.091	0.03	0.208	-0.099	0.122	0.077	-0.016	0.132	-0.006
6	0.169	0.044	0.102	0.071	0.012	-0.461	0.038	-0.193	0.018	-0.101	-0.089	0.039	0.02	0.023	-0.04	-0.103	0.022	-0.076	0.149	0.064	0.002	-0.037	0.003	-0.06	0.029	0.189	0.025	-0.064	-0.182	-0.042	0.235	0.31	0.141	0.038	-0.101	0.107	-0.088	0.059	-0.084	-0.014	0.03	0.025	-0.075	-0.17	-0.021	0.016	0.041	0.112	0.053
6	0.356	0.188	0.012	0.177	0.061	-0.447	-0.114	-0.324	-0.02	-0.381	-0.127	0.098	0.031	-0.005	0.097	0.037	-0.033	-0.329	0.162	-0.038	0.046	0.128	-0.064	0.045	-0.075	0.386	0.082	-0.055	-0.109	-0.021	0.145	0.191	-0.151	0.026	0.23	0.31	-0.131	-0.01	0.28	-0.032	-0.125	-0.011	-0.003	-0.037	0.095	0.05	-0.088	0.044	-0.037
6	0.316	0.2	0.017	0.141	0.049	-0.619	-0.122	-0.369	0.077	-0.434	-0.113	0.078	0.041	-0.117	0.16	0.096	-0.019	-0.33	0.312	-0.028	0.003	0.097	-0.101	0.049	-0.082	0.384	0.092	0.011	-0.124	-0.025	0.091	0.203	0.001	-0.005	0.05	0.293	-0.045	-0.04	0.19	0.032	-0.023	0.017	-0.15	0	0.078	0.037	-0.084	0.052	0.001
6	0.218	0.139	-0.013	0.071	0.026	-0.585	0.005	-0.266	-0.011	-0.053	-0.192	0.11	0.007	0.095	-0.024	-0.119	0.029	-0.053	0.16	-0.098	0.036	-0.086	-0.052	-0.098	-0.036	0.203	0.078	-0.001	-0.018	-0.006	0.073	0.101	-0.04	0.011	-0.152	0.152	-0.07	0.019	-0.244	0.142	0.185	-0.053	-0.164	0.014	0.108	0.012	0.049	0.112	-0.023
6	0.18	0.078	0.067	0.062	0.022	-0.606	0.07	-0.251	0.054	-0.282	-0.107	0.102	0.1	-0.005	0.007	-0.048	-0.002	-0.163	0.135	-0.039	0.055	0.042	-0.072	-0.052	-0.029	0.33	0.015	-0.031	-0.1	-0.048	0.279	0.186	0.059	-0.104	-0.108	0.21	-0.057	0.094	-0.005	-0.015	0.071	0.039	-0.121	-0.082	0.078	0.05	0.086	0.141	-0.013
6	0.228	0.072	0.06	0.032	0.02	-0.596	0.082	-0.247	0.057	-0.242	-0.107	0.081	0.106	0.011	0	-0.059	0.001	-0.13	0.13	-0.025	0.064	0.046	-0.072	-0.051	-0.022	0.327	0.021	-0.029	-0.078	-0.047	0.278	0.199	0.047	-0.107	-0.096	0.216	-0.038	0.09	-0.028	-0.01	0.087	0.033	-0.105	-0.088	0.069	0.046	0.086	0.14	-0.011
6	1.124	0.07	-0.002	0.284	0.02	-0.083	0.212	-0.334	0.047	-0.302	0.006	0.184	-0.14	-0.015	-0.197	-0.006	0.095	-0.316	0.229	0.04	-0.147	0.161	0.028	0.005	0.001	0.169	-0.311	-0.148	-0.08	0.01	0.098	-0.097	-0.05	0.061	-0.07	0.147	-0.147	-0.089	-0.155	0.109	0.065	-0.105	-0.135	-0.226	0.12	-0.07	0.115	0.085	-0.107
6	0.488	0.025	0.041	0.2	0.012	-0.078	0.208	-0.021	-0.105	-0.006	0.182	0.13	-0.119	-0.168	0.151	0.126	-0.072	-0.185	0.175	0.158	-0.096	0.141	0.008	-0.055	-0.024	-0.234	-0.346	-0.114	0.015	-0.017	-0.016	-0.188	0.072	0.051	-0.025	0.148	-0.037	-0.114	-0.044	-0.046	0.064	-0.021	-0.069	-0.136	0.128	-0.089	-0.081	0.087	-0.026
6	0.29	-0.09	-0.072	-0.046	-0.024	0.202	0.063	0.064	-0.082	0.227	0.037	-0.07	0.016	-0.064	0.062	0.147	-0.053	-0.047	0.009	0.039	-0.037	0.152	0.14	0.066	0.058	0.295	-0.152	0.136	0.011	0.024	0.273	-0.201	0.108	0.079	-0.163	0.123	0.034	-0.148	-0.179	-0.085	-0.086	-0.125	-0.215	-0.217	0.168	-0.101	0.126	0.111	-0.097
6	0.384	-0.117	0.073	0.056	-0.04	0.503	0.124	0.168	-0.062	0.12	-0.138	0.008	0.035	-0.046	0.031	0.064	-0.003	-0.103	-0.016	0.011	-0.041	0.233	-0.005	0.046	0.034	0.199	-0.252	0.177	-0.01	0.016	-0.125	0.004	-0.22	0.023	-0.021	0.304	0.013	-0.111	0.078	0.045	0.017	-0.093	0.068	-0.298	0.114	-0.056	-0.006	0.05	-0.025
6	0.313	-0.164	0.068	0.118	-0.042	0.563	0.079	0.183	-0.037	0.116	-0.107	0.008	0.046	0.011	0.007	0.046	0.011	-0.155	-0.013	-0.019	-0.029	0.236	-0.008	0.043	0.029	0.254	-0.262	0.18	0.008	0.018	-0.045	0.016	-0.173	0.029	-0.079	0.316	0.031	-0.134	0.112	0.042	-0.023	-0.074	-0.003	-0.341	0.093	-0.069	0.045	0.048	-0.011
6	0.824	-0.129	0.035	-0.041	0.002	-0.096	0.269	-0.167	-0.001	0.15	-0.09	-0.138	-0.043	0.049	-0.015	-0.013	0.024	0.022	0.154	-0.042	-0.078	-0.001	0.05	-0.053	0.066	0.105	-0.187	-0.195	-0.084	-0.036	0.337	0.046	0.042	-0.014	-0.242	0.08	0.003	-0.076	-0.141	-0.025	-0.004	0.043	-0.167	-0.274	0.042	-0.007	0.064	0.074	-0.054
6	0.436	-0.11	-0.027	0.082	-0.021	0.193	-0.049	-0.089	0.044	-0.058	0.226	0.013	-0.146	0.179	0.077	0.054	0.11	-0.094	0.05	0.216	-0.074	-0.024	0.064	-0.009	0.014	0.144	0.015	-0.059	-0.039	-0.028	0.074	0.286	0.115	-0.076	-0.221	0.021	-0.001	-0.076	0.084	0.073	-0.031	0.044	-0.245	-0.201	-0.043	-0.038	0.231	0.033	0.057
6	0.705	-0.011	-0.037	0.142	0.006	-0.017	0.193	-0.155	0.03	-0.093	-0.095	0.024	-0.092	-0.043	-0.032	0.023	0.01	-0.263	0.159	0.021	-0.118	0.079	0.056	0.013	0.03	0.179	-0.341	-0.112	-0.238	-0.002	0.172	-0.177	0.019	0.054	0.007	0.098	-0.241	-0.065	0.012	-0.026	-0.042	0	0.023	-0.328	0.124	-0.011	-0.007	0.175	-0.05
7	0.655	-0.012	0.018	-0.074	-0.046	-0.501	0.149	-0.089	-0.16	0.239	-0.071	-0.095	0.135	0.336	0.013	0.007	0.032	0.05	0.134	-0.12	0.09	-0.009	0.009	0.023	0.068	0.354	-0.032	-0.054	0.068	0.013	-0.192	0.045	-0.191	0.127	-0.306	0.109	0.037	-0.089	0.164	-0.079	0.026	0.071	-0.367	0.088	0.116	-0.085	-0.057	-0.022	-0.036
7	0.765	-0.123	-0.015	0.005	-0.021	-0.074	0.371	-0.1	-0.171	-0.275	-0.048	-0.093	0.068	0.017	0.038	-0.007	0.039	-0.259	0.116	0	-0.013	0.16	0.045	0.041	0.02	-0.174	-0.23	-0.07	-0.122	-0.006	-0.166	-0.16	-0.062	0.064	-0.234	-0.105	-0.095	-0.014	-0.155	-0.108	0.046	0.008	-0.112	-0.146	0.137	-0.052	-0.128	0.074	0.027
7	0.098	0.058	0.016	0.022	0.067	0.172	0.245	-0.061	-0.01	0.468	-0.163	-0.056	0.254	-0.233	0.13	0.034	0.024	0.188	0.004	-0.13	0.051	0.1	0.01	-0.035	0.036	0.057	-0.039	-0.141	0.037	0.027	0.017	-0.022	-0.016	0.127	0.358	0.24	-0.09	0	0.402	0.148	-0.022	0.085	0.073	-0.02	0.112	-0.078	-0.001	0.004	0.038
7	-0.329	0.073	-0.001	-0.317	-0.003	0.01	-0.432	0.304	-0.149	0.262	0.067	-0.191	0.161	0.205	-0.025	0.112	-0.03	0.278	-0.195	0.143	0.077	0.114	0.211	0.031	0.15	-0.186	0.106	-0.101	0.166	0.01	0.012	-0.023	-0.087	0.117	0.447	0.245	-0.04	-0.002	0.105	0.111	0.103	-0.024	0.136	0.107	0.105	-0.051	-0.334	-0.073	-0.042
7	0.212	0.016	-0.087	0.133	0.015	-0.162	0.2	-0.163	0.082	0.472	0.136	-0.021	0.086	0.004	-0.085	-0.055	0.161	0.178	0.026	-0.099	-0.039	0.079	0.031	0.092	-0.016	-0.013	0.016	-0.075	0.228	0.081	-0.116	-0.116	-0.187	0.202	-0.075	0.412	0.033	-0.116	0.153	0.111	0.043	-0.035	-0.211	0.016	0.228	-0.173	-0.061	-0.104	-0.029
7	0.416	-0.11	-0.105	0.143	0.025	-0.023	0.109	-0.184	0.09	0.513	0.075	0.018	0.135	0.257	0.01	0.007	-0.04	0.291	-0.024	-0.039	0.029	0.011	0.076	0.09	-0.045	-0.14	0.141	-0.157	0.186	0.05	-0.057	-0.201	-0.081	0.096	-0.08	0.23	0.017	-0.146	0.03	0.149	0.084	-0.039	-0.206	0.178	0.085	-0.189	0.055	-0.185	0.055
7	0.238	0.116	-0.033	-0.011	-0.017	0.159	-0.08	-0.072	0.035	0.488	0.074	0.001	0.11	0.032	0.011	-0.123	0.195	0.228	-0.116	-0.128	-0.016	0.003	0.198	0.073	0.046	0.228	-0.104	-0.178	0.119	0.058	-0.361	-0.126	-0.126	0.109	-0.273	0.128	-0.132	-0.18	-0.015	-0.071	-0.01	0.031	-0.147	0.155	0.074	-0.157	0.038	-0.096	-0.016
7	0.752	0.022	-0.137	0.013	0.057	0.03	0.164	-0.158	0.023	0.366	0.161	0.027	0.019	0.02	0.121	0.023	0.094	-0.046	-0.02	-0.069	-0.017	0.173	0.088	0.093	-0.05	0.319	-0.051	-0.18	0.2	0.05	-0.038	-0.036	-0.205	0.305	-0.118	0.075	-0.107	-0.027	0.058	0.052	-0.028	0.059	-0.232	0.068	0.007	-0.108	0.054	-0.133	-0.059
7	0.785	-0.008	-0.058	0.158	0.044	-0.128	0.347	-0.467	-0.012	0.348	0.247	0.073	0.032	-0.023	0.01	-0.003	0.052	-0.043	0.018	-0.083	-0.014	0.099	0.048	0.112	-0.064	0.239	-0.031	-0.149	0.317	0.052	-0.132	-0.132	-0.264	0.413	-0.405	0.076	-0.011	-0.139	0.022	0.009	-0.057	0.044	-0.184	0.222	-0.025	-0.186	0.02	-0.209	0.005
7	0.27	0.319	0.028	0.087	-0.016	-0.332	0.127	-0.273	-0.086	-0.282	-0.195	0.151	-0.025	0.377	-0.057	-0.034	0.108	-0.102	0.176	-0.173	-0.053	0.11	-0.02	0.046	-0.054	-0.077	0.024	0.033	-0.076	-0.066	-0.296	0.015	-0.159	-0.031	-0.393	-0.016	-0.051	-0.128	0.048	-0.037	-0.075	-0.031	-0.177	-0.067	0.065	-0.071	-0.017	0.019	0.041
7	-0.144	0.356	-0.074	0.227	0.016	0.199	0.443	0.246	-0.175	0.552	-0.063	0.276	-0.037	-0.168	0.097	0.023	0.056	0.408	0.289	-0.038	-0.023	-0.109	0.012	0.038	-0.012	0.28	-0.093	-0.102	0.094	0.032	0.059	-0.011	0.013	0.119	0.328	0.14	-0.115	-0.049	0.214	-0.015	-0.158	0.01	0.246	-0.072	-0.024	-0.097	-0.049	0.035	0.006
7	-0.114	0.034	0.14	0.024	0.082	-0.003	0.17	0.194	-0.099	0.345	0.16	0.044	0.022	0.209	0.053	0.032	0.004	0.214	0.067	0.009	-0.057	0.117	0.202	0.032	0.001	0.051	0.194	0.089	0.173	0.019	-0.217	0.023	-0.168	0.283	-0.204	0.111	0.028	-0.084	0.307	-0.041	0.052	0.049	-0.15	0.234	-0.026	-0.099	-0.043	-0.206	0.014
7	0.029	0.066	0.141	0.105	0.048	-0.004	0.234	0.095	-0.04	0.294	0.214	0.061	0.02	0.097	0.045	0.066	0.024	0.187	0.228	-0.018	-0.044	0.117	0.172	0.065	-0.009	-0.016	0.249	-0.005	0.116	-0.006	0.025	0.022	0.002	0.269	-0.328	0.029	0.062	-0.105	0.148	0.048	0.125	0.085	-0.203	0.208	0.026	-0.12	-0.084	-0.106	0.052
7	0.026	0.133	0.087	0.146	0.08	-0.06	0.153	0.042	0.004	0.336	0.289	0.114	-0.047	0.115	0.054	0.053	0.018	0.224	0.243	0.056	-0.131	0.144	0.16	0.064	-0.014	0.088	0.229	-0.019	0.187	0.005	0.031	0.044	-0.096	0.312	-0.271	0.142	0.02	-0.153	0.188	0.075	0.082	0.09	-0.253	0.266	0.003	-0.135	-0.028	-0.108	0.086
7	0.281	-0.038	0.175	0.102	0.071	-0.132	0.231	-0.114	0.018	0.308	0.172	0.006	0.007	0.207	0.007	0.024	0.052	0.076	0.231	-0.045	-0.063	0.214	0.187	0.034	-0.019	0.233	0.145	0.087	0.12	0.041	0.122	0.174	-0.046	0.216	-0.187	0.1	-0.07	-0.068	0.191	0.068	0.067	-0.002	-0.247	0.188	-0.041	-0.089	-0.06	-0.116	-0.016
7	0.09	0.01	0.137	0.119	0.054	-0.169	0.2	-0.129	0.057	0.374	0.234	0.021	0.025	0.302	-0.023	-0.062	0.09	0.203	0.222	0.081	-0.106	0.125	0.13	0.049	-0.012	-0.079	0.168	0.048	0.142	0.003	0.027	0.115	0.054	0.213	-0.158	0.083	0.007	-0.149	0.147	0.062	0.112	0.025	-0.123	0.245	0.039	-0.139	-0.059	-0.144	0.057
7	0.415	0.237	-0.188	0.406	0.042	-0.326	0.076	-0.302	0.194	-0.147	-0.223	0.299	-0.046	0.101	0.011	0.048	0.115	-0.188	0.255	-0.17	-0.166	0.222	-0.036	0.063	-0.117	0.089	0.123	-0.226	0.075	-0.007	-0.145	0.092	0.074	0.073	0.102	0.02	0.024	0.069	0.23	0.147	-0.007	0.072	-0.067	0.202	0.006	0.029	-0.054	-0.07	0.117
7	-0.042	0.157	-0.057	0.261	0.014	-0.195	0.097	-0.109	0.062	0.143	-0.087	0.193	0.027	-0.097	0.056	0.016	0.15	0.191	0.179	-0.115	-0.082	0.132	-0.005	0.028	0.006	0.103	-0.073	-0.126	-0.006	0.003	0.151	-0.062	0.24	0.01	0.031	-0.039	-0.161	0.125	0.199	0.239	0.091	0.048	-0.119	-0.025	0.016	0.019	0.021	0.034	0.021
7	0.469	0.01	-0.194	0.107	-0.01	-0.167	0.019	-0.116	-0.093	0.341	-0.002	0.019	0.078	0.05	0.034	0.035	0.093	0.006	-0.021	-0.088	-0.013	0.16	0.171	0.075	0.081	0.034	0.149	-0.157	0.115	0.068	0.038	0.102	-0.104	0.071	-0.184	0.026	-0.023	0.056	0.177	0.159	0.092	-0.055	0.031	0.108	-0.062	-0.039	-0.032	-0.065	0.096
7	0.381	-0.044	-0.172	0.2	0.002	-0.123	0.172	-0.324	-0.044	0.251	0.03	-0.031	-0.023	-0.091	0.089	-0.049	0.08	-0.038	-0.006	-0.073	-0.088	0.151	0.143	0.078	0.077	0.168	0.16	-0.252	0.185	0.037	0.084	0.241	-0.081	0.07	0.002	0.103	0.082	-0.03	0.171	0.05	0.142	-0.009	0.027	0.161	-0.089	-0.005	-0.017	-0.111	0.093
7	0.532	-0.001	-0.132	0.148	0.006	-0.245	0.157	-0.169	-0.072	0.234	0.092	0.086	-0.046	-0.073	0.136	0.063	0.024	-0.011	-0.026	-0.15	-0.062	0.24	0.098	0.108	0.052	0.256	-0.014	-0.195	0.06	0.029	0.033	0.108	-0.126	0.21	0.014	0.237	-0.026	-0.064	-0.039	0.111	0.122	-0.023	-0.016	0.035	-0.01	-0.035	0.013	-0.088	0.096
7	0.14	-0.023	-0.129	0.255	0.027	-0.204	0.097	-0.232	0.041	0.351	0.211	-0.013	-0.014	0.058	-0.028	-0.047	0.043	0.105	0.061	-0.02	-0.104	0.153	0.074	0.065	0.015	-0.077	0.044	-0.148	0.174	0.009	0.183	-0.336	0.105	0.215	0.036	0.357	-0.083	-0.212	0.116	-0.051	-0.056	0.034	-0.16	0.09	0.152	-0.212	-0.064	-0.065	-0.071
7	-0.141	-0.078	-0.163	0.233	0.035	0.006	-0.094	-0.071	0.084	0.409	0.255	-0.037	0.014	0.074	0.059	-0.045	0.096	0.211	0.034	0.059	-0.162	0.188	0.034	0.094	0.017	-0.026	0.035	-0.131	0.115	0.023	0.037	-0.151	0.067	0.295	-0.07	0.242	-0.092	-0.195	0.071	-0.035	-0.014	0.047	-0.182	0.132	0.078	-0.16	-0.099	-0.034	-0.043
7	0.092	0.112	-0.245	0.132	-0.005	0.033	0.004	-0.194	-0.109	0.101	-0.116	-0.053	0.134	0.047	-0.023	-0.134	0.037	-0.135	0.12	-0.068	-0.028	0.058	-0.046	0.097	0.028	0.457	-0.045	-0.074	0.005	0.017	0.175	-0.155	0.089	0.215	-0.148	0.164	-0.017	-0.105	0.209	0.053	-0.083	0.055	-0.178	-0.007	0.065	0.005	-0.003	0.073	-0.076
7	-0.098	-0.045	-0.069	-0.152	0.034	0.058	0.02	0.109	0.014	0.074	-0.017	-0.075	-0.046	0.012	0.094	-0.132	0.083	0.372	0.014	0.002	-0.035	0.008	0.044	-0.008	0.117	-0.113	0.272	-0.233	0.015	-0.007	-0.074	-0.089	-0.117	-0.045	-0.275	-0.002	0.229	-0.075	0.018	0.14	0.033	0.042	-0.111	0.23	-0.059	-0.03	-0.012	-0.185	-0.028
7	0.274	-0.149	-0.078	0.082	0.039	-0.393	-0.05	-0.308	-0.144	0.454	0.117	-0.315	0.008	0.442	0.053	0.019	0.067	0.224	-0.025	0.022	-0.091	-0.278	0.097	-0.085	0.038	-0.367	-0.073	-0.185	0.133	0.037	0.224	0.202	-0.177	0.135	0.02	-0.125	-0.025	-0.037	0.28	0.349	0.188	0.095	-0.059	0.039	0.026	-0.18	-0.078	-0.373	-0.033
7	0.554	-0.15	-0.001	-0.231	0.015	0.092	0.068	0.015	-0.125	0.208	-0.279	0.058	-0.026	-0.333	0.285	0.171	-0.085	-0.108	-0.258	-0.309	-0.067	0.242	0.147	0.13	0.084	-0.721	-0.126	-0.198	-0.027	-0.101	0.284	0.167	0.026	-0.16	0.22	-0.052	-0.084	0.085	-0.291	-0.067	0.122	-0.015	0.123	-0.343	0.04	0.198	0.111	0.254	0.058
7	0.57	-0.001	-0.174	0.018	0.071	-0.371	0.112	-0.304	-0.123	0.206	-0.254	0.037	-0.015	0.115	0.037	-0.013	0.026	-0.054	-0.073	-0.254	-0.062	0.05	0.003	0.146	-0.042	-0.085	-0.306	-0.421	0.049	-0.018	0.12	-0.028	0.134	-0.015	0.551	0.08	-0.207	0.19	-0.169	-0.201	0.032	0.011	0.235	-0.137	-0.025	0.107	0.144	0.108	0.114
7	-0.157	-0.071	0.07	-0.034	0.02	0.075	0.155	0.137	-0.138	0.295	0.06	-0.129	0.045	0.322	-0.097	-0.098	0.076	0.333	0.074	-0.05	-0.021	0.07	0.059	0.06	0.022	-0.045	-0.072	-0.169	0.105	0.049	0.146	-0.066	0.038	0.081	-0.13	0.039	-0.042	-0.08	0.296	0.077	0.034	0.064	-0.307	0.067	-0.064	-0.061	-0.046	-0.177	0.03
7	0.628	0.054	-0.08	0.003	0.074	-0.335	0.069	-0.301	0.078	0.238	0.192	-0.022	0.018	0.068	0.007	-0.075	-0.049	0.054	-0.015	-0.027	-0.033	0.158	0.102	0.033	0.025	0.24	-0.046	-0.324	0.136	0.05	0.175	-0.003	-0.162	0.27	-0.253	0.044	-0.125	0.013	0.018	0.073	-0.014	0.072	-0.285	0.098	-0.06	-0.022	0.022	-0.208	-0.026
7	0.398	0.009	-0.082	-0.105	0.031	-0.215	0.042	-0.205	-0.04	0.357	0.187	-0.055	0.01	-0.057	0.009	0.002	-0.044	0.036	0.06	0.111	0.032	0.105	0.057	0.009	-0.024	0.08	-0.103	-0.237	0.143	0.034	-0.023	-0.066	-0.235	0.325	-0.144	-0.041	-0.11	-0.009	0.015	0.151	0.016	0.058	-0.31	0.071	-0.115	-0.051	0.036	-0.231	-0.02
7	0.393	0.085	-0.009	-0.038	0.064	-0.323	-0.035	-0.211	0.054	0.338	0.126	-0.051	-0.026	-0.112	0.031	0.1	-0.085	0.091	0.188	0.051	-0.035	-0.029	-0.023	-0.019	-0.015	0.042	-0.173	-0.244	0.14	0.049	0.045	0.004	-0.184	0.154	0.071	-0.106	-0.086	0.001	-0.09	0.13	-0.01	0.005	0.009	0.008	-0.084	-0.064	0.089	-0.262	0.009
7	0.034	-0.049	-0.139	-0.029	-0.005	-0.058	0.187	-0.243	0.04	0.78	-0.083	-0.128	0.037	0.117	0.013	0.001	0.051	0.305	-0.064	-0.093	-0.053	0.002	0.066	0.235	0.014	0.399	-0.178	-0.084	0.028	-0.002	-0.176	-0.077	-0.195	0.126	-0.039	0.172	-0.119	-0.143	0.331	-0.161	-0.127	0.1	-0.023	0.057	0.15	-0.14	-0.13	0.054	0.043
7	-0.042	-0.001	-0.139	-0.037	-0.011	-0.325	0.135	-0.222	-0.096	0.877	-0.039	-0.029	0.075	0.203	-0.059	-0.06	0.128	0.612	0.009	-0.04	0.038	-0.079	0.062	0.134	0.016	0.373	-0.159	-0.019	0.016	0.025	-0.133	0.028	-0.079	0.044	-0.533	0.244	-0.087	-0.2	0.45	-0.121	-0.049	0.057	-0.296	0.038	0.13	-0.133	-0.125	0.06	-0.053
7	0.341	0.001	0	0.079	0.059	-0.196	-0.073	-0.304	0.114	0.424	0.154	0.033	-0.042	0.219	0.107	0.014	-0.003	0.123	0.091	0.009	-0.053	0.003	0.006	-0.018	-0.041	0.148	-0.041	-0.173	0.144	0.033	0.101	-0.032	-0.068	0.223	-0.241	0.04	-0.148	0.007	0.063	0.1	-0.008	0.023	-0.202	0.064	-0.119	-0.089	0.031	-0.178	0.023
7	0.021	-0.016	-0.058	0.25	0.088	-0.266	0.064	-0.268	0.071	0.7	0.241	-0.125	0.058	0.118	0.054	0.066	0.072	0.17	0.162	0.02	-0.096	0.038	0.041	0.003	-0.122	-0.157	0.143	-0.096	0.238	0.038	0.26	-0.224	0.018	0.344	0.116	0.413	0.132	-0.247	-0.018	0.088	-0.003	0.03	0.045	0.178	0.203	-0.206	-0.117	-0.132	0
7	0.248	-0.031	-0.166	0.109	0.048	-0.133	-0.06	-0.002	-0.115	0.45	0.055	-0.145	0.114	-0.08	0.057	0.115	0.005	0.287	-0.097	-0.098	-0.038	0.144	0.152	0.044	-0.036	0.091	-0.209	-0.263	0.039	0.035	0.299	0.07	0.235	0.076	-0.099	0.11	-0.128	0.031	0.196	0.046	0.02	0.062	-0.191	0.027	-0.046	-0.001	0.047	-0.103	0.087
7	-0.32	-0.062	-0.005	0.052	0.045	-0.041	0.049	-0.21	-0.164	0.283	-0.006	0.016	0.025	-0.136	0.121	0.059	0.007	0.119	-0.131	-0.043	-0.078	0.047	0.137	0.003	0.006	-0.039	-0.201	-0.165	0.005	-0.012	0.275	-0.233	0.167	0.196	-0.249	0.251	0.011	-0.17	0.116	-0.007	0.052	0.076	-0.013	-0.128	0.109	-0.005	0.073	0.062	0.089
7	0.449	-0.025	-0.225	0.228	0.044	-0.567	0.333	-0.367	0.007	0.414	0.192	-0.006	-0.101	-0.208	-0.05	0.02	-0.007	-0.006	0.117	-0.079	-0.116	0.203	0.015	0.195	-0.029	0.019	0.063	-0.215	0.168	0.038	0.042	-0.066	0.01	0.102	-0.2	0.039	-0.03	-0.038	0.024	0.169	0.118	0.016	-0.32	0.109	-0.012	-0.131	0.11	-0.136	-0.022
7	0.289	0.359	-0.091	0.252	0.038	-0.261	0.092	-0.054	0.021	0.144	0.099	0.242	-0.026	0.01	-0.073	-0.01	0.004	-0.022	0.28	-0.066	-0.12	-0.007	0.065	0.063	0.025	0.177	-0.202	-0.068	0.065	0.032	0.184	-0.091	-0.104	0.23	-0.339	0.1	-0.015	-0.156	0.074	0.087	-0.021	0.005	0.029	-0.046	0.044	-0.063	-0.062	-0.141	-0.081
7	0.194	0.156	-0.224	0.351	-0.036	-0.147	0.004	0.011	0.084	0.281	-0.012	0.305	0.105	-0.146	0.12	0.071	0.106	0.085	0.142	-0.098	-0.033	0.119	0.052	0.09	0.031	0.296	-0.068	-0.277	0.016	0.019	0.198	-0.1	0.031	0.119	0	0.189	-0.043	0.04	0.487	0.252	-0.007	0.099	-0.263	0.028	0.062	0.084	0.14	-0.162	0.089
7	-0.134	0.113	-0.05	0.134	0.035	-0.122	0.065	-0.281	-0.123	-0.172	0.096	0.173	-0.036	-0.159	-0.023	0.014	-0.011	-0.101	-0.133	0.062	-0.057	0.156	0.146	-0.021	-0.045	0.021	-0.286	-0.232	-0.024	-0.008	0.025	-0.015	-0.019	0.176	-0.283	0.161	0.027	-0.053	0.167	0.086	-0.018	0.073	0.153	-0.209	0.087	-0.007	-0.082	0.059	0.034
7	0.046	0.191	-0.04	0.079	0.019	-0.168	0.034	0.047	0.019	0.19	0.242	-0.005	0.071	0.12	-0.165	-0.105	0.052	-0.072	0.071	-0.033	-0.043	0.036	0.023	-0.017	-0.004	0.29	-0.11	-0.129	0.078	0.065	-0.032	-0.231	-0.197	0.266	-0.091	0.236	-0.122	-0.108	0.003	-0.042	-0.019	0.036	0.052	0.067	0.122	-0.117	-0.172	-0.06	-0.096
7	-0.137	-0.007	-0.13	0.08	0.004	0.071	0.003	-0.078	0.046	0.644	0.146	-0.006	0.086	0.011	-0.059	-0.069	0.106	0.221	0.015	-0.129	-0.011	-0.061	0.169	-0.008	0.058	0.221	0.083	-0.126	0.155	0.059	0.155	-0.049	-0.076	0.259	-0.173	0.106	-0.098	-0.096	-0.027	-0.038	-0.001	0.074	-0.336	0.229	-0.05	-0.115	-0.056	-0.135	0
7	0.208	0.122	-0.104	-0.002	0.037	-0.313	0.036	-0.112	0.097	0.301	0.211	-0.025	-0.014	-0.129	-0.048	-0.013	0.087	0.033	0.047	0.025	-0.083	0.125	0.015	0.02	-0.018	0.118	-0.14	-0.06	0.06	0.1	0.149	-0.153	-0.055	0.205	-0.243	0.301	-0.17	-0.135	-0.066	-0.114	-0.017	-0.047	-0.096	0.081	0.174	-0.118	-0.097	-0.072	-0.051
7	0.246	-0.034	-0.078	0.216	0.041	-0.12	0.093	-0.064	-0.097	0.62	0.249	0.065	0.045	-0.054	-0.147	-0.009	0.024	0.111	0.202	0.103	-0.065	0.228	0.076	0.042	-0.03	0.042	0.099	-0.044	0.157	0.062	0.088	-0.059	-0.113	0.281	-0.089	0.276	0.054	-0.194	0.372	0.095	-0.033	0.006	-0.147	0.065	0.065	-0.147	-0.047	-0.065	0.002
7	0.132	-0.064	-0.118	0.003	0.036	-0.451	-0.132	-0.237	0.029	0.317	0.346	-0.056	0.038	-0.138	0.01	-0.036	0.057	0.175	-0.093	0.19	-0.079	0.014	0.067	-0.063	0.032	0.001	0.127	-0.144	0.182	0.037	-0.137	0.087	-0.16	0.271	-0.174	-0.076	0.028	-0.047	0.068	0.181	-0.05	0.023	-0.143	0.241	-0.162	-0.09	0.042	-0.294	0.035
7	-0.042	-0.052	-0.112	0.008	-0.026	0.072	0.189	0.02	-0.056	0.609	0.128	-0.096	0.069	0.142	0.085	-0.094	0.065	0.277	-0.089	-0.083	0.002	0.004	0.056	0.024	0.08	-0.111	-0.019	-0.179	0.128	0.105	0.141	-0.091	-0.068	0.196	0.08	0.238	-0.121	-0.136	0.071	0.157	0.042	0.001	-0.153	0.156	0.101	-0.185	0.032	-0.116	-0.014
7	-0.206	-0.179	0.031	-0.121	0.002	-0.186	0.259	-0.05	-0.168	0.375	-0.015	-0.232	0.12	0.174	-0.123	-0.146	0.071	0.306	-0.059	-0.138	0.107	0.002	0.142	0.035	0.119	-0.272	0.119	-0.037	0.222	0.018	0.348	-0.081	0.136	0.024	-0.041	0.127	0.041	-0.127	-0.02	0.14	0.128	0.026	-0.119	0.12	0.021	-0.074	-0.073	-0.059	-0.048
7	0.302	-0.064	-0.124	-0.023	-0.026	-0.224	0.129	-0.186	-0.146	0.109	0.159	-0.061	-0.008	0.211	-0.174	-0.069	0.056	-0.01	-0.143	0.001	0.039	0.234	0.058	0.121	0.136	0.139	-0.114	-0.233	0.119	0.001	-0.186	-0.05	0.043	0.036	-0.169	0.11	0.024	-0.083	0.374	0.114	0.059	-0.016	-0.104	0.148	0.051	-0.089	-0.226	-0.117	-0.017
7	0.038	0.01	-0.213	0.033	0.048	-0.012	0.171	-0.236	-0.2	0.478	0.052	-0.137	0.078	-0.007	-0.18	-0.158	0.01	0.058	0.053	-0.026	-0.112	0.046	0.023	0.085	-0.025	0.346	-0.099	-0.216	0.056	-0.003	-0.082	0.048	-0.033	0.132	0.113	0.199	-0.019	-0.136	0.078	0.133	0.06	0.123	-0.096	-0.043	0.107	-0.118	0.131	-0.005	0.039
7	-0.03	0.011	-0.206	0.02	0.054	0.044	0.162	-0.117	-0.164	0.681	0.162	-0.117	0.095	-0.022	-0.046	-0.048	0.02	0.396	0.015	0.167	-0.046	0.086	0.044	-0.008	0.016	0.31	-0.248	-0.231	-0.06	-0.019	-0.15	-0.056	-0.118	0.082	0.042	0.323	-0.105	-0.11	0.036	0.183	0.048	0.115	-0.014	-0.132	0.206	-0.043	0.166	-0.048	0.067
7	-0.028	0.002	-0.211	0.015	0.057	0.03	0.152	-0.137	-0.157	0.67	0.15	-0.126	0.097	-0.02	-0.043	-0.051	0.019	0.363	0.007	0.15	-0.053	0.093	0.04	-0.006	0.011	0.301	-0.258	-0.235	-0.05	-0.017	-0.163	-0.067	-0.126	0.086	0.033	0.314	-0.107	-0.107	0.025	0.19	0.065	0.11	-0.016	-0.147	0.201	-0.037	0.17	-0.051	0.068
7	0.023	0.101	-0.236	0.06	0.051	-0.003	0.173	-0.194	-0.217	0.49	0.073	-0.074	0.05	-0.051	-0.197	-0.166	0.003	0.095	0.121	-0.026	-0.129	0.037	0.028	0.074	-0.013	0.349	-0.203	-0.191	0.012	-0.011	-0.179	0.011	-0.103	0.147	0.16	0.201	-0.129	-0.1	0.085	0.121	0.065	0.121	-0.05	-0.079	0.1	-0.09	0.114	-0.02	0.038
7	0.116	0.045	-0.247	0.054	0.054	0.006	0.174	-0.267	-0.173	0.583	0.059	-0.125	0.08	-0.07	-0.186	-0.155	0.001	0.129	0.075	-0.024	-0.125	0.042	0.024	0.085	-0.027	0.236	-0.196	-0.225	0.014	-0.011	-0.092	-0.055	-0.025	0.121	0.092	0.208	-0.103	-0.116	0.057	0.15	0.087	0.13	-0.104	-0.095	0.138	-0.103	0.109	-0.014	0.016
7	0.042	0.082	-0.216	0.121	0.054	-0.064	0.265	-0.242	-0.182	0.462	0.055	0.028	0.101	-0.013	-0.075	-0.107	0.073	0.161	0.112	0.053	-0.038	0.028	-0.031	0.054	-0.039	0.407	-0.229	-0.205	0.094	-0.001	-0.041	0.026	-0.042	0.128	-0.024	0.231	-0.001	-0.098	0.001	0.119	0.087	0.065	-0.131	-0.07	0.125	-0.074	0.168	-0.044	0.067
7	0.023	0.053	-0.259	0.045	0.047	-0.079	0.178	-0.143	-0.286	0.44	0.065	-0.053	0.066	-0.026	-0.145	-0.159	0.029	0.19	0.096	0.059	-0.092	0.051	0.01	0.043	0.007	0.507	-0.111	-0.215	0.095	-0.017	-0.079	0.057	-0.099	0.115	0.126	0.162	-0.017	-0.065	-0.025	0.182	0.102	0.104	-0.126	0.028	0.101	-0.067	0.199	-0.038	0.044
7	0.023	0.053	-0.259	0.045	0.047	-0.079	0.178	-0.143	-0.286	0.44	0.065	-0.053	0.066	-0.026	-0.145	-0.159	0.029	0.19	0.096	0.059	-0.092	0.051	0.01	0.043	0.007	0.507	-0.111	-0.215	0.095	-0.017	-0.079	0.057	-0.099	0.115	0.126	0.162	-0.017	-0.065	-0.025	0.182	0.102	0.104	-0.126	0.028	0.101	-0.067	0.199	-0.038	0.044
7	0.157	0.018	-0.225	0.021	0.057	-0.116	0.153	-0.197	-0.233	0.456	0.132	-0.118	0.094	-0.027	-0.158	-0.151	0.027	0.142	0.083	0.12	-0.078	0.112	0.003	0.016	-0.008	0.444	-0.195	-0.254	0.094	-0.016	-0.147	0.04	-0.12	0.115	0.071	0.164	-0.058	-0.047	-0.04	0.206	0.066	0.13	-0.193	0.005	0.087	-0.055	0.243	-0.063	0.08
7	0.004	0.041	-0.298	0.066	0.054	-0.121	0.069	-0.214	-0.209	0.597	0.104	-0.06	0.099	0.048	-0.105	-0.097	0.039	0.224	0.122	0.106	-0.066	-0.022	0.009	0.072	-0.003	0.334	-0.18	-0.166	0.106	-0.016	-0.035	-0.001	0.009	0.125	0.046	0.252	-0.003	-0.108	0	0.157	0.136	0.077	-0.114	-0.055	0.151	-0.104	0.15	-0.03	0.033
7	0.02	0.04	-0.32	0.065	0.047	-0.117	0.056	-0.2	-0.213	0.606	0.107	-0.056	0.094	0.062	-0.099	-0.098	0.051	0.222	0.127	0.119	-0.065	-0.017	0.004	0.079	-0.003	0.386	-0.177	-0.145	0.097	-0.021	-0.024	0.049	0.012	0.112	0.027	0.236	-0.015	-0.09	0.039	0.172	0.139	0.078	-0.14	-0.057	0.13	-0.09	0.152	-0.033	0.039
7	0.04	-0.005	-0.21	0.069	0.048	0.222	0.08	-0.026	-0.188	0.521	0.145	-0.01	0.042	-0.043	0.085	-0.006	0.033	0.269	-0.008	0.08	-0.068	-0.097	0.011	0.036	-0.008	0.527	-0.022	-0.228	0.126	-0.003	-0.144	0.088	0.001	0.108	0.04	0.177	0.076	-0.114	-0.024	0.176	0.137	0.03	-0.119	0.06	0.117	-0.106	0.096	-0.068	0.043
7	-0.005	0.004	-0.276	0.074	0.047	-0.07	0.061	-0.198	-0.192	0.566	0.09	-0.063	0.121	0.041	-0.109	-0.093	0.036	0.209	0.087	0.109	-0.043	-0.062	0.039	0.069	0.01	0.291	-0.165	-0.149	0.114	-0.002	-0.027	0.04	0.026	0.106	0.099	0.262	0.011	-0.131	0.022	0.157	0.134	0.069	-0.092	-0.043	0.166	-0.131	0.134	-0.046	0.031
7	0.047	0.079	-0.239	0.056	0.043	-0.075	0.153	-0.145	-0.265	0.487	0.091	-0.053	0.078	0.059	-0.13	-0.166	0.03	0.194	0.114	0.057	-0.084	0.026	0.011	0.041	0.014	0.505	-0.116	-0.259	0.097	-0.009	-0.118	0.012	-0.104	0.117	0.141	0.195	-0.012	-0.078	-0.02	0.137	0.089	0.076	-0.123	0.041	0.119	-0.067	0.182	-0.047	0.063
7	0.33	0.013	-0.063	0.212	-0.008	-0.387	0.124	-0.347	0.067	0.496	0.011	0.037	0.072	0.04	0.154	0.04	-0.014	0.193	0.06	0.049	-0.049	0.045	-0.042	-0.007	-0.029	0.337	-0.087	-0.324	0.077	0.015	0.15	-0.173	0.066	0.124	-0.286	0.061	-0.074	0.016	0.237	0.172	0.124	0.073	-0.191	-0.032	-0.038	-0.039	-0.107	-0.066	0.06
7	-0.271	-0.058	0.137	0.258	0.066	0.114	-0.426	-0.422	0.153	0.302	0.142	0.028	0.001	0.117	-0.04	-0.151	0.085	0.166	-0.111	0.021	-0.114	-0.062	0.042	-0.006	-0.154	0.23	-0.055	-0.292	0.054	0.05	0.252	-0.226	0.111	0.449	-0.05	0.204	-0.198	-0.093	0.179	-0.132	0.015	0.206	-0.055	0.009	0.094	-0.18	0.183	0.212	0.141
7	-0.058	-0.019	-0.086	0.204	0.058	-0.396	-0.154	-0.512	0.029	0.263	0.042	-0.009	0.039	0.051	0.027	-0.072	0.066	0.045	-0.017	-0.028	-0.055	-0.004	0.062	0.032	-0.085	0.02	0.01	-0.103	0.134	0.035	0.053	0.01	0.223	0.292	-0.139	0.189	0.01	-0.058	0.217	0.053	0.062	0.082	0.028	0.078	0.126	-0.064	0.03	0.003	0.085
7	-0.159	-0.05	-0.116	0.223	0.042	-0.369	-0.165	-0.458	-0.004	0.214	0.032	-0.036	0.073	-0.031	-0.031	-0.085	0.071	0.015	-0.032	-0.035	-0.025	0.015	0.084	0.065	-0.073	0.053	-0.086	-0.108	0.064	0.018	0.167	-0.015	0.241	0.338	-0.106	0.153	-0.039	-0.024	0.226	0.052	0.075	0.088	0.062	0.002	0.119	-0.045	-0.006	0.031	0.102
7	0.05	-0.064	-0.122	0.156	0.02	-0.131	-0.26	-0.365	0.006	0.164	0.049	0.025	0.047	0.033	0.016	-0.06	0.097	0.023	-0.151	-0.033	0.028	0.062	0.097	0.04	-0.033	0.056	-0.034	-0.19	0.036	0.014	0.163	0.003	0.185	0.317	0.043	0.114	0.011	-0.048	0.328	0.079	0.14	0.078	0.11	-0.031	0.08	-0.094	-0.046	0.004	0.128
7	0.147	0.062	-0.212	0.105	0.032	0.014	0.292	-0.017	-0.243	0.312	0.027	-0.023	0.157	0.093	-0.055	-0.118	0.042	0.07	0.122	0.03	-0.02	-0.055	0.049	-0.011	0.054	0.589	-0.121	-0.185	0.029	-0.009	-0.265	-0.113	-0.051	0.104	0.111	0.125	-0.016	-0.099	0.059	0.125	-0.028	0.057	0.115	0.04	0.113	-0.066	0.143	-0.05	0.025
7	0.029	0.077	-0.201	0.128	0.044	-0.06	0.236	-0.266	-0.249	0.472	0.006	-0.055	0.077	-0.077	-0.169	-0.162	0.014	0.072	0.193	-0.061	-0.121	0.044	-0.006	0.115	-0.036	0.403	-0.181	-0.269	0.029	0.019	-0.203	-0.002	-0.087	0.099	0.152	0.157	-0.137	-0.038	0.236	0.107	0.004	0.098	0.074	-0.084	0.076	-0.065	0.06	-0.012	0.021
7	-0.155	-0.001	-0.298	0.006	0.022	0.023	0.136	-0.111	-0.22	0.641	0.079	-0.081	0.074	-0.031	-0.047	-0.083	0.059	0.386	-0.013	0.071	-0.061	0.037	0.045	0.049	0.03	0.297	-0.141	-0.195	-0.028	-0.005	-0.066	-0.067	-0.068	0.085	0.1	0.306	-0.066	-0.126	0	0.22	0.114	0.075	0.04	-0.061	0.225	-0.057	0.144	-0.074	0.016
7	0.003	0.135	-0.177	0.077	-0.007	0.018	0.263	-0.09	-0.313	0.278	-0.023	0.035	0.123	0.145	-0.195	-0.214	0.051	0.054	0.11	-0.038	0.006	-0.041	0.034	0.04	0.065	0.526	-0.186	-0.133	0.034	0.009	-0.272	-0.02	-0.139	0.172	-0.038	0.06	-0.053	-0.12	-0.007	0.174	0.029	0.078	-0.129	-0.047	0.066	-0.092	0.181	-0.061	0.062
7	-0.077	0.15	-0.197	0.091	-0.001	-0.005	0.27	-0.043	-0.323	0.278	-0.058	0.079	0.122	0.089	-0.151	-0.166	0.035	0.043	0.124	-0.046	0.011	-0.038	0.004	0.041	0.048	0.438	-0.195	-0.119	0.054	0.011	-0.266	-0.048	-0.101	0.154	-0.078	0.062	-0.048	-0.107	0.057	0.094	-0.002	0.087	-0.134	-0.04	0.089	-0.084	0.164	-0.035	0.039
7	0.014	0.155	-0.195	0.068	-0.012	0.064	0.276	-0.055	-0.277	0.346	-0.038	0.059	0.138	0.062	-0.116	-0.155	0.048	0.061	0.13	-0.052	0.005	0.032	0.003	0.067	0.073	0.466	-0.162	-0.171	0.058	-0.009	-0.15	-0.04	-0.025	0.108	-0.063	0.082	-0.037	-0.122	0.018	0.169	0.03	0.076	-0.154	-0.028	0.089	-0.079	0.175	-0.057	0.078
7	0.064	0.033	-0.213	0.002	0.029	0.004	0.171	-0.128	-0.255	0.41	-0.027	-0.021	0.161	0.051	-0.121	-0.112	-0.003	0.113	-0.021	0.036	0.016	-0.006	0.026	0.001	0.028	0.544	-0.177	-0.082	0.038	-0.012	-0.107	-0.075	0.052	0.156	-0.101	0.086	-0.01	-0.176	0.015	0.155	0.062	0.048	-0.122	-0.094	0.038	-0.107	0.166	-0.021	0.026
7	0.028	0.16	-0.219	0.07	-0.01	0.092	0.328	-0.061	-0.304	0.373	-0.036	0.065	0.117	0.124	-0.103	-0.151	0.052	0.069	0.102	-0.046	0	-0.027	0.014	0.065	0.066	0.471	-0.176	-0.15	0.001	-0.004	-0.167	-0.039	-0.027	0.124	-0.083	0.08	-0.07	-0.121	-0.031	0.176	0.032	0.079	-0.121	-0.092	0.088	-0.085	0.19	-0.041	0.077
7	-0.139	-0.014	-0.245	0.011	0.034	0.058	0.137	-0.075	-0.198	0.572	0.033	-0.084	0.081	-0.036	-0.012	-0.043	0.016	0.371	-0.032	0.057	-0.042	-0.002	0.008	0.046	-0.003	0.338	-0.166	-0.19	0.002	-0.007	0.044	-0.067	0.048	0.081	0.075	0.293	-0.07	-0.097	0.012	0.182	0.126	0.083	0.022	-0.068	0.216	-0.055	0.147	-0.036	-0.006
7	-0.593	-0.076	-0.271	0.084	0.027	-0.383	-0.093	-0.271	-0.194	0.725	0.012	-0.101	0.176	-0.128	0.023	-0.017	-0.021	0.372	0.021	0.015	-0.071	0.03	0.02	0.095	0.046	0.406	0.035	-0.17	0.055	0.028	0.037	-0.197	-0.12	0.363	-0.385	0.11	-0.001	-0.15	0.062	0.306	0.06	0.044	-0.193	-0.039	0.026	-0.136	-0.087	0.004	-0.033
7	-0.02	0.107	-0.225	0.065	0.022	0.08	0.341	0.008	-0.294	0.365	-0.018	-0.039	0.165	0.023	-0.056	-0.116	0.035	0.111	0.118	0.012	0.009	-0.044	0.028	0.026	0.061	0.547	-0.143	-0.182	-0.001	-0.008	-0.157	-0.134	-0.061	0.127	0.079	0.141	0.008	-0.122	0.096	0.17	0.005	0.067	0.102	-0.03	0.129	-0.073	0.097	-0.07	0.019
7	-0.162	0.066	-0.184	0.057	0.044	0.263	0.199	0.054	-0.225	0.203	-0.045	0.059	0.04	-0.035	-0.065	-0.122	0.01	-0.066	0.046	-0.054	-0.046	0.003	0.007	0.01	0.043	0.498	-0.228	-0.239	-0.031	-0.04	-0.026	0.003	-0.051	0.138	0.047	0.177	-0.132	-0.156	-0.05	0.161	0.057	0.096	-0.163	-0.143	0.087	-0.098	0.178	-0.012	0.081
7	0.102	0.057	-0.222	0.054	0.029	0.05	0.215	-0.006	-0.301	0.35	0.065	-0.038	0.13	0.078	-0.061	-0.116	0.045	0.074	0.066	0.07	-0.024	-0.055	0.077	0.013	0.074	0.749	-0.167	-0.176	-0.019	-0.01	-0.201	-0.111	-0.074	0.14	0.125	0.112	-0.04	-0.125	0.137	0.156	-0.002	0.059	0.029	-0.061	0.082	-0.08	0.076	-0.022	0.061
7	-0.049	0.101	-0.18	-0.004	0.019	0.057	0.196	-0.003	-0.239	0.395	-0.053	-0.005	0.134	0.011	-0.128	-0.156	0.035	0.08	0.055	-0.024	0.002	-0.045	0.006	0.005	0.07	0.575	-0.175	-0.226	0.024	-0.023	-0.111	-0.022	-0.118	0.131	-0.105	0.134	-0.031	-0.206	-0.087	0.175	0.07	0.095	-0.254	-0.141	0.054	-0.112	0.219	-0.009	0.085
7	0.005	0.223	-0.247	0.115	0.024	-0.096	0.101	-0.04	-0.222	0.104	-0.036	0.01	0.083	-0.108	-0.085	0.088	0.053	0.031	0.212	-0.065	-0.013	0.049	-0.061	0.088	-0.077	0.214	-0.134	-0.109	-0.009	0.016	0.2	0.122	0.085	0.046	-0.03	0.251	-0.112	-0.07	0.037	-0.048	-0.102	0.109	-0.09	-0.033	0.096	-0.008	0.211	0	-0.031
7	0.311	0.005	-0.196	0.155	-0.015	-0.241	0.034	-0.214	0.067	0.403	-0.016	0.02	0.154	-0.141	0.098	0.04	0.049	0.04	-0.056	0.034	-0.013	0.105	-0.018	-0.002	-0.049	0.185	0	-0.212	0.077	0.044	0.097	-0.307	-0.161	0.148	-0.206	-0.063	-0.106	0.049	0.366	0.202	0.097	0.051	-0.132	0.065	-0.053	-0.063	-0.057	-0.034	0.081
7	0.377	0.044	-0.056	0.185	0.055	-0.148	0.036	-0.233	-0.003	0.333	0.087	0.099	-0.016	0.075	0.235	0.116	-0.05	0.025	0.019	-0.003	-0.014	0.09	-0.06	0.023	-0.063	0.124	0.027	-0.227	0.123	0.032	0.364	-0.083	0.03	0.093	-0.021	0.028	-0.042	-0.022	0.276	0.177	0.051	0.023	-0.054	0.071	-0.055	-0.066	-0.049	-0.027	0.119
7	0.076	0.029	-0.071	0.119	0.004	-0.427	0.173	-0.273	-0.056	0.242	-0.021	-0.026	0.035	-0.297	0.062	-0.029	-0.064	0.105	0.18	0.035	-0.017	0.011	-0.103	-0.016	-0.028	0.048	-0.182	-0.139	0.073	0.001	-0.086	-0.027	0.083	0.099	-0.039	0.223	-0.06	-0.097	0.161	0.183	-0.024	0.086	-0.078	-0.015	0.044	-0.037	0.117	-0.021	0.036
7	-0.142	-0.249	-0.055	0.073	0.043	-0.052	-0.018	-0.334	-0.018	0.242	0.166	0.056	0.004	-0.026	0.116	0.109	-0.048	-0.001	-0.255	0.023	0.01	0.051	0.153	0.027	-0.03	0.138	-0.286	-0.162	-0.038	0.046	0.047	0.067	0.014	0.219	0.094	0.194	-0.128	-0.04	0.077	-0.069	0.046	-0.066	0.252	-0.127	0.06	0.002	-0.08	0.093	0.037
7	-0.13	-0.021	-0.02	0.194	0.041	-0.146	0.034	-0.306	-0.004	-0.095	-0.135	0.017	0.032	-0.071	0.042	0.014	-0.033	-0.226	-0.065	-0.171	-0.027	0.138	0.003	0.016	-0.028	0.054	-0.065	-0.24	-0.115	0.009	0.251	-0.221	0.294	0.219	-0.065	0.004	-0.008	0.001	0.046	0.08	0.039	0.049	0.186	-0.135	0.017	0.056	0.048	0.066	0.091
7	-0.012	0.106	-0.083	0.157	-0.009	-0.19	0.093	-0.333	-0.019	0.081	-0.079	-0.022	0.101	0.022	0.057	-0.005	0.026	0.1	-0.018	-0.139	0.049	0.029	0.053	0.067	-0.004	0.073	-0.251	-0.202	-0.123	0.009	0.176	-0.016	0.239	0.046	-0.245	-0.078	-0.022	0.012	0.133	0.085	0.015	0.052	0.077	-0.36	-0.05	0.038	-0.011	0.113	0.089
7	0.079	-0.023	-0.055	0.137	0.03	-0.027	-0.008	-0.239	-0.075	-0.177	-0.084	-0.063	0.025	0.048	-0.016	-0.058	-0.011	-0.196	-0.068	-0.185	-0.035	0.082	0.127	0.011	0.013	-0.19	-0.099	-0.178	-0.102	0.001	0.258	-0.007	0.312	0.01	-0.086	0.088	-0.017	0.045	0.11	0.007	-0.057	0.049	0.078	-0.172	-0.016	0.103	-0.042	0.087	0.103
7	0.097	0.422	-0.033	0.225	0.014	0.133	-0.28	-0.045	-0.097	-0.271	0.036	0.291	-0.054	0.015	0.248	0.14	-0.096	-0.192	0.291	-0.089	-0.056	0.109	0.069	0.065	-0.012	-0.123	0.067	-0.082	-0.077	0.108	0.23	-0.537	-0.097	0.327	0.223	0.254	-0.165	0.054	0.156	0.507	0.34	-0.005	0.256	0.233	0.072	-0.006	-0.001	-0.088	-0.098
7	0.104	0.132	-0.015	0.273	0.029	-0.066	0.145	-0.265	-0.046	0.159	-0.125	0.126	0.056	0.064	0.29	0.043	-0.046	-0.046	0.116	-0.13	-0.041	0.111	-0.129	-0.005	-0.067	0.134	-0.091	-0.155	0.069	0.113	0.204	-0.224	-0.014	0.255	-0.283	0.129	-0.001	-0.069	0.334	0.335	0.189	0.031	-0.173	0.111	0.047	-0.14	-0.1	-0.084	-0.036
7	0.329	0.021	0.026	0.229	0.011	0.095	0.208	-0.164	-0.018	0.153	-0.132	0.074	0.077	0.174	0.315	0.091	-0.046	-0.087	0.064	-0.151	-0.059	0.119	-0.081	0.034	-0.043	0.309	-0.174	-0.225	0.115	0.058	0.116	-0.186	-0.027	0.253	-0.332	-0.01	-0.022	-0.069	0.332	0.265	0.173	0.034	-0.339	0.099	-0.093	-0.127	-0.1	0.02	0.019
7	0.421	0.042	0.015	0.242	0.028	0.145	0.268	-0.132	-0.039	0.085	-0.116	0.092	0.029	0.144	0.333	0.096	-0.054	-0.093	0.074	-0.134	-0.054	0.057	-0.068	0	-0.058	0.222	-0.168	-0.117	0.04	0.086	0.131	-0.127	0.034	0.195	-0.298	0.085	-0.003	-0.117	0.344	0.345	0.217	0.028	-0.311	0.054	-0.041	-0.115	-0.106	-0.034	-0.017
7	0.448	0.07	0.057	0.241	0.029	0.064	0.249	-0.171	-0.03	0.189	-0.106	0.114	0.012	0.133	0.329	0.092	-0.074	-0.06	0.05	-0.128	-0.057	0.04	-0.076	-0.009	-0.064	0.187	-0.082	-0.108	0.066	0.086	0.121	-0.143	0.043	0.192	-0.327	0.032	0.034	-0.131	0.392	0.279	0.209	0.028	-0.34	0.081	-0.034	-0.129	-0.123	-0.001	-0.025
7	0.468	-0.003	-0.031	-0.018	0.014	-0.501	0.119	-0.225	0.048	0.186	0.11	0.058	0.034	-0.024	-0.088	-0.122	0.071	0.101	-0.057	-0.146	-0.011	0.145	0.02	0.107	0.112	0.117	-0.235	-0.119	0.071	0.076	0.042	-0.087	-0.043	0.16	-0.13	0.258	-0.048	-0.176	0.029	0.045	-0.02	-0.026	-0.021	-0.023	0.087	-0.111	-0.064	-0.2	-0.087
7	0.304	-0.007	-0.168	0.081	0.017	-0.446	-0.059	-0.357	0.221	0.061	0.056	0.182	0.055	-0.148	-0.151	-0.032	0.075	0.037	0.02	-0.128	0.019	0.15	0.101	0.128	0.067	-0.126	-0.197	-0.107	0.187	0.087	-0.011	-0.17	-0.127	0.187	-0.023	0.246	0.033	-0.195	0.014	0.055	0.028	-0.03	-0.069	0.134	0.041	-0.136	-0.06	-0.228	-0.07
7	0.091	-0.072	-0.144	-0.019	0.022	-0.335	0.151	-0.296	0.089	0.305	0.056	0.049	0.04	0.04	-0.092	-0.128	0.073	0.239	-0.189	-0.126	-0.03	0.127	0.079	0.123	0.103	0.015	-0.132	-0.091	0.023	0.082	-0.141	-0.068	-0.036	0.131	-0.265	0.251	-0.011	-0.155	-0.073	0.013	0.041	-0.041	-0.126	0.002	0.016	-0.039	0.062	-0.279	-0.029
7	0.319	0.078	-0.177	0.071	0.038	-0.349	0.068	-0.325	0.174	-0.091	-0.008	0.18	0.046	-0.093	-0.076	-0.013	0.049	-0.02	-0.044	-0.107	-0.006	0.114	0.065	0.1	0.059	-0.231	-0.24	-0.091	-0.048	0.084	-0.129	-0.119	-0.003	0.1	-0.019	0.238	-0.183	-0.122	-0.044	0.107	0.117	-0.094	-0.008	0.009	-0.015	-0.058	-0.033	-0.245	-0.079
7	-0.033	-0.153	0.041	0.072	0.05	-0.049	-0.163	-0.313	-0.045	0.235	0.175	-0.019	-0.054	0.071	0.011	-0.061	-0.019	-0.002	-0.158	0.09	-0.102	0.126	0.08	0.014	-0.019	-0.105	-0.34	-0.18	0.114	0.02	0.334	-0.045	0.425	-0.002	-0.393	-0.005	-0.063	-0.056	-0.062	0.139	0.028	0.028	-0.074	0.039	-0.127	0.042	0.072	0.004	0.152
7	-0.018	-0.174	0.016	0.016	0.039	-0.054	-0.125	-0.36	-0.039	0.266	0.168	-0.006	-0.088	0.016	0.043	-0.033	-0.003	0.064	-0.201	0.139	-0.094	0.144	0.113	-0.013	0.003	-0.113	-0.298	-0.226	0.097	0.019	0.359	-0.009	0.397	0.021	-0.28	0.031	-0.068	-0.04	-0.018	0.094	0.044	0.03	-0.04	0.057	-0.121	0.019	0.048	-0.026	0.147
7	-0.053	0.017	-0.169	0.087	0.009	-0.093	-0.146	-0.058	0.05	0.274	-0.098	-0.045	-0.073	0.189	-0.101	-0.105	0.065	0.056	0.065	-0.11	-0.152	-0.142	0.034	0.051	0.003	-0.075	-0.035	-0.118	0.036	-0.055	0.159	0.006	0.138	-0.106	0.088	-0.009	-0.116	0.149	0.092	0.077	0.049	0.084	0.091	0.092	0.046	0.065	-0.164	-0.057	-0.011
7	0.249	0.28	-0.091	0.079	-0.033	-0.146	-0.08	0.123	-0.142	0.239	0.039	0.082	0.024	0.09	0.079	0.108	-0.069	0.092	0.201	-0.021	-0.023	-0.149	0.017	0.093	0.057	-0.433	-0.007	-0.107	-0.047	-0.01	0.413	0.201	0.149	-0.194	0.105	0.001	0.033	0.051	-0.337	0.158	0.109	0.034	0.198	0.009	0.017	0.062	-0.08	-0.104	-0.048
7	-0.215	0.15	-0.114	0.188	-0.024	-0.339	-0.254	-0.134	-0.034	0.421	-0.095	-0.081	0.027	0.035	0.087	0.072	-0.045	0.198	0.239	0.017	-0.082	-0.141	-0.021	0.126	0	-0.102	-0.025	-0.096	0.157	-0.022	-0.062	0.133	-0.132	-0.101	-0.289	0.078	0.023	0.025	0.009	0.109	-0.087	0.062	-0.15	0.195	0.003	-0.003	-0.1	-0.169	-0.016
7	-0.124	0.077	-0.129	0.174	-0.015	-0.184	-0.129	-0.071	0.025	0.297	-0.106	-0.007	-0.031	0.232	-0.075	-0.073	0.032	-0.01	0.164	-0.098	-0.131	-0.202	0.038	0.08	0.048	-0.089	-0.055	-0.118	0.019	-0.075	0.217	0.026	0.156	-0.154	-0.128	0.008	-0.068	0.066	0.13	0.051	0.004	0.122	0.06	0.049	0.073	0.016	-0.138	-0.074	-0.004
7	-0.056	0.169	-0.178	0.124	-0.053	-0.071	-0.124	0.057	-0.081	0.24	-0.087	0.002	0.037	0.08	0.015	0.052	0.01	0.009	0.146	-0.045	-0.052	-0.153	0.064	0.101	0.075	-0.112	0.071	-0.104	0.195	0.004	0.224	0.008	0.026	-0.096	-0.321	-0.015	0.034	0.03	0.016	0.153	-0.035	0.05	-0.113	0.178	0.066	-0.038	-0.058	-0.234	-0.044
7	0.457	0.075	-0.197	0.082	-0.017	-0.342	-0.042	-0.101	-0.018	0.308	-0.108	-0.04	-0.005	0.095	-0.053	-0.051	0.029	0.013	0.179	-0.119	-0.089	-0.097	0.035	0.122	0.111	-0.091	-0.015	-0.106	0.104	0.021	0.144	0.105	0.042	-0.014	0.086	-0.039	0.08	-0.071	0.156	0.143	0.054	0.083	0.129	0.078	-0.005	-0.081	-0.054	-0.152	-0.041
7	0.287	0.054	-0.167	0.063	-0.007	-0.389	-0.095	-0.145	0.052	0.309	-0.111	-0.032	0.001	0.052	-0.094	-0.104	0.028	0.012	0.105	-0.158	-0.069	-0.116	0.046	0.133	0.125	-0.193	-0.04	-0.164	0.053	0.021	0.269	0.121	0.163	-0.112	0.128	0.003	0.023	-0.036	0.153	0.062	0.003	0.15	0.214	-0.022	0.057	-0.061	-0.124	-0.142	-0.01
7	0.423	0.101	-0.199	0.08	-0.023	-0.38	-0.016	-0.105	-0.042	0.34	-0.107	-0.047	-0.013	0.084	-0.083	-0.056	0.027	0.018	0.208	-0.099	-0.082	-0.112	0.027	0.116	0.116	-0.068	-0.041	-0.127	0.111	0.018	0.128	0.099	0.061	-0.02	0.057	-0.015	0.059	-0.064	0.086	0.162	0.081	0.073	0.069	0.086	-0.012	-0.086	0.007	-0.173	-0.028
7	0.253	0.206	-0.133	0.047	-0.041	-0.274	-0.204	-0.007	-0.016	0.38	0.1	-0.02	0.035	0.08	0.006	0.086	0.029	0.131	0.195	0.01	-0.032	-0.126	-0.065	0.049	0.066	-0.527	0.07	-0.114	0.111	-0.009	-0.048	0.109	0.108	0.001	0.012	0.021	0.074	-0.011	-0.042	0.083	-0.004	0.103	0.229	0.104	0.059	-0.055	-0.16	-0.19	-0.057
7	0.024	0.187	-0.056	0.167	-0.031	-0.2	-0.188	-0.13	-0.04	0.309	0.008	-0.089	0.014	0.216	0.029	-0.021	0.025	0.138	0.227	0.093	-0.048	-0.105	-0.07	0.06	-0.033	-0.173	0.076	-0.164	0.143	-0.049	-0.005	0.165	-0.183	-0.101	-0.063	0.026	0.045	-0.022	-0.027	0.061	0.02	0.132	0.062	0.203	0.048	-0.019	-0.098	-0.142	-0.003
7	0.003	0.072	-0.074	0.081	-0.062	-0.147	-0.173	-0.082	-0.101	0.419	0.029	-0.077	-0.038	0.08	0.056	0.081	0.009	0.158	0.119	0.095	-0.02	-0.11	0.061	0.055	0.065	-0.175	0.065	-0.177	0.148	-0.025	-0.097	0.03	-0.19	-0.025	0.127	0.01	0.083	-0.06	0.005	0.077	-0.001	0.105	-0.005	0.202	0.053	-0.064	-0.032	-0.218	-0.01
7	-0.204	0.162	0.022	0.053	-0.038	-0.429	-0.163	-0.182	-0.131	0.4	0.078	-0.185	0.032	0.244	0.079	0.095	-0.018	0.157	0.177	0.124	-0.017	-0.212	-0.029	0.004	-0.042	-0.355	0.116	-0.161	0.066	-0.026	0.27	0.18	-0.053	0.037	0.044	-0.032	0.076	-0.109	-0.076	0.286	0.179	0.064	0.147	0.108	0.041	-0.07	-0.05	-0.186	-0.004
7	0.213	-0.007	-0.054	0.202	0.046	-0.13	-0.039	-0.201	0.166	0.559	0.136	-0.079	0.102	0.195	0.042	0.087	0.026	0.201	0.122	-0.096	-0.081	0.152	-0.004	0.065	-0.094	0.275	0.015	-0.194	0.314	0.106	-0.123	-0.161	-0.393	0.278	-0.102	0.49	-0.013	-0.186	0.15	0.069	0.021	0.008	-0.353	0.167	0.18	-0.208	-0.016	-0.162	-0.044
7	0.003	-0.182	-0.132	0.084	0.019	0.097	0.073	-0.072	0.095	0.707	0.093	-0.089	0.067	-0.158	0.141	0.151	-0.019	0.458	-0.117	-0.037	-0.06	0.124	0.14	0.061	0.021	0.078	0.2	-0.104	0.029	0.047	-0.319	-0.048	-0.28	0.182	0.02	0.299	-0.036	-0.149	0.036	-0.116	-0.152	0.031	-0.126	0.223	0.152	-0.097	-0.084	-0.144	-0.085
7	-0.055	0.025	-0.046	0.204	0.018	-0.124	0.057	-0.074	0.068	0.416	0.132	0.032	0.093	0.157	0.092	0.074	-0.004	0.286	0.103	0.001	-0.038	0.107	0.015	0.034	-0.038	-0.036	0.223	-0.199	0.294	0.12	-0.076	-0.006	-0.173	0.267	-0.125	0.506	0.152	-0.273	-0.012	0.025	0.003	0.012	-0.067	0.248	0.284	-0.261	-0.099	-0.166	-0.129
7	-0.243	0.068	-0.141	0.033	-0.027	-0.194	-0.064	-0.031	-0.105	0.07	-0.023	-0.192	0.115	-0.004	0.07	0.183	-0.079	0.017	0.061	-0.032	0.003	-0.169	0.115	0.095	0.041	-0.387	-0.04	-0.11	0.043	0.03	0.381	0.027	0.11	-0.047	-0.051	-0.22	-0.083	0.111	-0.042	0.151	0	0.097	0.123	0.098	-0.081	-0.007	-0.029	-0.224	-0.008
7	0.137	-0.09	0.018	-0.043	-0.028	-0.1	0.443	-0.231	-0.048	0.364	-0.118	0.002	0.041	-0.017	-0.051	-0.095	-0.016	0.174	-0.041	-0.195	0.07	0.107	0.024	0.107	0.004	-0.329	-0.042	-0.003	0.059	0.044	-0.06	0.099	-0.109	0.027	0.009	0.051	-0.076	-0.12	0.316	-0.12	-0.093	0.009	-0.057	0.085	0.02	-0.013	-0.062	-0.06	0.029
7	0.193	-0.189	0.122	0.009	-0.021	-0.068	0.376	-0.149	-0.102	0.265	0.082	-0.084	0.028	0.013	-0.076	-0.112	-0.031	0.171	0.125	-0.117	0.02	0.18	-0.037	0.101	-0.008	-0.625	0.025	-0.067	0.077	0.013	0.064	0.058	0.101	0.017	-0.243	0.07	0.084	-0.175	0.188	0.025	0.005	0.019	-0.096	0.035	-0.072	-0.071	-0.013	-0.043	0.053
7	-0.074	0.065	-0.051	0.189	-0.013	-0.34	0.042	-0.077	0.022	0.269	0.155	-0.015	-0.022	-0.074	0.065	-0.074	0.086	-0.086	0.205	-0.066	-0.087	0.042	0.012	0.086	0.05	0.091	-0.119	-0.203	0.153	0.101	0.374	-0.12	0.192	0.273	-0.49	-0.034	0.269	-0.207	0.042	0.102	-0.027	-0.021	-0.258	-0.013	-0.047	-0.129	0.05	-0.043	-0.01
7	0.197	-0.051	0.083	-0.02	-0.065	-0.322	0.491	-0.285	-0.056	0.455	-0.062	-0.025	0.026	0.098	-0.117	-0.137	0.016	0.175	0.105	-0.254	0.081	0.003	0	0.116	0.052	-0.536	-0.078	-0.032	0.131	0.045	0.026	0.103	0	-0.012	-0.124	0.07	-0.002	-0.138	0.267	-0.083	-0.075	0.017	-0.049	0.139	-0.015	-0.046	-0.104	-0.046	0.024
7	0.169	-0.097	0.088	-0.043	-0.042	-0.117	0.5	-0.214	-0.097	0.355	-0.042	-0.051	0.06	0.162	-0.042	-0.097	0.005	0.293	0.047	-0.199	0.089	0.089	-0.054	0.079	-0.014	-0.481	-0.016	-0.003	0.17	0.048	-0.012	0.208	-0.093	0.094	-0.199	0.047	0.021	-0.151	0.263	-0.071	-0.059	0.039	-0.13	0.119	-0.087	-0.073	-0.008	-0.057	0.057
7	0.056	-0.129	0.081	-0.01	-0.045	-0.189	0.496	-0.211	-0.09	0.189	-0.051	-0.042	0.032	0.166	-0.028	-0.078	-0.038	0.203	0.027	-0.194	0.05	0.134	-0.005	0.102	-0.007	-0.456	-0.017	0.017	0.158	0.033	0.06	0.161	-0.027	0.053	-0.163	-0.007	0.048	-0.141	0.32	-0.063	-0.059	0.041	-0.1	0.098	-0.1	-0.06	-0.02	-0.004	0.084
7	0.183	-0.186	0.103	-0.003	0.028	-0.136	0.035	-0.2	-0.051	-0.065	-0.177	-0.161	0.088	0.004	-0.101	0.146	-0.1	-0.154	-0.099	-0.135	0	0.087	0	-0.003	-0.066	-0.258	0.06	-0.027	0.021	0.016	-0.052	0.26	0.027	-0.114	-0.207	0.017	0.136	-0.121	0.076	0.007	0.039	-0.038	-0.004	-0.044	0.05	-0.014	-0.027	0.026	-0.011
7	0.148	-0.168	0.097	0.068	0.015	-0.11	0.007	-0.226	-0.016	0.057	-0.097	-0.151	0.03	-0.017	-0.073	0.124	-0.076	0.007	-0.009	-0.067	-0.091	0.133	-0.029	0.053	-0.072	-0.319	-0.047	0.068	-0.03	0.014	0.136	0.378	0.037	-0.136	-0.251	-0.071	-0.001	-0.102	0.025	0.139	0.113	-0.055	-0.085	-0.054	-0.069	0.041	-0.036	0.079	0.006
7	-0.07	-0.339	0.078	0.06	0.014	-0.089	0.027	-0.26	-0.017	0.097	-0.155	-0.17	0.044	0.059	-0.157	0.038	0.03	0.014	-0.04	-0.096	-0.041	0.087	-0.042	0.05	-0.063	-0.457	0.148	0.057	0.059	-0.022	0.194	0.26	0.118	-0.106	-0.222	0.049	0.158	-0.157	0.12	0.09	0.095	-0.026	0.043	0.063	-0.02	0.001	-0.044	0.067	0.062
7	0.162	-0.224	0.052	0.023	-0.008	-0.156	-0.058	-0.329	0.032	0.18	-0.155	-0.162	0.086	0.053	-0.09	0.049	0.023	0.075	-0.09	-0.1	-0.03	0.1	-0.045	0.057	-0.051	-0.462	0.113	0.028	0.029	-0.015	0.167	0.143	0.163	-0.079	-0.309	-0.006	0.146	-0.173	0.086	0.023	0.144	-0.056	0.015	0.042	-0.027	-0.054	-0.103	0.091	-0.001
7	0.131	-0.162	0.074	0.023	-0.018	-0.132	0.033	-0.242	0.026	0.111	-0.269	-0.186	0.177	-0.003	-0.115	0.055	-0.03	0.036	0.01	-0.187	0.01	0.151	0.044	0.099	-0.03	-0.348	0.155	-0.035	0.039	-0.017	0.092	0.32	0.105	-0.129	-0.236	0.13	0.161	-0.113	0.107	-0.046	-0.05	-0.017	-0.059	0.009	0.016	-0.025	-0.088	0.082	0.008
7	0.14	0.11	-0.079	-0.055	-0.064	-0.125	0.098	0.01	0.01	0.266	-0.042	-0.036	0.084	0.03	-0.053	0.024	0.046	0.243	0.083	-0.15	0.055	-0.095	0.021	0.084	0.144	-0.037	-0.437	-0.046	-0.137	-0.048	0.116	0.336	0.053	-0.024	0.031	-0.128	-0.214	0.012	0.057	0.133	0.015	-0.026	0.036	-0.315	-0.096	-0.074	-0.124	0.022	0.063
7	0.051	0.023	-0.144	-0.106	-0.033	-0.179	0.09	0.004	-0.015	0.354	-0.03	-0.094	0.092	0.037	-0.072	-0.037	0.05	0.361	-0.005	-0.174	0.056	-0.176	0.024	0.098	0.145	0.072	-0.52	-0.075	-0.158	-0.02	0.073	0.244	-0.033	0.082	0.062	-0.01	-0.324	-0.024	0.096	0.069	-0.024	-0.015	0.072	-0.291	0.028	-0.127	-0.103	0.046	0.062
7	0.383	0.245	0.051	-0.066	-0.003	-0.235	0.188	-0.152	-0.086	0.444	-0.015	-0.075	0.054	0.075	-0.001	0.108	-0.062	0.422	0.156	-0.055	-0.011	-0.07	0.013	0.05	0.045	-0.18	-0.311	0.035	-0.009	-0.075	-0.078	0.52	-0.254	-0.107	0.111	-0.229	-0.189	0.032	0.282	0.026	0	-0.032	0.021	-0.208	-0.175	-0.085	-0.19	0.032	0.106
7	0.419	0.266	-0.033	0.018	-0.041	-0.135	0.09	-0.224	0.01	0.334	-0.164	0.042	0.051	0.091	-0.079	0.075	-0.019	0.333	0.152	-0.124	0.064	-0.044	0.032	0.092	-0.03	-0.135	-0.37	-0.116	-0.064	-0.051	0.261	0.513	-0.074	-0.09	0.487	-0.045	-0.269	-0.085	0.014	0.075	0.022	-0.042	0.057	-0.211	-0.05	-0.118	-0.007	0.165	0.068
7	0.558	0.209	-0.048	-0.052	-0.016	-0.253	0.25	-0.262	0.025	0.303	-0.015	-0.042	0.002	0.005	-0.028	0.067	-0.009	0.166	0.203	-0.113	-0.033	0.041	0.017	0.106	0.005	-0.276	-0.439	-0.022	0.098	-0.044	0.039	0.358	0.047	0.048	0.227	-0.02	-0.179	-0.038	0.101	-0.027	-0.011	-0.024	0.005	-0.191	-0.02	-0.089	-0.114	0.012	0.063
7	0.518	0.103	-0.08	-0.072	-0.057	-0.04	0.214	-0.23	0.011	0.195	-0.065	-0.123	0.043	-0.01	0.063	0.118	0.031	0.115	0.052	-0.257	0.073	0.1	-0.062	0.203	-0.078	0.009	-0.532	0.033	-0.166	-0.052	0.418	0.378	0.004	-0.039	0.384	-0.095	-0.332	0.009	0.202	0.001	-0.142	0.044	0.063	-0.425	-0.046	-0.041	-0.119	0.082	0.088
7	0.296	0.083	-0.022	0.003	-0.056	0.042	-0.09	-0.114	0.07	0.285	-0.083	-0.031	0.021	0.128	0.065	0.135	0.021	0.203	0.05	-0.165	-0.014	0.072	-0.022	0.144	-0.045	-0.318	-0.345	-0.017	-0.03	-0.052	0.238	0.285	0.048	-0.018	-0.024	-0.138	-0.163	-0.093	0.033	-0.039	-0.04	-0.029	-0.026	-0.187	-0.085	-0.08	-0.104	0.065	0.059
7	-0.045	0.255	-0.025	0.035	-0.019	-0.245	0.09	-0.029	-0.076	0.332	-0.03	-0.032	0.039	-0.193	-0.032	0.091	-0.051	0.279	0.274	-0.054	-0.063	-0.052	-0.028	0.008	-0.012	-0.593	0.021	0.021	0.211	-0.036	0.29	-0.161	0.112	0.11	0.184	-0.021	0.139	-0.042	0.32	-0.026	-0.049	0	0.283	0.013	-0.078	-0.009	-0.377	0.048	-0.04
7	-0.007	0.274	-0.079	0.063	0.012	-0.288	-0.146	-0.217	0.057	0.46	0.029	0.082	0.044	-0.211	-0.118	0.054	-0.087	0.273	0.125	-0.113	-0.091	-0.001	0.05	0.045	0.026	-0.664	0.185	0.038	0.175	-0.039	0.247	-0.16	-0.03	0.21	-0.031	-0.115	0.251	-0.071	0.248	-0.088	-0.11	0.035	0.121	-0.076	-0.053	-0.067	-0.206	0.089	0.019
7	0.154	0.239	0.052	0.057	0.064	-0.438	-0.012	-0.141	-0.036	0.066	-0.085	-0.022	0.084	-0.075	0.001	0.064	-0.084	0.107	0.296	-0.208	-0.005	0.114	-0.081	0.031	-0.087	-0.536	-0.203	0.081	-0.019	0.017	0.265	-0.031	0.166	0.113	0.249	0.016	-0.064	-0.085	0.326	-0.012	0.045	0.016	0.156	-0.08	-0.078	-0.069	-0.3	0.09	0.028
7	0.209	0.24	0.04	-0.036	0.033	-0.4	0.075	-0.198	-0.088	0.386	-0.203	0.051	0.128	0.134	-0.055	0.047	-0.016	0.178	0.227	-0.281	0.062	0.179	-0.045	0.04	-0.064	-0.901	-0.06	0.024	0.142	-0.009	0.367	-0.05	0.08	0.159	0.026	-0.066	0.011	-0.053	0.324	-0.029	-0.092	-0.007	0.048	-0.127	-0.196	-0.082	-0.354	0.008	-0.029
7	-0.338	-0.126	-0.06	0.022	0.018	0.038	-0.125	0.058	0.014	0.505	0.065	-0.149	0.019	0.103	-0.064	0.005	0.008	0.097	0.164	-0.13	-0.07	-0.033	-0.056	0.056	-0.073	0.247	-0.235	0.052	0.148	0.012	0.471	0.059	0.203	0.021	-0.174	-0.006	0.092	-0.05	0.019	0.072	0.058	-0.004	-0.161	0.003	0.071	-0.045	0.103	-0.001	0.071
7	-0.028	-0.077	-0.058	0.052	-0.017	-0.118	0.008	0.086	-0.081	0.433	0.107	-0.104	0.102	-0.183	-0.129	0.063	-0.07	0.178	0.127	0.043	-0.005	0.069	-0.034	0.128	0	0.395	-0.252	0.046	0.051	0.008	0.037	0.062	-0.246	0.233	-0.289	-0.018	-0.052	-0.111	0.096	0.095	-0.001	0.029	-0.371	0.086	0.098	-0.076	0.068	-0.04	-0.026
7	-0.172	-0.244	-0.03	-0.192	0.021	0.068	-0.249	0.299	0.014	0.82	0.147	-0.351	0.111	-0.064	0.029	0.192	-0.039	0.353	-0.065	0.044	-0.041	0.025	-0.017	0.01	-0.075	0.513	-0.05	0.069	0.152	0.029	0.283	0.107	-0.133	0.045	-0.243	0.003	0.04	-0.134	0.06	-0.012	-0.058	-0.05	-0.344	0.091	0.03	-0.032	0.07	0.029	-0.046
7	0.045	-0.195	0.01	-0.227	0.003	0.089	-0.036	0.13	-0.152	0.334	0.091	-0.358	0.111	-0.025	-0.008	0.068	-0.049	0.254	-0.126	-0.019	0.051	-0.113	0.069	0.085	0.036	-0.527	-0.149	-0.095	0.146	-0.02	0.235	-0.171	0.125	0.078	0.076	-0.166	0.116	-0.151	-0.193	0.153	0.056	0.032	0.291	0.011	0.164	-0.074	-0.056	0.067	-0.019
7	0.035	0.083	-0.115	0.047	-0.021	-0.154	-0.151	-0.254	0.09	0.233	-0.026	0.123	-0.075	0.014	0.048	0.099	0.013	0	0.108	-0.094	-0.029	0.142	-0.072	0.157	-0.017	0.061	-0.115	-0.208	-0.087	-0.037	0.359	-0.047	0.135	0.067	-0.296	-0.042	-0.008	-0.014	-0.252	-0.008	0.009	0.027	0.116	-0.112	0.111	-0.044	-0.213	0.07	-0.032
7	0.214	0.155	0.031	-0.074	-0.001	-0.082	0.12	-0.144	-0.036	0.144	0.132	-0.079	-0.028	0.049	0.104	-0.012	-0.008	0.196	-0.05	-0.12	-0.07	0.047	0.081	0.095	-0.007	-0.149	-0.121	-0.095	0.061	0.018	0.225	-0.003	0.127	-0.058	0.196	0.137	0.051	-0.12	0.182	0.252	0.144	0.005	0.179	-0.043	0.259	-0.085	0.006	0.019	-0.002
7	0.275	-0.003	0.051	0.078	0.011	-0.057	0.252	-0.241	-0.003	0.159	0.284	-0.042	-0.031	-0.003	-0.035	-0.046	0.039	0.182	0.103	-0.028	-0.038	-0.044	0.053	0.02	-0.031	-0.232	-0.229	-0.047	-0.006	0.055	0.121	0.045	-0.166	0.059	0.219	-0.04	-0.013	-0.128	0.272	0.182	0.053	-0.052	0.254	-0.055	0.073	-0.058	-0.14	-0.068	-0.018
7	0.331	-0.01	0.029	-0.132	-0.038	-0.071	0.222	-0.262	-0.012	0.31	0.084	-0.136	0.002	0.189	-0.347	-0.157	-0.043	0.408	-0.048	-0.122	0.023	-0.053	0.17	0.081	0.065	-0.056	-0.184	-0.057	0.032	0.029	0.112	0.112	-0.109	-0.119	0.14	0.104	0.008	-0.185	0.163	0.198	0.101	-0.044	0.07	0.086	0.112	-0.095	0.041	-0.019	-0.022
7	-0.12	0.204	0.09	0.029	-0.078	0.059	-0.088	0.027	-0.14	-0.114	-0.047	0.019	0.158	0.154	0.036	0.04	0.056	0.111	0.107	-0.069	0.165	-0.03	0.048	0.037	0.009	0.257	-0.136	-0.118	-0.022	0.038	0.152	-0.185	-0.122	0.097	0.204	0.168	-0.005	-0.118	0.269	-0.086	-0.071	-0.108	0.048	-0.225	0.187	-0.061	-0.003	0.036	-0.039
7	-0.37	0.19	-0.105	-0.035	-0.001	0.109	-0.203	0.13	0.064	0.017	-0.128	0.006	0.086	-0.063	0.043	0.217	-0.034	0.059	0.061	-0.097	0.035	-0.002	0.013	0.026	0.006	0.035	0.057	0.103	-0.007	0.02	-0.296	0.123	-0.254	0.16	-0.043	0.203	-0.055	-0.017	0.069	-0.216	-0.095	-0.001	-0.112	0.087	0.158	-0.028	-0.065	0.026	-0.108
7	-0.063	0.025	0.016	-0.044	0.002	-0.332	0.12	-0.301	-0.061	0.091	-0.009	-0.056	0.026	-0.017	-0.037	0.017	0.041	-0.022	-0.022	-0.015	0.045	0.128	0.043	0.047	0.064	-0.314	-0.211	0.03	-0.065	-0.05	0.311	0.001	0.33	-0.087	0.069	-0.036	-0.175	0.08	0.201	0.012	-0.046	0.039	0.045	-0.025	-0.067	0.027	-0.23	0.003	0.04
7	-0.06	0.18	0.029	0.081	0.015	-0.186	0.108	0.074	-0.14	0.038	0.009	-0.011	0.071	0.025	0.014	-0.024	-0.014	-0.065	0.193	-0.127	0.025	0.097	0.063	0.061	0.088	-0.427	-0.241	-0.047	-0.224	-0.042	0.089	0.051	0.228	-0.217	-0.149	0.027	-0.291	0.019	-0.119	-0.049	0.046	0.011	0.037	-0.1	0.139	0.02	-0.217	-0.063	-0.075
7	0.248	-0.222	0	-0.066	-0.04	0.064	0.168	-0.034	-0.118	0.238	0.08	-0.15	0.008	0.186	-0.144	-0.018	0.02	0.134	-0.106	-0.115	0.042	0.031	0.089	0.078	-0.023	0.201	-0.049	-0.046	0.162	-0.002	-0.043	0.055	-0.133	-0.008	0.031	0.049	0.109	-0.095	0.129	0.142	0.059	-0.035	0.052	0.096	0.028	-0.055	-0.185	-0.032	-0.036
7	0.075	0.231	0.049	0.067	0.04	-0.015	0.1	0.186	-0.107	0.236	-0.199	0.045	0.086	-0.161	-0.024	0.111	-0.137	0.042	0.167	-0.158	0.046	0.263	0.128	0.049	0.009	-0.084	0.213	-0.019	0.072	0.01	0.06	0.19	-0.153	0.083	-0.15	0.075	0.08	-0.11	-0.02	-0.069	-0.026	0.016	0.334	0.114	-0.012	-0.11	-0.285	-0.025	0.037
7	0.097	0.193	0.017	0.014	-0.02	-0.03	0.238	0.281	-0.168	0.208	-0.166	-0.173	0.144	-0.041	-0.032	0.112	-0.068	-0.068	0.168	-0.113	0.03	0.197	0.117	0.104	0.046	-0.407	0.248	0.02	0.028	-0.019	0.354	0.302	0.137	-0.032	-0.05	0.142	0.046	-0.171	0.057	0.147	-0.038	-0.017	0.44	0.136	0.003	-0.065	-0.363	-0.048	0.058
7	0.034	0.343	0.028	0.241	0.051	0.032	0.195	0.072	-0.105	0.244	-0.038	0.155	-0.022	0.061	-0.059	0.052	-0.051	0.072	0.329	-0.128	-0.024	0.1	0.132	0.021	0.028	-0.406	0.141	-0.01	-0.02	-0.003	0.322	0.05	0.147	-0.024	-0.104	-0.021	-0.014	-0.021	-0.127	-0.051	-0.059	-0.015	0.289	0.007	-0.01	-0.018	-0.144	0.034	0.031
7	0.301	0.196	-0.058	0.128	0.081	0.105	0.016	0.084	-0.102	0.243	-0.101	0.062	0.081	-0.22	0.055	0.103	-0.012	0.002	0.136	-0.118	0.049	0.305	0.015	0.066	-0.028	0.021	-0.079	0.039	-0.039	0.062	-0.013	0.387	-0.391	0.059	0.048	0.005	-0.12	-0.05	0.046	-0.005	-0.077	-0.078	0.29	-0.074	-0.015	-0.068	-0.225	-0.021	-0.017
7	0.105	0.273	0.155	0.059	0.009	0.158	0.089	-0.001	-0.183	0.165	0.082	0.074	0.011	0.048	0.24	0.015	0.004	0.207	0.197	-0.097	0.087	0.057	-0.063	0.036	-0.07	-0.117	0.266	-0.048	-0.161	0.031	-0.284	-0.199	-0.182	0.162	0.014	0.132	0.143	-0.115	0.035	-0.238	-0.173	0.057	0.273	0.054	0.116	-0.045	-0.158	0.131	-0.065
7	0.601	0.358	0.033	0.082	-0.006	0.148	0.072	-0.13	-0.181	0.17	0.148	0.087	0.045	-0.079	0.264	0.065	0.038	0.108	0.211	-0.084	0.044	0.028	-0.004	-0.001	-0.033	0.157	0.327	-0.118	0.077	-0.002	-0.26	-0.098	-0.23	0.18	-0.134	0.168	0.279	-0.098	0.135	-0.234	-0.188	0.076	0.133	0.235	0.213	-0.018	-0.078	0.186	-0.051
7	-0.142	0.464	0.036	0.154	-0.06	0.019	-0.158	-0.213	-0.099	0.014	0.13	0.006	0.152	-0.117	-0.121	-0.265	0.06	0.134	0.376	0.076	0.028	-0.046	0.07	0.005	0.048	-0.156	0.464	-0.013	0.133	0.058	0.141	0.038	0.079	0.061	-0.092	0.192	0.45	-0.2	-0.035	-0.207	-0.081	-0.017	0.181	0.283	0.183	-0.051	-0.03	0.178	-0.131
7	0.257	0.267	0.01	0.095	0.03	-0.083	-0.104	-0.321	0.054	0.193	0.137	0.138	0.091	0.106	0.072	-0.081	0.075	0.106	0.168	0.024	-0.012	0.071	0.1	0.025	0.062	-0.178	0.156	0.055	0.148	0.04	-0.042	-0.034	0.078	-0.027	0.042	0.249	0.205	-0.108	-0.049	-0.072	-0.036	0.017	0.008	0.184	0.182	-0.057	0.062	0.098	-0.104
7	0.02	0.291	0.017	-0.015	0.017	0.176	0.103	0.051	0.06	0.251	0.025	-0.034	0.128	0.017	0.107	-0.042	0.048	0.161	0.07	-0.056	0.013	-0.044	0.053	0.005	0.068	-0.138	0.312	-0.025	-0.056	-0.021	0.096	0.062	0.022	-0.031	-0.067	0.086	0.224	-0.082	-0.097	-0.093	-0.057	-0.026	0.278	0.217	0.107	0.083	-0.06	0.087	-0.088
7	0.299	0.2	0.047	-0.05	-0.016	0.096	0.051	-0.177	-0.045	-0.031	-0.014	-0.121	0.222	0.016	-0.027	-0.148	0.068	-0.155	0.058	-0.127	0.06	0.087	0.109	0.006	0.064	-0.208	0.297	0.061	0.011	0.029	0.179	0.051	-0.038	0.075	0.096	0.175	0.142	-0.128	0.045	-0.016	-0.121	0.049	0.256	0.194	0.09	-0.001	-0.065	0.032	-0.096
7	0.062	0.302	0.129	-0.019	0.034	-0.042	-0.195	-0.059	0.051	0.185	0.131	-0.037	0.061	0.081	-0.128	-0.171	0.019	0.03	0.301	0.067	0.026	0.043	-0.004	-0.05	0.021	-0.5	0.045	-0.08	0.065	0.055	0.125	-0.037	0.036	-0.014	0.045	0.084	0.219	-0.166	-0.322	-0.183	-0.041	-0.068	0.196	0.01	0.166	-0.121	-0.096	0.169	-0.069
7	0.208	0.246	0.199	0.058	0.011	-0.006	0.05	-0.126	-0.02	0.206	0.133	-0.112	0.113	0.087	0.017	-0.093	0.046	-0.1	0.183	-0.099	0.015	0.017	-0.02	-0.041	-0.082	-0.172	0.271	0.113	0.225	0.035	-0.083	0.039	-0.066	0.121	0.01	0.062	0.349	-0.227	-0.08	-0.134	-0.137	-0.054	0.066	0.198	0.09	-0.172	-0.057	0.102	-0.087
7	0.279	0.3	0.248	0.077	0.019	0.115	0.098	-0.018	-0.049	0.005	0.062	0.076	0.049	0.257	0.062	-0.105	0.016	-0.221	0.186	-0.127	0.008	-0.013	-0.001	-0.013	-0.006	-0.228	0.367	0.032	0.247	0.032	-0.131	0.165	-0.094	0.126	0.034	0.097	0.337	-0.275	-0.212	-0.193	-0.114	-0.04	-0.051	0.295	0.032	-0.099	-0.03	0.159	-0.007
7	0.014	-0.097	0.066	0.04	0.073	-0.197	0.035	-0.088	-0.08	0.369	-0.166	-0.163	0.044	0.079	0.069	0.062	-0.021	0.317	0.266	-0.137	-0.003	0.036	-0.034	0.051	-0.047	-0.135	0.247	0.012	0.091	-0.065	-0.134	0.131	-0.154	0.096	-0.38	0.032	0.208	-0.104	0.348	0.029	-0.146	0.078	-0.266	0.055	0.082	-0.058	-0.181	0.108	-0.056
7	0.112	-0.2	0.075	-0.018	0.08	-0.343	0.048	0.028	-0.096	0.437	-0.208	-0.405	0.198	0.021	0.024	-0.031	-0.007	0.236	0.076	-0.201	0.042	0.043	-0.017	0.017	-0.08	-0.043	0.302	-0.079	0.088	-0.038	-0.229	0.2	-0.279	0.059	-0.421	-0.052	0.152	-0.089	0.337	0.138	-0.107	0.112	-0.237	-0.038	-0.055	-0.143	-0.092	0.037	0.01
7	-0.274	-0.19	-0.185	0.062	0.035	-0.029	-0.188	0.182	-0.04	0.366	-0.208	-0.189	0.095	-0.053	0.013	0.128	-0.02	0.228	0.153	-0.232	0.04	0.055	0.007	0.104	-0.031	-0.605	-0.04	-0.057	0.03	-0.009	0.029	-0.107	-0.013	0.235	-0.135	-0.011	-0.02	-0.066	0.161	0.198	-0.094	0.076	-0.058	0.047	0.046	-0.145	-0.158	-0.002	-0.104
7	0.138	-0.124	0.001	0.08	0.038	-0.01	0.044	0.07	-0.067	0.171	-0.18	-0.225	0.1	0.157	-0.084	0.052	-0.114	-0.048	0.244	-0.191	0.04	0.033	-0.005	0.008	-0.031	-0.08	0.01	0.006	0.029	-0.046	-0.303	0.035	-0.13	0.091	-0.218	0.072	0.002	-0.064	0.037	0.044	-0.182	0.057	-0.085	0.034	0.008	-0.072	-0.175	-0.019	-0.024
7	0.091	-0.053	-0.063	0.129	0.05	-0.197	-0.027	-0.004	-0.017	0.192	-0.145	-0.151	-0.026	0.055	-0.11	-0.006	-0.07	0.037	0.299	-0.159	-0.063	-0.067	-0.011	-0.033	-0.045	-0.059	-0.09	-0.028	0.053	-0.008	-0.377	0.002	-0.263	0.138	-0.391	0.033	0.019	-0.084	0.056	0.146	-0.046	0.012	-0.327	0.128	-0.01	-0.047	-0.085	-0.039	-0.061
7	0.349	-0.099	-0.011	0.045	0.05	0.128	-0.04	-0.067	-0.07	0.081	-0.137	-0.202	0.083	0.178	-0.083	0.093	-0.024	-0.19	0.101	-0.232	0.004	0.019	0.035	0.05	-0.021	-0.022	-0.017	0.14	-0.037	-0.045	0.04	0.19	-0.024	0.028	-0.291	0.063	-0.07	0.013	0.131	0.081	-0.16	0.064	-0.042	-0.042	0.163	-0.039	-0.233	-0.001	-0.161
7	0.134	-0.041	-0.081	0.045	0.053	0.158	-0.055	0.3	0.067	-0.016	-0.286	-0.15	0.057	-0.112	0.009	0.134	-0.028	-0.092	0.141	-0.238	0.023	0.078	-0.063	0.08	-0.11	-0.137	-0.119	-0.005	-0.024	-0.017	-0.041	-0.157	-0.172	0.182	-0.142	0.062	0.032	-0.124	0.241	0.222	-0.023	0.084	-0.104	-0.061	0.029	-0.089	-0.085	-0.053	-0.037
7	0.392	0.046	-0.16	0.039	0.042	-0.171	-0.048	0.047	-0.045	-0.012	-0.093	-0.195	0.013	0.037	0.109	0.118	-0.026	-0.131	0.2	-0.111	-0.009	0.165	0.057	0.067	0.017	-0.483	0.093	0.077	0.092	0.007	0.05	0.061	0.018	0.095	-0.144	-0.068	0.205	-0.165	0.124	0.072	-0.037	-0.009	0.046	0	0.036	-0.167	-0.114	0.02	-0.08
7	0.084	-0.009	0.011	0.023	0.003	-0.099	-0.01	0.126	-0.06	0.215	-0.101	-0.147	0.122	0.027	-0.047	-0.056	0.052	-0.116	0.119	-0.132	0.081	0.081	-0.023	0.043	-0.024	0.09	-0.116	0.026	0.058	0.004	0.212	-0.02	-0.141	0.22	-0.157	0.012	0.179	-0.025	0.259	0.134	-0.013	0.094	-0.135	-0.17	0.066	-0.099	-0.131	-0.002	-0.119
[truncated: 129 more rows]
[truncated: 276 more columns]
