# Supplementary material for: Representation Learning for Class C G Protein-Coupled Receptors Classification
Source: Molecules. 2018 Mar 19;23(3):690. doi: 10.3390/molecules23030690 (PMC6017523; doi:10.3390/molecules23030690)
Supplement: Supplementary file 1 [file molecules-23-00690-s001.zip › SupplementaryMaterial/AlignmentFreeTransformations/PseAA_MSE.csv]

1	5.87	3.669	2.935	3.879	5.137	5.661	2.306	6.604	4.403	10.378	1.572	3.25	5.346	3.145	3.25	8.596	6.08	7.128	1.677	3.25	0.478	0.296	0.324	0.059	0.339	0.01	0.267	0.051	0.318	0.079	0.324	0.115	0.163	0.109	0.248	0.05	0.304	0.22	0.3	0.009	0.172	-0.01	0.219	0.013	0.229	0.092	0.244	0.181	-0.068
1	5.982	3.673	3.043	3.883	5.037	5.667	2.204	6.716	4.408	10.494	1.574	3.043	5.247	3.253	3.358	8.605	5.982	7.031	1.679	3.358	0.477	0.284	0.316	0.071	0.369	0.031	0.261	0.073	0.349	0.097	0.325	0.119	0.144	0.091	0.277	0.08	0.288	0.212	0.268	-0.011	0.175	-0.021	0.214	0.032	0.237	0.091	0.222	0.17	-0.092
1	7.294	3.171	4.757	4.545	4.017	5.074	2.537	6.871	2.326	9.725	1.903	4.862	4.017	2.537	5.497	7.928	6.871	7.928	1.903	3.488	0.103	0.015	0.39	0.244	0.242	0.206	0.476	0.188	0.116	0.182	0.047	0.141	0.009	-0.144	0.298	0.251	0.398	0.359	0.121	0.097	-0.084	-0.201	0.37	0.213	0.129	-0.033	0.082	0.059	-0.185
1	6.701	2.872	3.394	6.439	6.439	5.83	2.001	7.049	3.916	8.354	1.392	4.264	4.264	4.438	4.264	8.528	4.699	5.047	1.566	2.437	0.472	0.342	0.222	0.044	0.391	0.32	0.426	0.298	0.283	0.144	0.318	0.227	0.306	0.222	0.311	0.25	0.31	0.424	0.384	0.201	-0.049	-0.11	-0.013	-0.043	0.259	0.052	-0.1	-0.079	-0.078
1	6.678	2.862	3.296	6.418	6.418	5.897	1.908	6.938	3.903	8.326	1.301	4.336	4.25	4.423	4.25	8.499	4.683	5.117	1.561	2.515	0.476	0.354	0.215	0.034	0.39	0.321	0.433	0.308	0.247	0.124	0.332	0.238	0.289	0.199	0.325	0.26	0.314	0.421	0.399	0.213	-0.026	-0.109	0.014	-0.039	0.301	0.076	-0.064	-0.063	-0.102
1	6.291	3.016	3.447	6.378	6.636	5.602	1.896	6.636	4.051	8.705	0.776	4.051	4.309	4.309	4.051	8.705	5.257	5.688	1.551	2.413	0.514	0.41	0.294	0.085	0.401	0.358	0.429	0.332	0.204	0.125	0.267	0.252	0.301	0.267	0.369	0.249	0.25	0.387	0.358	0.238	-0.079	-0.113	0.072	-0.012	0.265	0.015	-0.135	-0.123	-0.028
1	7.247	3.394	3.669	5.595	6.146	5.871	1.835	7.155	4.678	8.164	1.101	4.586	3.944	2.935	4.495	8.439	5.779	4.953	1.376	2.844	0.364	0.262	0.283	0.127	0.347	0.348	0.384	0.245	0.326	0.202	0.377	0.36	0.251	0.267	0.374	0.339	0.216	0.349	0.311	0.145	-0.224	-0.205	-0.001	0.073	0.292	0.153	-0.071	-0.097	-0.024
1	5.995	3.174	2.704	6.23	6.818	5.877	2.233	6.348	3.997	8.346	1.411	4.114	4.467	4.584	3.997	8.463	4.819	4.819	1.411	2.233	0.631	0.393	0.324	0.05	0.341	0.192	0.337	0.214	0.324	0.071	0.341	0.2	0.383	0.21	0.524	0.417	0.545	0.61	0.381	0.13	0.036	-0.044	-0.027	-0.055	0.213	0.062	-0.113	-0.104	0.085
1	6.665	3.116	3.376	6.405	6.492	5.713	1.991	6.751	4.068	8.223	1.125	4.068	4.847	3.982	4.155	8.742	5.193	5.107	1.558	2.337	0.425	0.353	0.23	0.013	0.345	0.323	0.349	0.282	0.253	0.167	0.279	0.203	0.255	0.193	0.369	0.313	0.266	0.457	0.409	0.232	-0.18	-0.165	-0.031	-0.033	0.237	0.059	-0.033	-0.041	-0.061
1	6.339	3.039	3.474	6.426	6.6	5.645	1.91	6.687	4.081	8.51	0.782	4.081	4.255	4.255	4.081	8.684	5.21	5.558	1.563	2.431	0.509	0.402	0.273	0.075	0.393	0.352	0.41	0.331	0.209	0.128	0.299	0.271	0.296	0.26	0.359	0.257	0.303	0.434	0.392	0.255	-0.11	-0.137	0.029	-0.047	0.274	0.046	-0.109	-0.107	-0.049
1	6.617	2.96	3.395	6.53	6.268	5.746	2.089	6.878	3.831	8.445	1.48	4.179	4.179	4.353	4.353	8.967	4.614	5.05	1.48	2.525	0.481	0.357	0.213	0.033	0.376	0.301	0.416	0.276	0.283	0.135	0.323	0.243	0.293	0.216	0.333	0.248	0.312	0.438	0.395	0.218	-0.082	-0.125	-0.03	-0.068	0.24	0.035	-0.114	-0.074	-0.081
1	7.061	2.913	3.089	6.708	6.708	5.473	1.765	6.532	4.237	8.121	0.971	5.296	4.237	2.825	4.149	9.268	5.031	5.208	1.501	2.383	0.514	0.392	0.245	0.025	0.421	0.394	0.357	0.293	0.263	0.204	0.237	0.258	0.319	0.275	0.296	0.254	0.331	0.511	0.352	0.281	-0.176	-0.075	-0.046	0.009	0.209	0.125	-0.051	-0.005	-0.036
1	7.074	2.978	3.351	6.236	6.422	5.492	1.862	7.074	3.723	8.284	1.396	3.909	4.468	4.654	4.282	8.656	4.84	4.84	1.489	2.234	0.517	0.313	0.339	0.103	0.424	0.344	0.48	0.412	0.324	0.245	0.313	0.244	0.346	0.26	0.33	0.241	0.218	0.288	0.389	0.2	-0.028	-0.083	-0.012	-0.003	0.343	0.141	-0.037	0.054	-0.065
1	6.426	3.039	3.474	6.426	6.6	5.558	1.997	6.6	4.168	8.597	0.782	4.082	4.255	4.255	3.908	8.684	5.211	5.558	1.563	2.432	0.5	0.393	0.258	0.066	0.387	0.345	0.4	0.324	0.211	0.13	0.283	0.259	0.318	0.27	0.35	0.249	0.294	0.433	0.376	0.244	-0.1	-0.135	0.024	-0.04	0.276	0.044	-0.097	-0.107	-0.063
1	6.868	2.956	3.391	6.521	6.521	5.999	1.826	6.955	3.825	8.346	1.217	3.738	5.129	3.651	4.434	8.607	4.869	4.782	1.478	2.347	0.478	0.424	0.248	0.078	0.328	0.335	0.383	0.291	0.194	0.146	0.323	0.285	0.283	0.249	0.33	0.292	0.218	0.42	0.332	0.22	-0.14	-0.135	0.038	-0.007	0.297	0.102	-0.085	-0.078	-0.051
1	6.237	2.945	3.378	6.324	6.324	6.064	1.819	7.017	4.418	8.056	1.039	4.504	3.985	3.725	4.071	9.096	4.764	4.851	1.473	2.512	0.558	0.465	0.255	0.037	0.417	0.371	0.303	0.237	0.262	0.174	0.325	0.328	0.331	0.203	0.421	0.323	0.407	0.521	0.458	0.293	-0.126	-0.132	-0.042	0.008	0.238	0.108	-0.108	-0.089	0.079
1	7.433	2.734	3.503	6.152	6.408	7.433	1.88	5.981	3.418	8.031	0.684	3.845	6.066	2.478	5.554	8.031	4.528	5.126	1.623	2.051	0.432	0.347	0.232	0.145	0.241	0.442	0.351	0.354	0.245	0.27	0.425	0.429	0.344	0.334	0.278	0.234	0.285	0.4	0.39	0.26	-0.107	-0.007	-0.012	0.051	0.285	0.21	-0.153	-0.04	0.04
1	6.527	3.006	3.264	6.441	6.527	5.668	1.975	6.699	4.037	8.159	1.117	4.037	4.123	4.638	4.208	8.674	5.067	5.067	1.46	2.405	0.554	0.426	0.24	0.046	0.365	0.315	0.376	0.309	0.228	0.174	0.329	0.262	0.291	0.229	0.368	0.272	0.321	0.468	0.341	0.207	-0.139	-0.123	-0.002	-0.057	0.28	0.076	-0.08	-0.096	-0.015
1	6.343	2.587	4.507	4.507	5.091	4.34	1.753	5.925	4.59	7.678	1.753	7.01	4.256	2.837	4.256	9.013	7.344	6.593	1.586	3.338	0.131	0.184	0.306	0.03	0.309	0.257	0.328	0.225	0.267	0.17	0.192	0.301	0.11	0.191	0.361	0.111	0.278	0.345	0.229	0.141	0.062	-0.058	0.275	0.099	-0.027	0.058	0.106	0.015	-0.05
1	6.703	2.999	3.175	6.703	6.615	5.909	1.852	6.703	4.233	8.026	0.97	4.939	4.41	2.734	4.145	8.996	5.204	5.115	1.499	2.469	0.525	0.408	0.263	0.027	0.446	0.418	0.393	0.324	0.289	0.237	0.258	0.264	0.289	0.25	0.315	0.261	0.291	0.493	0.38	0.294	-0.17	-0.06	-0.08	-0.007	0.195	0.133	-0.075	-0.035	-0.013
1	6.336	3.168	3.254	6.507	6.678	5.651	1.884	6.678	3.767	8.391	1.199	3.853	4.452	4.195	4.195	8.648	5.48	5.137	1.456	2.312	0.5	0.439	0.242	0.05	0.371	0.366	0.41	0.301	0.247	0.17	0.246	0.21	0.314	0.249	0.38	0.284	0.251	0.391	0.342	0.178	-0.099	-0.119	0.054	0.003	0.264	0.024	-0.063	-0.059	-0.033
1	5.699	3.309	3.585	6.159	5.975	5.883	2.114	7.354	5.056	7.906	1.563	4.412	3.493	3.125	3.769	8.733	6.067	5.791	1.379	3.401	0.428	0.251	0.261	0.074	0.361	0.362	0.405	0.231	0.245	0.069	0.363	0.421	0.288	0.268	0.344	0.242	0.251	0.336	0.373	0.244	-0.202	-0.143	-0.079	0.023	0.303	0.039	-0.047	-0.092	-0.044
1	6.393	3.023	3.369	6.306	6.652	5.701	1.987	6.652	4.147	8.811	0.777	4.06	4.233	4.319	3.887	8.725	5.27	5.701	1.555	2.419	0.496	0.367	0.275	0.065	0.395	0.359	0.396	0.303	0.196	0.119	0.268	0.258	0.326	0.283	0.346	0.212	0.258	0.408	0.342	0.234	-0.083	-0.141	0.088	0.005	0.275	0.006	-0.119	-0.116	-0.027
1	6.441	3.047	3.395	6.354	6.615	5.745	2.002	6.702	4.178	8.617	0.783	4.091	4.178	4.265	3.917	8.704	5.223	5.571	1.567	2.437	0.49	0.358	0.254	0.054	0.387	0.352	0.377	0.302	0.202	0.123	0.3	0.277	0.322	0.277	0.335	0.22	0.311	0.455	0.376	0.25	-0.114	-0.165	0.045	-0.031	0.284	0.037	-0.093	-0.1	-0.048
1	6.383	3.192	3.278	6.556	6.556	5.693	1.898	6.728	3.796	8.281	1.208	3.882	4.399	4.141	4.227	8.626	5.435	5.003	1.466	2.329	0.494	0.431	0.22	0.04	0.363	0.361	0.39	0.299	0.252	0.173	0.276	0.228	0.309	0.241	0.37	0.29	0.303	0.435	0.374	0.193	-0.13	-0.143	0.012	-0.029	0.274	0.058	-0.036	-0.043	-0.054
1	5.468	3.26	4.417	5.048	6.099	5.889	1.788	6.94	5.363	9.464	1.998	3.891	3.996	2.944	3.681	7.782	5.679	7.361	1.577	3.26	0.3	0.268	0.215	0.023	0.405	0.268	0.327	0.096	0.168	0.084	0.258	0.054	0.308	0.248	0.033	-0.088	0.18	0.092	0.14	-0.126	-0.019	-0.084	0.199	0.09	-0.014	0.053	0.045	0.141	0.021
1	5.716	1.694	5.293	6.775	5.716	5.293	2.752	8.045	5.293	6.986	2.541	5.293	4.234	2.541	4.234	7.622	6.775	7.622	1.905	4.446	-0.048	0.116	-0.016	-0.018	0.192	0.199	0.318	0.195	0.002	0.122	0.053	-0.125	0	0.088	0.084	0.174	-0.191	0.026	0.138	-0.096	-0.434	-0.425	0.119	0.12	-0.073	-0.024	-0.003	0.097	0.02
1	5.929	3.282	4.447	5.294	6.141	5.612	1.376	7.094	5.612	9.423	2.435	4.235	4.235	2.541	3.388	7.517	5.823	6.988	1.588	3.6	0.288	0.232	0.273	0.029	0.373	0.218	0.387	0.09	0.149	0.105	0.274	0.051	0.274	0.197	0.043	-0.078	0.252	0.107	0.168	-0.082	-0.045	-0.119	0.157	0.004	-0.019	0.077	0.107	0.174	0.058
1	5.565	3.211	4.067	5.887	6.101	5.887	1.605	6.743	6.101	9.311	2.248	4.388	4.067	2.141	3.532	7.92	6.208	7.492	1.391	3.639	0.402	0.327	0.133	0.038	0.44	0.226	0.327	0.039	0.217	0.116	0.148	0.017	0.33	0.196	0.182	0.06	0.342	0.177	0.043	-0.104	-0.127	-0.212	0.187	0.136	0.039	0.066	-0.081	0.045	-0.033
1	5.565	3.211	4.067	5.887	6.101	5.887	1.605	6.743	6.101	9.311	2.248	4.388	4.067	2.141	3.532	7.92	6.208	7.492	1.391	3.639	0.402	0.327	0.133	0.038	0.44	0.226	0.327	0.039	0.217	0.116	0.149	0.017	0.33	0.196	0.182	0.06	0.342	0.177	0.043	-0.104	-0.127	-0.212	0.187	0.136	0.039	0.066	-0.081	0.045	-0.033
1	5.456	3.147	4.406	5.246	6.085	5.665	1.784	7.239	5.246	9.652	1.993	4.092	4.092	2.833	3.567	7.659	5.665	7.029	1.574	3.252	0.328	0.295	0.261	0.057	0.391	0.23	0.351	0.098	0.187	0.112	0.313	0.095	0.345	0.288	0.032	-0.097	0.205	0.116	0.171	-0.098	0.027	-0.058	0.123	0.038	-0.016	0.061	0.088	0.163	0.022
1	6.259	3.076	4.668	6.047	5.834	6.153	1.485	7.638	5.304	9.335	1.697	3.819	3.607	2.546	3.925	7.107	5.622	7.107	1.485	4.243	0.235	0.228	0.337	0.222	0.377	0.163	0.389	0.164	0.345	0.127	0.019	-0.158	0.397	0.286	0.147	0.037	0.231	0.057	0.032	-0.05	-0.142	-0.15	0.022	-0.249	-0.006	-0.125	-0.069	0.017	0.014
1	4.798	3.043	4.564	5.617	6.202	5.266	1.404	7.373	6.202	8.777	2.106	3.862	4.33	2.106	3.745	8.309	5.968	7.139	1.287	3.979	0.291	0.221	0.075	0.075	0.403	0.265	0.302	0.044	0.38	0.272	0.097	0.021	0.394	0.336	0.126	0.021	0.439	0.175	0.136	-0.007	-0.129	-0.042	0.223	0.164	-0.007	0.138	-0.11	0.022	0.097
1	5.685	3.061	4.592	5.029	6.232	5.467	1.421	7.216	5.685	9.184	2.296	4.264	4.264	2.405	3.499	7.763	5.904	7.216	1.531	3.717	0.27	0.23	0.211	0.004	0.329	0.179	0.352	0.064	0.18	0.128	0.211	0.038	0.304	0.207	-0.029	-0.156	0.284	0.137	0.276	0.039	-0.018	-0.1	0.117	-0.02	-0.038	0.07	0.111	0.164	0.125
1	5.375	2.921	4.207	5.492	5.375	5.025	1.753	7.946	6.427	8.998	1.87	4.207	4.207	2.103	3.506	7.245	6.427	7.478	1.402	4.207	0.486	0.272	0.106	-0.024	0.609	0.234	0.512	0.212	0.177	0.141	0.035	-0.078	0.359	0.25	0.086	-0.077	0.311	0.285	0.104	-0.11	0.049	-0.072	0.317	0.188	-0.024	-0.002	-0.081	0.105	0.008
1	6.157	2.96	4.736	5.328	5.802	5.802	1.421	7.222	6.157	9.709	2.013	4.262	3.789	2.368	2.96	7.459	6.512	7.222	1.421	4.262	0.235	0.154	0.316	0.001	0.335	0.223	0.219	0.044	0.276	0.136	0.186	-0.024	0.303	0.123	0.154	-0.037	0.321	0.238	-0.115	-0.257	0.064	-0.027	0.112	-0.047	0.172	0.057	0.103	0.136	-0.056
1	4.793	2.923	4.325	5.611	5.845	5.728	1.987	7.832	5.611	8.768	1.52	4.442	4.208	2.104	3.507	7.599	6.43	8.183	1.52	3.39	0.366	0.173	0.146	0.089	0.284	0.093	0.259	0.034	0.247	0.106	0.311	-0.038	0.465	0.425	0.14	0.04	0.379	0.3	0.135	-0.069	-0.117	-0.204	0.193	0.151	0.012	-0.014	0.016	0.099	0.108
1	5.095	3.242	4.168	5.558	5.558	5.905	1.505	7.063	5.674	9.726	1.968	3.821	3.937	2.316	3.358	7.758	6.368	7.526	1.274	3.59	0.414	0.26	0.161	0.057	0.454	0.21	0.355	0.145	0.276	0.167	0.337	0.119	0.43	0.353	0.089	-0.019	0.433	0.284	0.155	0.005	0.082	-0.033	0.242	0.1	-0.025	-0.003	-0.003	0.146	0.018
1	4.689	2.835	3.926	5.016	6.324	5.561	2.181	7.742	5.997	9.487	2.29	4.144	3.926	2.29	4.144	7.088	6.543	6.979	1.418	4.144	0.266	0.077	0.037	-0.051	0.283	0.143	0.347	0.069	0.116	0.091	0.183	-0.005	0.47	0.321	0.184	0.092	0.085	0.142	0.239	0.035	0.186	0.154	0.098	-0.002	0.097	0.034	-0.039	0.025	0.06
1	4.666	2.916	4.55	5.599	5.716	5.599	1.75	8.166	5.716	8.399	1.75	4.2	4.083	2.1	3.85	7.699	6.183	8.049	1.517	3.616	0.392	0.199	0.093	0.055	0.325	0.132	0.214	0.044	0.237	0.146	0.322	0.021	0.441	0.397	0.156	0.07	0.392	0.358	0.114	-0.048	-0.094	-0.186	0.157	0.094	0.022	0.023	-0.043	0.126	0.079
1	5.413	3.225	4.146	5.644	5.298	5.413	1.843	7.717	5.759	9.445	1.958	3.801	4.262	2.073	3.225	7.832	5.989	6.911	1.267	3.686	0.372	0.291	0.222	0.075	0.435	0.282	0.372	0.079	0.268	0.175	0.346	0.109	0.461	0.228	0.223	0.096	0.361	0.224	0.253	0.055	0.007	-0.094	0.169	0.099	-0.029	0.05	0.034	0.125	0.096
1	4.651	3.023	4.535	5.349	5.814	5.814	1.86	7.674	5.581	8.604	1.395	4.302	4.07	2.209	3.605	7.674	6.628	8.139	1.512	3.372	0.333	0.181	0.126	0.107	0.267	0.04	0.299	0.043	0.284	0.143	0.161	-0.089	0.474	0.415	0.217	0.063	0.321	0.32	0.078	-0.111	-0.042	-0.197	0.306	0.266	-0.029	-0.044	0.049	0.161	0.071
1	5.786	3.156	4.103	5.786	5.892	5.997	1.473	7.364	5.471	9.048	1.683	3.893	3.577	2.525	4.103	7.575	5.681	7.259	1.789	3.787	0.381	0.342	0.323	0.125	0.344	0.204	0.232	-0.014	0.262	0.181	0.067	-0.072	0.425	0.32	0.15	0.168	0.235	0.07	0.126	-0.031	-0.098	-0.134	0.175	-0.092	-0.076	-0.157	-0.024	0.117	0.159
1	6.091	3.099	4.381	5.77	5.77	6.411	1.496	7.907	5.236	9.296	1.817	3.526	3.847	2.565	4.274	7.266	5.984	6.946	1.603	4.06	0.311	0.279	0.32	0.065	0.365	0.199	0.3	0.038	0.249	0.137	0.101	-0.059	0.339	0.261	0.087	0.097	0.244	0.107	0.093	-0.057	-0.104	-0.09	0.058	-0.177	-0.091	-0.146	-0.127	0.068	0.026
1	7.549	2.745	4.118	5.262	6.406	5.719	1.373	8.464	5.605	8.121	1.601	4.575	3.775	1.945	3.317	8.464	6.749	5.948	1.601	3.317	0.315	0.211	0.296	0.026	0.239	0.104	0.234	0.187	0.177	0.152	0.18	-0.076	0.268	0.281	0.11	0.01	0.259	0.243	0.065	-0.131	0.214	-0.002	0.114	0.029	0.426	0.219	0.051	-0.065	-0.243
1	6.223	4	3.408	4.593	4.741	5.037	2.667	7.408	4.741	10.816	2.371	5.037	4	3.408	4.593	7.112	5.186	7.704	1.482	3.26	0.304	0.249	0.349	0.16	0.359	0.344	0.275	0.077	-0.075	-0.154	0.222	0.188	0.156	0.114	0.054	-0.015	0.321	0.151	0.305	0.04	-0.098	-0.19	0.183	0.017	0.132	0.014	-0.235	-0.177	-0.257
2	4.621	1.746	3.8	5.032	6.265	4.211	2.157	8.01	5.854	10.681	1.746	5.238	3.184	3.492	4.416	8.421	5.34	7.086	1.54	3.081	0.37	0.002	0.248	0.205	0.329	0.027	0.257	0.235	0.061	0.134	-0.022	-0.068	-0.004	0.039	0.382	0.016	0.232	0.145	0.297	0.337	0.131	0.127	0.045	0.011	-0.004	0.094	0.059	-0.013	0.273
2	5.659	1.914	4.327	5.243	3.745	3.828	2.829	5.575	5.742	8.488	2.496	4.41	4.66	2.663	5.659	6.907	5.659	5.409	1.415	2.996	0.563	0.254	0.345	0.252	0.336	0.328	0.127	0.104	0.073	0.258	0.425	0.327	0.585	0.465	0.286	0.477	0.226	0.259	0.121	0.214	0.237	0.268	0.294	0.341	0.086	0.245	0.268	0.326	0.191
2	5.632	1.85	4.184	5.069	3.781	4.425	2.896	5.471	5.551	8.367	2.494	4.264	4.666	3.057	5.954	7.08	5.551	5.551	1.448	2.896	0.55	0.25	0.301	0.21	0.325	0.32	0.057	0.085	0.062	0.248	0.457	0.34	0.56	0.449	0.309	0.447	0.191	0.232	0.082	0.176	0.22	0.259	0.327	0.38	0.103	0.261	0.249	0.284	0.117
2	7.168	1.145	4.337	5.482	3.373	6.024	1.867	4.096	3.855	8.192	1.205	3.795	4.458	2.53	7.409	9.638	5.903	5.903	1.024	1.807	0.328	0.317	0.269	0.457	0.373	0.483	0.282	0.413	0.135	0.273	0.291	0.347	0.303	0.298	0.313	0.323	0.227	0.444	0.075	0.287	0.181	0.305	0.272	0.315	0.136	0.358	0.271	0.414	0.127
2	6.055	1.838	4.325	5.73	4.649	5.514	1.946	6.163	4.757	9.19	3.027	4.541	4.217	4.649	3.784	5.514	6.487	5.838	1.406	3.352	0.523	0.489	0.411	0.32	0.081	0.018	0.055	0.006	0.239	0.095	0.054	0.167	0.263	0.262	0.329	0.259	0.194	0.126	0.073	0.246	0.258	0.402	0.37	0.33	0.115	0.349	0.259	0.042	0.058
2	6.199	2.417	3.467	5.464	4.518	5.359	1.996	6.41	4.518	11.033	2.522	3.993	4.413	4.728	3.993	5.254	6.515	6.094	1.366	2.942	0.502	0.318	0.424	0.202	0.361	-0.014	0.363	0.212	0.207	0.061	0.165	0.246	0.171	0.085	0.596	0.418	0.216	0.13	0.101	-0.005	0.258	0.171	0.397	0.358	0.135	0.192	0.087	-0.065	0.096
2	5.928	1.94	4.311	5.389	4.85	5.389	2.048	6.359	4.527	9.161	2.91	4.203	4.311	4.311	3.449	5.605	6.467	6.036	1.617	3.341	0.498	0.47	0.534	0.343	0.168	0.005	0.091	0.031	0.204	0.121	0.096	0.214	0.349	0.312	0.484	0.334	0.227	0.109	0.123	0.247	0.279	0.313	0.319	0.218	0.134	0.323	0.258	0.113	0.155
2	5.961	2.024	4.499	5.511	4.836	5.286	2.024	6.411	4.724	9.11	2.924	4.386	4.274	4.499	3.486	5.511	6.411	5.961	1.35	3.486	0.484	0.454	0.514	0.336	0.174	0.02	0.071	0.035	0.181	0.109	0.074	0.205	0.322	0.316	0.456	0.303	0.2	0.096	0.124	0.272	0.271	0.342	0.301	0.247	0.098	0.316	0.217	0.078	0.126
2	6.82	1.984	4.464	4.96	4.34	5.084	1.612	6.82	5.332	9.548	2.48	4.588	3.224	4.712	4.464	6.2	5.208	7.564	1.984	3.348	0.64	0.368	0.343	0.131	0.607	0.356	0.398	0.407	0.231	0.193	0.321	0.369	0.107	0.194	0.384	0.261	0.203	0.291	0.076	0.131	0.155	0.194	0.066	0.105	-0.163	0.046	0.087	0.008	-0.1
2	6.18	2.02	4.516	4.991	4.635	5.704	1.664	7.844	5.467	9.389	2.377	4.041	2.852	4.16	4.397	7.487	5.348	7.131	2.139	3.684	0.523	0.344	0.353	0.225	0.388	0.094	0.288	0.19	0.302	0.329	0.086	0.137	0.174	0.076	0.229	0.085	0.171	0.165	0.048	0.031	0.219	0.133	-0.048	-0.031	-0.189	-0.053	-0.048	0.063	-0.001
2	7.05	1.823	3.89	6.321	5.105	5.349	2.188	7.172	4.619	8.995	3.161	2.796	3.039	4.133	5.227	6.321	4.619	5.592	2.066	3.161	0.562	0.325	0.366	0.278	0.567	0.379	0.264	0.269	0.15	0.094	0.203	0.333	0.159	0.162	0.521	0.318	0.28	0.197	0.067	0.193	0.045	0.256	0.073	0.169	-0.016	0.179	0.077	0.073	-0.109
2	6.738	1.895	4.001	5.475	3.685	4.738	1.263	6.317	4.843	8.634	2.211	4.422	4.317	2.843	5.054	6.633	5.896	7.581	2	3.159	0.584	0.566	0.39	0.264	0.857	0.545	0.472	0.383	0.226	0.265	0.192	0.272	0.162	0.18	0.528	0.38	0.301	0.266	0.052	0.123	0.293	0.245	0.146	0.092	-0.145	0.045	0.141	0.266	0.054
2	7.535	2.137	4.049	5.623	4.049	5.848	1.799	6.635	4.723	9.559	2.587	3.374	3.599	4.273	4.948	5.735	6.073	6.972	1.912	3.036	0.493	0.369	0.344	0.189	0.626	0.396	0.359	0.391	0.314	0.238	0.321	0.381	0.102	0.046	0.323	0.229	0.13	0.113	0.171	0.088	0.182	0.162	-0.099	-0.02	-0.067	0.053	0.006	-0.082	-0.059
2	7.593	2.121	4.02	5.694	4.02	5.694	2.01	6.588	4.578	9.491	2.456	3.35	3.573	4.131	4.913	5.694	6.141	6.923	1.898	3.015	0.484	0.346	0.354	0.198	0.636	0.438	0.361	0.368	0.311	0.213	0.318	0.355	0.115	0.073	0.306	0.237	0.127	0.137	0.158	0.132	0.205	0.224	-0.078	0.02	-0.055	0.102	0.04	-0.043	-0.033
2	7.66	2.14	3.717	5.857	4.055	5.857	1.802	6.195	5.069	9.574	2.703	3.267	3.717	4.168	4.618	5.745	6.195	6.984	1.915	3.041	0.436	0.338	0.34	0.222	0.63	0.456	0.257	0.275	0.284	0.198	0.326	0.428	0.049	0.037	0.295	0.217	0.112	0.099	0.171	0.168	0.282	0.277	-0.126	-0.075	-0.008	0.151	0.029	-0.031	-0.066
2	6.792	1.862	4.492	5.149	3.944	7.45	1.315	6.573	5.039	9.093	2.301	4.163	2.848	3.944	4.711	6.683	4.492	7.011	1.753	3.177	0.548	0.373	0.402	0.19	0.726	0.377	0.372	0.492	0.233	0.353	0.171	0.297	0.072	0.036	0.338	0.115	0.181	0.214	0.086	0.242	0.16	0.173	0.027	0.086	-0.182	0.041	0.299	0.244	0.161
2	7.256	1.958	4.607	4.261	3.686	5.989	1.958	5.298	4.492	9.444	2.073	4.952	4.261	4.031	6.45	7.832	5.874	6.45	2.073	2.764	0.408	0.352	0.086	-0.08	0.198	0.092	0.21	0.302	-0.231	0.021	0.204	0.206	0.348	0.171	0.091	0.038	0.171	0.176	0.158	0.193	-0.068	0.086	-0.091	-0.056	0.171	0.16	-0.146	0.014	-0.083
2	7.708	2.123	4.133	5.697	4.022	5.809	2.011	6.368	4.468	9.495	2.569	3.24	3.575	4.133	4.915	6.144	6.032	6.703	1.899	3.016	0.473	0.318	0.343	0.228	0.697	0.518	0.337	0.323	0.295	0.197	0.321	0.42	0.123	0.053	0.302	0.262	0.096	0.106	0.132	0.11	0.183	0.204	-0.096	-0.017	-0.05	0.1	0.021	-0.084	-0.068
2	7.907	2.116	4.009	5.68	4.009	5.68	2.005	6.571	4.566	9.466	2.45	3.341	3.564	4.121	4.9	5.68	6.125	6.793	1.893	3.007	0.484	0.346	0.359	0.198	0.638	0.438	0.361	0.367	0.308	0.21	0.314	0.352	0.123	0.077	0.305	0.234	0.128	0.139	0.177	0.139	0.203	0.219	-0.08	0.031	-0.042	0.108	0.037	-0.05	-0.049
2	7.257	2.089	4.068	6.047	3.958	5.608	1.759	6.927	4.728	9.456	2.529	3.628	3.408	3.958	4.728	5.827	6.267	7.037	1.869	2.859	0.537	0.405	0.307	0.196	0.662	0.444	0.37	0.34	0.395	0.255	0.34	0.378	0.11	0.058	0.282	0.194	0.193	0.198	0.185	0.095	0.22	0.175	-0.019	0.049	-0.186	0.015	0.074	-0.003	-0.118
2	7.222	2.333	4	5.889	3.889	5.889	1.778	6.778	4.556	9.556	2.556	3.667	3.778	3.778	4.889	5.333	6.333	6.778	1.889	2.889	0.515	0.433	0.298	0.202	0.68	0.436	0.408	0.345	0.446	0.291	0.317	0.363	0.09	0.07	0.34	0.256	0.184	0.183	0.155	0.093	0.23	0.188	-0.07	0.012	-0.149	0.04	0.056	-0.011	-0.107
2	6.697	2.254	3.846	6.63	3.647	5.039	1.724	4.708	5.503	7.559	2.387	3.249	4.442	4.84	5.105	6.829	5.636	5.238	1.392	3.315	0.308	0.301	0.267	0.176	0.423	0.394	0.277	0.362	0.416	0.49	0.302	0.347	0.258	0.342	0.354	0.291	0.229	0.232	0.409	0.402	0.259	0.314	0.068	0.178	0.171	0.247	0.041	0.158	0.085
2	7.674	2.412	3.837	5.701	4.056	5.81	1.864	6.468	4.495	9.538	2.631	3.289	3.727	4.056	4.714	5.81	5.92	6.687	1.864	3.179	0.472	0.347	0.333	0.178	0.618	0.41	0.345	0.355	0.293	0.186	0.32	0.361	0.118	0.067	0.343	0.262	0.133	0.136	0.188	0.139	0.252	0.226	-0.07	0.024	-0.033	0.106	0.03	-0.047	-0.008
2	7.574	2.305	3.842	5.818	3.842	6.037	1.866	6.476	4.61	9.33	2.415	3.732	3.512	3.842	4.83	5.708	6.147	7.025	1.866	2.854	0.565	0.433	0.324	0.206	0.692	0.459	0.373	0.351	0.413	0.26	0.311	0.352	0.105	0.038	0.32	0.25	0.145	0.169	0.142	0.1	0.216	0.219	-0.057	0.023	-0.12	0.05	0.037	-0.031	-0.038
2	7.434	2.219	4.327	5.437	3.883	5.437	2.108	6.546	4.771	9.653	2.441	3.329	3.661	3.883	5.215	5.659	6.324	6.657	1.886	2.885	0.506	0.39	0.339	0.217	0.65	0.487	0.385	0.366	0.367	0.288	0.312	0.358	0.048	0.031	0.456	0.384	0.106	0.138	0.17	0.115	0.163	0.222	-0.099	0.015	-0.065	0.126	-0.029	-0.113	-0.085
2	7.682	2.115	4.008	5.678	4.008	5.789	2.004	6.569	4.453	9.463	2.449	3.34	3.674	4.231	4.899	5.678	6.012	6.791	1.893	3.006	0.488	0.351	0.36	0.212	0.633	0.428	0.358	0.357	0.299	0.193	0.32	0.355	0.128	0.103	0.311	0.251	0.122	0.127	0.172	0.131	0.192	0.205	-0.068	0.041	-0.037	0.11	0.036	-0.03	-0.028
2	7.517	2.004	3.884	6.013	4.009	4.635	1.879	6.64	4.761	9.145	2.506	3.508	3.132	4.134	5.262	5.888	6.515	7.141	1.879	3.383	0.474	0.327	0.308	0.149	0.677	0.496	0.304	0.352	0.323	0.243	0.353	0.398	0.122	0.117	0.339	0.3	0.14	0.18	0.185	0.22	0.245	0.319	-0.058	0.038	-0.056	0.129	-0.007	-0.039	-0.112
2	6.106	2.072	4.361	5.888	4.579	5.233	1.417	7.087	5.888	9.267	2.072	4.034	3.38	3.816	4.361	6.324	5.124	6.106	2.181	3.707	0.518	0.414	0.338	0.249	0.508	0.368	0.279	0.415	0.267	0.353	0.215	0.324	0.246	0.223	0.259	0.181	0.076	0.145	0.181	0.292	0.12	0.22	0.069	-0.06	-0.202	0.11	0.011	0.189	-0.029
2	6.091	1.56	4.085	4.68	3.64	4.308	3.64	4.903	4.754	7.205	2.451	4.011	4.457	4.977	5.274	8.394	5.72	6.314	1.337	2.897	0.534	0.249	0.45	0.196	0.461	0.338	0.246	0.138	0.161	0.18	0.283	0.135	0.395	0.307	0.412	0.349	0.125	0.08	0.165	-0.007	0.389	0.238	0.176	0.13	0.264	0.315	0.059	0.217	0.239
2	6.097	1.561	4.089	4.61	3.643	4.312	3.643	4.982	4.759	7.212	2.379	4.015	4.461	4.982	5.279	8.402	5.725	6.32	1.338	2.9	0.539	0.255	0.452	0.199	0.463	0.325	0.252	0.142	0.174	0.191	0.282	0.116	0.39	0.297	0.409	0.344	0.144	0.082	0.167	-0.002	0.378	0.225	0.185	0.128	0.254	0.327	0.075	0.228	0.235
2	6.1	1.562	4.091	4.612	3.645	4.315	3.645	4.91	4.761	7.216	2.455	4.017	4.463	4.984	5.282	8.406	5.728	6.323	1.339	2.901	0.538	0.254	0.45	0.198	0.459	0.324	0.249	0.142	0.166	0.189	0.274	0.115	0.383	0.296	0.409	0.343	0.145	0.083	0.161	-0.003	0.382	0.226	0.184	0.129	0.255	0.327	0.072	0.227	0.234
2	6.603	1.467	3.962	6.016	3.668	5.062	2.788	5.796	4.989	7.117	2.274	3.448	4.329	2.788	6.09	9.024	6.53	5.503	0.954	3.008	0.557	0.286	0.346	0.15	0.376	0.364	0.042	0.125	-0.041	0.192	0.259	0.182	0.327	0.36	0.209	0.403	0.211	0.198	0.191	0.086	0.079	0.167	0.158	0.262	-0.041	0.211	0.173	0.295	-0.003
2	6.428	1.747	3.773	5.101	3.284	5.031	2.935	4.542	5.17	7.686	2.026	4.612	4.262	3.494	4.961	9.922	6.149	6.009	1.258	2.725	0.546	0.307	0.519	0.312	0.479	0.311	0.329	0.243	0.14	0.232	0.313	0.254	0.316	0.267	0.224	0.354	0.156	0.117	0.287	0.11	0.163	0.054	0.152	0.155	0.124	0.216	0.075	0.202	0.155
2	6.273	1.476	3.912	4.871	3.469	4.65	3.616	5.092	4.723	7.233	2.288	4.059	4.207	5.019	5.535	8.266	5.83	6.273	1.402	2.878	0.584	0.243	0.419	0.166	0.504	0.368	0.264	0.108	0.138	0.164	0.223	0.124	0.421	0.362	0.486	0.351	0.078	0.056	0.2	0.034	0.273	0.193	0.272	0.231	0.219	0.297	0.018	0.198	0.171
2	6.266	1.641	4.028	4.774	3.73	4.401	3.655	4.923	4.699	7.236	2.462	3.954	4.476	4.699	5.371	8.653	5.669	6.266	1.268	2.909	0.518	0.241	0.434	0.186	0.491	0.345	0.234	0.119	0.133	0.158	0.276	0.132	0.382	0.308	0.389	0.343	0.112	0.099	0.184	0.024	0.367	0.227	0.149	0.121	0.237	0.316	0.032	0.215	0.248
2	6.275	1.569	4.034	4.781	3.661	4.408	3.661	4.931	4.707	7.247	2.465	3.885	4.482	4.707	5.379	8.591	5.678	6.275	1.27	2.914	0.516	0.239	0.43	0.187	0.476	0.338	0.231	0.124	0.133	0.166	0.271	0.137	0.385	0.315	0.388	0.335	0.115	0.093	0.181	0.019	0.371	0.224	0.159	0.135	0.248	0.324	0.039	0.214	0.236
2	6.712	1.63	4.602	4.602	3.835	5.945	2.781	6.232	4.794	6.999	2.397	3.739	4.986	3.835	5.369	7.575	6.232	6.328	1.246	3.068	0.572	0.355	0.336	0.082	0.408	0.2	-0.021	0.078	0.14	0.315	0.29	0.286	0.35	0.194	0.506	0.4	-0.012	0.133	0.087	0.05	0.121	0.109	-0.127	0.034	0.193	0.358	0.226	0.394	-0.017
2	5.928	1.63	3.779	4.743	3.557	3.705	3.631	5.187	4.891	7.41	2.371	3.779	4.076	6.002	5.187	7.633	6.521	6.151	1.186	2.89	0.601	0.269	0.511	0.223	0.533	0.36	0.271	0.106	0.124	0.152	0.246	0.11	0.47	0.355	0.435	0.362	0.156	0.079	0.302	0.002	0.334	0.218	0.176	0.132	0.209	0.251	0.104	0.179	0.234
2	5.881	1.617	3.896	4.631	3.529	3.896	3.529	5.219	4.852	7.204	2.205	3.97	4.117	6.175	5.146	7.498	6.543	6.101	1.176	2.867	0.62	0.25	0.538	0.19	0.544	0.36	0.29	0.126	0.181	0.177	0.299	0.105	0.471	0.326	0.413	0.333	0.124	0.066	0.263	-0.023	0.284	0.157	0.271	0.154	0.282	0.274	0.159	0.201	0.251
2	6.655	1.49	4.172	5.265	4.47	4.271	3.278	5.364	4.569	8.94	2.781	3.675	4.073	5.364	4.768	6.059	5.563	7.55	1.689	3.179	0.481	0.193	0.345	0.016	0.546	0.332	0.131	0.005	-0.02	0.062	0.181	0.085	0.395	0.319	0.447	0.329	0.03	-0.043	0.27	-0.007	0.405	0.142	0.254	0.095	0.177	0.208	-0.038	0.113	0.145
2	7.093	1.585	3.924	4.15	3.698	4.452	3.32	5.207	4.226	7.244	2.566	3.924	4.603	4.603	6.188	8.754	5.961	6.263	1.509	2.943	0.492	0.193	0.271	0.035	0.353	0.247	0.174	0.058	0.027	0.081	0.145	0.064	0.372	0.319	0.516	0.364	0.126	0.053	0.167	-0.003	0.478	0.248	0.281	0.178	0.162	0.244	-0.031	0.17	0.245
2	6.224	1.594	3.871	4.706	3.643	3.947	3.719	5.238	4.934	7.135	2.505	4.175	4.251	4.706	5.313	7.894	6.604	6.376	1.29	2.884	0.573	0.23	0.47	0.196	0.479	0.36	0.231	0.118	0.151	0.192	0.263	0.113	0.406	0.324	0.364	0.313	0.078	0.031	0.245	-0.029	0.253	0.166	0.152	0.132	0.241	0.267	0.072	0.129	0.217
2	6.084	1.502	3.981	4.882	3.455	3.83	3.38	5.483	4.807	7.811	2.103	4.356	4.356	4.356	5.483	7.811	6.684	6.609	1.277	3.004	0.516	0.222	0.461	0.145	0.492	0.355	0.248	0.131	0.1	0.159	0.311	0.119	0.387	0.286	0.375	0.309	0.147	0.141	0.295	0.058	0.271	0.208	0.24	0.172	0.194	0.253	0.093	0.198	0.103
2	6.11	1.472	3.975	4.711	3.754	4.27	3.607	4.859	4.638	7.067	2.429	3.902	4.491	5.3	5.3	8.466	5.521	6.257	1.399	2.797	0.533	0.249	0.453	0.18	0.477	0.343	0.267	0.139	0.177	0.186	0.281	0.12	0.404	0.311	0.428	0.337	0.171	0.103	0.175	0.001	0.411	0.22	0.189	0.157	0.273	0.304	0.079	0.267	0.231
2	6.089	1.485	4.084	4.678	3.564	4.307	3.638	4.901	4.678	7.203	2.45	4.01	4.455	4.901	5.346	8.465	5.643	6.312	1.411	2.97	0.529	0.246	0.437	0.191	0.457	0.337	0.266	0.148	0.148	0.175	0.27	0.129	0.385	0.309	0.42	0.35	0.124	0.085	0.172	0.001	0.382	0.24	0.187	0.138	0.267	0.322	0.042	0.213	0.233
2	5.926	1.63	3.852	4.963	3.482	3.926	3.408	5.037	4.667	7.26	2.296	4	4.519	5.408	5.259	8	6.148	6.593	1.333	2.889	0.592	0.253	0.47	0.163	0.5	0.362	0.216	0.116	0.125	0.153	0.301	0.157	0.388	0.297	0.403	0.331	0.149	0.099	0.245	0.003	0.361	0.183	0.216	0.156	0.24	0.26	0.068	0.204	0.215
2	4.028	1.559	4.418	4.938	3.639	5.328	2.274	5.978	6.108	7.277	1.819	4.613	3.704	5.718	4.613	8.902	5.653	5.393	1.17	3.509	0.437	0.242	0.424	0.238	0.373	0.211	0.101	0.182	0.358	0.286	0.227	0.278	0.289	0.266	0.232	0.286	0.419	0.365	0.114	0.118	0.213	0.16	0.327	0.239	-0.019	0.162	0.192	0.307	0.257
2	8.254	1.179	3.169	4.496	3.39	6.117	2.653	5.233	3.39	10.391	1.621	3.39	5.454	4.422	6.485	9.581	7.001	6.117	1.327	2.506	0.348	0.06	0.237	0.174	0.218	0.144	0.1	0.082	0.382	0.2	0.037	0.017	0.146	0.103	0.253	0.065	0.111	0.109	-0.027	0.031	0.036	0.073	0.137	0.073	0.16	0.162	0.075	0.149	0.167
2	8.049	1.182	3.175	4.505	3.397	6.055	2.732	5.243	3.397	10.412	1.625	3.397	5.538	4.431	6.498	9.526	7.089	6.351	1.329	2.437	0.343	0.066	0.226	0.164	0.207	0.137	0.096	0.079	0.376	0.193	0.027	0.022	0.138	0.097	0.248	0.063	0.118	0.107	-0.037	0.015	0.031	0.072	0.139	0.072	0.148	0.156	0.064	0.142	0.17
2	8.797	1.309	3.053	4.58	3.417	6.18	2.545	4.871	3.708	10.396	1.527	2.981	5.525	4.58	6.543	9.16	6.689	6.398	1.381	2.326	0.369	0.06	0.239	0.14	0.256	0.169	0.147	0.146	0.428	0.232	-0.003	0.012	0.186	0.164	0.218	0.012	0.051	0.126	0	0.08	0.052	0.078	0.103	0.077	0.193	0.192	0.07	0.128	0.193
2	8.463	1.177	3.091	4.415	3.312	6.329	2.723	5.225	3.385	10.523	1.619	3.385	5.666	4.268	6.55	9.64	6.55	6.182	1.325	2.502	0.359	0.049	0.262	0.171	0.243	0.142	0.118	0.082	0.33	0.191	-0.004	0.002	0.149	0.112	0.221	0.028	0.047	0.078	-0.081	0.014	0.044	0.067	0.156	0.089	0.175	0.201	0.118	0.164	0.192
2	7.983	1.379	3.411	4.282	3.411	4.79	2.831	5.371	3.556	10.524	1.669	3.484	4.935	4.355	6.605	9.217	7.911	6.242	1.234	2.468	0.215	-0.036	0.185	0.125	0.146	0.063	0.081	0.115	0.336	0.179	0.026	0.048	0.075	0.064	0.266	0.06	-0.067	-0.026	0.07	0.085	0.111	0.052	0.09	0.091	0.266	0.325	0.148	0.102	0.281
2	9.003	1.318	3.367	4.172	3.367	5.343	2.708	5.051	3.367	10.98	1.976	3.513	4.977	4.392	6.515	9.223	6.881	6.295	1.244	2.342	0.243	-0.034	0.225	0.107	0.198	0.113	0.209	0.145	0.396	0.191	0.043	0.025	0.243	0.136	0.302	0.087	0.1	0.127	-0.017	-0.043	0.097	0.06	0.096	0.069	0.263	0.245	0.061	0.071	0.203
2	8.246	1.178	3.092	4.565	3.387	6.111	2.651	5.228	3.387	10.455	1.841	3.387	5.669	4.344	6.479	9.425	6.774	6.111	1.325	2.43	0.341	0.057	0.252	0.18	0.225	0.154	0.103	0.068	0.363	0.188	0.03	0.018	0.137	0.096	0.246	0.063	0.122	0.107	-0.032	0.02	0.053	0.083	0.131	0.08	0.163	0.166	0.112	0.161	0.162
2	9.797	1.356	3.24	4.371	3.617	5.576	2.638	4.898	3.391	11.454	1.959	3.693	5.049	4.898	6.179	8.666	6.556	5.953	1.206	2.261	0.232	-0.036	0.19	0.127	0.143	0.062	0.068	0.079	0.339	0.161	-0.016	-0.036	0.127	0.123	0.225	0.019	0.011	0.056	-0.126	-0.018	0	0.006	0.071	0.109	0.24	0.227	0.214	0.122	0.259
2	7.741	1.374	3.328	4.123	3.545	4.775	2.387	5.86	3.689	10.562	1.881	3.979	4.847	5.715	6.221	9.983	7.089	5.426	1.302	2.604	0.361	0.039	0.166	0.084	0.235	0.147	0.203	0.117	0.423	0.19	0.105	0.058	0.144	0.1	0.102	-0.06	0.142	0.176	0.052	0.117	-0.071	0.039	0	0.041	0.136	0.149	0.147	0.118	0.113
2	8.195	1.181	3.175	4.504	3.322	6.054	2.732	5.242	3.396	10.558	1.772	3.396	5.537	4.356	6.571	9.746	6.719	6.128	1.329	2.436	0.369	0.06	0.268	0.184	0.237	0.151	0.1	0.071	0.352	0.193	0.003	0.006	0.159	0.105	0.233	0.054	0.068	0.092	-0.037	0.024	0.02	0.067	0.148	0.083	0.147	0.155	0.072	0.155	0.173
2	9.118	1.171	3.095	4.266	3.597	5.689	2.593	5.27	3.179	10.624	1.84	3.346	5.187	4.35	6.525	8.951	6.609	6.692	1.506	2.677	0.435	0.019	0.262	0.164	0.267	0.105	0.048	0.002	0.53	0.271	-0.047	-0.037	0.176	0.118	0.25	0.072	0.117	0.081	0.004	0.026	0.051	0.039	0.044	0.01	0.194	0.185	0.138	0.13	0.169
2	9.274	1.265	3.372	4.637	3.302	5.62	3.021	5.058	3.091	10.749	1.686	2.951	5.269	4.496	6.534	9.203	6.393	5.972	1.405	2.178	0.29	-0.025	0.318	0.222	0.108	0.082	0.12	0.147	0.321	0.158	0.098	0.11	0.062	0.106	0.407	0.152	-0.052	0.085	0.015	0.056	0.02	0.157	0.152	0.106	0.096	0.125	0.172	0.131	0.175
2	6.827	1.934	4.893	5.007	3.983	5.803	1.821	6.827	5.462	9.899	2.617	4.21	3.186	3.527	4.096	5.917	5.12	7.055	1.934	3.186	0.496	0.267	0.299	0.112	0.62	0.356	0.338	0.376	0.263	0.304	0.159	0.289	0.02	0.019	0.453	0.249	0.191	0.152	0.093	0.207	0.1	0.146	-0.038	-0.006	-0.072	0.238	0.29	0.172	-0.033
2	6.82	1.903	2.855	5.71	3.172	6.344	1.586	3.331	4.917	9.992	1.903	2.538	3.489	4.441	5.71	5.868	4.917	5.71	2.22	1.745	0.883	0.897	0.494	0.662	0.508	0.601	0.699	0.605	0.74	0.562	0.758	0.538	0.466	0.402	0.418	0.272	0.104	0.103	0.367	0.293	0.49	0.353	0.543	0.431	0.275	0.408	0.498	0.369	0.047
2	4.663	1.166	3.109	5.44	3.692	5.829	1.943	5.052	5.246	10.492	1.749	2.915	4.08	3.497	4.469	8.161	4.858	6.023	2.137	2.72	0.665	0.589	0.458	0.413	0.65	0.723	0.668	0.401	0.329	0.269	0.341	0.58	0.585	0.56	0.781	0.472	0.088	0.28	0.381	0.294	0.298	0.283	0.145	0.272	0.402	0.371	0.094	0.255	0.212
2	5.48	1.827	4.059	4.668	4.262	5.784	1.827	6.901	5.277	9.945	2.639	4.262	5.886	4.161	5.074	7.104	6.089	5.683	1.624	2.842	0.225	0.033	0.186	-0.028	0.588	0.488	0.21	0.081	0.332	0.423	0.089	0.153	0.303	0.265	0.256	0.036	-0.027	0.067	0.423	0.163	0.106	0.1	-0.213	-0.135	0.305	0.31	0.12	0.196	0.136
2	5.471	1.824	4.052	4.66	3.951	5.876	1.824	6.889	5.471	10.03	2.634	4.66	5.977	4.255	4.762	6.686	6.079	5.572	1.52	3.141	0.216	0.052	0.173	-0.039	0.599	0.467	0.204	0.084	0.318	0.415	0.086	0.119	0.301	0.269	0.24	0.024	0.009	0.069	0.433	0.153	0.099	0.097	-0.19	-0.11	0.317	0.311	0.143	0.224	0.135
2	5.483	1.828	4.061	4.67	4.366	5.787	1.828	6.904	5.28	9.95	2.64	4.264	5.889	4.163	5.077	7.107	6.092	5.686	1.625	2.741	0.217	0.032	0.169	-0.029	0.585	0.487	0.212	0.082	0.321	0.422	0.091	0.153	0.295	0.264	0.251	0.035	-0.028	0.067	0.418	0.162	0.118	0.101	-0.215	-0.136	0.298	0.309	0.118	0.196	0.127
2	4.771	1.843	4.771	4.554	4.988	5.855	1.843	7.048	5.747	7.916	3.036	5.964	4.012	4.229	5.205	5.639	5.855	6.289	1.41	2.928	0.224	0.123	0.262	0.111	0.662	0.626	0.23	0.202	0.315	0.326	0.094	0.171	0.365	0.256	0.466	0.218	0.102	0.225	0.279	0.114	0.191	0.181	0.064	0.138	0.109	0.228	0.175	0.221	-0.048
2	5.325	1.775	4.379	5.089	4.497	5.799	1.538	7.337	6.154	9.349	2.604	5.325	3.432	4.615	4.379	5.917	6.746	5.799	1.538	3.55	0.2	0.019	0.155	-0.043	0.645	0.455	0.052	-0.026	0.349	0.424	0.078	0.158	0.316	0.269	0.287	0.061	-0.004	0.043	0.442	0.164	0.129	0.145	-0.127	-0.051	0.332	0.383	0.162	0.252	0.129
2	5.988	1.796	4.591	4.191	4.391	5.888	2.096	7.784	5.988	8.782	2.595	4.69	4.191	4.69	3.692	5.888	6.487	5.688	1.297	3.094	0.305	0.111	0.27	0.098	0.554	0.445	0.045	0.063	0.319	0.306	0.11	0.19	0.284	0.217	0.288	0.055	0.172	0.142	0.424	0.201	0.224	0.209	-0.037	-0.002	0.292	0.337	0.198	0.299	0.22
2	5.584	1.828	4.061	4.67	4.264	5.787	1.828	6.904	5.178	9.95	2.64	4.264	5.889	4.163	5.178	7.209	5.99	5.686	1.523	2.843	0.197	0.016	0.167	-0.038	0.581	0.481	0.218	0.085	0.317	0.413	0.077	0.127	0.3	0.258	0.264	0.02	-0.04	0.058	0.443	0.172	0.1	0.093	-0.213	-0.119	0.316	0.31	0.135	0.215	0.146
2	5.467	1.822	4.049	4.657	3.948	5.973	1.923	6.884	5.366	10.022	2.632	4.454	6.074	4.252	4.859	6.682	6.074	5.568	1.519	3.138	0.216	0.054	0.165	-0.039	0.6	0.463	0.22	0.085	0.333	0.415	0.085	0.113	0.293	0.27	0.251	0.028	0.001	0.065	0.434	0.151	0.11	0.097	-0.206	-0.114	0.298	0.309	0.152	0.229	0.134
2	4.861	2.261	4.635	4.635	4.069	4.974	2.261	7.121	5.991	8.591	2.713	4.861	4.408	4.408	5.2	6.895	6.782	5.878	1.469	3.165	0.338	0.108	0.289	0.035	0.443	0.386	0.072	-0.017	0.17	0.342	0.129	0.221	0.228	0.165	0.323	0.181	0.067	0.162	0.402	0.088	0.144	0.151	-0.176	-0.002	0.337	0.343	0.162	0.276	0.078
2	6.188	1.547	6.703	4.434	5.053	6.188	1.959	5.981	5.363	7.528	3.506	4.95	4.125	2.991	3.816	7.322	7.013	7.013	1.65	3.506	0.168	0.112	0.188	0.009	0.474	0.472	0.302	0.439	-0.012	0.14	0.287	0.294	0.115	0.138	0.237	0.262	-0.107	0.065	0.158	0.222	-0.02	-0.071	0.005	-0.113	-0.057	0.146	0.043	0.244	0.007
2	4.973	2.1	4.421	4.752	4.31	5.415	1.879	7.294	6.742	8.399	2.984	5.305	3.758	4.089	4.089	6.742	5.968	5.747	1.547	3.426	0.231	0.128	0.168	0.018	0.611	0.567	0.181	0.107	0.334	0.426	0.171	0.2	0.252	0.192	0.211	0.077	0.141	0.08	0.415	0.153	0.207	0.232	-0.02	0.051	0.259	0.25	0.232	0.268	0.152
2	6.007	1.702	4.305	4.505	4.405	5.807	1.802	6.908	5.406	9.611	2.703	4.906	5.006	4.205	4.805	7.308	5.706	5.206	1.301	3.204	0.19	0.046	0.246	0.056	0.573	0.52	0.304	0.108	0.274	0.363	0.226	0.153	0.321	0.263	0.203	-0.007	0.029	0.103	0.549	0.219	0.175	0.126	-0.083	-0.152	0.23	0.218	0.178	0.199	0.044
2	5.045	2.119	4.944	4.743	4.743	5.55	1.917	7.063	5.247	8.375	3.229	5.449	3.935	4.238	5.348	6.357	5.55	6.054	1.413	3.027	0.325	0.199	0.344	0.247	0.754	0.624	0.325	0.226	0.214	0.186	0.097	0.22	0.258	0.244	0.351	0.103	0.084	0.199	0.296	0.13	0.37	0.34	-0.064	0.023	0.114	0.208	0.26	0.312	-0.05
2	7.168	2.247	4.279	4.386	5.67	5.67	2.461	7.489	4.493	9.201	2.461	5.135	3.103	3.103	3.852	7.275	6.633	6.312	1.177	3.424	0.222	0.145	0.325	0.175	0.584	0.308	0.339	0.282	0.148	0.186	0.017	0.137	0.093	-0.063	0.469	0.156	-0.168	-0.19	0.167	0.115	0.319	0.14	0.188	0.008	0.178	0.14	0.078	-0.011	0.211
2	6.061	1.857	4.497	4.301	4.497	6.061	1.955	7.136	5.865	8.7	2.542	4.594	4.594	4.692	4.008	6.354	6.256	5.572	1.369	3.128	0.317	0.143	0.266	0.113	0.62	0.477	0.102	0.065	0.296	0.288	0.088	0.205	0.246	0.2	0.228	0.057	0.184	0.19	0.365	0.172	0.197	0.24	-0.02	0	0.24	0.3	0.211	0.293	0.214
2	5.264	2.084	4.167	4.716	4.606	5.922	1.974	7.019	5.703	8.883	2.632	4.935	4.387	4.496	4.935	6.58	6.47	5.703	1.535	3.071	0.298	0.031	0.182	-0.037	0.606	0.513	0.102	0.009	0.214	0.372	0.114	0.193	0.341	0.278	0.293	0.092	0.029	0.075	0.444	0.175	0.153	0.171	-0.19	-0.077	0.293	0.362	0.19	0.259	0.131
2	5.195	2.078	4.041	4.733	4.502	5.772	2.193	6.927	5.772	9.005	2.771	4.849	4.271	4.618	4.387	6.696	6.35	6.003	1.616	3.232	0.331	0.124	0.216	-0.087	0.61	0.442	0.202	0.113	0.241	0.357	0.092	0.145	0.303	0.202	0.274	0.091	0.011	0.01	0.502	0.192	0.185	0.134	-0.192	-0.145	0.343	0.439	0.18	0.176	0.059
2	5.033	1.849	4.622	4.931	4.109	5.752	1.644	7.19	5.855	9.142	2.773	5.341	4.314	4.006	4.211	7.088	5.855	5.65	1.746	3.184	0.226	0.163	0.264	0.129	0.623	0.551	0.161	0.069	0.339	0.524	0.144	0.16	0.253	0.26	0.213	0.085	0.006	0.005	0.428	0.166	0.196	0.293	-0.13	-0.099	0.273	0.323	0.125	0.14	0.147
2	5.125	2.05	4.328	4.669	4.328	5.58	2.05	7.175	5.58	8.883	2.619	5.125	4.1	4.783	4.669	6.605	6.605	6.036	1.48	3.303	0.272	0.079	0.193	-0.034	0.626	0.498	0.172	0.063	0.247	0.351	0.124	0.191	0.282	0.246	0.315	0.112	0.006	0.069	0.461	0.162	0.188	0.169	-0.198	-0.094	0.296	0.351	0.184	0.243	0.095
2	5.112	2.242	5.83	6.099	4.485	4.485	1.884	6.547	4.574	8.072	3.05	4.574	4.036	1.435	4.036	8.072	6.189	6.278	1.525	3.857	0.318	0.317	0.3	0.195	0.338	0.259	0.176	0.264	0.207	0.216	-0.103	0.018	0.338	0.385	0.361	0.319	0.108	0.14	0.089	0.127	0.317	0.332	0.128	0.112	0.3	0.399	0.122	0.331	0.148
2	6.278	2.216	5.355	5.078	5.263	5.54	1.939	6.001	4.432	8.402	2.77	5.632	3.97	1.754	4.247	6.278	5.54	6.925	1.477	3.785	0.336	0.255	0.447	0.303	0.483	0.345	0.291	0.311	0.294	0.214	0.13	0.238	0.378	0.335	0.408	0.4	-0.05	-0.061	0.056	-0.027	0.13	0.174	0.134	0.197	0.162	0.171	0.096	0.155	0.251
2	5.553	1.926	3.966	4.986	4.306	5.666	2.04	6.686	5.666	8.839	2.606	4.646	4.419	4.646	5.666	6.346	6.573	6.006	1.36	3.286	0.275	0.072	0.17	-0.015	0.467	0.425	0.098	-0.002	0.263	0.42	0.022	0.201	0.24	0.209	0.352	0.198	0.139	0.168	0.435	0.089	0.106	0.146	-0.229	-0.023	0.28	0.359	0.163	0.217	0.022
2	5.419	1.97	4.926	4.433	4.187	5.419	2.094	7.635	5.542	9.113	2.709	4.557	5.788	4.064	4.433	6.65	6.158	6.281	1.478	3.571	0.368	0.085	0.098	-0.106	0.48	0.346	0.152	0.002	0.211	0.343	0.19	0.26	0.207	0.102	0.314	0.236	-0.093	0.05	0.317	0.046	0.037	0.095	-0.091	-0.058	0.311	0.329	0.191	0.244	0.047
2	5.516	2.394	3.851	4.892	4.059	5.516	2.082	6.661	5.933	8.639	2.706	4.58	4.059	4.58	5.412	6.974	6.87	5.725	1.457	2.914	0.386	0.183	0.211	0.036	0.44	0.378	0.053	0.019	0.232	0.398	0.21	0.261	0.246	0.192	0.246	0.13	-0.081	0.004	0.433	0.161	0.138	0.205	-0.134	-0.037	0.391	0.432	0.184	0.251	-0.069
2	5.248	2.01	4.467	4.913	4.355	5.472	2.122	6.923	5.695	9.603	2.568	4.913	4.132	4.467	4.69	6.588	6.253	6.03	1.452	3.462	0.259	0.025	0.201	-0.038	0.63	0.47	0.115	0.053	0.303	0.438	0.08	0.154	0.256	0.202	0.27	0.062	-0.036	0.091	0.442	0.142	0.196	0.157	-0.232	-0.146	0.373	0.35	0.139	0.27	0.142
2	4.665	2.074	4.277	5.054	4.147	5.573	2.074	7.646	5.573	8.812	2.851	5.184	3.888	4.536	4.665	6.739	6.739	5.702	1.426	3.11	0.295	0.114	0.35	0.017	0.548	0.453	0.207	0.119	0.27	0.472	0.099	0.238	0.314	0.228	0.341	0.13	-0.007	0.116	0.417	0.118	0.25	0.212	-0.149	-0.061	0.223	0.289	0.202	0.302	0.09
2	5.287	1.903	4.23	4.864	4.23	5.604	1.903	7.085	5.393	9.517	2.749	4.864	4.335	4.441	4.758	6.662	6.344	6.027	1.48	3.278	0.239	0.054	0.178	-0.038	0.604	0.455	0.175	0.093	0.339	0.428	0.075	0.127	0.3	0.262	0.265	0.029	-0.008	0.075	0.478	0.175	0.148	0.124	-0.197	-0.11	0.348	0.338	0.166	0.253	0.14
2	6.143	1.207	3.51	5.923	4.059	6.033	2.194	5.265	5.155	9.543	1.974	3.291	5.375	3.291	5.155	7.459	5.375	6.252	2.304	3.071	0.515	0.374	0.149	0.071	0.43	0.375	0.661	0.631	0.144	0.222	0.025	0.33	0.269	0.31	0.537	0.376	0.136	0.092	0.174	0.175	0.191	0.185	0.282	0.294	0.07	0.12	0.068	0.144	0.023
2	5.468	1.855	4.003	5.956	4.003	6.542	1.953	5.468	5.272	9.666	1.757	3.32	4.882	3.515	5.468	7.421	5.761	6.151	2.148	3.124	0.317	0.242	0.135	0.136	0.326	0.264	0.593	0.57	0.029	0.126	0.068	0.341	0.292	0.294	0.547	0.389	0.038	0.099	0.116	0.208	0.033	0.046	0.247	0.285	0.025	0.104	0.004	0.135	0.01
2	5.809	1.556	3.734	6.224	3.942	6.328	1.867	5.498	5.186	9.751	1.867	3.527	4.979	3.423	5.498	6.95	5.705	6.016	2.178	3.216	0.464	0.318	0.092	0.109	0.372	0.317	0.654	0.653	0.081	0.174	0.023	0.34	0.268	0.255	0.552	0.386	0.048	0.096	0.148	0.231	0.117	0.144	0.212	0.255	0.007	0.104	-0.006	0.12	-0.005
2	5.982	1.96	4.228	5.879	4.228	6.91	1.856	5.672	5.363	10.004	1.856	3.61	4.847	3.3	5.26	7.322	5.879	6.291	2.269	3.3	0.321	0.203	0.047	0.075	0.331	0.255	0.59	0.569	0.001	0.116	-0.03	0.305	0.248	0.233	0.452	0.319	0.006	0.062	0.085	0.208	-0.017	-0.029	0.132	0.199	-0.018	0.074	-0.042	0.035	-0.106
2	6.256	2.259	5.213	6.082	4.171	7.473	2.085	5.735	5.387	8.515	1.912	3.649	5.561	3.476	6.256	7.646	6.604	6.082	2.433	3.649	0.03	-0.089	-0.204	-0.177	-0.013	-0.153	0.305	0.474	-0.274	-0.059	-0.228	0.094	-0.021	0.013	0.354	0.345	0.127	0.115	-0.15	0.126	-0.241	-0.241	0.213	0.223	-0.321	-0.156	-0.124	-0.038	-0.153
2	6.256	2.259	5.213	6.082	4.171	7.473	2.085	5.735	5.387	8.515	1.912	3.649	5.561	3.476	6.256	7.646	6.604	6.082	2.433	3.649	0.03	-0.089	-0.204	-0.177	-0.013	-0.153	0.305	0.474	-0.274	-0.059	-0.228	0.094	-0.021	0.013	0.354	0.345	0.127	0.115	-0.15	0.126	-0.241	-0.241	0.213	0.223	-0.321	-0.156	-0.124	-0.038	-0.153
2	6.256	2.259	5.213	6.082	4.171	7.473	2.085	5.735	5.387	8.515	1.912	3.649	5.561	3.476	6.256	7.646	6.604	6.082	2.433	3.649	0.03	-0.089	-0.204	-0.177	-0.013	-0.153	0.305	0.474	-0.274	-0.059	-0.228	0.094	-0.021	0.013	0.354	0.345	0.127	0.115	-0.15	0.126	-0.241	-0.241	0.213	0.223	-0.321	-0.156	-0.124	-0.038	-0.153
2	6.256	2.259	5.213	6.082	4.171	7.473	2.085	5.735	5.387	8.515	1.912	3.649	5.561	3.476	6.256	7.646	6.604	6.082	2.433	3.649	0.03	-0.089	-0.204	-0.177	-0.013	-0.153	0.305	0.474	-0.274	-0.059	-0.228	0.094	-0.021	0.013	0.354	0.345	0.127	0.115	-0.15	0.126	-0.241	-0.241	0.213	0.223	-0.321	-0.156	-0.124	-0.038	-0.153
2	6.256	2.259	5.213	6.082	4.171	7.473	2.085	5.735	5.387	8.515	1.912	3.649	5.561	3.476	6.256	7.646	6.604	6.082	2.433	3.649	0.03	-0.089	-0.204	-0.177	-0.013	-0.153	0.305	0.474	-0.274	-0.059	-0.228	0.094	-0.021	0.013	0.354	0.345	0.127	0.115	-0.15	0.126	-0.241	-0.241	0.213	0.223	-0.321	-0.156	-0.124	-0.038	-0.153
2	6.256	2.259	5.213	6.082	4.171	7.473	2.085	5.735	5.387	8.515	1.912	3.649	5.561	3.476	6.256	7.646	6.604	6.082	2.433	3.649	0.03	-0.089	-0.204	-0.177	-0.013	-0.153	0.305	0.474	-0.274	-0.059	-0.228	0.094	-0.021	0.013	0.354	0.345	0.127	0.115	-0.15	0.126	-0.241	-0.241	0.213	0.223	-0.321	-0.156	-0.124	-0.038	-0.153
2	6.256	2.259	5.213	6.082	4.171	7.473	2.085	5.735	5.387	8.515	1.912	3.649	5.561	3.476	6.256	7.646	6.604	6.082	2.433	3.649	0.03	-0.089	-0.204	-0.177	-0.013	-0.153	0.305	0.474	-0.274	-0.059	-0.228	0.094	-0.021	0.013	0.354	0.345	0.127	0.115	-0.15	0.126	-0.241	-0.241	0.213	0.223	-0.321	-0.156	-0.124	-0.038	-0.153
2	6.206	1.773	3.842	5.911	4.581	6.797	2.364	5.467	5.615	9.753	2.069	3.399	5.763	3.251	4.433	7.684	6.058	6.502	3.103	3.251	0.366	0.222	-0.028	-0.189	0.357	0.221	0.644	0.637	0.12	0.135	-0.187	0.166	0.094	0.079	0.427	0.255	0.1	0.031	0.039	-0.009	0.062	-0.029	0.237	0.212	-0.214	-0.161	-0.056	-0.062	-0.088
2	5.465	1.854	3.904	6.051	4.001	6.539	1.952	5.173	5.27	9.76	1.757	3.318	4.88	3.513	5.465	7.417	5.856	6.246	2.147	3.123	0.331	0.243	0.139	0.139	0.339	0.268	0.589	0.57	0.033	0.124	0.059	0.338	0.297	0.293	0.54	0.385	0.036	0.097	0.112	0.209	0.047	0.046	0.262	0.286	0.025	0.107	0.018	0.134	0.006
2	5.666	1.856	4.005	5.959	4.005	6.545	1.954	5.373	5.177	9.769	1.758	3.419	5.08	3.517	5.568	7.229	5.666	6.057	2.149	3.126	0.333	0.242	0.141	0.142	0.328	0.267	0.582	0.562	0.022	0.12	0.057	0.344	0.295	0.295	0.527	0.39	0.048	0.099	0.094	0.203	0.026	0.039	0.228	0.282	0.041	0.121	-0.009	0.128	0.007
2	6.072	1.278	3.729	5.753	3.729	6.711	2.344	4.9	4.687	9.481	1.918	3.729	5.326	3.409	5.113	7.35	5.113	6.498	2.131	2.983	0.5	0.381	0.223	0.1	0.383	0.328	0.605	0.585	0.249	0.295	0.263	0.488	0.447	0.498	0.599	0.371	0.248	0.193	0.186	0.193	0.302	0.317	0.123	0.168	0.069	0.107	-0.024	0.055	0.003
2	6.142	1.097	3.51	5.923	4.058	6.032	2.194	5.264	5.155	9.542	1.974	3.29	5.374	3.29	5.155	7.568	5.374	6.252	2.303	3.071	0.516	0.374	0.151	0.073	0.427	0.375	0.657	0.629	0.146	0.229	0.021	0.321	0.266	0.31	0.533	0.373	0.138	0.1	0.175	0.18	0.188	0.183	0.281	0.29	0.068	0.118	0.074	0.15	0.029
2	5.622	1.906	4.002	6.098	4.002	6.575	1.81	5.146	5.146	9.624	1.715	3.144	4.955	3.526	5.431	7.623	5.717	6.384	2.287	3.049	0.361	0.259	0.144	0.119	0.292	0.216	0.577	0.532	0.026	0.109	0.045	0.316	0.271	0.312	0.566	0.44	0.004	0.093	0.073	0.196	-0.003	-0.006	0.22	0.206	-0.025	0.061	-0.03	0.083	-0.002
2	5.556	1.235	3.581	6.174	4.322	5.68	1.976	5.803	5.803	9.507	1.729	3.457	4.075	3.457	4.815	7.779	6.174	5.803	2.223	3.21	0.434	0.39	0.121	0.039	0.451	0.478	0.657	0.635	0.132	0.204	0.014	0.338	0.25	0.274	0.655	0.45	0.062	0.058	0.159	0.169	0.212	0.17	0.323	0.334	0.048	0.106	0.051	0.151	-0.001
2	5.585	1.893	3.976	6.059	3.976	6.532	1.893	5.112	5.112	9.561	1.704	3.219	5.017	3.503	5.491	7.668	5.775	6.437	2.272	3.029	0.358	0.257	0.127	0.118	0.3	0.221	0.582	0.529	0.021	0.103	0.068	0.313	0.314	0.318	0.554	0.43	0	0.103	0.082	0.201	-0.006	-0.01	0.21	0.216	-0.012	0.069	-0.026	0.096	-0.001
2	6.088	1.24	3.72	5.975	4.058	5.862	2.255	5.411	5.299	9.47	1.916	3.382	5.186	3.382	5.186	7.553	5.524	6.088	2.255	3.157	0.507	0.384	0.13	0.056	0.401	0.387	0.643	0.632	0.121	0.211	-0.026	0.32	0.254	0.305	0.531	0.387	0.099	0.079	0.139	0.164	0.154	0.173	0.264	0.287	0.05	0.118	0.051	0.141	0.018
2	5.746	1.264	3.678	6.206	4.137	5.861	1.954	5.517	5.402	9.654	1.839	3.563	4.712	3.448	5.287	7.47	5.746	5.976	2.184	3.218	0.507	0.378	0.1	0.06	0.419	0.392	0.586	0.612	0.134	0.233	0.049	0.366	0.284	0.309	0.525	0.379	0.057	0.072	0.105	0.144	0.124	0.169	0.297	0.303	0.072	0.153	0.03	0.135	0.009
2	6.145	1.207	3.511	5.925	4.06	6.035	2.195	5.157	5.157	9.546	1.975	3.292	5.377	3.292	5.157	7.461	5.377	6.364	2.304	3.072	0.514	0.374	0.146	0.07	0.433	0.377	0.661	0.631	0.142	0.221	0.023	0.329	0.267	0.309	0.54	0.377	0.133	0.091	0.172	0.175	0.192	0.186	0.278	0.293	0.067	0.119	0.065	0.143	0.021
2	5.631	2.1	4.008	5.631	4.104	6.108	2.004	4.867	5.058	9.162	1.718	3.054	6.108	3.436	6.299	7.635	5.631	6.108	2.1	2.958	0.203	0.23	0.099	0.132	0.34	0.355	0.581	0.563	-0.074	0.039	0.188	0.378	0.174	0.239	0.512	0.413	0.075	0.145	0.183	0.247	0.09	0.113	0.347	0.328	0.09	0.153	0.009	0.153	0.038
2	5.907	1.418	4.253	5.671	3.899	5.671	2.126	5.552	5.08	10.987	1.89	4.017	3.544	3.78	5.198	7.325	5.671	5.671	2.008	3.308	0.513	0.419	0.175	0.061	0.523	0.369	0.672	0.653	0.177	0.275	0.011	0.25	0.288	0.194	0.688	0.351	0.176	0.229	0.012	-0.009	0.312	0.247	0.395	0.257	-0.035	0.02	0.066	0.061	0.007
2	5.074	1.952	3.708	5.172	3.318	6.148	1.659	5.465	6.05	9.856	2.147	4.294	5.172	4.391	4.684	6.733	5.465	6.733	2.049	3.513	0.342	0.221	0.368	0.224	0.499	0.317	0.247	0.277	0.202	0.212	0.133	0.242	0.253	0.37	0.592	0.31	0.234	0.139	0.178	0.068	0.247	0.178	0.186	0.155	0.002	0.136	-0.081	-0.083	0.012
2	7.563	0.81	5.402	5.672	4.727	7.158	0.81	8.644	2.971	8.914	2.971	5.808	4.187	2.431	3.782	6.483	5.132	6.618	1.486	3.647	0.402	0.257	0.043	0.03	0.527	0.118	0.094	-0.05	0.039	-0.087	0.221	0.222	0.568	0.158	0.277	0.021	-0.038	-0.04	0.063	0.027	0.373	0.082	0.384	0.239	0.214	0.266	-0.022	-0.081	0.194
2	5.938	1.237	5.814	4.825	4.33	6.185	1.361	8.66	3.588	8.041	3.34	5.196	3.216	3.34	3.711	6.309	5.443	7.051	1.361	3.835	0.616	0.472	0.346	0.201	0.475	0.128	0.432	0.181	0.162	0.098	-0.137	-0.186	0.319	0.159	0.466	0.179	0.232	0.152	0.366	0.218	0.236	-0.008	0.185	0.049	0.24	-0.042	0.028	-0.191	0.135
2	9.229	1.875	4.759	4.47	4.903	6.201	1.73	5.191	4.759	8.796	2.884	4.326	3.461	5.191	4.903	7.21	6.201	5.047	2.307	3.317	0.552	0.3	0.099	-0.028	0.197	0.16	0.48	0.437	0.271	0.237	-0.078	0.021	0.459	0.355	0.381	0.295	-0.114	-0.115	0.016	0.139	0.026	0.066	-0.046	-0.016	-0.347	-0.176	0.096	0.162	0.033
2	6.585	1.002	4.724	4.151	5.296	5.44	1.718	7.444	4.151	8.732	3.435	4.581	4.581	3.292	5.01	6.585	6.871	7.444	2.004	3.435	0.504	0.443	0.326	0.197	0.303	-0.088	0.256	0.052	0.282	0.255	-0.257	-0.179	-0.063	-0.088	0.483	0.348	0.278	0.255	0.079	0.135	0.118	0.018	0.244	0.045	0.292	0.252	0.024	0.121	-0.116
2	4.505	1.836	6.675	4.505	6.174	4.839	2.336	8.176	3.838	8.009	2.67	3.838	4.338	2.67	4.505	7.843	5.173	8.343	1.001	3.17	0.457	0.306	0.242	0.267	0.55	0.407	0.265	-0.054	0.558	0.375	-0.108	-0.253	0.348	0.268	0.09	0.083	0.07	-0.013	0.557	0.555	0.329	0.263	0.406	0.206	0.038	-0.1	-0.048	0	-0.147
2	5.582	1.175	6.463	4.848	4.995	4.701	1.616	8.814	3.526	9.255	2.791	3.232	3.819	3.232	4.407	7.492	5.729	8.373	1.175	3.379	0.29	0.257	0.373	0.094	0.53	0.327	-0.061	-0.133	0.292	0.183	0.17	0.13	0.386	0.352	0.101	-0.048	0.067	0.031	0.481	0.321	0.392	0.218	0.317	0.371	-0.051	0.043	0.324	0.234	-0.386
2	6.503	1.384	4.981	4.566	5.811	5.258	1.245	5.95	2.906	10.239	3.459	4.012	4.012	3.459	4.289	7.056	7.195	6.918	1.937	4.566	0.1	-0.007	0.325	0.173	0.747	0.429	-0.062	-0.092	0.445	0.309	0.304	0.108	0.246	0.048	0.409	0.333	0.157	-0.129	0.434	0.348	0.051	-0.112	0.161	-0.115	0.282	0.353	0.037	-0.151	0.125
2	8.033	1.488	4.017	4.909	4.612	6.545	2.678	5.802	4.165	9.223	1.785	3.57	5.058	3.868	4.463	7.884	5.802	7.884	1.934	3.421	0.366	0.077	-0.127	-0.228	0.382	0.08	0.398	0.327	0.365	0.297	-0.256	0.071	-0.154	-0.191	0.396	0.204	0.295	0.094	0.222	0.185	0.041	-0.072	0.282	0.258	-0.153	-0.179	0.074	0.012	0.059
2	5.749	1.384	3.62	5.642	3.833	5.962	2.236	5.323	5.11	9.581	1.81	3.194	5.536	3.3	4.897	7.665	5.429	6.281	2.236	2.981	0.488	0.372	0.153	0.064	0.432	0.357	0.679	0.624	0.214	0.26	0.084	0.332	0.288	0.274	0.566	0.357	0.229	0.114	0.179	0.182	0.186	0.17	0.329	0.309	0.113	0.121	0.085	0.127	0.051
2	5.668	1.954	4.104	5.863	4.007	6.547	1.954	5.375	5.277	9.772	1.759	3.323	5.082	3.518	5.472	7.231	5.57	6.156	2.15	3.127	0.31	0.24	0.148	0.143	0.32	0.263	0.574	0.561	0.02	0.12	0.067	0.345	0.301	0.297	0.545	0.388	0.039	0.095	0.088	0.197	0.029	0.041	0.235	0.276	0.039	0.12	0.004	0.117	-0.003
2	5.599	1.733	4.933	3.733	5.999	6.799	2.4	8.132	5.733	11.198	3.2	4.133	3.2	3.466	4.666	6.266	6.399	6.532	1.733	3.6	0.386	0.099	0.068	-0.035	0.549	0.098	-0.101	-0.075	0.385	0.263	0.317	0.197	0.514	0.144	-0.046	-0.194	0.217	0.172	-0.022	-0.079	-0.028	-0.193	-0.072	-0.354	-0.058	0.18	-0.1	0.028	-0.209
2	8.186	1.445	3.692	4.976	4.976	4.494	2.247	6.902	4.815	10.915	2.729	4.815	2.889	2.568	4.976	10.273	5.939	4.976	2.408	4.494	0.789	0.5	-0.074	-0.059	0.226	-0.006	-0.113	0.007	-0.068	0.145	0.02	0.256	0.157	0.097	0.571	0.164	0.067	0.074	-0.041	-0.028	-0.179	-0.059	0.01	0.207	0.208	0.249	0.016	0.112	-0.189
2	6.34	1.958	4.195	4.195	4.941	5.594	1.958	6.246	5.034	9.882	1.678	5.221	4.195	3.822	5.034	7.179	4.941	7.552	1.492	3.17	0.388	0.229	0.299	0.254	0.352	0.108	0.224	0.112	-0.107	0.02	0.054	0.149	0.203	0.222	0.318	0.116	0.437	0.315	0.355	0.049	0.031	-0.225	0.151	0.291	0.21	0.202	0.014	0	0.241
2	3.892	1.946	2.941	6.562	2.172	3.62	0.905	3.801	6.245	5.295	1.086	2.896	3.575	2.444	3.892	5.159	3.575	4.39	0.905	2.263	0.809	1.182	0.754	1.088	0.751	1.09	0.606	1.048	0.684	1.074	0.575	0.939	0.58	0.951	0.697	0.969	0.48	0.835	0.584	0.869	0.522	0.85	0.538	0.967	0.616	1.06	0.561	0.962	0.624
2	6.857	1.432	4.671	4.144	5.124	5.199	1.733	6.631	5.425	9.72	2.411	6.404	3.692	3.014	4.144	6.329	6.631	7.761	1.281	3.24	0.293	0.076	0.197	0.084	0.275	0.252	0.03	-0.071	0.137	0.077	0.176	0.088	0.319	0.321	-0.109	-0.251	-0.076	-0.074	0.101	0.075	0.481	0.288	-0.166	-0.177	0.242	0.24	0.113	0.095	0.088
2	5.723	1.535	5.025	3.769	4.327	6.281	2.373	5.863	4.327	10.748	2.792	3.49	3.908	2.931	4.746	8.375	4.606	8.794	2.233	4.188	0.646	0.329	0.32	0.229	0.639	0.313	0.297	0.217	-0.011	0.002	0.035	-0.121	0.264	-0.097	0.514	0.254	0.058	-0.125	0.134	0.121	0.272	0.202	-0.117	-0.101	0.066	0.141	-0.07	0.028	-0.106
2	6.713	2.089	4.625	3.879	4.625	6.116	2.089	8.503	4.475	10.89	2.387	5.371	2.834	2.536	4.177	6.116	6.415	7.31	1.939	3.73	0.378	0.155	0.192	-0.025	0.401	-0.104	0.074	0.031	0.074	0.196	-0.112	-0.194	0.243	0.064	0.151	0.065	-0.042	0.098	0.062	-0.048	-0.024	-0.01	0.386	0.322	0.3	0.171	0.202	0.007	0.016
2	7.452	2.032	4.742	3.929	4.607	6.232	1.355	8.807	4.471	10.433	2.845	3.794	3.116	2.845	5.284	6.368	5.961	6.639	2.439	4.065	0.486	0.225	0.201	0.014	0.451	-0.067	0.353	0.201	0.363	0.259	0.15	-0.031	0.201	0.08	0.499	0.026	0.08	0.192	0.137	-0.155	-0.05	-0.249	0.198	-0.089	0.328	0.328	-0.004	0.09	-0.095
2	6.394	1.346	3.365	5.833	3.926	5.048	1.458	5.384	5.721	10.32	1.907	4.487	4.15	4.375	4.375	7.179	5.384	6.282	2.131	3.477	0.5	0.369	0.409	0.198	0.494	0.344	0.449	0.363	0.333	0.258	0.169	0.338	0.281	0.299	0.597	0.269	0.145	0.02	0.151	-0.008	0.287	0.143	0.319	0.285	-0.006	0.046	0.095	-0.106	-0.086
2	5.493	1.798	3.895	5.792	3.795	6.192	1.997	5.493	4.794	9.887	2.097	3.695	4.194	3.695	6.092	7.091	5.493	5.693	2.097	2.996	0.546	0.401	0.196	0.176	0.591	0.448	0.545	0.579	0.078	0.206	0.273	0.45	0.315	0.245	0.571	0.318	0.139	0.16	0.13	0.161	0.297	0.209	0.416	0.3	0.042	0.094	0.019	0.097	0.025
2	5.565	1.855	4.003	5.956	4.003	6.542	1.953	5.37	5.175	9.764	1.757	3.417	5.077	3.515	5.565	7.225	5.663	6.151	2.148	3.124	0.332	0.241	0.142	0.141	0.33	0.267	0.581	0.561	0.024	0.12	0.057	0.343	0.288	0.289	0.527	0.387	0.052	0.102	0.097	0.206	0.024	0.038	0.233	0.284	0.047	0.125	-0.008	0.131	0.01
2	5.702	1.555	3.732	6.22	3.94	6.324	1.866	5.495	5.184	9.745	1.866	3.525	4.976	3.421	5.495	6.946	5.702	6.117	2.177	3.214	0.463	0.317	0.093	0.109	0.374	0.317	0.653	0.652	0.083	0.174	0.023	0.34	0.261	0.249	0.553	0.384	0.052	0.099	0.151	0.235	0.116	0.143	0.217	0.257	0.013	0.109	-0.005	0.123	-0.002
2	5.442	1.324	4.118	5.147	5.294	3.971	2.059	8.236	7.795	10.148	1.765	5.147	2.794	3.824	3.236	9.118	5.589	5.147	2.206	4.265	0.171	0.244	0.079	0.037	0.237	0.177	0.03	0.216	-0.005	-0.062	-0.246	-0.044	0.304	0.159	0.016	0.015	0.223	0.197	-0.041	0.001	0.307	0.078	0.084	-0.086	0.086	0.116	0.345	0.324	0.016
2	5.823	1.188	3.328	4.159	4.516	4.754	1.664	7.962	5.704	8.438	2.258	4.872	3.446	3.209	3.922	9.032	5.823	8.438	1.545	4.516	0.152	0.019	0.155	-0.006	0.441	0.229	0.458	0.24	0.295	0.094	0.06	-0.009	-0.054	-0.024	0.564	0.397	0.244	0.091	-0.02	-0.017	0.201	0.145	0.274	0.124	0.205	0.286	0.324	0.225	-0.08
2	5.725	1.057	5.902	4.756	3.611	4.756	1.585	7.135	4.14	7.839	1.674	5.725	3.171	5.637	3.788	7.399	6.518	5.902	0.793	4.14	0.379	0.43	0.209	0.328	0.379	0.377	-0.132	-0.077	0.32	0.337	0.188	0.232	0.491	0.449	0.11	0.341	0.119	0.363	0.305	0.21	0.053	0.27	0.174	0.279	0.352	0.236	0.113	0.364	-0.031
2	7.03	1.291	3.73	2.439	5.451	6.169	1.148	10.473	4.734	8.321	1.578	4.591	3.013	3.73	3.443	8.034	5.165	7.46	2.152	3.443	0.651	0.334	0.394	-0.033	0.541	0.133	0.222	0.032	0.265	0.071	-0.147	0.02	0.11	0.077	0.282	0.102	0.133	0.173	0.479	0.084	0.437	0.152	0.378	0.093	0.445	0.172	0.239	0.27	-0.138
2	4.698	1.731	4.822	3.338	4.451	4.822	1.113	10.138	5.811	9.643	2.225	5.069	1.978	4.08	4.698	8.407	7.047	4.945	1.854	4.203	0.182	0.037	-0.057	-0.049	0.234	0.094	-0.11	-0.025	0.491	0.233	0.137	0.256	0.283	0.138	0.231	0.202	-0.023	0.108	0.078	0.007	0.325	0.266	0.273	0.287	0.264	0.512	-0.04	-0.137	-0.147
2	6.472	1.618	3.352	3.93	3.698	5.085	1.734	10.171	6.241	10.171	2.196	5.432	3.236	3.121	3.814	7.512	5.779	5.085	1.849	4.276	0.328	-0.007	0.409	0.081	0.154	-0.044	0.194	0.078	0.496	0.293	0.209	0.067	0.196	0.157	0.005	-0.07	0.055	0.3	0.16	0.042	0.331	-0.01	0.114	0.095	0.243	0.235	0.149	-0.066	0.126
2	5.766	1.966	4.587	2.228	4.98	5.111	0.917	9.566	4.193	10.352	1.441	5.373	2.621	3.145	3.931	7.601	5.766	6.945	1.573	5.111	0.344	0.218	0.557	0.238	0.412	0.062	0.09	0.172	0.458	0.386	0.121	0.117	0.455	0.186	0.287	0.152	0.35	0.078	0.377	0.058	0.222	0.019	0.163	-0.129	0.498	0.275	0.241	0.08	0.097
2	5.667	1.299	3.66	3.896	4.605	6.494	1.299	9.918	5.077	8.619	2.361	6.258	3.306	2.716	4.605	7.674	6.494	6.376	2.007	2.952	0.303	0.131	0.296	0.067	0.286	0.343	-0.002	0.146	0.245	0.219	0.078	0.101	0.235	0.14	0.029	-0.114	0.002	-0.024	0.396	0.333	0.138	0.118	0.103	0.163	0.182	0.124	0.004	0.075	0.112
2	5.966	1.326	3.579	5.038	4.375	5.833	0.53	8.75	5.966	10.076	2.386	6.364	3.579	3.049	3.845	6.364	6.364	6.231	1.723	3.845	0.355	0.169	0.208	0.12	0.46	0.318	-0.045	0.123	0.141	0.264	-0.05	0.025	0.195	0.222	0.075	-0.083	0.107	0.169	0.305	0.382	0.192	-0.027	0.192	0.145	0.247	0.033	-0.036	0.07	0.195
2	6.414	1.983	4.082	4.315	4.432	5.248	1.166	8.513	5.714	8.746	2.216	5.131	3.615	2.799	4.548	8.513	6.764	5.015	2.099	4.315	0.176	0.114	0.09	-0.031	0.386	0.272	0.263	0.294	0.105	0.008	-0.006	0.198	0.205	0.05	0.22	0.167	-0.049	0.109	-0.004	-0.1	0.33	0.131	0.257	0.19	-0.111	-0.043	0.201	0.147	0.314
2	5.481	3.366	4.231	4.039	4.135	4.616	2.212	9.616	6.154	7.597	1.539	5.289	3.558	3.75	4.135	7.789	5.096	5.385	1.346	3.366	0.136	0.17	0.259	0.016	0.616	0.38	0.189	0.204	0.188	0.244	0.137	0.138	0.199	0.083	0.18	0.112	0.329	0.215	0.432	0.273	0.154	0.017	0.27	0.27	0.156	0.259	-0.185	0.063	0.076
2	7.47	1.704	3.014	3.801	4.456	3.801	1.835	9.96	5.242	9.436	1.835	5.635	3.538	2.359	3.538	7.208	6.029	6.815	1.442	4.194	0.42	0.179	0.174	0.021	0.514	0.158	0.069	0.03	0.33	0.304	0.267	0.161	0.296	0.063	0.266	0.051	0.29	0.294	0.633	0.2	0.264	-0.013	0.251	0.289	0.062	0.164	0.005	-0.021	0.158
2	6.606	2.045	3.303	3.303	5.348	4.404	1.573	10.224	5.662	8.808	1.73	5.348	3.775	1.887	3.775	8.022	7.078	6.292	1.258	3.775	0.422	0.182	0.559	0.36	0.456	0.149	-0.024	-0.045	0.011	0.123	0.078	0.136	0.318	0.165	0.389	0.066	0.388	0.093	0.47	0.127	0.291	-0.037	0.161	0.328	-0.059	0.038	-0.274	-0.239	0.081
2	6.208	1.826	3.408	3.53	4.869	3.652	2.069	10.833	4.625	8.521	2.556	6.33	4.26	2.678	3.53	6.938	6.208	5.599	1.339	4.991	0.172	0.088	0.319	0.194	0.632	0.372	0.244	0.116	-0.061	0.149	0.145	0.188	0.518	0.24	0.152	0.085	0.236	0.226	0.641	0.323	0.096	-0.094	0.015	0.138	0.219	0.225	-0.07	-0.024	0.141
2	5.477	2.214	3.729	3.846	4.895	5.477	1.981	9.439	5.71	9.789	2.098	5.244	3.03	3.38	3.846	6.992	6.06	5.477	1.515	5.011	0.468	0.123	0.619	0.367	0.78	0.215	0.4	0.189	0.465	0.408	0.323	0.264	0.331	0.077	0.077	-0.207	0.369	0.275	0.223	0.221	-0.06	-0.058	0.106	-0.021	0.004	-0.083	-0.202	-0.132	-0.011
2	5.268	1.489	4.238	4.123	3.894	5.268	1.489	8.475	5.727	10.537	2.062	5.383	4.009	3.092	3.092	7.674	6.528	6.528	1.947	4.81	0.468	0.251	0.037	-0.006	0.739	0.317	-0.095	-0.125	0.204	0.282	0.159	0.233	0.179	0.059	0.427	0.269	0.149	0.023	0.156	0.004	0.21	0.154	0.109	-0.073	0.026	0.245	0.11	-0.064	0.198
2	6.02	0.936	4.548	3.746	4.682	4.548	1.204	10.434	6.02	10.167	2.542	4.95	3.211	2.943	5.217	6.689	7.759	5.217	2.542	4.281	0.359	-0.001	0.379	-0.009	0.62	0.308	0.379	0.258	-0.024	0.074	-0.191	0.066	0.146	0.077	0.217	0.024	-0.005	-0.003	0.329	0.162	0.258	-0.028	0.057	-0.086	0.131	0.089	0.274	0.145	-0.15
2	4.999	1.29	4.677	2.419	4.354	5.322	0.968	9.031	6.451	9.999	2.903	5.322	3.225	1.935	4.677	7.096	5.967	6.289	1.613	4.838	0.702	0.45	0.519	0.415	0.547	0.488	0.658	0.404	0.466	0.383	0.367	0.351	0.429	0.269	0.027	0.023	0.437	0.174	-0.087	0.015	0.203	0.008	-0.282	-0.369	0.045	0.16	0.091	0.059	0.348
2	5.551	1.009	4.205	2.523	4.205	4.878	1.682	10.092	5.719	8.41	2.355	6.223	4.037	1.682	3.7	6.728	7.401	6.896	2.018	4.878	0.445	0.186	0.589	0.338	0.739	0.358	0.519	0.198	0.478	0.017	0.298	0.244	0.284	-0.017	0.033	0.043	0.371	0.11	0.243	0.307	0.075	-0.172	-0.027	-0.125	0.134	-0.066	0.097	0.074	0.024
2	5.53	1.888	4.316	4.451	4.316	4.586	1.079	10.116	4.991	11.465	2.023	5.26	3.372	2.563	4.991	7.688	5.26	6.07	1.753	5.395	0.722	0.369	0.346	0.175	0.202	0.08	0.075	0.05	0.262	0.205	0.198	0.173	0.181	0.067	0.118	0.05	0.181	0.15	0.189	0.094	0.572	0.416	-0.293	-0.404	0.062	-0.073	0.106	0.036	-0.241
2	7.484	1.274	4.299	3.662	4.936	4.618	1.592	11.464	5.254	7.006	1.751	6.528	2.707	3.025	3.981	7.006	7.484	5.573	1.592	3.981	0.027	-0.047	0.132	-0.066	0.557	0.237	-0.089	0.075	0.543	0.427	-0.041	-0.064	0.175	0.142	-0.004	-0.067	0.037	-0.063	0.433	0.073	0.077	0.008	0.138	0.223	0.282	0.13	0.302	0.339	0.078
2	5.923	1.253	3.759	3.303	5.24	5.24	1.481	11.619	5.354	8.088	2.164	6.721	2.962	2.506	3.873	7.404	6.835	6.151	1.823	3.645	0.173	0.032	0.2	-0.048	0.579	0.218	0.063	0.089	0.19	0.164	0.256	0.123	0.51	0.252	0.144	0.004	0.05	-0.039	0.143	0.153	0.295	0.125	-0.067	-0.076	0.234	0.236	0.099	-0.079	-0.134
2	5.825	2.589	3.624	3.365	4.271	3.754	2.2	9.966	6.601	9.06	1.812	5.954	2.718	3.624	2.33	6.601	6.213	6.731	1.942	5.177	0.639	0.174	0.446	0.081	0.628	0.47	0.048	0.05	0.138	-0.057	0.239	0.294	0.605	0.355	0.564	0.227	0.207	0.02	0.17	0.047	-0.036	0.082	-0.028	-0.178	0.087	0.084	0	0.023	0.144
2	5.323	1.774	4.14	2.957	4.584	4.288	1.922	10.498	5.175	8.576	1.479	4.436	2.514	4.288	3.549	6.21	6.358	5.619	1.922	4.731	0.597	0.241	0.455	0.217	0.539	0.265	0.16	0.025	0.218	0.108	-0.004	0.058	0.558	0.242	0.426	0.136	0.291	0.282	0.381	0.286	0.364	0.185	0.415	0.327	0.383	0.214	0.223	0.085	-0.083
2	7.776	1.458	4.536	3.402	6.48	3.888	1.134	8.748	4.698	9.396	2.106	5.184	3.564	3.888	4.212	7.614	5.022	6.804	2.268	3.888	0.456	0.266	0.384	0.005	0.525	0.273	0.201	0.04	0.567	0.29	0.161	0.074	0.303	0.061	0.421	0.319	0.087	0.034	-0.051	-0.104	0.209	0.16	0.282	0.144	0.213	0.061	0.047	-0.141	0.115
2	6.868	1.431	4.006	3.005	4.579	4.435	1.86	8.871	4.865	9.157	1.717	4.579	3.148	5.008	3.291	7.44	7.011	7.44	2.146	4.579	0.143	-0.09	-0.023	-0.096	0.266	0.088	0.177	0.082	0.184	0.17	-0.024	-0.122	0.213	0.008	0.452	0.414	0.243	0.155	0.233	-0.092	0.17	0.265	0.293	0.159	0.074	-0.077	0.302	0.004	0.171
2	7.39	1.274	3.822	2.93	5.351	4.969	1.019	9.174	4.077	9.683	2.039	6.116	2.676	3.44	4.332	5.734	5.606	7.899	1.784	3.568	0.466	0.209	0.422	0.134	0.595	0.199	0.058	0.129	0.427	0.279	-0.278	-0.175	0.37	0.116	0.559	0.147	0.525	0.356	0.273	0.058	0.31	0.203	0.299	0.13	0.032	0.123	0.009	-0.112	-0.167
2	6.695	1.164	3.639	2.911	4.221	5.385	1.601	9.024	4.658	9.461	3.057	6.259	3.057	3.202	4.075	6.986	5.822	6.404	1.601	4.658	0.57	0.353	0.224	0.024	0.561	0.381	0.12	0.012	0.321	0.173	-0.078	0.124	0.177	0.066	0.28	0.172	0.294	0.225	0.422	0.099	0.529	0.177	0.361	0.248	0.24	0.335	-0.038	0.116	-0.01
2	5.175	1.437	2.587	3.162	6.325	4.6	0.862	10.062	4.025	8.769	1.15	5.606	3.019	2.875	4.025	7.475	6.612	6.9	1.437	4.6	0.266	0.212	0.432	0.061	0.455	0.29	0.154	0.175	0.07	0.019	0.265	0.061	0.462	0.377	0.567	0.521	0.295	0.256	0.453	0.07	0.519	0.301	0.406	0.088	0.135	-0.037	0.17	-0.042	0.251
2	5.842	1.328	3.585	3.85	5.576	5.178	1.726	9.692	6.24	9.426	2.39	6.904	2.257	2.655	3.717	6.505	5.045	6.771	1.726	4.912	0.32	-0.071	0.283	0.092	0.418	0.157	0.041	-0.047	0.738	0.589	0.193	0.136	0.465	0.219	0.298	-0.007	0.081	-0.012	0.329	0.403	0.179	-0.14	0.323	0.056	0.108	0.267	0.09	0.115	-0.133
2	5.245	1.279	3.966	3.454	5.756	4.093	1.023	10.106	5.884	8.699	1.663	6.012	2.686	2.942	4.605	7.547	6.78	6.652	1.663	5.373	0.22	0.153	-0.174	-0.104	0.634	0.342	0.111	0.07	0.447	0.323	0.31	0.194	0.236	0.113	0.461	0.192	0.078	0.086	0.054	0.16	0.142	-0.04	0.277	0.114	0.01	0.134	-0.003	0.142	0.14
2	5.879	1.864	3.155	3.155	6.74	4.302	1.291	10.611	6.023	8.03	1.577	5.306	3.298	1.721	3.298	6.453	6.166	8.317	1.864	4.159	0.6	0.239	0.286	0.05	0.455	0.176	0	0.011	0.612	0.297	0.129	0.084	0.503	0.208	0.741	0.484	0.323	0.135	0.448	0.04	0.487	0.136	0.411	0.094	0.073	0.067	-0.202	-0.213	-0.292
2	6.304	1.906	3.519	2.786	6.158	4.838	1.466	9.823	4.692	8.65	1.906	6.744	2.786	2.199	2.786	6.891	6.744	6.744	2.053	4.398	0.668	0.266	0.306	0.056	0.502	0.169	0.043	0.089	0.362	0.194	0.31	0.153	0.381	0.185	0.621	0.357	0.361	0.188	0.471	-0.034	0.35	0.13	0.313	0.1	0.301	0.333	-0.117	-0.189	-0.218
2	6.249	1.223	3.396	2.989	6.113	6.385	1.223	8.83	3.532	9.917	1.766	4.891	2.853	3.532	4.211	8.287	5.841	5.706	1.358	4.483	0.295	0.087	0.162	-0.088	0.468	0.112	0.159	0.171	0.567	0.295	0.137	0.077	0.366	0.167	0.43	0.142	-0.029	-0.034	0.498	0.251	0.349	0.125	0.15	-0.011	0.411	0.211	0.291	0.196	0.048
2	5.674	1.569	2.656	3.38	6.157	5.915	1.449	10.02	4.105	8.45	2.294	5.795	3.259	3.259	4.467	8.088	6.036	5.553	1.449	4.225	0.341	0.039	0.443	0.159	0.311	0.043	0.02	-0.036	0.656	0.516	-0.123	0.015	0.441	0.318	0.361	0.199	0.176	0.072	0.632	0.301	0.21	0.085	-0.162	0.041	0.103	-0.056	0.1	0.047	0.287
2	5.235	1.62	3.989	3.365	5.734	3.739	2.119	8.725	4.487	9.348	1.745	5.11	2.867	3.365	4.238	7.479	4.487	7.728	1.87	5.235	0.451	0.344	0.114	0.1	0.511	0.076	0.222	0.254	0.453	0.415	0.311	0.203	0.401	0.218	0.615	0.328	0.318	0.189	0.183	0.121	0.317	0.201	0.239	0.104	0.285	0.276	-0.083	0.054	-0.041
2	6.299	1.706	3.018	2.362	4.987	4.724	1.443	10.236	5.118	10.104	1.837	6.299	2.493	3.412	3.412	8.53	6.168	6.299	2.362	4.068	0.235	0.019	0.216	0.117	0.45	0.047	0.229	0.085	0.369	0.313	-0.072	-0.081	0.408	0.19	0.231	0.016	0.228	0.106	0.391	0.208	0.143	-0.112	0.112	-0.056	0.086	0.021	0.48	0.322	-0.017
2	8.313	1.226	4.361	3.271	3.679	3.679	2.044	8.722	4.906	10.221	1.908	6.405	3.679	4.225	4.088	11.038	4.497	4.906	1.09	2.998	0.097	0.081	-0.095	-0.129	0.133	0.023	0.269	0.423	0.403	0.27	0.221	0.295	0.228	0.183	0.125	0.154	-0.002	-0.014	0.176	0.07	0.002	0.054	0.174	0.016	0.336	0.185	0.215	0.221	0.158
2	6.22	1.76	3.521	5.047	4.342	5.399	1.291	7.629	6.338	8.685	2.699	5.164	3.286	2.934	4.46	7.277	6.22	5.751	1.878	2.23	0.488	0.309	0.302	0.32	0.358	0.167	0.313	0.468	0.547	0.336	0.285	0.18	0.293	0.228	0.583	0.502	0.311	0.277	0.093	0.065	0.238	0.075	0.396	0.235	0.019	0.101	0.165	-0.132	-0.052
2	5.471	1.774	4.436	4.436	5.914	5.471	1.479	5.766	4.436	9.463	3.105	3.401	3.253	3.401	5.914	5.175	6.358	8.723	1.774	3.549	0.415	0.246	0.548	0.213	0.839	0.42	0.277	0.218	0.66	0.476	0.055	0.074	0.06	-0.065	0.407	0.271	0.2	0.052	0.378	0.162	0.236	0.32	0.18	0.3	0.107	0.167	-0.046	-0.127	-0.02
2	5.907	1.477	5.339	4.998	4.203	5.793	1.59	5.339	5.452	9.087	3.408	3.749	3.408	2.726	4.544	8.292	4.884	7.951	1.136	2.953	0.426	0.349	0.263	0.029	0.501	0.235	0.09	-0.019	0.318	0.348	-0.075	0.24	0.241	0.243	-0.17	-0.033	0.086	0.281	0.225	0.273	0.055	0.195	0.026	0.169	0.039	0.183	0.181	0.293	0.437
2	6.989	2.467	4.248	3.7	4.385	5.481	1.918	5.755	3.015	9.729	3.152	4.796	3.837	4.248	4.659	6.578	7.126	6.852	2.33	4.522	0.223	0.315	0.196	-0.013	0.529	0.197	0.53	0.186	0.065	0.129	0.027	0.127	0.181	0.113	0.509	0.111	0.184	0.215	0.009	-0.112	0.226	0.015	0.117	0.182	-0.179	-0.11	0.173	0.158	0.143
2	5.936	1.866	4.919	4.749	4.41	6.275	1.272	7.039	5.427	10.091	2.883	4.155	3.731	3.562	5.003	6.445	5.088	6.191	1.696	2.883	0.596	0.489	0.244	0.203	0.571	0.347	0.01	0.096	0.154	0.23	0.221	0.214	0.55	0.324	0.346	0.314	0.095	-0.05	0.347	0.149	0.107	0.008	-0.073	-0.045	0.228	0.269	0.095	0.052	-0.08
2	5.375	2.074	3.96	5.657	3.677	6.506	2.263	5.28	4.903	9.901	2.263	3.583	4.337	3.677	6.129	7.26	5.469	5.846	2.074	2.829	0.427	0.324	0.25	0.234	0.512	0.396	0.541	0.531	0.023	0.196	0.251	0.403	0.343	0.273	0.527	0.295	0.238	0.207	0.058	0.091	0.292	0.227	0.337	0.249	0.134	0.132	-0.023	0.077	0.025
2	8.581	1.32	5.116	3.135	5.941	6.931	2.145	5.941	3.3	10.727	2.31	3.631	3.3	4.291	6.106	7.921	5.941	8.086	1.815	3.135	0.145	-0.07	-0.18	-0.176	0.359	0.127	0.033	0.061	0.309	0.261	-0.001	-0.147	0.347	0.297	-0.058	-0.36	0.139	0.034	-0.111	-0.039	-0.052	-0.083	0.194	-0.15	0.358	0.102	0.199	0.36	-0.142
2	6.285	2	3.856	5.428	4.856	6.285	1.571	6.427	5.999	10.284	2	4.428	3.999	2.857	4.571	4.571	7.284	8.713	2.285	4.142	0.296	0.123	0.47	0	0.64	0.25	0.373	0.301	0.271	0.071	0.22	0.248	-0.013	-0.104	0.43	0.166	-0.016	-0.008	-0.251	-0.136	0.159	0.118	-0.023	-0.079	-0.178	0.041	-0.078	0.006	-0.225
2	4.181	1.765	3.809	4.831	4.738	3.995	1.394	9.383	5.946	8.733	2.044	6.317	2.973	3.809	3.437	7.339	5.667	5.667	1.301	3.902	0.459	0.121	0.386	0.304	0.489	0.129	0.47	0.401	0.305	0.246	0.081	0.042	0.593	0.421	0.428	0.149	-0.069	-0.157	0.302	0.178	0.319	0.263	0.11	0.075	0.399	0.122	0.251	0.215	0.126
2	4.729	0.946	5.503	5.589	4.041	4.299	1.462	6.535	6.191	10.576	2.15	3.353	3.009	3.353	3.783	6.793	5.761	7.652	1.29	4.471	0.108	0.044	0.476	0.349	0.456	0.378	0.287	0.279	0.049	0.077	0.157	0.078	0.405	0.273	-0.137	-0.044	0.272	0.211	0.14	0.203	0.369	0.313	0.077	0.135	0.269	0.4	0.182	0.256	0.018
2	5.674	1.767	6.604	6.325	4.093	5.209	2.232	6.418	5.209	8.279	2.977	4.651	4.558	1.674	5.953	7.162	5.023	7.813	1.023	3.628	0.192	0.013	-0.128	0.066	0.186	0.304	0.673	0.497	0.152	0.192	0.043	0.063	-0.111	0.098	0.026	0.024	-0.156	-0.241	0.323	0.254	-0.091	-0.101	-0.11	-0.115	0.094	0.175	0.052	0.091	0.218
2	4.585	1.815	5.923	5.063	3.534	5.158	1.528	6.878	4.203	9.075	2.102	4.776	3.248	2.77	3.534	6.305	6.782	6.973	1.719	4.585	0.244	0.187	0.183	0.181	0.545	0.345	0.293	0.378	0.327	0.346	0.122	0.334	0.43	0.369	0.342	0.254	0.256	0.315	0.246	0.345	0.163	0.299	0.085	0.125	0.25	0.297	0.273	0.165	0.139
2	6.282	0.966	5.591	6.213	3.659	4.487	1.864	6.075	6.972	8.352	2.899	3.728	3.589	3.451	3.589	6.834	4.211	5.246	1.795	3.728	0.236	0.21	0.171	0.144	0.501	0.505	0.392	0.322	0.278	0.401	0.248	0.409	0.113	0.205	0.227	0.436	0.329	0.234	0.264	0.234	0.021	0.108	0.349	0.382	0.105	0.133	0.267	0.395	0.162
2	5.069	8.349	7.752	5.268	4.323	7.305	2.187	6.013	2.584	6.709	2.037	5.765	4.274	3.479	2.982	6.212	6.808	7.007	1.391	3.628	-0.028	-0.097	0.069	-0.007	0.168	0.008	-0.067	-0.126	-0.042	-0.017	0.139	0.055	0.053	0.066	0.282	0.194	0.173	0.133	0.092	0.141	0.087	-0.123	0.019	-0.152	-0.051	0.087	0.003	-0.041	0.015
2	6.379	1.21	3.519	5.829	3.959	5.939	2.31	5.279	5.169	9.678	1.98	3.409	5.389	3.299	5.059	7.588	5.499	5.939	2.31	3.079	0.523	0.375	0.167	0.083	0.403	0.38	0.649	0.643	0.134	0.186	0.018	0.326	0.247	0.3	0.519	0.341	0.163	0.118	0.169	0.171	0.183	0.158	0.276	0.297	0.06	0.122	0.075	0.158	0.005
2	6.562	1.422	3.39	5.687	3.937	4.921	1.531	5.359	5.578	10.39	1.969	4.593	4.156	4.375	4.484	6.999	5.359	6.671	2.078	3.39	0.515	0.391	0.421	0.233	0.567	0.39	0.449	0.37	0.297	0.23	0.137	0.312	0.238	0.268	0.536	0.228	0.074	-0.007	0.141	-0.019	0.276	0.13	0.267	0.257	0.034	0.044	0.122	-0.089	-0.085
2	5.704	1.207	3.62	6.581	3.949	6.471	1.645	5.265	5.374	9.981	1.974	3.4	4.058	3.729	5.155	7.239	5.594	5.704	1.974	2.961	0.519	0.514	0.103	0.086	0.426	0.514	0.574	0.586	0.125	0.257	0.161	0.458	0.2	0.294	0.631	0.468	0.051	0.097	0.185	0.237	0.296	0.323	0.462	0.472	0.045	0.185	-0.022	0.153	-0.044
2	6.978	1.532	3.829	4.68	4.51	5.531	1.872	6.297	3.148	10.977	2.127	2.723	4.765	2.978	7.233	9.19	6.042	6.552	1.191	2.723	0.334	0.175	0.3	0.186	0.102	0.125	-0.039	0.047	0.287	0.249	0.004	-0.01	0.133	0.088	0.455	0.131	0.089	0.067	0.095	0.077	0.343	0.194	0.04	0.077	0.254	0.237	-0.084	0.19	0.22
2	6.795	1.614	4.077	4.162	4.672	6.116	1.954	5.012	3.228	10.193	2.803	3.483	4.417	2.803	6.88	8.834	6.541	7.22	1.189	2.208	0.14	0.062	0.186	0.01	0.262	0.228	0.072	0.032	0.26	0.153	-0.005	0.012	0.121	0.141	0.349	0.193	-0.011	-0.029	0.06	0.057	0.079	0.009	0.142	0.056	0.225	0.209	0.168	0.144	0.425
3	6.861	4.016	3.849	5.522	5.689	5.857	1.004	6.526	5.355	7.363	2.343	4.853	4.518	2.343	6.024	6.359	6.693	7.195	2.008	5.02	0.203	-0.036	0.101	-0.086	0.553	0.303	0.256	0.322	-0.175	0.053	0.244	0.109	0.281	0.225	-0.124	-0.229	0.357	0.27	0.031	-0.05	-0.048	-0.33	0.452	0.22	0.228	0.166	0.023	0.029	-0.4
3	7.642	3.613	4.446	5.419	4.724	6.531	1.806	6.392	4.585	7.503	2.362	4.446	4.585	2.64	5.141	7.642	5.558	6.948	1.945	4.308	0.028	0.022	0.029	-0.036	0.647	0.355	0.287	0.331	-0.071	0.083	0.483	0.261	0.213	0.225	0.079	-0.074	0.227	0.083	-0.005	-0.01	0.005	-0.289	0.453	0.22	0.312	0.207	-0.075	-0.084	-0.309
3	8.354	4.243	4.376	4.111	5.437	4.641	1.193	5.967	4.641	8.619	2.254	4.376	4.111	3.58	5.304	8.221	6.895	7.558	1.724	4.376	0.227	0.237	-0.044	0.055	0.46	0.11	-0.076	0.087	0.089	0.226	0.253	0.181	0.316	0.186	-0.148	-0.174	0.417	0.315	0.195	0.022	0.035	-0.058	0.227	0.168	0.177	0.08	-0.152	-0.298	-0.366
3	7.221	3.671	4.651	5.262	4.895	6.609	1.591	6.976	4.773	8.077	2.57	3.916	4.161	2.57	5.018	6.976	6.119	6.976	1.713	4.528	0.147	0.048	0.166	0.042	0.586	0.265	0.221	0.258	-0.04	0.139	0.344	0.205	0.275	0.259	-0.078	-0.103	0.253	0.12	0.03	-0.018	-0.048	-0.301	0.347	0.197	0.284	0.205	0.018	-0.01	-0.328
3	9.662	4.728	2.261	3.906	4.934	7.812	1.233	4.523	2.261	9.662	0.822	2.467	5.756	2.673	6.784	8.018	6.373	7.195	1.645	3.495	0.267	0.149	0.61	0.326	0.545	0.422	0.006	0.052	0.266	0.329	0.306	0.259	0.72	0.316	0.091	0.112	0.466	0.136	0.183	0.193	0.188	-0.05	0.116	0.024	0.075	0.046	-0.488	-0.419	-0.172
3	5.21	5.484	4.387	4.662	4.113	6.033	0.548	9.323	5.21	7.952	2.742	3.839	4.387	2.468	3.291	5.484	5.484	5.484	1.371	4.936	0.479	0.431	0.282	0.163	0.635	0.328	-0.236	-0.279	0.442	0.63	0.295	0.168	0.749	0.184	0.648	0.389	0.016	-0.137	0.473	0.523	0.243	0.11	0.057	-0.017	0.359	0.294	-0.219	-0.21	0.094
3	4.72	4.72	4.069	3.906	4.069	5.208	1.139	7.324	4.557	7.487	2.279	5.046	5.208	3.255	4.883	7.975	4.883	6.348	1.628	5.046	0.337	0.279	0.352	0.311	0.367	0.212	0.387	0.287	0.038	0.098	0.149	0.106	0.318	-0.003	0.356	0.372	0.341	-0.041	0.466	0.28	0.32	0.174	0.316	0.209	0.27	0.157	-0.049	-0.051	0.043
3	8.781	4.926	2.57	3.855	5.569	7.71	1.071	4.926	2.784	9.852	0.857	2.784	5.354	2.57	6.425	7.282	6.64	7.71	1.713	3.641	0.3	0.085	0.618	0.366	0.58	0.376	0.118	0.148	0.244	0.241	0.354	0.278	0.764	0.343	0.096	0.087	0.468	0.169	0.168	0.201	0.083	-0.119	0.151	0.006	0.071	0.034	-0.6	-0.587	-0.124
3	5.938	3.393	1.485	2.757	5.302	3.817	1.909	7.635	4.03	8.059	1.485	2.969	3.605	2.969	4.03	9.756	9.756	4.666	1.697	2.757	0.907	0.569	0.484	0.269	0.725	0.338	0.551	0.258	0.331	0.175	0.34	0.144	0.497	0.224	0.529	0.267	0.462	0.294	0.554	0.454	0.565	0.311	0.488	0.207	0.356	0.303	0.176	0.095	0.327
3	7.928	4.092	2.813	4.603	5.115	4.859	1.023	7.416	3.325	8.951	3.58	3.836	4.348	2.813	4.348	6.393	6.393	7.416	1.79	3.325	0.922	0.413	0.401	0.055	0.996	0.564	0.052	-0.136	0.135	0.068	0.231	0.098	0.667	0.042	0.599	0.314	0.426	0.186	0.155	0.08	0.144	-0.201	0.429	0.153	-0.019	0.193	-0.139	-0.458	0.084
3	4.975	5.153	3.909	3.909	4.264	4.797	1.244	7.818	4.797	7.818	1.954	4.797	4.442	3.376	4.264	6.929	5.686	7.463	1.777	4.975	0.414	0.261	0.28	0.289	0.489	0.31	0.34	0.254	0.058	0.081	0.123	0.133	0.274	-0.017	0.534	0.461	0.39	-0.021	0.534	0.319	0.109	-0.041	0.292	0.163	0.19	0.032	0	0.009	-0.013
3	10.811	3.491	3.829	5.068	5.293	7.095	1.577	4.505	2.59	10.023	1.351	3.153	4.843	2.815	7.32	7.207	5.406	7.095	1.577	3.153	-0.037	0.005	0.037	-0.007	0.554	0.257	0.102	0.207	-0.074	0.12	0.351	0.175	0.276	0.139	0.14	0.1	0.356	0.16	-0.079	0.059	0.026	-0.165	0.342	0.198	0.168	0.119	-0.151	-0.247	-0.238
3	10.789	3.484	3.821	5.057	5.507	7.193	1.911	4.046	2.585	9.778	1.349	2.922	4.945	2.81	6.856	7.418	5.395	7.305	1.686	3.147	0.059	0.065	0.082	0.024	0.571	0.26	0.111	0.194	-0.053	0.128	0.353	0.185	0.289	0.13	0.075	0.053	0.359	0.153	-0.044	0.075	0.004	-0.17	0.287	0.15	0.149	0.124	-0.143	-0.24	-0.253
3	10.724	3.463	3.686	4.692	5.25	7.373	1.787	4.245	2.569	9.942	1.341	2.904	4.804	2.904	6.926	7.596	5.25	7.149	1.676	3.128	0.034	-0.03	0.132	0.052	0.607	0.254	0.162	0.212	-0.027	0.089	0.441	0.201	0.294	0.16	0.153	0.101	0.381	0.091	-0.01	0.014	0.064	-0.142	0.351	0.2	0.15	0.101	-0.131	-0.228	-0.17
3	10.539	3.476	3.588	4.821	5.27	7.176	1.906	4.26	2.579	9.978	1.345	2.803	4.709	2.915	6.951	7.96	5.494	7.176	1.682	3.139	0.113	0.035	0.079	0.015	0.59	0.281	0.108	0.176	-0.074	0.058	0.351	0.18	0.325	0.127	0.059	0.056	0.401	0.133	-0.044	-0.003	0.008	-0.163	0.311	0.184	0.154	0.108	-0.113	-0.18	-0.225
3	9.629	3.923	3.388	4.547	5.261	7.4	1.872	3.656	2.229	11.145	1.07	2.764	6.687	2.675	6.241	8.827	4.636	6.152	1.694	2.497	0.05	0.031	0.179	0.073	0.568	0.302	0.24	0.171	0.043	0.086	0.489	0.167	0.256	0.101	0.2	0.095	0.399	0.103	0.076	0.017	0.122	-0.117	0.329	0.202	0.125	0.022	0.085	-0.01	-0.033
3	10.537	3.475	3.587	4.82	5.268	7.622	1.681	4.147	2.578	9.976	1.345	2.802	4.82	3.139	6.726	7.622	5.605	7.174	1.681	3.139	0.018	-0.051	0.106	0.034	0.571	0.252	0.169	0.21	-0.054	0.077	0.334	0.165	0.335	0.189	0.107	0.073	0.341	0.07	-0.02	-0.011	0.096	-0.126	0.39	0.233	0.147	0.089	-0.21	-0.256	-0.161
3	10.945	3.443	3.812	5.288	5.288	7.624	1.599	4.304	2.705	10.453	1.353	2.828	4.796	2.828	7.132	6.641	5.165	6.641	1.845	3.443	-0.055	-0.104	0.148	0.053	0.651	0.312	0.177	0.216	-0.11	0.105	0.414	0.21	0.229	0.179	0.21	0.131	0.248	0.038	0.037	-0.009	0.066	-0.212	0.42	0.294	0.253	0.115	-0.302	-0.329	-0.127
3	8.789	3.493	3.831	4.62	5.296	7.662	2.028	4.507	2.817	10.141	1.69	2.817	5.183	3.042	6.197	8	5.521	7.324	1.803	3.268	0.102	0.002	0.118	0.081	0.614	0.293	0.295	0.247	-0.032	0.059	0.493	0.274	0.305	0.155	0.036	0.028	0.142	-0.048	-0.007	-0.024	-0.104	-0.187	0.193	0.079	0.188	0.043	0.025	-0.087	-0.157
3	10.511	3.467	3.69	4.697	5.256	7.38	1.789	4.249	2.572	9.952	1.342	2.907	4.697	3.019	6.709	7.604	5.703	7.157	1.677	3.131	0.006	-0.046	0.111	0.029	0.556	0.254	0.178	0.219	-0.125	-0.004	0.484	0.242	0.333	0.176	0.116	0.104	0.355	0.098	0.01	-0.011	0.047	-0.163	0.366	0.21	0.089	0.108	-0.119	-0.197	-0.093
3	10.717	3.461	3.684	4.689	5.247	7.48	1.786	4.242	2.568	9.936	1.34	2.903	4.801	2.903	6.922	7.48	5.247	7.145	1.675	3.126	0.033	-0.031	0.136	0.052	0.613	0.254	0.169	0.212	-0.031	0.087	0.44	0.199	0.3	0.161	0.161	0.102	0.382	0.091	-0.002	0.017	0.063	-0.144	0.351	0.199	0.151	0.101	-0.13	-0.228	-0.165
3	10.723	3.463	3.686	4.691	5.25	7.372	1.787	4.244	2.569	10.053	1.34	2.904	4.691	2.904	6.925	7.595	5.25	7.148	1.675	3.127	0.037	-0.028	0.13	0.043	0.617	0.258	0.16	0.213	-0.025	0.089	0.45	0.206	0.303	0.171	0.155	0.099	0.386	0.089	-0.016	0.004	0.066	-0.137	0.351	0.201	0.152	0.097	-0.128	-0.224	-0.186
3	10.741	3.468	3.692	4.699	5.259	7.608	1.902	4.252	2.685	9.958	1.343	2.909	4.811	2.797	6.825	7.273	5.482	7.049	1.678	3.133	0.02	-0.063	0.144	0.032	0.568	0.248	0.151	0.196	0.001	0.075	0.472	0.218	0.33	0.178	0.151	0.103	0.381	0.095	0.012	0.018	0.044	-0.166	0.336	0.198	0.093	0.073	-0.082	-0.19	-0.154
3	10.606	3.498	3.61	4.739	5.19	7.672	2.031	4.287	2.595	9.929	1.354	2.933	4.852	2.933	6.882	7.447	5.303	7.447	1.805	3.272	0.009	-0.035	0.068	0.002	0.511	0.209	0.026	0.109	-0.15	0.048	0.385	0.216	0.341	0.174	0.129	0.057	0.324	0.081	-0.041	0.019	-0.015	-0.186	0.337	0.187	0.119	0.064	-0.132	-0.191	-0.183
3	10.374	3.458	3.569	4.796	5.243	7.362	1.673	4.239	2.566	9.928	1.339	2.9	4.796	2.789	7.139	7.697	5.577	7.027	1.673	3.123	0.069	-0.01	0.126	0.047	0.608	0.271	0.145	0.208	-0.047	0.066	0.477	0.24	0.358	0.196	0.095	0.061	0.395	0.133	-0.045	-0.03	-0.03	-0.198	0.275	0.172	0.177	0.129	-0.097	-0.164	-0.246
3	9.062	2.517	3.147	4.594	3.272	7.741	2.014	3.21	2.58	8.748	1.636	2.077	8.433	5.16	7.363	7.615	5.538	6.86	1.762	2.328	0.2	0.258	-0.136	-0.124	0.309	0.16	0.155	0.23	0.016	0.088	0.079	0.074	0.104	-0.016	0.042	0.085	0.278	0.232	-0.022	0.09	-0.091	-0.113	0.287	0.214	-0.108	0.026	-0.091	0.066	0.097
3	9.253	2.613	3.592	5.225	3.484	7.838	1.633	5.225	2.722	9.036	2.286	2.613	5.77	3.592	6.096	6.749	5.879	6.749	1.633	2.83	0.131	0.255	0.097	0.137	0.46	0.436	0.29	0.239	-0.076	0.127	0.354	0.27	0.418	0.104	-0.078	-0.008	0.359	0.275	0.233	0.142	-0.032	-0.165	0.412	0.256	0.23	-0.011	-0.057	0.089	0.025
3	9.841	2.406	3.608	5.139	3.608	7.764	1.422	4.811	2.734	9.076	1.968	2.406	6.123	3.499	6.67	6.889	6.014	7.545	1.422	2.952	0.09	0.235	0.12	0.141	0.53	0.43	0.257	0.177	-0.077	0.15	0.348	0.268	0.293	0.018	-0.115	-0.009	0.353	0.27	0.078	0.042	-0.145	-0.239	0.309	0.153	0.186	0.027	-0.13	0.068	-0.023
3	9.494	2.429	3.643	5.078	3.643	7.728	1.325	4.526	2.87	8.942	1.987	2.539	6.072	3.864	6.182	6.734	6.403	7.949	1.435	2.981	0.08	0.217	0.048	0.094	0.451	0.417	0.28	0.218	-0.083	0.113	0.377	0.285	0.298	0.038	-0.043	0.019	0.322	0.259	0.086	0.058	-0.129	-0.249	0.366	0.217	0.209	0.018	-0.121	0.058	-0.081
3	9.06	2.51	3.384	5.348	3.493	7.859	1.856	5.348	2.838	9.06	2.183	2.51	5.676	3.602	6.113	6.986	6.113	6.658	1.637	2.838	0.111	0.278	0.145	0.155	0.439	0.417	0.279	0.222	-0.12	0.089	0.376	0.295	0.353	0.076	-0.058	0.019	0.371	0.259	0.184	0.109	-0.047	-0.185	0.434	0.268	0.219	0.011	-0.077	0.081	-0.004
3	9.788	2.393	3.48	5.22	3.589	8.266	1.196	4.568	2.828	9.027	1.849	2.61	5.873	3.48	6.743	6.525	6.199	7.613	1.414	2.828	0.127	0.24	0.094	0.13	0.466	0.427	0.274	0.222	-0.129	0.09	0.356	0.289	0.272	0.011	-0.047	0.03	0.187	0.225	0.06	0.036	-0.102	-0.225	0.383	0.216	0.24	0.055	-0.097	0.085	0.05
3	9.551	2.388	3.365	5.21	3.582	7.706	1.411	4.667	2.822	8.9	1.845	2.605	5.861	3.582	6.078	6.946	6.078	7.815	1.302	2.822	0.158	0.259	0.09	0.091	0.558	0.45	0.28	0.204	-0.073	0.094	0.392	0.286	0.329	0.025	0.022	0.07	0.337	0.256	0.261	0.12	-0.177	-0.25	0.417	0.256	0.258	0.095	-0.026	0.118	-0.063
3	9.551	2.388	3.365	5.21	3.582	7.706	1.411	4.667	2.822	8.9	1.845	2.605	5.861	3.582	6.078	6.946	6.078	7.815	1.302	2.822	0.158	0.259	0.09	0.091	0.558	0.45	0.28	0.204	-0.073	0.094	0.392	0.286	0.329	0.025	0.022	0.07	0.337	0.256	0.261	0.12	-0.177	-0.25	0.417	0.256	0.258	0.095	-0.026	0.118	-0.063
3	9.592	2.398	3.706	5.232	3.597	7.957	1.526	4.905	2.725	9.047	1.744	2.398	6.104	3.379	6.649	6.867	6.213	7.521	1.417	2.834	0.127	0.263	0.121	0.168	0.531	0.447	0.25	0.206	-0.102	0.148	0.398	0.305	0.291	0.024	-0.092	0.011	0.307	0.282	0.044	0.012	-0.18	-0.253	0.334	0.168	0.257	0.05	-0.141	0.033	-0.061
3	9.306	2.518	3.394	4.598	3.613	7.773	1.752	5.474	3.065	9.415	1.861	2.518	6.569	3.394	5.802	6.678	6.131	7.882	1.533	2.956	0.273	0.28	0.021	0.033	0.599	0.398	0.344	0.207	-0.134	0.086	0.309	0.227	0.452	0.14	0.037	0.094	0.202	0.138	0.267	0.074	-0.11	-0.129	0.21	0.079	0.147	0.026	-0.131	-0.047	-0.075
3	7.024	2.785	3.996	3.754	5.086	5.086	2.059	6.903	4.481	11.02	1.695	3.996	3.754	2.664	5.207	9.324	5.207	7.629	1.09	4.238	0.245	0.129	0.199	0.063	0.283	0.08	-0.09	-0.093	0.331	0.215	0.204	0.019	0.117	0.027	-0.073	0.129	0.462	0.172	0.2	0.19	-0.122	-0.16	0.126	0.119	0.031	-0.113	-0.025	-0.186	0.114
3	9.731	2.668	4.238	6.121	3.61	8.79	2.197	5.494	2.04	8.162	2.197	3.296	5.964	3.453	7.534	6.749	5.18	6.749	1.57	2.668	-0.226	0.121	0.016	0.027	0.225	0.259	0.288	0.274	-0.329	-0.081	0.335	0.116	0.161	-0.036	-0.339	-0.106	0.241	0.189	0.028	0.019	-0.3	-0.357	0.545	0.449	0.112	0	-0.123	0.107	-0.078
3	9.5	2.402	3.713	5.132	3.604	7.862	1.529	5.132	2.73	9.173	1.966	2.621	6.115	3.385	6.443	6.661	6.006	7.316	1.42	2.839	0.102	0.243	0.063	0.125	0.444	0.398	0.27	0.183	-0.053	0.157	0.36	0.276	0.293	0.022	-0.112	-0.007	0.306	0.261	0.117	0.06	-0.085	-0.2	0.311	0.148	0.208	0.04	-0.092	0.118	-0.042
3	8.457	2.451	3.432	5.515	3.799	6.986	1.471	5.393	2.941	8.212	2.084	2.819	5.515	4.045	6.251	7.476	6.863	6.863	1.961	2.941	0.306	0.328	0.116	0.139	0.682	0.597	0.273	0.218	0.049	0.169	0.266	0.265	0.342	-0.005	0.053	0.053	0.456	0.349	0.102	0.114	-0.18	-0.161	0.391	0.245	0.153	-0.047	-0.276	0.048	0
3	9.416	2.409	3.613	5.365	3.723	7.774	1.642	4.817	2.737	8.978	1.861	2.409	6.022	3.504	6.679	6.898	6.35	7.555	1.423	2.847	0.153	0.272	0.118	0.142	0.547	0.428	0.275	0.208	-0.094	0.126	0.381	0.268	0.289	0.027	-0.139	-0.003	0.306	0.25	0.043	0.01	-0.181	-0.251	0.315	0.141	0.173	0.026	-0.139	0.071	-0.03
3	6.524	2.946	3.893	5.471	4.524	6.208	1.999	7.997	5.471	7.47	2.315	3.367	4.63	3.472	4.945	7.365	5.682	6.524	1.368	3.367	0.368	0.328	0.056	0.155	0.589	0.363	0.348	0.219	-0.176	0.053	0.261	0.233	0.247	0.13	-0.112	0.129	0.254	0.226	0.18	0.079	-0.067	-0.042	0.269	0.265	0.144	0.029	0.001	0.039	-0.175
3	7.861	2.358	4.913	5.896	4.324	6.879	1.769	8.058	5.503	8.451	2.751	3.538	4.324	3.341	5.896	8.451	4.127	5.306	1.572	3.144	0.204	0.343	-0.523	-0.211	0.562	0.137	0.188	0.355	-0.628	-0.222	0.387	0.332	-0.116	-0.234	-0.423	0.071	0.363	0.196	-0.141	-0.099	-0.211	-0.169	0.531	0.505	0.064	0.165	0.18	0.16	-0.114
3	7.861	2.358	4.913	5.896	4.324	6.879	1.769	8.058	5.503	8.451	2.751	3.538	4.324	3.341	5.896	8.451	4.127	5.306	1.572	3.144	0.204	0.343	-0.523	-0.211	0.562	0.137	0.188	0.355	-0.628	-0.222	0.387	0.332	-0.116	-0.234	-0.423	0.071	0.363	0.196	-0.141	-0.099	-0.211	-0.169	0.531	0.505	0.064	0.165	0.18	0.16	-0.114
3	6.646	2.743	4.325	4.431	4.114	7.174	2.11	6.541	4.747	8.862	2.321	3.27	5.38	3.059	6.435	7.068	5.591	6.435	1.688	3.27	0.147	0.196	-0.033	0.14	0.563	0.328	0.324	0.218	-0.029	0.194	0.263	0.18	0.108	-0.064	-0.033	0.097	0.349	0.319	0.115	0.069	-0.104	-0.122	0.42	0.265	0.216	0.077	0.047	0.191	-0.17
3	6.977	2.916	4.79	4.79	3.957	6.04	1.458	7.497	5.311	7.706	2.395	4.165	4.998	4.373	4.894	5.831	5.935	6.56	1.25	3.436	0.292	0.349	0.199	0.179	0.579	0.346	0.274	0.229	-0.06	0.059	0.482	0.195	0.324	0.234	0.042	0.09	0.07	0.217	0.122	0.182	0.006	-0.103	0.222	0.32	0.093	0.098	0.027	0.072	-0.284
3	6.726	3.001	4.76	4.76	3.932	6.002	1.449	7.554	5.174	7.554	2.38	4.036	5.278	4.45	4.967	5.795	6.209	6.726	1.345	3.311	0.272	0.348	0.177	0.166	0.609	0.357	0.314	0.237	-0.085	0.042	0.452	0.186	0.29	0.205	0.04	0.068	0.111	0.226	0.124	0.188	0.004	-0.131	0.2	0.315	0.128	0.144	0.011	0.068	-0.318
3	6.819	3.147	4.826	4.931	3.987	6.085	1.469	7.449	5.141	7.659	2.413	4.092	4.931	4.406	4.931	5.77	5.98	6.4	1.259	3.357	0.264	0.342	0.22	0.183	0.627	0.358	0.303	0.243	-0.077	0.052	0.448	0.182	0.313	0.233	0.061	0.096	0.102	0.209	0.134	0.21	0.008	-0.097	0.213	0.315	0.12	0.139	0.032	0.077	-0.292
3	6.819	3.147	4.826	4.931	3.987	6.085	1.469	7.449	5.141	7.659	2.413	4.092	4.931	4.406	4.931	5.77	5.98	6.4	1.259	3.357	0.264	0.342	0.22	0.183	0.627	0.358	0.303	0.243	-0.077	0.052	0.448	0.182	0.313	0.233	0.061	0.096	0.102	0.209	0.134	0.21	0.008	-0.097	0.213	0.315	0.12	0.139	0.032	0.077	-0.292
3	6.782	2.922	5.008	5.008	3.965	6.052	1.565	7.512	5.113	7.826	2.4	3.965	4.904	4.382	4.904	5.843	6.052	6.365	1.252	3.235	0.261	0.362	0.214	0.184	0.596	0.323	0.292	0.216	-0.072	0.069	0.449	0.218	0.319	0.26	0.063	0.103	0.104	0.238	0.126	0.188	-0.014	-0.137	0.222	0.343	0.1	0.131	0.051	0.081	-0.292
3	6.782	2.922	5.008	5.008	3.965	6.052	1.565	7.512	5.113	7.826	2.4	3.965	4.904	4.382	4.904	5.843	6.052	6.365	1.252	3.235	0.261	0.362	0.214	0.184	0.596	0.323	0.292	0.216	-0.072	0.069	0.449	0.218	0.319	0.26	0.063	0.103	0.104	0.238	0.126	0.188	-0.014	-0.137	0.222	0.343	0.1	0.131	0.051	0.081	-0.292
3	6.869	3.096	4.063	3.87	4.547	6.965	2.032	6.578	4.547	8.803	1.935	2.612	6.675	2.902	5.998	7.836	4.74	6.095	2.032	2.902	0.162	0.223	0.011	0.202	0.617	0.354	0.363	0.227	0.043	0.261	0.135	0.102	0.179	0.027	-0.071	0.043	0.343	0.325	0.161	0.111	0.114	-0.005	0.49	0.348	0.39	0.193	0.164	0.2	-0.066
3	6.752	2.743	4.22	4.431	4.115	7.069	1.899	6.541	4.853	8.862	2.216	3.376	5.064	3.271	6.225	7.28	5.803	6.436	1.794	3.271	0.118	0.159	0.031	0.171	0.56	0.319	0.318	0.231	-0.025	0.203	0.226	0.194	0.158	-0.011	-0.1	0.059	0.309	0.272	0.128	0.08	-0.117	-0.119	0.382	0.257	0.229	0.07	0.114	0.223	-0.117
3	6.75	2.908	4.673	4.777	3.946	6.127	1.558	7.477	5.296	7.685	2.388	4.154	4.985	4.362	4.777	5.815	6.023	6.646	1.246	3.427	0.284	0.348	0.196	0.186	0.624	0.374	0.254	0.231	-0.053	0.027	0.495	0.21	0.329	0.21	0.062	0.112	0.077	0.216	0.1	0.153	0.034	-0.086	0.234	0.316	0.111	0.115	0.035	0.087	-0.266
3	6.536	2.952	3.9	5.376	4.428	6.114	2.108	8.223	5.376	7.485	2.214	3.479	4.533	3.479	4.955	7.274	6.009	6.325	1.37	3.584	0.381	0.342	0.049	0.151	0.584	0.364	0.33	0.198	-0.161	0.059	0.26	0.214	0.28	0.155	-0.115	0.112	0.264	0.234	0.181	0.067	-0.09	-0.075	0.258	0.261	0.152	0.016	-0.006	0.015	-0.135
3	6.555	2.96	3.806	5.498	4.441	6.132	2.009	8.564	5.286	7.401	2.115	3.806	4.546	3.489	5.181	7.084	6.026	6.132	1.374	3.595	0.359	0.331	0.029	0.141	0.546	0.336	0.307	0.169	-0.096	0.107	0.25	0.186	0.264	0.168	-0.101	0.076	0.282	0.226	0.261	0.12	-0.087	-0.1	0.217	0.249	0.148	0.001	-0.077	-0.008	-0.14
3	6.749	2.742	4.218	4.429	4.113	7.065	1.898	6.538	4.851	8.858	2.215	3.375	5.062	3.164	6.327	7.276	5.8	6.433	1.793	3.269	0.102	0.153	0.01	0.154	0.548	0.311	0.315	0.238	-0.01	0.218	0.242	0.209	0.16	0.003	-0.109	0.051	0.31	0.285	0.121	0.073	-0.093	-0.106	0.387	0.268	0.249	0.085	0.117	0.227	-0.124
3	6.441	2.957	3.907	5.385	4.435	6.124	2.006	8.553	5.28	7.497	2.112	3.801	4.54	3.485	5.068	7.18	6.124	6.019	1.373	3.59	0.363	0.32	0.022	0.128	0.548	0.333	0.326	0.203	-0.089	0.111	0.231	0.176	0.285	0.179	-0.097	0.078	0.285	0.235	0.219	0.099	-0.059	-0.085	0.24	0.263	0.142	0.01	-0.034	0.006	-0.158
3	6.754	2.868	4.626	5.644	4.256	6.014	2.22	6.106	5.551	7.587	2.405	4.533	4.256	3.331	5.181	6.939	5.829	7.679	1.11	3.331	0.157	0.084	0.124	0.098	0.412	0.296	0.038	0.049	-0.102	0.163	-0.081	0.071	0.27	0.095	0.129	0.12	-0.136	0.067	0.501	0.449	0.197	0.186	0.332	0.198	-0.01	0.109	0.122	0.274	-0.095
3	7.586	2.529	3.974	5.057	3.793	6.051	2.258	6.593	4.245	6.954	2.619	5.419	4.877	3.974	4.786	7.857	7.044	6.683	0.993	3.612	0.14	0.179	0.049	-0.084	0.409	0.1	0.326	0.37	-0.082	0.045	0.18	0.107	0.196	0.049	0.066	0.11	-0.113	-0.041	0.194	0.18	-0.038	-0.065	0.115	0.119	0.061	0.022	0.092	0.18	-0.001
3	6.851	2.74	4.216	4.427	4.111	7.062	1.897	6.429	4.848	8.748	2.108	3.373	4.954	3.267	6.324	7.378	5.797	6.535	1.792	3.267	0.186	0.184	0.045	0.157	0.573	0.327	0.308	0.217	-0.077	0.182	0.255	0.239	0.142	-0.043	-0.024	0.101	0.26	0.258	0.108	0.074	-0.149	-0.118	0.411	0.285	0.203	0.049	0.124	0.221	-0.1
3	6.851	2.74	4.216	4.427	4.111	7.062	1.897	6.429	4.848	8.748	2.108	3.373	4.954	3.267	6.324	7.378	5.797	6.535	1.792	3.267	0.186	0.184	0.045	0.157	0.573	0.327	0.308	0.217	-0.077	0.182	0.255	0.239	0.142	-0.043	-0.024	0.101	0.26	0.258	0.108	0.074	-0.149	-0.118	0.411	0.285	0.203	0.049	0.124	0.221	-0.1
3	9.702	2.037	2.814	3.978	3.396	9.12	2.716	3.493	2.522	10.963	1.164	2.425	5.918	3.493	9.411	6.5	3.978	6.694	1.358	1.649	0.275	0.251	0.258	0.301	0.265	0.277	0.502	0.406	0.149	0.206	0.247	0.322	0.283	0.143	0.157	0.25	0.353	0.221	0.233	0.147	-0.024	0.041	0.266	0.195	0.381	0.329	-0.052	0.128	-0.146
3	5.533	3.121	4.824	5.392	4.115	6.243	2.412	7.662	4.966	7.804	1.561	3.263	5.25	3.121	6.243	8.229	4.824	7.378	1.419	3.121	0.178	0.132	-0.283	-0.17	0.669	0.476	0.323	0.114	-0.021	0.188	0.061	0.111	0.158	-0.124	-0.111	0.109	0.275	0.285	0.256	0.139	-0.058	-0.231	0.421	0.303	0.438	0.273	0.078	0.263	-0.093
3	6.803	3.247	3.865	5.875	4.793	6.185	1.855	8.195	4.484	6.803	1.546	4.484	4.793	3.402	5.566	6.494	6.03	6.185	1.701	3.556	0.393	0.23	-0.184	-0.105	0.572	0.407	0.358	0.242	-0.083	0.064	0.244	0.27	0.308	0.097	-0.07	0.203	0.482	0.33	0.158	0.072	-0.223	-0.183	0.494	0.36	0.327	0.186	-0.011	-0.021	-0.151
3	6.722	2.897	4.636	4.52	4.288	7.417	1.97	6.606	4.404	8.808	1.97	3.129	5.215	3.129	6.606	7.417	5.215	6.49	1.97	3.013	0.151	0.132	-0.071	0.114	0.684	0.38	0.278	0.188	-0.049	0.224	0.191	0.159	0.183	-0.036	-0.061	0.046	0.346	0.331	0.049	0.032	-0.118	-0.154	0.522	0.363	0.303	0.126	0.129	0.214	-0.161
3	6.751	2.908	4.674	4.777	3.947	6.128	1.454	7.478	5.297	7.685	2.389	4.258	5.089	4.362	4.777	5.712	6.024	6.647	1.246	3.427	0.287	0.35	0.199	0.186	0.62	0.368	0.254	0.233	-0.053	0.027	0.494	0.208	0.329	0.212	0.062	0.114	0.077	0.217	0.098	0.154	0.03	-0.087	0.228	0.312	0.106	0.113	0.035	0.086	-0.263
3	6.62	2.999	4.758	4.654	3.93	6.206	1.448	7.55	5.172	7.55	2.379	4.034	5.378	4.344	5.068	5.689	6.206	6.723	1.345	3.31	0.275	0.348	0.163	0.156	0.617	0.359	0.317	0.246	-0.121	0.019	0.42	0.181	0.307	0.229	0.037	0.068	0.092	0.226	0.11	0.179	0.013	-0.124	0.191	0.307	0.157	0.179	0.017	0.079	-0.312
3	6.428	2.95	4.004	5.374	4.531	6.217	1.897	8.324	5.374	7.481	2.213	3.688	4.531	3.583	5.058	7.271	5.795	6.217	1.37	3.372	0.337	0.305	0.029	0.133	0.555	0.333	0.346	0.224	-0.104	0.105	0.242	0.197	0.253	0.154	-0.088	0.096	0.275	0.226	0.222	0.112	-0.041	-0.051	0.252	0.267	0.137	0.025	-0.029	0.031	-0.204
3	6.734	3.051	3.998	5.366	4.419	6.208	1.894	8.523	5.366	7.471	2.315	3.472	4.63	3.472	4.946	7.471	5.366	6.103	1.368	3.367	0.365	0.319	0.037	0.135	0.548	0.337	0.349	0.222	-0.143	0.064	0.266	0.218	0.253	0.134	-0.109	0.103	0.266	0.218	0.192	0.081	-0.095	-0.077	0.283	0.267	0.17	0.046	-0.003	0.029	-0.184
3	6.747	3.057	3.901	5.377	4.322	6.115	2.003	8.75	5.271	7.485	2.214	3.584	4.533	3.479	4.955	7.38	5.693	5.904	1.371	3.584	0.38	0.333	0.029	0.13	0.542	0.337	0.331	0.201	-0.13	0.071	0.265	0.199	0.287	0.159	-0.112	0.085	0.277	0.226	0.193	0.068	-0.118	-0.11	0.272	0.263	0.179	0.032	-0.01	0.005	-0.144
3	6.577	2.675	4.347	4.459	3.79	7.357	1.895	6.577	4.57	9.029	2.341	2.675	5.685	3.233	6.02	7.357	6.02	6.8	1.672	3.344	0.076	0.17	0.099	0.333	0.561	0.338	0.299	0.224	-0.115	0.114	0.324	0.203	0.18	0.057	-0.054	0.115	0.265	0.216	0.044	0.069	-0.125	-0.149	0.334	0.23	0.152	0.012	0.082	0.24	-0.183
3	6.608	2.994	4.749	4.749	3.923	6.091	1.445	7.537	5.162	7.537	2.375	4.027	5.369	4.439	4.852	5.678	6.298	6.711	1.342	3.304	0.264	0.34	0.173	0.168	0.644	0.37	0.29	0.231	-0.075	0.042	0.468	0.196	0.292	0.209	0.062	0.079	0.119	0.229	0.1	0.174	0.025	-0.118	0.208	0.312	0.139	0.149	0.017	0.074	-0.297
3	6.746	2.741	4.427	4.427	4.111	7.062	2.108	6.535	4.743	8.854	2.319	3.268	5.271	3.057	6.325	7.168	5.587	6.43	1.687	3.268	0.126	0.168	-0.005	0.16	0.552	0.3	0.352	0.249	-0.04	0.191	0.243	0.174	0.114	-0.064	-0.09	0.067	0.357	0.317	0.132	0.076	-0.094	-0.118	0.408	0.262	0.226	0.077	0.076	0.21	-0.155
3	5.236	5.236	3.2	3.491	4.654	5.527	0.873	9.599	4.363	6.981	2.909	2.327	5.818	4.072	4.072	4.654	7.272	6.108	1.745	3.781	0.699	0.306	0.447	0.409	1.049	0.706	0.6	0.168	0.71	0.333	0.36	-0.012	0.725	0.48	0.36	0.034	0.468	0.326	0.625	0.528	0.293	-0.058	0.257	0.181	0.231	-0.185	-0.453	-0.331	-0.163
3	6.869	2.914	4.787	4.787	3.955	6.036	1.457	7.389	5.308	7.701	2.394	4.059	5.099	4.371	4.891	5.932	5.932	6.661	1.249	3.434	0.297	0.349	0.193	0.179	0.579	0.346	0.28	0.231	-0.07	0.058	0.485	0.197	0.33	0.234	0.039	0.093	0.07	0.215	0.132	0.182	0	-0.104	0.223	0.328	0.106	0.102	0.03	0.073	-0.282
3	6.532	2.95	3.898	5.373	4.425	6.11	2.107	8.323	5.267	7.48	2.212	3.477	4.53	3.477	5.057	7.269	6.005	6.216	1.37	3.582	0.385	0.341	0.032	0.15	0.588	0.364	0.34	0.198	-0.166	0.059	0.267	0.215	0.284	0.156	-0.117	0.113	0.291	0.233	0.177	0.067	-0.09	-0.075	0.267	0.261	0.152	0.018	-0.018	0.016	-0.128
3	6.64	3.139	5.191	3.863	3.139	6.277	1.569	6.277	4.587	7.605	1.932	3.863	4.587	2.897	5.312	7.364	6.76	8.209	1.328	3.742	0.365	0.049	0.258	0.275	0.663	0.197	0.501	0.265	-0.177	0.073	0.044	0.001	0.373	0.157	-0.074	0.158	-0.147	0.013	0.311	0.241	0.07	-0.176	0.307	0.303	0.229	0.188	0.274	0.205	-0.011
3	6.695	2.884	4.017	5.356	4.429	5.974	2.06	9.064	5.459	7.725	2.06	3.914	4.223	3.296	4.944	6.489	6.077	5.871	1.339	3.296	0.398	0.356	0.087	0.143	0.581	0.327	0.332	0.235	-0.116	0.074	0.244	0.208	0.212	0.109	-0.095	0.089	0.232	0.203	0.162	0.08	-0.111	-0.063	0.204	0.226	0.151	0.072	0.063	0.076	-0.091
3	6.768	2.915	4.789	4.893	4.061	6.039	1.458	7.288	5.414	8.642	2.499	3.748	5.206	3.748	4.685	6.143	6.039	6.663	1.354	3.332	0.274	0.4	0.087	0.095	0.603	0.357	0.291	0.245	-0.141	-0.019	0.487	0.287	0.212	0.095	-0.024	0.053	0.173	0.219	0.11	0.143	-0.048	-0.12	0.254	0.289	0.127	0.13	0.056	0.073	-0.28
3	6.451	2.961	4.336	4.442	4.547	6.98	2.115	6.768	4.653	8.778	2.115	3.173	5.182	3.49	6.451	7.191	5.817	6.663	1.481	3.067	0.167	0.197	0.068	0.177	0.619	0.364	0.279	0.187	-0.054	0.187	0.314	0.235	0.132	-0.028	-0.113	0.066	0.359	0.289	0.186	0.102	-0.124	-0.206	0.227	0.175	0.167	0.026	0.07	0.201	-0.179
3	6.507	2.789	4.751	4.855	3.925	6.197	1.343	7.437	5.474	7.953	2.169	3.822	5.371	4.235	4.441	6.094	6.404	6.507	1.343	3.512	0.264	0.368	0.143	0.136	0.608	0.348	0.328	0.232	-0.034	0.061	0.419	0.187	0.25	0.133	0.019	0.089	0.124	0.234	0.143	0.168	0.025	-0.104	0.269	0.318	0.17	0.161	0.006	0.058	-0.306
3	6.656	2.958	4.12	5.177	4.437	6.128	2.007	8.346	5.177	7.501	2.113	3.803	4.649	3.486	4.965	7.184	6.022	6.233	1.373	3.592	0.349	0.326	0.045	0.116	0.57	0.32	0.35	0.211	-0.159	0.044	0.268	0.22	0.241	0.142	-0.132	0.094	0.248	0.21	0.173	0.062	-0.074	-0.08	0.237	0.238	0.166	0.028	0.007	0.017	-0.143
3	5.405	2.522	4.504	4.955	4.324	5.766	3.513	7.207	5.045	6.757	2.342	5.045	4.144	5.315	3.964	6.757	5.045	6.757	1.081	4.234	0.415	0.317	0.236	-0.096	0.504	0.209	0.248	0.255	-0.042	0.094	0.178	0.128	0.27	0.068	0.296	0.139	0.027	0.025	0.367	0.172	0.37	0.192	0.223	0.2	0.261	0.123	-0.11	0.051	0.075
3	6.665	2.962	3.914	5.29	4.655	6.136	2.01	7.934	5.184	7.617	2.327	4.02	4.549	3.491	4.972	7.088	6.03	6.347	1.375	3.491	0.363	0.325	0.058	0.143	0.588	0.351	0.285	0.188	-0.161	0.033	0.26	0.21	0.267	0.156	-0.093	0.084	0.3	0.24	0.141	0.058	-0.061	-0.07	0.246	0.227	0.148	0.02	0.012	-0.003	-0.136
3	6.357	2.805	3.926	6.077	4.3	5.609	2.337	5.796	5.235	7.853	2.711	4.861	4.02	3.646	4.394	7.946	5.89	7.385	1.215	3.459	0.177	0.145	0.205	0.096	0.543	0.202	0.041	0.117	0.054	0.124	0.165	0.169	0.215	0.017	0.248	0.161	-0.091	0.082	0.298	0.298	0.079	-0.013	0.161	0.219	0.104	0.095	0.131	0.095	0.011
3	6.85	2.845	4.216	4.426	4.11	6.956	1.897	6.429	4.848	8.747	2.108	3.372	4.953	3.267	6.323	7.377	5.796	6.534	1.792	3.267	0.184	0.189	0.044	0.16	0.573	0.328	0.306	0.224	-0.078	0.185	0.252	0.243	0.14	-0.039	-0.024	0.098	0.258	0.261	0.109	0.074	-0.15	-0.115	0.411	0.284	0.201	0.053	0.123	0.222	-0.099
3	6.656	2.747	4.332	4.438	4.121	7.29	2.113	6.656	4.755	8.875	2.324	3.275	5.388	3.064	6.445	6.973	5.494	6.445	1.691	3.275	0.159	0.198	-0.024	0.144	0.552	0.321	0.317	0.223	-0.038	0.193	0.284	0.19	0.098	-0.071	-0.063	0.09	0.349	0.322	0.114	0.07	-0.096	-0.121	0.401	0.253	0.222	0.08	0.049	0.193	-0.176
3	6.537	2.742	4.323	4.429	4.112	7.17	2.109	6.537	4.745	8.857	2.32	3.269	5.378	2.952	6.537	7.065	5.589	6.537	1.687	3.269	0.134	0.194	-0.05	0.125	0.551	0.321	0.32	0.22	-0.007	0.214	0.281	0.198	0.115	-0.046	-0.043	0.09	0.351	0.334	0.098	0.052	-0.08	-0.114	0.427	0.273	0.234	0.092	0.049	0.19	-0.175
3	6.525	2.947	3.894	5.473	4.526	6.21	2	7.999	5.473	7.472	2.315	3.473	4.736	3.473	4.947	7.262	5.683	6.525	1.368	3.263	0.375	0.332	0.055	0.165	0.596	0.367	0.341	0.216	-0.186	0.044	0.247	0.222	0.268	0.155	-0.117	0.126	0.239	0.212	0.172	0.069	-0.064	-0.03	0.264	0.252	0.158	0.044	-0.001	0.027	-0.162
3	6.534	2.846	4.743	4.637	3.9	6.534	1.265	7.904	4.848	8.431	2.951	4.005	4.637	3.478	4.953	6.745	6.113	6.534	1.37	3.373	0.295	0.362	0.1	0.065	0.439	0.269	0.278	0.203	-0.141	-0.049	0.297	0.151	0.427	0.191	0.025	0.102	0.074	0.134	0.078	0.018	0.047	-0.09	0.24	0.263	0.169	0.126	0.04	0.043	-0.158
3	6.538	2.952	3.796	5.378	4.429	6.116	2.214	8.436	5.378	7.487	2.109	3.48	4.534	3.48	4.956	7.17	6.116	6.221	1.371	3.585	0.383	0.332	0.03	0.145	0.562	0.358	0.328	0.204	-0.165	0.062	0.246	0.2	0.29	0.136	-0.112	0.115	0.268	0.238	0.202	0.087	-0.076	-0.07	0.25	0.251	0.168	0.023	0.007	0.028	-0.136
3	6.539	2.953	3.903	5.379	4.43	6.117	2.004	8.543	5.379	7.489	2.109	3.586	4.535	3.481	4.957	7.278	5.906	6.223	1.371	3.586	0.37	0.345	0.031	0.14	0.563	0.356	0.321	0.195	-0.146	0.064	0.275	0.228	0.276	0.153	-0.089	0.124	0.257	0.224	0.181	0.06	-0.086	-0.078	0.242	0.25	0.179	0.024	-0.019	0.004	-0.144
3	6.533	2.95	3.899	5.374	4.425	6.111	2.002	8.429	5.374	7.481	2.107	3.582	4.425	3.477	4.952	7.376	6.006	6.217	1.37	3.582	0.375	0.343	0.034	0.147	0.575	0.361	0.327	0.196	-0.156	0.061	0.268	0.221	0.282	0.155	-0.098	0.122	0.26	0.229	0.182	0.063	-0.085	-0.076	0.25	0.256	0.165	0.02	-0.009	0.01	-0.133
3	6.976	2.915	4.789	4.789	4.061	6.039	1.458	7.496	5.31	7.809	2.395	4.165	4.998	4.373	4.893	5.831	5.935	6.559	1.145	3.332	0.274	0.345	0.205	0.175	0.585	0.355	0.281	0.23	-0.063	0.056	0.467	0.209	0.323	0.235	0.042	0.084	0.061	0.226	0.122	0.185	0.01	-0.094	0.228	0.316	0.083	0.105	0.022	0.08	-0.277
3	7.023	2.726	4.403	5.032	4.298	6.499	1.782	7.233	3.983	8.177	2.516	3.25	5.661	3.459	5.87	7.338	5.661	7.023	1.363	3.355	0.314	0.224	0.064	0.166	0.557	0.367	0.246	0.112	-0.134	-0.049	0.253	0.18	0.286	0.176	-0.104	-0.017	0.16	0.217	-0.034	0.014	-0.098	-0.141	0.261	0.234	0.236	0.107	0.064	0.001	-0.216
3	7.46	2.194	3.803	5.339	3.291	5.632	3.511	6.07	4.169	6.729	2.121	4.827	4.9	4.973	5.412	7.387	6.217	6.07	1.097	3.364	0.3	0.227	0.113	-0.092	0.53	0.195	0.389	0.366	0.115	0.208	0.251	0.198	0.206	0.046	0.112	0.171	-0.144	-0.112	0.278	0.223	0.043	0.077	0.162	0.15	0.148	0.13	0.1	0.127	0.11
3	7.23	2.41	4.594	4.82	3.239	6.477	3.163	5.875	3.992	7.08	2.184	4.82	4.896	4.444	5.272	7.833	5.649	6.402	1.054	3.389	0.162	0.146	0.248	0.067	0.48	0.218	0.362	0.411	-0.014	0.19	0.201	0.198	0.246	0.087	0.094	0.189	-0.082	-0.021	0.297	0.265	-0.045	-0.069	0.153	0.158	0.13	0.065	0.177	0.238	-0.023
3	6.338	3.063	3.908	5.493	4.331	6.126	2.007	8.556	5.281	7.605	2.218	3.591	4.542	3.486	5.07	7.288	6.126	5.915	1.373	3.591	0.368	0.327	0.015	0.137	0.556	0.328	0.339	0.212	-0.178	0.043	0.246	0.214	0.265	0.158	-0.119	0.116	0.235	0.217	0.173	0.065	-0.096	-0.09	0.263	0.272	0.158	0.043	-0.013	0.004	-0.155
3	6.525	3.052	3.999	5.367	4.42	6.209	1.894	8.104	5.367	7.578	2.21	3.578	4.631	3.473	4.946	7.367	5.683	6.42	1.368	3.368	0.365	0.312	0.041	0.132	0.578	0.34	0.332	0.222	-0.171	0.062	0.251	0.218	0.243	0.136	-0.114	0.107	0.245	0.224	0.182	0.084	-0.088	-0.077	0.279	0.27	0.158	0.044	-0.005	0.038	-0.191
3	6.715	2.996	4.752	4.752	3.926	6.095	1.446	7.542	5.165	7.645	2.479	4.029	5.269	4.442	4.856	5.682	6.199	6.612	1.343	3.306	0.261	0.338	0.178	0.17	0.639	0.369	0.287	0.234	-0.067	0.045	0.467	0.192	0.292	0.209	0.05	0.074	0.114	0.228	0.103	0.176	0.032	-0.115	0.198	0.303	0.131	0.143	0.017	0.075	-0.305
3	6.858	2.909	4.78	4.78	3.949	6.131	1.455	7.378	5.403	7.689	2.494	4.156	4.988	4.364	4.676	5.819	6.027	6.546	1.247	3.429	0.29	0.345	0.205	0.181	0.6	0.36	0.247	0.22	-0.046	0.059	0.489	0.205	0.31	0.237	0.054	0.101	0.078	0.228	0.081	0.169	0.015	-0.088	0.219	0.321	0.123	0.105	0.016	0.077	-0.237
3	6.551	2.232	4.464	4.967	3.168	4.895	4.104	5.759	3.816	7.055	2.088	4.751	4.176	7.559	4.895	6.623	5.183	6.479	1.008	3.6	0.303	0.212	0.235	0.002	0.505	0.189	0.423	0.288	0.215	0.107	0.302	0.215	0.293	-0.054	0.279	0.245	0.082	0.08	0.264	0.162	0.171	0.062	0.178	0.011	0.393	0.161	0.179	0.105	0.14
3	8.598	2.24	3.974	5.347	3.324	4.985	3.902	6.069	3.757	6.719	2.24	4.841	4.769	5.636	5.058	6.647	5.708	6.214	0.939	3.613	0.21	0.165	0.221	-0.017	0.449	0.121	0.301	0.292	0.141	0.12	0.343	0.209	0.412	0.136	0.245	0.239	0.014	0.068	0.281	0.201	0.042	-0.005	0.112	0.013	0.253	0.131	0.021	0.047	0.219
3	7.537	2.049	4.024	5.415	3.439	5.195	4.024	5.781	4.024	6.878	2.634	3.878	4.537	5.634	5.415	7.098	5.122	6.439	1.244	3.146	0.145	0.1	0.233	-0.009	0.547	0.191	0.373	0.375	0.133	0.199	0.3	0.218	0.287	0.084	0.311	0.269	-0.044	0.039	0.485	0.364	0.095	0.142	0.178	0.104	0.218	0.195	0.223	0.152	0.029
3	7.262	2.347	4.254	4.841	3.154	6.015	3.301	5.721	4.108	6.968	2.347	4.841	4.621	4.988	5.355	8.215	6.015	6.088	1.027	3.301	0.226	0.17	0.223	0.004	0.489	0.219	0.308	0.338	-0.045	0.153	0.117	0.116	0.325	0.168	0.144	0.158	-0.035	-0.012	0.297	0.212	0.056	-0.006	0.179	0.141	0.089	0.033	0.13	0.211	-0.026
3	7.865	2.247	3.932	5.126	3.371	4.775	3.792	5.407	3.862	7.022	2.247	4.564	4.424	6.46	4.986	6.882	6.39	7.022	0.913	3.23	0.268	0.166	0.203	0.007	0.498	0.114	0.367	0.371	0.194	0.157	0.286	0.21	0.246	0.023	0.235	0.256	-0.053	0.025	0.259	0.232	0.066	0.05	0.102	0.075	0.264	0.114	0.101	0.104	0.15
3	7.86	2.746	3.693	4.735	3.977	6.629	2.273	5.966	4.356	6.818	2.652	4.83	4.64	4.167	4.451	7.671	6.534	8.049	1.136	3.788	0.106	0.082	0.075	-0.073	0.369	0.094	0.293	0.358	-0.032	0.02	0.314	0.199	0.212	0.006	0.108	0.099	-0.007	0.095	0.342	0.299	-0.045	-0.025	0.109	0.092	0.28	0.124	0.061	0.102	-0.036
3	6.791	2.312	4.118	4.84	3.179	6.213	3.468	5.707	4.046	6.791	2.095	4.624	4.551	5.707	5.057	8.742	5.996	5.852	1.011	3.251	0.266	0.18	0.232	0.047	0.484	0.212	0.35	0.367	-0.014	0.162	0.186	0.143	0.273	0.119	0.173	0.204	-0.086	-0.027	0.302	0.242	0.002	-0.026	0.167	0.17	0.113	0.062	0.193	0.241	-0.055
3	6.634	2.949	3.896	5.265	4.423	6.213	2.106	8.53	5.371	7.372	2.211	3.581	4.528	3.475	4.95	7.161	6.003	6.003	1.369	3.581	0.387	0.349	0.036	0.135	0.593	0.378	0.338	0.219	-0.168	0.055	0.25	0.192	0.254	0.123	-0.113	0.069	0.295	0.253	0.189	0.071	-0.06	-0.073	0.279	0.268	0.201	0.046	-0.017	-0.004	-0.109
3	6.769	2.75	4.23	4.442	4.125	6.874	2.221	6.24	4.865	8.778	2.221	3.173	5.394	3.067	6.24	7.403	5.605	6.98	1.798	3.279	0.125	0.195	-0.059	0.123	0.547	0.322	0.324	0.247	-0.039	0.175	0.258	0.199	0.083	-0.081	-0.034	0.111	0.35	0.3	0.132	0.086	-0.117	-0.13	0.412	0.269	0.185	0.07	0.058	0.184	-0.192
3	7.376	2.045	4.017	5.404	3.432	5.258	4.09	5.769	4.09	6.938	2.556	3.944	4.674	5.477	5.404	7.084	5.039	6.427	1.241	3.14	0.135	0.108	0.243	0	0.536	0.211	0.386	0.388	0.095	0.185	0.323	0.239	0.274	0.092	0.328	0.285	-0.068	0.017	0.48	0.393	0.088	0.132	0.166	0.105	0.211	0.188	0.245	0.174	0.069
3	8.001	2.836	5.267	4.659	3.747	6.482	1.317	6.077	4.254	6.988	1.924	2.836	3.95	3.038	4.963	8.406	6.279	8.508	1.418	3.241	0.509	0.446	0.23	0.115	0.362	0.304	0.157	0.155	-0.032	0.229	0.253	0.198	0.145	0.079	0.17	0.178	0.161	0.222	-0.108	-0.032	-0.15	-0.157	0.369	0.374	0.496	0.357	0.057	-0.014	0.08
3	6.606	3.061	4.028	6.848	4.431	5.398	1.611	6.364	4.834	6.525	2.336	3.625	5.075	3.545	4.592	8.298	6.284	6.525	0.886	2.9	0.324	0.362	0.327	0.471	0.132	0.208	0.2	0.324	-0.074	0.164	0.243	0.344	0.296	0.203	0.165	0.275	-0.005	0.092	0.326	0.271	0.013	0.046	0.324	0.444	0.123	0.171	0.054	0.216	0.05
3	6.805	2.677	4.351	4.462	3.793	7.363	1.897	6.805	4.462	9.036	2.454	2.901	5.69	3.235	6.247	7.028	5.69	6.694	1.562	3.347	0.105	0.195	0.105	0.312	0.591	0.383	0.29	0.177	-0.119	0.117	0.343	0.201	0.147	0.019	0.005	0.132	0.257	0.234	0.049	0.048	-0.112	-0.146	0.381	0.251	0.163	0.009	0.056	0.215	-0.199
3	6.857	3.487	5.114	4.881	4.3	6.508	1.395	7.671	4.881	7.671	2.208	3.835	4.881	4.649	4.998	5.462	5.811	6.625	1.395	3.138	0.234	0.307	0.067	0.124	0.703	0.373	0.222	0.175	-0.061	0.025	0.436	0.128	0.325	0.202	0.045	0.04	0.134	0.233	0.181	0.22	0.045	-0.121	0.312	0.361	0.162	0.181	0.011	0.056	-0.352
3	8.406	2.477	3.716	4.778	3.539	6.194	2.212	6.459	4.336	6.902	2.477	5.309	5.132	3.893	4.336	7.786	7.521	6.99	0.973	3.451	0.097	0.108	0.043	-0.062	0.41	0.117	0.409	0.375	-0.066	0.048	0.155	0.111	0.191	-0.001	0.092	0.107	-0.128	-0.037	0.271	0.217	0.016	-0.045	0.149	0.145	0.084	0.032	0.082	0.145	-0.005
3	7.779	2.3	4.397	4.735	3.044	6.088	3.112	6.088	4.194	7.441	2.638	4.938	4.87	4.329	4.938	7.847	6.426	6.291	1.015	3.247	0.16	0.122	0.204	0.012	0.468	0.148	0.318	0.304	-0.011	0.125	0.135	0.122	0.308	0.113	0.059	0.096	-0.111	-0.05	0.233	0.15	0.062	-0.011	0.055	0.031	0.121	0.088	0.163	0.198	0
3	7.171	2.441	4.272	4.882	3.356	5.874	3.204	5.874	4.043	7.171	2.517	5.187	4.653	4.348	5.34	7.857	6.255	6.255	1.068	3.433	0.2	0.138	0.192	-0.013	0.538	0.22	0.289	0.314	-0.006	0.16	0.148	0.136	0.312	0.122	0.073	0.126	-0.063	-0.02	0.3	0.22	0.003	-0.051	0.135	0.1	0.056	0.017	0.194	0.227	-0.024
3	6.727	3.001	4.761	4.761	4.036	6.003	1.449	7.555	5.175	7.555	2.38	4.036	5.278	4.45	4.968	5.796	6.21	6.727	1.345	3.208	0.255	0.346	0.183	0.166	0.616	0.357	0.321	0.238	-0.089	0.041	0.441	0.184	0.289	0.205	0.04	0.067	0.105	0.226	0.125	0.188	0.012	-0.13	0.206	0.315	0.118	0.144	0.007	0.067	-0.309
3	6.445	2.959	4.015	5.389	4.438	6.128	1.902	8.453	5.283	7.502	2.113	3.698	4.543	3.487	5.072	7.502	6.023	6.128	1.374	3.487	0.347	0.309	0.017	0.127	0.516	0.3	0.322	0.209	-0.08	0.117	0.235	0.199	0.265	0.162	-0.103	0.075	0.271	0.228	0.232	0.096	-0.075	-0.1	0.271	0.289	0.14	0.03	-0.01	0.03	-0.164
3	6.896	1.63	4.89	5.767	3.009	7.522	1.881	5.015	4.263	9.278	2.507	3.26	5.391	4.137	5.767	9.654	5.14	6.394	1.003	3.761	0.151	0.262	0.22	0.277	0.165	0.024	0.287	0.424	-0.629	-0.324	0.445	0.346	-0.101	-0.087	-0.015	0.211	-0.024	0.055	-0.078	0.222	-0.135	-0.171	0.213	0.386	-0.083	0.124	0.338	0.382	-0.336
3	6.734	2.841	3.998	5.366	4.525	6.208	1.894	8.207	5.261	7.681	1.999	3.893	4.314	3.472	5.051	7.05	5.998	6.103	1.368	3.367	0.349	0.323	0.063	0.135	0.591	0.37	0.359	0.246	-0.214	0.032	0.296	0.277	0.238	0.139	-0.077	0.141	0.253	0.2	0.177	0.059	-0.086	-0.03	0.21	0.235	0.15	0.044	0.065	0.075	-0.158
3	6.645	2.742	4.325	4.43	4.219	7.173	2.11	6.54	4.747	8.755	2.321	3.27	5.379	3.059	6.434	7.067	5.59	6.434	1.688	3.27	0.149	0.199	-0.033	0.14	0.565	0.331	0.324	0.22	-0.028	0.195	0.261	0.176	0.109	-0.061	-0.032	0.101	0.349	0.322	0.116	0.071	-0.103	-0.123	0.422	0.269	0.217	0.076	0.044	0.184	-0.171
3	6.558	3.067	3.914	5.395	4.443	6.029	2.116	8.356	5.395	7.51	2.221	3.491	4.548	3.491	4.866	7.299	6.029	6.347	1.375	3.596	0.373	0.326	0.09	0.173	0.603	0.36	0.31	0.177	-0.168	0.035	0.269	0.226	0.274	0.13	-0.153	0.09	0.281	0.237	0.159	0.054	-0.057	-0.063	0.261	0.245	0.132	0.004	0.013	0.02	-0.125
3	6.322	2.786	4.393	4.5	4.286	7.286	1.929	6.322	4.822	8.894	2.143	3.107	5.465	3.107	6.322	7.394	5.465	6.536	1.822	3.107	0.099	0.158	-0.029	0.159	0.574	0.307	0.372	0.278	-0.01	0.183	0.235	0.188	0.121	-0.05	-0.107	0.069	0.356	0.296	0.124	0.093	-0.091	-0.111	0.401	0.259	0.221	0.088	0.063	0.22	-0.161
3	6.591	3.687	4.915	5.586	5.921	6.032	1.452	6.814	5.139	6.703	1.899	4.469	3.91	3.24	4.245	7.038	6.703	8.043	1.229	4.022	0.239	0.213	0.284	0.122	0.599	0.258	0.264	0.242	-0.359	-0.076	0.214	0.227	0.181	0.048	0.098	0.169	-0.063	-0.086	0.45	0.406	-0.165	-0.194	0.114	0.334	0.06	0.159	-0.242	0.002	-0.23
3	7.441	3.083	4.464	6.165	5.102	5.634	2.551	5.953	3.295	9.567	2.232	3.72	5.102	2.87	4.252	6.803	6.697	6.803	1.488	4.358	0.114	-0.018	0.112	-0.033	0.352	0.096	0.301	0.217	0.17	0.069	0.121	-0.07	0.089	-0.009	0.377	0.246	0.136	0.023	0.218	0.074	0.212	0.029	0.186	-0.006	0.029	-0.108	0.204	0.027	-0.046
3	6.92	2.858	4.889	6.243	3.987	6.469	1.655	6.92	5.942	7.672	2.332	3.761	3.911	3.686	3.987	6.393	6.393	5.792	0.978	4.062	0.369	0.389	0.149	0.068	0.398	0.31	0.076	0.087	0.103	0.262	0.088	0.149	0.162	0.142	0.133	0.152	0.273	0.366	0.139	0.164	0.07	0.186	0.362	0.338	0.062	-0.016	0.078	0.113	-0.02
3	6.931	3.249	5.09	4.981	5.198	6.389	1.083	6.822	4.332	7.689	2.599	3.79	4.332	3.898	4.332	7.797	7.58	7.364	1.516	3.898	0.43	0.284	0.125	-0.041	0.447	0.289	0.29	0.153	0.044	0.101	0.262	0.124	0.144	0.061	0.171	0.132	0.144	0.162	0.146	-0.036	-0.146	-0.118	0.264	0.114	0.081	-0.033	-0.23	-0.204	-0.184
3	6.619	2.942	4.203	5.253	4.518	6.199	1.786	8.405	5.464	7.355	2.206	3.362	4.518	3.572	5.148	7.355	5.569	6.199	1.366	3.362	0.35	0.335	0.043	0.148	0.563	0.371	0.34	0.212	-0.084	0.125	0.259	0.245	0.199	0.109	-0.085	0.136	0.247	0.202	0.269	0.136	-0.049	-0.024	0.254	0.251	0.151	0.058	-0.015	0.03	-0.194
3	6.633	2.948	4.106	5.264	4.422	6.107	1.895	8.634	5.37	7.37	2.106	3.474	4.527	3.474	5.159	7.265	5.896	6.001	1.369	3.58	0.375	0.35	0.036	0.143	0.556	0.371	0.321	0.191	-0.069	0.131	0.248	0.225	0.231	0.134	-0.094	0.118	0.258	0.21	0.266	0.123	-0.067	-0.057	0.242	0.247	0.156	0.044	-0.021	0.006	-0.148
3	7.014	2.976	4.888	4.888	3.932	6.164	1.382	7.439	4.782	7.226	2.444	4.038	4.995	4.57	4.995	5.951	6.164	6.27	1.275	3.294	0.277	0.337	0.221	0.223	0.62	0.344	0.358	0.292	-0.044	0.053	0.437	0.183	0.316	0.226	0.119	0.123	0.109	0.218	0.093	0.175	0.014	-0.102	0.225	0.324	0.113	0.124	0.028	0.096	-0.279
3	6.579	2.759	4.351	4.457	4.138	7.428	2.122	6.367	4.775	9.126	2.228	3.183	5.306	3.077	6.579	7.534	5.624	6.367	1.592	3.183	0.135	0.158	-0.094	0.11	0.508	0.268	0.414	0.267	-0.025	0.185	0.197	0.179	0.1	-0.055	-0.075	0.07	0.312	0.268	0.102	0.094	-0.158	-0.155	0.392	0.238	0.178	0.038	0.05	0.205	-0.18
3	5.417	3.201	2.832	6.156	4.432	5.294	2.093	7.88	5.417	8.126	1.97	3.817	4.925	3.694	5.417	7.387	5.787	5.787	1.477	3.201	0.535	0.454	0.207	0.253	0.466	0.447	0.347	0.24	0.016	0.07	0.279	0.219	0.357	0.168	-0.005	0.138	0.326	0.293	0.205	0.139	-0.211	-0.11	0.443	0.372	0.351	0.122	-0.113	0.033	-0.118
3	6.87	2.914	4.788	4.788	3.955	6.037	1.457	7.494	5.308	7.702	2.394	4.163	5.1	4.372	4.892	5.829	5.933	6.557	1.249	3.435	0.292	0.35	0.192	0.177	0.58	0.348	0.281	0.231	-0.066	0.056	0.48	0.195	0.328	0.235	0.045	0.093	0.068	0.215	0.123	0.183	0.007	-0.104	0.232	0.325	0.099	0.102	0.027	0.074	-0.282
3	6.102	2.63	4.103	4.208	3.472	6.312	2.209	6.733	4.629	8.627	2.315	3.261	4.84	3.367	5.786	9.679	5.471	7.575	1.473	3.367	0.173	0.134	0.053	0.089	0.485	0.374	0.316	0.148	-0.035	0.102	0.191	0.221	0.114	-0.136	-0.004	0.133	0.277	0.309	0.145	0.007	-0.262	-0.283	0.417	0.337	0.249	0.167	0.142	0.14	-0.229
3	7.07	3.06	3.904	5.381	4.326	6.12	2.005	8.441	5.276	7.492	2.11	3.693	4.432	3.482	4.959	7.281	5.803	6.015	1.372	3.588	0.364	0.326	0.022	0.132	0.55	0.338	0.336	0.211	-0.152	0.063	0.243	0.19	0.268	0.151	-0.127	0.079	0.27	0.234	0.194	0.067	-0.118	-0.106	0.261	0.267	0.171	0.024	-0.009	0.012	-0.137
3	6.539	2.742	4.324	4.429	4.219	7.171	2.004	6.328	4.851	8.859	2.109	3.164	5.379	3.164	6.222	7.277	5.8	6.539	1.793	3.269	0.119	0.164	-0.037	0.157	0.537	0.29	0.342	0.26	-0.015	0.187	0.234	0.178	0.14	-0.033	-0.092	0.071	0.359	0.298	0.115	0.09	-0.118	-0.125	0.379	0.24	0.214	0.081	0.075	0.217	-0.136
3	6.327	3.663	4.551	4.662	4.995	5.55	1.776	6.66	4.884	8.991	2.442	4.44	3.996	3.33	4.884	7.548	5.883	7.104	1.443	4.44	0.221	0.112	0.06	-0.127	0.387	0.117	0.221	0.104	0.139	0.246	0.197	0.128	0.275	0.18	0.024	0.125	0.128	0.06	-0.007	0.109	0.082	-0.093	0.103	0.098	0.273	0.29	0.016	-0.059	-0.336
3	6.318	3.658	4.433	4.766	5.098	5.542	1.663	6.539	4.988	9.31	2.328	4.544	3.99	3.436	4.766	7.537	5.985	6.983	1.441	4.101	0.236	0.103	0.054	-0.112	0.405	0.131	0.215	0.112	0.15	0.23	0.211	0.127	0.282	0.17	0.025	0.112	0.172	0.083	0.009	0.117	0.071	-0.1	0.129	0.096	0.254	0.278	0.011	-0.033	-0.328
3	6.634	3.649	4.755	4.644	5.197	5.639	1.548	6.524	4.865	9.177	2.322	4.423	3.759	3.317	4.976	7.629	5.86	6.745	1.437	4.091	0.234	0.118	0.047	-0.119	0.428	0.167	0.214	0.129	0.136	0.23	0.22	0.144	0.271	0.17	0.01	0.085	0.169	0.112	-0.004	0.087	0.05	-0.114	0.092	0.098	0.256	0.254	0.017	-0.022	-0.289
3	6.517	3.645	4.86	4.75	5.191	5.633	1.546	6.517	4.529	9.168	2.32	4.308	3.866	3.314	5.191	7.511	5.854	6.848	1.436	4.087	0.242	0.122	0.034	-0.112	0.443	0.154	0.216	0.115	0.158	0.231	0.24	0.155	0.262	0.188	-0.01	0.09	0.19	0.088	-0.009	0.081	0.042	-0.109	0.075	0.1	0.245	0.263	0.044	-0.027	-0.27
3	6.356	3.68	4.683	4.572	5.464	5.352	1.45	6.69	5.798	9.143	2.007	4.572	4.014	3.568	3.791	8.14	5.798	7.136	1.45	4.237	0.177	0.064	0.239	0.01	0.395	0.12	-0.005	-0.007	0.067	0.243	0.143	0.187	0.424	0.29	-0.071	0.001	0.24	0.075	0.009	0.066	0.094	-0.117	-0.067	-0.048	0.384	0.438	-0.07	-0.133	-0.452
3	6.637	3.65	4.756	4.646	5.199	5.641	1.549	6.526	4.867	9.181	2.102	4.424	3.871	3.318	4.977	7.521	5.973	6.858	1.438	4.093	0.229	0.114	0.042	-0.121	0.431	0.167	0.207	0.125	0.126	0.223	0.213	0.142	0.278	0.173	0.012	0.084	0.166	0.11	-0.002	0.086	0.051	-0.115	0.089	0.098	0.249	0.25	0.015	-0.022	-0.284
3	6.31	3.764	4.76	4.65	5.314	5.757	1.771	6.421	4.871	9.189	2.436	4.096	3.875	3.432	4.76	7.639	5.867	6.974	1.439	3.985	0.254	0.111	0.052	-0.098	0.399	0.129	0.234	0.13	0.18	0.257	0.236	0.178	0.288	0.212	-0.02	0.051	0.176	0.07	0.009	0.095	0.127	-0.107	0.065	0.056	0.257	0.27	0.048	-0.025	-0.288
3	6.632	3.648	4.753	4.642	5.195	5.637	1.547	6.632	4.863	9.174	2.432	4.421	3.758	3.316	4.974	7.627	5.748	6.632	1.437	4.09	0.238	0.121	0.056	-0.115	0.429	0.167	0.212	0.128	0.134	0.23	0.221	0.146	0.27	0.172	0.009	0.083	0.158	0.107	-0.004	0.081	0.06	-0.109	0.104	0.104	0.245	0.244	0.027	-0.018	-0.291
3	6.622	3.642	4.746	4.635	5.187	5.629	1.545	6.622	4.967	9.16	2.428	4.304	3.752	3.311	4.967	7.615	5.739	6.622	1.435	4.084	0.235	0.128	0.062	-0.1	0.421	0.158	0.207	0.12	0.13	0.232	0.218	0.146	0.268	0.179	0.007	0.091	0.152	0.096	-0.003	0.096	0.068	-0.094	0.101	0.112	0.242	0.238	0.036	0.011	-0.292
3	6.081	3.649	4.312	4.865	5.418	5.639	1.659	6.855	4.754	9.288	2.101	4.202	4.091	2.985	4.976	8.293	5.86	6.634	1.437	4.091	0.248	0.105	0.053	-0.084	0.402	0.145	0.222	0.128	0.143	0.222	0.169	0.121	0.317	0.217	-0.034	0.078	0.173	0.07	-0.001	0.108	0.093	-0.104	0.079	0.074	0.28	0.283	0.064	-0.019	-0.295
3	6.992	4.195	4.576	4.195	6.229	5.339	2.034	5.085	4.831	8.39	1.907	4.322	4.322	3.432	5.466	7.755	6.483	7.627	1.653	3.687	0.248	0.125	-0.096	-0.18	0.424	0.276	0.11	0.146	0.083	0.218	0.141	0.12	0.276	0.094	-0.068	0.014	0.303	0.219	0.128	0.17	0.152	0.001	-0.033	-0.056	0.207	0.196	-0.037	-0.133	-0.297
3	6.514	3.643	4.637	4.637	5.3	5.631	1.546	6.624	4.858	9.164	2.098	4.306	3.864	3.533	4.858	7.397	5.962	6.956	1.435	4.085	0.331	0.118	0.075	-0.083	0.425	0.175	0.236	0.126	0.161	0.246	0.165	0.1	0.323	0.212	-0.03	0.082	0.219	0.124	0.021	0.123	0.085	-0.085	0.054	0.056	0.252	0.257	0.051	-0.002	-0.235
3	6.627	3.976	4.374	3.844	5.567	4.904	1.856	5.965	4.904	8.35	2.518	4.242	4.507	3.579	4.639	8.218	6.097	7.29	1.723	4.109	0.29	0.064	0.043	-0.129	0.47	0.252	0.216	0.193	0.163	0.205	0.263	0.157	0.315	0.113	0.008	0	0.293	0.165	0.07	0.186	0.209	-0.027	0.178	0.029	0.22	0.226	-0.009	-0.119	-0.246
3	6.636	3.65	4.756	4.645	5.198	5.641	1.548	6.526	4.866	9.18	2.323	4.424	3.65	3.318	4.977	7.742	5.862	6.747	1.438	4.092	0.235	0.118	0.045	-0.12	0.427	0.167	0.214	0.13	0.134	0.229	0.222	0.145	0.272	0.17	0.007	0.084	0.167	0.112	-0.004	0.086	0.05	-0.113	0.088	0.096	0.253	0.254	0.02	-0.02	-0.293
3	7.146	4.158	4.288	3.898	5.327	4.938	1.559	5.977	4.808	8.056	2.339	4.548	4.808	3.378	5.197	8.316	5.977	7.017	1.689	4.158	0.248	0.05	0.049	-0.126	0.463	0.277	0.115	0.158	0.117	0.172	0.181	0.119	0.311	0.058	0.087	0.053	0.225	0.184	0.017	0.135	0.141	-0.025	0.188	0.09	0.191	0.184	-0.039	-0.122	-0.278
3	6.523	3.662	4.692	4.692	5.378	5.836	1.716	6.523	4.921	8.926	2.06	4.234	3.891	3.319	5.035	7.095	5.607	7.095	1.488	4.12	0.349	0.14	0.122	-0.071	0.354	0.117	0.29	0.113	0.185	0.297	0.129	0.114	0.348	0.225	-0.038	0.079	0.195	0.106	0.114	0.127	0.054	-0.136	0.092	0.131	0.272	0.29	0.026	-0.014	-0.323
3	6.316	3.546	4.654	4.654	5.319	5.873	1.773	6.316	4.876	9.086	2.327	3.989	4.1	3.213	4.986	7.757	6.094	7.203	1.441	3.878	0.258	0.12	0.043	-0.106	0.411	0.126	0.242	0.147	0.135	0.234	0.211	0.161	0.282	0.218	-0.013	0.085	0.194	0.101	0.033	0.122	0.055	-0.109	0.034	0.053	0.256	0.293	0.032	-0.011	-0.363
3	6.392	3.747	5.07	4.409	4.96	5.621	1.543	6.172	4.96	9.589	2.314	4.078	4.409	3.417	5.18	7.274	5.621	6.723	1.433	4.078	0.261	0.152	0.062	-0.114	0.32	0.081	0.204	0.107	0.182	0.258	0.196	0.143	0.251	0.212	-0.015	0.054	0.146	0.107	-0.008	0.142	0.105	-0.032	0.069	0.073	0.236	0.29	0.078	-0.024	-0.303
3	7.143	4.156	4.286	3.896	5.325	4.935	1.559	6.104	4.805	7.922	2.468	4.546	4.935	3.377	5.195	8.312	5.844	6.883	1.688	4.156	0.257	0.062	0.057	-0.119	0.462	0.274	0.124	0.16	0.12	0.184	0.178	0.117	0.318	0.073	0.084	0.047	0.209	0.176	0.027	0.131	0.169	-0.007	0.201	0.1	0.179	0.172	-0.032	-0.123	-0.291
3	6.529	3.652	4.648	4.648	5.312	5.754	1.66	6.308	4.758	9.074	1.992	4.205	3.873	3.32	5.201	7.525	5.865	7.304	1.439	4.094	0.281	0.129	0.078	-0.103	0.387	0.138	0.242	0.112	0.146	0.272	0.166	0.113	0.281	0.199	-0.036	0.068	0.209	0.093	0.071	0.118	0.047	-0.13	0.065	0.094	0.271	0.299	0.017	-0.013	-0.293
3	5.473	2.967	6.066	4.286	4.286	5.011	1.714	6.132	5.011	10.55	2.703	3.89	4.748	3.429	5.539	8.704	5.934	6.462	1.253	3.033	-0.013	0.015	-0.051	-0.111	0.561	0.354	0.022	0.024	0.071	0.169	0.11	0.003	0.195	0.046	0.13	0.249	0.033	-0.005	0.076	0.137	-0.07	-0.056	0.077	-0.016	0.164	0.101	0.127	0.043	-0.049
3	4.415	6.07	3.863	3.587	5.519	5.243	1.104	7.726	4.139	9.106	2.759	3.587	5.243	1.932	3.587	7.174	6.346	7.174	2.483	4.691	0.687	0.264	0.565	0.289	0.458	0.257	-0.116	-0.37	0.459	0.43	0.461	0.33	0.734	0.315	0.308	0.237	0.042	-0.066	0.466	0.493	0.225	0.025	0.133	0.059	0.278	0.263	-0.438	-0.494	-0.145
3	4.5	5.357	3.857	3	5.571	5.786	1.5	6.857	4.928	8.785	2.143	4.071	5.143	2.357	3.428	7.5	7.714	8.143	1.714	4.714	0.487	0.195	0.453	0.058	0.257	0.163	0.052	-0.089	0.41	0.344	0.425	0.294	0.609	0.189	0.154	0.1	0.202	0.069	0.365	0.423	0.218	0.009	-0.03	-0.118	0.169	0.24	-0.203	-0.33	-0.251
3	5.124	2.562	2.562	3.331	5.381	4.612	1.025	9.48	4.612	8.199	2.562	2.562	4.612	3.331	4.099	7.943	7.687	7.174	1.025	2.818	0.723	0.304	0.629	0.447	0.74	0.56	0.74	0.363	0.496	0.47	0.326	0.339	0.621	0.443	0.707	0.424	0.269	0.206	0.766	0.54	0.294	0.12	0.052	-0.093	0.11	-0.047	-0.327	-0.218	-0.182
3	6.049	5.523	3.945	3.682	4.471	4.997	1.315	8.942	4.471	7.364	2.893	2.63	5.26	3.682	3.682	6.838	7.101	6.575	1.578	3.156	0.508	0.3	0.275	0.226	0.866	0.66	0.378	0.072	0.417	0.193	0.452	0.222	0.574	0.392	0.346	0.056	0.501	0.394	0.331	0.256	0.234	-0.071	0.277	0.09	0.195	-0.165	-0.363	-0.281	-0.28
3	4.531	3.851	3.172	3.172	4.757	4.984	1.359	10.421	4.304	6.796	2.718	3.172	3.851	3.851	4.304	9.061	7.023	5.89	0.906	4.757	0.7	0.507	0.439	0.163	0.498	0.262	0.46	0.378	0.416	0.374	-0.032	0.11	0.547	0.209	0.151	0.018	0.359	0.286	0.734	0.728	0.599	0.37	0.372	0.262	0.043	0.082	-0.007	-0.187	-0.092
3	5.062	3.742	3.081	4.182	4.622	4.622	1.321	8.364	5.062	7.483	2.421	2.201	4.842	3.302	4.402	7.483	6.603	7.263	1.321	2.861	0.7	0.427	0.615	0.468	0.697	0.539	0.608	0.197	0.535	0.514	0.205	0.261	0.472	0.424	0.394	0.323	0.162	0.166	0.734	0.54	0.145	0.132	0.005	-0.021	0.098	-0.046	-0.076	-0.112	-0.169
3	5.758	5.552	3.702	3.496	5.347	5.758	1.44	6.169	3.907	8.226	2.468	4.113	4.936	2.468	4.113	8.432	7.609	8.02	1.645	3.702	0.505	0.14	0.488	0.193	0.278	0.241	0.013	-0.082	0.341	0.222	0.447	0.381	0.69	0.244	0.164	0.098	0.15	0.099	0.454	0.431	0.158	0.011	-0.095	-0.059	0.1	0.128	-0.256	-0.279	-0.261
3	4.609	3.307	4.209	4.309	5.812	4.71	1.403	8.217	7.916	9.119	1.703	6.213	2.906	2.104	2.705	9.92	6.814	5.411	1.102	4.609	0.337	0.21	-0.056	-0.04	0.276	0.298	0.199	0.05	0.03	0.133	0.093	-0.011	-0.081	-0.309	0.358	0.389	0.366	0.228	0.252	0.137	0.173	0.01	0.245	0.273	0.138	0.329	-0.106	-0.013	0.051
3	4.966	4.674	3.505	3.798	4.674	5.55	0.876	10.224	4.382	7.595	2.629	2.337	5.842	4.382	4.09	4.674	7.303	5.842	1.753	3.505	0.654	0.293	0.437	0.393	1.106	0.693	0.574	0.112	0.706	0.397	0.395	0.064	0.691	0.488	0.413	0.075	0.501	0.411	0.54	0.497	0.26	-0.14	0.254	0.161	0.169	-0.231	-0.527	-0.406	-0.227
3	8.207	3.411	4.37	5.329	5.542	6.289	1.812	5.329	3.517	8.74	2.665	3.731	5.01	2.984	5.756	7.887	5.329	7.141	1.599	3.304	0.252	0.175	0.087	-0.025	0.409	0.26	0.025	0.093	0.131	0.148	0.202	0.252	0.324	0.204	0.087	0.074	0.179	0.146	-0.037	-0.002	0.053	-0.063	0.157	0.097	0.199	0.198	-0.153	-0.142	-0.242
3	8.238	3.34	4.787	4.676	5.343	6.123	1.336	5.9	3.562	9.017	2.56	3.006	5.121	3.785	5.566	8.127	5.566	7.347	1.559	3.451	0.177	0.124	0.166	-0.035	0.344	0.191	0.061	0.095	0.162	0.123	0.33	0.369	0.201	0.161	0.065	0.028	0.313	0.103	-0.138	-0.022	0.11	-0.051	-0.095	-0.155	0.395	0.299	-0.099	-0.113	-0.272
3	4.989	3.055	4.378	5.905	6.924	5.193	0.916	7.534	6.313	9.164	2.036	6.211	3.36	2.24	3.971	8.044	5.294	7.127	1.018	4.48	0.29	0.124	0.104	-0.172	0.274	0.174	0.075	0.015	0.169	-0.102	-0.176	0.043	0.22	0.087	-0.002	-0.001	0.039	0.035	0.345	0.294	0.028	-0.014	-0.141	-0.199	0.021	0.001	0.146	0.139	-0.072
3	5.534	2.71	5.195	5.082	3.727	5.873	1.355	7.115	3.501	8.018	1.355	5.986	3.953	2.598	4.517	9.938	6.776	7.115	1.581	2.936	0.393	0.102	0.22	0.201	0.263	0.145	0.345	0.09	0.131	0.211	0.166	0.091	0.27	0.291	0.385	0.384	0.041	0.105	0.346	0.254	0.021	0.103	0.196	0.036	-0.068	-0.177	0.142	0.122	-0.062
3	6.284	3.748	2.866	4.63	5.953	6.504	1.102	7.496	4.74	8.819	2.205	5.181	4.299	2.756	2.756	6.835	7.055	6.284	1.433	3.528	0.348	0.125	0.382	0.096	0.221	0.23	0.346	0.161	0.202	0.077	0.293	0.324	0.469	0.208	0.249	0.352	0.18	0.117	0.169	-0.162	0.184	-0.061	0.143	-0.043	0.13	0.018	0.107	0.083	0.151
3	6.469	4.127	2.565	5.242	6.358	6.135	1.562	7.919	5.019	9.37	2.342	4.908	3.681	2.565	2.342	8.923	6.023	6.246	1.227	2.119	0.464	0.151	0.134	0.018	0.201	0.027	0.171	0.001	0.248	0.122	0.231	0.017	0.448	0.181	0.249	0.229	0.035	-0.077	0.358	0.136	-0.045	-0.206	0.285	0.129	0.296	0.181	0.053	-0.169	0.215
3	6.484	3.059	4.037	4.404	4.527	4.527	3.426	5.383	3.303	10.277	1.957	4.037	4.771	3.303	5.261	6.484	5.261	7.952	1.59	3.915	0.5	0.294	0.168	-0.028	0.304	0.14	0.338	0.373	0.191	0.1	0.444	0.197	0.402	0.277	0.235	0.145	0.163	0.015	0.311	0.12	0.03	0.141	0.468	0.364	0.386	0.197	0.117	-0.097	0.02
3	6.002	3.001	4.243	5.382	4.243	6.313	1.242	7.244	2.794	9.728	2.898	4.761	3.519	2.898	4.036	8.693	6.002	7.037	1.242	3.312	0.383	0.314	0.215	0.108	0.326	0.23	0.244	-0.029	0.054	-0.1	0.188	0.076	0.446	0.171	0.37	0.275	0.323	0.161	0.438	0.239	0.039	-0.087	0.162	0.144	0.314	0.207	0.262	0.317	0.037
3	5.522	3.451	2.646	5.062	5.982	5.637	1.381	8.168	5.867	8.973	1.611	3.336	3.912	3.106	2.531	8.743	5.637	6.788	1.381	3.566	0.475	0.155	0.268	-0.033	0.441	0.119	0.333	0.107	0.145	0.079	0.355	0.194	0.455	0.123	0.495	0.206	0.192	0.13	0.34	0.07	0.225	-0.025	0.267	0.073	0.387	0.28	0.397	0.115	0.017
3	5.485	3.428	2.857	4.685	6.742	5.828	1.486	7.199	6.285	8.57	2.285	4.114	3.657	3.2	2.4	7.999	5.599	6.628	1.486	3.2	0.594	0.242	0.231	-0.04	0.374	0.008	0.158	0.055	0.381	0.232	0.32	0.196	0.464	0.171	0.424	0.239	-0.009	0.01	0.319	-0.014	0.16	-0.146	0.309	0.172	0.432	0.256	0.319	0.121	-0.07
3	6.919	2.849	5.427	3.934	4.341	6.919	0.95	5.562	3.663	8.547	1.085	5.427	5.155	4.748	4.206	10.311	5.698	7.733	1.764	3.256	0.042	0.058	0.252	0.023	0.005	-0.125	0.25	0.028	-0.172	-0.143	0.36	0.29	0.281	0.088	0.124	-0.015	-0.036	0.045	0.236	0.207	0.248	0.023	-0.088	-0.022	0.327	0.191	0.087	-0.054	-0.04
3	6.483	2.938	5.571	4.356	4.862	5.166	2.026	6.989	3.343	7.597	2.026	4.254	3.444	2.431	4.457	8.306	6.483	7.597	1.519	3.647	0.499	0.352	0.572	0.302	0.288	0.112	0.239	0.154	0.191	0.092	0.107	0.075	0.2	0.295	0.279	0.077	-0.043	-0.186	0.184	0.018	0.067	0.111	0.201	0.16	0.28	0.179	0.166	0.062	0.282
3	5.865	2.363	4.026	4.289	5.339	5.427	2.714	6.477	4.114	8.666	2.188	4.727	4.026	1.926	5.339	10.416	5.865	6.652	1.138	3.151	0.254	0.221	-0.002	-0.005	0.435	0.26	0.477	0.394	-0.08	-0.12	-0.022	0.01	0.287	0.205	0.166	0.085	-0.059	-0.075	0.39	0.271	0.353	0.219	0.04	0.127	-0.042	0.097	0.288	0.388	0.299
3	6.704	3.113	4.19	3.592	4.669	5.627	1.796	8.021	4.07	9.697	1.556	4.669	4.789	3.113	4.669	6.824	6.106	7.183	1.437	4.549	0.087	-0.155	0.328	0.002	0.873	0.527	0.189	0.057	0.102	0.184	0.17	0.023	0.327	0.172	0.003	-0.249	0.31	0.005	0.231	0.192	0.048	-0.241	0.348	0.147	0.119	-0.008	0.193	-0.049	-0.124
3	7.399	2.911	3.76	4.003	5.095	6.186	1.334	5.701	5.095	9.704	2.183	4.609	3.882	2.79	4.003	8.612	6.308	8.612	1.941	3.76	0.355	0.139	0.501	0.175	0.331	0.089	0.212	0.183	0.226	0.37	0.251	0.019	0.222	0.004	0.161	-0.057	0.027	0.022	0.265	0.295	-0.019	-0.162	0.064	-0.075	0.253	0.197	-0.23	-0.205	0.016
3	6.382	2.507	3.989	4.673	5.129	5.813	2.052	5.699	4.901	10.827	1.824	4.217	4.217	3.305	4.103	7.294	6.61	6.838	1.596	4.787	0.455	0.111	-0.065	0.017	0.465	0.262	0.415	0.355	0.212	0.202	0.2	0.104	0.141	-0.015	0.097	0.167	0.235	-0.043	-0.146	-0.127	0.041	-0.012	0.208	0.193	0.184	-0.007	-0.118	-0.132	-0.124
3	5.564	3.449	3.561	4.228	5.452	6.343	2.337	5.452	5.786	9.013	2.782	5.341	4.562	1.669	3.449	7.9	7.567	7.233	1.78	2.671	0.428	0.318	0.477	0.248	0.232	-0.003	0.132	0.164	0.011	0.147	0.264	0.206	0.247	0.143	0.048	0.007	0.08	0.074	0.22	0.136	-0.273	-0.288	0.159	0.189	0.156	0.048	0.003	-0.014	-0.02
3	5.882	2.994	3.529	3.315	3.529	5.347	2.139	7.914	4.278	9.945	2.673	4.598	3.957	3.422	3.529	9.411	6.416	7.7	1.604	3.85	0.028	0.156	0.298	0.022	0.579	0.241	0.077	0.126	0.381	0.238	0.259	0.178	0.226	0.112	0.31	0.078	0.045	0.004	0.156	-0.034	0.189	0.017	0.065	0.077	-0.119	-0.179	0.108	0.021	0.055
3	6.761	2.75	2.636	4.928	6.074	5.386	2.292	5.959	3.896	9.741	1.604	4.24	3.782	2.636	4.928	7.793	7.449	8.938	1.719	3.552	0.335	0.136	0.133	-0.001	0.363	0.333	0.351	0.253	0.077	0.237	0.027	-0.116	0.313	0.044	0.066	0.085	0.156	0.008	0.084	0.056	0.262	0.084	0.315	0.265	0.024	0.026	0.03	-0.071	-0.101
3	6.744	2.937	4.133	4.786	5.33	5.33	2.067	8.049	5.003	9.572	1.958	3.698	5.003	2.067	4.46	6.526	5.982	6.091	2.067	4.025	0.153	0.045	0.07	-0.186	0.408	0.351	0.42	0.324	0.039	0.163	0.063	0.115	0.171	-0.036	-0.125	-0.075	-0.009	0.117	0.371	0.236	0.042	-0.124	0.487	0.264	0.381	0.337	-0.079	-0.025	0.017
3	5.631	2.319	3.092	5.19	5.742	5.19	2.098	6.073	5.411	9.717	1.546	4.527	4.086	3.202	3.313	8.282	6.073	6.957	1.656	4.306	0.458	0.349	0.141	-0.057	0.527	0.254	0.422	0.303	0.25	0.272	0.078	0.094	0.291	0.273	0.01	0.04	0.336	0.038	0.017	0.126	0.1	0.031	0.169	0.203	0.236	0.078	0.032	-0.224	-0.026
3	7.174	2.569	4.34	2.923	4.429	5.58	2.923	6.023	4.074	10.186	2.569	4.606	3.72	2.569	5.846	9.389	6.2	6.732	1.417	2.657	0.226	0.064	0.109	0.088	0.357	0.184	0.277	0.279	0.113	0.081	0.288	0.243	0.162	0.055	0.108	0.083	0.129	0.114	0.167	0.131	0.073	0.137	-0.042	-0.046	-0.044	0.065	0.298	0.294	-0.251
3	7.811	3.125	3.966	4.446	5.167	4.687	1.682	6.369	4.446	8.773	1.923	5.047	4.567	3.125	4.086	7.21	5.528	6.489	2.043	4.567	0.139	-0.033	0.118	-0.042	0.465	0.199	0.488	0.375	0.179	0.154	0.08	0.064	0.097	-0.008	0.106	0.173	0.212	0.173	0.132	0.071	0.129	-0.006	0.379	0.121	0.593	0.344	0.155	0.07	-0.065
3	6.205	3.699	2.983	3.58	5.25	5.608	2.148	8.353	4.773	6.682	1.671	3.938	3.46	2.148	5.012	7.756	5.131	7.517	1.671	3.58	0.356	0.047	0.183	-0.162	0.545	0.242	0.684	0.258	0.459	0.42	0.1	-0.057	0.533	0.388	0.526	0.378	0.427	0.23	0.17	0.172	0.019	-0.209	0.308	0.142	0.297	0.312	0.253	0.105	0.431
3	7.75	2.504	4.53	3.696	5.603	5.365	1.669	6.08	3.338	8.942	1.908	4.53	4.173	3.457	4.888	7.63	5.961	7.511	1.55	4.769	0.457	0.124	0.212	-0.146	0.763	0.354	0.362	0.254	0.147	0.287	-0.024	-0.019	0.207	0.089	0.049	-0.02	0.207	-0.118	-0.186	-0.095	-0.106	-0.08	0.049	0.122	-0.079	-0.319	0.115	0.059	0.149
3	7.994	3.244	3.708	2.665	5.33	4.866	1.97	9.037	3.592	9.616	1.622	6.372	3.592	3.128	4.055	7.647	5.561	6.372	0.695	4.287	0.493	0.183	0.028	-0.119	0.659	0.237	0.296	0.12	0.054	0.01	0.428	0.309	0.045	-0.013	0.223	-0.005	0.372	0.207	0.37	0.059	0.19	-0.156	0.082	0.082	0.063	0.037	0.212	0.041	0.036
3	6.303	3.897	4.126	2.75	4.813	5.845	1.719	8.595	3.553	9.512	1.031	6.074	3.667	4.47	5.157	8.481	6.074	6.418	0.917	4.126	0.166	0.112	0.341	0.065	0.608	0.074	0.386	0.286	0.293	0.153	0.029	0.048	0.149	0.097	0.082	-0.22	0.251	0.226	0.226	0.056	0.261	0.076	0.003	-0.192	0.406	0.289	0.036	0.02	-0.121
3	5.677	2.999	3.535	4.927	4.606	3.856	2.464	9.426	4.82	9.533	2.035	5.142	3.749	3.749	3.428	7.07	6.963	5.677	1.071	3.642	0.282	-0.064	0.486	0.35	0.591	0.196	0.389	0.182	0.284	0.06	0.304	0.187	0.264	0.3	0.202	0.138	0.141	0.047	0.551	0.519	0.119	-0.199	0.244	0	0.05	0.115	0.046	0.029	0.004
3	6.649	3.325	4.357	2.064	4.013	3.669	1.949	9.745	4.242	10.089	1.949	6.879	3.21	3.783	2.522	7.567	5.732	5.732	1.032	3.898	0.45	0.203	0.274	0.216	0.519	0.16	0.502	0.284	0.091	0.017	0.428	0.098	0.3	0.171	0.434	0.236	0.404	0.165	0.042	-0.054	0.096	-0.027	0.037	-0.024	0.29	0.187	0.202	0.061	0.158
3	6.319	3.281	3.767	2.917	4.861	3.403	1.823	10.937	4.01	10.208	1.458	5.347	3.767	4.739	3.403	6.441	5.955	4.739	0.972	4.496	0.428	0.053	0.205	0.13	0.494	0.201	0.498	0.361	0.245	0.131	0.439	0.229	0.164	-0.019	0.263	0.206	0.234	0.112	0.333	0.085	0.16	-0.015	0.445	0.212	0.557	0.178	-0.001	-0.074	0.032
3	6.234	2.886	5.079	2.193	4.849	3.579	1.847	8.889	5.079	8.774	2.309	6.234	3.694	2.655	4.271	7.273	4.733	6.58	1.039	5.31	0.118	0.066	0.19	-0.023	0.398	0.119	0.367	0.213	0.214	0.224	0.465	0.204	0.076	-0.167	0.221	0.068	0.384	0.244	0.174	0.023	0.301	0.089	0.261	0.255	0.537	0.201	0.266	0.448	-0.123
3	5.711	3.385	3.596	2.221	4.336	4.231	2.01	9.519	3.596	7.51	2.01	5.817	3.385	2.856	2.644	10.048	6.452	6.452	1.163	3.808	0.434	0.328	0.584	0.229	0.387	0.223	0.389	0.321	0.313	0.159	0.488	0.265	0.336	0.197	0.243	0.102	0.452	0.242	0.243	0.078	0.246	-0.076	0.252	0.138	0.185	0.169	0.417	0.303	0.35
3	5.101	2.721	3.968	2.381	4.535	3.628	2.041	10.883	5.555	8.729	1.814	6.802	3.288	4.308	3.741	7.369	6.462	5.441	1.247	4.194	0.387	0.152	0.147	-0.11	0.345	0.116	0.467	0.063	0.196	0.226	0.425	0.207	0.17	-0.051	0.375	0.294	0.11	0.114	0.38	0.205	0.226	0.03	0.339	0.132	0.262	0.105	-0.021	0.073	-0.012
3	4.481	1.723	2.183	2.872	5.86	3.217	1.838	10.455	4.251	9.881	1.379	8.847	3.332	5.055	2.298	9.192	6.664	4.366	1.264	4.136	0.328	0.261	0.253	0.027	0.409	0.054	0.368	0.063	0.587	0.345	0.186	0.132	0.607	0.275	0.265	0.253	0.123	-0.016	0.141	0.235	-0.098	-0.184	0.197	0	-0.031	0.023	0.226	0.172	-0.093
3	4.599	2.859	3.107	2.237	5.593	4.599	1.989	10.316	5.717	10.813	1.491	6.96	3.107	3.853	3.729	8.203	6.339	5.22	1.616	3.977	0.484	0.208	0.281	0.054	0.164	-0.065	0.09	0.166	0.071	-0.108	0.17	0.117	0.042	-0.115	0.387	0.317	0.246	0.052	0.371	0.401	0.059	-0.056	0.134	-0.054	0.181	0.004	0.221	0.169	-0.089
3	6.134	2.905	3.443	2.798	5.918	4.197	1.507	9.9	4.412	9.9	1.614	6.349	3.121	4.52	3.443	9.792	5.273	5.165	1.291	3.551	0.266	0.103	0.348	-0.043	0.349	0.219	-0.065	-0.163	0.174	-0.042	0.286	0.253	0.273	0.14	0.487	0.408	0.201	0.073	0.41	0.057	0.041	-0.05	0.145	-0.006	0.315	0.066	0.346	0.302	0.018
3	5.132	2.839	3.494	3.058	5.132	3.931	2.075	9.937	3.494	9.173	1.092	6.989	3.931	4.368	4.477	9.391	5.678	5.46	1.42	3.385	0.36	0.023	0.156	0.024	0.261	0.082	0.012	-0.047	0.362	-0.03	0.046	0.167	0.001	-0.175	0.449	0.337	0.253	0.274	0.233	0.044	-0.007	-0.038	-0.003	-0.109	0.195	0.162	0.403	0.338	0.092
3	4.262	2.883	3.886	2.257	5.767	4.388	0.878	8.901	4.012	10.155	1.755	6.644	3.636	2.382	3.886	9.779	5.391	6.644	1.254	4.764	0.219	0.074	0.638	0.384	0.382	0.008	0.306	0.164	0.287	0.174	0.14	-0.007	0.316	-0.013	0.494	0.202	0.216	0.166	0.23	-0.073	0.05	-0.004	0.139	-0.053	0.363	0.115	0.448	0.312	0.209
3	6.131	3.005	3.486	2.404	5.53	4.328	1.563	10.218	6.371	9.016	2.164	7.213	2.765	3.125	2.765	7.333	5.289	6.131	1.322	5.049	0.342	0.048	0.355	0.087	0.225	-0.026	0.432	0.255	0.338	0.117	0.027	-0.014	0.203	0.152	0.092	0.14	-0.008	0.083	0.367	0.206	0.022	-0.005	0.102	-0.032	0.263	0.085	0.112	0.195	0.011
3	5.678	3.075	3.075	2.366	4.376	3.667	1.183	10.527	4.85	9.226	1.538	7.688	3.194	3.43	4.376	8.989	6.979	5.086	1.774	4.14	0.204	0.157	0.177	0.181	0.414	0.139	0.111	0.184	0.064	0.022	-0.075	-0.062	0.244	0.159	0.155	0.109	-0.03	-0.085	0.321	0.275	0.224	0.081	0.192	-0.075	0.396	0.217	0.287	0.105	0.065
3	5.58	2.961	2.961	2.278	4.669	3.53	1.139	10.136	4.669	9.225	1.708	8.2	3.075	3.758	4.669	9.452	6.605	5.239	1.594	4.328	0.208	0.147	0.173	0.176	0.429	0.114	0.089	0.167	0.025	0.002	-0.081	-0.048	0.139	0.144	0.124	0.089	0.022	-0.05	0.189	0.235	0.228	0.024	0.191	-0.067	0.353	0.19	0.353	0.117	0.007
3	4.355	2.407	3.438	2.292	5.386	3.324	1.604	10.658	4.584	9.398	1.604	8.481	3.094	4.47	3.324	10.085	5.73	4.699	1.49	3.553	0.174	-0.074	0.537	0.309	0.193	0.001	0.35	0.205	0.15	0.046	0.095	0.15	0.414	0.166	0.094	0.091	0.211	0.144	0.306	0.17	0.09	0.014	0.14	0.101	0.349	0.136	0.323	0.251	0.437
3	6.473	2.304	3.84	2.853	4.498	3.73	1.207	9.326	4.389	10.094	1.755	8.119	3.84	4.059	4.169	8.448	6.802	4.827	1.207	3.95	0.236	0.028	0.141	0.011	0.342	0.063	0.074	0.112	0.28	0.18	0.306	0.24	-0.093	-0.192	0.106	0.044	0.255	0.283	0.159	0.011	-0.102	-0.1	0.153	0.072	0.251	0.121	0.287	0.231	0.071
3	4.324	3.135	2.702	3.891	5.189	4.216	1.946	10.053	4.864	8.756	1.513	5.729	3.243	4.864	3.027	9.62	5.837	6.161	0.757	4.108	0.397	0.09	0.248	0.073	0.408	0.255	0.443	0.264	-0.183	-0.048	0.168	0.15	0.151	0.071	0.183	0.235	0.101	0.127	0.116	-0.046	0.119	0.09	0.093	0.072	0.306	0.092	0.498	0.137	-0.09
3	5.771	3.313	4.381	3.099	5.023	3.633	2.137	9.511	4.916	8.549	1.282	6.519	3.847	3.313	4.809	8.656	6.412	5.877	1.069	3.42	0.331	0.083	0.628	0.23	0.576	0.352	0.238	0.075	0.115	0.078	0.145	0.149	0.117	0.038	0.306	0.11	0.001	0.054	0.076	-0.089	-0.041	-0.143	0.242	0.244	0.188	0.174	0.146	0.026	-0.028
3	4.637	3.422	3.864	4.085	6.293	4.085	1.435	9.494	5.741	9.605	1.546	7.397	3.091	3.422	3.533	8.28	7.838	5.851	1.435	3.202	0.149	0.232	0.204	0.088	0.449	0.192	0.095	-0.112	0.145	0.001	0.248	0.119	0.126	0.162	0.049	-0.049	0.338	0.299	0.02	-0.103	0.04	-0.023	0.121	-0.124	0.24	0.008	0.159	-0.055	-0.424
3	5.582	3.207	3.444	4.157	5.701	3.563	1.306	9.026	6.651	11.045	2.256	6.057	2.969	3.088	3.207	9.263	6.769	5.463	1.188	3.444	0.343	0.17	0.232	0.098	0.34	0.075	0.328	0.016	0.431	0.145	0.09	0.03	-0.01	0.002	0.072	0.026	0.242	0.123	0.423	0.28	0.15	-0.068	0.06	-0.082	0.065	0.049	0.03	0.075	0.055
3	5.308	2.769	3.231	4.846	5.769	4.039	0.577	9.462	7.962	9.346	1.385	5.769	3.462	3.346	2.539	8.192	4.962	7.385	1.731	4.5	0.283	0.144	0.397	0.104	0.815	0.532	0.161	0.039	0.081	0.083	0.469	0.209	0.052	0.014	0.167	0.014	0.284	0.109	0.331	0.247	-0.051	-0.217	0.28	-0.005	0.129	0.018	-0.152	-0.275	0.068
3	3.692	2.9	4.219	4.351	7.251	3.032	0.791	8.57	6.856	9.624	1.846	8.174	3.032	2.769	2.637	9.361	5.142	7.119	1.187	4.746	0.075	-0.051	0.111	-0.032	0.167	0.15	0.368	0.118	0.204	0.32	-0.052	-0.128	0.021	0.054	0.227	0.261	0.04	-0.035	0.201	-0.068	0.157	-0.02	0.29	0.09	0.63	0.472	-0.161	-0.344	-0.136
3	6.578	3.516	4.083	3.856	6.011	3.629	1.021	8.96	6.918	9.981	1.928	6.011	3.176	3.289	2.155	8.733	5.784	5.784	1.361	4.423	0.154	0.063	0.405	0.181	0.375	0.15	0.169	0.068	0.29	0.215	0.168	-0.11	0.187	-0.031	0.167	0.057	0.176	-0.006	0.238	0.165	0.046	-0.138	0.17	0.015	0.158	0.095	-0.216	-0.364	0.008
3	3.942	3.179	3.179	3.942	8.139	3.434	1.908	8.393	4.578	9.156	1.399	7.757	3.306	2.162	3.942	9.792	6.613	6.613	1.526	4.451	0.197	0.082	-0.056	0.092	0.415	0.272	0.295	0.098	0.069	0.181	-0.292	-0.092	-0.194	-0.042	0.414	0.283	0.399	0.315	0.222	0.089	0.263	0.106	0.006	-0.144	0.088	-0.001	-0.136	-0.117	-0.16
3	4.841	3.312	3.949	4.586	4.459	3.44	0.892	9.937	6.115	9.555	1.529	8.79	3.567	2.548	3.949	9.045	5.86	6.625	1.274	3.949	0.137	0.06	0.016	0.106	0.207	0.048	0.112	-0.101	0.406	0.243	0.063	0.008	-0.102	0.002	-0.071	0	-0.064	-0.026	0.171	0.184	-0.011	-0.055	0.019	0.014	0.195	0.151	0.275	0.37	-0.019
3	3.63	3.379	2.879	3.88	6.258	3.63	1.627	8.761	5.382	9.762	1.502	6.258	3.504	3.004	2.378	9.137	5.382	7.134	1.502	5.132	0.54	0.352	0.29	0.151	0.345	0.167	0.269	0.042	0.209	0.094	-0.128	-0.085	0.076	0.011	0.548	0.514	0.313	0.304	0.248	0.078	0.305	0.012	0.118	-0.042	0.175	0.041	-0.038	-0.072	0.128
3	3.451	2.876	3.547	4.314	5.847	3.163	1.15	9.106	6.231	8.531	1.246	8.148	3.259	3.259	2.78	9.298	4.601	6.231	1.438	4.218	0.248	0.211	0.31	0.137	0.282	0.246	0.194	0.133	0.123	-0.003	0.011	0.145	0.303	0.223	0.415	0.367	0.32	0.342	0.471	0.356	0.252	0.187	-0.071	-0.097	0.215	0.218	0.148	0.237	0.039
3	3.832	2.206	4.529	4.064	7.199	3.948	1.393	9.057	8.128	9.986	2.09	6.619	2.438	3.019	3.367	7.199	6.735	4.645	1.51	3.716	0.661	0.375	0.756	0.385	0.71	0.537	0.209	0.151	0.483	0.456	0.209	-0.041	-0.01	-0.129	0.303	0.313	0.091	0.043	0.102	-0.096	-0.196	-0.168	0.011	-0.073	0.156	0.145	0.071	0.158	-0.129
3	4.788	2.693	3.391	4.888	7.082	3.591	1.596	7.88	5.985	9.975	1.396	6.683	3.391	3.092	3.89	9.077	4.289	5.686	1.696	4.09	0.302	0.29	0.086	0.065	0.599	0.366	0.427	0.261	0.375	0.338	0.192	0.243	0.203	0.156	0.33	0.274	0.233	0.324	0.069	0.116	-0.024	-0.081	-0.018	-0.07	0.216	0.129	0.235	0.22	-0.162
3	4.373	2.733	4.045	3.389	5.794	3.608	2.405	9.512	6.56	9.402	1.531	6.888	3.061	3.061	3.389	9.293	3.827	7.216	1.749	4.264	0.254	0.028	0.163	0.073	0.557	0.377	0.144	0.102	0.243	0.245	-0.112	0.013	0.083	0.091	0.085	-0.037	0.463	0.325	0.242	0.137	-0.005	-0.097	-0.071	-0.203	0.021	0.09	0.227	0.067	-0.056
3	5.174	2.654	3.317	5.174	6.103	3.715	1.725	11.278	7.032	8.757	2.123	8.093	3.317	2.786	2.654	7.961	5.705	4.113	1.725	4.644	0.456	0.187	0.17	-0.049	0.533	0.248	0.09	0.058	-0.034	-0.062	0.33	0.093	0.334	0.2	-0.143	-0.214	0.243	0.162	0.133	0.071	-0.019	-0.104	-0.007	-0.004	0.193	0.28	0.311	0.184	0.033
3	6.317	2.321	4.77	5.157	4.77	5.673	1.418	6.446	3.352	9.798	2.836	3.61	4.512	1.934	3.094	6.575	5.802	7.22	1.934	3.739	0.541	0.397	0.407	0.294	0.501	0.358	0.601	0.494	0.42	0.145	0.356	0.005	0.494	0.117	0.429	0.039	0.307	0.106	0.349	0.22	0.433	0.054	0.215	0.09	0.098	-0.178	0.327	0.216	0.079
3	6.441	3.766	5.252	4.658	4.559	5.351	1.883	7.631	4.856	7.928	2.279	5.054	3.369	2.775	3.27	8.622	5.649	6.441	1.486	3.072	0.394	0.484	0.205	0.157	0.398	0.085	0.282	0.168	0.233	0.016	0.016	0.044	0.363	0.357	0.192	0.117	-0.085	0.054	0.115	0.079	0.237	0.215	0.047	0.076	0.2	0.059	0.084	0.094	0.053
3	6.57	3.369	4.211	5.727	4.717	5.559	1.516	7.412	6.738	7.244	1.516	6.57	3.032	4.38	3.032	9.097	5.727	7.749	1.348	3.538	0.275	0.11	-0.031	-0.109	0.125	0.098	-0.05	-0.072	0.016	0.12	0.098	0.011	0.36	0.099	0.219	0.17	-0.231	-0.129	-0.231	-0.115	-0.334	-0.507	0.197	0.219	0.1	0.154	0.474	0.145	-0.075
3	7.179	3.077	4.923	5.026	5.128	4.513	2.154	7.385	4.923	8.205	2.667	3.59	4.41	3.487	5.538	8	4.513	6.461	1.744	4	0.46	0.362	0.064	-0.014	0.266	0.118	0.093	0.144	0.161	0.154	0.39	0.321	-0.214	-0.042	0.202	0.176	0.208	0.173	0.261	0.14	-0.231	-0.08	0.018	0.035	0.193	0.291	0.166	0.124	0.227
3	8.778	3.003	4.62	5.082	4.274	5.429	1.386	6.699	4.389	8.778	1.386	4.043	3.927	3.812	5.082	7.623	6.815	7.161	1.386	3.696	0.374	0.4	0.071	-0.064	0.441	0.158	0.233	0.416	0.035	0.226	0.01	0.022	0.174	0.013	0.191	0.107	-0.012	0.036	0.117	0.423	0.054	-0.108	0.258	0.188	0.041	0.103	-0.323	-0.1	-0.235
3	8.502	2.834	4.513	5.038	4.094	6.193	1.365	6.508	4.408	9.027	1.679	3.989	3.989	3.674	5.563	7.767	6.193	7.347	1.574	3.674	0.343	0.338	0.037	-0.034	0.366	0.116	0.38	0.414	0.003	0.156	-0.024	0.017	0.161	0.035	0.179	0.1	-0.073	-0.008	0.088	0.334	0.029	-0.133	0.298	0.242	0.075	0.14	-0.316	-0.141	-0.232
3	7.175	3.517	3.517	5.206	3.658	7.457	1.97	4.924	3.658	8.442	2.814	2.11	6.753	3.095	5.206	8.864	5.769	7.316	1.407	3.095	0.344	0.196	0.265	0.427	0.378	0.438	0.448	0.119	0.199	0.237	0.109	0.217	0.412	0.264	-0.112	0.027	0.081	0.101	-0.011	0.11	0.004	-0.124	0.085	0.16	-0.044	-0.102	-0.085	-0.004	-0.072
3	7.421	2.945	4.24	5.772	4.123	5.536	1.531	6.95	4.829	7.892	2.709	3.534	4.594	4.358	4.947	6.95	6.361	5.772	1.413	3.651	0.278	0.317	0.263	0.231	0.47	0.454	0.366	0.375	-0.036	0.069	0.172	0.127	0.36	0.083	-0.015	0.046	0.228	0.268	0.008	0.039	-0.154	-0.221	0.425	0.32	0.06	0.075	-0.065	0.013	-0.191
3	6.699	3.221	3.865	5.411	4.895	6.184	1.288	8.245	5.024	6.312	3.349	3.865	4.638	4.122	4.638	6.312	5.926	5.797	1.675	3.478	0.487	0.314	0.097	0.129	0.464	0.424	0.435	0.293	0.243	0.096	0.351	0.263	0.329	0.085	0.027	0.092	0.309	0.248	0.135	0.178	-0.186	-0.154	0.558	0.395	0.11	0.145	-0.211	-0.146	-0.016
3	6.864	2.942	4.467	4.358	4.358	5.557	1.852	6.319	4.794	9.261	2.07	4.576	4.903	3.922	4.249	7.845	6.755	7.3	1.307	5.121	0.262	0.119	0.001	-0.081	0.272	0.088	0.424	0.451	-0.016	0.014	0.02	-0.096	0.082	-0.043	0.095	-0.005	-0.066	0.039	0.207	0.226	-0.146	-0.279	0.149	0.174	0.256	0.279	0.122	0.284	-0.23
3	6.511	2.332	3.207	4.956	3.401	5.928	2.332	6.122	4.761	6.511	1.846	3.595	5.247	4.859	4.47	7.871	6.122	5.928	1.263	3.79	0.42	0.298	0.108	0.113	0.619	0.32	0.271	0.277	0.165	0.213	0.369	0.242	0.129	0.129	0.195	0.124	0.323	0.091	0.521	0.201	0.406	0.201	0.563	0.359	0.262	0.159	0.183	0.064	0.12
3	6.258	3.129	4.694	4.694	4.125	5.832	1.565	8.107	5.547	6.685	2.418	4.409	4.694	4.409	4.836	4.978	6.543	5.405	1.565	3.414	0.473	0.432	0.378	0.279	0.586	0.423	0.45	0.387	0.104	0.129	0.321	0.24	0.462	0.367	0.21	0.143	0.08	0.287	0.205	0.332	-0.086	-0.157	0.258	0.32	0.177	0.18	-0.019	0.133	-0.233
3	6.602	2.711	4.716	4.833	4.244	5.894	1.297	7.781	5.541	6.602	2.24	4.244	4.951	4.598	4.598	6.13	6.13	6.366	1.415	3.655	0.428	0.437	0.197	0.19	0.599	0.403	0.272	0.266	0.073	0.088	0.4	0.223	0.385	0.257	0.127	0.16	0.079	0.242	0.108	0.214	0.046	-0.069	0.295	0.32	0.081	0.093	-0.026	0.048	-0.216
3	5.157	3.379	3.023	4.624	4.446	5.691	2.312	8.003	5.157	7.647	2.49	3.023	4.802	3.379	4.09	7.113	6.758	7.113	1.245	3.735	0.423	0.241	0.506	0.464	0.541	0.438	0.569	0.226	0.259	0.202	0.136	0.207	0.505	0.291	0.209	0.266	0.209	0.235	0.383	0.244	0.035	-0.051	0.022	0.025	0.023	-0.227	0.127	0.145	-0.089
3	5.625	3.334	4.375	5.105	4.167	5.521	1.979	6.98	4.48	7.396	2.604	4.167	4.375	3.229	4.584	9.063	5.73	7.501	1.354	4.063	0.072	0.229	0.056	0.165	0.475	0.144	0.165	0.107	0.024	0.137	0.149	0.098	0.05	-0.057	0.251	0.264	0.042	-0.083	0.471	0.268	-0.018	-0.13	0.168	0.06	0.388	0.313	0.027	-0.053	-0.037
3	6.303	3.309	3.782	3.94	4.412	6.146	2.206	5.988	4.728	8.825	2.521	3.309	5.2	3.309	5.988	6.619	6.461	6.619	1.576	3.94	0.325	0.134	0.179	0.116	0.437	0.193	0.525	0.257	0.441	0.408	0.25	0.27	0.303	0.021	0.18	0.107	0.462	0.334	0.216	0.144	-0.027	-0.149	0.398	0.178	0.207	0	0.013	0.242	-0.108
3	5.786	3.375	3.857	4.018	4.5	6.428	2.089	5.946	4.5	9	2.571	3.214	5.303	3.214	6.268	7.071	5.946	6.589	1.607	3.696	0.284	0.121	0.18	0.117	0.483	0.225	0.603	0.288	0.464	0.404	0.254	0.282	0.293	0.007	0.188	0.105	0.44	0.335	0.208	0.155	-0.007	-0.132	0.413	0.208	0.199	0.015	-0.021	0.25	-0.165
3	5.174	3.39	2.855	4.639	4.282	5.531	2.498	8.386	4.996	7.672	2.319	3.211	4.639	3.39	4.104	6.958	7.315	6.78	1.249	4.104	0.449	0.264	0.493	0.457	0.532	0.439	0.539	0.191	0.283	0.213	0.133	0.174	0.562	0.334	0.204	0.237	0.227	0.249	0.385	0.223	-0.005	-0.108	0.003	0.017	0.038	-0.251	0.115	0.103	-0.02
3	6.991	3.153	3.701	4.112	4.524	6.168	2.33	6.305	4.524	8.773	2.193	3.29	5.62	3.427	6.443	6.443	6.305	6.443	1.508	3.427	0.331	0.184	0.018	0.086	0.569	0.329	0.46	0.271	0.226	0.279	0.252	0.26	0.287	0.04	0.093	0.133	0.442	0.299	0.208	0.119	-0.128	-0.133	0.509	0.259	0.297	0.081	-0.106	0.137	-0.116
3	6.911	3.532	3.993	4.607	3.532	9.522	1.843	5.068	3.072	9.061	1.843	1.689	6.757	2.611	7.525	7.218	5.068	7.525	1.382	2.611	0.195	0.145	0.287	0.338	0.656	0.612	-0.091	-0.025	0.105	0.07	0.286	0.36	0.225	0.17	0.205	0.178	0.384	0.293	0.022	0.119	-0.283	-0.263	0.362	0.188	0.123	0.025	0.026	0.208	0.349
3	6.155	3.283	3.146	5.471	4.24	5.744	2.188	8.206	5.471	6.975	2.052	3.83	4.513	3.283	5.608	6.702	5.471	6.291	1.504	3.419	0.511	0.46	0.065	0.072	0.452	0.419	0.299	0.232	0.144	0.148	0.238	0.275	0.446	0.351	-0.009	0.217	0.421	0.347	0.181	0.063	-0.248	-0.128	0.505	0.371	0.286	0.098	-0.229	-0.046	-0.079
3	7.304	3.116	5.356	4.674	4.674	6.232	0.974	5.94	2.337	8.667	1.753	3.311	4.48	2.629	3.7	7.206	7.498	6.914	0.974	3.798	0.277	0.242	0.538	0.208	0.428	0.166	0.476	0.237	0.368	0.307	0.38	0.145	0.469	0.081	0.308	0.321	0.37	0.143	0.238	0.053	0.151	-0.058	0.189	0.046	0.383	0.134	0.21	0.107	0.383
3	6.509	3.254	3.962	3.962	4.103	5.943	1.981	6.933	4.952	7.641	2.83	4.103	5.66	4.811	4.811	7.216	6.367	6.084	1.839	3.537	0.141	-0.034	0.004	-0.019	0.542	0.352	0.283	0.099	0.184	0.248	0.156	0.17	0.209	-0.013	0.11	0.197	0.593	0.536	0.162	-0.09	-0.204	-0.297	0.533	0.329	0.245	0.076	0.102	0.124	-0.194
3	6.293	2.914	4.312	4.662	3.846	7.226	2.098	8.275	5.711	7.692	2.681	3.729	4.312	3.729	5.245	6.643	5.245	5.944	1.632	3.03	0.092	0.107	0.013	0.185	0.635	0.443	0.27	0.127	-0.083	0.191	0.144	0.12	0.136	0.045	-0.109	0.096	0.433	0.385	0.123	0.022	-0.296	-0.263	0.506	0.412	0.376	0.271	-0.011	0.148	-0.123
3	7.55	3.146	4.404	3.775	5.033	6.292	1.992	5.872	4.509	7.76	2.412	6.187	4.509	2.307	4.719	7.55	6.816	8.179	1.258	3.565	0.073	0.082	0.22	0.043	0.4	0.28	0.24	0.24	-0.205	-0.068	0.12	0.122	0.257	0.204	0.096	0.101	0.176	-0.021	0.112	0.166	-0.089	0.005	0.14	0.08	0.153	0.197	-0.042	-0.084	-0.016
3	6.949	3.421	4.169	3.848	4.704	6.093	2.138	7.804	4.062	8.659	2.566	5.345	4.276	3.528	4.169	8.125	6.414	7.697	1.817	2.673	0.172	0.077	-0.045	-0.268	0.109	-0.106	0.158	0.191	0.119	0.164	0.031	-0.072	0.341	0.06	0.177	0.155	0.196	0.082	0.38	0.248	0.047	-0.326	0.135	0.067	-0.195	-0.138	0.077	-0.032	-0.003
3	5.708	3.488	4.757	4.545	5.18	4.651	2.748	7.082	3.488	8.245	1.691	5.814	4.123	2.748	3.594	7.611	6.871	7.294	2.431	4.017	0.451	0.115	0.312	-0.042	0.63	0.393	0.259	0.063	0.099	-0.055	0.2	0.104	0.226	-0.028	0.264	0.303	0.04	-0.193	0.385	0.178	0.052	0.008	0.036	-0.1	0.31	0.189	0.214	-0.007	0.178
3	7.529	3.08	4.677	2.167	4.107	5.247	0.684	7.301	5.476	8.556	2.281	6.274	5.133	3.65	4.221	6.959	6.959	7.187	1.141	3.879	0.166	0.127	0.053	-0.048	0.165	0.028	0.039	-0.047	-0.154	-0.024	-0.049	0.073	0.168	0.13	0.284	0.093	0.321	0.191	0.179	0.119	0.113	0.059	0.245	0.175	-0.15	0.071	-0.043	-0.025	0.127
3	5.005	2.848	4.66	3.625	4.746	5.005	1.467	6.904	4.229	8.198	1.985	6.645	4.142	4.919	4.574	8.802	5.868	7.076	1.208	3.193	0.31	0.154	0.193	0.19	0.471	0.393	0.382	0.27	0.097	0.065	-0.084	-0.09	0.168	0.067	0.239	0.094	0.177	0.126	0.149	0.29	0.058	-0.014	0.308	0.248	-0.119	0.045	0.095	0.091	-0.003
3	6.667	3.132	5.253	5.354	4.647	5.96	1.515	5.455	2.829	8.183	2.728	5.354	3.839	2.627	4.95	6.465	8.284	10.506	1.212	3.233	0.522	0.426	0.117	0.111	0.572	0.383	0.253	0.188	0.171	0.002	0.07	-0.052	0.357	0.164	-0.076	-0.019	-0.101	-0.142	0.293	0.198	-0.117	-0.222	-0.225	-0.179	-0.134	-0.062	-0.037	-0.035	-0.102
3	4.807	3.242	4.36	3.578	6.037	4.696	1.901	8.721	5.925	8.944	2.683	5.702	4.36	2.683	3.466	7.938	4.807	6.484	1.006	4.137	0.179	0.114	0.466	0.267	0.395	0.247	0.34	0.072	0.133	-0.002	0.075	0.097	0.338	0	0.53	0.219	0.114	0.1	0.228	0.064	0.356	0.363	0.254	-0.058	0.069	-0.036	0.098	0.002	-0.08
3	5.997	3.271	4.471	4.798	5.452	4.58	2.617	7.088	4.144	8.833	3.926	5.234	4.58	2.181	3.926	7.742	6.979	6.434	1.527	3.926	0.225	0.153	0.289	0.1	0.344	0.171	0.203	0.214	-0.052	-0.071	0.258	0.186	0.013	-0.151	0.146	0.225	0.089	-0.013	0.269	0.153	-0.041	0.005	0.356	0.258	0.032	-0.083	0.249	0.265	0.025
3	5.884	2.146	5.815	5.123	4.777	5.815	1.385	7.061	4.154	9.415	2.561	5.954	3.807	4.223	3.046	7.476	6.507	6.784	1.315	3.738	0.174	0.092	0.068	-0.038	0.266	0.173	0.215	0.109	-0.097	-0.007	0.144	0.148	0.126	0.068	0.177	0.207	0.083	-0.041	0.252	0.115	-0.087	-0.05	0.254	0.113	-0.069	-0.192	0.064	0.062	0.063
3	6.494	2.886	4.931	5.051	4.45	6.013	1.684	7.817	3.728	8.298	2.285	5.412	3.728	1.684	4.45	7.456	5.532	9.982	1.684	4.69	0.235	0.146	0.3	0.031	0.196	0.314	0.117	0.13	0.101	0.082	0.399	0.158	0.12	-0.196	0.188	0.152	-0.055	-0.176	0.228	0.043	0.063	-0.117	-0.177	-0.19	0.054	0.029	0.212	0.066	-0.014
3	5.213	2.855	3.475	5.089	3.6	5.337	1.241	5.71	4.344	7.82	1.862	3.475	8.44	3.351	3.724	8.564	6.454	6.951	1.241	3.351	0.411	0.579	0.111	0.131	0.186	0.164	-0.028	0.035	0.203	0.293	0.284	0.249	0.372	0.256	0.176	0.303	0.048	0.053	0.598	0.417	0.359	0.218	0.034	0.112	0.425	0.362	-0.031	0.092	-0.068
3	5.037	2.928	3.28	5.037	3.514	5.623	1.406	5.74	4.334	7.848	2.694	3.983	7.145	4.1	3.514	8.434	5.857	7.848	1.171	3.514	0.464	0.492	0.089	0.072	0.165	0.1	0.033	0.089	0.027	0.166	0.068	0.075	0.377	0.194	0.244	0.333	0.199	0.266	0.597	0.428	0.201	0.026	0.057	0.108	0.293	0.25	-0.012	0.125	-0.087
3	5.504	2.858	3.81	5.716	3.705	5.61	1.588	5.716	4.551	8.256	1.905	4.128	7.409	2.964	3.705	7.727	5.822	6.774	1.376	3.387	0.258	0.452	0.072	0.068	0.124	0.118	0.084	0.149	0.195	0.348	0.264	0.298	0.315	0.222	0.209	0.284	0.003	0.144	0.554	0.472	0.212	0.07	0.017	0.078	0.391	0.349	0.028	0.126	-0.011
3	5.594	2.6	4.412	5.437	3.861	5.988	1.655	6.067	4.57	8.825	2.285	3.467	7.17	3.467	4.806	7.958	5.2	6.776	1.182	3.152	0.226	0.445	-0.042	-0.075	0.031	0.068	0.136	0.255	0.109	0.245	0.2	0.177	0.254	0.168	0.215	0.345	-0.069	0.113	0.387	0.259	-0.042	-0.043	0.185	0.253	0.29	0.236	0.068	0.1	-0.072
3	6.166	3.344	4.18	5.016	4.285	6.062	1.672	7.42	5.016	8.883	2.717	3.553	4.807	2.822	5.435	6.898	4.598	7.002	1.359	3.449	0.241	0.307	0.107	-0.076	0.07	0.06	0.154	0.212	0.108	0.267	0.219	0.091	0.247	0.076	0.376	0.432	0.068	0.21	0.468	0.274	-0.134	-0.201	0.246	0.188	0.279	0.171	-0.03	0.038	0.008
3	5.446	2.605	4.578	6.788	3.789	6.156	2.762	6.314	3.473	8.445	3.394	4.341	5.209	3.394	4.736	7.972	4.578	7.182	1.342	3.631	0.184	0.347	-0.098	-0.115	-0.12	0.036	0.063	0.227	0.152	0.314	0.238	0.214	0.343	0.164	0.185	0.283	-0.107	0.029	0.319	0.144	0.003	-0.018	0.239	0.179	0.046	0.157	0.088	0.133	-0.133
3	5.612	2.608	4.268	5.533	3.873	5.928	1.818	6.086	4.585	8.853	2.292	3.478	7.193	3.557	4.743	7.983	5.217	6.877	1.186	3.083	0.212	0.411	-0.066	-0.111	0.039	0.051	0.151	0.251	0.104	0.239	0.185	0.155	0.273	0.179	0.2	0.328	-0.057	0.102	0.39	0.239	-0.082	-0.064	0.184	0.232	0.302	0.257	0.1	0.127	-0.093
3	5.98	2.596	4.249	5.586	3.777	6.137	1.81	5.98	4.564	9.048	2.046	3.462	6.531	3.462	4.564	8.104	4.878	6.767	1.18	3.226	0.191	0.408	-0.02	-0.06	0.11	0.098	0.156	0.268	0.12	0.265	0.232	0.155	0.333	0.201	0.245	0.377	-0.065	0.147	0.339	0.261	-0.048	-0.075	0.129	0.188	0.325	0.292	0.165	0.209	-0.046
3	6.241	3.329	4.057	4.889	4.265	6.241	1.664	7.489	4.993	8.946	2.288	3.641	4.681	2.809	5.201	7.073	4.577	6.969	1.352	3.537	0.249	0.299	0.117	-0.08	0.129	0.062	0.174	0.224	0.133	0.301	0.253	0.101	0.287	0.095	0.357	0.406	0.064	0.209	0.489	0.283	-0.104	-0.184	0.24	0.19	0.289	0.173	0	0.051	0.054
3	6.06	3.344	4.179	5.015	4.284	6.06	1.567	7.523	5.015	8.881	2.717	3.552	4.702	2.821	5.433	6.896	4.702	7	1.358	3.552	0.237	0.31	0.118	-0.075	0.076	0.066	0.156	0.216	0.11	0.26	0.217	0.094	0.245	0.079	0.378	0.423	0.061	0.206	0.471	0.274	-0.129	-0.202	0.248	0.185	0.269	0.167	-0.033	0.031	0.007
3	5.6	2.603	4.338	5.521	3.865	5.916	1.814	5.994	4.575	8.834	2.287	3.47	7.178	3.549	4.732	7.966	5.206	6.862	1.183	3.076	0.228	0.444	-0.05	-0.076	0.043	0.069	0.151	0.254	0.11	0.257	0.21	0.175	0.248	0.158	0.216	0.347	-0.06	0.11	0.386	0.247	-0.066	-0.059	0.179	0.236	0.29	0.243	0.092	0.123	-0.106
3	6.451	3.474	4.367	5.26	3.871	6.451	1.786	6.65	4.565	8.535	2.481	3.771	4.268	2.779	5.459	8.138	4.367	7.245	1.687	3.771	0.146	0.23	-0.025	-0.183	0.049	0.055	0.291	0.297	-0.072	0.004	0.305	0.125	0.504	0.3	0.304	0.273	0.108	0.15	0.26	0.071	-0.136	-0.177	0.165	0.147	0.404	0.288	0.055	0.023	-0.141
3	5.274	3.227	3.778	6.69	4.014	5.667	2.676	5.352	3.778	8.579	2.676	3.778	6.297	3.227	5.51	9.052	4.565	7.163	1.574	3.384	0.243	0.306	-0.118	-0.132	-0.048	-0.029	0.16	0.248	0.165	0.212	0.336	0.221	0.215	0.029	0.14	0.272	-0.073	0.013	0.188	0.083	-0.1	-0.061	0.171	0.173	0.376	0.201	0.03	0.015	-0.107
3	5.658	3.503	4.311	5.119	3.637	6.197	1.347	7.948	4.715	9.161	2.29	3.772	4.446	3.233	4.715	7.005	4.715	6.871	1.751	4.176	0.157	0.249	0.125	-0.185	0.099	-0.045	0.153	0.231	0.307	0.421	0.26	0.106	0.436	0.195	0.513	0.471	0.03	0.216	0.446	0.259	-0.223	-0.337	0.258	0.219	0.326	0.28	0.104	0.186	0.007
3	5.983	2.908	4.653	5.9	4.072	6.648	2.077	5.817	4.238	8.226	2.493	4.238	5.484	3.656	4.82	8.808	4.57	6.398	1.163	3.407	0.175	0.384	-0.018	0.022	0.053	0.176	0.247	0.34	0.113	0.279	0.199	0.169	0.287	0.188	0.202	0.281	0.007	0.122	0.103	0.107	-0.232	-0.182	0.255	0.266	0.271	0.182	0.059	0.1	-0.151
3	5.921	2.605	4.342	5.605	3.71	6.078	1.658	5.921	4.5	8.92	2.21	3.552	6.868	3.237	4.657	7.815	5.052	6.868	1.184	3.237	0.176	0.424	-0.067	-0.065	0.081	0.093	0.192	0.282	0.137	0.325	0.196	0.158	0.314	0.208	0.226	0.349	-0.085	0.13	0.4	0.288	-0.005	-0.023	0.139	0.212	0.275	0.245	0.087	0.147	-0.066
3	6.281	3.35	4.083	5.025	4.292	6.072	1.675	7.537	5.025	8.793	2.198	3.664	4.711	2.826	5.234	7.119	4.606	6.909	1.361	3.559	0.23	0.293	0.087	-0.092	0.109	0.06	0.169	0.239	0.14	0.32	0.258	0.11	0.281	0.098	0.335	0.4	0.026	0.184	0.483	0.29	-0.13	-0.193	0.219	0.171	0.285	0.177	-0.005	0.05	0.041
3	6.102	3.31	4.034	5.068	4.137	6.102	1.655	7.344	4.861	9.102	2.586	3.517	4.654	2.793	5.275	7.137	4.758	6.93	1.345	3.517	0.201	0.284	0.103	-0.099	0.12	0.051	0.18	0.227	0.127	0.311	0.259	0.101	0.274	0.088	0.37	0.416	0.067	0.218	0.495	0.295	-0.093	-0.16	0.24	0.193	0.301	0.18	-0.01	0.053	0.04
3	5.977	2.595	4.246	5.583	3.775	6.134	1.809	5.977	4.561	8.965	2.045	3.46	6.684	3.46	4.561	8.021	4.876	6.763	1.18	3.224	0.189	0.411	-0.014	-0.051	0.108	0.098	0.152	0.264	0.117	0.263	0.235	0.161	0.333	0.204	0.253	0.385	-0.064	0.151	0.344	0.269	-0.049	-0.076	0.127	0.191	0.334	0.297	0.156	0.201	-0.037
3	6.363	2.692	3.671	6.037	3.345	5.956	1.55	6.2	4.732	8.974	2.203	3.508	6.282	3.508	4.65	8.077	4.895	6.853	1.224	3.263	0.226	0.415	0.07	-0.031	0.058	0.086	0.121	0.257	0.137	0.309	0.195	0.088	0.381	0.169	0.289	0.321	0.001	0.121	0.352	0.195	0.015	-0.046	0.196	0.228	0.224	0.213	0.087	0.177	-0.04
3	5.386	2.616	4.232	5.848	3.616	5.924	1.77	5.694	4.309	8.925	2.077	3.539	6.463	3.462	4.77	7.925	4.693	7.232	1.154	3.232	0.196	0.409	0.003	0.003	0.097	0.133	0.192	0.343	0.101	0.329	0.287	0.227	0.252	0.188	0.206	0.368	-0.089	0.134	0.375	0.297	-0.009	-0.026	0.213	0.3	0.288	0.26	0.153	0.194	0
3	5.555	2.582	4.147	5.633	3.755	6.024	1.643	6.024	4.46	8.684	2.191	3.521	7.12	3.286	4.773	8.137	5.32	6.65	1.174	3.208	0.198	0.442	-0.062	-0.065	0.073	0.098	0.183	0.284	0.139	0.313	0.165	0.147	0.291	0.192	0.212	0.349	-0.073	0.127	0.409	0.283	-0.015	-0.018	0.139	0.227	0.27	0.249	0.055	0.142	-0.052
3	5.588	2.963	4.234	4.742	4.657	5.673	1.947	7.197	4.657	8.213	1.947	4.572	5.588	4.403	4.657	8.721	6.266	5.842	1.101	3.726	0.236	0.158	0.24	0.088	0.25	0.114	0.208	0.186	-0.048	-0.02	0.243	0.08	0.239	0.167	0.085	0.242	0.065	0.176	0.275	0.128	-0.011	-0.057	0.259	0.29	0.129	0.172	-0.16	-0.038	-0.284
3	5.904	3.589	5.441	4.399	4.515	6.02	1.736	6.83	4.399	7.293	2.663	4.283	4.399	4.399	4.515	6.946	7.525	7.178	1.621	3.589	0.133	0.241	0.283	0.144	0.247	0.184	0.066	0.019	-0.054	0.11	0.283	0.093	0.1	0.172	0.253	0.229	0.208	0.194	0.208	0.137	-0.314	-0.179	0.045	-0.111	0.181	0.088	0.185	0.108	-0.056
3	8.3	2.531	5.567	4.757	4.15	6.175	2.227	5.162	3.948	6.984	2.227	4.15	5.668	2.733	6.579	7.592	5.365	7.086	1.417	2.733	0.227	0.254	0.273	0.137	0.13	0.184	0.075	0.145	-0.064	0.052	0.095	0.143	0.088	0.157	0.073	0.147	-0.057	0.092	0.126	0.167	-0.008	-0.03	0.163	0.185	0.513	0.428	-0.064	0.052	0.031
3	5.697	2.89	4.128	6.028	3.468	6.358	1.734	6.11	4.789	8.34	2.064	3.468	6.44	3.468	4.541	8.092	4.954	7.101	1.404	3.138	0.297	0.41	0.101	-0.023	0.015	0.054	0.036	0.211	0.195	0.311	0.169	0.056	0.248	0.112	0.23	0.259	0.039	0.15	0.388	0.263	0.063	0.007	0.129	0.185	0.232	0.209	0.058	0.16	0.036
3	6.273	2.588	4.077	5.646	3.764	5.881	1.725	5.881	4.47	8.939	2.117	3.45	7.057	3.529	4.705	8.076	4.862	6.979	1.176	3.136	0.169	0.389	-0.072	-0.086	0.039	0.08	0.102	0.243	0.152	0.281	0.214	0.124	0.33	0.189	0.183	0.313	-0.079	0.103	0.352	0.262	-0.078	-0.066	0.175	0.229	0.314	0.257	0.158	0.152	-0.07
3	5.844	2.606	4.264	5.607	3.632	6.001	1.816	5.922	4.58	9.239	2.132	3.475	6.554	3.475	4.738	8.212	4.975	6.791	1.184	3.238	0.179	0.405	-0.028	-0.064	0.081	0.083	0.144	0.273	0.101	0.255	0.202	0.135	0.303	0.197	0.26	0.402	-0.095	0.137	0.312	0.253	-0.08	-0.087	0.105	0.19	0.314	0.288	0.144	0.213	-0.063
3	6.368	3.033	5.155	4.751	5.054	5.358	1.415	7.278	5.054	6.874	2.931	4.347	3.942	3.033	5.155	8.087	6.166	6.166	1.314	3.74	0.502	0.44	0.282	0.131	0.157	0.111	0.139	0.02	0.264	0.172	0.257	0.126	0.188	0.187	0.099	0.126	-0.07	0.069	0.344	0.254	-0.044	-0.124	0.271	0.261	0.449	0.353	-0.075	-0.023	0.15
3	5.56	2.821	4.481	5.145	3.817	6.39	1.826	7.386	4.896	7.967	3.07	3.9	5.062	3.568	4.481	8.796	5.56	6.141	1.079	3.402	0.212	0.283	-0.098	-0.148	0.032	0.107	0.081	0.079	0.072	0.242	0.278	0.1	0.332	0.191	0.195	0.263	-0.078	-0.077	0.392	0.196	0.047	0.003	0.082	0.086	0.349	0.203	0.051	0.118	0.003
3	5.919	2.604	4.182	5.682	3.709	6.076	1.657	5.997	4.577	9.075	2.052	3.63	6.629	3.157	4.656	7.891	5.129	6.944	1.184	3.157	0.207	0.437	-0.091	-0.074	0.073	0.085	0.176	0.276	0.126	0.287	0.194	0.146	0.324	0.213	0.243	0.373	-0.092	0.127	0.392	0.283	-0.028	-0.034	0.157	0.24	0.279	0.25	0.118	0.159	-0.066
3	8.087	2.806	4.374	5.281	3.961	4.786	1.898	5.364	3.714	8.83	2.393	4.209	5.529	4.291	6.189	8.17	6.519	5.446	1.238	3.548	0.327	0.37	0.214	0.185	0.197	0.095	0.067	0.05	0.056	0.135	0.288	0.244	0.171	0.084	0.196	0.41	-0.042	0.06	0.062	0.122	-0.141	-0.076	0.215	0.084	0.035	0.098	-0.168	-0.148	-0.11
3	7.194	3.025	4.251	4.987	3.434	7.031	1.553	6.458	4.905	8.093	2.698	3.434	5.396	3.107	4.496	9.32	5.723	6.05	1.226	3.352	0.188	0.297	0.051	-0.094	0.16	0.098	0.125	0.207	-0.049	0.138	0.176	0.064	0.396	0.213	0.199	0.188	0.057	0.045	0.296	0.239	-0.099	-0.117	0.144	0.228	0.24	0.137	0.065	0.012	-0.041
3	7.664	2.985	4.195	5.002	3.388	7.099	1.694	6.292	4.921	7.987	2.582	3.146	5.324	3.066	4.437	9.6	5.163	6.131	1.21	3.308	0.226	0.309	0.032	-0.115	0.138	0.091	0.114	0.203	0.011	0.167	0.15	0.013	0.405	0.211	0.25	0.237	0.01	0.03	0.346	0.281	-0.069	-0.111	0.171	0.244	0.279	0.143	0.075	0.027	-0.041
3	6.196	3.019	3.972	5.243	3.654	5.799	1.668	6.355	4.846	7.944	3.019	3.495	4.846	3.654	4.766	9.771	5.64	5.799	1.192	3.495	0.204	0.28	0.057	-0.077	0.151	0.09	0.083	0.184	0.102	0.25	0.151	0.02	0.408	0.229	0.239	0.27	0.002	0.094	0.414	0.315	-0.133	-0.126	0.183	0.28	0.246	0.144	0.102	0.067	0.047
3	6.217	3.027	4.09	5.235	3.681	5.562	1.636	6.462	4.744	8.098	2.945	3.517	4.826	3.763	4.581	9.898	5.562	5.972	1.227	3.517	0.237	0.31	0.045	-0.117	0.161	0.104	0.09	0.206	0.053	0.221	0.182	0.03	0.403	0.205	0.207	0.23	-0.032	0.073	0.362	0.278	-0.065	-0.094	0.175	0.257	0.232	0.149	0.087	0.051	0.016
3	5.964	3.171	4.077	5.511	3.473	5.662	1.661	6.19	4.982	7.927	2.869	3.473	4.832	3.775	4.681	9.663	5.511	5.888	1.132	3.322	0.242	0.35	0.063	-0.04	0.157	0.108	0.053	0.168	0.093	0.295	0.181	0.11	0.378	0.284	0.259	0.326	-0.002	0.099	0.35	0.291	-0.099	-0.084	0.167	0.292	0.249	0.205	0.136	0.129	0.053
3	7.584	2.971	4.144	5.004	3.362	7.193	1.72	6.177	5.004	7.819	2.658	3.128	5.239	3.049	4.613	9.539	5.16	5.942	1.173	3.284	0.215	0.3	0.059	-0.071	0.147	0.084	0.111	0.179	0.06	0.201	0.135	0.015	0.413	0.244	0.286	0.279	0.043	0.062	0.385	0.315	-0.107	-0.118	0.187	0.275	0.295	0.144	0.084	0.033	-0.019
3	7.128	3.01	4.198	4.99	3.406	7.128	1.584	6.336	4.99	7.92	2.772	3.406	5.306	3.089	4.673	9.267	5.702	5.861	1.188	3.326	0.178	0.289	0.078	-0.049	0.169	0.091	0.121	0.182	0.002	0.173	0.16	0.065	0.404	0.246	0.237	0.232	0.089	0.077	0.337	0.275	-0.136	-0.124	0.162	0.26	0.257	0.139	0.074	0.019	-0.019
3	7.343	3.001	3.395	5.211	3.474	7.185	2.369	5.685	4.501	8.054	2.606	3.474	4.738	3.474	5.29	8.607	5.211	7.185	1.421	3.237	0.247	0.262	0.142	-0.116	-0.057	-0.011	0.265	0.266	0.123	0.167	0.24	-0.004	0.209	0.086	0.179	0.235	-0.008	0.12	0.256	0.233	-0.004	-0.075	0.167	0.203	0.182	0.239	-0.14	-0.15	-0.171
3	5.654	3.635	4.644	4.745	3.938	6.058	1.716	6.967	5.452	8.481	2.827	3.231	4.14	2.928	4.846	8.885	5.048	6.563	1.313	4.039	0.295	0.307	0.078	-0.079	0.155	0.044	0.098	0.2	0.125	0.307	0.14	0.053	0.475	0.251	0.354	0.316	0.016	0.041	0.444	0.379	-0.164	-0.185	0.215	0.293	0.351	0.143	0.031	-0.044	-0.155
3	7.432	3.022	4.247	4.982	3.43	7.023	1.552	6.452	4.9	8.085	2.695	3.267	5.472	3.185	4.573	9.228	5.635	5.88	1.225	3.348	0.173	0.297	0.074	-0.08	0.138	0.094	0.118	0.216	-0.039	0.148	0.187	0.065	0.412	0.227	0.212	0.188	0.043	0.039	0.286	0.239	-0.066	-0.092	0.131	0.227	0.211	0.133	0.066	0.018	-0.021
3	5.493	3.189	3.898	4.695	3.721	6.113	2.303	6.556	5.404	8.682	2.835	3.898	4.607	3.189	5.493	8.327	4.961	5.935	1.683	3.366	0.254	0.3	0.041	-0.07	0.172	0.056	0.109	0.203	0.19	0.296	0.208	0.063	0.352	0.206	0.334	0.256	0.144	0.144	0.325	0.287	-0.091	-0.156	0.25	0.23	0.282	0.125	0.208	0.042	-0.02
3	5.568	4.05	4.176	4.05	4.682	6.454	1.392	7.214	6.075	8.353	3.164	3.417	4.05	2.531	4.682	6.96	5.062	5.062	1.772	4.303	0.402	0.346	0.215	-0.058	0.274	0.103	-0.026	0.061	0.202	0.256	0.069	0.127	0.596	0.378	0.547	0.403	0.078	0.041	0.594	0.444	-0.003	-0.036	0.089	0.192	0.311	0.058	0.103	0.057	0.048
3	8.821	2.835	4.174	4.726	3.308	8.348	1.575	6.064	4.726	8.033	2.599	2.993	5.356	2.993	4.647	9.136	4.489	5.749	1.181	3.229	0.2	0.281	0.07	-0.092	0.131	0.076	0.127	0.193	0.014	0.154	0.203	0.04	0.475	0.23	0.25	0.209	0.061	0.055	0.345	0.288	-0.035	-0.086	0.114	0.2	0.281	0.134	0.111	0.047	-0.07
3	8.71	2.827	4.126	4.737	3.286	8.405	1.605	5.96	4.814	7.87	2.598	2.98	5.272	2.98	4.814	9.092	4.508	5.654	1.146	3.209	0.191	0.274	0.095	-0.05	0.138	0.069	0.124	0.17	0.057	0.186	0.19	0.042	0.481	0.262	0.286	0.25	0.094	0.086	0.382	0.32	-0.074	-0.094	0.127	0.231	0.297	0.136	0.115	0.052	-0.047
3	7.521	2.977	4.152	5.014	3.369	7.208	1.724	6.189	5.014	7.834	2.664	3.134	5.249	3.055	4.622	9.558	5.171	5.876	1.175	3.29	0.217	0.304	0.061	-0.067	0.148	0.089	0.107	0.178	0.057	0.202	0.134	0.015	0.41	0.249	0.284	0.28	0.046	0.061	0.387	0.317	-0.117	-0.118	0.187	0.281	0.283	0.141	0.085	0.038	-0.024
3	7.418	3.386	4.193	4.676	3.79	5.886	2.096	6.45	4.273	7.095	2.822	3.064	5.563	3.467	5.483	8.305	5.644	6.289	1.129	3.548	0.327	0.326	0.105	-0.092	0.1	0.077	0.162	0.237	0.15	0.253	0.138	-0.067	0.17	0.11	0.242	0.322	0.062	0.084	0.3	0.168	0.078	0.008	0.187	0.356	0.302	0.2	0.067	-0.004	0
3	5.889	2.986	4.147	5.059	3.898	6.054	1.41	6.469	5.059	8.128	2.903	3.649	5.059	3.732	4.313	10.035	6.22	6.22	1.244	3.483	0.239	0.325	0	-0.097	0.081	0.05	0.088	0.206	-0.015	0.157	0.055	-0.062	0.259	0.111	0.215	0.252	-0.058	-0.028	0.292	0.284	-0.045	-0.1	0.197	0.247	0.307	0.161	0.154	0.085	-0.127
3	6.399	3.035	4.102	5.004	3.609	6.152	1.395	6.317	5.25	8.039	2.871	3.527	5.25	3.445	4.512	9.516	5.332	6.07	1.313	3.445	0.229	0.321	0.075	-0.074	0.096	0.082	0.072	0.197	0.035	0.235	0.147	0.016	0.376	0.194	0.23	0.227	-0.044	0.045	0.323	0.267	-0.064	-0.102	0.206	0.281	0.3	0.19	0.153	0.11	-0.091
3	6.11	3.131	4.124	5.27	3.666	6.415	1.527	6.034	5.193	7.943	2.826	3.437	5.346	3.59	4.582	9.623	5.27	5.957	1.222	3.36	0.172	0.302	0.061	-0.046	0.098	0.086	0.058	0.143	0.095	0.263	0.106	0.008	0.37	0.242	0.27	0.317	-0.055	0.052	0.372	0.298	-0.079	-0.103	0.18	0.259	0.306	0.186	0.175	0.122	-0.086
3	7.358	3.007	4.193	4.985	3.402	7.121	1.582	6.33	4.985	7.912	2.769	3.244	5.38	3.165	4.747	9.178	5.618	5.697	1.187	3.323	0.164	0.289	0.1	-0.037	0.147	0.087	0.114	0.191	0.012	0.182	0.17	0.066	0.419	0.26	0.25	0.231	0.076	0.071	0.327	0.274	-0.104	-0.1	0.148	0.259	0.229	0.135	0.076	0.025	0
3	5.807	3.59	4.329	4.752	3.907	6.441	1.901	7.075	5.596	8.658	2.957	3.484	3.59	3.168	4.752	8.447	4.857	6.758	1.584	3.907	0.276	0.353	0.091	-0.098	0.174	0.048	0.067	0.205	0.084	0.25	0.174	0.028	0.504	0.249	0.322	0.268	0.022	0.031	0.385	0.32	-0.191	-0.203	0.231	0.246	0.283	0.13	0.053	-0.026	-0.183
3	7.586	3.265	4.033	4.609	3.553	7.298	1.248	6.05	5.282	7.586	2.785	3.361	5.762	2.785	4.417	8.739	6.05	4.705	1.248	3.457	0.156	0.219	0.161	-0.032	0.19	0.151	0.066	0.135	0.108	0.209	0.155	0.121	0.454	0.267	0.273	0.187	0.074	0.037	0.405	0.342	0.026	-0.009	0.147	0.229	0.251	0.148	0.118	0.062	0.128
3	6.021	3.161	3.989	5.495	3.312	5.57	1.505	6.172	5.043	7.978	2.86	3.538	5.043	3.914	4.591	9.71	5.419	5.796	1.129	3.312	0.212	0.341	0.083	-0.01	0.223	0.155	0.084	0.167	0.088	0.293	0.19	0.126	0.357	0.28	0.283	0.323	-0.03	0.092	0.324	0.267	-0.061	-0.016	0.164	0.247	0.251	0.223	0.078	0.095	0.092
3	7.246	3.527	2.86	4.958	3.146	5.625	1.907	6.006	4.195	8.199	2.86	3.432	6.102	2.955	4.767	10.868	5.625	7.246	1.144	3.146	0.329	0.263	0.007	0.013	0.129	0.048	-0.072	-0.003	-0.11	0.076	0.153	0.009	0.391	0.281	0.163	0.203	0.071	0.065	0.413	0.226	0.062	0	0.134	0.228	0.295	0.248	0.078	0.045	-0.1
3	7.292	3.058	4.077	5.096	3.371	6.9	1.647	6.194	5.018	7.841	2.666	3.136	5.332	3.136	4.626	9.722	5.253	6.116	1.176	3.215	0.209	0.302	0.053	-0.074	0.153	0.075	0.122	0.179	0.046	0.201	0.145	0.02	0.413	0.248	0.277	0.271	0.05	0.068	0.369	0.304	-0.112	-0.116	0.198	0.292	0.269	0.141	0.076	0.034	-0.033
3	6.009	2.923	5.115	4.141	3.573	5.359	1.38	6.983	5.034	7.226	3.167	3.897	4.628	3.979	4.547	10.312	5.278	6.415	1.299	3.897	0.242	0.292	0.014	-0.078	0.119	0.129	0.162	0.193	-0.007	0.152	0.17	0.005	0.321	0.177	0.104	0.155	0.011	0.001	0.379	0.316	-0.056	-0.1	0.134	0.257	0.216	0.198	0.102	0.059	-0.033
3	7.63	3.546	3.761	3.761	3.546	7.953	1.182	5.696	4.836	8.705	3.117	3.439	4.621	2.472	5.051	8.49	4.621	5.696	1.505	3.761	0.205	0.178	0.26	-0.021	0.177	0.112	0.087	0.187	0.269	0.303	0.177	0.085	0.51	0.292	0.393	0.292	0.185	0.056	0.542	0.386	-0.006	-0.05	0.133	0.215	0.354	0.13	0.104	0.095	0.006
3	6.233	2.651	4.872	5.015	4.227	5.516	2.078	6.161	4.943	8.454	1.863	4.37	5.158	3.367	5.946	8.024	5.731	7.021	1.791	2.794	0.489	0.527	-0.028	-0.026	0.242	0.169	0.145	0.279	0.128	0.149	0.243	0.157	-0.05	0.009	0.155	0.156	-0.027	0.147	0.219	0.192	0.302	0.308	0.094	0.093	0.129	0.205	-0.056	-0.158	-0.289
3	5.524	3.157	5.13	4.834	4.932	5.13	1.677	6.116	4.834	9.174	1.973	4.538	4.834	3.65	4.834	8.089	5.82	7.3	1.578	3.255	0.441	0.507	0.023	-0.087	0.323	0.075	0.096	0.213	0.009	0.119	0.299	0.158	0.074	0.011	0.309	0.237	-0.035	0.14	0.21	0.12	0.213	0.143	0.165	0.118	0.247	0.303	-0.053	-0.169	-0.276
4	6.513	3.428	3.771	4.57	6.399	6.17	1.942	6.17	3.314	9.369	2.399	3.885	5.028	3.314	4.228	7.77	5.142	7.084	1.485	2.742	0.507	0.361	0.366	0.107	0.485	0.127	0.289	0.051	0.158	-0.052	0.101	0.181	0.029	-0.089	0.116	0.095	0.24	0.257	0.423	0.203	-0.065	-0.105	0.064	0.005	0.283	0.123	0.255	0.111	-0.121
4	6.513	3.428	3.771	4.57	6.399	6.17	1.942	6.17	3.314	9.369	2.399	3.885	5.027	3.314	4.228	7.77	5.142	7.084	1.485	2.742	0.507	0.361	0.366	0.107	0.485	0.127	0.289	0.051	0.158	-0.052	0.101	0.181	0.029	-0.089	0.116	0.095	0.24	0.257	0.423	0.203	-0.065	-0.105	0.064	0.005	0.283	0.123	0.256	0.111	-0.121
4	6.643	3.703	3.703	3.811	5.772	6.207	2.069	6.425	4.029	9.91	1.96	4.465	4.356	3.703	3.049	7.514	4.683	7.296	1.525	2.94	0.546	0.343	0.387	0.026	0.337	0.122	0.27	0.007	0.18	0.096	0.25	0.266	0.202	0.028	0.242	0.23	0.274	0.286	0.375	0.068	-0.017	-0.188	0.101	-0.039	0.306	0.2	0.127	0.073	0.145
4	7.045	3.36	4.227	4.227	6.395	5.311	1.626	7.045	3.577	9.538	2.601	4.66	4.444	3.577	2.926	7.153	4.986	7.153	1.517	2.71	0.322	0.213	0.46	0.163	0.468	0.077	0.32	0.034	0.094	-0.064	0.388	0.26	0.135	-0.071	0.308	0.139	0.362	0.217	0.522	0.3	-0.087	-0.067	0.07	-0.098	0.349	0.138	0.135	0.002	0.033
4	6.504	3.423	3.765	4.564	6.389	6.275	1.94	6.161	3.309	9.356	2.396	3.879	5.02	3.423	3.993	7.759	5.134	7.074	1.483	2.738	0.551	0.378	0.404	0.128	0.432	0.108	0.329	0.075	0.189	-0.046	0.144	0.182	0.073	-0.084	0.093	0.06	0.273	0.283	0.403	0.197	-0.079	-0.136	0.055	0.005	0.304	0.135	0.228	0.089	-0.095
4	6.397	3.367	3.704	4.377	6.173	5.948	2.02	6.51	4.04	9.652	1.908	4.04	4.714	2.918	3.255	7.969	4.938	6.622	1.459	2.918	0.51	0.319	0.363	0.063	0.344	0.124	0.433	0.185	0.226	0.086	0.368	0.338	0.133	-0.089	0.36	0.227	0.343	0.309	0.57	0.287	-0.053	-0.202	0.107	-0.102	0.339	0.119	0.309	0.153	0.067
4	6.949	3.421	3.421	4.49	5.773	6.521	2.566	5.666	3.528	9.942	2.566	3.635	4.597	3.528	3.955	7.269	5.238	6.628	1.497	2.673	0.29	0.162	0.379	0.089	0.369	0.124	0.385	0.124	0.236	0.186	0.195	0.252	0.24	0.082	0.305	0.206	0.249	0.227	0.499	0.181	0.069	0.01	0.038	-0.059	0.18	0.022	0.168	0.157	0.075
4	6.594	3.246	3.754	3.855	5.58	6.594	2.333	6.188	3.956	10.145	1.927	4.159	5.174	3.652	3.145	8.116	4.464	7.203	1.319	2.739	0.52	0.391	0.337	-0.034	0.301	0.068	0.228	-0.02	0.176	0.11	0.147	0.206	0.216	0.041	0.259	0.207	0.183	0.233	0.299	0.067	0.094	-0.105	0.125	-0.033	0.207	0.111	0.178	0.083	0.222
4	6.652	4.39	3.06	4.789	6.12	4.656	1.863	5.721	4.789	9.845	2.395	3.725	3.725	3.459	3.06	7.317	4.124	6.519	2.262	3.06	0.442	0.458	0.483	0.088	0.609	0.424	0.346	0.202	0.115	-0.004	0.382	0.259	0.426	0.097	0.202	-0.031	0.366	0.313	0.228	-0.016	0.199	-0.005	0.537	0.237	0.171	0.084	0.122	-0.032	0.177
4	6.418	4.16	2.971	4.041	5.824	5.229	1.426	6.418	4.635	8.795	2.02	3.922	4.516	4.16	3.209	7.725	5.942	7.606	1.783	3.447	0.379	0.11	0.034	-0.131	0.455	0.187	0.215	0.006	0.265	0.168	0.284	0.086	0.264	0.084	0.267	-0.03	0.129	0.115	0.11	0.138	0.272	0.033	0.35	0.12	0.31	0.209	0.188	0.055	0.195
4	6.491	3.851	3.411	3.851	6.711	5.501	2.31	7.151	3.411	11.222	2.09	3.301	4.951	3.301	3.741	7.261	5.061	6.051	1.54	2.53	0.476	0.156	0.196	-0.016	0.503	0.23	0.35	0.188	0.048	-0.113	0.24	0.138	0.329	0.086	0.139	0.081	0.605	0.269	0.498	0.34	-0.02	-0.127	0.257	0.11	0.507	0.293	0.144	-0.097	-0.188
4	6.675	3.96	3.394	3.734	6.562	5.544	2.489	7.128	2.942	11.427	2.036	3.168	4.978	3.168	3.62	7.467	5.091	5.996	1.471	2.489	0.516	0.166	0.212	-0.024	0.533	0.258	0.494	0.273	0.079	-0.093	0.255	0.137	0.359	0.099	0.103	0.048	0.627	0.283	0.469	0.253	-0.009	-0.151	0.266	0.1	0.485	0.266	0.087	-0.121	-0.186
4	6.432	3.815	3.379	3.924	6.65	5.56	2.398	7.195	3.379	11.119	2.071	3.379	4.906	3.27	3.706	7.304	5.124	5.996	1.526	2.507	0.47	0.147	0.196	-0.017	0.499	0.235	0.351	0.191	0.036	-0.122	0.233	0.152	0.322	0.076	0.141	0.093	0.588	0.277	0.499	0.323	-0.01	-0.123	0.255	0.119	0.496	0.283	0.143	-0.069	-0.213
4	5.875	3.436	2.217	4.988	6.429	5.653	1.884	7.538	6.097	9.311	2.106	4.323	4.101	2.771	2.217	7.649	5.986	5.764	1.552	3.658	0.537	0.14	0.313	0.086	0.549	0.202	0.234	0.126	0.266	0.221	0.273	0.106	0.461	0.16	0.332	0.139	0.008	0.006	0.267	0.02	0.287	-0.049	0.35	0.217	0.238	0.159	0.356	0.207	-0.009
4	5.519	3.532	3.311	4.636	6.181	5.629	2.318	7.947	6.181	9.051	2.428	3.311	4.415	2.428	2.318	7.174	5.629	6.733	1.766	3.091	0.442	0.1	0.231	-0.111	0.504	0.309	0.333	0.186	0.21	0.103	0.286	0.16	0.475	0.152	0.303	0.244	0.247	0.098	0.48	0.171	0.022	-0.221	0.227	0.158	0.35	0.102	0.06	0.018	-0.06
4	5.325	3.473	3.241	4.746	6.367	5.441	1.042	7.177	6.135	8.798	1.968	4.052	4.167	3.704	3.01	8.219	5.557	6.83	1.505	3.357	0.574	0.201	0.368	0.091	0.366	0.14	0.145	0.121	0.183	0.147	0.43	0.303	0.389	0.166	0.388	0.158	-0.037	0.058	0.194	0.01	0.075	-0.082	0.266	0.246	0.232	0.162	0.265	0.094	-0.065
4	5.376	3.753	2.637	4.361	5.68	5.984	1.826	6.796	6.187	8.52	2.434	3.753	3.854	3.347	3.55	8.621	5.781	6.491	1.826	3.347	0.558	0.197	0.35	0.044	0.544	0.204	0.246	0.145	0.221	0.223	0.38	0.262	0.295	-0.038	0.343	0.183	0.011	0.024	0.215	-0.025	0.135	-0.007	0.276	0.159	0.323	0.202	0.227	0.135	-0.048
4	5.327	3.59	2.895	4.748	6.485	5.095	0.926	8.106	6.717	8.685	1.969	4.285	3.937	3.011	2.663	8.338	4.979	7.064	1.39	3.358	0.565	0.137	0.358	0.16	0.474	0.18	0.126	0.013	0.218	0.148	0.316	0.237	0.318	0.065	0.506	0.301	-0.002	-0.055	0.2	0.034	0.158	-0.151	0.194	0.048	0.464	0.242	0.382	0.106	-0.137
4	6.024	3.793	2.454	5.02	5.912	5.466	1.004	7.585	6.581	9.147	2.231	4.573	4.35	3.235	2.343	7.362	4.685	6.916	1.339	3.346	0.589	0.157	0.376	0.207	0.445	0.197	0.261	0.11	0.126	0.053	0.396	0.166	0.389	0.076	0.438	0.317	0.003	-0.002	0.304	0.061	0.085	-0.121	0.194	0.095	0.295	0.097	0.316	0.007	-0.001
4	5.292	3.603	2.928	4.842	6.643	4.954	0.901	8.22	6.756	9.008	2.027	4.279	3.941	3.04	2.59	8.22	5.067	6.868	1.351	3.265	0.603	0.178	0.351	0.148	0.486	0.205	0.18	0.037	0.251	0.165	0.329	0.247	0.342	0.097	0.503	0.308	-0.045	-0.094	0.16	0.015	0.204	-0.107	0.194	0.029	0.44	0.221	0.337	0.068	-0.155
4	5.277	3.593	2.807	4.603	6.063	5.614	1.572	7.298	6.063	8.982	2.582	4.042	3.593	3.481	2.919	8.308	5.838	6.175	1.46	3.481	0.572	0.221	0.412	0.035	0.561	0.237	0.319	0.215	0.283	0.239	0.44	0.281	0.379	0.022	0.443	0.248	-0.007	0.032	0.202	-0.033	0.108	-0.104	0.274	0.157	0.267	0.188	0.227	0.092	-0.129
4	5.451	3.449	2.559	4.895	6.008	5.563	1.669	8.01	5.785	9.568	1.669	3.338	3.783	3.115	2.559	8.455	5.785	6.564	1.335	3.56	0.481	0.169	0.267	0.014	0.442	0.122	0.4	0.169	0.14	0.114	0.345	0.178	0.466	0.15	0.491	0.187	0.208	0.142	0.255	0.06	0.251	0.005	0.287	0.101	0.352	0.259	0.368	0.084	0.023
4	5.183	3.493	3.155	4.62	6.423	5.296	1.127	6.986	5.972	9.239	2.028	4.169	4.282	3.831	2.93	8	5.859	6.648	1.465	3.38	0.581	0.223	0.38	0.12	0.37	0.153	0.163	0.14	0.176	0.145	0.45	0.317	0.385	0.175	0.388	0.173	-0.029	0.074	0.195	0.025	0.068	-0.075	0.278	0.249	0.209	0.141	0.238	0.069	-0.061
4	5.42	3.429	2.765	4.535	6.858	5.863	1.549	7.19	6.195	8.96	2.434	4.093	3.54	3.208	2.434	7.743	5.642	6.416	1.438	3.208	0.599	0.272	0.264	0.017	0.392	0.043	0.181	0.077	0.417	0.243	0.312	0.191	0.455	0.168	0.404	0.229	0.006	0.016	0.295	-0.019	0.156	-0.136	0.299	0.165	0.435	0.263	0.288	0.075	-0.041
4	5.812	3.729	3.4	4.496	5.922	5.264	1.974	7.238	5.812	8.664	2.632	3.729	3.619	2.742	2.303	7.567	6.251	7.238	1.755	3.29	0.333	0.136	0.212	-0.052	0.518	0.254	0.351	0.186	0.261	0.153	0.273	0.21	0.449	0.129	0.328	0.107	0.109	-0.006	0.318	0.089	0.101	-0.193	0.252	0.184	0.315	-0.006	0.208	0.077	-0.02
4	6.19	3.601	2.476	4.502	5.852	5.74	1.35	7.428	5.74	9.566	2.363	4.277	4.277	3.376	2.588	7.315	5.852	6.415	1.463	3.489	0.661	0.263	0.307	0.066	0.431	0.209	0.298	0.093	0.191	0.132	0.357	0.179	0.532	0.16	0.438	0.311	0.06	-0.004	0.192	0.032	0.034	-0.162	0.128	-0.031	0.364	0.275	0.277	0.007	-0.004
4	5.489	3.472	2.912	4.593	6.273	5.713	1.68	6.945	5.825	8.961	2.464	4.929	3.584	2.576	2.912	8.513	5.265	6.833	1.456	3.36	0.556	0.19	0.452	0.157	0.572	0.299	0.16	0.06	0.133	0.068	0.394	0.216	0.44	0.277	0.224	0.087	0.03	-0.04	0.23	0.102	0.157	-0.082	0.337	0.15	0.268	0.181	0.277	0.04	0.016
4	5.549	3.7	2.611	4.896	6.42	5.767	1.523	7.399	5.767	8.705	1.959	3.591	3.7	3.156	2.72	8.052	5.876	6.529	1.523	3.156	0.462	0.114	0.288	0.117	0.446	0.135	0.304	0.172	0.247	0.159	0.384	0.25	0.357	0.128	0.396	0.183	0.075	0.112	0.274	0.027	0.134	-0.114	0.399	0.205	0.425	0.241	0.309	0.153	-0.035
4	6.801	3.522	3.036	3.522	5.465	5.951	1.579	7.044	3.765	9.958	2.186	4.372	4.858	3.522	3.886	7.772	5.343	6.922	1.579	3.158	0.465	0.366	0.323	0.064	0.488	0.227	0.266	0.022	0.149	-0.028	0.223	0.116	0.039	-0.138	0.286	0.111	0.48	0.251	0.431	0.26	-0.1	-0.184	-0.011	-0.056	0.309	0.127	0.096	0.04	0.091
4	5.947	3.893	3.46	4.433	6.055	5.298	1.73	5.731	4.866	9.84	2.487	3.46	4.325	4.001	3.46	8.11	4.109	6.92	2.054	3.136	0.395	0.442	0.48	0.14	0.476	0.323	0.276	0.118	0.058	-0.092	0.316	0.161	0.34	0.107	0.205	0.061	0.148	0.204	0.202	0.001	0.276	0.102	0.407	0.151	0.177	0.046	0.09	-0.085	0.123
4	5.707	3.951	4.5	3.951	5.817	5.158	1.646	5.927	4.829	10.536	2.085	2.963	4.28	3.951	3.512	8.561	4.61	6.146	1.976	3.183	0.482	0.494	0.439	0.109	0.533	0.385	0.222	0.175	0.086	0.028	0.226	0.173	0.262	0.066	0.172	0.077	0.089	0.187	0.152	-0.003	0.342	0.12	0.476	0.247	0.174	0.075	0.058	-0.079	0.048
4	5.542	3.912	4.347	3.369	5.76	5.216	1.195	5.868	5.108	10.324	1.956	3.369	4.021	3.586	3.477	8.15	4.999	6.738	1.956	3.803	0.488	0.485	0.448	0.175	0.455	0.316	0.346	0.169	-0.009	-0.059	0.291	0.19	0.216	0.044	0.246	0.197	0.174	0.215	0.178	0.003	0.31	0.135	0.422	0.176	0.089	-0.026	-0.001	-0.036	0.046
4	6.477	3.623	3.403	4.391	5.269	6.038	1.647	7.575	4.281	9.002	2.415	4.94	4.391	2.744	2.854	7.355	5.709	6.257	1.866	3.513	0.513	0.199	0.322	0.169	0.392	0.18	0.16	0.104	0.263	-0.058	0.272	0.232	0.421	0.134	0.293	0.224	0.101	0.108	0.284	0.094	-0.019	-0.06	0.135	0.079	0.371	0.147	-0.042	-0.09	0.167
4	5.639	3.665	1.974	2.256	6.203	2.819	1.974	8.458	4.793	10.714	2.256	2.819	3.665	2.537	2.256	7.612	6.767	7.612	0.846	2.819	0.851	0.439	0.669	0.356	0.719	0.25	0.113	-0.008	0.36	0.102	0.623	0.438	0.593	0.292	0.946	0.671	0.944	0.679	0.627	0.145	0.129	-0.162	0.194	-0.094	0.371	-0.078	0.138	0.077	0.247
4	6.278	3.424	1.427	2.568	5.707	3.139	2.283	8.561	3.424	11.415	2.568	3.139	3.71	2.283	2.283	5.707	7.42	7.42	0.856	2.283	1.084	0.581	0.801	0.462	0.645	0.273	0.374	0.015	0.203	-0.029	0.655	0.362	0.673	0.404	0.912	0.581	1.173	0.753	0.716	0.17	0.306	-0.099	0.335	0.002	0.462	0.04	0.106	-0.048	0.277
4	4.708	3.825	2.354	1.765	6.179	4.708	1.765	6.768	4.119	12.064	3.237	2.648	3.825	2.648	2.942	5.885	6.473	9.416	0.588	2.354	0.957	0.507	0.712	0.338	0.79	0.285	0.376	0.068	0.288	0.042	0.466	0.181	0.858	0.425	0.939	0.528	0.883	0.626	0.353	0.05	0.164	-0.201	0.294	0.055	0.25	-0.213	0.203	-0.052	0.369
4	5.62	4.059	0.624	1.873	9.679	4.371	0.624	6.244	2.186	12.489	2.498	2.498	3.434	0.937	2.186	5.308	4.059	5.62	1.561	2.186	1.256	0.671	1.073	0.485	0.921	0.452	0.884	0.456	0.905	0.547	0.832	0.454	0.969	0.538	0.909	0.517	0.976	0.556	1.085	0.388	0.695	0.29	0.523	0.395	0.448	0.19	0.469	0.221	0.223
4	9.573	3.419	1.026	1.709	6.496	5.812	1.368	6.838	2.735	12.649	1.026	2.735	3.077	2.051	3.077	6.496	3.761	8.547	1.368	2.051	1.162	0.454	1.186	0.281	0.911	0.396	0.595	0.255	0.696	0.199	0.571	0.222	0.917	0.215	0.891	0.338	0.6	0.144	0.61	0.211	0.413	0.288	0.487	0.229	0.207	-0.01	0.294	0.188	0.144
4	7.686	3.843	0.32	1.601	7.686	4.484	1.281	7.366	2.242	10.569	1.922	1.922	3.843	0.961	2.562	6.085	4.804	8.647	1.281	0.961	1.199	0.554	1.165	0.417	0.902	0.35	0.878	0.474	0.81	0.337	1.047	0.487	0.961	0.407	1.119	0.538	0.621	0.248	0.977	0.314	0.626	0.221	0.433	0.238	0.751	0.237	0.379	0.107	0.255
4	8.509	3.404	1.021	1.702	6.126	6.126	1.361	6.126	3.063	12.934	1.021	2.723	3.404	2.042	2.723	6.126	3.744	8.849	1.361	3.063	0.949	0.284	1.12	0.305	0.785	0.463	0.442	0.254	0.691	0.158	0.64	0.256	0.879	0.127	0.928	0.414	0.558	0.071	0.634	0.152	0.557	0.352	0.408	0.17	0.28	0.022	0.308	0.188	0.152
4	6.891	4.266	0.656	1.313	8.531	4.922	0.328	8.203	2.625	12.469	2.297	2.625	3.609	1.313	2.953	6.563	4.266	5.25	1.641	1.313	1.169	0.563	1.155	0.485	0.798	0.444	0.746	0.446	0.823	0.406	0.73	0.467	0.891	0.354	0.99	0.539	0.853	0.414	0.834	0.211	0.619	0.213	0.442	0.232	0.532	0.268	0.332	0.063	0.078
4	8.899	3.423	0.685	1.711	6.503	5.134	1.369	7.53	3.081	13.349	1.027	1.711	3.081	1.711	3.081	8.215	4.107	7.53	1.369	2.396	1.181	0.454	1.208	0.33	0.794	0.344	0.416	0.231	0.549	0.242	0.722	0.302	0.877	0.372	0.933	0.339	0.763	0.212	0.569	0.061	0.419	0.278	0.51	0.256	0.183	-0.004	0.243	0.19	0.071
4	8.566	3.426	1.371	1.371	6.853	5.825	1.713	6.853	3.769	13.706	0.685	2.398	3.084	1.713	2.741	7.195	3.084	8.566	1.371	1.713	1.1	0.464	1.159	0.287	0.936	0.487	0.509	0.163	0.639	0.171	0.617	0.339	0.903	0.201	0.95	0.366	0.627	0.123	0.595	0.176	0.53	0.374	0.466	0.201	0.264	0.014	0.271	0.117	-0.026
4	6.266	3.958	0.989	1.319	9.564	5.277	0.33	7.585	2.968	12.862	2.309	1.979	3.628	0.989	3.298	5.936	4.617	5.607	1.649	1.319	1.159	0.526	1.133	0.481	0.95	0.62	0.831	0.593	0.88	0.419	0.69	0.47	0.784	0.212	1.081	0.62	0.77	0.386	0.891	0.266	0.52	0.111	0.54	0.261	0.539	0.171	0.314	0.012	0.076
4	7.742	4.376	1.01	1.683	7.406	5.049	0.673	4.713	3.366	11.782	1.346	1.346	3.703	2.356	2.693	7.742	4.039	10.435	1.346	1.683	1.082	0.429	1.196	0.591	0.742	0.256	0.54	0.427	0.802	0.3	0.591	0.249	0.789	0.313	0.796	0.274	0.662	0.264	0.732	0.075	0.464	0.296	0.498	0.197	0.291	0.006	0.325	0.214	0.147
4	6.075	3.442	3.341	4.151	6.176	3.949	2.329	9.315	5.265	8.809	2.632	4.961	3.341	3.544	3.037	7.189	6.176	5.67	1.316	3.037	0.454	0.048	0.201	0.028	0.47	0.16	0.337	0.206	0.192	-0.085	0.442	0.298	0.362	0.212	0.431	0.246	0.538	0.26	0.092	-0.156	0.247	0.049	0.317	0.16	0.125	-0.016	0.13	-0.009	0.199
4	4.562	3.706	2.281	1.711	6.273	4.562	1.426	7.983	3.992	11.69	2.566	2.566	3.421	2.566	2.851	5.702	5.987	8.553	0.57	2.566	1.062	0.553	0.645	0.305	0.846	0.344	0.239	0.016	0.404	0.104	0.675	0.36	0.811	0.431	0.956	0.532	0.919	0.619	0.307	-0.014	0.148	-0.24	0.195	0.003	0.529	-0.022	0.253	-0.078	0.423
4	7.513	4.046	1.156	3.179	6.646	3.757	0.867	6.935	3.468	11.848	1.156	3.468	3.757	2.312	2.023	6.935	3.757	7.513	1.445	2.023	1.088	0.484	1.093	0.369	0.761	0.229	0.639	0.298	0.748	0.188	0.531	0.365	0.782	0.454	0.779	0.511	0.576	0.256	0.877	0.333	0.327	-0.009	0.323	-0.006	0.452	0.225	0.518	0.5	0.279
4	7.316	5.121	2.195	3.658	5.853	5.365	0.488	5.365	3.658	10.243	1.219	3.17	5.121	1.463	4.878	7.56	5.853	6.829	0.732	2.439	0.918	0.694	0.669	0.292	0.744	0.438	0.482	0.318	0.326	0.221	0.579	0.316	0.445	0.113	0.615	0.364	0.838	0.572	0.333	0.156	0.282	-0.069	0.477	0.288	0.274	0.072	-0.17	-0.019	0.049
4	8.9	2.605	1.737	2.388	6.73	7.815	1.52	4.125	3.039	12.374	1.52	1.954	5.427	2.171	3.907	7.164	5.644	7.815	1.737	1.954	0.858	0.458	0.494	0.171	0.579	0.329	0.382	0.25	0.21	0.04	0.463	0.092	0.429	0.135	0.39	0.062	0.809	0.353	0.111	-0.128	0.217	-0.032	-0.006	-0.015	0.459	0.125	0.121	0.197	0.638
4	8.882	3.272	2.104	2.571	5.61	6.545	1.402	4.207	2.805	10.752	1.402	2.571	5.61	1.169	7.246	8.181	3.272	9.35	0.935	1.636	0.923	0.644	0.749	0.193	0.502	0.267	0.21	0.06	0.266	0.165	0.542	0.291	0.372	0.176	0.434	0.092	1.031	0.8	0.836	0.382	0.019	-0.126	0.283	0.148	0.4	0.121	-0.185	-0.108	0.217
4	6.15	4.869	3.075	2.819	6.407	5.638	1.281	6.919	2.819	10.763	1.281	2.819	4.869	1.794	4.357	8.457	5.638	6.15	0.769	2.05	0.863	0.524	0.664	0.264	0.742	0.257	0.403	0.229	0.278	0.144	0.779	0.382	0.523	0.125	0.716	0.415	0.76	0.448	0.278	0.07	0.264	-0.012	0.286	0.317	0.326	0.174	0.113	0.111	0.078
4	6.103	3.357	1.831	3.051	5.493	5.187	1.221	6.408	3.357	12.816	2.136	2.441	3.967	2.746	3.967	9.154	5.798	7.934	0.915	2.136	0.68	0.471	0.899	0.278	0.558	0.298	0.475	0.155	0.188	0.015	0.363	0.18	0.221	0.101	0.718	0.37	0.888	0.518	0.343	0.021	0.328	-0.008	0.165	0.071	0.633	0.099	0.049	0.12	0.571
4	5.98	3.417	1.993	1.708	5.98	5.695	0.854	5.695	2.847	12.244	1.708	1.424	4.841	2.847	2.847	6.834	6.264	9.681	1.139	1.708	1.041	0.598	0.967	0.357	0.455	0.246	0.209	-0.049	0.272	0.035	0.759	0.401	0.726	0.307	0.882	0.365	0.874	0.488	0.363	0.001	0.191	-0.094	0.188	0.056	0.548	0.068	0.429	0.243	0.677
4	6.107	2.39	2.124	1.859	6.107	2.655	0.531	9.028	2.921	10.621	1.062	3.717	2.655	3.452	4.78	8.231	6.107	6.904	1.328	3.983	0.92	0.223	1.235	0.744	0.91	0.264	1.115	0.721	0.479	0.168	1.01	0.623	0.618	0.256	0.68	0.339	0.5	0.309	0.54	0.407	0.581	0.169	0.491	0.217	0.111	0.126	-0.086	0.035	0.466
4	6.312	4.509	2.029	4.509	4.058	3.607	2.254	8.566	4.509	11.272	2.48	3.832	4.283	3.156	4.734	7.89	5.636	7.439	1.127	2.48	0.645	0.308	0.495	0.245	0.494	0.335	0.413	0.224	0.042	-0.037	0.252	0.257	0.2	0.286	0.357	0.355	0.591	0.412	0.447	0.191	-0.044	-0.256	0.415	0.161	-0.032	-0.161	-0.389	-0.265	-0.172
4	5.993	2.854	1.998	2.283	6.564	3.996	2.283	8.276	5.137	11.987	1.998	2.854	3.996	1.427	2.854	8.276	5.708	5.137	0.856	2.854	1.316	0.879	0.729	0.253	0.625	0.209	0.137	-0.06	0.303	0.062	0.597	0.272	0.845	0.414	0.943	0.553	0.993	0.506	0.572	0.101	0.229	-0.066	0.056	-0.133	0.452	0.036	0.375	0.228	0.185
4	6.636	3.885	2.913	2.913	6.636	5.179	1.133	8.093	5.827	9.873	2.752	4.532	4.694	3.075	2.428	7.122	5.665	5.018	0.971	3.399	0.727	0.319	0.526	0.254	0.362	0.142	0.42	0.153	0.337	0.026	0.567	0.2	0.366	0.046	0.395	0.202	0.126	0.068	0.098	-0.029	0.254	-0.181	0.316	0.115	0.088	-0.189	-0.064	0.017	-0.005
4	4.251	3.761	2.453	3.597	6.704	3.434	2.943	8.012	5.56	9.811	1.635	3.924	4.906	2.616	3.107	12.427	6.214	6.541	1.799	2.943	0.608	0.517	0.642	0.275	0.379	0.231	0.541	0.386	0.045	-0.003	0.349	0.061	0.146	-0.008	0.057	0.047	0.129	0.13	0.209	-0.042	0.018	-0.173	-0.082	-0.083	0.228	0.053	0.093	0.057	-0.415
4	5.39	2.233	4.081	5.698	5.313	6.16	1.463	7.007	5.544	9.086	1.771	3.619	5.775	2.695	4.004	7.238	5.159	5.929	2.002	4.158	0.266	0.333	0.206	0.059	0.308	0.263	0.213	0.204	-0.045	-0.049	0.446	0.264	0.319	0.126	0.117	0.18	0.004	0.107	0.049	-0.012	0.079	-0.04	0.196	0.213	0.174	0.092	-0.024	0.033	0.047
4	6.713	4.297	2.417	1.611	6.445	3.491	1.074	6.445	4.028	12.621	2.954	3.222	2.954	1.88	3.76	6.982	7.788	6.713	1.611	3.491	1.207	0.774	0.685	0.233	0.531	0.229	0.427	0.291	0.447	-0.015	0.564	0.111	0.429	0.335	0.708	0.404	0.663	0.6	0.31	-0.021	-0.101	-0.212	0.014	-0.085	0.261	0.154	0.104	0.034	0.115
4	6.124	4.024	2.8	4.374	4.899	5.249	0.875	7.874	4.374	9.099	3.675	5.424	4.724	2.275	3.325	8.224	4.549	6.474	1.05	3.675	0.599	0.334	0.05	-0.061	0.538	0.383	0.519	0.244	0.285	0.076	0.207	-0.031	0.372	0.289	0.295	0.336	0.539	0.281	0.421	0.142	-0.167	-0.236	0.272	0.268	0.288	0.083	0.049	-0.131	0.192
4	4.893	3.466	3.262	6.116	5.708	4.485	2.039	9.378	4.689	7.543	2.446	3.058	5.504	2.854	3.67	8.155	5.3	5.097	1.835	2.446	0.474	0.32	0.326	0.012	0.322	0.166	0.499	0.298	0.466	0.401	0.833	0.404	0.151	-0.155	0.303	0.045	0.66	0.489	0.32	0.048	0.455	0.296	0.133	0.106	0.312	0.039	-0.391	-0.436	0.13
4	5.227	3.34	5.227	3.92	4.792	4.792	1.888	8.857	4.937	9.438	2.178	3.194	4.501	2.759	2.614	7.55	6.389	5.227	1.307	4.066	0.485	0.159	0.158	0.291	0.447	0.211	0.584	0.325	0.502	0.424	0.266	0.162	0.286	-0.16	0.059	-0.062	0.662	0.382	0.277	-0.009	0.275	-0.068	0.21	0.05	0.12	0.165	0.102	0.048	0.315
4	5.39	2.053	4.748	4.492	5.39	5.133	2.182	8.085	5.005	11.037	1.925	4.107	3.978	2.952	3.593	7.7	5.903	6.417	1.54	4.107	0.554	0.441	0.481	0.249	0.309	0.253	0.484	0.257	0.133	0.075	0.301	0.174	0.317	0.032	0.011	-0.017	0.241	0.101	0.256	0.046	0.114	-0.147	0.144	-0.039	0.393	0.182	0.007	-0.177	0.033
4	5.097	4.043	2.461	3.515	6.503	3.867	0.527	6.152	4.394	9.491	2.637	3.691	5.449	3.691	2.988	8.613	4.922	7.558	2.109	3.691	0.485	0.322	0.668	0.347	0.471	0.416	0.362	0.096	0.319	0.275	0.504	0.283	0.477	0.265	0.22	0.049	0.344	0.172	0.291	0.133	0.235	0.027	0.161	-0.082	0.435	-0.003	0.063	0.018	0.109
4	6.26	3.844	3.954	5.491	5.381	6.15	1.538	8.017	4.503	9.335	2.196	3.734	4.503	2.855	3.954	11.312	4.283	5.711	0.988	3.514	0.387	0.372	0.312	0.099	0.442	0.211	0.363	-0.004	0.165	0.18	0.224	0.181	0.191	-0.011	0.308	0.119	0.081	0.069	0.213	-0.002	-0.063	-0.097	0.069	0.028	0.223	-0.074	-0.034	-0.09	-0.108
4	5.488	3.874	4.681	2.906	6.618	6.618	1.453	9.847	4.197	9.686	1.453	4.036	3.874	2.744	4.681	9.686	4.359	4.036	1.13	3.874	0.32	0.151	0.276	0.114	0.598	0.488	0.479	0.039	0.375	0.219	0.379	0.179	0.323	0.097	0.462	0.28	0.062	0.084	0.317	-0.092	0.14	-0.174	-0.056	-0.207	0.322	-0.065	0.144	-0.002	-0.106
4	5.755	2.093	1.569	3.4	7.324	3.662	1.569	7.586	4.708	10.201	1.308	4.185	3.662	2.093	4.708	9.94	5.493	7.847	1.046	2.354	1.175	0.65	0.887	0.461	1.149	0.672	0.705	0.12	0.416	0.205	0.695	0.51	0.782	0.266	0.488	0.235	0.684	0.457	0.405	0.158	-0.011	-0.091	0.123	-0.067	0.252	0.169	-0.326	-0.376	-0.086
4	4.884	2.279	3.744	5.372	5.046	4.884	2.279	8.465	3.419	9.604	2.279	4.395	4.07	3.256	3.419	7.814	6.674	7.977	1.465	4.232	0.632	0.454	0.479	-0.091	0.269	0.097	0.416	-0.013	0.289	0.067	0.441	0.14	0.38	0.052	0.464	0.216	0.306	0.062	0.148	0.017	-0.116	-0.127	-0.054	0.016	0.231	0.076	-0.103	-0.107	-0.212
4	6.093	2.982	4.796	5.833	4.796	4.278	2.074	8.556	4.148	9.463	1.556	4.278	4.019	3.241	4.019	9.463	5.704	7.519	1.426	3.63	0.717	0.47	0.216	-0.109	0.297	0.208	0.624	0.284	0.082	-0.015	0.507	0.229	0.38	0.081	0.179	0.004	-0.055	-0.224	0.154	0.004	-0.166	-0.27	-0.046	0.004	0.159	0.126	-0.169	-0.053	-0.312
4	4.65	2.823	3.82	3.82	6.477	6.145	0.83	8.636	4.318	11.625	2.325	3.487	3.986	2.491	3.986	9.964	5.812	4.816	1.495	2.491	0.416	0.207	0.115	-0.057	0.393	0.166	0.204	0.164	0.025	0.017	0.37	0.204	0.338	0.18	0.272	-0.037	0.539	0.188	0.355	0.29	0.314	0.176	0.22	-0.009	0.363	-0.073	0.295	0.094	0.094
4	5.509	2.991	4.25	4.565	5.037	3.778	3.305	6.926	5.824	9.916	2.046	4.25	3.305	3.148	4.407	7.398	6.296	7.555	1.731	3.778	0.629	0.405	0.276	-0.075	0.271	0.112	0.258	0.226	0.198	0.009	-0.028	-0.047	0.241	-0.152	0.112	-0.136	0.268	-0.036	0.167	0.226	0.314	0.01	0.027	0.027	0.287	0.272	-0.028	-0.095	0.129
4	6.524	3.879	3.35	3.879	7.053	5.995	0.529	7.406	4.408	8.817	1.94	4.761	3.879	2.645	2.821	7.406	6.877	4.761	1.234	3.174	0.569	0.24	0.28	-0.203	0.743	0.543	0.508	0.238	0.501	0.219	0.486	0.103	0.372	0.221	0.455	0.24	0.309	0.24	0.17	-0.013	0.252	-0.159	0.257	-0.003	0.169	0.169	0.052	-0.033	-0.07
4	5.047	2.672	2.969	4.157	6.235	3.86	0.891	8.61	4.75	10.392	1.485	2.969	3.86	2.375	2.969	8.313	4.75	7.423	1.188	2.078	0.666	0.374	0.673	0.171	1.097	0.642	0.241	-0.069	0.38	0.108	0.69	0.419	0.521	0.175	0.682	0.258	0.623	0.42	0.634	0.286	0.312	-0.012	0.163	0.04	0.762	0.459	-0.173	-0.165	0.334
4	4.663	3.206	2.331	3.788	5.828	4.663	1.166	9.617	4.663	8.742	2.04	2.914	4.08	1.748	2.04	9.325	5.245	7.868	1.457	2.914	0.743	0.088	0.798	0.46	0.802	0.136	0.627	0.232	0.463	0.136	0.801	0.598	0.641	0.177	0.415	0.127	0.815	0.614	0.615	0.241	0.26	0.033	0.229	0.063	0.357	0.029	-0.116	-0.154	0.297
4	6.703	2.75	4.125	4.468	4.984	4.812	0.859	8.421	4.468	12.03	1.719	3.265	3.953	2.234	3.437	7.562	6.187	6.187	1.203	3.781	0.753	0.518	0.479	-0.031	0.392	0.263	0.773	0.476	0.485	0.235	0.37	0.144	0.33	-0.031	0.049	-0.138	0.368	0.095	0.39	-0.036	0.27	-0.209	0.354	0.115	0.578	0.425	-0.001	-0.232	0.237
4	6.552	3.822	3.003	1.911	6.006	3.276	0.546	8.737	4.368	11.74	1.911	2.184	3.822	1.365	2.184	7.918	5.187	5.733	0.819	4.095	1.115	0.573	0.522	0.087	0.859	0.387	0.429	0.118	0.267	0.007	0.735	0.262	0.726	0.359	0.852	0.496	0.906	0.601	0.561	0.157	0.432	0.061	0.627	0.129	0.595	0.306	0.379	0.071	0.291
4	4.502	3.859	2.358	4.502	5.359	4.502	0.857	7.503	3.644	9.218	1.501	2.787	5.145	2.787	3.001	10.932	5.359	6.431	1.501	3.001	0.496	0.201	0.263	0.097	0.557	0.175	0.468	0.097	0.377	0.249	0.516	0.262	0.399	-0.003	0.321	0.139	0.918	0.605	0.437	0.059	0.263	-0.144	0.33	0.119	0.25	0.074	0.083	-0.05	0.412
4	4.482	5.677	0.896	3.287	7.47	3.585	0.299	8.964	4.183	8.665	1.793	4.183	3.884	1.195	2.689	7.768	5.677	7.768	1.195	3.287	1.212	0.63	0.824	0.4	0.705	0.218	0.587	0.137	0.448	0.096	0.678	0.254	0.461	0.082	0.66	0.356	0.642	0.358	0.485	0.222	0.609	0.305	0.345	0.157	0.589	0.263	-0.111	-0.061	0.355
4	4.379	4.817	2.19	3.941	6.131	5.912	1.095	7.445	4.379	9.854	2.847	4.817	4.817	2.19	3.722	8.102	4.817	6.569	1.971	2.409	0.866	0.459	0.49	0.122	0.755	0.431	0.358	0.207	0.492	0.208	0.581	0.13	0.458	0.24	0.348	0.269	0.441	0.262	0.32	-0.005	0.237	0.039	0.145	0.007	0.308	-0.052	-0.192	0.025	-0.017
4	5.772	3.634	3.42	3.42	6.2	5.772	0.855	11.33	3.848	11.33	1.924	4.276	3.42	1.924	4.276	9.62	4.489	3.848	1.069	4.062	0.732	0.197	0.146	-0.057	0.717	0.487	0.227	-0.077	-0.14	-0.016	0.604	0.224	0.359	-0.022	0.439	0.275	0.279	0.046	0.054	-0.091	0.126	-0.063	0.38	0.043	0.495	0.097	0.266	0.169	-0.242
4	8.293	4.146	1.914	1.595	6.698	3.508	0.957	5.422	3.827	13.396	1.914	2.871	2.552	1.914	3.508	7.655	7.336	6.698	1.914	3.19	1.278	0.84	0.654	0.364	0.744	0.431	0.709	0.359	0.408	-0.054	0.572	0.16	0.547	0.421	0.726	0.373	0.669	0.619	0.468	0.085	0.115	-0.099	0.082	-0.009	0.217	0.041	-0.177	-0.159	-0.008
4	6.599	2.813	4.003	5.625	5.625	4.868	1.947	7.573	5.301	9.303	3.137	5.084	3.354	3.354	2.055	8.113	4.868	5.625	1.406	3.137	0.311	0.051	0.082	-0.038	0.713	0.469	0.398	0.264	0.022	-0.088	0.475	0.292	0.245	0.151	0.153	-0.012	0.214	0.035	0.182	-0.048	0.165	-0.112	0.372	0.113	0.384	0.137	0.229	0.161	0.114
4	5.792	4.586	2.413	3.379	6.758	4.344	0.965	7.24	5.551	11.343	1.207	3.62	5.068	1.448	2.172	6.999	3.861	6.516	1.931	2.172	1.004	0.38	0.711	0.175	0.67	0.39	0.61	0.296	0.38	0.053	0.706	0.493	0.776	0.245	0.612	0.351	0.737	0.517	0.473	0.069	0.186	-0.154	0.523	0.219	0.436	0.243	0.266	0.182	-0.022
4	5.646	4.126	3.258	3.258	6.515	4.995	0.869	6.515	5.864	10.641	1.086	4.126	5.212	1.737	2.172	6.949	3.909	7.167	1.955	2.606	0.772	0.199	0.773	0.315	0.523	0.349	0.546	0.265	0.327	0.018	0.599	0.39	0.645	0.111	0.626	0.426	0.619	0.335	0.484	0.123	0.072	-0.184	0.37	0.145	0.436	0.297	0.154	0.084	0.12
4	6.025	4.47	1.749	3.887	6.803	4.859	1.555	5.637	6.22	9.718	1.749	3.499	4.276	2.915	1.749	6.997	5.248	7.191	1.749	2.721	0.77	0.337	0.683	0.191	0.581	0.168	0.428	0.13	0.325	0.15	0.717	0.553	0.729	0.339	0.595	0.487	0.277	0.101	0.498	0.252	0.13	-0.145	0.493	0.212	0.485	0.244	0.273	0.08	-0.069
4	3.927	5.154	1.718	3.681	7.362	4.663	0.982	6.871	4.417	11.534	2.209	2.454	4.417	1.472	2.699	7.362	4.663	5.89	1.718	2.699	0.945	0.658	0.759	0.365	0.724	0.286	0.508	0.145	0.512	0.309	0.812	0.452	0.903	0.38	0.639	0.511	0.504	0.401	0.454	0.228	0.399	0.082	0.364	0.1	0.286	0.017	0.299	0.186	0.005
4	5.448	3.945	2.066	3.569	6.387	5.635	0.564	6.95	5.072	8.453	2.254	3.945	4.508	3.945	1.878	7.326	5.448	6.575	1.691	2.066	0.838	0.364	0.692	0.228	0.554	0.161	0.399	0.095	0.24	0.023	0.713	0.407	0.622	0.235	0.559	0.321	0.384	0.391	0.622	0.328	0.168	-0.053	0.556	0.345	0.518	0.27	0.268	0.091	0.066
4	6.569	3.988	3.284	4.927	6.569	5.63	1.29	7.155	5.982	8.798	2.581	3.988	4.809	3.402	3.402	7.155	6.334	7.038	1.408	2.933	0.425	0.26	0.028	-0.269	0.442	0.196	0.38	0.103	0.109	0.037	0.078	0.103	0.404	0.271	0.153	-0.07	0.26	0.244	0.143	-0.072	-0.014	-0.214	0.183	0.04	0.184	0.009	0.158	0.121	-0.081
4	6.154	3.517	3.297	3.517	5.495	6.044	1.758	7.034	3.846	10.33	2.198	4.286	4.836	3.737	3.846	7.583	5.165	7.034	1.648	3.077	0.393	0.318	0.368	0.066	0.401	0.184	0.357	0.057	0.159	0.046	0.276	0.228	0.018	-0.193	0.255	0.13	0.436	0.243	0.346	0.134	-0.008	-0.12	-0.034	-0.061	0.355	0.126	0.021	-0.018	0.064
5	7.001	2.232	3.856	5.175	3.45	10.552	1.623	3.551	2.537	7.914	0.812	2.029	8.624	2.739	9.436	8.32	5.377	5.885	1.218	2.638	0.027	0.365	0.165	0.316	0.23	0.205	0.356	0.463	0.06	0.208	0.075	0.356	0.305	0.374	-0.025	0.055	0.124	0.029	0.149	0.211	-0.114	0.081	-0.005	0.262	-0.03	0.253	0.097	0.193	-0.107
5	6.315	2.956	3.225	4.031	6.046	6.315	2.419	5.643	3.762	11.824	2.015	3.359	5.375	3.359	3.225	7.927	5.24	6.449	1.478	2.956	0.53	0.411	0.213	-0.085	0.429	0.225	0.292	0.183	-0.025	0.015	0.467	0.217	0.395	0.108	0.406	0.205	0.418	0.195	0.317	0.191	-0.192	-0.25	0.026	-0.089	0.369	-0.006	0.106	-0.097	0.094
5	5.633	2.591	4.281	4.844	5.633	5.971	2.14	5.069	3.717	10.477	3.042	3.717	4.506	2.929	3.943	8.449	5.858	7.886	2.591	3.154	0.321	0.22	0.075	-0.072	0.239	0.097	0.234	0.107	0.242	0.303	0.263	0.061	0.289	0.183	0.414	0.257	0.256	0.039	0.171	0.04	-0.031	-0.163	0.261	0.295	0.085	-0.193	0.141	-0.134	0.022
5	6.192	3.096	4.18	3.715	5.728	5.418	1.393	5.418	3.715	9.908	2.477	2.632	5.573	2.787	4.335	8.515	6.347	7.586	2.013	3.406	0.512	0.379	0.382	0.054	0.346	0.199	0.398	0.217	-0.084	0.01	0.261	0.265	0.328	0.052	0.276	0.281	0.486	0.128	0.398	-0.037	-0.072	-0.121	0.034	-0.028	0.264	-0.008	0.212	0.188	0.236
5	6.521	3.396	3.804	5.434	6.113	5.977	1.766	5.298	3.396	9.51	1.902	3.532	4.483	2.717	5.162	7.608	5.977	7.472	1.63	3.396	0.249	0.244	0.302	0.071	0.302	0.339	0.462	0.306	0.049	0.043	0.398	0.235	0.298	-0.085	0.192	0.115	0.505	0.321	0.074	0.023	0.085	-0.214	-0.057	-0.084	0.445	0.28	-0.268	-0.14	-0.055
5	4.55	3.358	3.466	3.25	6.933	4.441	2.708	7.258	4.983	11.374	2.816	5.308	3.575	2.491	2.6	7.474	5.416	5.416	1.408	3.575	0.507	0.285	0.335	0.239	0.525	0.244	0.262	0.157	0.046	-0.115	0.372	0.238	0.598	0.285	0.427	0.289	0.569	0.382	0.183	0.006	-0.1	-0.208	0.233	0.086	0.21	-0.037	0.021	-0.1	0.148
5	6.774	3.442	3.664	3.775	5.885	6.107	2.332	6.44	3.886	9.438	1.999	3.997	3.997	3.109	3.664	7.884	5.552	7.773	1.555	3.109	0.558	0.385	0.381	0.015	0.543	0.091	0.296	0.003	0.195	0.044	0.223	0.192	0.287	0.068	0.342	0.235	0.376	0.285	0.389	0.099	-0.118	-0.239	0.085	-0.037	0.367	0.171	0.029	0.019	0
5	6.904	3.567	3.797	4.027	5.638	5.984	2.301	6.444	3.682	9.206	1.956	4.027	4.258	2.992	3.797	7.48	5.523	8.285	1.496	2.992	0.61	0.381	0.354	0.002	0.578	0.056	0.234	-0.054	0.185	0.017	0.206	0.195	0.329	0.081	0.312	0.211	0.361	0.263	0.429	0.162	-0.14	-0.258	0.108	-0.035	0.369	0.224	0.024	0.022	-0.006
5	7.084	3.428	3.542	4.57	6.284	6.17	1.942	7.313	3.085	9.483	1.828	4.456	4.913	3.314	3.885	6.513	5.599	6.627	1.6	2.971	0.628	0.382	0.32	0.052	0.379	0.019	0.325	0.083	0.182	0.077	0.279	0.173	0.154	-0.03	0.202	0.176	0.341	0.16	0.379	0.182	0.098	-0.073	0.055	-0.112	0.382	0.122	0.037	-0.034	-0.159
5	6.827	3.524	3.634	4.295	6.607	5.836	1.542	6.056	3.854	9.25	2.423	3.964	4.735	3.744	3.744	8.149	4.845	7.488	1.542	2.863	0.504	0.389	0.41	0.077	0.297	-0.005	0.258	-0.055	0.185	0.057	0.103	0.163	0.122	-0.104	0.233	0.194	0.294	0.285	0.264	0.065	0.075	-0.124	0.059	-0.102	0.167	0.083	0.114	0.082	0.013
5	8.242	3.091	3.84	3.465	4.027	4.496	3.091	6.65	4.402	9.366	1.592	4.496	4.496	2.903	5.151	7.774	4.683	8.055	1.592	4.308	0.007	-0.059	0.17	-0.052	0.422	0.199	0.041	0.126	0.252	0.392	0.033	-0.081	0.185	0.116	-0.003	0.064	0.202	0.149	0.105	-0.083	0.241	0.065	0.367	0.316	0.2	0.106	0.246	0.003	0.166
5	6.241	2.951	3.972	4.085	4.426	4.539	1.362	7.49	4.539	9.419	2.156	4.653	4.766	3.404	4.539	8.625	5.447	8.057	1.589	4.199	0.272	0.182	0.289	0.034	0.449	0.274	0.208	0.114	0.132	0.111	0.185	0.095	-0.075	-0.143	-0.063	-0.073	0.201	0.114	-0.025	0.045	-0.066	-0.002	0.31	0.075	0.081	0.028	0.07	0.07	-0.007
5	7.5	2.727	3.546	4.636	5.591	4.5	0.545	8.046	4.636	8.455	1.909	4.636	4.091	2.182	5.455	7.773	6.273	7.909	1.773	3.409	0.386	0.183	0.017	-0.197	0.375	0.259	0.296	0.039	0.049	-0.179	0.535	0.372	0.812	0.346	0.216	0.168	0.484	0.218	0.401	0.113	0.15	-0.131	-0.073	-0.17	0.024	0.022	0.3	0.295	0.038
5	5.253	2.741	4.226	2.741	4.34	5.025	1.827	9.251	3.769	8.794	1.941	5.71	3.769	4.34	3.769	7.652	5.71	6.967	2.056	4.568	0.3	0.134	0.11	0.153	0.584	0.277	0.403	0.239	0.069	-0.01	0.132	0.053	0.244	0.235	0.258	0.06	0.224	0.029	0.598	0.424	0.12	-0.011	-0.028	0.117	0.271	0.204	0.18	0.13	-0.223
5	5.968	3.394	3.277	3.043	4.915	3.862	1.989	8.192	5.149	10.181	2.809	6.904	3.979	4.096	3.862	7.373	6.202	6.085	1.053	3.511	0.406	-0.066	0.311	0.214	0.301	0.032	0.252	0.171	0.023	0.062	0.316	0.248	0.244	0.04	0.248	0.072	-0.007	0.098	0.13	0.091	0.086	-0.029	0.12	-0.053	0.166	0.007	0.289	0.128	0.054
5	9.758	2.574	3.539	3.432	5.147	9.544	1.716	3.324	2.359	10.723	1.609	1.823	8.15	4.504	6.649	8.686	4.718	6.97	1.609	1.501	0.134	0.172	0.005	-0.1	0.25	0.274	0.218	0.189	-0.083	-0.046	0.158	0.161	0.133	0.021	0.321	0.116	0.193	0.132	0.006	-0.047	-0.301	-0.341	-0.031	-0.129	0.11	0.012	0.111	0.096	0.014
5	5.941	3.473	5.484	4.662	4.387	5.119	2.377	6.764	3.382	8.135	2.742	5.484	4.205	2.559	4.022	7.952	6.855	7.769	1.462	3.291	0.385	0.165	0.112	0.023	0.17	0.112	0.407	0.334	0.035	0.086	0.049	0.096	-0.129	-0.011	0.32	0.125	0.473	0.308	0.097	0.045	0.088	0.015	0.272	0.123	0.412	0.087	0.175	0.109	-0.055
5	6.669	2.765	4.799	5.124	4.229	5.775	1.22	7.157	4.717	6.913	2.277	4.229	3.904	3.009	4.311	8.784	6.1	7.157	1.301	2.928	0.491	0.322	0.084	0.056	0.41	0.538	0.277	0.248	0.134	0.077	0.339	0.39	0.309	0.263	0.331	0.215	0.244	0.353	-0.021	-0.094	-0.104	0.093	0.307	0.211	0.188	0.295	0.123	0.154	-0.058
5	6.163	3.192	3.742	4.733	5.723	5.503	1.651	8.034	4.733	10.676	1.431	4.512	3.742	3.082	2.862	7.704	5.943	6.163	1.431	3.522	0.556	0.245	0.232	-0.108	0.525	0.293	0.371	0.082	0.06	-0.027	0.198	0.077	0.376	0.099	0.254	0.23	0.124	0.067	0.391	-0.051	0.128	-0.036	0.193	0.031	0.435	0.189	0.139	0.019	0.01
5	6.63	3.205	3.536	3.868	5.083	5.304	1.216	7.293	5.746	9.061	1.326	3.868	5.083	2.542	2.321	8.288	7.072	6.741	1.658	4.42	0.475	0.366	0.143	-0.095	0.307	0.173	0.441	0.253	0.176	0.16	0.222	0.244	0.211	0.169	0.263	0.046	0.519	0.255	0.263	-0.088	0.093	-0.099	0.256	0.124	0.28	0.079	0.14	0.041	0.143
5	5.599	3.733	3.733	4.172	5.928	5.489	1.647	8.014	4.721	9.441	2.086	4.94	4.94	2.525	3.623	7.355	5.16	6.697	1.647	3.293	0.505	0.289	0.141	-0.08	0.369	0.201	0.226	-0.052	0.217	0.292	0.096	-0.037	0.172	-0.033	0.154	0.163	0.372	0.371	0.426	0.139	-0.21	-0.363	0.127	-0.018	0.467	0.246	0.289	0.114	-0.147
5	5.171	3.408	3.761	4.583	6.111	5.523	1.528	9.049	4.818	9.402	2.468	5.641	5.053	2.821	3.761	7.991	3.878	6.111	1.645	3.291	0.445	0.38	0.157	-0.001	0.544	0.319	0.083	-0.024	-0.019	0.117	0.164	0.02	0.049	-0.054	0.145	0.188	0.523	0.377	0.217	-0.027	-0.123	-0.247	0.006	-0.053	0.437	0.173	0.153	-0.044	-0.237
5	5.694	3.796	3.796	3.908	5.471	5.136	1.563	8.374	5.136	9.379	2.121	5.248	5.248	2.233	3.685	7.592	4.801	6.811	1.675	3.573	0.363	0.193	0.141	-0.066	0.482	0.291	0.198	-0.044	0.067	0.225	0.252	0.033	0.181	-0.015	0.254	0.242	0.404	0.336	0.478	0.143	-0.086	-0.259	0.099	-0.05	0.379	0.225	0.212	0.065	-0.213
5	5.778	3.379	3.597	4.252	5.669	5.342	1.526	8.721	5.015	9.702	2.289	5.342	4.688	2.398	3.925	7.631	4.252	6.105	1.744	3.27	0.371	0.238	0.035	-0.047	0.43	0.295	0.154	0.078	0.036	0.152	0.113	-0.004	0.038	-0.024	0.176	0.207	0.429	0.281	0.259	0.041	0.056	-0.115	0.181	0.113	0.352	0.139	0.201	0.063	-0.07
5	5.884	3.2	3.923	4.026	5.471	5.884	1.548	8.465	4.749	8.671	2.374	4.955	4.645	3.407	3.923	6.813	4.439	6.091	1.755	3.097	0.346	0.177	0.28	-0.017	0.51	0.387	0.274	0.058	0.106	0.129	0.489	0.312	0.237	0.049	0.183	0.193	0.403	0.317	0.374	0.062	-0.044	-0.172	0.148	0.01	0.362	0.269	0.235	0.022	-0.178
5	4.987	3.578	3.469	4.445	5.421	5.963	1.518	9.107	4.011	10.408	2.277	5.096	5.204	2.819	3.795	7.156	4.987	5.746	1.626	3.686	0.462	0.275	0.26	0.038	0.51	0.251	-0.001	-0.069	0.076	0.096	0.145	-0.035	0.074	-0.086	0.179	0.153	0.53	0.382	0.398	0.082	0.109	-0.113	0.121	-0.042	0.289	0.069	0.201	0.063	-0.175
5	5.352	3.714	3.277	4.697	5.789	6.007	1.638	8.847	4.151	10.595	2.185	5.461	5.024	2.403	4.369	6.991	4.806	5.571	1.748	3.495	0.356	0.219	0.207	0.007	0.441	0.25	-0.022	-0.104	0.054	0.154	0.183	-0.003	0.135	-0.033	0.143	0.226	0.455	0.305	0.315	-0.041	0.021	-0.177	0.244	0.019	0.274	0.084	0.214	0.051	-0.239
5	5.399	3.705	3.493	4.234	5.928	6.246	1.588	8.575	4.552	9.739	2.435	5.399	5.081	2.223	4.234	7.304	4.764	5.716	1.482	3.282	0.464	0.281	0.124	-0.081	0.513	0.265	0.03	-0.078	0.024	0.154	0.2	0.053	0.177	0.025	0.154	0.243	0.344	0.248	0.34	0.089	0.051	-0.126	0.005	-0.072	0.46	0.124	0.289	0.109	-0.246
5	5.087	3.353	3.237	4.393	5.896	5.665	1.85	9.018	4.393	9.596	2.312	5.665	5.087	2.312	3.7	8.786	4.278	5.896	1.619	3.237	0.42	0.313	0.161	-0.031	0.459	0.257	0.012	-0.12	0.01	0.103	0.094	-0.002	-0.03	-0.077	0.184	0.25	0.445	0.356	0.359	0.081	0.064	-0.142	0.153	0.038	0.458	0.163	0.22	0.01	-0.111
5	4.905	3.597	3.488	4.796	5.886	5.559	1.635	8.72	4.142	10.573	2.071	5.341	5.232	2.289	4.251	7.303	4.578	6.104	1.744	3.27	0.408	0.293	0.185	0.018	0.587	0.253	0.114	-0.044	0.053	0.147	0.132	0.022	0.063	-0.082	0.055	0.121	0.479	0.359	0.443	0.168	0.003	-0.19	0.23	0.071	0.32	0.111	0.137	0.063	-0.147
5	4.872	3.601	3.707	4.237	5.826	5.932	1.695	8.686	4.449	10.592	2.33	5.296	5.296	2.436	4.025	7.52	4.766	5.826	1.695	3.284	0.442	0.303	0.162	-0.027	0.512	0.232	0.023	-0.057	0.006	0.046	0.13	0.007	0.184	0.006	0.041	0.093	0.442	0.333	0.436	0.136	-0.032	-0.242	0.231	0.055	0.407	0.138	0.146	0.059	-0.181
5	4.818	3.613	3.723	4.489	6.022	5.475	1.752	9.088	4.599	10.074	2.19	4.927	5.146	2.737	3.832	7.665	4.927	5.913	1.861	3.394	0.298	0.265	0.12	-0.077	0.667	0.325	0.029	-0.058	-0.003	0.131	0.142	-0.034	0.12	-0.064	0.149	0.127	0.42	0.356	0.49	0.234	-0.026	-0.266	0.002	-0.038	0.232	0.053	0.191	0.099	-0.255
5	5.2	3.957	3.731	4.409	5.879	5.087	1.583	9.496	4.522	10.401	2.374	4.861	5.087	2.6	4.183	7.009	4.635	5.652	1.809	3.391	0.455	0.329	0.227	-0.022	0.644	0.363	-0.015	-0.113	-0.068	0.044	0.251	0.036	0.071	-0.097	0.185	0.128	0.506	0.372	0.479	0.199	0.036	-0.21	0.012	-0.1	0.235	0.009	0.155	0.076	-0.189
5	5.146	3.625	3.391	4.561	6.081	5.496	1.52	9.122	4.678	9.239	2.573	5.379	4.912	3.158	3.742	7.368	4.678	5.964	1.637	3.625	0.386	0.227	0.135	-0.061	0.483	0.276	0.013	-0.103	0	0.135	0.151	0.021	0.097	-0.099	0.106	0.137	0.439	0.295	0.321	0.025	0.01	-0.151	0.081	-0.063	0.331	0.159	0.119	0.027	-0.161
5	5.939	3.515	3.515	4.242	5.939	5.697	1.697	8.849	4.485	9.576	2.182	5.939	4.97	2.788	3.515	7.758	4.242	6.061	1.697	3.152	0.543	0.38	0.171	0.041	0.464	0.304	-0.012	-0.129	-0.05	0.061	0.17	0.065	-0.012	-0.112	0.105	0.141	0.477	0.323	0.302	0.062	0.004	-0.231	0.128	-0.002	0.398	0.135	0.249	0.007	-0.169
5	5.365	3.723	3.504	4.38	6.022	5.803	1.971	8.65	4.489	9.745	2.19	4.38	5.256	2.409	3.942	7.665	5.037	5.913	1.314	3.613	0.529	0.383	0.08	-0.088	0.56	0.337	0.128	0.043	-0.09	-0.07	0.068	-0.093	0.056	-0.011	0.237	0.254	0.32	0.232	0.335	0.045	0.088	-0.144	0.035	-0.006	0.382	0.11	0.179	0.036	-0.108
5	5.834	3.889	3.66	3.775	5.834	5.719	1.716	8.465	4.461	9.151	2.86	5.148	5.033	2.86	3.546	6.635	5.033	5.948	1.945	3.66	0.431	0.267	0.17	-0.047	0.495	0.244	0.194	-0.022	0.023	0.117	0.149	-0.012	0.177	-0.07	0.099	0.138	0.331	0.297	0.437	0.162	-0.085	-0.195	0.062	-0.135	0.352	0.179	0.236	0.061	-0.18
5	5.42	4.065	3.572	4.681	5.543	6.036	1.232	8.992	4.804	10.101	2.587	4.558	4.927	2.71	3.942	7.514	4.804	5.666	1.601	3.449	0.326	0.237	0.098	-0.148	0.59	0.364	0.247	0.098	0.026	-0.016	0.164	0.033	0.163	-0.04	0.248	0.251	0.437	0.332	0.366	0.17	-0.006	-0.255	-0.066	-0.195	0.4	0.314	-0.02	-0.12	-0.136
5	4.592	3.608	3.061	4.155	5.357	5.795	1.749	8.856	4.264	9.84	2.624	5.139	5.029	3.061	3.061	8.091	5.029	6.341	1.64	3.827	0.321	0.19	0.225	0.043	0.547	0.324	0.266	-0.004	0.178	0.183	0.256	0.117	0.213	-0.048	0.225	0.173	0.442	0.259	0.324	0.034	0.05	-0.237	0.122	-0.05	0.305	0.071	0.417	0.176	-0.165
5	5.031	3.719	3.5	4.375	5.797	5.578	2.078	8.531	4.703	9.187	2.516	4.922	4.812	2.953	2.953	8.094	5.25	6.234	1.75	3.391	0.381	0.196	0.198	0.043	0.594	0.311	0.307	0.067	0.093	0.079	0.203	0.094	0.262	-0.041	0.259	0.268	0.411	0.273	0.286	0.033	-0.06	-0.359	0.084	-0.05	0.312	0.071	0.36	0.144	-0.152
5	6.203	3.364	4.416	4.416	5.257	4.626	1.682	7.359	5.362	9.357	2.313	4.205	5.467	2.103	4.31	6.939	4.205	6.518	1.367	2.523	0.271	0.356	0.531	0.209	0.35	0.218	0.208	0.116	0.22	0.22	0.207	0.068	0.436	0.307	0.455	0.436	0.372	0.296	0.483	0.25	-0.068	-0.179	0.228	0.085	0.184	0.067	0.149	0.118	0.001
5	6.164	3.575	2.712	4.685	5.671	5.301	1.849	8.26	4.068	8.999	3.082	5.301	4.315	2.959	3.082	8.383	5.917	5.424	1.726	4.068	0.572	0.379	0.193	-0.142	0.392	0.232	0.398	0.094	0.394	0.129	0.184	0.126	0.089	0.001	0.141	0.029	0.359	0.241	0.264	0.097	0.12	-0.067	0.287	0.169	0.214	0.162	0.152	0.13	-0.042
5	6.381	3.573	3.701	4.467	5.36	5.105	1.276	7.912	3.956	9.699	3.19	5.487	4.211	2.68	3.828	8.55	4.722	6.381	1.404	3.573	0.458	0.194	0.362	0.182	0.525	0.363	0.377	0.225	0.272	0.094	0.145	-0.051	0.163	0.092	0.152	0.303	0.23	0.193	0.389	0.126	-0.134	-0.276	0.114	0.156	0.057	-0.054	0.102	-0.033	0.067
5	6.469	3.3	2.64	4.62	6.205	5.016	1.584	6.733	3.828	10.561	2.244	5.149	5.149	2.904	3.828	7.129	4.62	6.337	1.98	3.96	0.61	0.295	0.224	-0.085	0.317	0.12	0.382	0.115	0.293	0.45	0.44	0.289	0.038	-0.038	0.097	-0.11	0.31	0.182	0.204	0	0.119	-0.124	0.328	0.315	0.257	0.008	0.31	0.232	0.101
5	6.608	2.731	3.436	4.317	5.639	5.463	1.674	6.608	5.11	9.428	2.203	3.877	5.11	3.612	4.405	7.577	5.551	7.313	2.026	3.348	0.403	0.248	-0.311	-0.451	0.278	0.181	0.403	0.3	-0.053	0.033	0.056	-0.121	0.109	0.199	0.18	0.128	-0.007	-0.156	0.208	0.113	0.048	0.006	0.276	0.187	0.134	-0.093	0.283	0.302	0.238
5	5.862	3.539	2.876	3.871	5.419	6.083	1.548	6.747	3.76	10.396	2.433	4.866	5.641	3.429	3.318	7.189	5.751	5.419	1.88	3.207	0.502	0.18	0.28	0.009	0.414	0.313	0.194	0.08	0.346	0.417	0.47	0.173	0.207	0.101	0.375	0.093	0.301	0.223	0.058	-0.07	0.092	-0.169	0.108	0.077	0.374	0.165	0.358	0.235	0.096
5	6.366	3.751	3.069	3.865	6.025	5.911	1.819	6.82	4.092	9.662	2.501	4.774	5.343	3.637	2.955	7.048	5.797	5.684	2.046	3.069	0.453	0.165	0.183	0.013	0.408	0.268	0.263	-0.024	0.323	0.333	0.281	0.169	0.254	0.167	0.234	0.092	0.115	-0.057	0.251	0.102	0.1	-0.207	0.196	0.215	0.247	0.009	0.356	0.293	0.043
5	5.76	3.189	4.32	3.292	5.658	6.069	1.543	6.48	4.012	9.772	2.16	5.143	4.423	4.115	2.983	7.303	5.04	6.995	1.852	3.395	0.491	0.343	0.285	0.088	0.198	0.047	0.365	0.094	0.26	0.273	0.365	0.12	0.296	0.154	0.362	0.131	0.173	0.189	0.223	0.043	0.057	-0.079	0.011	0.052	0.464	0.196	0.366	0.35	0.025
5	6.866	3.602	3.715	3.489	5.966	6.979	1.576	6.529	3.715	10.243	1.801	4.052	4.953	3.94	3.377	7.317	5.741	6.416	2.251	2.927	0.405	0.236	0.213	0.008	0.553	0.364	0.352	0.045	0.097	0.098	0.398	0.263	0.128	0.007	0.241	0.038	0.188	0.024	0.363	0.119	-0.036	-0.246	0.041	0.084	0.263	0.038	0.146	0.141	0.073
5	6.098	3.682	3.106	4.027	5.292	5.983	1.496	6.673	3.682	10.585	2.186	4.602	5.292	3.452	4.487	7.824	5.177	6.558	2.071	3.797	0.395	0.121	0.236	-0.036	0.636	0.301	0.159	-0.087	0.087	0.216	0.113	0.046	-0.061	0.024	0.265	0.24	0.164	0.095	0.204	0.181	0.106	-0.132	0.278	0.234	0.362	0.149	0.134	0.128	0.213
5	6.519	2.927	2.927	3.991	5.721	6.12	1.863	6.12	3.858	11.176	1.73	4.79	4.923	2.927	3.858	8.648	4.257	6.652	2.528	3.326	0.58	0.339	0.387	0.056	0.334	0.227	0.249	-0.003	0.206	0.295	0.259	0.075	0.24	0.138	0.413	0.296	0.271	0.056	0.355	0.223	0.123	-0.035	0.221	0.038	0.282	0.019	0.151	0.044	0.039
5	7.244	3.501	3.38	3.742	6.398	5.916	1.932	6.036	3.622	10.745	2.052	4.105	5.312	3.26	3.984	8.33	4.829	6.278	1.932	3.38	0.434	0.259	0.081	-0.129	0.353	0.24	0.371	0.002	0.201	0.215	0.204	0.011	0.08	0.032	0.209	0.122	0.153	0.026	0.331	0.081	-0.104	-0.264	0.022	-0.014	0.361	0.208	0.276	0.15	0.049
5	6.949	3.309	3.309	3.199	5.074	6.287	1.544	6.949	3.309	10.147	1.875	3.64	5.515	3.86	3.971	7.831	6.177	6.066	1.875	4.302	0.519	0.305	0.215	-0.02	0.35	0.255	0.282	0.048	0.163	0.203	0.394	0.152	0.084	0.079	0.325	0.151	0.135	0.022	0.058	-0.106	-0.104	-0.289	0.024	0.028	0.153	-0.002	0.267	0.148	0.004
5	6.637	3.952	3.132	3.206	5.071	6.115	1.268	6.786	3.057	10.514	1.79	4.25	5.369	3.803	3.952	8.053	4.772	6.04	1.864	3.728	0.662	0.295	0.145	-0.083	0.349	0.201	0.363	0.085	0.249	0.193	0.513	0.306	0.352	0.218	0.296	0.116	0.185	0.034	0.196	0.065	0.173	-0.061	0.207	0	0.389	0.162	0.128	0.165	0.057
5	6.581	3.554	3.422	3.159	5.528	5.659	1.316	6.317	3.685	9.608	1.974	3.29	5.396	3.422	3.554	9.081	5.659	6.317	2.369	3.817	0.388	0.192	0.25	0.09	0.392	0.258	0.261	0.067	0.279	0.271	0.355	0.201	0.189	0.143	0.326	0.085	0.302	0.073	0.059	-0.092	0.095	-0.165	0.045	0.11	0.296	0.14	0.26	0.246	0.193
5	6.94	3.603	3.07	3.07	5.205	5.605	1.601	7.073	3.603	10.276	1.335	4.538	5.472	3.603	3.336	7.874	4.538	6.673	2.269	3.07	0.582	0.296	0.145	-0.158	0.352	0.151	0.465	0.146	0.305	0.246	0.39	0.246	0.319	0.142	0.496	0.241	0.326	0.11	0.234	0.112	0.181	-0.053	0.173	-0.004	0.228	0.042	0.251	0.191	-0.005
5	6.496	3.712	3.132	4.06	5.916	6.148	1.508	6.496	3.132	10.209	1.856	4.872	5.336	3.712	3.828	7.889	5.336	6.38	1.972	3.248	0.392	0.204	0.215	0.047	0.386	0.201	0.194	-0.047	0.31	0.216	0.284	-0.007	0.258	0.104	0.344	0.303	0.133	-0.135	0.214	0.069	-0.179	-0.301	0.223	0.05	0.323	0.133	0.245	0.138	0.036
5	6.307	3.806	3.806	3.806	5.328	5.872	1.631	6.307	3.262	10.656	2.61	3.697	5.545	3.697	4.349	7.285	5.872	6.742	2.175	2.936	0.537	0.324	0.146	-0.114	0.373	0.185	0.423	0.11	0.28	0.311	0.183	0.095	0.045	-0.036	0.184	0.197	0.326	0.163	0.181	-0.026	0.076	-0.135	-0.038	-0.032	0.28	0.125	0.216	0.125	0.063
5	6.722	3.526	3.085	4.297	5.73	6.171	1.212	6.832	3.746	10.468	1.653	4.408	4.958	3.526	4.408	7.603	5.179	6.06	2.534	3.967	0.506	0.366	0.288	0.049	0.276	0.211	0.41	0.029	0.1	0.059	0.349	0.032	0.175	0.146	0.367	0.262	0.267	0.111	0.252	0.076	-0.015	-0.102	0.04	0.085	0.166	0.064	0.166	0.203	0.123
5	6.046	3.455	3.455	3.455	5.722	6.369	1.619	6.585	4.102	9.608	1.943	4.534	4.858	3.994	3.023	8.313	4.21	7.341	2.159	3.239	0.557	0.335	0.18	-0.035	0.481	0.233	0.437	0.181	0.352	0.281	0.285	0.032	0.077	0.004	0.341	0.174	0.263	0.111	0.315	0.093	0.112	-0.114	0.084	0.063	0.403	0.263	0.219	0.182	0.144
5	5.828	3.562	3.238	2.914	4.857	6.799	1.835	6.584	3.885	10.361	2.051	4.641	6.044	3.993	3.238	7.771	4.965	7.015	2.266	2.806	0.41	0.217	0.291	0.039	0.399	0.236	0.235	0.038	0.229	0.177	0.22	0.016	0.204	0.104	0.19	0.082	0.2	0.018	0.389	0.248	-0.016	-0.263	0.063	0.043	0.346	0.184	0.177	0.134	0.024
5	6.259	3.404	3.843	3.733	5.819	6.259	2.196	6.917	3.623	10.321	2.196	4.721	5.49	3.514	3.623	8.455	4.282	6.368	1.867	3.074	0.429	0.224	0.181	-0.143	0.333	0.011	0.06	0.002	0.008	0.018	0.302	0.134	0	-0.025	0.228	0.069	0.186	0.03	0.445	0.177	0.041	-0.158	0.04	0.042	0.275	0.107	0.29	0.311	0.179
5	6.534	3.717	3.83	3.943	5.52	6.759	1.915	7.097	3.267	10.476	2.14	4.619	4.957	3.605	3.943	7.998	4.393	6.196	1.915	3.267	0.444	0.244	0.169	-0.182	0.371	0.102	0.077	-0.034	0.034	0.051	0.332	0.182	-0.007	-0.027	0.303	0.125	0.185	0.019	0.383	0.17	-0.012	-0.174	0.049	0.006	0.335	0.138	0.285	0.277	0.128
5	7.604	3.641	3.32	3.32	5.998	5.998	1.714	7.818	3.641	9.425	1.928	3.213	4.82	3.963	3.32	8.782	4.927	6.533	1.928	2.678	0.386	0.177	0.311	-0.015	0.341	0.197	0.354	0.088	0.163	0.109	0.401	0.165	0.026	-0.13	0.404	0.187	0.417	0.269	0.143	0.001	-0.089	-0.316	0.131	0.021	0.341	0.218	0.292	0.122	0.278
5	5.461	3.137	3.718	3.254	5.577	6.507	1.278	6.275	3.602	9.644	1.743	4.183	5.577	3.718	3.254	9.877	6.275	7.32	2.673	2.673	0.356	0.226	0.264	0.011	0.409	0.23	0.295	0.085	0.138	0.155	0.386	0.143	0.279	0.147	0.481	0.102	0.297	0.199	0.133	0.05	0.054	-0.122	0.057	-0.076	0.109	-0.075	0.22	0.013	0.061
5	6.732	3.625	2.797	3.625	6.111	4.972	2.175	6.94	4.557	10.254	2.382	4.661	4.868	4.661	2.279	8.908	5.179	6.007	1.657	2.693	0.37	0.16	0.309	-0.034	0.39	0.289	0.5	0.273	0.25	0.178	0.325	0.206	0.343	0.093	0.29	0.132	0.23	0.166	0.201	-0.027	0.011	-0.186	0.163	0.049	0.298	0.127	0.158	0.042	-0.232
5	7.104	3.608	3.27	3.496	5.977	4.962	1.353	6.766	5.413	11.164	1.917	4.285	5.187	3.496	2.594	7.555	5.413	6.089	1.804	3.157	0.396	0.091	0.005	-0.196	0.506	0.281	0.358	0.183	0.22	0.15	0.4	0.194	0.351	0.138	0.382	0.135	0.281	0.286	0.371	0.206	0.158	-0.206	0.148	0.001	0.232	0.068	0.234	0.128	-0.074
5	5.607	3.588	3.364	3.812	5.943	5.158	1.682	8.41	5.382	11.325	1.794	4.261	5.382	3.364	3.364	8.073	5.607	5.27	1.906	3.14	0.412	0.202	-0.068	-0.375	0.382	0.241	0.355	0.315	0.351	0.285	0.226	0.054	0.352	0.17	0.315	0.102	0.251	0.216	0.348	0.017	-0.169	-0.229	0.134	0.029	0.363	0.185	0.139	0.201	-0.414
5	5.842	3.371	3.595	3.258	5.842	4.831	1.573	7.64	5.393	10.561	2.247	4.382	5.505	3.82	2.584	7.865	5.618	5.842	1.685	2.921	0.413	0.173	-0.021	-0.298	0.525	0.377	0.271	0.213	0.172	0.169	0.439	0.26	0.322	0.146	0.261	0.05	0.334	0.127	0.295	0.035	-0.004	-0.145	0.122	0.002	0.459	0.279	0.256	0.142	-0.113
5	6.445	3.33	3.008	4.082	6.23	4.619	1.289	7.519	4.941	11.816	2.041	4.619	4.941	3.974	2.578	7.519	4.834	6.767	1.504	3.115	0.34	0.069	-0.027	-0.281	0.477	0.32	0.355	0.067	0.207	0.135	0.414	0.349	0.321	-0.004	0.361	0.1	0.175	0.24	0.234	0.095	0.117	-0.171	0.13	-0.004	0.307	0.081	0.2	0.056	0.099
5	5.171	3.878	3.124	3.447	5.709	5.278	1.4	6.894	3.77	10.665	2.047	4.201	4.955	3.016	3.986	9.372	6.14	5.817	2.37	3.555	0.216	0.275	0.188	-0.025	0.459	0.286	0.391	0.18	0.261	0.225	0.314	0.101	0.233	-0.095	0.461	0.167	0.168	0.142	0.197	0.065	-0.116	-0.234	0.268	0.194	0.473	0.238	0.085	-0.07	0.032
5	5.456	4.037	3.382	3.492	5.565	5.674	1.855	6.983	3.928	10.584	2.073	3.71	5.019	3.055	3.492	9.711	5.237	6.219	2.291	3.273	0.331	0.288	0.083	-0.082	0.444	0.202	0.506	0.304	0.4	0.33	0.267	0.063	0.275	-0.02	0.472	0.131	0.181	0.059	0.218	-0.067	-0.129	-0.268	0.266	0.053	0.496	0.223	0.042	0.013	-0.122
5	6.159	3.583	3.471	4.143	6.047	4.815	1.456	6.943	4.479	8.959	2.352	4.815	5.487	3.024	3.359	8.063	4.927	6.607	2.016	3.695	0.463	0.352	0.218	0.019	0.529	0.396	0.382	0.089	0.126	0.159	0.456	0.279	0.165	-0.045	0.269	0.164	0.17	0.153	0.077	-0.006	0.093	-0.109	0.142	0.006	0.273	0.233	0.352	0.13	-0.014
5	5.154	3.501	3.792	3.695	7.196	5.251	1.264	7.099	3.987	9.043	2.237	4.57	4.765	3.987	3.209	7.39	5.834	6.71	1.945	3.501	0.393	0.267	0.18	-0.099	0.37	0.309	0.393	0.195	0.187	0.232	0.428	0.187	0.258	-0.04	0.304	0.091	0.296	0.144	0.212	-0.07	0.309	0.009	0.141	0.016	0.193	0.085	0.309	0.077	-0.01
5	5.474	3.463	3.687	3.687	6.815	5.139	1.229	7.374	4.581	8.938	2.57	4.581	4.804	3.687	3.352	7.821	5.474	6.815	1.788	3.24	0.393	0.241	0.118	-0.131	0.33	0.249	0.384	0.182	0.167	0.291	0.441	0.23	0.143	-0.016	0.344	0.181	0.292	0.135	0.09	-0.131	0.259	0.008	0.259	0.147	0.282	0.089	0.197	0.058	-0.098
5	5.463	3.059	3.496	4.043	6.665	5.244	1.202	7.102	4.807	9.178	1.748	5.463	5.463	4.48	2.95	8.413	4.37	6.555	2.076	3.606	0.571	0.293	0.138	-0.195	0.391	0.375	0.299	0.067	0.199	0.295	0.434	0.487	0.127	0.023	0.135	-0.057	0.303	0.176	-0.041	-0.071	0.039	-0.111	0.144	0.14	0.164	0.049	0.11	0.008	0.044
5	5.948	3.382	2.682	4.199	6.881	4.782	1.516	6.998	5.132	9.447	2.099	4.898	5.248	3.032	2.566	8.864	5.832	5.832	1.983	3.616	0.421	0.365	0.172	-0.108	0.275	0.238	0.355	0.119	0.09	0.094	0.331	0.165	0.234	-0.033	0.325	0.184	0.125	0.037	0.246	0.019	0.076	-0.089	0.246	0.179	0.243	-0.031	0.098	-0.031	0.111
5	5.596	3.655	2.969	3.883	6.624	4.226	0.799	7.766	4.226	10.621	2.284	5.025	5.254	3.655	3.312	7.88	5.596	6.51	1.599	3.997	0.316	0.205	0.275	-0.005	0.402	0.342	0.455	0.23	-0.112	0.05	0.363	0.274	0.15	-0.023	0.292	0.07	0.097	-0.026	0.239	0.029	0.059	-0.068	0.03	-0.074	0.298	0.063	0.099	0.095	0.117
5	5.952	3.571	3.571	3.571	6.666	4.405	0.833	6.309	4.524	9.285	2.5	5.119	5	4.167	3.214	9.166	5.714	6.428	2.143	3.452	0.306	0.237	0.218	-0.01	0.376	0.31	0.319	0.065	0.102	0.28	0.335	0.19	0.279	0.086	0.203	0.047	0.216	0.008	0.202	0	-0.004	-0.144	-0.021	-0.141	0.384	0.106	0.227	0.03	0.086
5	6.619	2.73	3.227	3.475	5.626	7.198	1.489	4.054	3.31	11.666	1.241	2.896	6.206	3.144	4.22	10.425	5.461	8.109	2.151	1.738	0.194	0.099	0.156	-0.089	0.336	0.121	0.349	0.106	-0.193	-0.211	0.284	-0.017	0.174	-0.09	0.209	0.109	0.406	0.37	0.219	0.134	0.191	0.09	0.225	0.14	0.53	0.329	0.079	-0.066	0.223
5	5.605	3.577	3.458	3.935	6.678	4.651	0.835	6.32	4.531	9.42	2.623	5.128	5.008	3.935	3.1	9.182	6.201	6.32	2.027	3.22	0.315	0.251	0.226	-0.026	0.368	0.315	0.3	0.027	0.035	0.19	0.369	0.251	0.258	0.116	0.253	0.045	0.197	0.022	0.119	-0.047	-0.001	-0.123	-0.01	-0.086	0.345	0.018	0.162	0.003	0.142
5	4.886	3.04	3.475	3.692	6.081	4.452	1.412	7.058	4.886	9.773	2.063	4.126	4.995	3.258	3.366	10.098	5.538	6.298	2.063	3.909	0.327	0.233	0.48	0.182	0.39	0.195	0.464	0.219	0.064	0.154	0.304	0.27	0.091	0.02	0.304	0.077	0.013	-0.074	0.299	0.025	-0.036	-0.109	0.199	0.016	0.215	-0.02	0.159	0.082	0.086
5	5.519	3.201	3.643	4.195	6.181	4.857	0.883	7.727	4.636	9.272	1.877	5.078	4.636	3.643	3.532	9.935	4.415	6.181	2.318	3.863	0.071	0.058	0.356	0.048	0.332	0.313	0.23	0.033	0.142	0.277	0.266	0.111	0.201	0.067	0.345	0.235	0.246	0.15	0.155	-0.018	0.132	-0.065	0.139	0.112	0.19	0.077	0.062	-0.182	-0.054
5	6.636	3.699	3.59	3.264	5.875	6.201	1.523	7.071	4.134	10.988	2.067	4.243	4.896	4.134	3.917	8.159	4.134	6.092	1.958	2.829	0.481	0.325	0.244	0.003	0.135	0.044	0.326	0.144	0.407	0.27	0.257	-0.013	0.304	-0.015	0.084	0.058	0.345	0.024	0.288	0.084	0.103	-0.1	0.172	0.137	0.39	0.139	-0.018	-0.1	0.177
5	5.938	3.848	2.859	3.848	6.158	5.938	1.429	7.367	3.079	9.676	2.199	4.948	5.388	4.068	3.409	7.367	5.168	6.377	1.869	3.519	0.523	0.219	0.179	-0.144	0.43	0.168	0.33	0.127	0.16	0.043	0.46	0.25	0.189	0.057	0.214	0.084	0.283	0.035	0.397	0.089	-0.006	-0.141	0.003	-0.052	0.349	0.199	0.213	0.072	0.032
5	6.714	3.574	3.574	3.357	5.848	6.281	2.166	7.039	3.899	10.179	2.491	4.223	4.981	3.682	3.032	6.498	5.523	5.415	2.382	3.465	0.464	0.277	0.166	-0.131	0.437	0.272	0.249	0.099	0.212	0.145	0.294	0.044	0.21	0.145	0.531	0.355	0.31	0.108	0.242	0.036	0.043	-0.129	0.107	0.099	0.432	0.23	0.284	0.102	0.194
5	5.859	3.728	2.876	3.728	5.753	5.646	1.704	7.777	3.409	9.588	1.918	4.581	5.433	4.474	3.196	7.244	5.433	5.753	2.237	3.196	0.609	0.354	0.093	-0.149	0.366	0.175	0.419	0.189	0.192	0.164	0.378	0.114	0.25	0.101	0.097	-0.061	0.414	0.207	0.492	0.144	0.034	-0.123	-0.052	0.027	0.419	0.184	0.279	0.108	0.106
5	5.957	3.574	4.008	3.574	6.282	6.174	1.625	7.907	3.683	9.532	2.058	4.116	4.982	3.791	3.683	8.015	4.982	5.741	2.058	3.141	0.413	0.198	0.445	0.181	0.4	0.234	0.272	-0.02	0.15	0.158	0.397	0.163	0.079	0.06	0.188	0.184	0.308	0.112	0.338	0.105	0.061	-0.135	0.202	0.08	0.398	0.162	-0.105	-0.081	0.219
5	6.108	3.573	3.803	3.573	6.8	6.224	1.729	6.224	3.919	8.99	2.651	4.495	5.186	3.342	4.034	8.183	5.647	6.685	1.844	3.919	0.214	0.102	0.192	-0.153	0.314	0.097	0.237	-0.038	0.088	0.166	0.191	-0.002	-0.06	-0.084	0.276	0.061	0.226	0.219	0.181	0.092	-0.067	-0.302	0.003	0.154	0.213	0.048	0.062	0.092	0.214
5	6.191	2.801	3.832	3.611	6.338	6.633	1.769	7.738	3.685	8.991	1.842	4.496	5.011	3.98	3.832	7.959	5.748	6.559	1.916	3.685	0.189	0.088	0.063	-0.116	0.176	0.103	0.246	0.006	0.184	0.273	0.136	-0.092	0.055	0.028	0.225	0.088	0.238	0.153	0.314	0.114	0.062	-0.254	0.04	0.033	0.378	0.176	0.189	0.09	0.056
5	6.995	3.874	3.336	3.551	6.026	5.811	2.26	7.963	4.412	9.254	1.937	4.627	4.95	3.336	3.874	8.071	5.058	6.134	1.829	3.443	0.349	0.162	0.319	0.008	0.335	0.131	0.138	-0.108	0.137	0.157	0.145	0.018	-0.048	-0.028	0.208	0.102	0.059	0.028	0.103	0.046	0.009	-0.132	-0.04	-0.11	0.259	0.137	0.256	0.137	0.195
5	5.768	3.661	3.439	3.771	6.434	5.435	1.886	7.099	3.993	9.651	1.664	4.659	5.435	3.661	3.328	8.874	4.548	7.099	2.108	2.995	0.497	0.289	0.228	-0.058	0.34	0.149	0.222	-0.077	0.223	0.324	0.359	0.174	0.216	0.096	0.249	0.117	0.27	0.159	0.113	0.003	0.079	-0.183	0.054	0.057	0.341	0.153	0.223	0.174	0.11
5	6.633	3.26	3.597	3.485	6.07	6.408	1.799	7.082	4.047	9.443	2.023	4.272	5.396	3.597	3.71	8.319	4.721	6.295	2.023	3.26	0.472	0.234	0.252	-0.036	0.427	0.125	0.392	0.102	0.21	0.255	0.132	-0.048	0.218	0.123	0.32	0.16	0.312	0.098	0.427	0.187	0.043	-0.276	-0.04	0.028	0.285	0.089	0.214	0.119	-0.007
5	6.35	3.664	3.053	3.542	5.618	6.717	1.221	6.839	4.396	10.258	2.076	4.274	5.862	3.419	3.419	7.572	5.984	6.35	2.076	2.809	0.519	0.185	0.183	-0.022	0.2	0.103	0.248	-0.028	0.347	0.295	0.32	0.07	0.055	0.017	0.357	0.149	0.261	0.041	0.309	0.172	0.099	-0.169	0.104	0.092	0.24	-0.037	0.251	0.218	0.101
5	5.936	3.627	2.638	3.957	6.595	6.595	1.979	6.705	4.287	9.563	1.649	4.617	4.946	2.968	3.408	8.354	5.606	6.595	1.979	3.517	0.564	0.224	0.216	-0.136	0.358	0.164	0.317	0.145	0.069	0.138	0.377	0.195	0.231	0.154	0.187	0.138	0.202	-0.05	0.366	0.155	0.039	-0.218	0.144	0.086	0.23	0.198	0.07	0.078	0.081
5	6.65	3.8	2.171	3.393	6.107	5.157	1.357	6.379	3.529	9.771	1.764	5.157	5.157	3.664	3.121	8.821	5.021	6.379	2.036	3.121	0.428	0.159	0.425	0.047	0.521	0.289	0.46	0.17	0.166	0.185	0.462	0.243	0.151	0.098	0.407	0.277	0.273	0.193	0.333	0.128	-0.022	-0.234	0.138	0.052	0.294	0.18	0.456	0.34	0.066
5	5.977	4.025	3.537	4.513	5.245	5.123	1.952	9.027	4.513	9.759	2.44	5.245	5.245	2.44	3.903	7.075	4.879	6.343	1.464	3.293	0.396	0.268	0.279	-0.04	0.414	0.191	0.377	0.176	0.246	0.094	0.147	0.043	0.05	-0.151	0.412	0.26	0.308	0.209	0.311	0.083	-0.042	-0.205	0.214	-0.031	0.48	0.24	0.162	0.082	-0.341
5	6.032	3.398	4.248	3.908	5.352	5.607	2.549	9.26	4.757	9.685	1.954	6.372	4.672	3.313	3.483	7.476	4.248	6.541	1.869	3.228	0.071	0.154	0.12	-0.123	0.365	0.109	0.183	0.008	0.195	0.159	-0.021	-0.052	0.061	-0.163	0.418	0.361	0.357	0.217	0.261	0.082	-0.106	-0.289	0.023	-0.256	0.468	0.296	0.175	-0.045	-0.318
5	5.855	3.659	4.269	3.903	5.489	4.635	1.708	9.392	4.757	9.758	2.195	5.855	4.757	3.049	3.781	7.074	4.391	6.586	1.708	3.049	0.441	0.314	0.189	-0.043	0.487	0.167	0.353	-0.012	0.16	0.15	0.179	0.05	0.131	-0.133	0.45	0.306	0.332	0.239	0.304	0.099	0.027	-0.156	0.076	-0.144	0.444	0.284	0.172	-0.083	-0.323
5	6.189	3.751	3.657	4.22	5.907	5.72	1.688	8.439	4.313	10.315	2.438	5.157	5.251	2.907	4.501	6.564	4.22	6.564	1.594	2.813	0.276	0.301	0.205	-0.111	0.517	0.229	0.312	0.161	0.319	0.159	0.179	0.048	0.177	-0.035	0.338	0.265	0.32	0.195	0.316	0.045	-0.088	-0.192	0.138	-0.086	0.328	0.088	0.089	-0.014	-0.13
5	6.145	3.494	4.217	4.097	6.145	5.181	1.807	9.399	4.94	9.519	2.048	5.904	5.061	2.771	4.097	6.507	4.458	5.904	1.687	3.133	0.341	0.271	0.221	-0.102	0.442	0.188	0.21	0.028	0.109	0.19	0.105	0.086	0.075	-0.125	0.344	0.347	0.328	0.218	0.309	0.041	-0.037	-0.191	0.124	-0.142	0.496	0.286	0.095	-0.007	-0.434
5	5.028	2.873	2.754	4.19	5.268	5.627	2.754	6.345	4.31	10.057	2.275	4.55	5.148	3.472	6.106	7.423	4.909	6.585	1.197	3.831	0.707	0.577	-0.061	-0.186	0.413	0.14	0.718	0.377	0.022	0.047	0.14	0.111	0.439	0.307	0.123	0.086	0.177	0.079	0.334	0.13	0.261	-0.034	0.163	-0.091	0.203	0.046	0.357	0.272	0.163
5	7.036	3.628	2.968	3.958	5.607	5.497	1.649	6.926	5.167	10.444	2.309	4.618	5.057	4.288	2.858	8.575	4.947	6.157	1.759	2.639	0.303	0.056	0.196	-0.183	0.502	0.248	0.462	0.291	0.377	0.267	0.302	0.166	0.369	0.077	0.213	0.082	0.216	0.265	0.266	0.099	-0.083	-0.101	0.105	0.013	0.234	0.087	0.18	0.101	-0.233
5	5.419	3.951	4.064	4.177	5.983	4.629	2.032	7.225	3.5	9.37	2.484	3.838	4.967	3.274	3.5	7.79	6.435	6.435	2.371	4.064	0.468	0.271	0.242	0.081	0.22	0.035	0.122	-0.12	0.141	0.163	0.138	0.048	0.293	0.205	0.08	0.089	0.224	0.123	0.329	0.032	-0.063	-0.339	0.309	0.216	0.205	0.055	0.171	-0.051	0.116
5	5.325	3.655	3.759	4.072	5.952	4.594	2.402	6.683	4.072	9.502	2.715	3.446	4.908	3.446	3.55	8.249	6.474	6.787	2.193	3.968	0.359	0.263	0.147	-0.012	0.133	-0.085	0.156	-0.068	0.2	0.248	0.12	0.044	0.371	0.222	0.201	0.179	0.263	0.117	0.331	0.098	-0.097	-0.272	0.356	0.291	0.17	0.049	0.024	-0.138	0.189
5	6.496	3.128	2.887	3.97	6.255	6.376	2.045	6.737	3.729	10.706	2.165	3.489	5.895	2.767	4.571	7.338	5.293	7.218	1.323	2.647	0.347	0.115	0.267	-0.045	0.709	0.43	0.323	0.107	0.261	0.182	0.233	-0.053	0.039	-0.11	0.206	0.034	0.38	0.18	0.47	0.409	0.029	-0.299	0.204	0.085	0.436	0.227	0.054	-0.095	0.011
5	6.216	3.504	3.504	3.956	6.442	5.199	1.921	6.442	4.295	9.493	2.486	3.73	4.634	4.182	3.73	8.815	5.538	6.781	1.695	2.938	0.308	0.187	0.203	-0.09	0.505	0.23	0.381	0.243	0.155	0.191	0.325	0.263	0.045	-0.031	0.495	0.237	0.084	0.064	0.142	-0.022	-0.026	-0.179	0.051	0.06	0.381	0.219	0.254	0.142	-0.086
5	5.977	3.26	3.043	3.477	6.085	5.107	0.869	5.977	3.803	11.084	1.739	4.347	5.542	3.26	3.803	9.019	5.868	7.715	1.63	3.043	0.48	0.17	0.272	-0.109	0.298	0.111	0.418	0.063	0.191	0.112	0.493	0.329	0.11	-0.026	0.14	-0.038	0.286	0.125	0.123	-0.094	0.047	-0.179	0.302	0.119	0.427	0.111	0.066	-0.035	0.236
5	6.351	3.058	2.94	4.116	5.88	6.468	2.235	6.821	3.528	10.349	2.235	3.411	6.116	3.058	4.351	7.762	5.175	7.056	1.411	2.587	0.416	0.15	0.306	-0.062	0.658	0.366	0.292	0.089	0.234	0.151	0.083	-0.105	0.039	-0.13	0.162	-0.022	0.556	0.327	0.46	0.407	0.02	-0.317	0.232	0.117	0.467	0.246	0.126	-0.081	0.018
5	6.747	3.508	3.103	3.238	5.397	5.802	1.484	7.151	3.508	9.985	1.619	4.858	5.532	3.643	3.508	8.096	4.183	6.477	2.294	3.238	0.598	0.268	0.137	-0.151	0.28	0.131	0.492	0.218	0.354	0.271	0.345	0.19	0.268	0.122	0.42	0.255	0.29	0.086	0.16	0.052	0.175	-0.076	0.14	0	0.223	0.043	0.205	0.148	-0.043
5	9.081	3.676	3.135	3.784	5.189	6.27	2.162	4.432	2.811	10.811	1.081	3.027	5.081	4.324	3.676	8.54	5.73	7.892	1.513	2.378	0.254	0.085	0.304	0.037	0.599	0.124	0.322	0.201	0.023	0.043	0.153	0.142	0.263	0.051	0.129	-0.075	0.388	0.192	0.255	-0.008	0.21	0.111	0.233	0.039	0.174	0.174	0.092	0.007	-0.045
5	7.142	3.683	3.348	4.24	5.245	5.914	1.674	5.468	4.129	8.927	2.12	3.459	4.91	3.571	3.794	6.695	6.026	9.708	1.451	2.678	0.449	0.285	0.138	-0.147	0.449	0.182	0.296	0.083	0.363	0.194	0.229	0.211	0.346	0.089	0.237	-0.012	0.204	0.081	0.347	0.196	0.092	-0.216	0.273	0.04	0.423	0.223	-0.022	-0.072	0.056
5	7.665	3.999	1.999	4.999	6.998	5.554	1.999	5.554	4.443	9.442	1.999	4.332	3.999	3.777	3.332	8.553	5.998	7.109	1.555	1.777	0.403	0.225	0.351	0.099	0.47	0.258	0.367	0.145	0.044	-0.028	0.259	0.111	0.229	-0.07	0.279	-0.011	0.143	0.082	0.432	0.227	-0.004	-0.084	0.108	-0.027	0.418	0.151	0.051	-0.075	-0.04
5	7.657	1.829	4.686	4.914	6.171	6.971	1.943	5.486	5.143	7.657	2.514	5.143	2.971	4.686	3.2	8.571	6.857	7.657	2.057	2.857	0.031	-0.108	-0.16	-0.264	0.221	0.152	0.387	0.172	0.078	-0.128	-0.243	-0.189	0.196	-0.001	-0.076	-0.086	-0.048	-0.054	0.036	0.089	-0.321	-0.227	0.079	0.093	0.2	-0.035	-0.004	-0.074	0.175
5	6.939	3.795	4.012	4.12	6.288	5.421	2.06	6.614	4.012	8.131	1.952	3.578	5.313	2.71	3.686	8.348	5.421	8.457	1.301	1.952	0.38	0.112	0.186	-0.111	0.556	0.259	0.181	-0.056	0.124	0.015	0.661	0.461	0.432	0.174	0.398	0.247	0.255	0.168	0.279	-0.003	0.15	-0.124	0.083	-0.01	0.439	0.234	0.117	0.011	0.219
5	6.942	4.25	3.4	3.683	6.942	5.525	2.833	6.659	2.833	9.067	1.983	2.692	4.959	2.692	3.825	8.217	4.392	7.792	1.983	1.842	0.444	0.256	0.234	-0.031	0.679	0.354	0.545	0.343	0.283	0.151	0.453	0.211	0.405	0.08	0.336	0.121	0.324	0.261	0.32	-0.044	0.232	-0.146	-0.056	0.029	0.273	0.115	0.29	-0.066	0.099
5	6.688	3.678	4.013	4.124	6.242	6.019	1.338	6.688	4.793	9.14	2.341	3.344	5.016	3.01	4.347	8.36	4.236	6.019	1.561	3.121	0.32	0.038	0.263	0.051	0.589	0.32	0.353	0.04	0.138	0.032	0.198	0.233	0.365	0.065	0.351	0.297	0.13	0.161	0.179	0.044	0.185	-0.048	0.163	0.127	0.263	0.18	0.22	0.095	-0.048
5	7.093	3.547	4.322	3.879	5.874	5.652	1.219	6.096	5.209	9.31	1.995	2.992	5.652	3.214	3.657	8.312	4.322	6.65	1.552	3.214	0.308	0.044	0.294	0.078	0.55	0.272	0.333	0.099	0.076	0.073	0.334	0.188	0.497	-0.037	0.421	0.316	0.165	0.18	0.251	0.058	0.096	-0.098	0.252	0.202	0.163	0.12	0.359	0.101	-0.013
5	7.073	3.596	3.956	4.076	6.353	5.634	1.199	6.473	5.035	9.23	2.397	3.596	4.915	2.877	4.196	8.391	4.076	6.233	1.678	2.757	0.33	0.014	0.246	0.018	0.662	0.406	0.41	0.115	0.206	0.089	0.18	0.244	0.375	0.088	0.293	0.218	0.067	0.063	0.235	0.069	0.142	-0.113	0.238	0.212	0.31	0.248	0.275	0.163	0.044
5	7.702	3.37	3.731	3.851	6.258	5.656	1.444	5.897	4.934	9.387	1.926	3.972	5.055	3.49	3.731	7.582	4.453	7.341	1.685	2.648	0.244	-0.057	0.218	-0.004	0.558	0.291	0.4	0.205	0.197	0.041	0.2	0.179	0.561	0.1	0.395	0.291	0.18	0.17	0.308	0.067	0.181	-0.112	0.191	0.131	0.264	0.231	0.332	0.121	0.071
5	6.415	3.318	3.871	4.203	6.636	6.747	2.433	4.977	3.318	10.728	1.88	3.318	4.645	4.092	4.203	7.853	5.309	7.189	1.88	2.544	0.327	0.168	0.372	0.022	0.471	0.253	0.068	-0.177	0.154	0.037	0.266	0.273	0.498	0.101	0.471	0.249	0.191	0.165	0.249	0.143	0.045	-0.028	0.155	-0.171	0.244	-0.009	0.171	0.122	-0.095
5	6.41	3.546	3.137	4.774	6.41	5.729	2.319	5.456	4.092	9.957	1.773	3.273	4.774	4.228	4.501	7.092	4.365	7.638	2.182	2.319	0.477	0.254	0.288	0.009	0.51	0.297	0.251	-0.016	0.326	0.21	0.171	0.22	0.406	0.092	0.484	0.266	0.261	0.195	0.225	0.234	-0.143	-0.34	0.283	0.04	0.178	0.146	0.167	0.017	0.001
5	5.793	3.451	4.068	4.191	6.163	5.917	1.726	6.163	3.205	10.354	1.356	3.451	4.684	3.944	4.931	8.505	4.437	7.889	1.849	2.835	0.348	0.177	0.365	0.154	0.532	0.249	0.024	-0.148	0.146	0.115	0.25	0.235	0.599	0.313	0.441	0.346	0.262	0.118	0.215	0.158	-0.111	-0.172	0.206	-0.008	0.052	0.043	0.031	0.076	0.002
5	7.15	3.63	3.41	4.51	5.06	6.38	1.65	6.16	3.52	9.789	1.65	3.52	4.51	3.85	3.63	6.05	5.83	9.789	1.65	2.42	0.472	0.247	0.3	-0.127	0.584	0.241	0.474	0.172	0.347	0.201	0.336	0.182	0.339	0.112	0.286	-0.014	0.38	0.184	0.403	0.161	0.068	-0.338	0.071	-0.129	0.299	0.127	-0.06	-0.083	-0.051
5	4.607	2.723	4.084	3.874	5.236	4.503	2.304	8.272	5.236	10.681	2.827	4.398	3.246	2.618	2.827	7.958	6.283	5.55	1.152	4.607	0.403	0.116	0.181	-0.004	0.493	0.326	0.498	0.266	0.092	0.035	0.18	0.095	0.499	0.318	0.152	-0.073	0.494	0.355	0.256	0.021	0.179	-0.007	0.27	-0.078	0.085	0.052	0.324	0.087	-0.043
5	4.879	3.094	4.046	4.046	4.998	5.117	1.904	8.211	5.117	9.639	2.975	4.76	4.76	2.856	3.451	8.687	5.474	5.593	1.428	5.355	0.275	0.065	0.244	0.16	0.268	0.131	0.219	-0.063	0.092	-0.052	0.517	0.447	0.42	-0.03	0.337	0.126	0.082	-0.221	0.017	-0.189	-0.007	-0.258	-0.06	-0.141	0.171	-0.068	0.241	0.077	0.112
5	4.819	3.098	3.786	4.016	5.507	4.475	2.18	8.72	4.934	9.982	2.639	4.934	4.245	2.639	3.671	8.031	5.507	6.081	1.147	4.475	0.643	0.477	0.311	0.138	0.374	0.053	0.336	0.196	0.018	-0.133	0.414	0.024	0.359	0.07	0.272	0.071	0.517	0.382	0.208	0.09	0.334	0.156	0.151	-0.08	0.24	0.211	0.046	0.028	0.248
5	4.852	3.604	3.604	3.882	5.545	4.852	1.802	9.011	4.436	9.982	2.357	4.713	4.159	2.357	3.189	8.734	4.991	5.823	1.248	4.436	0.529	0.378	0.324	0.129	0.199	0.028	0.434	0.367	0.1	-0.033	0.335	0.08	0.316	0.131	0.356	0.136	0.45	0.292	0.361	0.132	0.283	0.078	0.095	-0.058	0.313	0.214	0.139	0.069	0.101
5	4.503	3.091	3.62	4.592	4.415	5.21	2.472	8.742	6.004	9.272	2.737	5.121	3.797	2.119	3.091	8.124	5.651	5.386	0.883	4.857	0.199	0.001	0.082	-0.082	0.426	0.348	0.39	0.252	0.163	0.105	0.503	0.435	0.355	0.111	0.143	-0.06	0.378	0.234	0.084	-0.049	0.233	0.091	0.362	0.014	0.195	-0.031	0.299	0.08	0.096
5	5.261	3.069	4.165	4.165	5.59	4.494	2.74	8.439	4.603	10.522	1.973	3.836	4.165	3.398	3.507	8.22	4.384	5.809	1.096	4.384	0.441	0.147	0.073	-0.025	0.4	0.245	0.432	0.251	0.238	0.007	0.288	0.111	0.16	-0.158	0.034	-0.081	0.572	0.244	0.423	0.073	0.422	0.197	0.212	-0.158	0.235	0.015	0.15	0.04	0.434
5	4.559	3.12	2.28	4.679	5.759	5.399	2.76	7.799	5.039	10.439	2.52	4.2	3.84	2.76	3.96	9.959	5.879	5.039	1.44	4.2	0.561	0.186	0.316	0.138	0.403	0.398	0.289	0.309	0.297	-0.007	0.424	0.202	0.252	0.12	0.322	0.093	0.384	0.103	0.262	0.018	0.343	0.04	0.155	-0.264	0.109	-0.072	0.057	-0.038	0.111
5	4.473	3.408	4.26	4.047	4.579	5.431	2.236	8.413	4.366	10.011	1.704	5.005	4.473	3.301	3.301	7.135	5.112	6.283	1.704	4.26	0.497	0.349	0.294	0.218	0.227	0.03	0.527	0.184	0.098	-0.059	0.173	0.089	0.281	0.008	0.275	0.209	0.226	0.119	0.183	-0.032	0.173	-0.101	0.204	0.01	0.432	0.231	0.206	0.1	0.17
5	4.522	3.501	3.355	4.376	5.981	5.398	2.334	7.878	4.085	9.92	2.334	3.939	4.231	2.772	3.501	9.045	5.543	5.981	1.313	3.647	0.566	0.375	0.246	0.04	0.342	0.185	0.511	0.322	0.207	-0.039	0.479	0.107	0.206	-0.154	0.421	0.016	0.336	0.039	0.209	0.03	0.215	-0.11	0.103	-0.179	0.293	0.036	0.113	0.125	0.322
5	4.541	3.936	3.633	4.39	4.541	4.996	1.968	8.023	4.087	10.294	2.725	4.541	4.087	2.422	4.39	9.991	4.844	6.358	1.211	4.693	0.525	0.337	0.056	-0.083	0.402	0.175	0.402	0.198	-0.005	-0.051	0.335	0.23	0.365	-0.074	0.15	-0.117	0.426	0.131	0.038	-0.032	0.259	-0.05	0.052	0.045	0.387	0.121	0.156	0.03	0.186
5	4.773	2.841	3.978	2.614	5.91	5.796	2.5	8.183	5.683	10.57	1.932	4.092	4.092	2.387	3.864	8.865	5.569	6.365	1.137	3.978	0.418	0.134	0.347	0.177	0.453	0.225	0.258	0.107	0.188	0.041	0.283	0.168	0.452	0.063	0.261	0.143	0.445	0.257	0.145	0.014	0.147	-0.174	0.042	-0.135	0.24	0.089	0.002	-0.08	0.255
5	4.163	2.849	3.944	3.616	5.697	6.026	2.52	7.56	5.04	10.189	2.191	4.163	3.835	2.52	3.506	9.313	6.026	5.807	1.315	3.944	0.461	0.245	0.388	0.099	0.297	0.213	0.441	0.243	0.343	0.131	0.198	0.019	0.286	-0.016	0.189	0.089	0.325	0.071	0.222	0.144	0.055	-0.276	0.094	-0.237	0.518	0.361	0.237	0.067	0.166
5	4.489	2.846	3.941	3.722	5.255	5.802	2.299	7.335	5.036	10.838	2.518	4.489	4.051	2.627	3.394	9.196	5.474	5.145	1.314	4.379	0.465	0.313	0.411	0.179	0.354	0.222	0.393	0.167	0.414	0.181	0.107	-0.007	0.213	-0.086	0.256	0.107	0.353	0.15	0.171	0.106	0.012	-0.267	0.109	-0.265	0.439	0.327	0.243	0.032	0.255
5	4.716	2.964	4.446	3.773	6.602	4.446	1.347	7.41	5.12	11.048	2.021	4.446	3.907	2.829	3.773	9.297	5.389	5.255	1.617	4.716	0.655	0.364	0.229	0.027	0.31	-0.004	0.301	-0.023	-0.006	-0.122	0.327	0.208	0.177	-0.044	0.238	0.02	0.523	0.165	0.239	0.009	0.357	0.049	0.113	-0.058	0.291	0.11	0.265	0.224	-0.011
5	4.509	3.204	4.153	4.628	4.628	4.865	2.254	8.899	4.746	9.611	2.729	4.983	4.865	3.56	3.322	8.306	6.17	5.458	1.187	4.628	0.276	0.203	0.125	0.041	0.07	-0.109	0.287	0.085	0.057	0.042	0.226	0.14	0.083	-0.102	0.178	0.018	0.127	-0.111	0.308	0.047	0.125	-0.12	0.283	0.036	0.065	-0.089	0.203	0.126	0.085
5	4.446	3.362	4.663	4.121	5.097	4.88	2.494	8.35	4.012	10.844	2.06	4.338	4.663	3.47	4.229	8.567	5.964	5.639	1.627	3.904	0.19	0.186	-0.013	-0.047	0.298	0.103	0.13	-0.03	0.172	0.063	0.266	0.222	0.088	-0.086	0.271	-0.018	0.233	0.029	0.244	-0.048	0.027	-0.084	0.273	-0.156	0.251	0.064	0.029	-0.136	0.208
5	3.87	3.073	4.553	4.097	5.122	4.667	2.049	9.219	4.667	9.675	2.618	5.008	4.894	3.301	3.187	8.536	6.032	5.691	1.366	4.667	0.137	0.007	0.177	-0.007	0.143	-0.065	0.61	0.381	-0.103	-0.152	0.55	0.451	0.222	-0.053	0.246	0.02	0.198	0.005	0.34	0.125	-0.032	-0.326	0.403	0.168	0.153	0.075	-0.006	-0.125	0.138
5	3.822	2.867	4.368	4.232	5.051	5.733	2.048	9.419	4.914	8.736	2.457	5.46	5.051	3.686	3.549	8.736	5.46	5.051	1.229	5.187	0.131	0.023	0.417	0.208	-0.161	-0.241	0.378	0.281	0.06	-0.02	0.366	0.353	0.118	-0.135	0.142	-0.158	-0.007	-0.146	0.324	0.112	0.046	-0.156	0.287	0.072	0.065	0.014	0.297	0.024	0.184
5	5.005	3.299	4.322	5.801	4.891	4.55	3.071	6.711	5.915	9.782	2.389	4.436	4.095	3.526	3.64	8.758	5.915	5.119	1.706	5.005	0.066	0.068	-0.015	0	0.075	0.119	0.142	0.247	-0.008	0.062	0.297	0.15	0.195	0.029	0.027	-0.302	0.132	0.021	-0.025	-0.104	0.227	0.206	-0.037	-0.125	0.233	0.217	0.026	0.056	0.319
5	5.208	3.513	3.149	4.845	5.329	4.239	2.422	7.873	5.329	10.295	1.938	4.724	3.997	3.27	3.876	7.752	6.298	5.087	1.575	5.208	0.301	0.233	0.306	0.201	0.14	0.083	0.367	0.28	0.044	0.058	0.339	0.057	0.408	0.021	0.209	-0.115	0.218	0.075	0.036	-0.027	0.391	0.057	-0.012	-0.3	0.315	0.144	0.009	-0.135	0.486
5	5.086	3.207	3.096	4.755	5.639	4.202	2.433	8.072	5.75	9.62	2.543	4.976	3.87	3.207	3.428	8.735	5.418	5.418	1.327	4.976	0.177	0.051	0.221	0.137	0.211	0.098	0.383	0.313	0.08	-0.012	0.387	0.152	0.249	-0.062	0.066	-0.253	0.209	-0.004	0.083	-0.122	0.257	0.044	0.048	-0.166	0.246	0.119	0.048	-0.013	0.39
5	4.803	2.694	3.514	3.866	6.092	5.037	2.343	7.38	4.334	10.895	2.226	4.686	3.749	2.577	3.28	10.426	5.506	6.092	1.64	3.983	0.456	-0.059	0.344	0.152	0.45	0.324	0.279	0.127	0.367	0.173	0.208	-0.091	0.271	0.05	0.225	0.014	0.414	0.186	0.096	-0.084	0.229	-0.082	0.055	-0.217	0.324	0.073	0.061	-0.059	0.151
5	3.806	2.284	2.63	5.813	4.221	8.996	1.315	6.02	3.322	9.204	2.214	3.322	3.46	5.398	5.951	7.058	4.014	6.989	1.038	6.159	1.003	0.67	-0.29	-0.262	-0.354	-0.409	-0.582	-0.563	-0.249	-0.226	0.879	0.747	1.686	1.089	0.838	0.552	-0.176	-0.271	-0.54	-0.579	-0.433	-0.508	-0.204	-0.22	0.696	0.461	1.278	0.855	0.798
5	4.712	3.057	4.712	3.566	5.604	4.585	1.783	8.915	3.948	11.207	2.292	4.33	4.075	2.674	3.821	8.405	6.24	5.731	1.401	3.439	0.496	0.416	0.337	0.224	0.191	0.028	0.286	0.12	0.276	0.095	0.242	0.165	0.098	-0.168	0.233	-0.161	0.397	0.186	0.35	0.037	0.138	-0.05	0.233	-0.111	0.316	0.157	0.097	-0.134	0.289
5	4.522	2.799	4.091	4.522	4.845	5.706	2.907	8.935	4.845	9.797	2.045	3.768	4.845	3.553	3.014	9.043	4.952	5.49	1.4	3.983	0.416	0.321	0.024	-0.026	0.348	0.166	0.462	0.171	0.167	0.075	0.205	0.089	0.174	0.004	0.15	0.016	0.365	0.087	0.095	-0.037	0.061	-0.049	0.135	-0.107	0.301	0.078	0.05	-0.08	0.091
5	5.234	3.14	3.559	3.35	5.967	5.548	2.722	7.956	4.815	10.468	1.78	4.501	4.083	2.512	3.664	8.27	5.443	5.548	1.361	3.873	0.516	0.241	0.383	0.222	0.375	0.1	0.263	0.158	0.28	0.075	0.284	0.217	0.316	0.054	0.349	0.199	0.37	0.235	0.286	0.064	0.124	-0.135	0.001	-0.164	0.419	0.29	0.106	0.089	0.079
5	4.861	3.093	3.977	4.198	4.861	4.971	1.988	8.838	5.192	9.832	2.209	3.314	4.64	3.204	3.314	9.942	5.855	5.855	1.105	4.419	0.352	0.16	0.034	-0.203	0.25	0.127	0.348	0.202	0.261	0.118	0.328	0.129	0.226	0.002	0.205	-0.134	0.352	0.145	0.097	0.011	0.099	-0.039	0.13	-0.198	0.117	-0.044	0.196	0.063	0.091
5	4.445	3.144	4.12	3.686	4.336	4.878	2.168	8.998	4.987	10.407	2.06	4.228	4.12	2.71	3.144	9.757	5.854	5.746	1.409	4.987	0.407	0.225	0.32	0.052	0.184	0.135	0.215	0.137	0.081	-0.065	0.49	0.236	0.21	-0.004	0.095	-0.208	0.339	0.132	0.149	-0.04	0.254	-0.015	0.257	-0.092	0.243	-0.051	0.159	0.048	0.192
5	4.922	3.172	2.953	4.704	5.907	5.141	1.641	8.532	5.907	9.626	2.516	4.157	3.61	3.063	3.828	8.751	6.126	5.579	1.094	3.938	0.348	0.088	0.237	0.041	0.194	0.106	0.385	0.176	0.023	-0.052	0.298	0.166	0.185	0.08	0.285	0.093	0.285	0.139	0.021	0.004	0.137	-0.169	0.174	-0.053	0.413	0.106	-0.026	-0.16	0.127
5	5.011	2.401	3.341	5.638	5.638	4.907	1.879	8.143	6.264	8.457	2.923	3.863	4.072	4.489	3.55	8.143	6.577	5.533	1.044	4.072	0.342	0.014	-0.099	-0.152	0.191	0.118	0.315	0.142	-0.042	-0.185	0.331	0.194	0.233	0.169	0.107	-0.051	0.263	0.141	-0.06	0.103	-0.143	-0.369	0.422	0.107	0.532	0.311	-0.066	-0.174	0.114
5	3.776	3.204	4.119	4.233	6.064	4.348	1.602	8.925	5.034	8.467	2.174	4.577	3.661	2.632	5.034	8.81	5.606	5.263	1.259	4.577	0.401	0.275	0.265	0.235	0.487	0.3	0.328	0.244	0.136	0.04	0.489	0.247	0.187	0.052	0.084	-0.188	0.32	0.021	0.399	0.238	0.241	0.075	0.047	-0.098	0.314	0.043	0.194	0.193	0.019
5	4.494	3.246	3.371	4.619	5.618	5.368	2.372	8.863	5.243	8.239	2.746	4.744	3.995	3.121	3.495	8.489	6.117	4.744	1.248	5.867	0.519	0.403	0.225	0.149	0.264	0.195	0.302	0.193	0.074	0.055	0.396	0.186	-0.069	-0.282	-0.071	-0.477	0.255	-0.057	0.079	-0.051	0.345	0.109	0.163	0.018	0.212	-0.073	0.135	-0.06	0.074
5	3.921	3.089	3.683	3.683	5.465	4.871	1.545	9.505	5.109	9.505	1.901	4.515	3.802	2.851	4.04	9.267	5.465	5.228	1.069	4.871	0.715	0.374	0.22	0.013	0.518	0.326	0.388	0.219	0.142	0.055	0.566	0.395	0.15	-0.013	0.003	-0.337	0.267	0.012	0.336	0.197	0.333	0.038	0.072	-0.03	0.311	0.049	0.103	-0.047	0.153
5	4.243	2.691	3.933	4.14	5.175	4.864	1.345	10.039	4.864	9.108	2.38	4.45	4.14	3.001	3.933	8.694	5.382	5.692	1.138	5.071	0.294	0.128	-0.043	-0.045	0.457	0.211	0.579	0.359	0.156	-0.012	0.522	0.249	0.279	-0.007	0.073	-0.024	0.286	0.115	0.202	-0.089	0.248	0.101	0.125	-0.081	0.476	0.07	-0.02	-0.12	0.092
5	4.483	2.988	3.736	3.842	5.123	4.483	1.601	9.179	5.016	9.713	2.241	4.696	4.376	2.988	3.309	8.005	5.87	6.084	1.174	5.016	0.264	0.058	0.068	-0.035	0.292	0.096	0.497	0.328	0.132	-0.059	0.457	0.258	0.212	-0.048	0.345	0.06	0.233	0.129	0.179	-0.222	0.36	0.197	0.128	-0.139	0.457	0.109	0.139	-0.107	0.247
5	4.043	3.235	4.159	4.621	5.43	4.967	1.04	9.473	5.314	9.819	2.426	3.928	4.736	2.773	2.773	7.855	5.198	5.43	1.386	4.159	0.612	0.374	0.28	-0.107	0.293	0.081	0.664	0.29	0.479	0.16	0.553	0.398	0.255	-0.022	0.023	-0.141	0.519	0.346	0.214	0.016	0.328	0.091	0.204	-0.063	0.176	-0.018	0.072	-0.007	0.162
5	5.13	2.533	4.18	4.307	3.99	5.257	2.66	7.03	6.713	10.893	2.28	4.37	4.94	3.99	4.243	6.84	5.827	4.37	1.013	3.547	0.203	0.05	0.067	0.025	0.226	0.116	0.488	0.398	-0.264	-0.256	0.291	0.218	0.168	0.099	0.31	0.191	0.178	0.173	0.23	0.03	0.183	0.098	-0.065	-0.131	0.171	0.115	0.161	-0.015	0.234
5	4.574	2.573	4.193	4.955	4.479	4.955	2.001	8.672	5.622	8.863	2.382	4.67	3.907	3.335	3.431	8.386	6.385	5.527	1.048	4.574	0.316	0.218	-0.004	-0.135	0.225	0.115	0.394	0.379	0.222	0.059	0.234	0.137	0.019	-0.024	0.2	0.083	0.141	-0.016	0.178	-0.05	0.318	0.173	0.089	-0.053	0.54	0.295	-0.015	-0.027	0.106
5	4.361	2.357	3.182	3.889	7.189	4.361	2.475	8.957	5.068	9.075	2.711	4.95	3.889	2.475	3.654	8.368	5.657	5.657	1.061	5.539	0.414	0.332	0.209	0.095	0.236	0.068	0.418	0.215	0.04	-0.007	0.762	0.512	0.133	-0.159	0.178	-0.25	0.325	-0.087	0.107	0.016	0.017	-0.086	-0.096	-0.136	0.366	0.034	0.271	0.054	0.329
5	3.81	3.386	3.598	4.339	5.926	4.974	2.116	8.36	4.656	8.995	2.751	4.868	4.233	2.857	3.81	7.302	6.032	5.185	1.482	5.397	0.379	0.201	0.396	0.145	0.287	0.164	0.364	0.179	0.059	-0.038	0.597	0.386	0.319	-0.016	-0.011	-0.304	0.273	-0.051	0.077	-0.083	0.131	-0.122	-0.095	-0.216	0.345	-0.019	0.15	0.019	0.277
5	4.599	2.682	4.982	4.599	4.817	4.763	2.901	7.609	5.255	10.347	2.354	3.942	4.544	3.558	3.942	7.719	6.624	5.036	1.369	5.146	0.31	0.273	-0.095	-0.025	0.313	0.219	0.394	0.253	0.194	0.184	0.099	0.026	0.25	0.006	-0.145	-0.155	0.261	0.203	0.142	-0.006	-0.039	-0.123	0.066	-0.061	0.086	0.083	0.036	0.086	0.146
5	5.402	3.241	3.83	5.107	5.304	4.321	2.455	8.054	4.027	9.92	2.357	4.616	3.929	3.143	3.045	9.527	5.304	5.5	0.884	4.911	0.32	0.238	0.175	0.045	0.264	0.12	0.15	0.17	0.144	0.162	0.525	0.28	0.231	0.144	-0.013	-0.104	0.27	0.232	0.059	-0.033	0.206	0.102	0.207	-0.049	0.2	-0.026	0.025	-0.042	0.177
5	3.946	2.85	3.507	4.275	5.919	5.042	2.521	8.659	6.138	9.864	2.192	4.932	3.398	2.959	2.74	9.316	5.59	4.823	1.644	3.946	0.223	0.156	0.351	0.129	0.379	0.141	0.396	0.291	0.18	0.063	0.358	0.244	0.278	0.157	0.052	-0.001	0.353	0.142	0.115	-0.186	0.085	0.034	0.151	-0.115	0.445	0.193	0.094	0.045	0.265
5	4.593	3.281	4.703	4.375	5.687	5.031	2.078	7.875	5.687	9.953	2.844	4.047	4.375	3.172	3.5	7	5.25	5.578	1.641	4.484	0.486	0.092	0.191	0.148	0.128	-0.075	0.305	0.021	0.189	-0.056	0.521	0.392	0.383	0.184	0.228	-0.002	-0.015	-0.121	0.124	-0.029	0.015	-0.114	0.025	0.057	0.283	-0.034	0.139	0.121	0.3
5	4.648	3.202	5.061	4.958	4.855	5.061	1.756	8.78	5.371	10.742	2.272	3.202	4.441	2.479	3.305	7.953	5.061	5.061	0.93	3.925	0.618	0.336	0.027	0.104	0.359	0.293	0.58	0.435	0.329	0.29	-0.004	-0.026	0.231	-0.118	0.162	0.117	0.357	0.365	0.246	-0.002	0.231	-0.013	0.162	-0.007	0.23	0.238	0.016	0.119	-0.046
5	5.099	3.472	4.231	4.123	4.774	5.208	1.627	8.245	4.991	10.307	2.387	3.689	4.231	2.929	3.797	7.92	4.991	5.424	1.193	4.014	0.668	0.345	0.211	0.259	0.36	0.208	0.591	0.289	0.238	0.137	0.139	0.043	0.285	-0.185	0.127	0.136	0.514	0.373	0.146	-0.062	0.401	0.107	0.24	0.002	0.149	0.213	0.12	0.02	0.116
5	4.697	3.177	3.73	3.453	5.387	6.078	1.796	9.117	4.006	9.117	2.21	4.006	4.559	3.039	4.144	8.841	5.664	5.802	1.381	4.835	0.377	0.292	0.101	0.061	0.232	-0.022	0.472	0.32	0.096	0.013	0.397	0.316	0.087	-0.196	0.202	-0.1	0.302	-0.053	0.006	-0.057	0.157	-0.026	0.399	0.097	0.348	0.06	0.018	0.01	0.216
5	4.443	3.11	4.11	4.221	5.331	5.109	1.999	9.441	4.332	9.219	1.999	3.888	4.776	3.554	3.999	9.219	4.998	5.22	1.333	4.998	0.325	0.165	0.23	0.208	0.238	0.048	0.385	0.213	0.069	-0.069	0.358	0.335	0.153	-0.106	0.363	0.144	0.364	0.102	0.124	0.005	0.108	-0.15	0.434	0.062	0.217	-0.007	0.092	-0.076	0.231
5	4.282	2.93	4.17	3.381	5.635	5.409	1.69	8.79	4.508	9.016	2.367	4.17	4.846	3.268	3.832	8.79	4.846	5.973	1.465	4.733	0.403	0.187	0.182	0.096	0.368	0.207	0.524	0.147	0.158	-0.046	0.309	0.213	0.158	-0.083	0.285	0.049	0.474	0.227	0.228	-0.005	0.077	-0.086	0.294	0.032	0.277	0.035	0.271	0.043	0.357
5	5.596	4.363	4.648	4.173	4.553	6.07	1.992	7.114	4.932	8.252	1.992	4.743	4.932	3.415	3.794	8.821	5.312	5.881	1.328	4.553	0.313	0.124	0.045	-0.01	0.222	0.118	0.336	0.215	0.103	0.127	0.139	0.21	-0.096	-0.302	0.007	-0.067	0.235	-0.002	0.135	0.031	-0.08	-0.176	0.188	0.072	0.202	0.024	0.143	0.02	0.343
5	4.271	3.23	3.959	3.334	4.897	5.105	1.563	8.647	4.792	9.481	2.084	3.855	4.584	2.917	4.167	8.022	6.772	5.417	1.354	4.688	0.65	0.347	0.123	0.042	0.349	0.177	0.268	0.191	0.073	-0.03	0.385	0.11	0.367	0.089	0.374	0.188	0.369	0.267	0.196	0.037	0.246	-0.064	0.451	0.107	0.278	0.077	0.125	-0.01	0.17
5	3.879	2.878	4.004	4.88	5.631	4.88	1.502	9.26	4.88	10.261	2.377	4.88	3.629	2.753	3.879	9.135	5.756	5.381	1.627	5.13	0.365	0.302	0.201	0.068	0.176	-0.044	0.324	0.168	0.277	0.048	0.423	0.312	0.192	-0.057	0.338	-0.228	0.248	-0.068	0.346	-0.047	0.027	-0.173	0.276	0.086	0.091	-0.005	0.03	-0.221	0.026
5	5.592	3.679	3.09	4.121	5.592	5.151	1.472	9.271	4.562	9.271	2.502	3.238	4.415	3.09	3.973	9.124	5.151	6.328	1.324	3.973	0.757	0.401	0.385	0.08	0.4	0.111	0.219	-0.049	0.15	-0.11	0.406	0.379	0.329	0.127	0.44	0.126	0.444	0.249	0.003	-0.072	0.074	-0.087	0.013	-0.057	0.299	-0.044	0.06	0.015	0.248
5	4.342	2.971	4.342	4.685	5.027	4.57	1.942	8.455	5.256	9.255	1.828	4.113	4.113	3.199	3.199	9.141	4.685	6.856	1.371	4.456	0.535	0.298	0.344	0.05	0.495	0.217	0.301	0.112	0.335	0.073	0.16	0.063	0.43	-0.017	0.129	0.083	0.341	0.215	0.415	0.133	-0.051	-0.196	0.298	0.118	0.472	0.328	0.12	0.033	0.034
5	5.15	3.09	3.891	3.777	6.638	4.921	1.831	8.584	4.464	8.813	2.175	4.807	5.036	3.434	3.548	9.042	5.15	5.15	1.488	4.235	0.394	0.119	0.06	0.045	0.335	0.158	0.367	0.247	0.109	0.034	0.266	0.156	0.07	-0.13	0.233	0.105	0.204	0.069	-0.005	-0.111	0.089	0	0.28	0.138	0.26	-0.024	0.13	0.022	0.203
5	5.004	3.051	4.028	4.394	5.981	4.882	1.953	8.544	4.15	9.032	2.319	5.615	5.37	3.906	3.296	9.276	5.248	4.15	1.465	4.638	0.388	0.231	-0.011	0.067	0.162	-0.006	0.253	0.154	-0.011	-0.036	0.326	0.289	0.103	-0.175	0.1	-0.058	0.158	-0.023	0.009	-0.06	0.064	-0.066	0.281	0.036	0.339	0.055	0.289	-0.005	0.172
5	5.253	3.083	3.54	4.339	6.052	5.253	1.827	8.451	4.454	9.136	2.969	5.025	4.454	3.54	4.339	8.907	5.139	5.139	1.142	4.225	0.383	0.158	0.085	0.116	0.103	0.011	0.351	0.309	0.124	0.083	0.167	0.147	0.242	-0.14	0.225	-0.056	0.158	-0.04	-0.175	-0.185	-0.026	-0.117	0.368	0.16	0.332	0.026	-0.087	-0.103	0.304
5	4.364	3.273	3.709	3.709	6.219	4.8	1.855	8.073	4.909	9.055	2.4	4.364	4.909	2.837	3.164	9.055	5.455	5.673	1.418	4.8	0.47	0.242	0.304	0.165	0.291	0.087	0.352	0.261	0.109	-0.022	0.336	0.186	0.232	-0.066	0.25	0.027	0.261	-0.06	0.122	-0.051	0.099	-0.043	0.472	0.095	0.306	0.009	0.144	0.001	0.369
5	4.148	3.294	4.148	3.66	5.979	4.758	1.952	8.053	4.148	9.395	2.44	5.369	4.392	2.928	4.392	8.663	5.735	6.711	1.22	4.758	0.269	0.093	-0.007	0.031	0.187	-0.053	0.421	0.243	0.08	-0.066	0.342	0.269	0.105	-0.185	0.106	0.033	0.198	-0.09	0.346	0.142	0.024	-0.046	0.269	0.015	0.308	0.084	-0.087	-0.145	0.336
5	4.985	3.526	3.404	4.62	6.323	4.742	2.067	8.025	5.35	10.578	2.553	3.769	4.012	2.189	4.134	10.092	4.62	4.864	1.337	3.526	0.514	0.343	0.37	0.355	0.476	0.42	0.205	0.058	0.141	-0.116	0.36	0.111	0.245	-0.053	0.213	-0.088	0.353	0.055	0.133	-0.11	0.172	-0.039	-0.141	-0.155	-0.061	-0.165	0.063	0.016	0.402
5	5.232	4.101	3.111	4.242	5.232	5.091	1.273	9.899	4.95	9.475	1.697	4.101	4.242	2.263	4.384	8.626	4.808	5.374	0.99	4.525	0.668	0.376	0.25	0.094	0.444	0.194	0.384	0.202	0.031	-0.127	0.332	0.128	0.264	0.032	0.053	-0.144	0.37	0.183	0.127	-0.13	0.433	0.132	0.069	0.011	0.327	0.071	0.094	-0.068	0.383
5	4.28	3.448	3.21	4.043	5.707	4.161	1.783	8.917	5.707	9.274	2.378	5.469	3.805	2.735	3.21	9.512	4.994	5.707	1.427	5.232	0.483	0.307	0.24	0.089	0.192	0.01	0.264	0.139	-0.095	-0.076	0.32	0.172	0.184	-0.077	0.029	-0.211	0.399	0.16	0.133	-0.117	0.127	-0.103	0.062	0.036	0.42	0.17	0.118	0.018	0.142
5	3.874	2.325	4.133	4.003	5.941	5.037	1.937	8.394	5.682	9.686	2.841	4.907	4.003	2.583	4.003	8.911	5.166	5.682	1.033	5.424	0.326	0.126	0.145	-0.05	0.178	0.262	0.064	0.117	0.131	0.11	0.469	0.099	0.112	-0.149	0.259	0.045	0.034	-0.1	-0.015	-0.041	0.028	-0.179	0.311	0.144	0.298	0.018	0.411	0.315	0.199
5	3.772	2.829	4.715	3.368	5.928	4.985	2.156	7.545	4.446	9.835	1.617	4.85	4.176	2.694	4.042	9.026	6.063	5.793	1.347	4.042	0.398	0.301	0.296	0.131	0.491	0.391	0.509	0.151	0.314	0.197	0.345	0.116	0.357	0.161	0.31	0.183	0.417	0.161	0.571	0.193	0.067	-0.31	0.117	-0.04	0.125	0.011	0.171	0.052	0.306
5	4.273	2.616	4.011	4.447	5.668	4.883	2.006	8.023	4.971	9.854	1.831	4.273	4.709	3.139	4.709	8.284	6.889	5.319	1.134	4.186	0.355	0.054	0.306	0.098	0.099	0.101	0.313	0.346	-0.11	-0.177	0.253	0.136	0.096	0.003	0.035	0.021	0.215	0.028	0.252	-0.096	0.543	0.211	0.082	-0.122	0.148	0.072	0.168	-0.139	-0.029
5	5.004	3.378	3.128	4.253	4.879	5.63	1.626	8.632	4.504	10.508	2.377	3.503	4.379	3.378	3.878	8.382	5.63	5.504	0.876	4.253	0.311	0.127	0.341	-0.026	0.256	0.206	0.436	0.295	0.095	0.01	0.361	0.212	0.417	0.054	0.181	-0.054	0.298	-0.041	-0.038	-0.297	0.42	0.099	0.141	-0.042	0.163	0.177	0.338	-0.053	0.131
5	4.729	2.918	3.924	4.126	5.031	4.729	2.817	8.05	6.037	10.666	2.214	4.729	4.729	3.421	4.126	7.647	5.937	4.629	1.308	4.427	0.17	-0.011	0.156	-0.077	0.123	0.121	0.349	0.259	0.048	-0.106	0.319	0.237	0.383	0.125	-0.012	-0.062	0.197	-0.056	-0.015	-0.228	0.213	-0.063	-0.028	-0.188	0.33	0.265	0.107	-0.099	-0.135
5	4.738	3.201	3.714	4.354	5.507	4.738	1.281	8.708	4.226	10.629	1.921	3.842	3.586	3.33	3.842	9.348	5.635	5.378	1.024	3.714	0.359	0.131	0.354	0.16	0.316	0.216	0.586	0.421	0.034	-0.066	0.375	0.172	0.415	0.117	0.418	0.158	0.34	0.029	0.324	0.041	0.471	0.202	-0.051	-0.163	0.15	0.078	0.33	0.013	-0.015
5	4.344	3.757	4.461	3.522	4.931	5.518	1.996	8.57	4.461	9.862	1.644	4.696	4.696	2.583	3.052	7.514	5.283	6.105	1.291	4.109	0.594	0.428	0.259	0.195	0.253	0.088	0.565	0.315	0.03	-0.048	0.312	0.171	0.358	0.098	0.133	0.091	0.297	0.109	0.297	0.01	0.283	-0.038	0.301	0.082	0.422	0.329	0.161	0.163	0.194
5	5.216	3.343	3.811	4.012	4.814	5.082	2.207	8.76	4.948	10.966	1.805	3.477	3.745	3.076	4.146	8.693	5.55	5.55	0.869	3.477	0.458	0.285	0.162	-0.046	0.545	0.382	0.568	0.412	-0.013	-0.075	0.289	0.056	0.31	0.064	0.266	-0.063	0.305	-0.02	0.255	0.015	0.378	0.096	-0.136	-0.222	0.276	0.144	0.211	0.053	0.222
5	4.917	3.037	3.905	4.339	4.773	5.207	2.025	8.967	4.628	10.558	1.88	3.326	3.616	3.037	4.339	9.256	5.351	5.351	0.868	3.905	0.339	0.125	-0.055	-0.197	0.363	0.199	0.635	0.493	0.025	0.072	0.319	0.017	0.381	0.159	0.274	-0.059	0.5	0.088	0.333	0.333	0.429	0.107	-0.129	-0.149	0.221	0.142	0.096	-0.154	0.206
5	4.307	3.26	4.54	4.191	5.239	4.657	1.397	9.663	5.239	10.245	3.027	3.958	4.54	3.143	3.842	8.033	4.773	4.89	1.63	3.958	0.428	0.207	0.293	-0.009	0.332	0.212	0.48	0.148	0.369	0.027	0.41	0.251	0.142	-0.027	0.095	0.011	0.275	0.169	0.185	0.029	0.398	0.193	0.113	-0.056	0.117	-0.011	0.03	-0.005	0.182
5	5.187	3.458	4.956	4.495	5.417	5.071	1.959	8.184	5.071	10.143	2.536	4.956	4.38	2.305	4.034	8.414	5.417	5.071	1.498	4.265	0.294	-0.026	0.169	0.174	0.16	0.06	0.223	-0.011	-0.111	-0.289	0.535	0.475	0.422	0.184	0.299	0.134	0.075	-0.01	0.108	-0.029	0.103	-0.06	-0.07	-0.047	0.201	-0.114	-0.037	-0.102	0.242
5	5.236	3.119	3.565	4.568	5.905	4.679	2.34	8.467	4.234	10.138	2.228	4.679	3.788	3.119	3.565	8.913	6.127	5.57	1.337	4.791	0.343	0.132	0.052	0.105	0.183	0.229	0.221	0.051	0.313	0.059	0.285	0.032	0.168	0.047	0.072	0.085	0.318	0.164	0.244	0.146	0.314	0.054	0.121	-0.272	0.236	-0.05	0.034	-0.127	0.253
5	4.955	3.083	3.413	4.514	6.056	4.734	2.202	8.037	4.074	10.019	2.202	4.624	3.854	2.973	3.633	8.698	6.276	5.725	1.431	4.734	0.365	0.14	0.061	0.096	0.303	0.304	0.225	0.086	0.309	0.101	0.292	0.107	0.192	0.085	0.084	0.009	0.368	0.155	0.284	0.142	0.28	0.007	0.16	-0.255	0.311	0.081	0.116	-0.064	0.279
5	4.866	2.995	3.619	4.617	5.365	4.991	2.246	8.235	4.367	10.107	2.62	4.617	3.868	3.244	3.868	9.608	5.989	4.991	1.373	5.615	0.296	0.132	-0.067	-0.009	0.259	0.343	0.215	0.084	0.334	0.128	0.234	0.012	-0.011	-0.004	-0.043	-0.101	0.272	0.099	0.263	0.167	0.113	-0.171	0.07	-0.37	0.319	0.122	0.022	-0.112	0.18
5	4.627	3.16	3.16	4.627	6.433	4.74	2.37	8.126	4.289	10.383	1.806	4.853	3.837	2.934	3.724	9.029	6.433	5.305	1.354	4.402	0.405	0.098	0.082	0.058	0.293	0.276	0.208	0.109	0.246	0.038	0.245	0.076	0.157	0.087	-0.018	-0.039	0.278	0.128	0.229	0.14	0.258	0.002	0.286	-0.105	0.371	0.096	0.083	-0.091	0.196
5	4.542	2.701	3.314	4.419	6.261	4.174	2.946	9.452	4.419	10.189	2.455	3.805	4.051	2.21	3.928	8.593	5.892	5.279	1.35	4.174	0.408	0.338	0.35	0.202	0.186	0.088	0.419	0.137	0.305	0.212	0.393	0.291	0.297	-0.04	0.265	-0.071	0.357	0.024	0.348	-0.022	0.038	-0.254	0.218	-0.042	0.261	0.054	0.303	-0.006	0.281
5	5.014	3.379	3.815	3.706	5.776	4.905	1.635	8.828	5.45	9.591	1.962	5.232	3.815	2.398	3.27	9.046	5.559	5.776	1.417	4.033	0.434	0.145	0.221	0.256	0.252	0.075	0.338	0.128	0.106	-0.055	0.543	0.219	0.361	0.039	0.109	-0.045	0.19	0.096	0.322	0.029	0.174	-0.008	0.203	-0.135	0.38	0.096	0.078	0.031	0.148
5	4.44	3.219	4.44	3.885	5.883	4.551	1.776	9.101	5.328	9.767	2.331	4.884	3.552	2.664	3.441	8.435	5.772	6.327	1.443	3.885	0.377	0.195	0.222	0.136	0.434	0.161	0.103	0.016	0.147	0.09	0.358	0.22	0.216	0.119	-0.104	-0.171	0.442	0.168	0.312	0.006	0.139	0.04	0.208	-0.024	0.386	0.026	0.206	0.135	0.238
5	5.224	3.253	4.436	5.421	5.421	4.731	1.183	8.674	5.027	8.477	2.07	4.14	5.323	3.351	3.45	8.773	5.421	5.816	0.986	3.45	0.359	0.299	-0.044	-0.07	0.322	0.257	0.409	0.316	-0.203	-0.083	0.294	0.089	0.164	0.061	0.075	-0.086	0.158	0.015	0.153	-0.016	0.176	0.013	0.299	0.115	0.306	0.175	0.054	-0.089	0.079
5	6.118	2.763	3.75	3.75	6.513	4.835	1.677	7.203	4.046	9.572	1.283	4.44	3.947	2.763	3.158	6.809	4.539	5.23	1.085	4.046	0.764	0.382	0.427	0.337	0.401	0.087	0.744	0.405	0.219	-0.018	0.434	0.327	0.485	0.125	0.508	0.404	0.382	0.196	0.357	0.105	0.362	0.021	0.397	0.217	0.522	0.226	0.399	0.33	0.327
5	4.087	3.354	3.983	4.611	3.983	5.555	1.991	8.384	4.926	10.585	1.467	4.297	4.507	2.934	3.354	7.86	5.24	6.079	1.258	4.297	0.527	0.309	0.223	0.149	0.226	0.026	0.484	0.197	0.145	0.051	0.275	0.146	0.272	0.079	0.264	0.088	0.248	0.161	0.113	-0.027	0.236	-0.033	0.256	0.056	0.371	0.162	0.236	0.145	0.246
5	3.789	2.841	3.368	4.42	6.63	6.314	2	8.209	3.789	9.156	2	4.315	4.946	3.052	4.946	10.103	3.789	4.946	1.473	4.104	0.253	0.2	0.181	0.074	0.408	0.151	0.521	0.355	0.201	0.097	0.466	0.223	0.465	0.072	-0.186	-0.267	0.257	0.055	0.833	0.461	0.042	0.008	-0.256	-0.234	0.292	0.014	0.249	0.035	0.241
5	5.542	3.779	3.653	4.408	4.912	5.164	1.637	9.447	5.038	10.076	1.26	4.157	3.905	2.645	2.897	8.313	5.668	6.676	1.008	4.157	0.535	0.209	0.433	0.125	0.391	0.205	0.309	0.109	0.048	-0.219	0.376	0.102	0.23	-0.085	0.059	-0.084	0.153	-0.085	0.292	0.187	0.293	0.134	0.222	0.054	0.641	0.428	0.31	0.094	0.267
5	4.603	2.959	3.836	3.617	6.137	5.151	2.082	7.562	4.493	9.973	2.082	4.384	4.165	3.288	3.945	10.193	5.918	5.589	1.425	3.945	0.287	0.121	0.109	0.016	0.277	0.056	0.454	0.262	-0.013	0.008	0.218	0.184	0.28	-0.081	0.189	-0.022	0.448	0.143	0.108	0.051	0.107	-0.028	0.16	-0.019	0.233	-0.043	0.042	-0.027	0.318
5	4.484	3.861	3.861	4.609	5.979	5.356	1.993	9.342	4.609	9.716	2.367	4.609	4.858	2.616	3.612	8.096	5.73	4.858	1.121	2.74	0.442	0.207	0.108	0.063	0.324	0.3	0.328	0.187	0.039	0.043	0.323	0.277	0.169	-0.037	0.075	0.008	0.415	0.132	-0.003	-0.075	0.225	-0.059	0.139	-0.099	0.177	0.012	0.12	-0.022	0.265
5	5.244	2.86	4.291	5.244	4.648	6.078	1.073	8.224	5.006	10.607	1.43	3.814	4.291	2.622	3.218	7.747	5.84	5.721	1.549	4.41	0.557	0.304	0.452	0.16	0.309	0.122	0.449	0.211	0.414	0.149	0.231	0.158	0.355	0.131	0.106	-0.112	0.226	0.143	0.289	0.069	0.381	0.023	0.266	-0.014	0.301	0.206	0.046	-0.157	0.232
5	4.352	2.933	3.973	4.825	6.054	5.487	2.365	8.798	4.541	9.649	1.987	4.352	4.73	3.406	3.784	8.703	6.054	4.635	0.851	3.689	0.487	0.248	0.278	0.205	0.34	0.122	0.31	0.197	-0.044	-0.1	0.314	0.249	0.022	-0.165	0.304	0.051	0.218	-0.038	0.041	-0.056	0.278	0.066	-0.035	-0.218	0.217	0.059	0.211	-0.021	0.165
5	4.601	2.928	3.764	4.705	5.123	5.332	2.509	8.365	5.123	9.306	1.987	3.764	4.81	2.196	4.078	8.887	6.796	4.391	0.941	4.391	0.397	0.174	0.234	0.136	0.319	0.189	0.356	0.25	0.022	-0.036	0.348	0.218	0.293	-0.06	0.351	0.078	0.277	0.066	0.169	-0.095	0.212	-0.022	0.117	-0.19	0.213	0.141	0.205	-0.054	0.231
5	5.462	2.394	4.639	5.611	4.639	5.312	2.693	5.761	3.516	8.903	1.945	3.591	4.265	3.741	4.714	8.454	5.088	6.06	1.496	3.068	0.33	0.475	0.058	0.143	0.394	0.428	0.441	0.609	-0.097	-0.03	0.185	0.392	0.302	0.292	0.285	0.208	0.27	0.095	0.262	0.184	0.215	0.057	0.04	-0.022	0.352	0.258	0.114	0.22	0.189
5	4.36	2.403	3.471	4.805	6.763	4.449	2.136	8.721	4.093	9.878	1.958	5.339	4.716	3.026	3.471	8.454	5.962	5.161	1.424	5.161	0.298	0.128	0.013	-0.062	0.075	0.13	0.265	0.124	0.161	0.026	0.478	0.24	0.084	-0.091	0.456	0.126	0.372	0.179	0.056	-0.16	-0.057	-0.145	0.038	0.061	0.273	0.074	0.303	0.121	0.309
5	4.444	2.71	3.469	4.227	5.853	4.986	2.168	8.997	4.878	9.431	2.06	4.661	5.311	3.035	4.769	8.563	5.745	4.986	1.409	4.986	0.42	0.155	0.09	-0.022	-0.078	0.006	0.206	0.17	0.009	-0.105	0.479	0.242	0.045	-0.113	0.331	0.199	0.026	0.009	0.086	-0.066	-0.016	-0.264	-0.011	-0.013	0.299	0.18	0.124	0.1	0.109
5	5.29	3.607	3.727	4.208	4.929	5.29	2.164	8.777	5.05	9.739	1.443	4.208	3.968	2.405	3.246	7.815	5.531	6.973	0.962	4.328	0.651	0.285	0.598	0.216	0.313	0.163	0.317	0.129	0.137	-0.092	0.213	0.065	0.364	0.013	0.146	-0.034	0.232	0.023	0.409	0.222	0.109	-0.074	0.238	-0.034	0.471	0.386	0.122	0.09	0.294
5	4.787	3.59	3.59	5.026	4.787	5.026	2.034	8.856	4.188	9.334	1.795	3.949	4.428	2.992	3.351	8.736	5.744	6.702	1.197	4.188	0.689	0.412	0.392	0.153	0.164	0.078	0.416	0.184	0.278	-0.016	0.394	0.165	0.322	0.008	0.133	0.008	0.148	-0.039	0.308	0.228	0.223	0.009	0.22	-0.062	0.177	0.093	0.084	0.099	0.016
5	3.93	2.948	3.832	5.797	4.913	4.716	2.063	8.057	5.306	10.71	1.867	4.323	4.127	3.341	4.225	9.04	5.109	5.404	0.983	3.734	0.287	0.14	0.176	0.051	0.148	0.157	0.262	0.307	0.066	0.062	0.408	0.293	0.068	-0.1	0.236	0.009	0.044	-0.043	0.146	0.055	0.318	0.053	0.008	-0.129	0.187	0.183	0.106	0.026	0.185
5	5.837	2.378	3.351	2.702	4.756	4.756	1.297	7.026	4.216	8.54	2.162	3.351	6.81	2.919	4	8.432	4	9.513	1.189	3.351	0.662	0.25	0.456	0.197	0.466	0.164	0.611	0.255	0.293	0.02	0.44	0.344	0.232	0	0.337	-0.032	0.424	0.115	0.325	0.239	0.32	-0.034	0.492	0.165	0.28	-0.034	0.506	0.214	0.382
5	4.307	3.202	4.307	4.638	4.859	4.196	1.767	8.724	4.859	10.38	2.871	4.417	4.307	2.981	4.307	8.944	5.3	5.08	1.436	4.307	0.354	0.255	0.443	0.344	0.307	0.09	0.241	0.186	0.256	0.056	0.259	0.207	0.094	-0.105	0.322	0.02	0.331	0.031	0.244	-0.021	0.112	-0.081	0.313	0	0.018	-0.102	-0.052	-0.232	0.037
5	3.698	2.653	5.064	5.064	4.662	4.341	2.492	8.44	5.145	10.129	2.894	4.903	4.502	3.296	4.502	8.36	5.547	4.502	1.367	4.662	0.294	0.334	0.255	0.197	0.142	0.028	0.253	0.252	0.149	0.052	0.195	0.22	0.091	-0.137	0.277	-0.057	0.196	-0.076	0.128	-0.089	-0.022	-0.186	0.162	-0.031	0.088	-0.032	0.093	-0.073	0.038
5	4.977	3.506	3.393	4.185	5.655	4.411	2.149	7.917	4.977	10.406	2.488	4.185	4.411	2.828	3.506	10.18	3.959	5.542	1.357	4.524	0.704	0.356	0.227	-0.093	0.424	0.207	0.304	0.049	0.005	-0.18	0.317	0.352	0.197	0.083	0.485	0.092	0.383	0.08	0.059	-0.144	0.02	-0.236	0.137	0.064	0.237	0.008	0.148	0.017	0.154
5	5.145	3.132	3.244	4.698	5.481	4.25	2.349	7.829	5.592	10.29	2.572	4.698	4.027	3.02	3.915	8.277	5.816	5.592	1.566	5.257	0.193	-0.002	0.229	0.163	0.148	0.182	0.375	0.377	-0.052	-0.088	0.266	0.043	0.338	-0.05	-0.001	-0.264	0.193	0.031	0.109	-0.108	0.259	0.014	0.102	-0.201	0.258	0.14	0.132	0.006	0.182
5	4.685	2.811	4.477	4.165	5.622	4.685	2.186	8.85	5.31	10.099	2.395	4.685	4.373	3.228	3.54	8.225	5.102	6.039	1.353	4.477	0.311	0.184	0.193	-0.013	0.249	0.022	0.23	0.02	0.119	0.043	0.352	0.273	0.171	-0.108	0.48	0.072	0.101	-0.242	0.187	0.037	0.193	0.039	0.249	0.01	0.179	0.08	-0.048	-0.235	0.05
5	4.117	3.368	4.366	4.242	4.865	4.366	1.996	8.608	5.115	10.23	2.62	4.366	4.491	2.745	4.366	9.232	5.115	5.24	1.372	4.366	0.408	0.351	0.38	0.339	0.179	0.084	0.104	0.029	0.297	0.163	0.342	0.225	0.248	0.017	0.388	0.144	0.316	-0.023	0.283	-0.024	0.146	-0.076	0.229	-0.133	0.126	0.029	0.053	-0.134	0.032
5	5.513	3.43	4.165	4.288	5.636	4.533	1.838	9.556	4.043	9.801	2.205	4.165	3.798	2.573	3.063	8.699	6.003	5.391	0.98	4.043	0.293	0.046	0.2	-0.063	0.338	0.172	0.535	0.352	0.227	0.064	0.297	0.281	0.38	-0.014	0.113	-0.204	0.523	0.294	0.125	-0.05	0.154	-0.13	0.251	-0.076	0.402	0.251	0.14	0.01	0.166
5	4.673	2.995	2.876	4.193	5.392	4.553	1.677	7.548	5.511	11.262	2.157	4.912	4.673	3.235	3.355	9.705	4.074	5.751	1.797	4.313	0.505	0.212	0.183	0.033	0.166	0.133	0.326	0.051	0.136	-0.019	0.345	0.223	0.353	0.119	0.357	0.082	0.35	0.103	-0.039	-0.199	0.171	-0.054	0.088	-0.087	0.273	0.016	0.155	0.088	0.147
5	4.259	3.572	3.16	5.496	5.633	4.672	2.061	7.832	6.046	10.717	2.748	3.847	4.809	2.748	3.985	9.893	4.122	5.084	1.374	3.985	0.628	0.416	0.203	0.075	0.286	0.263	0.253	0.178	0.105	-0.064	0.183	0.157	0.243	0.095	0.251	-0.042	0.294	0.006	0.095	-0.018	0.209	-0.035	0.079	-0.038	0.155	-0.091	0.071	0.037	-0.036
5	4.068	3.051	3.813	4.195	5.847	4.83	1.78	8.517	5.085	10.423	2.288	4.957	3.432	3.178	3.432	9.152	5.212	5.974	1.017	3.941	0.51	0.333	0.026	-0.089	0.423	0.143	0.257	0.202	0.174	0.175	0.435	0.253	0.199	-0.01	-0.103	-0.145	0.422	0.31	0.281	0.14	-0.084	0.027	0.065	-0.13	0.165	-0.063	0.118	0.136	0.426
5	4.51	3.495	4.284	4.172	5.75	4.848	1.917	7.78	5.525	9.02	2.706	4.848	4.397	2.142	4.284	8.343	5.186	5.637	1.353	5.074	0.51	0.273	0.423	0.113	0.194	0.203	0.358	0.088	0.036	-0.178	0.356	0.166	0.268	0.073	-0.073	-0.393	0.028	-0.223	-0.161	-0.174	0.203	0.083	-0.049	-0.108	0.465	0.23	0.147	0.103	0.323
5	4.535	2.217	5.241	5.089	4.434	4.686	1.713	6.954	6.248	9.524	2.268	5.14	3.578	3.779	4.737	7.81	4.837	5.744	1.159	4.485	0.216	0.154	0.051	-0.088	0.165	0.118	0.293	0.195	0.054	-0.035	0.184	0.18	0.146	0.139	-0.003	-0.088	0.202	0.062	0.124	0.17	0.351	0.33	0.07	0.133	0.386	0.301	0.122	0.099	0.2
5	4.643	3.482	4.062	4.411	6.152	4.991	2.437	7.428	5.687	9.982	2.786	4.527	3.598	3.018	3.598	9.053	5.455	5.804	1.161	4.179	0.372	0.289	0.156	0.13	0.446	0.239	0.196	0.116	-0.058	-0.345	0.35	0.309	0.28	0.072	0.205	-0.005	0.059	-0.154	0.149	0.045	0.136	-0.178	0.002	-0.118	0.369	0.051	0.092	-0.064	0.22
5	4.746	2.69	4.905	4.272	6.487	5.617	2.69	6.882	5.458	9.651	2.611	3.876	5.142	3.797	4.193	8.069	5.458	4.588	1.899	4.114	0.416	0.273	0.014	0.134	0.204	0.148	0.353	0.139	-0.105	-0.198	0.293	0.177	0.357	0.074	0.223	-0.185	-0.075	-0.281	0.031	-0.134	0.179	-0.056	-0.122	-0.204	0.158	-0.18	-0.019	-0.275	0.336
5	4.212	3.103	3.436	4.766	5.209	5.542	1.995	9.199	4.433	9.421	1.884	4.101	4.655	3.103	3.103	8.534	5.763	5.763	1.219	4.766	0.421	0.204	0.084	-0.033	0.448	0.198	0.401	0.147	0.075	0.034	0.315	0.21	-0.036	-0.221	0.275	0.022	0.416	0.198	0.285	0.135	0.119	-0.209	0.316	0.002	0.264	-0.012	0.129	-0.077	0.233
5	4.614	2.563	3.998	5.126	5.126	4.716	2.358	8.099	4.306	9.535	2.358	3.998	5.126	4.204	4.306	9.637	5.126	5.741	1.128	4.306	0.34	0.223	0.272	0.089	0.244	-0.011	0.391	0.179	0.031	0.08	0.214	0.234	-0.176	-0.294	0.126	0.085	0.478	0.218	0.127	0.042	-0.016	-0.163	0.077	-0.031	0.035	-0.011	-0.083	-0.211	0.317
5	4.08	3.264	3.808	5.031	4.759	4.759	1.904	8.975	4.623	10.743	2.992	3.4	3.808	2.04	4.216	9.519	5.575	5.711	1.36	4.759	0.346	0.253	0.386	0.238	0.042	-0.034	0.351	0.245	0.198	0.041	0.375	0.247	0.116	-0.087	0.455	0.114	0.293	0.049	0.225	-0.138	-0.023	-0.122	0.345	0.143	0.105	-0.178	0.045	-0.067	0.214
5	4.534	3.102	3.58	3.58	3.938	4.296	2.267	8.233	3.818	10.5	1.432	4.176	3.818	4.415	4.296	8.83	5.012	6.682	2.625	3.222	0.387	0.259	-0.014	-0.093	0.465	0.392	0.58	0.546	-0.105	-0.084	0.2	0.116	0.273	0.091	0.488	0.251	0.349	0.145	0.066	-0.022	0.392	0.293	0.192	0.153	0.084	0.072	0.1	-0.045	0.17
5	3.832	3.513	3.832	4.471	4.258	5.642	2.023	9.155	4.897	10.433	1.49	4.791	4.365	3.194	3.3	7.665	5.216	5.962	1.277	4.152	0.528	0.282	0.25	0.141	0.258	0.037	0.435	0.151	0.105	0.039	0.277	0.125	0.382	0.155	0.161	-0.003	0.2	0.056	0.196	0.013	0.183	-0.022	0.246	0.062	0.285	0.058	0.253	0.075	0.304
5	5.109	2.603	4.049	5.398	4.338	6.362	2.506	7.904	4.916	9.35	2.506	4.145	3.952	3.47	3.952	9.157	4.627	5.976	1.446	4.82	0.232	0.077	-0.133	-0.265	-0.003	0.117	0.369	0.418	0.154	0.011	0.421	0.306	0.209	-0.074	0.11	0.011	0.249	0.123	0.265	0.072	0.144	-0.024	0.068	0.001	0.113	0.091	0.016	0.044	0.153
5	5.405	3.793	3.509	4.836	4.836	6.353	1.422	7.776	4.741	9.577	1.897	4.362	4.172	2.655	4.931	7.965	4.931	6.069	1.707	3.698	0.338	0.184	0.389	0.171	0.285	0.093	0.257	0.101	0.162	-0.036	0.228	0.196	0.32	0.098	0.147	0.004	0.231	0.293	0.371	0.163	0.077	-0.011	0.051	-0.044	0.186	0.202	0.168	0.012	0.21
5	5.307	3.601	4.549	5.055	3.98	5.37	2.59	8.34	4.739	9.856	1.58	4.612	3.98	2.085	4.802	7.329	5.497	4.928	1.39	3.728	0.536	0.494	0.272	0.191	0.45	0.302	0.357	0.096	0.359	0.237	0.19	0.077	0.259	0.002	0.061	-0.006	0.073	0.122	0.318	0.09	0.333	0.073	0.219	0.069	0.224	0.202	0.363	0.162	-0.083
5	4.636	3.091	4.181	5.272	4.272	6.636	2.363	7.272	4.272	9.09	1.818	4.999	4.818	3.272	3.272	7.545	4.909	6.636	1.454	3.727	0.43	0.304	0.074	0.03	0.234	0.053	0.452	0.258	0.176	0.092	0.21	0.091	0.178	-0.01	0.093	0.1	0.295	0.231	0.15	-0.03	0.248	0.141	0.175	0.074	0.366	0.269	0.184	0.109	0.247
5	4.311	2.705	4.057	5.494	5.325	4.565	2.367	9.129	4.48	9.129	2.198	5.494	4.565	3.55	3.804	9.298	4.734	4.818	1.437	5.072	0.332	0.295	-0.031	-0.133	0.262	0.101	0.386	0.136	0.021	0.049	0.326	0.268	-0.118	-0.345	0.2	-0.121	0.364	0.125	0.27	0.107	-0.01	-0.118	0.141	-0.078	0.042	-0.196	0.102	0.008	0.245
5	7.42	3.871	4.194	3.764	5.592	6.022	1.828	7.312	3.549	9.248	2.366	2.796	5.162	3.764	4.409	7.85	4.624	6.667	1.721	2.473	0.458	0.296	0.149	0.011	0.594	0.461	0.295	0.086	-0.251	-0.211	0.205	0.182	0.399	0.15	0.101	0.059	0.349	0.26	0.148	0.157	0.015	-0.099	0.055	-0.047	0.606	0.299	0.022	-0.154	0.05
5	7.36	3.623	3.85	4.076	5.548	6.001	2.038	7.473	3.963	9.171	1.698	3.057	4.642	3.736	4.189	8.265	4.982	7.246	1.585	2.151	0.388	0.264	0.244	0.079	0.562	0.405	0.433	0.197	-0.321	-0.328	0.241	0.132	0.468	0.223	-0.009	0.057	0.265	0.242	0.204	0.148	0.064	0.009	-0.06	-0.147	0.641	0.38	-0.075	-0.216	0.109
5	6.02	2.08	3.174	5.035	6.458	4.816	2.299	6.349	4.707	9.852	2.846	3.831	4.816	3.612	3.722	8.319	4.269	6.349	1.642	3.174	0.609	0.484	0.267	0.253	0.607	0.342	0.353	0.193	0.298	0.319	0.227	0.103	0.106	0.031	0.372	0.161	0.198	0.111	0.084	0.009	0.164	0.081	-0.198	-0.226	0.165	0.283	0.152	0.211	0.171
5	5.318	3.021	3.263	4.109	5.801	4.472	3.142	7.252	4.714	10.636	2.78	4.955	4.472	3.021	2.538	8.098	5.56	6.285	1.934	3.263	0.442	0.231	0.257	0.21	0.49	0.273	0.408	0.186	0.063	0.091	0.28	0.115	0.252	-0.028	0.284	0.119	0.516	0.214	0.301	-0.014	0.049	-0.124	0.128	-0.084	0.201	0.088	0.033	0.088	0.122
5	5.182	3.133	3.374	3.856	6.99	4.338	2.531	6.869	6.387	11.208	2.049	5.182	4.941	3.013	2.651	7.231	5.303	5.544	1.446	3.736	0.714	0.461	0.292	0.111	0.334	0.18	0.029	-0.055	-0.146	-0.131	0.296	0.137	0.315	0.175	0	-0.008	0.228	0.127	0.121	-0.001	0.028	-0.111	0.26	0.086	0.53	0.244	0.272	0.082	0.417
5	5.169	3.079	3.189	3.959	6.709	3.629	2.969	6.599	4.839	11.328	2.42	6.159	4.619	3.519	2.53	6.929	5.609	6.159	1.76	3.739	0.459	0.295	0.408	0.366	0.313	0.101	0.514	0.3	0.124	0.106	0.361	0.318	0.188	0.024	0.33	0.187	0.454	0.324	0.246	0.08	-0.183	-0.245	0.074	-0.122	0.061	0.007	-0.093	-0.082	0.046
5	7.501	2.772	4.158	5.218	5.463	7.175	1.875	3.832	3.18	9.866	1.957	3.588	7.338	2.935	6.115	8.48	4.321	7.583	1.631	1.794	0.428	0.387	0.164	0.078	0.108	0.048	0.193	0.121	0.128	0.096	0.05	-0.021	0.168	0.066	0.196	0.026	0.405	0.338	0.355	0.249	-0.033	-0.124	-0.153	-0.069	0.252	0.243	0.079	0.011	-0.098
5	5.599	2.799	4.044	4.044	5.91	6.014	2.177	5.288	3.629	11.302	2.385	4.355	4.458	3.214	4.977	8.813	5.081	7.465	1.763	3.422	0.437	0.295	0.153	0.027	0.054	0.007	0.438	0.14	0.208	0.151	0.289	0.077	0.221	-0.061	0.034	-0.142	0.222	0.043	0.109	0.054	0.189	-0.047	-0.021	-0.043	0.052	0.024	0.111	0.039	-0.088
5	5.633	2.651	3.976	3.755	6.075	6.627	2.099	5.743	3.314	11.487	1.878	4.418	4.418	2.982	4.418	8.615	5.081	7.069	1.878	3.203	0.309	0.176	0.173	-0.114	0.377	0.147	0.528	0.205	0.217	0.08	0.431	0.232	0.262	-0.125	0.081	0.137	0.281	0.043	0.177	0.106	0.126	0.077	-0.111	-0.108	0.149	0.056	0.166	0.122	0.097
5	5.782	2.313	4.857	3.585	6.014	5.551	1.735	5.667	3.701	11.565	2.429	3.932	4.279	4.048	5.32	8.558	4.279	7.864	1.966	3.354	0.531	0.271	0.358	0.03	0.165	0.004	0.31	0.112	0.159	0.223	0.076	-0.018	0.101	-0.087	0.169	0.109	0.375	0.147	0.198	0.1	0.143	0.032	-0.189	-0.392	-0.059	-0.031	0.023	0.124	0.051
5	5.353	3.621	4.093	4.723	6.14	3.936	2.362	8.029	4.723	9.761	3.306	5.195	4.093	3.778	2.676	7.242	4.723	5.825	2.204	3.306	0.179	0.019	0.316	0.257	0.394	0.287	0.333	0.399	0.242	-0.026	0.259	0.219	0.414	-0.022	0.101	0.136	0.734	0.375	0.086	-0.221	-0.095	-0.151	0.207	-0.013	0.313	0.123	0.188	0.115	0.082
5	5.241	3.653	4.606	4.606	6.67	3.653	1.747	7.464	4.606	10.006	3.335	5.082	4.447	3.494	3.335	7.464	5.082	6.035	2.223	3.176	0.236	0.108	0.323	0.282	0.427	0.305	0.377	0.404	0.167	0.027	0.123	0.189	0.4	0.02	0.027	0.097	0.745	0.412	0.164	-0.171	-0.056	-0.143	0.212	0.058	0.208	0.094	0.043	0.033	-0.074
5	5.877	3.297	3.583	4.3	6.594	3.87	2.437	8.027	5.303	9.46	3.583	5.303	4.157	2.58	3.153	6.737	5.733	5.877	2.007	3.297	0.472	0.201	0.235	0.201	0.201	0.12	0.387	0.271	0.117	-0.066	0.159	0.178	0.327	0.071	0.309	0.307	0.468	0.222	0.319	-0.045	0.006	-0.083	0.34	0.152	0.384	0.137	0.144	0.063	-0.148
5	3.444	2.505	3.131	3.444	5.949	4.384	4.384	8.454	5.636	10.333	4.07	4.697	4.07	4.697	1.252	8.141	4.697	5.949	3.444	3.444	0.137	0.075	0.404	0.339	0.374	0.304	-0.15	-0.258	0.01	0.002	0.02	-0.083	0.241	0.074	0.317	-0.065	0.212	0.244	-0.11	-0.186	0.346	0.055	0.368	0.236	0.318	0.114	0.154	0.214	0.363
5	4.09	3.537	3.427	3.869	6.301	4.201	2.321	8.07	6.191	9.507	3.427	4.311	4.201	3.206	2.211	7.959	5.196	6.191	1.99	4.09	0.456	0.275	0.432	0.35	0.41	0.121	0.071	-0.034	0.014	-0.16	0.295	0.051	0.32	0.177	0.344	0.075	0.369	0.313	0.269	-0.055	0.154	-0.074	0.049	-0.107	0.236	0.172	0.137	0.026	0.267
5	3.441	2.503	3.128	3.441	5.944	4.38	4.38	8.447	5.631	10.637	4.067	4.693	4.067	4.693	1.251	8.134	4.693	5.631	3.441	3.441	0.128	0.069	0.379	0.334	0.392	0.319	-0.109	-0.255	0.031	0.007	0.014	-0.082	0.208	0.058	0.312	-0.07	0.224	0.252	-0.109	-0.192	0.331	0.05	0.398	0.239	0.314	0.112	0.147	0.2	0.383
5	4.616	3.627	3.407	3.737	6.045	3.957	2.198	8.244	5.935	9.892	3.297	4.397	4.287	3.188	1.978	7.364	5.935	6.045	1.869	3.407	0.447	0.235	0.427	0.319	0.517	0.199	0.126	-0.004	-0.046	-0.161	0.205	0.037	0.553	0.267	0.332	0.198	0.426	0.262	0.197	-0.009	0.039	-0.195	-0.029	-0.211	0.314	0.133	0.083	-0.081	0.215
5	4.609	3.621	3.402	3.621	6.255	4.17	2.853	8.12	6.145	9.876	3.182	4.389	4.17	2.963	2.195	7.132	4.828	6.145	1.865	3.841	0.512	0.313	0.412	0.252	0.43	0.215	0.116	0.04	-0.026	-0.154	0.293	0.079	0.535	0.31	0.322	0.102	0.345	0.249	0.131	0.043	0.161	-0.15	0.094	-0.017	0.351	0.223	0.212	0.069	0.327
5	4.173	3.624	3.844	3.514	6.59	3.844	2.855	7.908	5.711	9.775	3.514	3.844	3.844	3.185	2.636	7.468	6.04	5.601	1.757	3.734	0.425	0.266	0.402	0.307	0.423	0.168	0.325	0.138	0.044	-0.208	0.221	0.053	0.529	0.228	0.223	0.08	0.448	0.299	0.056	0.037	0.083	-0.12	0.087	-0.024	0.301	0.225	0.095	0.019	0.263
5	3.865	3.755	3.755	3.755	6.405	3.865	2.54	6.958	5.853	10.271	3.534	4.749	3.976	3.203	2.651	6.847	5.412	6.626	1.657	4.307	0.548	0.403	0.311	0.209	0.377	0.043	0.126	0.018	0.083	-0.07	0.168	-0.026	0.458	0.141	0.327	0.251	0.319	0.355	0.296	0.135	0.039	-0.001	0.119	0.046	0.181	0.025	-0.023	-0.077	0.21
5	4.644	3.759	3.759	3.428	6.413	3.759	3.096	8.072	5.529	10.062	3.759	4.312	3.981	3.317	2.764	6.966	5.418	5.75	1.769	3.538	0.463	0.286	0.433	0.403	0.262	0.032	0.25	-0.036	-0.04	-0.238	0.207	0.004	0.549	0.187	0.318	0.185	0.425	0.362	0.17	0.078	0.119	-0.071	0.134	-0.011	0.22	0.059	0.158	0.039	0.184
5	4.313	3.428	3.539	3.539	6.304	4.202	2.433	8.737	5.972	9.953	2.765	4.534	4.202	3.539	2.433	7.41	4.977	6.746	1.88	3.539	0.483	0.222	0.402	0.351	0.327	0.072	0.013	-0.197	-0.13	-0.19	0.339	0.027	0.595	0.326	0.201	0.153	0.441	0.336	0.301	0.125	0.098	-0.16	0.126	-0.015	0.131	-0.063	0.158	-0.039	0.333
5	3.951	3.731	3.951	3.731	6.475	3.512	2.414	7.462	5.377	9.986	3.512	4.938	3.951	2.853	2.743	7.023	5.267	6.914	1.646	4.28	0.494	0.404	0.258	0.146	0.377	0.03	0.182	0.067	0.124	-0.096	0.116	-0.078	0.342	0.039	0.316	0.25	0.4	0.423	0.356	0.187	0.065	0.011	0.184	0.085	0.203	0.048	-0.013	-0.093	0.229
5	4.069	3.519	4.179	3.409	6.708	3.849	2.639	7.697	6.268	10.226	2.859	4.069	3.959	3.189	2.969	6.818	5.388	6.488	1.869	3.629	0.579	0.292	0.478	0.413	0.42	0.098	0.142	0.012	-0.125	-0.258	0.363	0.189	0.408	0.114	0.268	0.205	0.368	0.279	0.259	0.092	0.187	-0.022	0.248	0.158	0.095	-0.005	-0.014	-0.106	0.181
5	4.465	3.921	3.703	3.376	6.643	4.138	2.396	7.732	6.425	9.802	2.94	4.138	4.03	3.267	1.96	7.297	5.01	6.317	1.96	3.594	0.547	0.344	0.424	0.313	0.384	0.086	0.199	0.078	0.005	-0.118	0.212	0.125	0.623	0.315	0.311	0.245	0.354	0.274	0.123	-0.043	0.091	-0.131	0.068	-0.172	0.404	0.232	0.056	-0.019	0.273
5	4.053	3.724	3.943	3.724	6.682	3.505	2.41	7.339	5.696	10.077	3.505	4.6	3.834	3.177	2.738	6.572	5.805	6.244	1.643	4.162	0.519	0.427	0.266	0.217	0.461	0.111	0.106	0.046	0.095	-0.015	0.238	0.052	0.336	0.12	0.329	0.181	0.295	0.328	0.351	0.142	0.145	0.104	0.077	0.029	0.247	0.049	-0.002	-0.036	0.199
5	4.288	3.519	3.519	3.629	7.367	3.739	2.859	8.137	5.718	9.346	3.299	4.398	4.178	2.859	2.749	7.587	5.828	5.828	1.759	3.519	0.39	0.161	0.446	0.354	0.316	0.099	0.277	0.09	-0.004	-0.157	0.278	0.079	0.45	0.231	0.249	0.127	0.422	0.248	0.106	0.082	0.044	-0.028	0.031	-0.129	0.259	0.213	-0.021	-0.059	0.193
5	4.335	2.601	3.251	3.685	6.069	4.118	3.034	7.911	4.877	11.704	2.384	4.335	4.877	2.384	2.709	6.828	7.261	5.31	2.276	3.793	0.754	0.465	0.335	0.304	0.437	0.052	0.508	0.244	0.165	0.138	0.237	0.099	0.368	0.195	0.335	0.198	0.283	0.137	0.335	0.113	0.085	-0.089	0.007	-0.233	0.387	0.204	0.095	0.146	-0.056
5	4.112	2.705	3.355	4.004	6.385	3.896	2.705	8.116	4.545	11.579	2.381	4.329	4.87	2.705	2.705	7.359	6.818	4.978	2.164	3.679	0.787	0.496	0.418	0.381	0.429	0.065	0.5	0.244	0.224	0.157	0.228	0.121	0.376	0.181	0.339	0.253	0.266	0.151	0.337	0.09	-0.013	-0.153	0.023	-0.27	0.437	0.256	0.171	0.144	0.054
5	5.286	2.974	3.965	3.965	7.379	4.185	2.533	8.04	5.066	9.141	2.533	5.617	4.295	3.304	2.974	6.828	5.286	4.846	1.982	4.075	0.43	0.308	0.335	0.258	0.442	0.246	0.414	0.262	0.153	0.04	0.13	0.11	0.312	0.014	0.299	0.293	0.391	0.054	0.265	-0.068	-0.023	-0.16	0.265	0.064	0.213	0.108	0.035	0.13	-0.042
5	5.396	2.923	3.71	4.609	7.532	4.047	2.586	7.42	5.733	9.893	2.361	5.396	4.497	3.373	3.148	6.071	6.183	5.509	1.799	4.16	0.432	0.22	0.135	0.068	0.368	0.151	0.199	0.135	0.198	0.111	0.284	0.224	0.109	-0.107	0.13	0.181	0.391	0.125	0.211	-0.033	0.099	-0.088	0.062	-0.048	0.141	0.021	0.098	0.026	-0.08
5	4.575	2.723	3.268	3.704	5.882	4.03	2.832	8.17	5.011	11.655	2.505	3.921	4.902	2.723	3.05	7.298	6.645	5.337	2.287	3.704	0.702	0.432	0.36	0.32	0.492	0.11	0.523	0.281	0.292	0.231	0.222	0.141	0.328	0.143	0.347	0.25	0.3	0.12	0.337	0.159	0.01	-0.129	-0.001	-0.174	0.418	0.211	0.041	0.061	-0.029
5	5.188	2.87	3.863	4.526	7.175	3.311	2.097	8.168	5.298	9.934	2.76	5.629	4.305	3.311	3.201	7.285	5.409	4.636	1.987	3.974	0.597	0.401	0.355	0.258	0.44	0.249	0.341	0.216	0.102	0.045	0.287	0.171	0.285	0.065	0.06	0.175	0.426	0.08	0.182	-0.091	-0.015	-0.16	0.293	0.115	0.119	0.001	0.11	0.06	-0.033
5	5.037	3.175	3.613	3.723	7.665	3.942	3.066	8.322	4.599	9.636	2.737	5.146	3.942	3.613	2.737	6.898	5.365	4.599	1.861	4.38	0.423	0.218	0.322	0.227	0.435	0.183	0.331	0.219	0.259	0.106	0.35	0.149	0.369	0.174	0.081	0.108	0.462	0.101	0.219	0.057	-0.138	-0.112	0.181	0.115	0.38	0.194	0.221	0.127	0.054
5	5.052	2.746	3.405	4.173	6.7	4.064	2.306	7.578	4.942	10.434	2.636	5.272	4.723	3.514	3.405	7.029	5.052	5.272	1.867	4.064	0.418	0.284	0.342	0.163	0.532	0.184	0.306	0.193	0.101	0.073	0.345	0.124	0.241	0.062	0.177	0.215	0.549	0.194	0.232	-0.082	-0.024	-0.138	0.193	0.045	0.27	0.127	0.136	0.12	0.075
5	5.521	2.817	3.606	3.944	7.324	4.394	2.93	8.113	5.521	9.577	2.592	5.296	3.944	3.38	2.704	6.76	5.296	5.296	2.028	4.169	0.245	0.156	0.396	0.347	0.394	0.188	0.381	0.245	0.022	-0.1	0.157	0.105	0.309	0.071	0.232	0.242	0.462	0.124	0.233	-0.06	-0.002	-0.098	0.163	0.018	0.264	0.123	-0.017	0.022	0.079
5	5.567	2.783	3.674	4.008	7.348	4.231	2.561	7.682	5.01	10.02	2.783	5.79	4.342	3.451	2.895	6.346	5.344	5.567	2.004	3.897	0.49	0.329	0.255	0.125	0.487	0.285	0.256	0.173	0.078	0.035	0.106	0.006	0.196	0.07	0.07	0.095	0.313	0.059	0.226	-0.06	0.108	0.019	0.196	0.122	0.224	0.145	0.089	0.051	0.051
5	5.362	2.797	3.38	4.196	7.227	4.196	2.564	7.693	5.478	9.908	2.564	5.129	4.196	3.613	3.147	6.644	6.294	5.012	1.982	3.963	0.564	0.335	0.437	0.296	0.431	0.228	0.434	0.248	0.024	-0.008	0.115	0.104	0.241	0.006	0.233	0.201	0.38	0.07	0.271	0.019	0.065	-0.077	0.202	0.038	0.133	0.056	0.042	0.124	-0.035
5	5.153	2.741	3.508	3.947	7.236	4.166	3.07	7.345	4.605	9.977	2.96	4.934	4.166	3.837	2.85	7.126	5.482	5.043	1.973	3.837	0.511	0.363	0.402	0.242	0.593	0.249	0.318	0.205	0.256	0.167	0.246	0.057	0.325	0.062	0.241	0.17	0.432	0.114	0.152	-0.08	0.18	0.001	0.17	0.019	0.184	0.053	0.143	0.119	0.089
5	5.415	2.873	3.647	3.868	7.294	4.2	2.542	7.736	5.415	9.946	2.763	5.415	4.31	3.205	2.984	6.852	5.415	5.415	1.879	3.868	0.571	0.371	0.234	0.123	0.453	0.271	0.283	0.175	0.124	0.064	0.167	0.085	0.207	0.074	0.125	0.086	0.33	0.054	0.263	-0.027	0.116	0.045	0.167	0.093	0.304	0.172	0.117	0.058	0.101
5	4.943	2.921	3.595	4.606	7.752	4.044	2.921	7.302	5.392	9.886	2.472	5.617	4.269	3.595	2.921	6.066	6.066	5.842	1.797	4.157	0.401	0.177	0.162	0.108	0.347	0.139	0.189	0.133	0.267	0.081	0.312	0.188	0.1	-0.109	0.217	0.215	0.391	0.1	0.139	-0.076	0.142	-0.04	0.073	0.044	0.167	0.09	0.076	0.017	-0.199
5	5.314	2.657	3.653	3.875	7.307	4.318	2.325	8.414	5.425	9.189	2.657	5.535	4.096	3.321	2.989	7.639	5.203	4.871	1.882	4.207	0.332	0.213	0.324	0.291	0.432	0.196	0.293	0.253	0.18	0.026	0.155	0.166	0.258	0.09	0.24	0.264	0.416	0.121	0.214	-0.071	0.044	-0.025	0.27	0.133	0.176	0.058	0.078	0.07	-0.109
5	5.195	2.763	3.427	3.869	7.296	4.2	2.653	8.401	5.085	9.506	2.542	5.637	3.979	3.427	3.316	6.853	5.637	5.195	1.769	4.422	0.423	0.294	0.267	0.216	0.53	0.204	0.263	0.197	0.269	0.128	0.108	0.129	0.237	0.082	0.38	0.273	0.446	0.145	0.195	-0.026	0.119	-0.014	0.27	0.18	0.127	0.057	0.056	0.093	-0.119
5	5.501	3.385	4.373	4.232	6.771	3.95	2.257	8.181	5.078	9.169	2.962	5.078	4.232	3.244	3.103	7.053	4.796	5.501	1.975	2.962	0.545	0.282	0.219	0.165	0.428	0.316	0.369	0.255	0.141	0.031	0.209	0.169	0.41	0.053	0.463	0.426	0.532	0.19	0.339	-0.039	-0.042	-0.179	0.465	0.172	0.305	0.088	0.151	0.093	-0.108
5	5.055	2.808	4.044	4.381	7.864	4.157	2.696	7.19	5.617	10.335	2.584	5.392	4.381	3.37	3.146	6.066	6.179	5.168	1.91	3.932	0.468	0.202	0.241	0.138	0.264	0.056	0.372	0.222	0.114	-0.085	0.31	0.272	0.113	-0.062	0.188	0.192	0.483	0.17	0.141	-0.105	0.074	-0.091	0.199	0.12	0.149	0.062	0.072	0.027	-0.113
5	5.084	2.874	3.647	4.642	7.184	3.868	2.542	8.068	5.084	9.616	2.984	5.195	4.421	3.758	2.984	6.853	5.305	5.195	1.879	3.979	0.346	0.247	0.479	0.288	0.371	0.15	0.225	0.176	0.233	-0.001	0.253	0.095	0.372	0.053	0.092	0.083	0.555	0.238	0.094	-0.135	-0.026	-0.105	0.145	-0.099	0.161	0.014	0.005	0.016	0.184
5	5.489	3.249	3.585	3.809	6.945	4.817	2.8	7.617	5.265	9.858	2.688	6.273	4.033	3.361	2.352	6.945	5.153	5.377	1.68	4.481	0.333	0.239	0.269	0.029	0.34	0.162	0.417	0.292	0.14	0.006	0.212	0.024	0.184	0.017	0.145	0.217	0.413	0.152	0.105	-0.035	-0.014	-0.218	0.225	0.118	0.203	0.056	0.068	0.035	0.099
5	5.014	3.379	3.488	4.033	7.849	4.36	2.943	8.176	5.123	9.702	1.853	5.45	4.033	3.379	2.616	6.65	5.341	4.687	1.744	3.924	0.454	0.312	0.358	0.212	0.374	0.098	0.44	0.252	0.109	0.048	0.274	0.101	0.157	0	0.106	0.171	0.316	0.127	0.199	-0.012	-0.117	-0.237	0.389	0.235	0.264	0.143	0.147	0.112	0.201
5	5.117	3.049	3.92	3.593	7.186	3.811	3.049	8.384	5.226	9.582	2.613	5.226	4.246	3.266	2.613	6.424	5.553	4.791	1.851	4.355	0.469	0.344	0.467	0.253	0.389	0.207	0.359	0.175	0.048	-0.003	0.178	0.031	0.173	0.041	0.199	0.225	0.477	0.117	0.265	-0.019	-0.114	-0.224	0.318	0.203	0.285	0.18	0.327	0.269	0.165
5	5.722	2.971	3.961	3.741	6.822	4.622	2.531	8.253	4.952	10.013	2.861	5.282	4.401	3.411	2.641	6.932	4.952	4.181	1.761	4.401	0.407	0.332	0.324	0.145	0.358	0.246	0.377	0.25	0.131	-0.009	0.123	0.006	0.253	0	0.11	0.142	0.528	0.297	0.287	-0.039	-0.113	-0.133	0.189	0.079	0.206	0.121	0.187	0.008	0.094
5	5.683	3.008	3.343	4.346	7.02	3.9	2.451	8.357	5.348	9.917	2.563	5.126	4.346	3.343	2.563	7.02	5.126	5.46	1.783	4.011	0.432	0.21	0.32	0.214	0.405	0.102	0.313	0.123	0.164	0.03	0.279	0.158	0.166	-0.042	0.189	0.25	0.382	0.107	0.257	0.015	0.147	0.001	0.237	-0.003	0.161	0.004	0.187	0.155	-0.033
5	5.39	3.256	3.593	4.042	6.737	4.716	2.92	7.523	4.828	10.106	2.583	5.614	4.379	3.593	2.583	7.411	5.502	5.614	1.572	4.379	0.325	0.194	0.336	0.138	0.25	0.142	0.467	0.234	0.091	-0.075	0.118	0.036	0.151	-0.069	0.1	0.073	0.406	0.118	0.263	-0.014	-0.097	-0.227	0.069	-0.064	0.088	-0.039	0.087	0.015	0.078
5	4.696	3.167	3.385	4.15	6.662	4.587	2.839	8.191	5.133	9.829	2.73	4.914	4.805	3.495	2.512	6.662	5.133	5.351	1.747	3.713	0.301	0.286	0.257	0.11	0.391	0.274	0.461	0.221	0.169	0.064	0.23	0.07	0.262	0.153	0.164	0.106	0.469	0.198	0.227	0.004	0.043	-0.134	0.277	0.121	0.219	0.068	0.165	0.028	0.045
5	5.111	3.589	2.719	4.024	7.286	4.133	3.154	6.634	4.133	9.461	3.263	6.308	4.024	3.371	2.61	6.851	5.873	6.199	1.414	4.024	0.491	0.167	0.491	0.404	0.373	0.089	0.247	0.155	0.266	-0.028	0.158	0.064	0.396	0.108	0.218	0.045	0.367	0.148	0.276	0.069	-0.138	-0.254	0.331	0.203	0.16	0.003	0.171	0.113	0.157
5	5.057	3.12	3.12	3.766	6.671	3.874	3.013	6.671	4.519	8.716	3.12	6.026	3.443	3.658	2.367	7.425	5.488	6.994	1.506	3.658	0.544	0.214	0.445	0.387	0.472	0.267	0.447	0.275	0.209	0.149	0.229	0.114	0.421	0.181	0.178	-0.05	0.423	0.245	0.201	-0.034	0.008	-0.109	0.247	0.155	0.165	0.016	0.225	0.15	0.155
5	4.938	3.113	3.006	4.294	7.085	3.757	3.006	6.441	4.401	8.48	3.113	5.689	3.435	3.757	2.147	7.943	5.474	6.763	1.503	3.65	0.497	0.171	0.384	0.378	0.487	0.213	0.452	0.302	0.167	0.097	0.249	0.148	0.449	0.2	0.144	-0.089	0.432	0.283	0.268	0.032	0.042	-0.141	0.338	0.185	0.185	0.01	0.185	0.177	0.192
5	5.539	3.367	3.258	3.801	6.734	3.91	3.041	6.734	4.127	10.1	2.824	5.756	3.584	2.932	2.281	7.059	6.191	6.516	1.52	3.693	0.613	0.373	0.459	0.422	0.44	0.271	0.368	0.098	0.193	-0.037	0.328	0.133	0.284	0.007	0.408	0.144	0.295	0.148	0.391	0.155	0.063	-0.177	0.212	0.068	0.191	0.033	0.124	0.175	0.058
5	5.098	3.363	3.146	3.905	6.726	3.797	3.58	6.943	4.339	9.763	2.82	5.315	3.363	3.471	2.603	8.027	5.098	6.292	1.519	3.688	0.487	0.218	0.494	0.362	0.462	0.194	0.4	0.182	0.202	0.111	0.247	0.161	0.37	0.195	0.222	0.002	0.417	0.261	0.238	-0.054	0.032	-0.162	0.184	0.06	0.09	-0.016	0.209	0.175	0.141
5	5.328	3.371	2.936	4.023	6.741	3.588	3.153	6.741	4.675	8.372	3.371	5.871	3.479	3.588	2.609	7.828	5.328	6.632	1.631	3.914	0.371	0.145	0.482	0.382	0.38	0.23	0.419	0.261	0.193	0.045	0.252	0.13	0.292	0.099	0.238	-0.054	0.382	0.327	0.295	0.063	0.044	-0.151	0.252	0.05	0.19	0.04	0.233	0.171	0.166
5	5.504	3.13	2.914	3.993	6.692	3.778	3.13	7.015	4.101	8.311	3.346	5.396	3.454	3.67	2.914	7.879	5.073	6.8	1.619	3.67	0.361	0.138	0.48	0.337	0.364	0.226	0.471	0.29	0.261	0.055	0.323	0.175	0.355	0.114	0.253	0.041	0.343	0.227	0.345	0.048	0.082	-0.164	0.242	0.053	0.171	0.017	0.262	0.196	0.166
5	5.012	3.199	2.879	3.839	7.252	4.266	3.199	7.252	4.586	7.678	3.306	5.545	3.413	3.626	1.92	7.678	5.012	6.612	1.6	3.519	0.435	0.148	0.506	0.384	0.473	0.232	0.494	0.281	0.294	0.128	0.355	0.182	0.349	0.138	0.357	0.049	0.395	0.252	0.344	0.026	0.116	-0.113	0.318	0.091	0.164	-0.057	0.212	0.139	0.269
5	4.385	2.96	2.96	4.056	7.564	4.275	2.85	6.906	4.823	10.304	2.96	6.248	4.165	2.96	2.521	7.564	5.7	5.152	1.535	4.165	0.674	0.285	0.401	0.292	0.334	0.044	0.173	0.114	0.272	0.027	0.243	0.093	0.402	0.107	0.279	0.086	0.422	0.131	0.246	0.03	-0.181	-0.307	0.253	0.149	0.185	0.017	0.21	0.157	0.134
5	4.643	3.455	3.131	3.995	7.127	4.643	3.239	6.911	4.211	8.314	3.347	5.183	3.563	3.239	1.836	8.314	5.615	6.479	1.62	3.671	0.46	0.141	0.4	0.375	0.329	0.152	0.461	0.279	0.156	-0.054	0.259	0.039	0.347	0.122	0.314	0.031	0.342	0.231	0.383	0.096	0.165	-0.068	0.19	0.018	0.125	-0.038	0.272	0.192	0.253
5	5.463	3.535	3.214	4.071	7.07	3.856	2.785	7.284	4.499	9.32	3.214	5.249	3.642	3.321	2.357	6.427	5.999	5.035	1.714	3.749	0.511	0.325	0.37	0.408	0.336	0.173	0.343	0.136	0.246	-0.03	0.207	0.086	0.487	0.178	0.295	0.131	0.464	0.381	0.38	0.046	0.184	-0.051	0.29	0.122	0.317	0.06	0.112	0.133	0.207
5	5.019	3.819	2.728	4.256	6.874	3.928	2.946	7.093	4.474	9.602	3.055	6.111	4.037	3.601	2.073	6.656	5.674	6.111	1.528	3.928	0.568	0.203	0.532	0.429	0.333	0.046	0.278	0.172	0.299	0.022	0.218	0.111	0.468	0.154	0.247	0.043	0.258	0.09	0.246	0.036	-0.043	-0.212	0.389	0.191	0.245	0.036	0.137	0.155	0.154
5	4.996	3.692	2.932	4.235	6.733	4.561	2.606	5.321	4.67	11.186	2.389	4.235	4.561	3.692	2.606	8.579	5.321	7.059	1.738	3.149	0.489	0.184	0.37	0.214	0.597	0.293	0.303	0.095	0.187	0.135	0.212	0.056	0.442	0.096	0.384	0.153	0.35	0.204	0.228	0.072	-0.1	-0.233	0.175	-0.019	0.2	0.065	-0.022	0.105	0.118
5	4.908	3.818	3.6	4.036	6.654	4.472	2.836	6.108	4.472	12.107	2.182	4.145	4.363	3.163	3.163	8.072	5.127	6.872	1.636	2.727	0.563	0.313	0.42	0.273	0.606	0.23	0.044	-0.089	0.092	-0.032	0.4	0.142	0.474	0.144	0.324	0.206	0.463	0.235	0.294	-0.073	-0.195	-0.25	0.199	-0.067	0.275	0.162	-0.03	0.099	-0.005
5	4.922	3.609	3.609	3.828	6.672	4.375	3.172	5.797	4.812	11.265	2.844	4.375	4.265	3.062	2.406	8.203	5.906	7	1.641	2.953	0.449	0.19	0.242	0.083	0.622	0.299	0.149	-0.011	0.116	-0.018	0.32	0.116	0.479	0.19	0.283	0.161	0.339	0.182	0.284	0	-0.221	-0.253	0.21	-0.101	0.249	0.219	0.011	0.14	0.005
5	6.071	2.749	3.093	3.895	5.727	4.811	3.666	6.186	4.467	10.882	2.406	4.582	4.467	3.322	2.864	8.591	5.498	7.56	1.718	2.749	0.252	0.02	0.176	0.083	0.521	0.276	0.375	0.176	0.017	0.049	0.062	-0.002	0.352	0.073	0.233	0.018	0.368	0.26	0.199	0.049	-0.259	-0.25	0.219	-0.025	0.281	0.204	0.028	0.103	-0.128
5	5.249	3.642	3.214	4.285	7.177	4.499	2.892	5.678	4.714	10.82	2.464	4.285	4.606	3.428	2.357	8.677	5.571	6.32	1.714	2.785	0.391	0.134	0.26	0.187	0.56	0.3	0.249	0.1	0.17	0.141	0.338	0.121	0.567	0.179	0.251	0.036	0.401	0.327	0.255	0	-0.078	-0.236	0.107	-0.144	0.226	0.016	-0.131	0.011	0.112
5	5.123	3.161	3.379	3.706	6.867	4.687	3.27	6.649	5.123	8.72	3.379	5.886	3.815	3.27	2.289	7.848	5.559	6.104	1.853	3.597	0.517	0.322	0.417	0.36	0.421	0.176	0.525	0.384	0.115	-0.026	0.116	0.013	0.189	-0.073	0.2	-0.12	0.25	0.056	0.459	0.119	0.111	-0.128	0.125	0.055	0.157	-0.102	0.245	0.332	0.064
5	6.127	2.808	3.829	4.212	7.531	4.34	2.042	6.638	4.723	10.595	2.042	5.233	4.595	3.063	3.702	9.063	6.382	6.893	1.787	2.808	0.41	0.279	0.093	-0.088	0.51	0.263	0.084	0.087	0.181	0.196	0.087	0.022	0.248	-0.097	0.075	-0.029	0.336	0.212	0.277	0.091	-0.005	-0.155	0.023	-0.237	0.134	0.093	0.049	-0.099	-0.371
5	6.723	2.941	4.062	3.502	7.003	4.762	1.821	5.883	4.762	10.645	2.101	4.062	5.182	3.642	3.782	8.124	5.322	7.423	1.821	3.221	0.567	0.444	0.228	-0.018	0.363	0.224	0.005	-0.011	0.158	0.102	0.242	0.07	0.444	0.116	0.331	0.227	0.685	0.43	0.243	0.008	0.002	-0.122	-0.043	-0.335	0.1	0.033	-0.054	-0.124	-0.222
5	6.094	1.99	3.855	4.85	6.094	4.477	1.99	6.343	4.85	10.696	2.363	4.726	4.228	2.736	4.228	8.457	5.721	7.089	1.741	3.358	0.718	0.616	0.087	0.098	0.428	0.358	0.205	0.15	0.114	0.025	0.16	0.142	0.407	0.166	0.223	0.004	0.484	0.255	0.258	0.135	-0.123	-0.139	-0.091	-0.28	0.249	0.244	0.034	0.038	-0.297
5	5.705	2.922	4.035	3.757	7.097	4.592	1.948	5.705	4.731	10.993	2.366	4.314	5.288	2.922	4.174	8.21	5.427	7.792	1.809	3.2	0.521	0.456	0.148	-0.026	0.251	0.112	-0.065	-0.064	0.229	0.162	0.29	0.138	0.492	0.187	0.376	0.25	0.716	0.415	0.204	-0.074	0.066	-0.049	-0.056	-0.286	0.007	0.027	-0.037	-0.097	-0.3
5	5.866	3.061	3.953	4.081	6.886	4.974	2.04	6.249	4.974	10.84	2.04	4.591	4.974	2.933	3.571	8.672	6.376	6.886	1.658	3.571	0.614	0.419	0.072	-0.124	0.42	0.298	0.047	0.017	0.083	-0.016	0.224	0.219	0.295	0.003	0.138	0.093	0.358	0.183	0.191	0.061	-0.069	-0.179	-0.019	-0.233	0.158	0.064	-0.05	-0.149	-0.208
5	5.631	2.943	4.095	3.839	6.527	5.119	2.304	5.887	5.119	10.238	2.176	4.735	5.247	3.071	3.711	8.574	6.655	7.55	2.048	3.199	0.592	0.496	0.213	0.08	0.444	0.232	0.086	0.045	0.217	0.176	0.188	0.074	0.155	-0.105	0.015	-0.066	0.449	0.235	0.16	-0.101	-0.024	-0.085	-0.063	-0.308	0.086	0.133	-0.062	-0.217	-0.415
5	6.084	3.676	3.169	4.436	6.464	5.83	1.774	6.464	3.042	11.914	1.267	2.915	4.436	3.042	3.802	8.745	5.577	7.224	1.267	3.042	0.317	0.098	0.533	0.192	0.419	0.124	0.504	0.054	0.24	0.029	0.37	0.232	0.463	0.165	0.365	0.048	0.111	-0.084	0.387	0.089	0.13	-0.103	0.19	0.003	0.305	0.063	0.362	0.184	-0.084
5	5.932	3.845	3.186	4.394	6.152	6.372	1.538	6.152	3.296	11.425	1.099	3.186	5.493	3.625	3.955	8.239	6.042	7.141	1.318	2.966	0.199	0.015	0.414	0.113	0.411	0.122	0.527	0.057	0.105	-0.064	0.388	0.18	0.33	0.088	0.257	0.025	0.088	-0.039	0.346	0.136	-0.006	-0.141	0.191	0.038	0.282	0.082	0.24	0.107	-0.023
5	6.044	3.846	3.187	4.615	6.044	6.373	1.538	6.373	2.967	11.428	0.989	3.297	5.494	3.626	3.956	8.241	6.044	7.033	1.319	2.967	0.213	-0.006	0.398	0.102	0.416	0.122	0.506	0.051	0.117	-0.072	0.378	0.19	0.322	0.087	0.258	0.026	0.086	-0.035	0.349	0.141	-0.014	-0.153	0.2	0.033	0.303	0.072	0.239	0.124	-0.005
5	4.332	3.574	4.007	3.033	6.715	3.791	1.841	7.473	5.199	11.156	2.599	5.307	3.466	3.033	2.166	7.148	5.632	5.632	1.516	4.116	0.495	0.295	0.407	0.305	0.433	0.149	0.337	0.197	-0.086	-0.226	0.319	0.255	0.52	0.229	0.448	0.382	0.601	0.396	0.297	0.124	-0.001	-0.226	0.237	0.053	0.222	-0.028	0.128	0.009	0.213
5	5.008	3.116	3.45	4.785	7.345	4.34	2.893	6.788	5.119	9.682	2.782	5.787	4.117	4.006	2.671	6.121	6.121	5.453	1.781	4.785	0.253	0.252	0.247	0.207	0.398	0.31	0.33	0.235	0.038	0.098	0.256	0.134	0.094	-0.05	0.199	0.126	0.442	0.23	0.265	0.015	-0.097	-0.201	0.057	-0.059	0.219	-0.017	0.153	0.149	0.007
5	7.076	4.202	4.312	4.754	4.976	6.524	1.769	6.081	2.875	10.283	1.327	3.096	4.865	3.317	4.312	7.961	4.644	7.076	1.437	2.101	0.4	0.216	0.383	0.081	0.527	0.325	0.483	0.299	0.296	0.002	0.367	0.142	0.381	0.196	0.484	0.149	-0.074	-0.022	0.24	0.013	0.13	0.05	0.147	-0.081	0.248	0.091	0.258	0.259	0.064
5	8.221	2.877	3.802	5.035	5.241	6.063	1.439	6.68	4.008	9.454	2.158	4.419	4.624	2.569	3.494	7.399	6.782	7.091	1.336	2.775	0.302	0.167	0.318	0.181	0.285	0.152	0.207	0.16	0.095	-0.022	0.336	0.161	0.289	0.22	0.376	0.075	0.169	0.045	0.276	0.115	0.136	-0.01	0.16	-0.141	0.36	0.176	0.182	0.097	-0.158
5	4.503	2.921	2.799	4.259	6.45	4.016	2.434	8.397	4.381	11.317	2.19	5.841	4.381	3.164	2.921	7.667	6.571	5.476	1.825	3.286	0.601	0.238	0.126	0.109	0.444	0.07	0.448	0.223	-0.042	-0.073	0.13	0.054	0.39	0.095	0.196	0.136	0.314	0.147	0.341	0.087	0.061	-0.169	0.213	0.015	0.294	0.097	0.081	0.037	-0.05
5	6.376	3.507	3.082	4.251	6.482	5.632	2.232	6.164	3.401	9.458	2.869	4.57	4.888	2.763	4.57	8.077	5.313	6.376	1.488	2.869	0.433	0.288	0.287	0.067	0.4	0.176	0.369	0.13	0.209	0.067	0.244	0.161	0.303	-0.055	0.201	0.158	0.275	0.296	0.456	0.216	-0.02	-0.063	-0.011	-0.086	0.312	0.133	0.057	0.074	-0.047
5	6.26	3.543	3.071	3.897	6.26	5.197	2.244	7.204	3.425	8.385	2.362	4.724	5.078	2.953	4.016	7.795	5.433	6.614	1.535	2.598	0.53	0.393	0.318	0.074	0.441	0.237	0.35	0.137	0.32	0.09	0.211	0.14	0.224	-0.069	0.292	0.142	0.179	0.271	0.627	0.314	0.026	-0.035	0.101	0.073	0.309	0.203	0.12	0.105	0.018
5	6.406	3.459	3.075	3.844	5.893	5.125	2.562	7.303	3.459	9.353	2.178	4.356	4.997	2.947	3.844	7.559	5.125	6.406	1.537	2.947	0.542	0.431	0.379	0.136	0.502	0.289	0.252	0.013	0.362	0.142	0.154	0.093	0.295	-0.025	0.196	0.036	0.254	0.364	0.623	0.358	-0.025	-0.105	0.156	0.133	0.204	0.101	0.111	0.046	0.185
5	6.384	3.493	3.132	4.096	6.625	5.18	2.168	6.505	3.252	9.516	2.65	4.578	5.3	2.771	3.975	7.83	5.3	6.505	1.446	3.012	0.562	0.277	0.309	0.032	0.519	0.221	0.351	0.137	0.215	0.182	0.316	0.295	0.395	-0.01	0.224	0.128	0.25	0.171	0.524	0.198	-0.076	-0.196	0.091	-0.087	0.29	0.127	0.205	0.209	-0.032
5	4.432	3.032	3.382	3.732	6.997	3.848	3.149	7.464	4.898	9.446	3.149	6.064	3.615	2.915	2.682	6.997	5.364	6.297	1.633	4.432	0.507	0.352	0.351	0.325	0.302	0.142	0.388	0.226	0.109	-0.01	0.194	0.151	0.273	0.016	0.097	0.024	0.348	0.25	0.212	-0.019	0.012	-0.073	0.224	0.112	0.18	-0.015	-0.059	-0.076	0.231
5	5.242	3.36	3.226	4.032	7.258	4.032	2.957	7.527	5.108	7.93	2.823	5.108	3.495	3.495	2.688	7.661	4.839	6.452	1.479	4.704	0.564	0.333	0.37	0.376	0.351	0.168	0.325	0.12	0.152	-0.034	0.229	0.177	0.349	0.001	0.223	0.149	0.516	0.348	0.342	0.103	0.062	-0.141	0.224	0.037	0.16	-0.072	-0.029	-0.078	0.307
5	4.314	3.032	3.382	3.731	6.996	3.848	3.148	7.346	4.897	9.445	3.032	6.063	3.615	2.915	2.682	6.996	5.48	6.53	1.632	4.431	0.504	0.352	0.351	0.33	0.297	0.132	0.39	0.226	0.105	-0.013	0.187	0.151	0.28	0.019	0.097	0.02	0.342	0.249	0.219	-0.017	0.011	-0.077	0.234	0.112	0.183	-0.012	-0.051	-0.074	0.223
5	4.692	3.555	3.697	3.128	7.536	3.981	2.133	7.11	5.403	10.665	2.702	5.261	3.981	3.839	2.417	8.105	5.546	5.83	1.991	3.27	0.535	0.356	0.272	0.267	0.491	0.165	0.351	0.204	0.108	-0.093	0.318	0.173	0.378	-0.023	0.289	0.144	0.382	0.285	0.146	-0.068	-0.08	-0.234	0.334	0.102	0.311	0.06	0.01	0.008	-0.049
5	6.727	3.297	2.638	4.485	6.595	5.144	2.11	4.221	3.429	10.948	2.77	3.429	5.408	2.902	4.616	9.365	5.276	7.518	1.451	2.638	0.379	0.213	0.264	0.079	0.357	0.249	0.46	0.118	0.524	0.379	0.189	0.234	0.179	-0.094	0.419	0.289	0.372	0.255	0.561	0.159	-0.12	-0.161	0.049	-0.099	0.274	0.192	0.115	0.037	-0.064
5	6.605	3.513	2.951	4.638	6.464	5.762	1.967	4.919	4.075	10.962	2.67	3.092	4.778	2.67	4.356	9.135	5.621	7.589	1.546	2.67	0.474	0.242	0.105	-0.096	0.437	0.341	0.414	0.186	0.52	0.395	0.177	0.279	0.297	-0.081	0.321	0.168	0.434	0.293	0.51	0.179	-0.341	-0.337	0.061	-0.192	0.324	0.212	0.017	-0.065	-0.111
5	4.004	3.448	4.004	3.781	7.229	3.781	2.224	7.118	5.45	11.678	3.003	5.227	3.781	3.67	2.336	8.008	5.894	4.56	2.002	3.67	0.47	0.463	0.394	0.372	0.333	0.085	0.404	0.23	0.033	-0.175	0.202	0.117	0.304	-0.028	0.458	0.223	0.225	0.036	0.219	0.028	-0.106	-0.229	0.176	0.149	0.239	0.135	0.156	0.118	-0.127
5	5.738	3.567	3.567	4.032	6.668	4.497	3.722	4.497	4.652	11.01	2.481	4.652	4.187	3.256	2.016	9.304	5.582	6.978	1.706	2.481	0.144	-0.079	0.001	0.021	0.536	0.309	0.213	0.116	0.15	0.194	0.094	0.068	0.527	0.125	0.291	0.136	0.492	0.305	0.234	-0.039	-0.254	-0.272	0.399	0.072	0.317	0.087	0.01	0.195	-0.061
5	6.629	4.01	2.782	3.928	6.22	5.156	3.028	5.483	4.501	12.112	2.21	2.864	4.583	2.537	2.782	6.711	5.319	6.465	1.309	3.028	0.767	0.474	0.416	0.29	0.636	0.317	0.33	0.117	0.17	0.035	0.435	0.232	0.588	0.286	0.312	0.022	0.586	0.35	0.475	0.045	0.029	-0.15	0.094	-0.239	0.395	0.063	0.155	0.1	0.011
5	5.686	4.149	2.612	3.995	6.915	4.149	2.766	4.149	4.303	9.988	1.69	4.61	4.61	2.92	2.459	8.605	6.454	7.683	1.998	2.305	0.568	0.171	0.308	0.164	0.589	0.18	0.335	0.213	0.136	0.084	0.214	0.148	0.426	-0.007	0.356	0.177	0.636	0.462	0.324	0.027	-0.161	-0.331	0.247	0.112	0.231	-0.086	0.068	0.189	0.183
5	5.939	3.039	3.039	4.696	6.492	4.558	1.934	8.702	4.558	9.53	2.624	4.282	4.558	1.934	3.591	7.873	4.972	6.492	1.243	4.282	0.56	0.281	0.308	0.017	0.371	0.225	0.193	0.024	0.055	0.135	0.627	0.161	0.47	0.119	0.573	0.315	0.352	0.277	0.2	0.001	0.134	-0.012	0.008	-0.202	0.271	0.133	0.323	0.162	0.031
5	6.508	3.425	3.539	3.425	6.28	5.595	1.827	7.079	4.11	9.591	2.283	4.681	4.11	3.654	3.425	7.764	6.051	6.736	1.484	2.969	0.445	0.216	0.39	0.041	0.315	0.033	0.372	0.17	0.136	0.087	0.204	0.139	0.082	-0.1	0.136	0.204	0.369	0.285	0.376	0.207	-0.091	-0.13	0.084	-0.018	0.287	0.078	0.118	0.096	0.06
5	6.582	3.458	3.458	3.682	6.024	5.578	2.008	7.14	4.016	9.594	2.343	4.686	4.239	4.016	3.347	7.586	5.913	6.471	1.45	3.012	0.464	0.224	0.348	0.009	0.282	0.03	0.38	0.157	0.116	0.077	0.158	0.111	0.089	-0.083	0.128	0.202	0.354	0.251	0.304	0.164	-0.076	-0.091	0.059	-0.024	0.36	0.11	0.082	0.06	0.066
5	6.52	3.372	3.485	3.71	5.958	5.62	1.799	7.082	4.384	9.218	1.911	4.496	4.609	3.71	3.372	7.194	5.396	7.082	1.461	3.147	0.465	0.318	0.308	0.02	0.349	0.074	0.42	0.184	0.21	0.087	0.15	0.114	0.074	-0.09	0.209	0.202	0.345	0.269	0.378	0.209	-0.127	-0.124	0.182	0.06	0.383	0.194	0.172	0.133	0.093
5	6.473	3.668	3.345	3.56	5.934	5.395	1.942	7.013	3.884	9.818	2.266	4.531	4.1	3.884	3.237	7.444	5.826	6.581	1.51	3.129	0.501	0.261	0.397	0.054	0.317	0.069	0.417	0.196	0.159	0.117	0.198	0.145	0.128	-0.043	0.152	0.225	0.377	0.276	0.321	0.182	-0.036	-0.057	0.071	0.007	0.376	0.137	0.094	0.074	0.109
5	6.368	3.778	3.346	3.238	6.153	5.613	1.835	7.016	3.886	9.607	2.159	4.533	4.102	3.886	3.238	7.556	6.153	6.692	1.511	2.914	0.473	0.244	0.445	0.091	0.348	0.075	0.41	0.196	0.159	0.114	0.201	0.153	0.117	-0.06	0.135	0.191	0.398	0.301	0.359	0.194	-0.019	-0.042	0.115	0.035	0.34	0.109	0.118	0.065	0.111
5	6.353	3.505	3.396	3.615	6.024	5.805	1.862	7.01	4.381	9.201	1.972	4.491	4.491	3.834	3.286	7.229	5.586	7.12	1.424	3.067	0.474	0.329	0.332	0.031	0.341	0.076	0.422	0.176	0.212	0.1	0.141	0.11	0.075	-0.09	0.174	0.166	0.333	0.246	0.36	0.189	-0.093	-0.105	0.182	0.083	0.388	0.196	0.145	0.133	0.11
5	6.548	3.5	3.274	3.726	6.096	5.871	1.806	6.774	3.613	9.144	2.145	4.403	4.854	3.951	3.5	7.338	5.871	7.338	1.355	2.822	0.476	0.241	0.266	-0.051	0.369	0.099	0.283	0.135	0.196	0.1	0.228	0.173	0.078	-0.087	0.167	0.167	0.365	0.236	0.379	0.208	-0.029	-0.13	0.11	-0.037	0.387	0.175	0.12	0.119	0.147
5	6.173	2.939	4.115	4.115	5.144	6.173	3.527	6.908	4.997	8.23	1.617	5.144	5.438	3.821	4.556	8.524	6.32	5.732	1.47	3.527	0.242	0.342	-0.15	-0.152	0.042	-0.03	0.162	0.023	0.13	0.121	-0.068	-0.061	-0.008	-0.046	-0.111	0.073	0.209	0.227	0.099	0.07	-0.357	-0.148	-0.229	-0.087	0.29	0.119	-0.032	-0.04	0.277
5	6.535	3.267	3.38	3.718	6.084	5.633	2.028	7.098	3.943	9.689	2.366	4.732	4.169	4.056	3.38	7.661	5.859	6.422	1.465	3.042	0.481	0.236	0.361	0.018	0.292	0.029	0.387	0.174	0.105	0.076	0.131	0.085	0.097	-0.075	0.173	0.235	0.343	0.226	0.306	0.141	-0.074	-0.104	0.077	0.006	0.345	0.108	0.087	0.068	0.091
5	7.236	3.434	3.434	3.925	5.887	6.133	1.594	6.255	4.293	9.199	1.84	4.048	4.538	3.557	3.925	8.218	5.151	6.501	1.472	3.312	0.485	0.276	0.443	0.118	0.552	0.336	0.374	0.139	0.167	0.141	0.198	0.354	0.323	0.107	0.073	0.104	0.296	0.223	0.379	0.215	-0.04	-0.211	0.187	-0.012	0.109	0.025	0.209	0.17	-0.01
5	6.857	3.428	3.649	4.534	6.082	5.53	2.322	6.414	4.202	9.068	2.322	4.092	4.755	3.097	3.539	7.52	4.645	8.073	1.438	2.986	0.347	0.256	0.343	-0.014	0.441	0.214	0.302	-0.001	-0.003	-0.136	0.287	0.308	0.298	0.064	0.131	0.126	0.278	0.212	0.226	0.008	-0.009	-0.158	0.221	0.076	0.455	0.242	0.099	0.135	0.151
5	6.619	3.199	3.42	4.082	6.068	6.068	1.765	6.619	3.53	10.149	2.317	4.964	4.413	3.089	4.082	7.612	5.406	6.509	1.434	3.199	0.351	0.115	0.349	0.096	0.313	0.093	0.218	0.019	0.114	0.128	0.208	0.257	0.062	-0.056	0.367	0.261	0.199	0.128	0.295	0.101	0.036	-0.055	0.19	-0.011	0.468	0.213	0.096	0.082	0.214
5	6.699	3.126	3.238	4.019	6.14	5.917	1.786	6.587	3.573	10.271	2.345	4.912	4.466	3.126	4.131	7.592	5.247	6.587	1.451	3.349	0.367	0.124	0.349	0.089	0.31	0.071	0.223	0.03	0.122	0.147	0.207	0.236	0.084	-0.017	0.373	0.234	0.209	0.128	0.29	0.088	0.028	-0.051	0.212	0.035	0.492	0.213	0.115	0.08	0.228
5	6.296	3.365	3.148	4.234	6.73	5.645	1.737	6.296	3.799	9.553	2.171	4.668	4.776	3.148	3.582	7.49	5.645	7.056	1.52	3.148	0.521	0.308	0.29	0.024	0.387	0.123	0.346	0.082	0.199	0.044	0.183	0.12	0.042	-0.139	0.105	0.016	0.414	0.267	0.485	0.257	0.031	0.029	0.069	-0.002	0.524	0.285	0.125	0.072	0.104
5	6.859	3.429	3.54	4.536	6.085	5.531	2.323	6.416	4.204	9.072	2.323	4.204	4.757	3.098	3.54	7.523	4.646	8.076	1.438	2.987	0.348	0.255	0.344	-0.009	0.44	0.198	0.302	0	-0.002	-0.129	0.287	0.291	0.299	0.066	0.13	0.111	0.278	0.212	0.226	-0.003	-0.008	-0.149	0.222	0.098	0.455	0.243	0.098	0.118	0.152
5	6.644	3.208	3.437	4.01	5.843	6.301	1.833	6.53	3.551	10.31	2.291	4.697	4.582	3.208	4.239	7.675	5.384	6.53	1.375	2.979	0.337	0.078	0.316	0.065	0.325	0.098	0.228	0.072	0.096	0.133	0.213	0.243	0.042	-0.06	0.382	0.284	0.183	0.146	0.311	0.143	-0.007	-0.125	0.132	-0.099	0.454	0.213	0.094	0.104	0.283
5	6.642	3.49	3.49	4.616	5.741	6.642	1.576	6.304	4.278	9.006	1.914	4.165	4.616	3.828	3.377	7.993	4.953	6.867	1.351	3.377	0.468	0.271	0.495	0.079	0.489	0.249	0.361	0.12	0.096	0.121	0.256	0.363	0.25	0.028	0.047	0.112	0.242	0.236	0.278	0.088	0.014	-0.207	0.21	0.004	0.096	0.069	0.27	0.183	0.082
5	7.439	2.598	4.015	4.605	5.55	6.849	1.889	5.786	3.306	11.1	1.771	3.542	3.897	3.188	6.258	8.148	5.432	7.557	1.535	3.07	0.393	0.284	0.306	0.07	0.092	0.12	0.367	0.282	0.013	-0.014	0.427	0.177	0.167	-0.143	-0.147	-0.127	0.102	-0.017	0.028	-0.019	0.155	-0.2	-0.04	-0.027	0.057	0.028	-0.333	-0.181	0.005
5	5.464	2.532	5.197	5.73	5.197	6.663	2.665	6.13	3.998	10.795	2.266	3.865	4.531	3.465	5.73	7.996	5.73	5.864	2.132	4.531	-0.276	-0.087	-0.052	-0.071	0.064	0.194	0.536	0.551	-0.055	0.026	0.386	0.283	0.221	-0.187	-0.336	-0.157	0.226	0.168	-0.085	-0.066	0.129	-0.184	-0.237	-0.112	0.139	0.148	-0.389	-0.291	-0.152
5	6.565	3.056	3.735	4.867	5.999	6.226	2.151	6.226	3.622	10.074	1.472	3.509	4.641	2.603	5.207	8.263	5.433	7.471	1.585	3.509	0.284	0.21	0.355	0.093	0.419	0.353	0.39	0.266	0.003	0.029	0.406	0.265	0.24	-0.19	0.067	0.074	0.416	0.21	0.071	-0.009	0.131	-0.104	-0.179	-0.151	0.158	0.119	-0.305	-0.209	0.053
5	6.564	3.186	4.151	4.923	4.537	6.371	2.22	6.082	4.537	7.143	2.22	3.186	6.468	2.993	5.695	7.723	5.599	6.371	1.738	2.606	0.033	0.14	0.086	0.24	0.415	0.437	0.289	0.295	0.238	0.366	0.241	0.147	0.396	0.199	0.111	0.173	0.322	0.357	0.106	0.09	-0.105	-0.168	0.537	0.433	0.185	0.183	-0.021	-0.03	-0.168
5	5.667	2.679	4.018	4.945	4.636	5.873	1.958	7.315	4.327	7.418	2.885	3.297	5.564	3.709	5.358	7.212	5.976	6.491	1.545	2.576	0.155	0.208	0.104	0.22	0.504	0.389	0.477	0.421	-0.032	0.191	0.298	0.319	0.358	0.127	0.027	0.147	0.259	0.287	0.075	0.085	0.094	0.048	0.416	0.364	0.162	0.165	0.065	-0.005	-0.155
5	5.065	3.303	3.414	3.524	7.157	4.294	3.083	7.598	4.184	9.36	2.643	5.065	4.625	4.074	3.083	7.157	5.285	6.387	1.872	3.744	0.497	0.239	0.381	0.228	0.51	0.211	0.472	0.152	0.192	0.063	0.229	0.095	0.247	0.014	0.282	0.073	0.492	0.274	0.233	-0.035	0.062	-0.041	0.128	-0.051	0.309	0.252	0.137	0.013	-0.053
5	4.452	3.45	3.45	3.896	6.901	4.007	3.005	6.233	4.675	10.797	3.562	5.454	4.341	4.23	2.671	7.235	5.899	5.788	2.115	4.23	0.313	0.115	0.323	0.16	0.497	0.262	0.19	0.004	-0.032	-0.035	0.305	0.228	0.348	0.096	0.068	-0.086	0.462	0.175	0.104	-0.058	-0.148	-0.187	0.082	-0.033	0.034	0.014	0.104	0.154	0.015
5	6.85	3.845	3.605	2.524	5.648	5.888	2.884	6.369	4.687	11.656	2.163	3.124	5.648	4.566	2.884	7.21	5.167	5.648	1.803	1.682	0.546	0.354	0.196	-0.114	0.489	0.328	0.278	0.113	0.318	0.284	0.602	0.248	0.216	-0.027	0.311	0.078	0.264	0.146	0.349	0.31	-0.011	-0.218	0.116	-0.128	0.134	0.041	-0.026	-0.231	0.065
5	6.004	4.003	3.145	4.289	6.862	5.004	1.573	6.29	5.147	9.579	2.287	4.003	4.432	2.859	3.574	9.007	5.433	7.005	1.859	2.43	0.394	0.285	0.366	-0.042	0.462	0.215	0.374	0.229	0.073	0.104	0.349	0.253	0.124	0.03	0.518	0.267	0.082	0.043	0.139	-0.021	0.021	-0.185	0.161	0.116	0.386	0.163	0.197	0.017	-0.014
5	6.601	3.127	2.895	4.864	6.254	5.906	1.158	5.79	5.327	9.612	2.085	4.517	3.938	3.243	3.474	8.57	5.559	6.833	1.506	2.895	0.458	0.243	0.266	0.049	0.398	0.254	0.36	0.179	0.12	-0.058	0.4	0.32	0.358	0.175	0.226	0.255	0.042	0.087	0.352	0.206	0.011	-0.245	0.108	0.003	0.331	0.154	0.069	0.101	0.048
6	5.557	3.516	3.289	3.743	7.826	4.31	2.041	7.145	4.877	8.393	1.701	4.763	4.083	2.722	2.041	8.052	6.351	6.578	1.588	4.196	0.396	0.219	0.267	-0.059	0.533	0.264	0.527	0.337	0.037	-0.119	0.301	0.372	0.254	0.07	0.226	-0.104	0.202	0.131	0.456	0.312	0.042	-0.29	0.247	0.119	0.207	0	0.288	0.128	0.24
6	5.636	3.335	2.99	3.565	6.786	4.025	1.38	6.901	4.14	9.086	1.725	5.521	4.255	3.45	2.875	8.396	5.636	7.476	1.955	4.255	0.259	0.115	0.313	0.059	0.603	0.406	0.388	0.195	0.247	0.09	0.321	0.316	0.202	0.101	0.22	-0.097	0.118	0.078	0.412	0.309	0.205	-0.028	0.161	0.056	0.22	0.077	0.001	-0.057	0.286
6	5.509	3.328	2.984	3.673	6.772	4.247	1.377	6.886	4.017	9.067	1.836	5.509	4.132	3.328	2.755	8.493	5.853	7.345	1.836	4.247	0.265	0.115	0.294	0.017	0.621	0.418	0.41	0.233	0.212	0.017	0.352	0.319	0.196	0.103	0.271	-0.082	0.144	0.106	0.428	0.296	0.212	0.013	0.164	0.041	0.233	0.068	0.055	-0.013	0.249
6	6.215	2.938	4.294	2.825	5.311	4.859	1.582	5.763	5.424	11.299	2.26	3.729	5.876	3.955	2.034	9.152	6.102	7.119	1.469	3.277	0.303	0.191	0.211	0.142	0.425	0.108	0.36	0.17	0.302	0.183	0.005	-0.006	0.323	0.209	0.197	0.073	0.159	0.031	0.143	-0.018	0.072	-0.083	0.219	-0.021	0.313	0.191	-0.032	-0.059	0.289
6	5.516	3.137	3.569	5.516	3.353	4.867	2.379	5.624	4.543	10.599	2.055	4.11	4.002	5.191	3.569	6.706	6.273	7.246	1.514	2.92	0.106	0.099	0.025	-0.008	0.338	0.347	0.447	0.197	0.266	0.141	-0.05	-0.183	0.413	0.253	0.142	0.046	0.127	0.055	0.495	0.403	0.094	-0.109	0.067	0.127	0.269	0.288	0.328	0.103	0.102
6	5.599	3.248	3.36	3.92	4.927	5.151	1.68	6.719	3.36	11.759	1.792	4.591	4.703	3.472	3.36	7.167	5.935	7.391	1.456	3.248	0.3	0.081	0.233	0.149	0.502	0.293	0.362	0.07	0.346	0.021	0.246	-0.035	0.314	0.078	0.312	0.113	0.231	-0.029	0.362	0.171	0.427	0.054	0.174	0.043	0.299	0.085	0.31	0.131	0.217
6	6.195	2.987	3.429	4.093	4.978	4.978	1.327	6.195	3.208	11.062	1.991	4.535	4.757	4.425	2.876	8.407	6.527	7.301	1.881	3.208	0.255	0.062	0.297	0.124	0.491	0.261	0.255	0.032	0.348	0.034	0.292	0.085	0.119	-0.056	0.18	0.007	0.346	0.061	0.343	0.061	0.38	-0.055	0.242	0.139	0.225	0.043	0.225	0.038	0.189
6	7.964	3.413	3.527	3.754	4.664	5.233	2.275	5.006	3.072	10.466	2.73	3.527	5.347	3.64	3.413	9.556	5.688	7.395	1.593	3.413	0.32	0.053	0.167	0.074	0.278	0.033	0.398	0.295	0.182	0.034	0.012	0.1	0.226	0.008	0.303	-0.036	0.209	0.159	0.268	0.008	0.178	-0.013	0.169	0.162	0.274	0.159	0.041	-0.05	0.185
6	6.378	3.581	3.916	3.357	4.7	5.259	2.014	6.043	3.916	10.63	2.574	3.469	5.259	4.14	2.462	9.623	5.371	7.05	1.567	3.245	0.268	0.003	0.265	0.17	0.244	0.063	0.388	0.26	0.256	0.148	0.084	0.077	0.105	-0.04	0.242	-0.003	0.329	0.187	0.241	0.005	0.224	0.016	0.261	0.051	0.324	0.172	0.137	0.06	0.218
6	6.502	3.7	3.924	3.363	4.709	5.381	2.018	6.054	3.924	10.651	2.691	3.588	5.381	4.036	2.579	9.305	5.381	6.839	1.57	3.139	0.291	-0.002	0.255	0.163	0.275	0.071	0.414	0.28	0.233	0.128	0.081	0.069	0.118	-0.041	0.231	-0.017	0.36	0.19	0.228	0.006	0.223	0.006	0.248	0.055	0.306	0.149	0.109	0.034	0.229
6	6.368	3.705	4.168	2.431	5.326	5.21	1.389	5.789	4.052	10.189	2.316	4.863	4.863	4.052	2.316	8.336	6.252	7.41	1.737	4.284	0.262	-0.059	0.164	0.037	0.415	0.167	0.238	0.046	-0.014	0.004	0.246	0.077	0.386	0.174	0.28	0.235	0.37	0.127	0.246	-0.119	0.265	0.019	0.382	0.149	0.323	0.085	0.116	0.114	-0.026
6	6.364	3.703	4.166	2.43	5.323	5.323	1.389	5.785	4.05	10.182	2.314	4.744	4.86	3.934	2.43	8.215	6.248	7.521	1.736	4.281	0.289	-0.052	0.171	0.044	0.433	0.196	0.197	0.029	-0.007	0.006	0.248	0.06	0.371	0.148	0.28	0.248	0.358	0.139	0.27	-0.103	0.245	-0.007	0.388	0.179	0.331	0.084	0.095	0.091	-0.005
6	6.633	3.808	4.053	2.211	5.527	5.159	1.351	5.773	4.176	10.44	2.457	4.545	4.667	3.93	2.579	7.738	6.387	7.247	1.474	4.299	0.36	0.007	0.16	0.021	0.452	0.219	0.211	0.013	-0.019	-0.012	0.247	0.108	0.363	0.101	0.306	0.243	0.343	0.095	0.277	-0.062	0.272	0.048	0.404	0.201	0.28	0.037	0.131	0.121	0.008
6	4.722	3.036	3.935	2.811	7.308	4.048	1.237	7.87	3.935	8.657	2.698	5.959	4.497	3.036	2.586	8.432	6.409	5.734	1.574	4.272	0.409	0.224	0.251	0.087	0.444	0.233	0.353	0.122	0.354	0.186	0.356	0.249	0.373	0.203	0.147	-0.082	0.368	0.242	0.316	0.265	0.302	0.174	0.178	-0.006	0.178	-0.097	0.307	0.097	0.227
6	4.822	3.028	3.813	2.804	7.402	4.15	1.234	7.85	3.925	8.411	2.692	5.944	4.486	3.028	2.579	8.523	6.28	5.72	1.57	4.262	0.4	0.214	0.258	0.1	0.452	0.256	0.343	0.12	0.326	0.17	0.365	0.248	0.392	0.232	0.163	-0.059	0.355	0.241	0.281	0.219	0.328	0.189	0.165	-0.019	0.168	-0.108	0.319	0.114	0.229
6	4.828	3.032	3.817	2.807	7.298	4.042	1.347	7.86	4.267	8.533	2.695	5.726	4.491	3.032	2.582	8.646	6.175	5.726	1.572	4.154	0.418	0.245	0.251	0.1	0.469	0.28	0.333	0.102	0.315	0.166	0.357	0.249	0.38	0.211	0.151	-0.066	0.375	0.272	0.304	0.257	0.277	0.145	0.149	-0.028	0.184	-0.071	0.294	0.083	0.227
6	4.892	3.413	3.754	4.437	7.281	3.982	1.934	7.623	4.323	8.419	2.844	5.006	4.323	2.844	2.389	7.85	6.713	5.802	1.365	4.437	0.551	0.357	0.091	0.097	0.449	0.258	0.487	0.26	0.201	0.153	0.357	0.297	0.279	0.209	0.234	-0.072	0.271	0.211	0.319	0.294	0.136	0.145	0.19	-0.117	0.067	-0.076	0.169	0.017	0.288
6	5.209	3.963	3.171	3.397	6.907	4.529	1.925	7.473	4.756	9.625	1.585	5.662	4.303	3.623	1.812	8.153	4.643	6.454	1.585	3.963	0.209	0.25	0.193	-0.007	0.569	0.3	0.453	0.317	0.154	0.032	0.249	0.26	0.422	0.244	0.333	0.049	0.266	0.16	0.378	0.306	0.093	-0.164	0.1	-0.05	0.226	0.074	0.112	0.031	0.355
6	4.693	3.32	5.38	3.434	5.266	7.097	1.03	5.952	3.549	10.531	2.976	4.464	5.495	4.35	2.633	8.127	6.067	7.669	1.832	3.434	0.248	0.073	0.201	-0.005	0.459	0.307	0.609	0.244	0.132	-0.091	0.015	-0.192	0.192	-0.031	0.293	0.155	0.06	-0.072	0.175	-0.077	0.24	-0.05	-0.111	-0.185	0.117	-0.013	0.207	0.03	0.195
6	4.726	3.343	5.417	3.458	5.302	7.146	1.037	5.994	3.688	10.489	2.882	4.495	5.417	4.38	2.536	7.953	6.109	7.723	1.844	3.458	0.251	0.07	0.153	-0.053	0.447	0.296	0.661	0.292	0.182	-0.05	0.049	-0.172	0.223	-0.019	0.286	0.128	0.049	-0.088	0.161	-0.098	0.187	-0.099	-0.135	-0.211	0.087	-0.033	0.211	0.024	0.167
6	5.169	3.41	3.08	4.729	5.059	4.949	1.43	5.279	4.509	10.559	1.65	4.509	5.169	4.07	2.53	9.239	5.279	8.469	1.76	2.97	0.386	0.273	0.076	0	0.73	0.444	0.419	0.181	0.142	-0.134	0.21	-0.073	0.299	0.143	0.271	0.074	0.329	0.133	0.438	0.191	0.29	-0.045	-0.118	-0.212	0.074	0.126	0.166	0.039	0.156
6	8.681	3.406	3.406	3.846	4.615	7.582	2.527	1.428	1.648	13.955	2.088	2.637	5.384	4.835	5.384	6.922	3.736	7.362	2.088	2.088	0.305	0.15	0.642	0.301	0.435	0.153	0.498	0.22	0.203	-0.007	0.58	0.391	0.333	0.234	0.36	0.233	0.172	-0.022	0.333	0.226	0.131	-0.023	0.218	0.039	0.204	0.124	0.172	0.152	-0.136
6	8.647	3.503	3.393	3.831	4.597	7.552	2.517	1.423	1.642	13.901	2.08	2.627	5.363	4.816	5.254	6.896	3.721	7.333	2.08	2.08	0.316	0.161	0.629	0.296	0.378	0.129	0.503	0.218	0.119	-0.047	0.604	0.396	0.366	0.253	0.377	0.248	0.19	-0.006	0.35	0.226	0.158	-0.006	0.255	0.063	0.218	0.131	0.193	0.175	-0.096
6	8.839	3.383	3.492	3.819	4.583	7.529	2.51	1.528	1.637	13.858	2.073	2.51	5.238	4.692	5.347	6.874	3.601	7.202	2.182	2.073	0.314	0.166	0.675	0.334	0.458	0.168	0.536	0.277	0.188	-0.003	0.534	0.381	0.337	0.224	0.382	0.255	0.181	0.015	0.375	0.274	0.147	-0.013	0.239	0.038	0.23	0.144	0.206	0.16	-0.102
6	8.815	3.374	3.483	3.809	4.571	7.509	2.503	1.415	1.632	13.713	2.177	2.503	5.224	4.897	5.224	6.965	3.591	7.183	2.068	2.068	0.285	0.146	0.631	0.311	0.398	0.13	0.483	0.225	0.192	0.019	0.587	0.399	0.346	0.216	0.404	0.3	0.185	0.007	0.396	0.274	0.115	-0.046	0.244	0.032	0.233	0.154	0.209	0.159	-0.099
6	5.449	4.449	3.448	4.004	5.449	5.227	1.668	6.784	3.225	11.566	1.891	3.67	4.337	4.226	3.225	8.007	6.339	4.671	1.668	3.67	0.456	0.343	0.212	0.043	0.567	0.235	0.493	0.239	0.344	0.149	0.293	0.16	0.336	0.312	0.413	0.265	0.267	0.137	0.458	0.133	0.131	-0.048	0.34	0.142	0.345	0.289	-0.009	-0.071	-0.033
6	8.953	3.426	3.537	3.537	4.642	7.516	2.432	1.658	1.99	14.369	1.879	2.653	5.084	4.642	5.527	6.853	3.758	7.295	2.211	2.211	0.363	0.197	0.748	0.351	0.38	0.165	0.405	0.156	0.252	0.038	0.533	0.389	0.313	0.2	0.521	0.335	0.146	0.005	0.315	0.223	0.093	-0.054	0.093	-0.079	0.163	0.073	0.177	0.139	-0.118
6	8.622	3.383	3.274	3.82	4.584	7.094	2.292	1.419	1.855	13.97	1.746	2.619	5.239	4.366	6.112	6.985	3.711	7.749	2.074	2.074	0.369	0.218	0.633	0.293	0.404	0.151	0.499	0.26	0.075	-0.008	0.608	0.421	0.374	0.273	0.411	0.252	0.177	-0.051	0.227	0.206	0.128	0.019	0.234	0.066	0.257	0.187	0.178	0.218	-0.165
6	7.218	3.554	3.332	3.998	5.108	5.442	2.11	4.109	2.554	12.327	1.222	2.998	4.442	4.775	4.109	7.107	7.33	5.886	2.221	2.998	0.37	0.26	0.027	-0.034	0.459	0.233	0.073	0.061	0.26	0.05	0.092	0.016	0.364	0.157	0.344	0.275	0.366	0.228	0.468	0.249	0.33	0.082	0.285	0.046	0.254	0.245	0.211	0.011	-0.149
6	4.584	3.131	3.466	3.242	5.926	4.584	2.572	5.255	2.348	10.845	3.466	5.143	5.59	3.69	4.36	7.044	5.479	8.162	1.565	3.801	0.386	0.265	0.235	0.143	0.596	0.312	0.329	0.074	-0.177	-0.1	0.096	0.013	0.212	0.16	0.24	0.106	0.056	0.084	0.425	0.353	0.158	-0.184	0.431	0.106	0.39	0.174	0.173	0.054	0.298
6	4.388	3.263	3.713	2.813	6.075	4.5	2.7	5.288	2.813	11.025	3.6	4.838	5.288	3.488	4.5	7.988	5.625	7.65	1.575	3.713	0.463	0.305	0.217	0.143	0.67	0.356	0.249	-0.025	-0.065	-0.111	0.045	-0.025	0.216	0.176	0.274	0.13	0.13	0.116	0.338	0.211	0.123	-0.231	0.434	0.076	0.41	0.162	0.255	0.093	0.211
6	5.438	3.059	3.512	4.192	5.438	4.192	2.039	5.665	2.492	11.103	2.719	4.532	5.211	4.305	4.192	7.364	5.665	8.044	1.699	4.192	0.481	0.323	0.311	0.166	0.427	0.165	0.464	0.157	-0.048	-0.187	0.048	0	0.263	0.141	0.313	0.003	0.177	0.068	0.326	0.185	0.016	-0.212	0.154	-0.122	0.317	0.04	0.114	0.015	0.103
6	5.542	3.28	3.845	3.732	5.881	4.524	2.375	5.089	2.488	11.083	2.827	4.071	5.202	4.298	4.411	6.446	5.768	8.03	1.696	3.958	0.47	0.246	0.333	0.179	0.318	0.164	0.376	0.185	-0.029	0.013	-0.149	-0.149	0.298	0.142	0.229	0.083	0.308	0.13	0.371	0.293	0.065	-0.196	0.292	0.128	0.205	0.107	0.037	-0.069	0.156
6	5.551	3.172	3.625	4.192	5.438	4.305	1.926	5.551	2.379	11.216	2.606	4.645	5.098	4.305	4.192	7.364	5.438	8.157	1.699	4.192	0.481	0.279	0.315	0.149	0.44	0.171	0.454	0.176	-0.072	-0.193	0.03	-0.026	0.278	0.177	0.315	0.005	0.194	0.077	0.326	0.168	0.021	-0.213	0.129	-0.127	0.323	0.067	0.1	0.011	0.115
6	5.43	3.167	3.62	4.185	5.43	4.072	2.036	5.543	2.262	11.198	2.602	4.525	5.09	4.412	4.072	7.466	5.769	8.144	1.697	4.185	0.48	0.269	0.286	0.117	0.443	0.162	0.432	0.152	-0.022	-0.157	0.052	-0.005	0.286	0.188	0.335	0.035	0.21	0.099	0.316	0.18	0.02	-0.205	0.15	-0.115	0.349	0.076	0.113	-0.001	0.118
6	5.334	3.178	3.972	4.199	5.448	4.199	2.156	5.448	2.383	11.122	2.951	4.54	5.107	4.313	4.199	7.377	5.902	7.944	1.589	3.859	0.47	0.3	0.41	0.181	0.446	0.192	0.493	0.251	-0.073	-0.157	0.004	-0.019	0.242	0.196	0.274	0.006	0.102	0.032	0.271	0.183	0.008	-0.121	0.161	-0.072	0.343	0.132	0.094	-0.021	0.075
6	5.598	3.199	3.999	3.885	5.598	4.57	1.942	5.256	2.628	10.968	3.313	4.57	5.37	4.342	4.57	6.741	5.598	8.226	1.485	3.999	0.297	0.234	0.378	0.222	0.372	0.129	0.424	0.182	-0.086	-0.116	-0.043	-0.008	0.292	0.145	0.345	0.066	0.162	0.116	0.323	0.241	-0.003	-0.21	0.135	-0.121	0.227	0.08	0.118	0.036	0.071
6	5.588	3.193	4.106	3.764	5.474	4.448	1.939	5.246	2.509	10.949	3.307	4.562	5.246	4.448	4.448	6.843	5.817	8.212	1.483	4.106	0.256	0.178	0.405	0.223	0.371	0.129	0.424	0.169	-0.085	-0.112	-0.064	0.007	0.3	0.152	0.358	0.077	0.16	0.101	0.297	0.232	0.025	-0.177	0.142	-0.127	0.218	0.069	0.145	0.045	0.081
6	5.638	3.222	4.027	3.797	5.868	4.487	2.186	4.602	2.531	11.161	2.761	4.487	4.948	4.602	4.487	7.249	6.098	8.399	1.496	3.912	0.223	0.101	0.417	0.172	0.248	0.074	0.348	0.173	-0.076	-0.12	-0.033	-0.031	0.447	0.292	0.332	0.067	0.098	0.022	0.37	0.227	-0.088	-0.208	0.105	-0.252	0.211	0.134	0.084	-0.064	0.078
6	4.599	3.105	3.105	3.105	5.979	4.599	2.53	5.174	2.415	10.809	3.565	5.059	5.634	3.565	4.369	6.899	5.404	8.279	1.61	3.794	0.353	0.214	0.222	0.141	0.644	0.339	0.373	0.109	-0.154	-0.1	0.125	-0.007	0.219	0.132	0.299	0.161	0.101	0.177	0.435	0.37	0.245	-0.106	0.461	0.114	0.317	0.119	0.248	0.081	0.279
6	6.133	3.407	3.407	3.748	6.019	4.429	2.385	4.884	2.499	11.357	3.066	3.975	5.338	3.861	4.543	7.155	5.906	7.155	1.817	3.975	0.442	0.236	0.268	0.151	0.327	0.162	0.29	0.117	-0.085	-0.01	-0.091	-0.09	0.306	0.145	0.359	0.124	0.366	0.244	0.24	0.249	0.071	-0.238	0.102	-0.041	0.184	0.016	0.022	-0.109	0.086
6	6.186	3.551	3.551	4.238	5.269	5.04	2.406	3.666	2.291	12.028	2.176	3.666	5.613	4.009	5.04	6.873	5.498	9.049	1.718	4.009	0.333	0.148	0.186	0.09	0.367	0.254	0.367	0.109	0.021	-0.07	-0.198	-0.128	0.308	0.123	0.26	0.011	0.368	0.221	0.266	0.17	-0.021	-0.285	0.174	-0.046	0.25	0.087	-0.034	-0.11	-0.006
6	6.552	3.389	3.615	3.389	5.987	4.405	2.146	4.744	2.598	11.183	2.372	3.728	5.083	4.405	4.405	7.23	5.648	8.02	1.581	3.954	0.469	0.27	0.381	0.184	0.258	0.158	0.221	0.081	-0.096	-0.012	-0.07	-0.088	0.167	0.1	0.238	0.024	0.324	0.179	0.339	0.309	0.102	-0.221	0.254	0.016	0.252	0.055	0.042	-0.098	0.247
6	5.707	3.424	3.538	3.652	5.364	4.908	2.511	4.109	2.625	11.87	2.283	3.652	5.364	3.995	5.25	6.734	5.592	8.902	1.826	4.223	0.431	0.169	0.169	0.044	0.396	0.284	0.507	0.207	-0.022	-0.07	-0.231	-0.189	0.239	0.114	0.174	-0.041	0.329	0.225	0.114	0.083	0.011	-0.23	0.214	-0.052	0.134	0.131	0.025	-0.08	0.023
6	5.923	3.417	3.759	3.531	5.581	4.784	2.506	3.987	2.734	11.504	2.278	3.417	5.353	3.873	5.353	6.379	5.923	9.226	1.822	3.987	0.343	0.12	0.202	0.095	0.292	0.169	0.358	0.171	-0.126	-0.085	-0.191	-0.157	0.222	0.083	0.184	0.029	0.368	0.226	0.197	0.139	0.102	-0.168	0.25	-0.01	0.301	0.197	0.019	-0.06	0.139
6	5.676	3.292	3.633	3.973	5.903	4.314	2.384	4.541	2.498	11.466	2.838	4.087	5.109	4.314	4.882	6.244	6.017	8.287	1.589	3.973	0.423	0.181	0.4	0.24	0.299	0.141	0.262	0.13	-0.033	0.003	-0.15	-0.135	0.221	0.107	0.221	0.093	0.258	0.118	0.316	0.247	0.064	-0.233	0.22	0.029	0.302	0.105	-0.017	-0.049	0.19
6	5.442	3.215	3.71	3.586	5.565	4.081	2.473	5.565	2.35	10.512	2.844	4.699	4.699	4.699	4.205	7.915	6.307	8.162	1.608	3.957	0.29	0.154	0.303	0.131	0.259	0.015	0.38	0.186	0.034	-0.078	0.043	-0.002	0.463	0.367	0.408	0.167	0.157	0.071	0.287	0.249	0.099	-0.123	0.002	-0.259	0.195	0.161	0.084	-0.08	0.137
6	6.374	3.243	3.69	3.578	5.591	4.808	3.466	4.026	2.46	11.406	1.901	3.243	5.479	4.137	4.696	6.486	5.926	8.61	1.454	3.243	0.499	0.311	0.418	0.228	0.45	0.194	0.321	0.155	-0.1	-0.195	0.023	-0.083	0.466	0.301	0.325	0.155	0.223	0.191	0.311	0.22	-0.001	-0.142	0.367	0.097	0.333	0.11	0.129	0.062	0.072
6	5.788	3.339	3.451	4.23	6.011	4.564	2.449	5.454	3.228	10.464	2.672	3.673	4.898	4.119	3.562	6.122	6.011	8.126	1.336	3.896	0.415	0.397	0.283	0.175	0.499	0.26	0.31	0.123	-0.01	-0.097	0.017	-0.03	0.387	0.18	0.217	0.224	0.265	0.111	0.312	0.187	-0.004	-0.253	0.356	0.027	0.316	0.177	0.126	-0.051	0.066
6	8.962	3.607	3.17	2.951	4.481	7.214	2.077	1.749	1.312	14.427	2.295	2.405	5.356	5.137	5.028	6.558	4.372	6.886	2.186	2.186	0.38	0.22	0.594	0.196	0.31	0.131	0.5	0.18	0.235	0.038	0.371	0.175	0.23	0.123	0.559	0.263	0.234	-0.011	0.385	0.314	0.119	0.01	0.243	0.038	0.39	0.112	0.207	0.157	0.134
6	8.217	3.243	2.919	3.568	4.757	7.46	2.595	1.622	2.054	14.055	2.162	2.054	5.73	3.784	4.757	6.919	4.973	6.919	2.379	2.054	0.25	0.121	0.619	0.284	0.128	-0.023	0.359	0.101	0.283	0.104	0.422	0.195	0.332	0.248	0.364	0.122	0.17	0.002	0.253	0.253	0.107	-0.019	0.396	0.197	0.32	0.105	0.33	0.207	0.164
6	8.897	3.537	3.43	3.109	4.18	6.86	2.358	1.072	1.286	13.828	2.358	2.037	6.11	4.288	5.252	6.86	4.824	6.86	2.358	2.144	0.36	0.194	0.452	0.143	0.227	0.101	0.363	0.083	0.29	0.083	0.516	0.404	0.306	0.153	0.406	0.187	0.321	0.194	0.358	0.176	0.266	0.093	0.399	0.116	0.36	0.054	0.21	0.023	0.146
6	8.188	3.297	3.084	3.509	4.785	5.955	2.765	2.127	2.127	13.399	2.339	3.19	4.573	5.317	3.19	7.656	3.935	7.231	2.127	2.446	0.363	0.226	0.387	0.114	0.476	0.158	0.401	0.274	0.303	0.18	0.375	0.282	0.269	0.16	0.409	0.271	0.392	0.097	0.375	0.277	0.16	0.013	0.268	0.071	0.314	0.085	0.421	0.315	0.036
6	7.464	3.305	3.092	3.519	4.905	6.184	2.133	2.239	2.239	13.435	2.559	2.559	4.905	5.118	3.732	7.89	4.478	6.931	2.133	2.666	0.314	0.219	0.543	0.221	0.412	0.149	0.386	0.275	0.224	0.1	0.421	0.338	0.248	0.12	0.48	0.342	0.365	0.082	0.335	0.292	0.153	0.024	0.153	-0.037	0.347	0.081	0.453	0.348	0.03
6	9.324	3.39	2.861	3.602	4.556	7.84	2.119	1.377	1.695	13.562	1.907	2.225	6.039	4.98	4.45	6.463	4.026	6.887	2.225	2.119	0.254	0.139	0.641	0.184	0.208	0.045	0.559	0.17	0.398	0.023	0.49	0.23	0.309	0.094	0.529	0.28	0.179	-0.011	0.332	0.194	0.244	-0.07	0.252	0.033	0.446	0.145	0.201	0.154	0.13
6	9.016	3.476	3.367	2.933	4.454	7.713	2.064	1.847	1.195	13.687	1.847	1.955	5.975	4.671	4.888	6.192	4.128	7.278	2.498	2.281	0.319	0.191	0.487	0.12	0.2	0.003	0.461	0.121	0.465	0.095	0.463	0.243	0.29	0.174	0.468	0.255	0.247	0.007	0.363	0.215	0.195	0.035	0.273	-0.002	0.369	0.082	0.35	0.201	0.178
6	8.911	3.435	3.328	3.006	4.402	7.73	2.04	1.825	1.396	13.527	1.932	1.932	5.905	4.724	4.831	6.227	4.187	7.193	2.469	2.255	0.319	0.21	0.505	0.139	0.202	0.01	0.463	0.138	0.475	0.115	0.467	0.265	0.295	0.191	0.463	0.257	0.242	0.013	0.358	0.216	0.198	0.042	0.264	0.003	0.377	0.102	0.344	0.219	0.185
6	7.893	3.721	3.157	3.834	5.525	6.314	2.593	3.946	2.368	11.163	1.466	3.157	4.736	4.172	4.172	8.682	4.848	7.329	2.368	3.383	0.406	0.232	0.169	-0.07	0.148	0.016	0.305	0.058	0.143	0.12	-0.05	-0.118	0.416	0.151	0.203	0.046	0.296	0.227	0.234	0.184	0.272	-0.019	0.328	0.188	0.233	0.061	0.344	0.229	0.323
6	6.962	3.652	3.424	3.652	4.566	6.734	3.424	3.767	2.739	12.327	1.141	2.397	4.908	4.337	4.223	8.218	5.707	8.446	2.169	2.968	0.404	0.13	0.152	-0.077	0.206	0.192	0.304	0.13	-0.105	-0.084	0.002	-0.009	0.315	0.192	0.267	0.055	0.355	0.274	0.028	-0.038	0.482	0.262	0.118	0.043	0.325	0.086	0.191	0.131	0.268
6	6.926	3.686	3.575	4.133	6.256	4.58	3.686	5.25	4.245	9.942	1.34	3.575	5.921	3.798	3.463	8.155	3.575	7.931	1.564	3.128	0.364	0.258	0.05	-0.017	0.446	0.269	0.272	0.123	0.108	-0.042	0.291	0.246	0.408	0.144	0.045	-0.047	0.497	0.25	0.33	0.172	0.071	-0.207	0.007	-0.136	0.216	0.116	0.213	0.071	0.183
6	5.536	4.068	3.503	3.164	7.231	4.294	2.034	7.005	5.084	9.717	1.13	3.955	4.294	3.616	2.034	8.474	4.632	7.118	1.582	3.729	0.406	0.275	0.268	0.107	0.734	0.43	0.351	0.193	0.108	-0.019	0.361	0.211	0.361	0.222	0.136	0.091	0.363	0.264	0.547	0.338	0.142	-0.21	0.377	0.201	0.26	0.067	0.277	0.094	0.255
6	5.296	3.944	3.493	3.042	7.211	4.282	2.028	6.76	5.296	9.69	1.239	3.831	4.282	3.606	2.028	8.45	4.62	7.436	1.69	3.718	0.415	0.301	0.256	0.14	0.742	0.426	0.376	0.23	0.131	-0.03	0.347	0.21	0.363	0.236	0.145	0.076	0.372	0.263	0.55	0.328	0.129	-0.234	0.396	0.187	0.268	0.063	0.286	0.119	0.264
6	7.153	3.465	3.018	3.465	5.812	7.041	2.459	4.359	2.012	11.065	1.788	3.241	4.806	3.465	4.694	8.047	5.477	7.041	2.347	3.241	0.246	0.122	0.264	0.021	0.078	0.053	0.404	0.08	0.168	0.207	0.105	-0.008	0.538	0.304	0.373	0.097	0.178	0.108	0.129	0.155	0.323	0.027	0.213	0.05	0.327	0.027	0.287	0.144	0.404
6	6.07	3.665	3.207	4.81	5.383	5.841	2.405	5.039	3.55	10.536	2.29	4.352	4.581	4.123	2.978	8.246	5.955	6.986	1.947	4.008	0.306	0.198	0.227	0.139	0.265	0.154	0.21	0.043	0.022	-0.026	-0.029	-0.011	0.37	0.143	0.237	0.114	0.259	0.181	0.08	0.017	0.123	-0.002	0.129	0.089	0.338	0.149	0.186	0.056	0.203
6	7.006	3.67	2.78	3.558	5.115	6.338	2.446	4.226	2.669	10.898	1.779	2.78	4.67	4.226	3.67	9.563	5.226	7.45	2.446	3.225	0.377	0.15	0.411	0.105	0.172	0.089	0.239	-0.032	0.227	0.134	0.092	0.006	0.334	0.213	0.258	0.088	0.264	0.184	0.178	0.154	0.35	-0.003	0.145	0.022	0.244	-0.009	0.352	0.122	0.362
7	6.619	3.42	2.648	4.854	5.847	5.074	1.324	6.067	5.074	11.473	1.434	4.302	4.302	2.979	3.199	7.943	5.736	6.729	1.434	3.089	0.529	0.235	0.345	0.143	0.433	0.259	0.404	0.123	0.185	0.004	0.483	0.32	0.559	0.294	0.21	0.212	0.011	-0.036	0.336	0.209	0.046	-0.118	0.204	0.092	0.273	0.16	0.301	0.209	-0.01
7	5.928	3.467	2.237	4.921	7.047	5.704	1.23	5.481	5.257	11.073	1.79	4.362	4.139	3.02	3.02	8.724	5.816	6.711	1.454	2.796	0.546	0.264	0.282	-0.003	0.423	0.242	0.321	0.106	0.076	-0.057	0.465	0.202	0.365	0.13	0.179	0.151	0.044	0.018	0.304	0.06	0.109	-0.093	0.115	-0.047	0.207	0.193	0.394	0.235	0.13
7	3.825	3.06	3.169	4.044	6.12	5.027	2.514	7.541	5.465	10.601	3.06	4.699	4.372	2.404	2.404	7.541	6.557	6.448	1.967	3.607	0.534	0.402	0.351	0.231	0.349	0.298	0.177	0.221	0.109	-0.065	0.066	0.065	0.36	0.044	0.319	0.045	0.441	0.324	0.086	-0.101	0.169	-0.057	0.262	0	0.315	0.083	0.077	0.013	0.092
7	6.925	4.809	1.731	4.809	5.193	5.193	1.539	4.616	4.039	11.733	1.731	2.501	4.424	2.308	4.039	9.617	4.809	7.502	1.923	2.116	0.773	0.414	0.579	0.067	0.625	0.394	0.407	0.195	0.719	0.452	0.221	0.163	0.245	-0.129	0.72	0.305	0.734	0.609	0.44	0.12	0.014	-0.244	0.182	0.025	0.309	-0.007	0.227	0.339	0.005
7	4.877	3.104	3.658	4.988	6.207	5.875	2.328	6.761	4.655	9.865	2.993	3.658	5.21	3.436	3.325	9.311	4.877	6.096	1.773	3.436	0.471	0.384	0.265	0.246	0.241	0.113	0.159	0.069	0.179	0.258	0.307	0.248	0.218	-0.104	0.223	0.078	0.217	0.047	0.268	-0.041	0.139	0.059	-0.155	-0.291	0.248	0.18	0.06	0.169	-0.055
7	4.347	3.233	3.456	4.682	7.022	5.796	2.006	6.242	5.016	9.586	2.898	4.124	5.239	3.79	3.121	8.249	4.682	6.354	1.672	3.456	0.55	0.494	0.267	0.127	0.344	0.239	0.282	0.121	0.307	0.325	0.264	0.083	0.24	-0.035	0.253	0.118	0.237	0.133	0.226	-0.032	0.109	-0.125	-0.028	-0.161	0.151	0.097	0.15	0.127	0.097
7	4.727	2.926	4.39	3.377	7.091	4.615	2.251	5.965	5.628	10.467	3.264	4.615	5.29	3.602	3.264	8.104	5.29	5.965	1.801	3.602	0.653	0.528	0.27	0.001	0.566	0.276	0.414	0.173	0.229	0.26	0.065	0.012	0.352	0.087	0.197	0.116	0.198	0.05	0.192	0.181	-0.137	-0.208	0.021	-0.283	0.02	0.049	0.002	0.006	0.068
7	4.622	2.902	3.762	5.159	5.697	5.374	2.472	6.449	4.944	9.996	2.042	3.332	4.729	3.225	3.655	8.707	5.697	6.342	1.935	2.795	0.641	0.598	0.335	0.294	0.469	0.273	0.302	0.16	0.213	0.257	0.406	0.251	0.48	0.128	0.34	0.228	0.097	0.118	0.175	-0.068	0.053	-0.113	-0.066	-0.105	0.196	0.181	0.091	0.153	-0.087
7	4.791	3.234	3.594	4.911	5.63	5.39	2.276	6.828	4.432	9.822	2.396	3.474	4.552	3.114	3.713	8.385	5.75	5.75	2.156	2.995	0.589	0.526	0.379	0.321	0.303	0.213	0.407	0.17	0.253	0.222	0.468	0.336	0.429	0.041	0.339	0.27	0.247	0.198	0.175	-0.054	0.161	-0.102	0.115	-0.018	0.203	0.142	-0.002	0.114	-0.012
7	6.502	4.02	3.665	3.31	5.911	5.202	1.773	7.094	3.547	9.931	1.892	4.374	5.202	4.374	4.493	7.567	5.557	7.212	1.892	3.192	0.431	0.192	0.024	-0.167	0.444	0.073	0.226	0.06	-0.045	-0.141	0.362	0.025	0.321	0.11	0.117	0.005	0.223	0.131	0.37	0.124	0.094	-0.052	0.022	-0.114	0.301	0.175	0.183	0.099	-0.036
7	4.513	3.159	3.61	3.159	6.543	3.61	3.61	8.574	5.867	11.507	2.369	4.964	4.174	3.61	2.82	6.205	5.754	5.528	1.692	4.061	0.576	0.331	0.31	0.249	0.36	0.091	0.396	0.301	0.066	-0.071	0.359	0.233	0.44	0.09	0.212	0.042	0.364	0.188	0.298	-0.032	0.032	-0.059	0.126	0.055	0.264	0.108	0.007	-0.027	-0.199
7	5.032	2.995	3.235	5.032	5.991	4.793	2.756	6.95	4.673	12.461	2.995	3.595	4.074	3.235	2.636	7.549	5.512	5.512	1.078	3.355	0.62	0.569	0.179	0.075	0.361	0.22	0.32	0.149	0.124	0.027	0.339	0.252	0.4	0.082	0.354	0.211	0.345	0.183	0.205	0.046	0.03	-0.283	0.054	-0.091	0.41	0.285	0.324	0.183	0.05
7	5.242	3.262	3.378	5.009	5.941	4.427	2.33	7.106	4.776	11.999	3.145	3.378	4.077	3.145	2.679	8.155	5.708	5.592	1.165	3.495	0.634	0.56	0.22	0.092	0.304	0.144	0.372	0.293	0.019	0.018	0.354	0.309	0.408	0.208	0.34	0.233	0.267	0.129	0.183	0.052	0.03	-0.234	0.014	-0.144	0.311	0.214	0.308	0.112	0.066
7	5.159	3.239	3.599	4.679	5.639	4.439	2.52	6.959	4.919	12.238	2.879	3.359	4.319	3.119	2.52	8.039	5.519	5.999	1.08	3.359	0.655	0.581	0.228	0.164	0.356	0.219	0.341	0.253	0.029	-0.018	0.237	0.178	0.468	0.209	0.281	0.192	0.272	0.148	0.24	0.123	0.122	-0.165	0.044	-0.096	0.343	0.205	0.34	0.178	0.118
7	4.925	3.174	3.283	5.144	6.676	4.596	2.298	7.004	4.596	12.148	2.845	3.393	3.612	2.955	2.955	8.099	5.691	5.581	0.985	3.502	0.662	0.644	0.229	0.111	0.357	0.167	0.327	0.239	0.039	0.027	0.392	0.28	0.496	0.266	0.47	0.357	0.216	0.108	0.146	0.005	-0.02	-0.325	-0.043	-0.204	0.364	0.222	0.327	0.143	0.162
7	5.368	3.151	3.151	4.785	5.835	4.434	1.984	6.885	4.785	11.436	2.801	3.968	4.201	3.501	2.567	8.519	5.718	6.302	1.167	3.618	0.622	0.596	0.123	0.003	0.349	0.168	0.336	0.201	0.053	0.038	0.351	0.284	0.436	0.164	0.394	0.221	0.234	0.133	0.204	0.087	0.048	-0.17	-0.077	-0.202	0.306	0.158	0.297	0.159	0.028
7	4.307	2.692	3.23	4.091	6.137	3.984	3.445	6.675	4.63	11.413	2.584	4.845	4.307	2.584	2.369	7.429	6.783	6.568	1.938	3.015	0.747	0.308	0.267	0.203	0.506	0.259	0.263	0.134	0.291	0.161	0.21	0.085	0.333	0.194	0.295	0.132	0.311	0.076	0.353	0.199	0.077	-0.127	0.221	0.037	0.382	0.209	-0.104	-0.114	0.166
7	4.403	3.192	3.522	4.513	7.265	3.853	2.862	7.485	4.733	10.567	2.422	5.284	4.733	2.972	2.862	7.155	6.604	5.614	1.761	3.192	0.868	0.475	0.419	0.334	0.438	0.128	0.284	0.166	0.031	-0.019	0.113	0.011	0.339	0.022	0.083	0.187	0.131	0.061	0.289	0.224	0.078	-0.153	0.089	-0.026	0.375	0.199	-0.061	0.048	0.053
7	5.9	3.111	4.076	5.149	5.471	4.72	2.467	6.007	4.183	10.834	2.896	3.433	5.471	3.54	3.647	7.187	4.613	6.222	1.609	2.682	0.639	0.505	0.459	0.344	0.672	0.443	0.427	0.337	0.202	0.317	0.257	0.236	0.43	0.176	0.257	0.101	0.287	0.238	0.168	0.012	0.022	-0.038	-0.004	-0.164	0.224	0.161	0.035	0.132	0.065
7	5.278	3.299	3.959	4.949	6.158	4.839	2.419	6.488	3.849	10.667	3.189	3.629	5.278	3.519	4.069	7.148	5.059	6.708	1.759	2.859	0.553	0.391	0.399	0.26	0.566	0.248	0.309	0.106	0.058	0.181	0.217	0.103	0.305	0.154	0.264	0.013	0.241	0.235	0.243	-0.019	0.085	0.02	0.021	-0.226	0.282	0.196	0.001	0.087	0.012
7	5.871	2.935	4.022	4.457	5.762	4.783	2.5	6.523	3.914	10.437	3.479	3.696	5.218	3.914	4.022	7.175	5.001	6.197	1.631	2.935	0.574	0.435	0.367	0.249	0.617	0.355	0.34	0.221	0.04	0.218	0.253	0.15	0.346	0.197	0.26	0.097	0.13	0.111	0.245	0.019	0.134	-0.05	-0.01	-0.164	0.22	0.181	-0.088	0.076	0.053
7	5.639	2.932	3.609	4.962	6.992	5.526	2.03	5.526	5.075	9.135	2.932	3.835	5.188	3.496	3.271	8.12	4.962	6.428	1.804	3.496	0.507	0.317	0.186	0.066	0.243	0.086	0.343	0.188	0.339	0.393	0.336	0.257	0.062	-0.227	0.246	0.184	0.144	0.001	0.317	0.169	0.014	-0.018	-0.026	-0.16	0.18	0.251	0.188	0.165	0.041
7	5.608	3.028	3.701	4.486	6.729	5.383	2.243	6.281	4.935	9.084	3.365	4.038	5.271	3.701	2.916	7.626	5.159	6.056	1.794	3.477	0.625	0.494	0.348	0.192	0.423	0.223	0.288	0.136	0.301	0.338	0.43	0.283	0.21	-0.061	0.275	0.172	0.178	0.021	0.196	-0.038	0.107	0.023	-0.07	-0.198	0.148	0.206	0.043	0.028	0.045
7	5.022	3.348	4.352	4.464	7.923	4.018	2.902	6.919	5.468	9.486	2.678	5.245	3.906	3.125	2.455	6.584	5.692	6.026	1.451	3.906	0.519	0.35	0.233	0.15	0.421	0.199	0.267	0.122	0.037	-0.089	0.365	0.151	0.412	0.138	0.053	0.031	0.38	0.208	0.156	0.037	0.083	-0.032	0.099	-0.08	0.295	0.088	0.02	-0.043	0.073
7	6.288	3.528	3.374	3.067	6.748	5.368	3.221	4.601	3.834	11.503	1.994	2.454	5.368	4.294	3.834	7.669	5.828	7.515	1.074	1.227	0.694	0.444	0.409	0.049	0.333	0.035	0.171	0.025	-0.068	-0.167	0.664	0.307	0.411	0.103	0.646	0.433	0.653	0.212	0.352	0.171	0.11	0.013	0.107	-0.062	0.272	0.033	0.293	0.136	0.229
7	5.476	4.955	3.129	2.347	8.345	4.433	0.782	6.78	4.433	10.17	2.608	2.347	4.433	2.608	2.869	8.084	4.433	7.302	0.782	2.086	0.996	0.456	0.504	0.154	0.601	0.309	0.466	0.255	0.426	0.03	0.878	0.615	0.642	0.215	0.776	0.516	0.675	0.331	0.242	-0.095	0.173	-0.244	0.445	0.168	0.415	0.03	0.295	0.01	0.159
7	5.24	3.743	2.246	4.491	5.489	4.99	1.248	7.735	3.992	12.725	2.994	2.745	2.495	2.994	2.745	8.234	5.24	6.737	1.248	3.743	0.879	0.369	0.607	0.246	0.353	-0.013	0.521	0.2	0.541	0.102	0.58	0.16	0.583	0.284	0.287	0.101	0.824	0.51	0.399	-0.019	0.538	0.244	0.301	-0.043	0.184	0.103	0.216	0.341	-0.006
7	4.565	4.565	4.13	4.782	6.956	5.651	0.435	7.608	4.565	9.999	1.304	3.478	4.13	1.956	3.913	7.173	5.651	8.477	1.087	2.608	0.79	0.357	0.478	0.266	0.651	0.361	0.627	0.18	0.268	0.053	0.455	0.231	0.298	0.16	0.168	-0.142	0.626	0.248	0.182	-0.078	0.227	0.041	0.272	0.168	0.087	0.086	0.119	0.141	0.203
7	3.426	2.763	3.426	5.416	6.41	4.863	2.431	6.521	4.531	11.384	2.874	4.863	3.758	3.205	3.316	8.068	6.852	5.416	0.995	3.316	0.312	0.285	0.145	0.079	0.483	0.264	0.396	0.302	-0.015	-0.051	0.013	0.253	0.397	0.132	0.072	0.159	0.341	0.207	0.36	0.152	0.007	-0.101	-0.075	-0.152	0.376	0.536	0.197	0.239	0.055
7	4.678	3.23	3.564	5.012	5.903	5.124	2.45	5.903	4.901	10.025	2.673	4.121	5.235	3.342	3.898	9.134	4.901	6.794	1.782	3.119	0.653	0.463	0.347	0.177	0.516	0.215	0.399	0.197	0.083	0.119	0.254	0.18	0.505	0.191	0.078	0.044	0.115	0.037	0.177	-0.105	-0.16	-0.177	-0.068	-0.176	0.183	0.254	0.096	0.116	-0.052
7	4.593	2.913	3.921	4.929	6.273	5.153	2.913	6.161	4.481	11.65	2.913	3.809	4.929	2.689	4.145	9.522	4.593	6.273	2.016	2.689	0.303	0.341	0.211	0.055	0.528	0.244	0.167	-0.048	0.025	0.058	0.053	0.151	0.348	0.011	0.039	-0.006	0.106	-0.028	0.139	-0.15	-0.051	-0.112	0.033	-0.125	0.222	0.279	0.261	0.142	0
7	4.792	2.786	3.455	5.126	6.018	5.126	2.563	6.241	4.681	11.701	2.675	4.235	5.238	3.232	3.789	8.581	4.346	6.686	1.783	2.897	0.267	0.32	0.227	0.082	0.473	0.207	0.435	0.132	-0.027	0.085	0.239	0.284	0.382	0.055	0.207	0.129	-0.017	-0.052	0.157	-0.183	-0.086	-0.119	-0.058	-0.128	0.067	0.123	0.185	0.116	-0.101
7	5.168	2.953	3.814	4.43	5.66	4.061	2.215	6.768	5.168	10.213	3.322	5.168	5.168	3.322	2.83	9.105	5.414	5.537	1.846	3.814	0.568	0.449	0.25	0.084	0.505	0.315	0.306	0.055	0.031	0.07	0.288	0.232	0.169	-0.003	-0.189	-0.221	0.129	-0.029	0.304	0.044	-0.046	-0.203	0.05	-0.054	0.226	0.19	0.128	-0.075	-0.048
7	4.799	2.953	3.199	4.43	5.907	4.43	1.6	7.014	5.784	10.214	3.076	4.922	5.537	3.569	3.076	8.737	5.661	5.414	1.846	3.815	0.551	0.444	0.195	-0.016	0.431	0.293	0.302	0.062	0.049	0.139	0.401	0.391	0.197	-0.054	-0.124	-0.184	0.069	-0.076	0.199	0.078	-0.105	-0.22	0.007	-0.086	0.322	0.331	0.058	-0.047	0.096
7	4.241	3.045	4.241	5.22	6.09	5.22	2.392	6.634	4.35	9.896	2.827	2.827	5.22	4.241	3.589	8.7	4.894	6.525	1.74	2.936	0.577	0.438	0.226	0.074	0.509	0.279	0.277	0.025	0.141	0.224	0.238	0.156	0.422	0.078	0.272	0.171	0.126	0.127	0.264	-0.011	-0.032	-0.103	-0.085	-0.151	0.197	0.291	0.174	0.187	-0.019
7	4.558	2.922	3.74	4.674	6.661	4.207	1.87	7.362	4.558	8.648	1.87	3.389	5.025	3.506	3.973	8.881	5.492	6.778	1.87	3.272	0.593	0.46	0.44	0.395	0.268	0.142	0.465	0.298	0.341	0.35	0.505	0.39	0.206	0.042	0.255	0.082	0.235	0.111	0.22	0.035	0.061	-0.006	0.171	0.008	0.284	0.081	0.147	0.042	-0.068
7	5.058	3.299	3.849	4.069	6.598	4.838	2.529	7.038	4.838	11.106	2.639	3.299	5.058	3.959	2.969	8.357	4.618	5.608	1.759	2.529	0.614	0.256	0.325	0.233	0.383	0.167	0.251	0.092	0.118	0.194	0.117	0.066	0.551	0.277	0.253	0.09	0.035	0.06	0.299	0.073	0.199	0.021	0.087	-0.089	0.33	0.248	0.184	0.137	0.107
7	4.811	3.666	3.322	4.467	7.56	4.124	1.947	7.789	4.926	9.393	2.864	6.071	3.551	3.895	4.124	6.758	6.415	6.415	1.604	3.666	0.477	0.226	0.315	0.264	0.12	-0.038	0.071	-0.111	0.12	0.047	0.199	0.109	0.263	0.087	0.256	0.061	0.367	0.086	0.199	0.033	-0.188	-0.266	-0.203	-0.168	0.109	0.046	0.138	0.117	0.059
7	5.75	2.99	4.6	5.06	6.325	5.29	1.955	4.945	4.14	9.545	2.645	3.105	5.06	3.795	4.37	7.705	6.095	7.36	1.725	3.105	0.336	0.467	0.184	0.136	0.516	0.366	0.27	0.126	-0.02	0.107	0.349	0.312	0.157	-0.064	0.264	0.015	0.466	0.371	0.347	0.117	0.08	0.143	-0.135	-0.285	0.173	0.14	0.031	-0.001	-0.037
7	5.312	2.887	3.349	4.619	5.774	5.312	2.31	5.889	4.273	10.624	2.541	3.926	4.85	4.273	3.695	7.853	5.081	6.236	1.732	2.656	0.479	0.422	0.258	0.088	0.427	0.192	0.375	0.105	0.092	0.203	0.467	0.27	0.463	0.15	0.062	0.038	0.395	0.197	0.249	-0.051	0.033	-0.046	0.127	-0.125	0.278	0.297	0.132	0.196	-0.13
7	4.674	3.339	2.671	4.674	5.842	4.507	3.172	7.178	4.674	11.184	2.337	4.507	5.342	2.337	2.504	6.844	6.51	5.509	1.335	2.337	0.823	0.448	0.395	0.334	0.588	0.252	0.294	0.235	-0.008	-0.024	0.456	0.328	0.666	0.296	0.382	0.315	0.738	0.295	0.613	0.331	0.03	-0.232	0.29	0.124	0.324	-0.006	-0.137	-0.006	-0.16
7	4.635	3.731	4.409	4.183	7.236	4.409	2.148	7.688	4.522	9.384	2.94	5.201	3.166	3.957	3.053	7.349	5.992	7.123	1.696	3.166	0.41	0.125	0.463	0.274	0.221	0.117	0.166	0.169	0.053	0.005	0.135	0.042	0.277	0.157	0.255	0.106	0.338	0.166	0.152	-0.082	-0.045	-0.231	-0.101	-0.163	0.17	0.024	0.186	0.056	0.097
7	5.503	2.871	3.23	4.666	6.101	5.503	2.512	5.862	3.11	9.69	2.752	4.307	5.503	3.35	4.426	7.656	5.383	7.656	2.034	2.512	0.361	0.305	0.552	0.154	0.385	0.184	0.398	0.111	0.174	0.223	0.366	0.247	0.42	0.018	0.35	0.024	0.288	0.249	0.343	0.073	-0.034	-0.102	-0.005	-0.375	0.231	0.143	0.137	0.068	0.191
7	4.566	2.968	4.451	5.022	6.049	5.136	2.169	6.278	3.652	9.702	2.739	4.337	5.136	3.767	3.538	8.561	5.479	6.848	1.94	3.196	0.375	0.281	0.58	0.327	0.52	0.301	0.285	0.196	0.038	0.168	0.381	0.277	0.365	0.054	0.444	0.177	0.314	0.153	0.31	0.001	0.023	-0.061	-0.153	-0.359	0.182	0.159	0.059	0.021	0.186
7	5.177	3.082	3.452	4.931	6.04	5.794	1.972	5.794	3.821	9.985	3.082	4.191	5.301	2.959	4.068	8.259	5.424	7.396	2.096	2.959	0.195	0.332	0.533	0.3	0.208	0.189	0.384	0.163	0.126	0.272	0.439	0.26	0.325	0.073	0.499	0.137	0.194	0.128	0.35	0.05	-0.042	-0.113	-0.076	-0.403	-0.065	-0.005	0.064	-0.028	0.15
7	4.911	3.102	3.102	4.652	6.72	5.04	2.068	6.332	4.782	8.271	3.748	3.102	4.135	3.102	3.489	8.529	5.299	7.366	1.939	3.619	0.581	0.414	0.333	0.364	0.456	0.363	0.329	0.265	0.314	0.359	0.486	0.355	0.357	0.147	0.27	0.081	0.373	0.309	0.323	-0.036	0.236	0.199	0.109	-0.115	0.219	0.075	0.084	0.132	0.021
7	4.804	3.24	3.575	4.357	6.256	5.809	1.899	6.033	4.134	10.725	2.346	3.575	4.916	3.91	4.245	9.273	5.139	7.15	1.676	2.57	0.375	0.248	0.122	-0.012	0.635	0.359	0.506	0.202	0.068	0.113	0.144	0.151	0.262	-0.008	0.312	0.209	0.025	0.01	0.286	-0.004	0.041	-0.16	-0.092	-0.224	0.248	0.327	0.052	0.086	0.144
7	5.074	3.346	3.023	4.426	5.505	5.289	1.727	5.505	4.642	12.306	2.483	3.778	4.534	3.023	3.778	8.42	5.937	6.909	1.619	3.346	0.528	0.282	0.503	0.359	0.391	0.255	0.385	0.224	0.101	0.258	0.412	0.259	0.285	0.012	0.266	0.133	0.205	-0.021	0.41	0.098	-0.061	-0.072	-0.069	-0.115	0.213	0.221	0.245	0.18	0.029
7	4.069	3.52	3.74	4.509	6.819	4.509	2.86	6.379	4.399	11.658	2.86	4.179	3.52	2.86	2.75	7.369	6.709	5.719	0.88	4.179	0.451	0.449	0.094	0.117	0.422	0.207	0.434	0.414	-0.047	-0.013	0.185	0.133	0.366	0.17	0.084	0.138	0.343	0.196	0.448	0.085	0.09	-0.044	-0.093	-0.11	0.324	0.414	0.225	0.244	0.154
7	7.3	3.042	2.738	4.563	7.148	5.627	1.521	6.083	3.65	8.973	2.433	4.258	5.019	2.738	4.715	8.365	5.323	8.213	1.673	2.89	0.387	0.203	0.272	-0.072	0.493	0.378	0.339	0.207	0.134	0.155	0.121	0.174	0.251	-0.158	0.046	-0.047	0.369	0.123	0.559	0.268	-0.215	-0.422	-0.061	-0.249	0.153	0.103	0.014	-0.095	0.016
7	5.31	3.429	4.093	3.982	7.19	3.761	2.655	6.748	5.31	10.177	3.208	5.088	4.203	3.097	2.655	7.522	4.757	5.863	1.438	3.761	0.63	0.372	0.192	0.097	0.354	0.113	0.224	0.002	0.214	-0.025	0.136	0.07	0.237	0.036	0.08	-0.013	0.331	0.148	0.288	0.176	0.013	-0.142	0.203	-0.017	0.402	0.22	0.171	0.184	0.146
7	4.601	3.067	3.893	3.893	7.196	3.775	3.067	7.314	5.191	9.674	3.421	5.663	4.601	2.713	3.303	6.96	5.073	6.135	1.534	3.775	0.702	0.493	0.136	0.173	0.289	0.161	0.165	0.004	0.18	-0.035	0.092	0.057	0.247	-0.031	0.154	-0.036	0.328	0.196	0.189	0.107	-0.113	-0.221	0.251	0.063	0.298	0.113	0.052	0.054	0.101
7	4.74	3.081	3.91	3.792	7.228	3.91	3.081	7.347	5.095	9.716	3.436	5.688	4.503	2.725	3.318	6.873	5.095	6.162	1.54	3.792	0.681	0.46	0.129	0.149	0.283	0.155	0.145	-0.019	0.196	-0.05	0.1	0.064	0.239	-0.025	0.158	-0.034	0.283	0.164	0.201	0.083	-0.077	-0.189	0.189	0.037	0.285	0.101	0.095	0.095	0.07
7	5.215	3.329	4.327	3.883	7.101	3.661	2.774	6.768	5.437	10.208	3.218	4.993	4.216	3.218	2.552	7.545	4.771	5.881	1.442	3.994	0.665	0.369	0.147	0.056	0.41	0.156	0.243	0.035	0.182	-0.059	0.166	0.144	0.228	0.001	0.038	-0.049	0.296	0.124	0.268	0.153	-0.002	-0.175	0.231	0.017	0.454	0.264	0.134	0.146	0.091
7	5.345	3.34	4.343	4.231	7.238	3.674	2.672	6.792	5.456	10.244	3.229	5.011	4.12	3.006	2.672	7.683	4.677	5.679	1.448	4.008	0.627	0.369	0.145	0.015	0.382	0.151	0.215	-0.012	0.189	-0.065	0.126	0.074	0.196	0.006	0.046	-0.034	0.317	0.169	0.249	0.14	0	-0.174	0.249	0.048	0.367	0.176	0.141	0.153	0.11
7	5.34	3.337	4.227	3.671	7.787	3.782	2.781	6.897	5.229	9.567	3.449	5.674	4.45	2.892	2.781	7.009	5.117	5.34	1.557	3.894	0.722	0.489	0.184	0.134	0.395	0.2	0.258	0.009	0.218	-0.001	0.111	0.051	0.242	-0.029	0.002	-0.066	0.349	0.156	0.215	0.147	-0.024	-0.218	0.221	0.038	0.384	0.09	0.143	0.071	0.115
7	5.018	3.457	4.126	3.568	7.471	4.126	2.676	6.802	5.241	9.813	3.568	5.352	4.349	3.122	2.899	6.914	5.575	5.687	1.45	3.791	0.7	0.425	0.267	0.233	0.32	0.155	0.169	-0.042	0.15	-0.096	0.126	0.047	0.217	-0.068	0.086	0.029	0.278	0.129	0.238	0.108	-0.033	-0.121	0.237	0.046	0.373	0.176	0.038	0.034	-0.007
7	5.018	3.457	4.126	3.568	7.471	4.126	2.676	6.802	5.241	9.813	3.568	5.352	4.349	3.122	2.899	6.914	5.575	5.687	1.45	3.791	0.7	0.425	0.267	0.233	0.32	0.155	0.169	-0.042	0.15	-0.096	0.126	0.047	0.217	-0.068	0.086	0.029	0.278	0.129	0.238	0.108	-0.033	-0.121	0.237	0.046	0.373	0.176	0.038	0.034	-0.007
7	4.642	3.214	4.166	3.452	7.498	4.166	2.857	7.141	5.356	9.998	3.452	5.237	4.404	2.857	3.095	7.141	5.713	5.832	1.547	3.69	0.696	0.444	0.262	0.246	0.259	0.142	0.128	-0.055	0.107	-0.117	0.077	0.038	0.184	-0.118	0.021	-0.033	0.203	0.089	0.222	0.093	-0.028	-0.117	0.208	0.046	0.332	0.174	-0.013	0.021	-0.037
7	5.354	3.346	3.904	3.792	7.584	3.904	2.9	7.027	5.019	9.815	3.681	5.8	4.35	3.011	3.011	7.138	4.796	5.242	1.45	3.904	0.698	0.459	0.152	0.117	0.329	0.175	0.217	-0.005	0.183	-0.014	0.142	0.021	0.218	-0.008	0.032	-0.045	0.299	0.137	0.193	0.102	-0.053	-0.207	0.238	0.047	0.387	0.118	0.088	0.036	0.065
7	5.351	3.344	3.79	3.79	7.469	3.902	2.898	7.023	5.017	9.922	3.679	5.908	4.348	3.01	3.01	7.135	4.794	5.24	1.449	3.902	0.696	0.44	0.151	0.13	0.332	0.175	0.217	0.004	0.183	-0.005	0.14	0.026	0.217	-0.006	0.032	-0.041	0.298	0.127	0.194	0.102	-0.052	-0.192	0.238	0.052	0.386	0.114	0.087	0.032	0.067
7	4.946	3.298	4.067	4.067	7.035	3.847	2.858	6.485	4.727	10.223	3.517	5.386	4.177	2.968	2.858	6.925	5.276	5.606	1.429	3.957	0.685	0.404	0.211	0.137	0.404	0.137	0.282	0.084	0.24	0.004	0.14	0.095	0.245	0.007	0.065	-0.014	0.364	0.22	0.288	0.116	0.026	-0.141	0.176	-0.043	0.333	0.187	0.192	0.088	0.095
7	5.228	3.337	3.893	3.782	7.564	3.782	2.892	6.896	5.228	9.788	3.782	5.673	4.338	3.003	3.114	7.119	4.783	5.45	1.446	4.004	0.698	0.471	0.136	0.11	0.323	0.155	0.206	-0.016	0.143	-0.042	0.127	0.027	0.276	0.013	0.004	-0.066	0.318	0.155	0.168	0.079	-0.06	-0.212	0.231	0.038	0.421	0.139	0.136	0.051	0.06
7	5.015	3.344	4.012	3.567	7.356	4.124	2.786	6.799	5.238	10.031	3.455	5.461	4.458	3.009	2.898	6.91	5.573	5.684	1.449	3.789	0.738	0.451	0.248	0.21	0.313	0.133	0.183	-0.023	0.143	-0.056	0.122	0.039	0.209	-0.082	0.083	0.019	0.272	0.123	0.265	0.115	-0.033	-0.13	0.232	0.053	0.367	0.18	0.051	0.02	0.002
7	4.934	2.851	3.508	3.728	6.907	4.276	3.399	8.223	4.495	9.648	2.631	4.934	4.495	3.618	2.522	7.126	5.592	6.03	1.864	4.057	0.382	0.214	0.177	0.095	0.482	0.219	0.313	0.076	0.128	0.078	0.231	0.149	0.291	0.131	0.223	0.161	0.525	0.324	0.244	-0.129	0.011	-0.145	0.136	-0.091	0.317	0.172	0.041	0.074	0.113
7	3.572	2.923	7.144	4.871	6.495	4.546	3.897	7.144	3.897	11.041	4.546	4.546	3.897	3.572	4.871	8.118	5.845	3.572	2.923	3.572	0.207	0.361	0.438	0.471	0.059	0.143	0.141	0.135	-0.173	-0.193	-0.101	-0.274	0.365	0.042	-0.153	-0.468	-0.066	-0.23	0.136	-0.048	-0.05	0.147	-0.333	-0.486	0.049	0.306	0.071	0.084	-0.463
7	4.532	3.101	4.651	3.578	6.44	4.651	3.22	6.559	5.009	10.733	3.816	4.413	3.578	3.697	3.339	6.798	6.44	6.44	1.789	3.578	0.447	0.294	0.463	0.443	0.398	0.219	0.173	0.031	-0.023	-0.101	0.27	-0.021	0.493	0.179	0.312	0.042	0.306	0.141	0.134	-0.064	-0.093	-0.118	-0.077	-0.303	-0.018	-0.065	0.087	-0.024	-0.035
7	4.506	3.129	4.756	3.63	6.634	5.257	3.379	6.258	4.881	10.764	3.88	4.381	3.505	3.755	3.379	6.634	6.759	6.008	1.877	3.505	0.42	0.271	0.442	0.448	0.426	0.281	0.214	0.083	0.008	-0.03	0.279	-0.016	0.438	0.167	0.207	-0.028	0.258	0.075	0.101	-0.152	-0.131	-0.132	-0.09	-0.283	-0.007	-0.038	0.066	-0.014	-0.075
7	4.834	3.788	4.834	3.788	6.662	4.834	3.397	6.14	4.703	10.451	3.527	4.311	3.266	3.658	3.397	6.793	7.054	6.009	1.698	3.397	0.453	0.334	0.326	0.385	0.447	0.308	0.317	0.232	0.084	0.022	0.237	0.011	0.473	0.151	0.172	-0.036	0.275	0.059	0.149	-0.153	-0.045	-0.087	-0.022	-0.161	0.049	-0.018	0.071	0.071	-0.233
7	4.906	3.233	3.568	4.014	7.358	4.125	2.676	6.69	5.909	9.254	3.345	5.575	4.237	3.345	2.787	7.024	4.794	6.355	1.449	3.568	0.619	0.406	0.096	0.097	0.372	0.199	0.236	0.026	0.192	-0.035	0.11	-0.006	0.279	0.091	0.015	-0.099	0.36	0.213	0.177	0.081	-0.017	-0.133	0.269	0.077	0.379	0.153	0.151	0.096	0.196
7	5.199	3.509	4.159	4.029	6.889	3.769	2.859	6.629	5.329	9.748	3.119	4.679	3.899	3.509	2.34	8.318	4.289	6.369	1.56	3.769	0.627	0.326	0.127	0.078	0.416	0.153	0.189	0.008	0.177	-0.012	0.128	0.104	0.279	0.038	0.147	0.062	0.397	0.231	0.345	0.228	0.063	-0.208	0.237	-0.052	0.33	0.145	0.042	0.089	0.168
7	5.104	3.328	3.994	3.772	7.101	3.883	2.774	6.99	4.882	9.652	3.439	5.769	4.438	3.106	3.106	6.657	5.104	6.102	1.442	3.883	0.666	0.402	0.137	0.136	0.336	0.161	0.19	-0.004	0.25	-0.026	0.146	0.072	0.291	0.042	0.202	0.029	0.335	0.174	0.224	0.101	-0.07	-0.179	0.234	0.045	0.35	0.137	0.167	0.12	0.072
7	5.175	3.083	3.854	3.964	7.817	4.184	2.642	7.267	5.945	9.028	3.193	5.285	4.294	3.303	2.753	7.267	4.734	5.835	1.541	3.633	0.553	0.287	0.184	0.13	0.427	0.236	0.297	0.08	0.164	-0.063	0.091	0.014	0.249	0.085	-0.05	-0.148	0.442	0.202	0.21	0.139	-0.06	-0.216	0.26	0.115	0.322	0.082	0.097	0.059	0.145
7	5.163	3.186	3.845	3.955	8.019	4.064	2.527	7.14	6.042	8.898	3.186	5.163	4.174	3.295	2.746	7.36	4.724	5.932	1.538	3.625	0.56	0.287	0.201	0.145	0.44	0.244	0.299	0.075	0.172	-0.061	0.117	0.013	0.25	0.074	-0.048	-0.146	0.456	0.204	0.205	0.124	-0.059	-0.22	0.269	0.136	0.333	0.097	0.099	0.059	0.156
7	5.279	3.19	3.959	3.959	7.809	4.069	2.64	7.039	6.269	9.019	3.19	5.059	4.289	3.19	2.64	7.149	4.729	5.939	1.54	3.739	0.554	0.325	0.154	0.122	0.434	0.236	0.294	0.066	0.158	-0.043	0.118	0.01	0.269	0.089	-0.041	-0.161	0.441	0.211	0.181	0.127	-0.046	-0.201	0.269	0.141	0.337	0.124	0.102	0.048	0.145
7	4.931	3.287	3.506	4.492	7.56	3.616	2.849	7.232	6.245	9.094	3.068	5.04	4.054	3.178	2.301	7.451	5.04	6.026	1.534	3.835	0.536	0.345	0.13	0.1	0.405	0.243	0.289	0.054	0.196	0.009	0.163	0.07	0.28	0.126	-0.019	-0.177	0.417	0.218	0.165	0.055	0.008	-0.184	0.258	0.073	0.371	0.126	0.18	0.182	0.151
7	5.175	3.193	3.743	4.074	7.707	4.074	2.642	7.156	6.055	9.028	3.083	5.175	4.294	3.303	2.642	7.267	4.844	6.055	1.541	3.743	0.521	0.314	0.152	0.126	0.385	0.176	0.286	0.053	0.177	-0.048	0.127	0.018	0.282	0.101	-0.032	-0.139	0.448	0.232	0.201	0.118	-0.085	-0.238	0.261	0.14	0.343	0.111	0.061	0.039	0.141
7	5.197	3.317	3.87	3.87	7.298	3.87	2.875	7.076	4.976	9.509	3.428	5.639	4.423	3.096	2.875	6.745	4.865	5.971	1.437	3.87	0.691	0.408	0.188	0.161	0.395	0.195	0.251	0.029	0.206	-0.028	0.23	0.109	0.291	0.052	0.158	0.04	0.34	0.17	0.249	0.12	-0.032	-0.179	0.23	0.031	0.346	0.14	0.211	0.157	0.083
7	5.084	3.697	3.081	4.467	6.47	4.313	3.697	8.319	5.084	8.319	3.389	4.775	3.081	2.465	3.543	7.856	5.238	5.854	1.386	3.697	0.508	0.297	0.368	0.138	0.472	0.291	0.334	0.164	0.173	0.036	0.135	0.129	0.466	0.303	0.371	0.268	0.488	0.38	0.289	0.159	0.075	-0.264	0.133	-0.153	-0.078	-0.221	-0.168	-0.234	0.307
7	4.925	3.283	3.612	4.159	7.551	4.049	2.736	6.785	5.691	9.521	3.174	5.581	4.268	3.174	2.736	7.332	4.706	6.019	1.423	3.502	0.579	0.413	0.083	0.071	0.391	0.166	0.255	0.019	0.179	-0.045	0.148	0.056	0.246	0.084	-0.003	-0.138	0.405	0.259	0.183	0.075	-0.011	-0.147	0.319	0.065	0.348	0.197	0.168	0.143	0.208
7	5.169	3.524	3.994	4.229	7.754	3.877	2.937	6.344	5.639	9.516	3.054	5.404	4.347	3.054	2.35	6.579	5.404	6.226	1.645	3.994	0.574	0.318	0.113	0.114	0.382	0.221	0.277	0.071	0.145	-0.05	-0.003	-0.13	0.21	0.038	-0.025	-0.163	0.446	0.197	0.204	0.094	-0.084	-0.239	0.138	0.047	0.275	0.072	0.128	0.097	0.23
7	4.734	3.193	3.523	4.073	7.816	4.073	2.642	6.495	5.725	9.688	3.193	5.725	4.294	3.523	2.642	7.706	4.844	5.835	1.541	3.523	0.541	0.391	0.112	0.112	0.407	0.171	0.24	0.014	0.175	-0.038	0.109	-0.009	0.243	0.055	-0.03	-0.128	0.434	0.3	0.185	0.069	-0.029	-0.135	0.277	0.057	0.343	0.168	0.109	0.095	0.131
7	5.211	3.326	3.77	4.213	7.65	3.992	2.772	6.763	5.766	9.424	3.105	5.211	4.324	2.994	2.328	6.874	5.211	6.098	1.552	3.881	0.611	0.352	0.142	0.112	0.429	0.208	0.319	0.056	0.185	-0.033	0.02	-0.096	0.288	0.057	0.075	-0.079	0.412	0.214	0.194	0.084	-0.014	-0.194	0.129	-0.009	0.24	0.019	0.149	0.08	0.179
7	5.034	3.244	3.58	4.027	7.495	3.803	2.573	6.6	4.586	9.284	2.908	6.04	4.251	3.356	2.685	6.488	5.257	6.152	1.454	4.586	0.582	0.387	0.397	0.311	0.408	0.209	0.425	0.202	0.214	-0.034	0.264	0.162	0.378	0.044	0.06	0.036	0.42	0.269	0.248	0.088	0.097	-0.02	0.31	0.104	0.089	-0.143	-0.136	-0.099	0.161
7	5.502	2.971	3.412	3.962	7.043	4.182	3.412	7.593	3.632	10.235	2.641	4.952	4.622	3.522	2.201	7.043	5.502	5.833	1.761	3.852	0.413	0.208	0.379	0.257	0.427	0.217	0.479	0.216	0.203	0.083	0.312	0.152	0.38	0.186	0.247	0.088	0.636	0.329	0.258	-0.095	0.116	-0.051	0.121	-0.186	0.252	0.132	0.038	0.058	-0.006
7	5.194	3.03	3.138	4.22	6.385	4.653	3.246	7.575	4.112	9.956	2.597	5.194	4.545	3.896	2.814	6.493	5.194	5.627	1.84	3.896	0.556	0.351	0.395	0.296	0.493	0.344	0.413	0.152	0.188	0.065	0.231	0.142	0.143	0.038	0.355	0.167	0.491	0.242	0.172	-0.162	0.029	-0.113	0.203	0.004	0.311	0.162	0.157	0.094	0.111
7	5.533	3.363	3.689	3.146	6.618	4.448	2.929	6.944	5.099	9.982	3.038	3.797	4.774	2.712	2.712	7.486	5.099	7.052	1.627	2.821	0.285	0.01	0.48	0.264	0.483	0.288	0.215	0.184	-0.066	-0.197	0.192	0.186	0.547	0.047	0.204	0.132	0.579	0.232	0.311	0.182	0.072	-0.136	0.101	0.096	0.305	0.045	0.244	0.149	0.142
7	5.225	3.862	4.089	4.089	7.723	4.543	2.839	6.701	4.316	9.2	3.067	5.338	3.635	3.635	3.748	6.474	6.701	6.36	1.59	3.294	0.493	0.268	0.48	0.392	0.187	0.037	0.148	0.076	0.107	0.034	0.2	0.089	0.248	0.096	0.304	0.036	0.338	0.153	0.051	-0.015	-0.062	-0.249	-0.269	-0.41	0.307	0.134	0.172	0.098	0.142
7	4.948	4.027	4.718	4.142	7.594	4.142	2.531	7.364	4.833	9.895	2.646	5.178	2.992	4.487	3.337	6.443	6.674	6.098	1.611	3.107	0.422	0.208	0.404	0.375	0.231	0.09	0.228	0.148	0.052	0.024	0.011	0.098	0.37	0.117	0.248	0.084	0.375	0.16	0.107	-0.046	-0.165	-0.232	-0.107	-0.229	0.072	0.031	0.108	0.122	-0.132
7	4.828	3.678	4.943	4.023	7.242	4.023	2.529	8.276	5.173	10.23	2.414	4.483	3.563	4.483	2.644	6.437	6.552	6.207	1.609	3.448	0.48	0.28	0.356	0.325	0.226	0.171	0.308	0.195	0.175	0.099	0.078	0.007	0.461	0.174	0.241	0.04	0.412	0.237	0.108	-0.058	-0.294	-0.44	0.005	-0.107	0.106	0.043	0.243	0.031	-0.037
7	5.085	3.583	4.392	4.161	7.512	3.929	2.311	7.743	4.97	10.055	2.427	4.97	3.467	4.507	3.236	6.241	7.281	6.356	1.618	3.352	0.347	0.187	0.425	0.415	0.249	0.153	0.241	0.187	0.133	0.058	0.049	-0.012	0.433	0.176	0.27	0.089	0.309	0.226	0.101	-0.121	-0.193	-0.244	-0.03	-0.167	0.033	-0.001	0.047	-0.036	-0.036
7	6.597	4.123	1.924	1.924	6.048	2.474	2.749	8.247	3.849	11.271	2.474	3.574	3.574	2.749	2.749	7.697	5.498	7.422	1.1	2.199	1.004	0.541	0.751	0.413	0.691	0.399	0.289	0.039	0.221	0.008	0.713	0.394	0.558	0.299	0.744	0.488	1.055	0.675	0.575	0.152	0.053	-0.228	0.407	0.126	0.236	-0.061	0.126	0.064	0.261
7	5.222	3.046	3.155	4.352	6.745	3.808	3.155	7.18	3.481	10.227	2.72	5.222	4.678	4.134	2.393	7.289	5.331	5.766	1.85	4.134	0.501	0.256	0.329	0.162	0.448	0.254	0.285	0.137	0.175	0.157	0.408	0.275	0.387	0.117	0.306	0.252	0.447	0.294	0.243	0.072	-0.01	-0.034	0.078	-0.175	0.111	-0.018	-0.036	0.043	0.175
7	5.48	3.179	3.398	4.275	6.138	3.836	3.179	7.234	3.946	10.632	2.631	5.042	4.384	4.275	1.973	7.015	5.261	6.467	1.863	3.946	0.478	0.268	0.362	0.153	0.377	0.157	0.343	0.158	0.225	0.185	0.467	0.252	0.537	0.226	0.234	0.187	0.372	0.229	0.215	0.021	-0.017	-0.045	0.153	-0.102	0.12	0.023	0.039	0.066	0.09
7	5.382	2.856	3.625	4.064	6.591	4.174	3.076	7.03	3.735	10.215	2.636	4.943	4.723	4.394	2.197	7.03	5.272	6.371	1.867	4.174	0.49	0.272	0.316	0.155	0.391	0.193	0.374	0.14	0.205	0.133	0.484	0.259	0.443	0.203	0.231	0.191	0.383	0.241	0.216	-0.001	0.047	-0.04	0.119	-0.142	0.134	0.062	0.031	0.068	0.079
7	5.333	2.888	3.666	4.111	6.555	4.111	3.111	7.221	3.777	9.999	2.666	4.999	4.555	4.555	2.333	7.11	5.333	6.443	1.778	4.333	0.443	0.242	0.287	0.141	0.369	0.184	0.353	0.131	0.124	0.093	0.488	0.277	0.45	0.19	0.182	0.171	0.393	0.278	0.182	-0.04	0.004	-0.073	0.116	-0.139	0.17	0.068	-0.008	0.034	-0.001
7	4.862	2.943	4.478	3.582	6.525	4.734	2.175	7.676	5.885	9.34	2.815	4.862	5.373	3.838	3.198	7.804	6.269	7.165	1.791	3.326	0.626	0.504	0.158	-0.044	0.395	0.286	0.216	0.227	0.243	0.163	0.39	0.274	0.043	-0.211	0.169	0.053	0.396	0.088	0.01	-0.108	-0.141	-0.129	0.071	-0.182	-0.07	-0.208	-0.054	-0.063	-0.124
7	5.349	2.929	4.585	3.821	6.75	4.84	2.165	6.113	5.222	9.17	2.802	4.967	5.222	3.693	3.566	7.769	6.113	7.896	1.91	3.311	0.761	0.577	0.134	-0.008	0.29	0.217	0.034	0.076	0.246	0.147	0.342	0.275	0.234	-0.118	0.362	0.14	0.28	0.036	-0.082	-0.127	-0.159	-0.153	0.202	-0.139	0.077	-0.137	-0.02	-0.003	-0.135
7	5.361	3.063	4.34	4.212	6.382	4.467	2.17	6.892	5.744	9.573	2.68	4.467	5.488	3.319	3.829	8.296	5.616	7.148	1.787	3.063	0.672	0.548	0.171	-0.003	0.334	0.274	0.191	0.277	0.191	0.114	0.263	0.251	0.183	-0.16	0.337	0.141	0.382	0.102	-0.051	-0.117	-0.152	-0.224	0.015	-0.229	-0.062	-0.131	-0.021	0.02	-0.045
7	5.349	2.929	4.585	3.948	6.495	4.33	2.293	6.495	5.477	9.807	2.802	4.84	5.349	3.184	3.821	8.278	5.986	7.132	1.783	3.311	0.728	0.572	0.096	-0.059	0.256	0.151	0.341	0.285	0.167	0.101	0.455	0.338	0.122	-0.19	0.295	0.064	0.265	0.031	-0.048	-0.094	-0.23	-0.305	0.106	-0.174	0.054	-0.077	-0.042	0.036	0.028
7	4.583	3.015	4.463	3.98	7.358	4.825	2.654	7.358	5.428	10.011	3.498	5.066	4.101	3.136	3.739	6.272	5.548	7.237	1.447	3.86	0.546	0.235	0.499	0.302	0.147	0.068	0.003	-0.002	-0.014	-0.117	0.034	-0.034	0.415	0.126	0.217	-0.024	0.442	0.182	0.089	-0.083	-0.116	-0.214	-0.142	-0.389	0.044	0.04	0.2	0.16	0.166
7	4.802	3.658	4.459	4.23	7.203	4.687	2.63	7.088	5.373	9.489	3.43	5.03	4.116	3.201	3.658	6.402	5.716	7.088	1.372	3.544	0.521	0.227	0.427	0.276	0.153	0.089	0.045	0.04	0.025	-0.067	0.042	-0.003	0.388	0.099	0.175	0.004	0.418	0.184	0.096	-0.035	-0.116	-0.238	-0.129	-0.309	0.081	0.072	0.184	0.132	0.176
7	5.171	3.08	3.63	3.63	6.271	5.391	2.42	7.701	4.621	10.451	2.31	3.08	4.29	3.63	2.97	8.801	4.621	6.601	1.43	3.96	0.428	0.226	0.256	0.02	0.311	0.076	0.4	0.174	0.443	0.253	0.459	0.346	-0.034	-0.113	0.273	0.144	0.475	0.304	0.337	0.131	0.007	-0.062	0.206	0.013	0.155	-0.051	0.217	0.146	0.018
7	4.503	2.746	3.954	3.624	7.248	4.613	2.087	7.358	4.722	9.664	2.526	2.636	4.722	3.404	3.844	9.005	4.613	7.138	1.538	3.844	0.415	0.306	0.299	0.121	0.256	0.101	0.451	0.328	0.426	0.275	0.322	0.268	0.207	0.084	0.257	0.134	0.6	0.387	0.262	0.212	-0.26	-0.191	0.153	-0.025	0.054	-0.051	0.085	0.124	0.083
7	4.482	3.279	3.826	3.935	6.668	5.575	2.623	7.324	3.607	10.166	2.405	3.061	4.591	3.935	3.17	7.433	5.575	6.558	1.312	3.279	0.533	0.244	0.408	0.073	0.206	0.073	0.559	0.307	0.525	0.411	0.425	0.308	0.194	0.003	0.228	0.041	0.479	0.291	0.32	0.17	-0.118	-0.223	0.098	-0.039	0.319	0.158	0.318	0.233	-0.082
7	4.83	2.964	3.293	3.952	6.477	5.489	2.854	8.123	4.61	10.099	2.195	3.074	4.391	3.622	2.964	8.452	4.501	6.806	1.427	3.732	0.45	0.217	0.189	-0.093	0.338	0.122	0.412	0.195	0.488	0.201	0.448	0.349	0.076	-0.032	0.251	0.106	0.492	0.251	0.303	0.055	0.058	0.028	0.139	-0.009	0.178	-0.002	0.193	0.186	0.05
7	4.785	3.045	4.024	3.698	6.634	5.112	2.501	6.743	4.242	10.658	2.393	3.263	4.35	3.589	3.045	8.81	4.35	7.287	1.196	3.154	0.495	0.307	0.288	0.017	0.396	0.181	0.441	0.288	0.38	0.265	0.375	0.305	0.021	-0.042	0.357	0.232	0.425	0.229	0.366	0.218	-0.049	-0.124	0.102	0.005	0.215	-0.026	0.319	0.252	0.049
7	4.819	2.957	3.505	3.943	6.353	5.367	1.972	7.12	4.929	10.625	2.191	3.505	4.272	4.053	2.848	7.996	4.929	7.229	1.424	3.396	0.483	0.284	0.369	0.106	0.348	0.086	0.343	0.158	0.306	0.144	0.355	0.303	0.208	0.103	0.249	0.189	0.508	0.251	0.335	0.301	-0.146	-0.264	0.125	0.006	0.162	0.031	0.231	0.175	0.002
7	4.808	2.841	3.388	3.934	6.666	5.355	2.076	7.54	4.699	10.163	2.186	3.388	4.371	3.934	3.06	8.414	4.808	6.666	1.421	3.497	0.523	0.29	0.355	0.113	0.29	0.1	0.424	0.253	0.386	0.21	0.436	0.353	0.114	0.079	0.267	0.154	0.478	0.204	0.32	0.284	-0.12	-0.209	0.111	-0.011	0.126	0.017	0.119	0.166	0.037
7	4.713	2.959	3.398	4.165	6.357	5.261	1.973	7.124	4.932	10.741	2.192	3.507	4.275	4.055	2.74	8.22	4.932	7.234	1.425	3.288	0.49	0.287	0.35	0.107	0.322	0.042	0.383	0.182	0.3	0.144	0.383	0.302	0.192	0.098	0.233	0.157	0.507	0.237	0.345	0.312	-0.104	-0.217	0.108	-0.01	0.171	0.037	0.209	0.156	-0.022
7	4.158	3.064	3.502	3.502	6.675	4.924	1.97	7.332	4.377	10.177	2.517	3.283	4.706	4.268	3.502	8.098	5.472	7.223	1.423	3.502	0.506	0.29	0.201	0.005	0.307	0.083	0.46	0.37	0.239	0.134	0.505	0.406	0.184	0.052	0.206	0.198	0.632	0.476	0.21	0.11	-0.191	-0.341	0.045	0.02	0.19	0.087	0.249	0.23	-0.021
7	5.118	3.049	4.356	3.811	7.078	5.227	1.524	6.86	3.92	10.344	1.742	3.484	4.682	4.247	3.158	7.187	5.444	7.404	1.416	3.267	0.571	0.327	0.263	-0.007	0.268	0.047	0.473	0.277	0.462	0.358	0.435	0.367	0.144	-0.008	0.204	-0.011	0.566	0.384	0.33	0.141	-0.123	-0.197	0.028	-0.099	0.319	0.111	0.247	0.168	-0.058
7	4.815	3.064	4.049	3.83	6.785	5.362	1.751	7.222	4.158	10.177	2.079	3.721	4.815	3.83	3.064	7.77	5.143	6.894	1.641	3.283	0.504	0.251	0.19	0.009	0.172	-0.008	0.416	0.199	0.52	0.333	0.498	0.381	0.173	0.07	0.149	0.018	0.537	0.302	0.34	0.122	-0.058	-0.209	0.047	-0.035	0.339	0.15	0.27	0.19	-0.03
7	4.623	2.795	4.301	4.946	6.989	4.623	1.398	6.451	5.376	9.892	2.043	3.763	4.086	4.301	2.903	7.526	5.161	6.559	1.183	3.548	0.409	0.203	0.136	0.023	0.2	0.078	0.401	0.441	0.286	0.192	0.52	0.51	0.238	0.295	0.257	0.229	0.372	0.228	0.293	0.104	0.074	-0.016	0.248	0.209	0.29	0.042	0.043	0.066	0.044
7	5.068	3.214	3.585	5.192	7.046	5.068	2.349	7.046	4.697	9.642	2.72	3.708	4.45	3.214	2.843	8.282	5.686	5.81	1.731	3.461	0.606	0.495	0.369	0.282	0.295	0.156	0.333	0.092	0.178	0.313	0.289	0.225	0.245	0	0.226	0.14	0.222	0.082	0.311	-0.06	-0.036	-0.196	-0.06	-0.192	0.125	0.016	0.072	0.032	0.012
7	5.136	3.035	3.852	4.669	6.186	5.019	2.334	6.536	4.902	10.388	2.451	3.151	4.552	3.268	3.852	8.754	5.019	6.887	1.751	3.268	0.522	0.489	0.243	0.094	0.47	0.224	0.561	0.223	0.236	0.299	0.372	0.171	0.196	0.008	0.351	0.245	0.199	0.083	0.15	-0.031	-0.203	-0.186	0.047	-0.127	0.318	0.26	0.182	0.199	-0.17
7	5.001	2.977	3.572	4.525	6.43	4.882	2.143	6.668	4.525	9.764	2.977	3.334	4.882	4.168	3.453	8.693	5.477	6.668	1.786	3.334	0.643	0.418	0.353	0.219	0.43	0.255	0.411	0.265	0.319	0.426	0.279	0.214	0.019	-0.233	0.212	0.178	0.19	0.162	0.381	0.017	-0.061	-0.169	-0.017	-0.21	0.196	0.211	0.142	0.171	-0.142
7	4.94	2.964	3.733	4.501	7.136	5.05	2.196	6.367	3.513	10.1	2.964	3.952	5.05	3.623	3.403	7.575	3.842	7.685	1.317	4.172	0.411	0.257	0.505	0.166	0.351	0.209	0.315	0.145	0.126	-0.086	0.341	0.276	0.286	0.092	0.222	0.156	0.388	0.24	0.35	0.181	-0.013	-0.135	0.089	-0.07	0.235	-0.097	0.256	0.233	0.141
7	5.813	3.529	3.529	4.671	6.332	5.19	3.218	5.917	4.982	11.314	2.699	3.322	4.982	2.906	3.322	6.851	5.605	6.02	1.557	3.114	0.444	0.321	0.173	0.218	0.471	0.278	0.178	-0.005	0.14	0.026	0.4	0.221	0.572	0.323	0.013	-0.09	0.403	0.311	0.347	0.097	-0.208	-0.164	0.045	-0.22	0.409	0.089	0.063	-0.038	0.096
7	6.498	3.249	2.888	4.452	6.257	5.174	3.249	6.377	4.693	12.274	2.046	2.888	4.693	3.249	3.249	6.979	5.655	5.776	1.564	3.49	0.462	0.326	0.282	0.209	0.426	0.146	0.298	0.092	0.086	0.057	0.189	0.13	0.634	0.311	0.114	0	0.551	0.446	0.315	0.026	-0.04	-0.1	-0.016	-0.319	0.37	0.089	0.225	0.114	0.086
7	5.462	2.906	3.835	4.184	6.044	5.346	2.092	5.23	4.068	11.506	2.789	3.37	4.881	3.835	2.906	7.903	5.579	6.857	1.743	3.138	0.6	0.293	0.384	0.2	0.362	0.193	0.187	0.03	-0.127	-0.107	0.153	-0.005	0.341	0.086	0.18	-0.032	0.392	0.18	0.556	0.196	-0.128	-0.158	-0.01	-0.153	0.284	0.197	0.322	0.207	0.247
7	5.823	3.75	2.961	4.836	6.513	5.033	3.947	6.02	4.54	11.349	2.566	3.158	4.934	2.763	3.158	6.711	5.526	6.119	1.678	3.059	0.454	0.239	0.196	0.149	0.456	0.215	0.281	0.078	-0.025	0.013	0.234	0.084	0.684	0.319	0.134	-0.019	0.548	0.415	0.354	0.103	-0.128	-0.179	0.014	-0.287	0.343	0.064	0.123	-0.03	0.092
7	6.229	3.664	2.931	5.008	6.352	5.008	3.542	5.985	4.642	11.237	2.443	3.054	5.252	2.809	3.176	6.718	5.741	6.474	1.588	3.054	0.392	0.262	0.304	0.292	0.441	0.246	0.253	0.055	0.02	0.017	0.207	0.128	0.585	0.323	0.075	-0.03	0.551	0.427	0.312	0.047	-0.162	-0.163	0.056	-0.25	0.288	-0.019	0.189	-0.018	0.001
7	5.758	3.479	3.119	4.798	6.238	5.158	3.479	5.998	4.678	11.396	2.519	3.119	5.038	2.879	2.759	6.478	5.878	6.118	1.679	3.119	0.487	0.288	0.377	0.322	0.539	0.268	0.146	-0.01	0.174	0.1	0.204	0.129	0.574	0.278	0.231	0.068	0.577	0.465	0.354	0.046	-0.078	-0.097	0.055	-0.238	0.379	0.069	0.068	-0.045	0.083
7	6.266	2.968	4.287	3.188	7.256	5.936	1.429	7.365	4.397	8.795	1.869	4.177	5.057	2.528	3.628	8.795	5.826	5.826	1.649	3.738	0.276	0.028	0.094	-0.03	0.499	0.379	0.528	0.266	0.202	0.254	0.261	0.07	0.21	0.089	0.182	0.083	0.232	0.163	0.183	0.116	0.171	-0.18	-0.022	-0.186	0.462	0.163	0.25	0.17	0.031
7	6.376	3.13	3.941	3.362	6.26	6.144	1.623	6.724	3.71	9.39	1.623	4.405	4.985	2.55	3.826	9.738	5.912	5.796	1.623	3.478	0.253	0.044	0.2	0.075	0.449	0.34	0.582	0.334	0.236	0.35	0.328	0.04	0.276	0.131	0.277	0.197	0.065	0.098	0.108	0.132	0.243	-0.032	-0.055	-0.222	0.403	0.104	0.161	0.127	0.019
7	6.246	3.123	4.461	3.346	6.246	5.688	1.673	7.584	4.35	10.261	1.45	4.35	5.019	2.565	3.458	8.588	5.019	5.911	1.45	3.346	0.324	0.052	0.196	0.017	0.475	0.337	0.487	0.259	0.354	0.427	0.347	0.084	0.251	0.067	0.335	0.169	0.134	-0.031	0.18	0.081	0.342	0.029	0.001	-0.197	0.525	0.215	0.201	0.04	0.064
7	6.04	3.077	4.102	3.533	6.837	5.584	1.709	7.293	4.672	10.142	1.367	4.444	5.014	2.507	3.419	9.458	4.558	6.496	1.481	3.419	0.256	0.037	0.051	-0.107	0.409	0.267	0.546	0.32	0.282	0.327	0.288	0.041	0.289	0.117	0.126	0.012	0.183	0.088	0.126	0.087	0.264	-0.017	0.053	-0.187	0.424	0.169	0.216	0.056	0.044
7	5.916	2.902	4.465	3.125	7.367	5.804	1.674	8.037	4.577	9.265	1.674	4.13	4.8	2.121	3.907	8.93	5.916	5.469	1.563	3.572	0.458	0.207	0.253	0.032	0.542	0.382	0.434	0.234	0.339	0.355	0.182	0.027	0.347	0.173	0.241	0.124	0.273	0.163	0.098	0.139	0.274	-0.058	0.002	-0.235	0.328	0.016	0.194	0.062	0.003
7	6.748	2.721	3.048	4.245	6.639	5.116	2.068	8.272	4.245	9.252	1.959	5.224	4.027	2.83	3.048	8.381	5.224	5.551	0.98	4.354	0.405	0.34	0.406	0.047	0.464	0.207	0.522	0.325	0.128	0.019	0.322	0.055	0.326	0.137	0.467	0.268	0.245	0.061	0.177	-0.006	0.108	-0.056	0.031	-0.071	0.302	0.103	0.079	0.061	0.088
7	6.4	2.82	3.146	4.231	6.075	4.773	2.278	8.027	4.447	9.98	2.17	5.207	4.014	2.386	3.363	8.461	5.207	5.315	0.976	4.231	0.357	0.307	0.414	0.106	0.373	0.164	0.504	0.287	0.018	-0.04	0.389	0.213	0.356	0.2	0.398	0.213	0.211	0.095	0.236	0.043	0.122	-0.036	0.028	-0.044	0.279	0.149	0.145	0.111	0.11
7	7.306	3.275	3.023	3.527	6.173	5.039	2.519	7.936	4.787	9.7	2.645	3.905	4.409	2.519	3.149	8.314	5.165	4.661	1.26	3.779	0.667	0.451	0.304	-0.07	0.648	0.258	0.253	0.099	0.257	0.131	0.378	0.254	0.287	0.153	0.407	0.234	0.437	0.376	0.191	-0.016	0.018	-0.154	0.109	-0.065	0.196	0.048	-0.018	-0.088	0.133
7	6.351	3.233	3.695	3.118	6.351	4.965	2.194	8.66	4.157	9.122	2.078	4.388	3.695	2.771	3.695	7.967	6.12	5.543	1.27	4.157	0.627	0.46	0.278	0.065	0.55	0.237	0.243	0.202	0.244	0.233	0.364	0.153	0.222	0.13	0.321	0.187	0.23	0.228	0.284	0.03	0.159	0.051	0.229	0.006	0.554	0.372	0.194	0.09	-0.059
7	6.607	2.753	3.303	3.414	6.387	4.625	1.982	8.369	5.396	9.47	2.092	4.845	4.184	2.973	2.973	8.149	5.506	5.726	1.321	4.184	0.658	0.442	0.319	0.02	0.638	0.325	0.272	0.015	0.336	0.248	0.273	-0.008	0.308	0.131	0.412	0.3	0.19	0.111	0.323	0.087	0.023	-0.121	0.169	0.053	0.254	0.062	0.052	0.034	-0.003
7	5.948	2.505	3.861	3.861	7.514	4.696	2.505	9.183	4.487	8.453	1.774	5.218	4.07	3.339	3.548	8.766	5.635	5.739	1.461	3.965	0.526	0.455	0.181	0.057	0.283	0.092	0.186	0.132	0.171	0.202	0.496	0.135	0.202	0.088	0.429	0.227	0.071	0.133	0.266	0.049	-0.008	-0.079	-0.051	-0.074	0.198	0.078	0.131	0.004	-0.098
7	6.549	2.299	2.926	3.623	6.898	5.016	2.021	8.082	5.016	8.779	1.951	5.086	4.459	3.553	3.414	8.709	6.271	6.34	1.393	4.111	0.508	0.428	0.21	-0.039	0.216	0.066	0.274	0.11	0.126	0.095	0.372	0.097	0.087	0.079	0.203	0.11	0.113	0.042	0.155	0.024	-0.117	-0.111	-0.043	-0.121	0.383	0.188	0.142	0.033	0.045
7	5.572	2.731	2.95	3.933	6.446	4.479	1.857	9.614	5.135	10.816	1.967	4.37	4.152	2.404	3.715	8.194	5.463	4.807	1.311	4.042	0.601	0.263	0.364	0.103	0.406	0.207	0.33	0.148	0.307	0.369	0.329	0.04	0.142	-0.085	0.365	0.284	0.162	0.092	0.181	-0.031	0.108	-0.048	0.246	-0.074	0.583	0.334	0.076	-0.092	-0.01
7	5.445	2.496	2.723	3.517	6.126	4.084	1.588	10.097	5.559	10.324	2.155	4.538	4.311	2.382	3.063	7.941	6.126	4.765	1.248	3.857	0.639	0.323	0.496	0.277	0.523	0.307	0.56	0.233	0.365	0.259	0.193	0.047	0.114	-0.092	0.464	0.263	0.579	0.34	0.261	-0.032	0.125	-0.086	0.198	-0.109	0.383	0.197	0.162	0.054	0.087
7	5.578	2.678	2.566	3.905	6.025	5.467	1.785	8.368	4.686	10.488	1.897	5.021	3.793	2.901	3.459	8.814	5.913	5.802	1.227	4.574	0.614	0.368	0.491	0.177	0.424	0.182	0.375	0.073	0.07	0.075	0.293	0.174	0.139	-0.096	0.222	0.096	0.196	0.019	0.315	0.056	0.033	-0.027	0.088	-0.075	0.34	0.062	0.277	0.129	0.013
7	5.529	2.896	3.291	4.344	5.792	4.212	1.58	9.741	5.002	10.531	1.843	4.344	3.686	2.764	3.028	8.424	6.713	5.134	1.448	4.081	0.681	0.413	0.414	0.046	0.616	0.232	0.353	0.217	0.27	0.151	0.208	0.048	-0.031	-0.172	0.084	0.009	0.252	0.062	0.232	0.035	0.027	-0.126	0.096	-0.12	0.427	0.34	0.139	0.054	0.184
7	6.114	3.218	3.325	3.432	5.577	3.539	2.681	8.795	5.577	10.833	1.931	4.934	3.539	2.896	3.432	8.152	5.792	6.221	1.502	3.539	0.499	0.148	0.179	0.064	0.337	0.099	0.466	0.228	0.262	0.146	0.23	0.082	0.093	0.184	0.359	0.204	0.328	0.364	-0.076	-0.198	0.063	-0.012	0.065	0.106	0.3	0.148	0.079	0.04	-0.049
7	6.931	3.466	2.495	3.466	6.1	4.159	1.664	8.733	4.575	10.397	1.664	4.297	3.882	2.495	3.743	8.318	5.684	6.238	1.248	3.882	0.841	0.31	0.14	-0.031	0.27	0.191	0.376	0.203	0.235	0.113	0.473	0.244	0.189	0.123	0.384	0.198	0.407	0.395	0.164	-0.006	-0.028	-0.188	0.043	-0.005	0.444	0.361	0.116	-0.016	0.237
7	5.782	3.198	2.706	3.567	5.413	3.936	1.968	8.857	5.167	10.333	1.845	4.921	3.321	3.075	2.829	8.488	5.659	7.012	1.476	3.936	0.605	0.311	0.02	-0.091	0.29	0.251	0.432	0.234	0.065	0.131	0.419	0.25	0.253	0.264	0.253	0.069	0.444	0.41	0.143	-0.012	0.098	-0.059	-0.064	-0.009	0.382	0.178	0.074	0.061	0.17
7	6.719	2.847	3.075	3.644	6.264	4.1	1.48	10.25	4.669	10.819	0.797	5.466	4.669	3.075	3.075	7.63	5.694	5.353	1.594	3.303	0.462	0.27	0.121	0.054	0.524	0.218	0.421	0.295	0.115	-0.039	0.364	0.103	-0.072	-0.215	0.238	0.167	0.308	0.107	0.365	0.126	0.067	-0.1	-0.107	-0.073	0.374	0.21	0.076	0.044	0.016
7	5.809	3.584	3.584	4.696	6.427	4.944	1.483	9.022	4.573	9.269	2.595	5.562	4.573	2.843	3.461	7.539	4.326	5.438	1.607	3.337	0.459	0.337	0.235	0.02	0.488	0.287	0.148	-0.025	0.143	0.204	0.114	0.035	0.103	-0.056	0.277	0.28	0.592	0.438	0.367	-0.001	-0.042	-0.267	0.057	0.012	0.447	0.188	0.186	-0.004	-0.205
7	4.78	2.974	3.824	4.355	5.842	4.78	2.337	9.56	5.63	8.922	2.231	3.824	3.824	2.549	2.762	7.966	5.948	5.842	1.168	4.142	0.409	0.3	0.241	0.16	0.441	0.308	0.587	0.224	0.265	0.106	0.274	0.142	0.315	0.205	0.483	0.351	0.437	0.253	0.352	-0.01	0.068	-0.035	-0.044	-0.139	0.266	0.059	0.114	0.082	-0.122
7	5.349	2.986	3.483	4.976	6.469	4.852	1.617	8.708	5.225	9.455	1.99	4.479	3.483	2.488	3.856	9.081	5.349	6.22	1.617	3.608	0.386	0.328	0.23	0.004	0.329	0.215	0.562	0.152	0.182	0.145	0.317	0.245	0.098	-0.095	0.417	0.353	0.189	0.203	0.076	-0.142	0.087	-0.084	0.041	-0.141	0.412	0.247	0.054	0.094	-0.118
7	6.054	2.649	3.405	4.919	5.676	4.162	2.649	10.342	4.919	10.216	2.396	5.045	3.658	3.027	3.405	6.811	5.297	6.937	1.261	3.532	0.06	0.111	0.269	-0.007	0.419	0.3	0.564	0.069	0.031	-0.031	0.613	0.443	0.133	-0.009	0.308	0.055	0.489	0.282	0.043	-0.159	0.075	-0.188	0.102	-0.004	0.361	0.091	0.129	0.008	-0.106
7	6.123	3.362	4.442	3.362	6.243	3.962	2.041	8.164	4.682	10.085	2.161	4.322	4.442	2.761	3.482	7.563	6.123	6.003	1.08	4.562	0.49	0.254	0.14	-0.009	0.334	0.11	0.563	0.227	0.225	0.233	0.195	-0.081	0.286	0.412	0.654	0.589	0.289	0.083	0.085	-0.084	-0.145	-0.179	0	-0.263	0.513	0.221	0.153	-0.149	0.228
7	5.41	3.486	3.606	3.727	5.77	5.289	2.044	8.535	5.289	9.737	2.284	4.207	4.328	3.246	3.366	8.295	5.53	5.77	1.563	3.967	0.587	0.248	0.242	0.065	0.408	0.181	0.454	0.026	-0.028	-0.152	0.169	0.179	0.216	-0.036	-0.058	-0.141	0.385	0.222	0.281	0.009	0.251	0.068	0.079	-0.114	0.258	0.105	0.22	0.014	-0.031
7	6.61	3.419	3.191	4.445	7.066	5.015	2.507	7.294	5.243	9.916	1.71	4.445	4.217	2.507	3.305	6.838	6.041	6.838	1.254	3.989	0.502	0.295	0.209	0.111	0.55	0.401	0.374	0.171	0.148	-0.058	0.513	0.266	0.489	0.294	0.257	-0.017	0.445	0.17	0.017	-0.091	0.089	-0.066	0.168	-0.191	0.216	-0.093	0.14	0.005	-0.072
7	4.778	3.379	3.729	3.612	6.059	4.195	1.864	8.157	5.71	7.225	2.447	6.176	4.661	2.797	3.146	7.807	5.011	6.992	1.515	4.894	0.517	0.412	0.09	-0.178	0.621	0.288	0.223	0.147	0.196	0.055	0.334	0.121	0.312	0.274	0.289	0.291	0.166	0.176	0.244	0.168	0.253	0.082	0.072	-0.024	0.337	0.126	0.19	0.201	-0.049
7	5.904	3.403	3.82	3.889	6.32	4.584	1.806	8.543	4.931	9.654	2.153	4.098	4.306	3.195	3.264	7.154	5.556	5.904	1.181	3.473	0.538	0.271	0.244	0.099	0.515	0.349	0.411	0.151	0.186	0.083	0.499	0.174	0.423	0.211	0.256	0.147	0.386	0.137	0.36	0.016	0.226	-0.02	0.144	0.114	0.383	0.059	-0.018	-0.021	0.007
7	6.062	2.815	2.49	4.33	4.98	5.088	2.923	8.769	4.871	9.743	1.84	4.98	4.655	2.706	2.598	8.227	6.062	5.521	0.866	4.33	0.48	0.356	0.349	0.113	0.579	0.224	0.34	0.165	0.145	0.061	0.451	0.221	0.346	-0.052	0.167	0.119	0.344	0.278	0.336	0.125	0.002	-0.12	0.246	-0.011	0.563	0.346	0.392	0.141	-0.178
7	5.694	2.692	2.795	3.934	4.555	5.28	2.485	7.972	4.969	10.457	1.864	5.487	5.073	3.624	2.588	7.868	5.591	5.901	1.242	3.52	0.505	0.298	0.243	0.028	0.364	0.117	0.372	0.043	0.264	0.16	0.458	0.219	0.311	-0.054	0.326	0.278	0.286	0.363	0.397	0.117	0.067	-0.052	0.286	-0.093	0.387	0.164	0.332	0.112	-0.022
7	6.238	2.872	2.872	4.654	4.654	5.05	2.079	8.912	4.456	10.1	2.178	4.654	3.862	2.772	2.872	8.516	6.436	5.446	1.188	4.06	0.568	0.458	0.326	0.115	0.34	0.137	0.37	0.156	0.133	0.051	0.274	0.152	0.259	0.084	0.344	0.232	0.131	0.171	0.296	0.13	0.043	-0.038	0.26	0.042	0.479	0.333	0.293	0.216	-0.134
7	6.545	3.047	2.708	4.062	5.642	4.627	2.257	8.802	5.529	10.043	2.144	5.642	3.498	2.708	3.16	9.253	5.191	5.529	1.241	4.627	0.844	0.551	0.227	0.065	0.5	0.287	0.407	0.169	0.001	-0.015	0.214	-0.045	0.173	-0.194	0.213	0.193	-0.069	0.063	0.097	-0.003	-0.045	-0.169	0.182	-0.056	0.448	0.305	0.218	0.075	-0.02
7	4.434	2.66	4.434	5.099	4.656	4.988	2.771	8.757	6.208	10.642	1.552	4.545	3.547	2.771	3.326	6.873	6.097	5.21	1.219	2.882	0.291	0.213	0.326	0.192	0.451	0.31	0.413	0.415	0.166	0.246	0.159	0.202	0.784	0.5	0.267	0.211	0.17	0.191	0.26	0.046	0.014	-0.178	0.14	-0.077	0.152	0.072	0.248	0.122	-0.063
7	4.241	3.147	3.831	4.926	5.199	4.652	2.6	8.483	4.515	10.946	1.779	5.062	4.105	2.463	3.557	6.841	5.199	5.883	1.368	3.284	0.677	0.35	0.443	0.297	0.707	0.423	0.314	0.303	0.254	0.374	0.31	0.263	0.705	0.437	0.443	0.298	0.047	-0.016	0.298	0.069	-0.128	-0.314	0.172	-0.022	0.225	0.091	0.044	0.004	0.181
7	4.732	3.34	4.315	5.289	5.15	5.15	1.67	9.047	6.124	9.604	1.809	3.619	3.897	2.366	3.897	6.959	4.872	7.655	1.531	4.454	0.59	0.272	0.554	0.45	0.519	0.229	0.261	0.128	0.053	0.049	0.261	0.194	0.635	0.448	0.19	0.163	0.445	0.272	0.214	0.036	-0.033	-0.109	0.068	-0.271	-0.05	-0.051	-0.087	-0.118	0.012
7	4.603	2.557	4.859	5.115	4.859	4.348	2.387	8.61	6.649	9.974	1.534	4.774	4.688	3.154	3.836	6.905	5.626	5.711	1.108	3.495	0.585	0.56	0.258	0.275	0.407	0.226	0.043	0.087	-0.209	-0.101	0.253	0.268	0.494	0.464	0.175	0.218	0.411	0.383	0.092	-0.055	-0.026	-0.016	0.199	0.02	-0.126	-0.027	0.03	-0.029	0.114
7	4.485	2.43	4.205	6.354	5.42	4.766	1.962	9.158	5.981	9.812	2.523	4.859	4.205	2.897	3.177	7.195	4.859	6.635	1.215	4.859	0.558	0.489	0.16	0.048	0.382	0.214	0.358	0.275	-0.223	-0.098	0.223	0.095	0.457	0.407	0.295	0.174	0.184	0.152	0.104	-0.106	0.244	0.007	0.125	-0.069	-0.153	-0.139	0.041	-0.12	0.079
7	4.416	2.906	3.487	5.579	5.462	5.346	1.627	9.181	4.881	9.646	1.86	5.114	3.603	3.603	3.022	7.787	5.462	6.276	1.511	4.533	0.594	0.446	0.37	0.221	0.532	0.191	0.119	0.056	-0.124	-0.183	0.123	0.024	0.273	0.202	0.223	0.171	0.382	0.232	0.235	0.094	0.1	-0.086	0.308	0.045	0.029	-0.1	0.16	0.014	0.079
7	4.857	2.937	4.179	5.083	5.648	5.083	2.824	8.923	5.648	10.843	1.694	4.292	4.066	2.259	3.276	6.777	4.857	6.438	1.242	4.518	0.578	0.428	0.369	0.092	0.562	0.278	0.371	0.214	0.049	-0.003	0.194	0	0.371	0.208	0.171	0.165	0.427	0.286	0.271	0.08	0.029	-0.123	0.062	-0.227	0.1	-0.025	0.094	-0.066	0.121
7	5.093	2.91	3.516	4.486	6.063	5.578	2.304	9.094	5.335	9.7	1.455	5.093	3.516	3.153	3.88	6.911	6.79	5.82	1.455	4.608	0.687	0.502	0.339	0.144	0.46	0.144	0.217	0.063	0.056	0.046	0.395	0.195	0.591	0.416	0.178	0.1	0.086	0.114	0.161	0.031	-0.051	-0.294	0.288	-0.041	0.029	-0.145	-0.143	-0.074	-0.123
7	4.658	2.662	3.882	4.436	6.211	5.102	1.996	9.538	5.435	10.204	1.22	4.658	3.66	3.216	3.438	6.987	6.655	6.211	1.442	4.326	0.732	0.502	0.503	0.149	0.588	0.212	0.288	0.153	-0.032	-0.027	0.436	0.204	0.58	0.284	0.18	0.005	0.134	0.062	0.278	0.178	-0.02	-0.274	0.306	-0.057	0.088	-0.054	0.006	-0.001	-0.074
7	4.431	4.145	3.431	4.503	6.433	5.289	1.072	9.22	5.146	9.649	1.429	4.431	4.789	2.502	4.288	8.291	4.932	5.503	0.786	3.216	0.62	0.392	0.478	0.18	0.593	0.562	0.455	0.115	0.371	0.163	0.516	0.284	0.451	0.071	0.398	0.271	0.13	-0.084	0.298	0.04	0.206	-0.111	-0.013	-0.094	0.544	0.275	0.036	0.059	-0.058
7	4.702	3.527	4.833	4.833	5.747	5.225	0.914	9.797	4.833	8.752	2.09	4.441	4.18	2.482	3.788	7.968	4.964	5.486	1.176	3.788	0.631	0.421	0.406	0.136	0.365	0.448	0.357	0.253	0.418	0.375	0.335	0.135	0.381	0.07	0.378	0.099	0.261	0.087	0.257	0.033	0.092	-0.343	0.171	0.102	0.55	0.374	0.141	0.093	0.108
7	5.97	3.43	3.938	3.938	6.351	5.589	1.651	8.891	4.827	9.781	1.651	4.192	4.192	2.032	4.065	9.654	4.954	5.335	1.27	4.573	0.486	0.15	0.352	0.084	0.466	0.419	0.372	0.153	0.225	0.208	0.278	0.003	0.326	0.074	0.327	0.23	0.016	-0.073	0.174	-0.042	0.201	-0.145	0.183	0.023	0.237	0.005	0.211	-0.077	-0.038
7	4.248	3.577	4.359	4.359	6.707	5.812	0.782	8.607	4.918	9.278	1.677	4.359	4.471	2.906	4.359	9.278	5.589	5.477	1.006	3.465	0.426	0.267	0.255	0.02	0.418	0.383	0.404	0.115	0.057	0.001	0.434	0.336	0.311	0.098	0.234	0.079	-0.036	-0.14	0.222	-0.007	0.27	-0.036	-0.016	-0.113	0.454	0.271	0.273	0.212	0.045
7	4.634	3.34	3.448	4.741	6.573	5.927	1.185	8.405	5.711	9.59	2.478	4.31	4.095	2.586	3.448	9.698	4.634	5.172	0.862	4.31	0.268	0.078	0.245	-0.052	0.4	0.429	0.219	0.023	0.133	0.114	0.43	0.293	0.406	0.075	0.41	0.241	0.048	-0.209	0.198	-0.019	0.023	-0.284	0.018	-0.152	0.527	0.35	0.249	0.243	0.096
7	4.878	3.104	3.326	4.878	6.541	5.654	0.887	8.869	5.322	10.311	1.441	4.878	4.435	2.883	4.767	7.539	5.211	5.432	0.887	3.659	0.534	0.275	0.217	0.065	0.665	0.417	0.256	0	0.326	0.256	0.418	0.303	0.191	-0.002	0.394	0.25	0.039	-0.261	0.317	0.141	0.047	-0.193	0.035	-0.148	0.665	0.524	0.1	0.034	-0.074
7	4.907	2.944	4.416	4.22	6.379	6.379	1.963	8.93	5.692	9.715	2.65	4.416	4.122	2.061	4.22	9.028	4.416	5.201	1.178	4.024	0.207	0.134	0.247	0.023	0.519	0.453	0.351	0.175	0.296	0.359	0.354	0.113	0.223	-0.027	0.434	0.395	0.044	-0.01	0.193	-0.042	0.055	-0.134	0.045	0.012	0.175	0.057	0.058	0.078	-0.256
7	5.645	3.839	3.726	3.613	6.209	5.532	1.468	9.032	4.403	10.274	1.919	4.403	4.403	2.371	4.29	8.919	4.968	5.193	0.79	4.516	0.395	0.261	0.155	0.029	0.52	0.313	0.319	0.126	0.112	0.099	0.528	0.242	0.226	0.012	0.24	0.232	0.136	-0.012	0.165	-0.066	0.208	-0.028	0.259	0.171	0.28	0.169	0.189	-0.002	0.031
7	4.851	3.023	4.429	4.218	4.64	7.452	1.195	7.452	5.624	9.069	1.476	3.937	4.78	2.601	4.569	10.193	5.975	5.413	1.265	4.077	0.41	0.251	0.289	0.199	0.336	0.29	-0.107	0.021	0.142	0.415	0.079	0.143	0.134	0.045	0.187	0.138	-0.065	-0.143	0.054	0.111	0.12	0.092	0.193	0.138	0.185	0.195	-0.039	-0.121	-0.052
7	5.531	2.766	4.321	4.581	6.223	5.704	1.901	7.778	5.358	9.939	1.556	4.148	4.494	2.506	5.445	9.593	4.148	6.136	1.728	4.062	0.295	0.059	0.363	0.076	0.351	0.255	0.247	0.063	0.156	0.094	0.363	0.252	0.028	-0.048	0.249	0.155	0.063	0.007	0.357	0.129	0.081	0.046	0.099	0.106	0.073	-0.03	-0.102	-0.166	-0.106
7	5.09	3.106	4.141	4.745	6.385	5.177	1.898	8.196	5.004	10.871	1.726	4.055	4.918	2.416	5.349	8.887	4.745	5.436	1.122	4.314	0.214	0.083	0.245	0.079	0.377	0.278	0.333	0.127	0.309	0.221	0.291	0.191	0.06	-0.101	0.289	0.426	0.012	-0.071	0.21	0.042	0.026	-0.084	0.364	0.199	0.048	-0.132	0.012	-0.118	0.03
7	5.673	3.826	3.958	3.562	6.464	5.936	1.055	9.498	5.013	8.839	2.111	4.221	4.881	2.111	4.353	9.894	3.826	6.332	1.055	4.09	0.534	0.147	0.034	-0.028	0.534	0.274	0.119	-0.097	0.04	-0.089	0.489	0.183	0.216	-0.039	0.192	0.137	0.224	-0.111	0.103	0.01	0.119	-0.083	0.294	0.108	0.425	0.212	0.063	-0.126	-0.205
7	4.994	3.484	4.181	2.904	6.968	6.155	1.278	9.291	4.878	9.059	1.742	4.646	3.6	2.904	4.181	10.801	5.691	4.297	1.278	4.181	0.274	0.107	0.033	-0.138	0.568	0.494	0.327	0.132	0.071	0.019	0.085	-0.141	0.13	0.023	0.323	0.268	0.095	0.034	0.198	0.032	-0.061	-0.338	0.144	0.054	0.311	0.236	-0.031	-0.104	0.026
7	4.671	3.19	4.101	3.418	7.063	5.81	1.481	9.114	4.443	10.253	2.165	4.215	4.215	2.392	4.671	9	5.241	5.354	1.139	3.987	0.375	0.139	0.099	0.074	0.395	0.216	0.183	0.018	0.289	0.167	0.251	0.081	0.242	0.088	0.336	0.11	-0.033	-0.056	0.345	0.113	0.016	-0.272	-0.02	-0.095	0.377	0.111	0.169	0.133	0.06
7	4.778	3.699	3.236	2.928	6.01	4.469	1.387	9.709	5.086	10.017	2.774	4.778	4.623	1.695	3.39	6.935	5.086	6.319	0.925	3.699	0.907	0.365	0.318	0.163	0.57	0.431	0.3	0.081	0.092	0.136	0.367	0.209	0.226	-0.042	0.486	0.232	0.295	0.124	0.278	0.053	-0.044	-0.287	0.228	-0.025	0.444	0.117	-0.005	-0.036	0.153
7	5.691	3.083	3.004	3.557	5.691	4.031	1.66	9.169	4.98	9.327	2.213	4.822	3.715	2.846	2.846	8.853	4.189	7.035	0.949	4.348	0.653	0.381	0.305	0.114	0.309	0.226	0.49	0.134	0.421	0.23	0.393	0.266	0.431	0.222	0.216	0.03	0.2	-0.017	0.312	0.09	0.204	-0.007	0.243	0.066	0.279	0.115	0.004	-0.039	0.111
7	4.827	2.442	4.303	4.245	5.873	5.466	2.093	8.897	5.117	10.177	1.512	6.048	3.896	3.14	2.791	7.385	4.478	6.746	1.686	5.175	0.274	0.14	0.194	-0.085	0.372	0.287	0.129	0.096	0.125	0.144	0.235	0.185	0.174	-0.093	0.052	-0.053	0.219	0.147	-0.054	-0.139	-0.125	-0.322	-0.023	-0.074	0.339	0.123	0.118	0.075	-0.007
7	4.978	2.726	3.2	3.675	7.231	5.453	1.778	9.838	4.623	10.549	2.252	4.978	3.912	2.252	4.504	9.127	4.86	4.386	1.422	4.504	0.389	0.116	0.156	-0.007	0.502	0.343	0.333	0.006	0.162	0.196	0.312	0.023	0.048	-0.114	0.266	0.117	0.131	0.085	0.3	-0.028	0.116	-0.084	-0.069	-0.011	0.419	0.095	0.125	0.005	-0.199
7	5.08	3.024	3.87	3.145	7.257	5.563	1.088	10.28	4.233	9.917	1.935	4.717	3.991	2.54	5.321	9.796	4.838	4.475	1.451	3.628	0.418	0.09	0.088	-0.141	0.449	0.371	0.349	0.039	0.068	0.091	0.167	0.005	0.248	-0.027	0.447	0.31	0.285	0.095	0.119	-0.128	0.07	-0.219	-0.164	-0.098	0.45	0.207	-0.058	-0.127	-0.031
7	5.196	3.555	4.512	3.145	6.973	6.153	1.231	9.571	4.238	9.297	1.641	4.649	3.965	2.051	4.922	10.118	4.512	4.785	1.504	3.828	0.388	0.147	0.239	-0.046	0.509	0.386	0.193	-0.036	0.279	0.178	0.273	0.078	0.151	0.006	0.484	0.33	0.1	0.041	0.189	-0.046	-0.009	-0.373	0.054	-0.065	0.336	0.182	-0.067	-0.248	-0.098
7	4.849	3.496	3.609	3.158	6.767	6.09	1.466	9.812	4.06	10.15	1.579	4.962	4.173	2.481	3.947	9.586	4.737	4.624	1.353	3.834	0.307	0.039	0.421	0.122	0.607	0.427	0.352	0.091	0.14	0.121	0.294	0.04	0.125	-0.074	0.628	0.396	0.184	0.031	0.31	0.065	0.177	-0.192	0.092	0.073	0.326	0.108	-0.072	-0.084	0.015
7	5.075	2.881	4.527	3.292	6.036	6.173	2.332	8.779	3.155	11.248	1.783	4.527	5.35	2.058	4.252	9.602	3.841	6.036	1.783	3.155	0.502	0.243	0.367	0.133	0.527	0.33	0.353	0.02	-0.028	-0.115	0.226	-0.039	-0.042	-0.191	0.369	0.17	0.22	0.1	0.556	0.205	0.323	-0.055	0.149	0.07	0.52	0.059	0.006	-0.126	-0.135
7	4.59	3.421	4.59	5.007	5.841	6.509	1.335	8.428	5.925	9.429	1.836	4.84	4.756	3.004	3.839	8.929	4.423	5.174	0.834	4.756	0.452	0.381	0.146	-0.048	0.232	0.32	0.17	0.072	0.116	0.089	0.383	0.185	0.188	0.024	0.274	0.312	0.034	-0.12	0.082	-0.057	-0.023	-0.419	-0.06	-0.079	0.297	0.1	0.195	0.163	-0.155
7	7.294	3.575	3.289	4.648	6.293	5.292	1.144	7.508	4.433	9.081	2.145	4.29	3.933	2.431	3.432	8.438	5.578	6.793	1.001	4.648	0.515	0.168	0.233	0.116	0.395	0.235	0.377	0.17	0.129	-0.005	0.287	0.177	0.462	0.206	0.317	0.101	0.28	0.098	0.133	0.008	0.081	-0.073	0.209	-0.165	0.315	0.078	0.16	0.218	-0.192
7	5.952	3.293	2.659	4.306	5.952	5.572	1.393	7.092	4.939	9.878	2.533	3.799	4.179	3.039	2.786	9.371	5.952	6.332	1.266	4.559	0.69	0.374	0.465	0.173	0.619	0.23	0.34	0.167	0.195	-0.015	0.385	0.148	0.231	0.159	0.23	0.215	0.336	0.274	0.237	0.097	-0.014	-0.041	0.067	-0.081	0.183	-0.085	0.137	0.082	-0.045
7	4.518	3.329	4.637	4.281	4.4	5.47	1.902	8.323	4.875	10.702	1.902	3.805	4.518	2.497	3.092	8.205	4.994	5.707	1.308	4.518	0.528	0.365	0.163	0.057	0.379	0.224	0.483	0.216	0.318	0.173	0.201	-0.018	0.432	0.218	0.219	0.138	0.216	0.181	0.359	0.022	0.369	0.054	0.119	-0.021	0.329	0.231	0.272	0.033	0.066
7	4.333	3.279	4.099	4.45	4.216	5.504	2.108	8.315	5.504	10.774	1.991	3.865	4.684	2.459	2.811	7.495	4.802	5.738	1.171	4.567	0.547	0.359	0.122	0.043	0.387	0.252	0.55	0.318	0.36	0.217	0.257	0.033	0.438	0.249	0.209	0.097	0.331	0.203	0.406	0.044	0.295	0.041	0.164	-0.042	0.441	0.308	0.255	0.007	0.054
7	5.231	3.238	3.861	3.861	5.355	5.106	1.868	8.22	4.608	10.586	2.615	3.736	4.11	2.74	2.74	8.095	6.103	4.857	0.872	4.359	0.567	0.309	0.299	0.197	0.336	0.183	0.592	0.146	0.348	0.181	0.312	0.218	0.208	-0.125	0.125	0.06	0.429	0.206	0.298	0.006	0.317	-0.118	0.174	0.012	0.275	0.186	0.119	0.097	0.182
7	4.654	3.238	3.137	5.16	6.577	5.767	1.012	9.309	5.868	10.219	1.417	5.16	4.25	2.529	5.059	7.791	5.261	4.958	0.911	3.744	0.62	0.331	0.362	0.121	0.634	0.464	0.204	-0.009	0.142	0.138	0.276	0.179	0.184	-0.025	0.168	0.108	-0.223	-0.405	0.195	0.068	0	-0.217	-0.062	-0.256	0.677	0.552	0.084	0.004	-0.086
7	4.699	3.373	4.096	4.337	6.506	5.18	1.928	9.156	4.819	9.999	1.566	4.819	3.735	1.928	4.819	8.674	5.542	5.18	0.843	4.217	0.209	0.046	0.095	-0.056	0.502	0.441	0.325	0.197	0.143	0.264	0.404	0.204	0.251	0.008	0.442	0.435	0.147	0.046	0.222	-0.022	0.126	-0.053	0.081	-0.002	0.233	0.054	0.173	0.078	-0.171
7	4.93	3.404	4.226	4.108	6.808	5.517	1.643	9.508	5.4	9.86	2.348	4.695	4.343	2.113	4.461	9.156	4.461	5.517	0.822	3.756	0.231	0.183	0.272	0.112	0.533	0.417	0.145	0.069	0.186	0.159	0.454	0.228	0.102	0.043	0.364	0.284	0.017	-0.088	0.348	0.029	0.17	-0.147	0.109	-0.075	0.312	0.23	0.042	-0.03	-0.156
7	4.789	3.711	3.711	3.951	6.226	5.148	2.275	8.74	4.549	10.176	1.916	4.19	4.549	2.514	4.31	9.578	4.909	5.986	0.718	3.831	0.344	0.253	0.152	-0.006	0.638	0.449	0.425	0.329	0.125	0.17	0.559	0.309	0.331	0.08	0.47	0.327	0.19	-0.02	0.082	-0.104	0.374	0.04	0.225	0.023	0.112	-0.035	0.037	-0.002	-0.088
7	6.109	3.15	4.2	3.341	6.014	6.491	1.432	8.114	4.677	10.309	2.005	3.818	4.2	2.386	4.2	9.259	4.582	6.777	1.336	3.818	0.332	0.103	0.193	0.04	0.441	0.327	0.246	-0.028	-0.066	0.047	0.297	0.048	0.146	-0.06	0.426	0.215	0.2	-0.082	0.331	0.05	0.255	-0.031	0.105	0.095	0.316	0.238	0.096	-0.039	-0.17
7	4.874	2.991	4.431	3.877	6.536	5.982	1.662	9.416	4.431	10.413	2.105	4.32	4.099	2.216	4.099	9.527	4.542	5.428	1.219	4.542	0.349	0.186	0.268	0.146	0.48	0.315	0.332	-0.01	0.203	0.161	0.302	0.109	0.243	0.054	0.393	0.246	-0.062	-0.143	0.032	-0.154	-0.061	-0.133	0.331	0.137	0.434	0.239	0.159	-0.032	-0.107
7	5.608	3.291	4.632	2.926	6.339	6.583	1.707	8.777	5.973	10.484	2.194	3.779	4.51	2.316	4.267	9.874	4.51	5.608	1.097	3.17	0.346	0.119	0.221	0.03	0.702	0.433	0.422	0.099	0.157	0.056	0.31	0.138	0.259	0.077	0.445	0.21	0.026	-0.041	0.247	0.032	-0.077	-0.121	0.263	0.036	0.284	-0.013	0.032	0.046	-0.315
7	6.071	3.913	3.508	3.373	6.881	4.857	1.484	8.5	4.722	11.063	1.889	3.238	4.992	2.428	4.452	9.579	4.317	5.666	1.349	3.373	0.443	0.102	0.084	0.117	0.772	0.497	0.305	0.165	0.328	0.157	0.475	0.229	0.284	-0.096	0.424	0.256	0.329	0.025	-0.017	-0.243	0.065	0.015	0.243	0.011	0.022	-0.181	0.046	0.128	-0.01
7	5.576	3.407	4.75	2.891	5.679	6.402	0.929	8.88	4.75	9.912	2.478	5.472	4.027	3.201	4.337	10.119	3.924	5.369	1.136	4.13	0.236	0.135	0.16	0.02	0.508	0.307	0.305	0.104	0.228	0.15	0.381	0.145	0.003	-0.169	0.209	0.079	0.104	-0.063	0.072	-0.126	0.274	0.141	-0.022	-0.05	0.245	0.074	-0.095	-0.012	-0.103
7	4.501	2.964	3.842	4.721	5.599	5.489	2.086	7.794	5.599	9.88	1.647	4.391	4.172	2.745	2.964	8.343	5.599	6.038	1.317	3.733	0.594	0.358	0.338	0.199	0.375	0.167	0.585	0.197	0.363	0.147	0.214	0.045	0.382	0.023	0.018	-0.074	0.244	0.069	0.348	0.059	0.23	-0.038	0.049	-0.112	0.198	0.142	0.259	0.097	0.253
7	4.307	2.471	4.166	5.507	5.861	4.872	2.754	6.637	6.637	10.309	2.048	4.731	4.025	3.46	3.672	8.261	5.013	6.002	1.13	4.66	0.452	0.309	-0.025	-0.161	0.16	0.068	0.487	0.332	0.145	0.005	0.087	0.068	0.046	-0.065	-0.035	-0.185	0.362	0.297	0.184	0.025	0.101	0.023	-0.044	-0.114	0.262	0.184	0.222	0.126	0.136
7	5.948	3.627	4.207	3.047	7.254	5.078	1.016	6.674	4.788	9.72	2.466	4.498	4.207	2.757	3.192	8.125	5.803	6.093	1.016	3.917	0.603	0.222	0.217	0.109	0.619	0.389	0.095	-0.018	0.261	0.217	0.394	0.229	0.302	0.101	0.357	0.086	0.191	0.165	0.184	-0.014	0.199	-0.015	-0.071	-0.24	0.28	0.096	0.213	0.09	0.209
7	6.013	3.007	3.897	4.454	5.011	5.79	2.338	7.349	3.786	9.911	1.448	3.341	5.456	2.784	4.677	9.576	6.459	6.347	1.782	3.786	0.295	0.206	0.302	0.135	0.112	-0.028	0.174	0.117	0.162	0.137	0.094	0.193	-0.015	-0.034	0.347	0.086	0.42	0.347	0.068	-0.178	-0.101	-0.256	0.046	-0.092	0.318	0.071	-0.017	0.131	0.032
7	4.817	2.964	3.953	4.694	5.311	5.311	2.1	7.782	4.323	10.993	2.223	3.953	4.57	2.717	4.323	7.905	5.805	6.794	1.606	4.323	0.642	0.322	0.242	0.259	0.327	0.023	0.237	0.078	0.004	0.023	0.343	0.309	0.176	0.103	0.089	0.045	0.326	0.26	-0.002	-0.2	-0.001	-0.102	-0.081	-0.149	0.205	-0.008	-0.018	-0.069	0.093
7	5.72	3.708	3.39	4.449	5.72	5.191	1.695	7.627	4.343	10.699	1.695	3.496	4.555	3.178	4.449	7.521	6.038	6.356	1.695	4.555	0.565	0.327	0.32	0.12	0.38	0.058	0.242	0.095	0.231	0.093	0.222	0.3	0.193	0.07	0.226	0.008	0.32	0.284	0.058	-0.135	0.068	-0.241	0.07	-0.093	0.234	-0.013	0.042	0.108	0.105
7	5.818	2.225	4.535	5.647	5.562	4.706	2.225	7.187	5.048	11.38	2.225	3.337	4.449	2.995	4.193	7.957	5.562	7.016	1.882	3.594	0.383	0.258	-0.228	-0.224	0.002	-0.232	0.057	-0.07	-0.004	0.055	0.275	0.196	0.195	0.042	0.247	0.026	0.217	0.186	0.257	0.052	-0.08	-0.102	-0.109	-0.219	0.265	0.178	0.046	0.009	0.122
7	5.118	2.675	4.187	5.234	5.118	4.653	1.745	7.211	4.071	10.003	1.745	4.071	4.536	3.489	4.42	9.072	5.932	7.444	1.861	4.071	0.62	0.383	-0.075	-0.108	0.048	-0.207	0.083	0.107	-0.113	-0.023	0.35	0.202	0.249	-0.074	0.245	0.114	0.275	0.266	0.074	-0.138	-0.055	-0.238	0.038	-0.069	0.172	0.166	0.104	0.078	-0.037
7	6.067	2.831	3.944	4.55	4.854	5.764	2.427	7.18	4.045	10.719	2.427	3.944	4.146	3.135	4.146	8.696	4.55	7.281	1.213	4.247	0.477	0.383	0.364	0.186	0.407	0.212	0.263	0.033	0.217	0.042	0.444	0.226	0.093	-0.107	0.122	-0.035	0.322	0.087	0.104	-0.038	-0.04	-0.192	-0.009	-0.151	0.355	0.163	0.045	0.103	0.039
7	6.016	2.882	3.509	4.512	5.514	5.89	2.507	7.144	3.885	10.277	2.381	3.76	5.013	2.882	5.013	9.149	4.136	6.893	1.379	3.509	0.487	0.333	0.425	0.193	0.356	0.171	0.33	0.11	-0.014	-0.114	0.418	0.206	0.234	0.152	0.196	0.094	0.282	0.16	0.021	0.054	-0.146	-0.239	-0.142	-0.179	0.201	0.045	0.025	0.098	0.025
7	6.558	3.614	2.945	4.551	6.425	5.22	1.205	8.298	4.551	8.566	2.275	4.818	4.685	2.409	3.614	8.566	6.023	5.755	1.472	4.015	0.538	0.333	0.197	-0.01	0.373	0.256	0.57	0.274	0.135	0.196	0.32	0.194	0.05	0.014	0.251	0.128	0.233	0.019	0.072	0.036	0.073	-0.172	0.159	-0.045	0.227	0.023	0.139	0.154	-0.201
7	5.246	3.1	3.935	4.411	7.75	6.081	2.027	7.75	4.888	9.061	1.431	5.365	4.531	2.146	2.862	9.061	5.604	6.438	1.55	3.219	0.338	0.085	0.058	-0.127	0.491	0.413	0.422	0.132	0.099	-0.119	0.207	0.171	0.207	0.067	0.246	0.141	0.063	0.058	0.136	0.036	0.086	-0.41	0.072	-0.092	0.463	0.143	0.138	0.009	-0.127
7	6.508	3.315	3.684	3.561	7.122	5.894	1.105	7.613	4.912	9.087	2.088	3.807	4.543	2.824	3.193	7.368	6.385	6.385	1.351	2.824	0.684	0.297	0.339	0.136	0.562	0.217	0.333	0.071	0.173	0.078	0.268	0.131	0.296	0.041	0.336	0.256	0.306	0.121	0.041	-0.107	0.102	-0.205	0.222	0.086	0.518	0.057	0.191	0.135	-0.129
7	6.316	3.313	4.142	4.142	6.005	4.763	2.174	7.558	5.073	10.147	2.381	4.659	4.452	2.588	3.727	7.455	7.041	5.695	0.932	4.452	0.361	0.261	0.17	0.113	0.349	0.185	0.359	0.066	0.11	0.124	0.303	0.013	0.065	0.264	0.613	0.567	0.164	-0.059	0.113	-0.021	-0.303	-0.156	-0.005	-0.193	0.505	0.197	0.129	-0.08	0.02
7	5.086	3.212	5.755	4.952	6.825	5.086	1.338	8.164	3.212	10.84	3.212	5.487	3.212	4.149	2.275	10.037	6.156	3.881	0.669	2.944	0.465	0.035	0.432	-0.032	0.348	0.25	0.164	-0.217	-0.06	0.297	-0.099	-0.114	-0.023	-0.159	0.261	0.459	-0.029	-0.302	-0.068	0.081	0.215	-0.25	0.123	-0.208	1.29	1.056	0.084	-0.104	0.076
7	6	3.396	3.396	3.736	6.905	5.547	1.472	8.603	3.962	9.396	1.924	4.754	4.868	2.83	3.17	8.264	5.886	5.66	1.245	3.509	0.584	0.213	0.188	-0.014	0.425	0.361	0.447	0.166	0.141	0.045	0.179	-0.021	0.302	0.082	0.251	0.123	0.259	0.035	0.263	0.034	0.118	-0.232	0.271	0.115	0.644	0.117	0.272	0.13	-0.018
7	6.619	3.761	3.911	3.159	6.92	6.318	1.354	8.123	3.911	8.725	1.805	4.513	4.814	3.159	3.309	8.424	6.017	5.867	1.354	3.309	0.573	0.3	0.293	-0.024	0.408	0.269	0.28	0.004	0.334	0.234	0.064	0.074	0.232	0.022	0.375	0.235	0.309	0.058	-0.092	-0.203	0.092	-0.209	0.03	-0.19	0.685	0.168	0.158	0.158	-0.085
7	5.608	2.864	3.699	4.057	6.682	5.489	1.79	8.353	3.938	9.069	1.909	5.489	5.25	2.864	2.864	7.875	5.966	5.847	1.671	4.057	0.372	0.206	0.244	0.106	0.387	0.338	0.362	0.111	0.042	0.028	0.214	0.032	0.047	-0.059	0.372	0.215	0.259	-0.063	0.201	0.034	0.098	-0.237	0.216	-0.023	0.589	0.117	0.147	0.069	0.031
7	5.329	3.806	2.719	5.437	5.981	5.002	1.087	6.851	3.915	9.461	1.631	3.915	4.241	2.719	2.827	7.938	6.307	7.503	2.719	4.894	0.543	0.306	0.277	-0.027	0.281	-0.021	0.695	0.206	0.065	0.019	0.136	-0.168	0.259	0.086	0.301	0.259	0.453	0.577	0.229	0.106	-0.038	-0.239	-0.052	-0.238	0.524	-0.079	0.311	0.161	-0.164
7	5.771	3.001	4.04	3.925	6.464	3.809	1.962	8.08	4.732	10.388	2.193	4.848	4.732	3.001	3.347	7.964	5.656	6.233	1.039	4.617	0.44	0.228	0.119	0.017	0.192	-0.011	0.471	0.194	0.201	0.154	0.323	0.002	0.198	0.25	0.503	0.447	0.255	0.023	0.089	-0.047	-0.162	-0.144	0.05	-0.229	0.428	0.115	0.174	-0.031	0.272
7	5.701	3.154	4.367	4.003	6.428	4.367	1.941	7.52	4.609	10.431	2.062	4.124	4.488	2.79	4.003	7.52	6.792	6.55	1.092	4.609	0.416	0.195	0.158	0.022	0.249	0.098	0.418	0.173	0.046	0.116	0.247	-0.006	0.288	0.455	0.541	0.549	0.166	-0.056	0.136	-0.009	-0.303	-0.25	-0.055	-0.377	0.448	0.187	0.148	-0.097	0.144
7	6.402	2.373	4.305	6.458	4.029	5.354	1.766	6.126	4.802	10.763	1.656	3.588	5.63	3.532	4.802	8.169	5.133	6.623	1.49	2.925	0.224	0.17	0.12	0.068	0.288	0.259	0.34	0.243	-0.098	-0.069	0.083	0.081	0.242	0.279	0.226	0.174	0.114	0.115	0.006	0.003	0.109	-0.053	0.062	0.227	0.165	0.151	-0.065	0.13	-0.089
7	6.354	4.193	3.431	4.575	6.1	6.227	1.144	5.845	4.956	7.37	1.906	3.685	4.829	2.287	4.702	8.768	4.956	5.083	1.271	3.812	0.507	0.212	0.366	0.018	1.062	0.853	0.366	0.236	0.507	0.347	0.431	0.238	0.123	0.069	0.244	0.146	0.288	0.147	0.156	0.062	0.245	-0.155	-0.152	-0.236	0.207	0.173	0.116	0.003	-0.105
7	7.266	2.972	3.303	4.514	5.725	5.725	1.321	7.376	3.963	8.807	2.202	4.734	4.294	2.752	4.294	7.486	5.725	5.945	1.431	5.064	0.303	0.092	0.198	-0.096	0.688	0.489	0.539	0.135	0.134	0.155	0.332	0.021	0.292	0.133	0.258	0.118	0.149	-0.01	0.095	-0.076	0.174	-0.105	0.044	-0.032	0.144	0.133	0.109	0.05	-0.235
7	5.992	2.552	4.327	4.993	7.212	6.103	0.888	7.434	4.882	7.323	2.33	4.549	3.662	2.33	5.437	7.434	5.326	5.326	1.442	4.105	0.391	0.366	0.227	0.026	0.525	0.537	0.46	0.213	0.198	0.136	0.363	0.249	0.161	0.017	0.518	0.394	0.243	0.249	0.081	0.06	-0.025	-0.156	-0.026	0.009	0.333	0.215	0.307	0.212	-0.347
7	6.461	3.297	3.165	4.088	7.121	5.406	1.451	8.176	5.406	8.703	2.901	4.615	3.428	2.637	3.165	8.307	5.143	5.143	1.319	4.22	0.449	0.194	0.267	0.13	0.712	0.532	0.47	0.233	0.276	0.09	0.138	0.064	0.167	0.09	0.239	0.201	0.06	0.043	0.234	0.053	0.122	-0.217	0.116	-0.037	0.388	0.133	-0.083	0	0.007
7	6.25	3.309	3.921	4.289	6.617	5.637	1.593	7.965	4.902	9.191	2.696	4.657	4.044	2.573	3.064	8.088	5.392	4.902	1.471	3.431	0.449	0.154	0.175	0.143	0.563	0.434	0.441	0.283	0.209	0.062	0.21	0.156	0.118	-0.08	0.299	0.216	0.093	0.013	0.337	0.197	0.167	-0.073	0.175	-0.038	0.446	0.304	0.106	0.125	-0.003
7	6.616	3.596	4.027	3.308	7.335	5.178	1.151	9.205	4.027	9.493	1.87	4.171	4.315	1.87	3.596	8.054	4.602	5.609	1.007	2.589	0.668	0.32	0.374	0.084	0.813	0.549	0.527	0.28	0.352	0.146	0.384	0.219	0.423	0.163	0.281	0.009	0.423	0.136	0.052	-0.016	0.301	-0.057	0.081	0.063	0.391	0.044	0.204	0.174	-0.101
7	6.53	3.982	3.822	4.3	7.645	5.415	0.956	7.963	3.982	8.441	1.752	5.096	3.663	2.07	3.345	8.6	5.893	6.371	1.433	3.185	0.478	0.086	0.319	0.155	0.754	0.507	0.63	0.175	0.222	0.033	0.274	0.217	0.184	0.045	0.212	-0.03	0.335	0.127	-0.04	-0.162	0.171	-0.082	0.217	0.148	0.165	-0.047	-0.042	0.098	-0.124
7	6.128	2.764	4.566	4.446	5.648	4.806	2.043	5.768	4.086	7.57	2.163	4.566	4.206	3.845	5.167	8.291	5.167	5.527	1.322	3.485	0.463	0.113	0.429	0.313	0.631	0.411	0.396	0.195	0.289	0.247	0.195	0.241	0.212	0.283	0.165	-0.082	0.279	0.244	0.238	0.104	0.031	0.079	0.157	0.147	0.377	0.276	0.234	0.285	0.113
7	6.013	3.394	4.849	4.267	7.177	4.849	1.455	7.177	4.558	9.407	2.134	4.849	3.879	3.782	3.491	7.759	5.916	5.528	0.776	4.558	0.469	0.116	0.011	-0.055	0.32	0.199	0.497	0.122	0.16	0.259	0.177	0.038	0.216	0.245	0.001	-0.206	0.109	-0.033	0.402	0.198	-0.071	-0.162	-0.16	-0.194	0.457	0.291	0.456	0.369	0.083
7	6.444	2.949	3.604	3.495	6.99	5.57	1.42	7.318	3.823	9.393	1.638	4.478	4.806	2.512	3.495	9.175	5.789	6.117	1.529	3.386	0.361	0.123	0.164	0.004	0.563	0.327	0.503	0.256	0.266	0.375	0.341	0.077	0.379	0.136	0.369	0.194	0.2	0.099	0.229	0.124	0.275	-0.071	0.023	-0.194	0.42	0.137	0.239	0.116	0.056
7	6.032	2.915	4.222	3.217	6.434	4.926	1.508	7.841	4.122	9.751	1.407	4.423	5.227	2.312	3.619	8.947	5.73	6.735	1.407	3.518	0.418	0.12	0.076	-0.099	0.536	0.371	0.416	0.162	0.251	0.308	0.241	0.087	0.33	0.144	0.24	0.113	0.104	0.143	0.238	0.101	0.377	0.044	0.174	0.023	0.364	0.007	0.3	0.179	-0.01
7	6.426	2.695	3.835	4.353	6.53	5.701	1.244	6.633	5.182	8.292	1.658	4.042	4.871	2.591	3.524	8.914	5.804	5.908	1.762	3.109	0.362	0.187	-0.038	-0.046	0.478	0.407	0.526	0.362	0.223	0.454	0.142	0.138	0.21	0.082	0.334	0.216	0.234	0.239	0.142	0.223	0.312	0.055	0.19	0.054	0.279	0.172	0.233	0.274	0.041
7	5.507	3.137	3.834	5.856	5.368	4.183	2.788	9.202	4.74	10.456	1.952	5.159	3.625	3.346	3.276	8.853	5.298	5.577	1.046	4.252	0.108	0.126	0.118	-0.044	0.29	0.119	0.457	-0.09	0.015	-0.016	0.346	0.304	0.134	-0.1	0.288	0.047	0.19	0.11	0.082	-0.14	0.066	-0.013	-0.247	-0.216	0.305	0.124	0.158	0.147	-0.048
7	5.871	2.936	3.669	5.015	5.137	5.382	2.324	6.727	4.159	10.274	2.569	3.792	4.526	3.302	4.526	9.418	4.036	6.972	1.223	3.669	0.416	0.209	0.298	0.208	0.338	0.193	0.4	0.132	0	-0.078	0.439	0.232	0.166	0.152	0.304	0.182	0.285	0.252	0	0.032	-0.026	-0.172	-0.054	-0.17	0.22	0.014	0.02	0.106	0.012
7	5.994	2.872	3.746	3.996	5.369	5.869	2.497	6.618	4.246	10.115	2.622	3.621	5.12	2.997	4.995	9.365	3.996	6.993	1.374	3.496	0.495	0.307	0.42	0.229	0.284	0.146	0.287	0.126	0.035	-0.024	0.373	0.166	0.175	0.124	0.161	0.07	0.186	0.097	0.02	-0.001	-0.032	-0.189	-0.128	-0.164	0.253	0.118	-0.01	0.058	0.036
7	6.889	2.488	3.731	5.358	5.645	5.167	2.105	8.324	4.114	8.898	2.775	4.401	5.262	3.923	4.114	6.793	3.827	6.697	0.957	2.775	0.435	0.332	0.125	0.033	0.225	0.164	0.546	0.325	0.277	0.162	0.395	0.343	0.38	0.327	0.229	0.217	0.299	0.326	-0.065	-0.184	0.055	-0.068	0.078	-0.098	0.197	0.085	0.148	0.25	0.004
7	5.772	3.432	3.12	4.836	5.772	4.524	2.652	9.361	4.836	8.269	2.496	3.9	4.212	2.808	3.276	8.425	6.24	6.396	1.248	3.432	0.474	0.323	0.253	0.074	0.525	0.306	0.511	0.063	0.144	0.05	0.467	0.296	0.222	0.024	0.368	0.311	0.273	0.186	0.171	-0.019	0.011	-0.197	0.215	0.122	0.298	0.106	0.073	0.113	0.072
7	5.936	3.216	3.339	4.823	6.06	4.452	2.102	9.028	5.318	8.781	2.597	4.823	3.463	2.968	4.081	7.791	5.318	6.802	0.866	3.71	0.384	0.318	0.112	0.011	0.206	0.121	0.632	0.267	0.201	0.123	0.477	0.315	0.138	0.097	0.288	0.271	0.211	0.231	-0.098	-0.221	0.13	-0.017	0.144	-0.037	0.473	0.194	0.072	0.174	-0.18
7	4.908	2.74	3.196	4.109	7.191	4.224	1.826	9.36	3.881	8.447	2.397	4.566	4.452	2.968	4.338	8.561	6.392	5.593	1.256	3.082	0.356	0.349	0.304	0.131	0.597	0.301	0.498	0.325	-0.039	-0.17	0.311	0.038	0.032	0.129	0.176	0.05	0.374	0.237	0.485	0.179	0.202	-0.011	-0.071	-0.15	0.55	0.276	0.475	0.122	-0.231
7	5.55	2.834	2.834	3.66	6.612	4.251	1.889	9.328	4.251	9.564	2.007	4.959	4.487	2.716	3.542	8.738	6.376	5.668	1.299	3.07	0.449	0.369	0.483	0.162	0.409	0.069	0.528	0.189	0.017	-0.047	0.354	0.097	0.082	0.031	0.317	0.146	0.174	0.192	0.507	0.156	0.221	0.001	0.006	-0.133	0.434	0.197	0.426	0.16	-0.024
7	5.374	2.973	3.773	4.574	4.803	5.031	1.83	7.318	5.489	10.977	1.715	3.43	4.46	3.545	3.659	8.004	6.289	7.433	0.915	4.002	0.619	0.327	0.154	0.011	0.443	0.254	0.458	0.203	0.232	0.105	0.169	0.067	0.165	-0.009	0.159	-0.023	0.245	0.158	0.38	0.112	0.037	-0.11	0.007	-0.041	0.568	0.188	-0.031	-0.099	-0.002
7	5.067	3.378	4.363	3.941	6.334	4.363	1.548	9.008	4.504	9.29	1.83	4.786	4.223	2.956	2.815	8.305	4.926	5.489	1.689	4.082	0.613	0.211	0.154	0.037	0.455	0.317	0.438	0.144	0.104	0.129	0.162	0.02	0.38	0.104	0.333	0.177	0.291	0.011	0.439	0.133	0.015	-0.149	0.28	0.252	0.421	0.054	0.227	0.134	0.137
7	5.496	3.041	3.391	3.274	6.9	4.678	1.754	8.537	4.21	9.59	2.573	5.029	4.561	3.041	2.924	7.368	4.561	6.081	1.286	4.444	0.529	0.372	0.411	0.144	0.508	0.299	0.375	0.261	0.193	0.012	0.456	0.129	0.441	0.187	0.238	0.259	0.282	0.188	0.371	-0.006	0.125	-0.021	0.122	-0.061	0.314	0.041	0.215	0.005	0.107
7	4.083	4.197	3.516	3.856	6.805	4.764	1.474	7.599	5.331	10.095	2.155	5.898	4.65	2.155	2.949	7.713	5.444	6.805	1.588	4.423	0.455	0.298	0.156	-0.075	0.661	0.274	0.31	0.086	0.2	0.283	0.465	0.354	0.179	-0.115	0.082	0.018	0.443	0.179	0.194	-0.06	0.082	-0.093	0.036	-0.146	0.142	-0.023	0.19	0.211	-0.04
7	4.698	3.288	3.993	3.641	6.929	4.933	1.527	7.869	5.52	9.161	1.879	6.107	3.758	3.288	2.349	6.46	5.403	5.872	1.527	3.523	0.64	0.368	0.362	0.057	0.506	0.341	0.403	0.28	0.411	0.188	0.497	0.294	0.483	0.157	0.313	0.107	0.36	0.22	0.112	-0.133	0.23	0.001	0.422	0.09	0.56	0.116	0.209	0.064	0.237
[truncated: 54 more rows]
[truncated: 25 more columns]
