# Supplementary material for: Representation Learning for Class C G Protein-Coupled Receptors Classification
Source: Molecules. 2018 Mar 19;23(3):690. doi: 10.3390/molecules23030690 (PMC6017523; doi:10.3390/molecules23030690)
Supplement: Supplementary file 1 [file molecules-23-00690-s001.zip › SupplementaryMaterial/SourceData/UnalignedSeq/proteins_05-12-2014_23-44-43.fasta]

>q5i5c8_9tele Putative pheromone receptor CPpr9
MSIHVLSWLTLSVPVLLLWPVCGSGTEVTPLETCVYLITPQYSDELGTYQDGDVIIGGLINLHNLAATPDLSFTRKPGLAQCLDKKVIGSSPDISVWSLPDVHRVLRFHPLSKDMRYRFQERTYRWFQAIVFTVEEINQNPSLLPGVKLGYHIMDSCSRYPHSLTAAMSMISGGNKTCGPTKPAKLLIGDSSSTQSILLSTTLVPLKIPMISYLAGCPCLSDRQKYPNFFRTIPSDFYQARTMVQIAKRFGWTWIGAVIADSDNGHGTLQALEEEIKGTGICLAFYHTLYRERLQKDVAFAARTVQASSARVILVLAWYTDVEAFLLELMRRNVTDRLFLASEIWSTSYNIMANPQLYTISKGTLGVALRSAPIPGFSAHLQQLHPSHYPEDKFLRTLWENTFGCSPTISSSKIIQNSLPPCSGRESLEGHIEFTDTSHLTVSYNIYLAVYAAAHALHSLLECNSQNHTNSKIKPKCSSPDNITPAQLLQHVKDVHYTTQLGEEFYFLEGGIPPVYDLVNWQIAPDGSLQYAFIGHVDGNQLSINDSAITWPGDSGKVPISVCTSECPPGTRKAIKKGLPVCCFDCLPCTEGEISNSTGSIKCYRCPKEFWSNSYKNECVARETEFLSVKETMGITLMSVAVSGAVMTTTVAVIFLYHRNTPIVKANNSELSFLLLLSLKLCFLCALVFVGQPSLWSCRIQQAAFGISFVLCISCILVKTFVVLIAFHSTRPESSALIKWFGLGKQRGIVLVFTCVQVVICAIWLCVSPPLPYQNFGMHRSKVILECTIGSVVGFTCVLGYIGFLATVCFLLAFFARKLPDNFNEAKFITFSMLIFCAVWVAFVPAYVSSPGKYSVVVEVFAILASSFGLLFCIFVPKCYIILLKPENNTKKFLMGKE
>a8e7u1_danre Uncharacterized protein
MSIHVLSWLTLSVPVLLLWPVCGSGTEVTPLETCVYLITPQYSDELGTYQDGDVIIGGLINLHNLAATPDLSFTRKPGLAQCLDKKVIGSSPDISLWSLADVHRVLRFHPLSKDMRYRFQERTYRWFQAIVFTVEEINQHPSLLPGVKLGYHIMDSCSRYPHSLTAAMSMISGGNKTCGPTKPAKLLIGDSSSTQSILLSTTLVPLKIPMISYLAGCPCLSDRQKYPNFFRTIPSDFYQARTMVQIAKRFGWTWIGAVIADSDNGHGTLQALEEEIKGTGICLAFYHTLYRERLQKDVAFAARTVQASSARVILVLAWYTDVEAFLLELMRRNVTDRLFLASEIWSTSYNIMANPQLYTISKGTLGVALRSAPIPGFSAHLQQLHPSRYPEDKFLRTLWENTFGCSPTISSSKIIQNSLPPCSGRESLEGHIEFIDTSHLTVSYNIYLAVYAAAHALHSLLECNSQNHTDSKIKPKCSSPDNITPAQLLQHVKDVQYTTQLGEEFYFLEGGIPPVYDLVNWQIAPDGSLQYAFIGHVDGNQLSINDSAITWPGDSGKVPISVCTSECPPGTRKAIKKGLPVCCFDCLPCTEGEISNSTGSIKCYRCPKEFWSNSYKNECVARETEFLSVKETMGITLMSVAVSGAVMTTTVAVIFLYHRNTPIVKANNSELSFLLLLSLKLCFLCALVFVGQPSLWSCRIQQAAFGISFVLCISCILVKTFVVLIAFHSTRPESSALIKWFGLGKQRGIVLVFTCVQVVICAIWLCVSPPLPYQNFGMHRSKVILECTIGSVVGFTCVLGYIGFLATVCFLLAFFARKLPDNFNEAKYITFSMLIFCAVWVAFVPAYVSSPGKYSVVVEVFAILASSFGLLFCIFVPKCYIILLKPENNTKKFLMGKE
>XP_780850 PREDICTED: extracellular calcium-sensing receptor-like[Strongylocentrotus purpuratus].
MARNLVNLLMVVGMCGSLVLKSSFGQLLTTPVPDDVRVKLCGLFSIHFRVDIDDMSWTEGPARERCDGYHMLSYLRARAMTYAIDEINHNTDILNHIQLDYDIRDICNWKSSALRAASQCLGLEYDEEAITLNSDPAITNHSALLFIGPDTSESAETVADYAQNFGVPVISYSATSALLSDRTKYRTFFRTVPSDIHQAAAVAELIASEGWNWVGLIALDNSYGRSIAVDFRARAARLGICIALDLLVSREVDDEGMQRLVDGIEMNPVLEVMVAFTYTKTLISILEKAEIRLPGKKFTWIASDVWATSTAISSRNYGILGNVLGVVLQTHEIPGFVPYLASLNPTDHRFQNDTWLREIWETNFHCSFSDPNKTIAAKCASHDLMDLESVRGYSRSFSLYHVYLAVYTAAYTLRSIEECTTPGGLLAEGRCPDLNDLEPWQLINYLNQVNFTKLSGSKDTSPYHTFNENGEMAANFCIVHWQRQGATSVPPGSATRSDNVSSSASTEEQTVRFVEIGRFDVQPNGEGALTLDRTLIDWHHDINGGQPPEGVCRAACQPGYVKSTREGSPPCCFDCEACPVGSITNQTGRTHCIQCPEGEWSNDDRTACLPKFTDVLVWQDPVAIVCLVICGIGVICTLVSLGIFIHHHDTAVVRASNRPLSYCLLCLLMLGFVEPVLYVGTPTNWTCNFRIALHSVLNAAILALFLVKTRRILAVFDTSSWRNESLVKRVLRNTSAQVVLFILLWVIQVAVVTAYLSLAPSRVQVEYNLSTTKVYIVCESNLYCFIVMYSYIALIAIICFVLSFRARKIPENFHETRYITVTMMFYIVIWIVSLPLYFSINGSLQSLLQMITTWLSNAMILGFMFVPKCYIILARPETNTSNNVRRKASKFPVGAEFHSSLGNNDVIHYKSRTRTITTSH
>NP_038831 extracellular calcium-sensing receptor precursor [Mus musculus].
MAWFGYCLALLALTWHSSAYGPDQRAQKKGDIILGGLFPIHFGVAAKDQDLKSRPESVECIRYNFRGFRWLQAMIFAIEEINSSPALLPNMTLGYRIFDTCNTVSKALEATLSFVAQNKIDSLNLDEFCNCSEHIPSTIAVVGATGSGVSTAVANLLGLFYIPQVSYASSSRLLSNKNQFKSFLRTIPNDEHQATAMADIIEYFRWNWVGTIAADDDYGRPGIEKFREEAEERDICIDFSELISQYSDEEEIQQVVEVIQNSTAKVIVVFSSGPDLEPLIKEIVRRNITGRIWLASEAWASSSLIAMPEYFHVVGGTIGFGLKAGQIPGFREFLQKVHPRKSVHNGFAKEFWEETFNCHLQDGAKGPLPVDTFVRSHEEGGNRLLNSSTAFRPLCTGDENINSVETPYMDYEHLRISYNVYLAVYSIAHALQDIYTCLPGRGLFTNGSCADIKKVEAWQVLKHLRHLNFTNNMGEQVTFDECGDLVGNYSIINWHLSPEDGSIVFKEVGYYNVYAKKGERLFINEGKILWSGFSREVPFSNCSRDCQAGTRKGIIEGEPTCCFECVECPDGEYSGETDASACDKCPDDFWSNENHTSCIAKEIEFLAWTEPFGIALTLFAVLGIFLTAFVLGVFIKFRNTPIVKATNRELSYLLLFSLLCCFSSSLFFIGEPQDWTCRLRQPAFGISFVLCISCILVKTNRVLLVFEAKIPTSFHRKWWGLNLQFLLVFLCTFMQIVICIIWLYTAPPSSYRNHELEDEIIFITCHEGSLMALGSLIGYTCLLAAICFFFAFKSRKLPENFNEAKFITFSMLIFFIVWISFIPAYASTYGKFVSAVEVIAILAASFGLLACIFFNKVYIILFKPSRNTIEEVRSSTAAHAFKVAARATLRRPNISRKRSSSLGGSTGSIPSSSISSKSNSEDRFPQPERQKQQQPLALTQQEQQQQPLTLQPQQQQQPQQPRCKQKVIFGSGTVTFSLSFDEPQKNAMAHRNSMRQNSLEAQKSNDTLNRHQALLPLQCAEADSEMTIQETGLQGPMVGDHQPEIESPDEMSPALVMSTSRSFVISGGGSSVTENILHS
>casr_mouse Extracellular calcium-sensing receptor
MAWFGYCLALLALTWHSSAYGPDQRAQKKGDIILGGLFPIHFGVAAKDQDLKSRPESVECIRYNFRGFRWLQAMIFAIEEINSSPALLPNMTLGYRIFDTCNTVSKALEATLSFVAQNKIDSLNLDEFCNCSEHIPSTIAVVGATGSGVSTAVANLLGLFYIPQVSYASSSRLLSNKNQFKSFLRTIPNDEHQATAMADIIEYFRWNWVGTIAADDDYGRPGIEKFREEAEERDICIDFSELISQYSDEEEIQQVVEVIQNSTAKVIVVFSSGPDLEPLIKEIVRRNITGRIWLASEAWASSSLIAMPEYFHVVGGTIGFGLKAGQIPGFREFLQKVHPRKSVHNGFAKEFWEETFNCHLQDGAKGPLPVDTFVRSHEEGGNRLLNSSTAFRPLCTGDENINSVETPYMGYEHLRISYNVYLAVYSIAHALQDIYTCLPGRGLFTNGSCADIKKVEAWQVLKHLRHLNFTNNMGEQVTFDECGDLVGNYSIINWHLSPEDGSIVFKEVGYYNVYAKKGERLFINEGKILWSGFSREVPFSNCSRDCQAGTRKGIIEGEPTCCFECVECPDGEYSGETDASACDKCPDDFWSNENYTSCIAKEIEFLAWTEPFGIALTLFAVLGIFLTAFVLGVFIKFRNTPIVKATNRELSYLLLFSLLCCFSSSLFFIGEPQDWTCRLRQPAFGISFVLCISCILVKTNRVLLVFEAKIPTSFHRKWWGLNLQFLLVFLCTFMQIVICIIWLYTAPPSSYRNHELEDEIIFITCHEGSLMALGSLIGYTCLLAAICFFFAFKSRKLPENFNEAKFITFSMLIFFIVWISFIPAYASTYGKFVSAVEVIAILAASFGLLACIFFNKVYIILFKPSRNTIEEVRSSTAAHAFKVAARATLRRPNISRKRSSSLGGSTGSNPSSSISSKSNSEDRFPQPERQKQQQPLALTQQEQQQQPLTLQPQQQQQPQQPRCKQKVIFGSGTVTFSLSFDEPQKNAMAHRNSMRQNSLEAQKSNDTLNRHQALLPLQCAEADSEMTIQETGLQGPMVGDHQPEIESPDEMSPALVVSTSRSFVISGGGSSVTENILHS
>NP_001171536 extracellular calcium-sensing receptor isoform 1 precursor [Homosapiens].
MAFYSCCWVLLALTWHTSAYGPDQRAQKKGDIILGGLFPIHFGVAAKDQDLKSRPESVECIRYNFRGFRWLQAMIFAIEEINSSPALLPNLTLGYRIFDTCNTVSKALEATLSFVAQNKIDSLNLDEFCNCSEHIPSTIAVVGATGSGVSTAVANLLGLFYIPQVSYASSSRLLSNKNQFKSFLRTIPNDEHQATAMADIIEYFRWNWVGTIAADDDYGRPGIEKFREEAEERDICIDFSELISQYSDEEEIQHVVEVIQNSTAKVIVVFSSGPDLEPLIKEIVRRNITGKIWLASEAWASSSLIAMPQYFHVVGGTIGFALKAGQIPGFREFLKKVHPRKSVHNGFAKEFWEETFNCHLQEGAKGPLPVDTFLRGHEESGDRFSNSSTAFRPLCTGDENISSVETPYIDYTHLRISYNVYLAVYSIAHALQDIYTCLPGRGLFTNGSCADIKKVEAWQVLKHLRHLNFTNNMGEQVTFDECGDLVGNYSIINWHLSPEDGSIVFKEVGYYNVYAKKGERLFINEEKILWSGFSREPLTFVLSVLQVPFSNCSRDCLAGTRKGIIEGEPTCCFECVECPDGEYSDETDASACNKCPDDFWSNENHTSCIAKEIEFLSWTEPFGIALTLFAVLGIFLTAFVLGVFIKFRNTPIVKATNRELSYLLLFSLLCCFSSSLFFIGEPQDWTCRLRQPAFGISFVLCISCILVKTNRVLLVFEAKIPTSFHRKWWGLNLQFLLVFLCTFMQIVICVIWLYTAPPSSYRNQELEDEIIFITCHEGSLMALGFLIGYTCLLAAICFFFAFKSRKLPENFNEAKFITFSMLIFFIVWISFIPAYASTYGKFVSAVEVIAILAASFGLLACIFFNKIYIILFKPSRNTIEEVRCSTAAHAFKVAARATLRRSNVSRKRSSSLGGSTGSTPSSSISSKSNSEDPFPQPERQKQQQPLALTQQEQQQQPLTLPQQQRSQQQPRCKQKVIFGSGTVTFSLSFDEPQKNAMAHRNSTHQNSLEAQKSSDTLTRHQPLLPLQCGETDLDLTVQETGLQGPVGGDQRPEVEDPEELSPALVVSSSQSFVISGGGSTVTENVVNS
>q8ji04_squac Calcium polyvalent cation receptor/salinity sensing protein
MAQLHCQLLFLGFTLLQSYNVSGYGPNQRAQKKGDIILGGLFPIHFGVAAKDQDLKSRPEATKCIRYNFRGFRWLQAMIFAIEEINNSMTFLPNITLGYRIFDTCNTVSKALEATLSFVAQNKIDSLNLDEFCNCSDHIPSTIAVVGATGSGISTAVANLLGLFYIPQVSYASSSRLLSNKNEYKAFLRTIPNDEQQATAMAEIIEHFQWNWVGTLAADDDYGRPGIDKFREEAVKRDICIDFSEMISQYYTQKQLEFIADVIQNSSAKVIVVFSNGPDLEPLIQEIVRRNITDRIWLASEAWASSSLIAKPEYFHVVGGTIGFALRAGRIPGFNKFLKEVHPSRSSDNGFVKEFWEETFNCYFTEKTLTQLKNSKVPSHGPAAQGDGSKAGNSRRTALRHPCTGEENITSVETPYLDYTHLRISYNVYVAVYSIAHALQDIHSCKPGTGIFANGSCADIKKVEAWQVLNHLLHLKFTNSMGEQVDFDDQGDLKGNYTIINWQLSAEDESVLFHEVGNYNAYAKPSDRLNINEKKILWSGFSKVVPFSNCSRDCVPGTRKGIIEGEPTCCFECMACAEGEFSDENDASACTKCPNDFWSNENHTSCIAKEIEYLSWTEPFGIALTIFAVLGILITSFVLGVFIKFRNTPIVKATNRELSYLLLFSLICCFSSSLIFIGEPRDWTCRLRQPAFGISFVLCISCILVKTNRVLLVFEAKIPTSLHRKWVGLNLQFLLVFLCILVQIVTCIIWLYTAPPSSYRNHELEDEVIFITCDEGSLMALGFLIGYTCLLAAICFFFAFKSRKLPENFNEAKFITFSMLIFFIVWISFIPAYVSTYGKFVSAVEVIAILASSFGLLGCIYFNKCYIILFKPCRNTIEEVRCSTAAHAFKVAARATLRRSAASRKRSSSLCGSTISSPASSTCGPGLTMEMQRCSTQKVSFGSGTVTLSLSFEETGRYATLSRTARSRNSADGRSGDDLPSRHHDQGPPQKCEPQPANDARYKAAPTKGTLESPGGSKERPTTMEET
>q8cdp3_mouse Putative uncharacterized protein
EAWASSSLIAMPEYFHVVGGTIGFGLKAGQIPGFREFLQKVHPRKSVHNGFAKEFWEETFNCHLQDGAKGPLPVDTFVRSHEEGGNRLLNSSTAFRPLCTGDENINSVETPYMDYEHLRISYNVYLAVYSIAHALQDIYTCLPGRGLFTNGSCADIKKVEAWQVLKHLRHLNFTNNMGEQVTFDECGDLVGNYSIINWHLSPEDGSIVFKEVGYYNVYAKKGERLFINEGKILWSGFSREVPFSNCSRDCQAGTRKGIIEGEPTCCFECVECPDGEYSGETDASACDKCPDDFWSNENHTSCIAKEIEFLAWTEPFGIALTLFAVLGIFLTAFVLGVFIKFRNTPIVKATNRELSYLLLFSLLCCFSSSLFFIGEPQDWTCRLRQPAFGISFVLCISCILVKTNRVLLVFEAKIPTSFHRKWWGLNLQFLLVFLCTFMQIVICIIWLYTAPPSSYRNHELEDEIIFITCHEGSLMALGSLIGYTCLLAAICFFFAFKSRKLPENFNEAKFITFSMLIFFIVWISFIPAYASTYGKFVSAVEVIAILAASFGLLACIFFNKVYIILFKPSRNTIEEVRSSTAAHAFKVAARATLRRPNISRKRSSSLGGSTGSIPSSSISSKSNSEDRFPQPERQKQQQPLALTQQEQQQQPLTLQPQQQQQPQQPRCKQKVIFGSGTVTFSLSFDEPQKNAMAHRNSMRQNSLEAQKSNDTLNRHQALLPLQCAEADSEMTIQETGLQGPMVGDHQPEIESPDEMSPALVMSTSRSFVISGGGSSVTENILHS
>casr_bovin Extracellular calcium-sensing receptor
MALYSCCWILLAFSTWCTSAYGPDQRAQKKGDIILGGLFPIHFGVAVKDQDLKSRPESVECIRYNFRGFRWLQAMIFAIEEINSSPALLPNMTLGYRIFDTCNTVSKALEATLSFVAQNKIDSLNLDEFCNCSEHIPSTIAVVGATGSGISTAVANLLGLFYIPQVSYASSSRLLSNKNQFKSFLRTIPNDEHQATAMADIIEYFRWNWVGTIAADDDYGRPGIEKFREEAEERDICIDFSELISQYSDEEKIQQVVEVIQNSTAKVIVVFSSGPDLEPLIKEIVRRNITGRIWLASEAWASSSLIAMPEYFHVVGGTIGFGLKAGQIPGFREFLQKVHPRKSVHNGFAKEFWEETFNCHLQEGAKGPLPVDTFLRGHEEGGARLSNSPTAFRPLCTGEENISSVETPYMDYTHLRISYNVYLAVYSIAHALQDIYTCIPGRGLFTNGSCADIKKVEAWQVLKHLRHLNFTSNMGEQVTFDECGDLAGNYSIINWHLSPEDGSIVFKEVGYYNVYAKKGERLFINDEKILWSGFSREVPFSNCSRDCLAGTRKGIIEGEPTCCFECVECPDGEYSDETDASACDKCPDDFWSNENHTSCIAKEIEFLSWTEPFGIALTLFAVLGIFLTAFVLGVFIKFRNTPIVKATNRELSYLLLFSLLCCFSSSLFFIGEPQDWTCRLRQPAFGISFVLCISCILVKTNRVLLVFEAKIPTSFHRKWWGLNLQFLLVFLCTFMQIVICAIWLNTAPPSSYRNHELEDEIIFITCHEGSLMALGFLIGYTCLLAAICFFFAFKSRKLPENFNEAKFITFSMLIFFIVWISFIPAYASTYGKFVSAVEVIAILAASFGLLACIFFNKVYIILFKPSRNTIEEVRCSTAAHAFKVAARATLRRSNVSRQRSSSLGGSTGSTPSSSISSKSNSEDPFPQQQPKRQKQPQPLALSPHNAQQPQPRPPSTPQPQPQSQQPPRCKQKVIFGSGTVTFSLSFDEPQKTAVAHRNSTHQTSLEAQKNNDALTKHQALLPLQCGETDSELTSQETGLQGPVGEDHQLEMEDPEEMSPALVVSNSRSFVISGGGSTVTENMLRS
>casr_human Extracellular calcium-sensing receptor
MAFYSCCWVLLALTWHTSAYGPDQRAQKKGDIILGGLFPIHFGVAAKDQDLKSRPESVECIRYNFRGFRWLQAMIFAIEEINSSPALLPNLTLGYRIFDTCNTVSKALEATLSFVAQNKIDSLNLDEFCNCSEHIPSTIAVVGATGSGVSTAVANLLGLFYIPQVSYASSSRLLSNKNQFKSFLRTIPNDEHQATAMADIIEYFRWNWVGTIAADDDYGRPGIEKFREEAEERDICIDFSELISQYSDEEEIQHVVEVIQNSTAKVIVVFSSGPDLEPLIKEIVRRNITGKIWLASEAWASSSLIAMPQYFHVVGGTIGFALKAGQIPGFREFLKKVHPRKSVHNGFAKEFWEETFNCHLQEGAKGPLPVDTFLRGHEESGDRFSNSSTAFRPLCTGDENISSVETPYIDYTHLRISYNVYLAVYSIAHALQDIYTCLPGRGLFTNGSCADIKKVEAWQVLKHLRHLNFTNNMGEQVTFDECGDLVGNYSIINWHLSPEDGSIVFKEVGYYNVYAKKGERLFINEEKILWSGFSREVPFSNCSRDCLAGTRKGIIEGEPTCCFECVECPDGEYSDETDASACNKCPDDFWSNENHTSCIAKEIEFLSWTEPFGIALTLFAVLGIFLTAFVLGVFIKFRNTPIVKATNRELSYLLLFSLLCCFSSSLFFIGEPQDWTCRLRQPAFGISFVLCISCILVKTNRVLLVFEAKIPTSFHRKWWGLNLQFLLVFLCTFMQIVICVIWLYTAPPSSYRNQELEDEIIFITCHEGSLMALGFLIGYTCLLAAICFFFAFKSRKLPENFNEAKFITFSMLIFFIVWISFIPAYASTYGKFVSAVEVIAILAASFGLLACIFFNKIYIILFKPSRNTIEEVRCSTAAHAFKVAARATLRRSNVSRKRSSSLGGSTGSTPSSSISSKSNSEDPFPQPERQKQQQPLALTQQEQQQQPLTLPQQQRSQQQPRCKQKVIFGSGTVTFSLSFDEPQKNAMAHRNSTHQNSLEAQKSSDTLTRHQPLLPLQCGETDLDLTVQETGLQGPVGGDQRPEVEDPEELSPALVVSSSQSFVISGGGSTVTENVVNS
>casr_rat Extracellular calcium-sensing receptor
MASYSCCLALLALAWHSSAYGPDQRAQKKGDIILGGLFPIHFGVAAKDQDLKSRPESVECIRYNFRGFRWLQAMIFAIEEINSSPSLLPNMTLGYRIFDTCNTVSKALEATLSFVAQNKIDSLNLDEFCNCSEHIPSTIAVVGATGSGVSTAVANLLGLFYIPQVSYASSSRLLSNKNQYKSFLRTIPNDEHQATAMADIIEYFRWNWVGTIAADDDYGRPGIEKFREEAEERDICIDFSELISQYSDEEEIQQVVEVIQNSTAKVIVVFSSGPDLEPLIKEIVRRNITGRIWLASEAWASSSLIAMPEYFHVVGGTIGFGLKAGQIPGFREFLQKVHPRKSVHNGFAKEFWEETFNCHLQEGAKGPLPVDTFVRSHEEGGNRLLNSSTAFRPLCTGDENINSVETPYMDYEHLRISYNVYLAVYSIAHALQDIYTCLPGRGLFTNGSCADIKKVEAWQVLKHLRHLNFTNNMGEQVTFDECGDLVGNYSIINWHLSPEDGSIVFKEVGYYNVYAKKGERLFINEEKILWSGFSREVPFSNCSRDCQAGTRKGIIEGEPTCCFECVECPDGEYSGETDASACDKCPDDFWSNENHTSCIAKEIEFLAWTEPFGIALTLFAVLGIFLTAFVLGVFIKFRNTPIVKATNRELSYLLLFSLLCCFSSSLFFIGEPQDWTCRLRQPAFGISFVLCISCILVKTNRVLLVFEAKIPTSFHRKWWGLNLQFLLVFLCTFMQILICIIWLYTAPPSSYRNHELEDEIIFITCHEGSLMALGSLIGYTCLLAAICFFFAFKSRKLPENFNEAKFITFSMLIFFIVWISFIPAYASTYGKFVSAVEVIAILAASFGLLACIFFNKVYIILFKPSRNTIEEVRSSTAAHAFKVAARATLRRPNISRKRSSSLGGSTGSIPSSSISSKSNSEDRFPQPERQKQQQPLSLTQQEQQQQPLTLHPQQQQQPQQPRCKQKVIFGSGTVTFSLSFDEPQKNAMAHRNSMRQNSLEAQRSNDTLGRHQALLPLQCADADSEMTIQETGLQGPMVGDHQPEMESSDEMSPALVMSTSRSFVISGGGSSVTENVLHS
>XP_416491 PREDICTED: LOW QUALITY PROTEIN: extracellular calcium-sensingreceptor [Gallus gallus].
MTLYSCCLILLLFTWNTAAYGPNQRAQKKGDIILGGLFPIHFGVAAKDQDLKSRPESVECIRYNFRGFRWLQAMIFAIEEINNSPNLLPNMTLGYRIFDTCNTVSKALEATLSFVAQNKIDSLNLDEFCNCSEHIPSTIAVVGATGSGVSTAVANLLGLFYIPQVSYASSSRLLSNKNQFKSFLRTIPNDEHQATAMADIIEYFRWNWVGTIAADDDYGRPGIEKFREEAEERDICIDFSELISQYSDEEEIQQVVEVIQNSTARVIVVFSSGPDLEPLIKEIVRRNITGKIWLASEAWASSSLIAMPEFFRVIGSTIGFALKAGQIPGFREFLQKVHPKKSANNGFAKEFWEETFNCYLPSESKNSPASASFHKAHEEGLGAGNGTAAFRPPCTGDENITSVETPYMDFTHLRISYNVYLAVYSIAHALQDIYTCTPGKGLFTNGSCADIKKVEAWQVLKHLRHLNFTSNMGEQVDFDEFGDLVGNYSIINWHLSPEDGSVVFEEVGHYNVYAKKGERLFINENKILWSGFSKEVPFSNCSRDCLPGTRKGIIEGEPTCCFECVDCPDGEYSDETDASACDKCPEDYWSNENHTSCIPKQIEFLSWTEPFGIALTLFAVLGIFLTSFVLGVFTKFRNTPIVKATNRELSYLLLFSLLCCFSSSLFFIGEPQNWTCRLRQPAFGISFVLCISCILVKTNRVLLVFEAKIPTSLHRKWWGLNLQFLLVFLCTFVQIVICVIWLYTAPPSSYRNHELEDEIIFITCHEGSLMALGFLIGYTCLLAAICFFFAFKSRKLPENFNEAKFITFSMLIFFIVWISFIPAYASTYGKFVSAVEVIAILAASFGLLACIFFNKVYIILFKPSRNTIEEVRCSTAAHAFKVAARATLRRSNVSRKRSNSLGGSTGSTPSSSISSKSNHEDPFPLPASAERQRQQQRGCKQKVSFGSGTVTLSLSFEEPQKNAMANRNAKRRNSLEAQNSDDSLMRHRALLALQNSESLSAEPGFQTASSPETSSQESVVGDNKEEVPNPEAEPSLPSANSRNFIGTGGSSVTENTVHS
>ENSMUSP00000110496 
MAWFGYCLALLALTWHSSAYGPDQRAQKKGDIILGGLFPIHFGVAAKDQDLKSRPESVECIRYNFRGFRWLQAMIFAIEEINSSPALLPNMTLGYRIFDTCNTVSKALEATLSFVAQNKIDSLNLDEFCNCSEHIPSTIAVVGATGSGVSTAVANLLGLFYIPQVSYASSSRLLSNKNQFKSFLRTIPNDEHQATAMADIIEYFRWNWVGTIAADDDYGRPGIEKFREEAEERDICIDFSELISQYSDEEEIQQVVEVIQNSTAKVIVVFSSGPDLEPLIKEIVRRNITGRIWLASEAWASSSLIAMPEYFHVVGGTIGFGLKAGQIPGFREFLQKVHPRKSVHNGFAKEFWEETFNCHLQDGAKGPLPVDTFVRSHEEGGNRLLNSSTAFRPLCTGDENINSVETPYMDYEHLRISYNVYLAVYSIAHALQDIYTCLPGRGLFTNGSCADIKKVEAWQVPFSNCSRDCQAGTRKGIIEGEPTCCFECVECPDGEYSGETDASACDKCPDDFWSNENHTSCIAKEIEFLAWTEPFGIALTLFAVLGIFLTAFVLGVFIKFRNTPIVKATNRELSYLLLFSLLCCFSSSLFFIGEPQDWTCRLRQPAFGISFVLCISCILVKTNRVLLVFEAKIPTSFHRKWWGLNLQFLLVFLCTFMQIVICIIWLYTAPPSSYRNHELEDEIIFITCHEGSLMALGSLIGYTCLLAAICFFFAFKSRKLPENFNEAKFITFSMLIFFIVWISFIPAYASTYGKFVSAVEVIAILAASFGLLACIFFNKVYIILFKPSRNTIEEVRSSTAAHAFKVAARATLRRPNISRKRSSSLGGSTGSIPSSSISSKSNSEDRFPQPERQKQQQPLALTQQEQQQQPLTLQPQQQQQPQQPRCKQKVIFGSGTVTFSLSFDEPQKNAMAHRNSMRQNSLEAQKSNDTLNRHQALLPLQCAEADSEMTIQETGLQGPMVGDHQPEIESPDEMSPALVMSTSRSFVISGGGSSVTENILHS
>XP_516689 PREDICTED: extracellular calcium-sensing receptor isoform 2 [Pantroglodytes].
MAFYSCCWVLLALTWHTSAYGPDQRAQKKGDIILGGLFPIHFGVAAKDQDLKSRPESVECIRYNFRGFRWLQAMIFAIEEINSSPALLPNLTLGYRIFDTCNTVSKALEATLSFVAQNKIDSLNLDEFCNCSEHIPSTIAVVGATGSGVSTAVANLLGLFYIPQVSYASSSRLLSNKNQFKSFLRTIPNDEHQATAMADIIEYFRWNWVGTIAADDDYGRPGIEKFREEAEERDICIDFSELISQYSDEEEIQHVVEVIQNSTAKVIVVFSSGPDLEPLIKEIVRRNITGKIWLASEAWASSSLIAMPQYFHVVGGTIGFALKAGQIPGFREFLKKVHPRKSVHNGFAKEFWEETFNCHLQEGAKGPLPVDTFLRGHEESADRFSNSSTAFRPLCTGDENISSVETPYIDYTHLRISYNVYLAVYSIAHALQDIYTCLPGKGLFTNGSCADIKKVEAWQVLKHLRHLNFTNNMGEQVTFDECGDLVGNYSIINWHLSPEDGSIVFKEVGYYNVYAKKGERLFINEEKILWSGFSREVPFSNCSRDCLAGTRKGIIEGEPTCCFECVECPDGEYSDETDASACNKCPDDFWSNENHTSCIAKEIEFLSWTEPFGIALTLFAVLGIFLTAFVLGVFIKFRNTPIVKATNRELSYLLLFSLLCCFSSSLFFIGEPQDWTCRLRQPAFGISFVLCISCILVKTNRVLLVFEAKIPTSFHRKWWGLNLQFLLVFLCTFMQIVICVIWLYTAPPSSYRNHELEDEIIFITCHEGSLMALGFLIGYTCLLAAVCFFFAFKSRKLPENFNEAKFITFSMLIFFIVWISFIPAYASTYGKFVSAVEVIAILAASFGLLACIFFNKIYIILFKPSRNTIEEVRCSTAAHAFKVAARATLRRSNVSRKRSSSLGGSTGSTPSSSISSKSNSEDPFPQPERQKQQQPLALTQQEQQQQPLTLPQQQQSQQQPRCKQKVIFGSGTVTFSLSFDEPQKNAMAHRNSTHQNSLEAQKSSDTLTRHQPLLPLQCGETDLDLTVQETGLQGPVGGDQRPEVEDPEELSPALVVSSSQSFVISGGGSTVTENVLNS
>a2sxs6_canfa Calcium-sensing receptor
MAFHSCSLILLAITWCTSAYGPDQRAQKKGDIILGGLFPIHFGVAAKDQDLKSRPESVECIRYNFRGFRWLQAMIFAIEEINSSPALLPNMTLGYRIFDTCNTVSKALEATLSFVAQNKIDSLNLDEFCNCSEHIPSTIAVVGATGSGISTAVANLLGLFYIPQVSYASSSRLLSNKNQFKSFLRTIPNDEHQATAMADIIEYFRWNWVGTIAADDDYGRPGIEKFREEAEERDICIDFSELISQYSDEEEIQQVVEVIQNSTAKVIVVFSSGPDLEPLIKEIVRRNITGRIWLASEAWASSSLIAMPEYFHVVGGTIGFALKAGQIPGFREFLQKVHPRKSVHNGFAKEFWEETFNCHLQEGAKGPLSMDTFLRGHEEGGGRISNSSTAFRPLCTGDENISSVETPYMDYTHLRISYNVYLAVYSIAHALQDIYTCLPGRGLFTNGSCADIKKVEAWQVLKHLRHLNFTNNMGEQVTFDECGDLMGNYSIINWHLSPEDGSIVFKEVGYYNVYAKKGERLFINEEKILWSGFSREMPFSNCSRDCLAGTRKGIIEGEPTCCFECVECPDGEYSDETDASACDKCPDDFWSNENHTSCIAKEIEFLSWTEPFGIALTLFAVLGIFLTAFVLGVFIKFRNTPIVKATNRELSYLLLFSLLCCFSSSLFFIGEPQDWTCRLRQPAFGISFVLCISCILVKTNRVLLVFEAKIPTSFHRKWWGLNLQFLLVFLCTFMQIVICVIWLYTAPPSSYRNHELEDEIIFITCHEGSLMALGFLIGYTCLLAAICFFFAFKSRKLPENFNEAKFITFSMLIFFIVWISFIPAYASTYGKFVSAVEVIAILAASFGLLACIFFNKVYIILFKPSRNTIEEVRCSTAAHAFKVAARATLRRSNVSRKRSGSLGGSTGSTPSSSISSKSNSEDPFPQPERQKQQQPLALTQREQQPPQPLTLPPQPQPRCKQKVIFGSGTVTFSLSFDEPQKSAAAPRNSTLQHSLEAQRSPEPPARPQALLPPQGGDTDAELPAQEPGLQGPGGADRRPEMRDPEELSPALVVSSSQSFVISGGGSTVTENILHS
>XP_001371567 PREDICTED: extracellular calcium-sensing receptor-like [Monodelphisdomestica].
MTYYRCCLILLALTWNTSAYGPDQRAQKKGDIILGGLFPIHFGVAAKDQDLKSRPESVECIRYNFRGFRWLQAMIFAIEEINNSPALLPNMTLGYRIFDTCNTVSKALEATLSFVAQNKIDSLNLDEFCNCSEHIPSTIAVVGATGSGISTAVANLLGLFYIPQVSYASSSRLLSNKNQYKSFLRTIPNDEHQATAMADIIEYFRWNWVGTIAADDDYGRPGIEKFREEAEERDICINFSELISQYSDEDEIQHVVEVIQNSTAKVIVVFSSGPDLEPLIKEIVRRNITGRIWLASEAWASSSLIAMPEFFHVIGGTIGFGLKAGQIPGFREFLQKVHPKKSVHNGFAKEFWEETFNCHLQEGSKGSLSLDPFQKSREEGGRNRPNNTTTTFRPLCTGDENITSVETPYMDYTHLRISYNVYLAVYSIAHALQDIYTCSPGKGLFTNGSCADIKKVEAWQVLKHLRHLNFTSNMGEQVDFDEFGDLVGNYSIINWHLSPEDGSIVFKEVGHYNVYAKKGERLFINEEKILWSGFSREVPFSNCSRDCLAGTRKGIIEGEPTCCFECVECPDGEYSDETDASACDKCPDDSWSNENHTSCIAKQIEFLSWTEPFGIALTLFAVLGIFLTSFVLGVFIKFRNTPIVKATNRELSYLLLFSLLCCFSSSLFFIGEPQDWTCCLRQPAFGISFVLCISCILVKTNRILLVFEAKIPTSLHRKWWGLNLQFLLVFLCTFMQIVICVIWLYNAPPSSYRNYELEDEIIFITCHEGSLMALGFLIGYTCLLAAICFFFAFKSRKLPENFNEAKFITFSMLIFFIVWISFIPAYASTYGKFVSAVEVIAILAASFGLLACIFFNKVYIILFKPSRNTIEEVRCSTAAHAFKVAARATLRRSNVSRKRSNSLGGSTGSTPSSSMSSKSNSEDPFPQPEREKEQQQQQPLTPQPQRPQQQHRCKQKVIFGSGTVTFSLSFDEPQKNATAHKVAKQQNSLEAQNSGDSLARRQALLPLQSSEGGAGLGSGDSGSNESVVGDSQSESQIPEEMSPALVVSNSRGFIISGGGSAITEKKLHS
>XP_001515899 PREDICTED: extracellular calcium-sensing receptor-like[Ornithorhynchus anatinus].
MTRFGCWLVLAAFPWALSAYGPDQRAQKKGDIILGGLFPIHFGVAAKDQDLKSRPESVECIRYNFRGFRWLQAMIFAIEEINSSPALLPNMTLGYRIFDTCNTVSKALEATLSFVAQNKIDSLNLDEFCNCSEHIPSTIAVVGATGSGISTAVANLLGLFYIPQVSYASSSRLLSNKNQFKSFLRTIPNDEHQATAMADIIEHFRWNWVGTIAADDDYGRPGIEKFREEAEERDICIDFSELISQYSDEVEIQQAVEVIQNSTAKVIVVFSSGPDLEPLIKEIVRRNITGRIWLASEAWASSSLIAMPEFFHVIGGTIGFALKAGQIPGFRQFLQKVHPRRSPHNGFTREFWEETFNCHLPEGPKGPAAPDPFLKVREAGGAGPGNGSASFRPPCTGRENLTGVETPYLDYTHLRISYNVYLAVYSIAHALQNIFTCTPGHGLFTNGSCADIKKVEAWQVLKHLRHLNFTSNMGEQVDFDEFGDLVGNYSIINWHLSPLDGSIEFEEVGYYNVYARKGERLFVNENKILWSGFSREVPFSNCSRDCLAGTRKGIIEGEPTCCFECVECPDGEYSGETDASACDKCPDDSWSNANHTSCVAKQIEFLSWTEPFGIALTLFAVLGIFLTSFVLGVFLKFRNTPIVKATNRELSYLLLFSLLCCFSSSLFFIGEPRDWTCRLRQPAFGTSFVLCVSCILVKTNRVLLAFEAKIPTGLHRKWWGLNLQFLLVFLCTLVQVVICAIWLYTAPPSSYRNHELEDEIIFITCHEGSLMALGFLIGYTCLLAAVCFFFAFKSRKLPENFNEAKFITFSMLIFFIVWISFIPAYASTYGKFVSAVEVIAILAASFGLLACIFFNKVYIILFKPARNTIEEVRCSTAAHAFKVAARATLRRSNLSRRRAGSLGGSSGSTPSSSISTKSNAEEAAGRPEPWQRQGVPPPPGSQGSQGPPAPQRGTPPPPPPRSKQKVIFGSGTVTFSLSFDEPRKDAGAHRHGRRRHSLEPQDSGGGGDGPVRPRALLPLRDGNPGSDPGSDPGSREACLPESGGEEPRDPEEGPPALLVPNARSFVISKDVSRARGSIRDEGENTEST
>NP_001157450 extracellular calcium-sensing receptor precursor [Equus caballus].
MAFYSCCLILVAFTWCTSAYGPDQRAQKKGDIILGGLFPIHFGVAAKDQDLESRPESVECIRYNFRGFRWLQAMIFAIEEINSSPALLPNMTLGYRIFDTCNTVSKALEATLSFVAQNKIDSLNLDEFCNCSEHIPSTIAVVGATGSGVSTAVANLLGLFYIPQVSYASSSRLLSNKNQFKSFLRTIPNDEHQATAMADIIEYFRWNWVGTIAADDDYGRPGIEKFREEAEERDICIDFSELISQYSDEEEIQHVVEVIQNSTAKVIVVFSSGPDLEPLIKEIVRRNITGKIWLASEAWASSSLIAMPEYFHVVGGTIGFALRAGQIPGFREFLQKVHPKKSAHNGFAKEFWEETFNCHLQEGAKGPLPMDTFLRGHEEAGGRLSNSSTAFRPLCTGDENISSVETPYMDYTHLRISYNVYLAVYSIAHALQDIYTCSPGRGLFTNGSCADIKKVEAWQVLKHLRHLNFTNNMGEQVTFDECGDLVGNYSIINWHLSPEDGSIVFKEVGYYNVYAKKGERLFINEKKILWSGFSREVPFSNCSRDCLAGTRKGIIEGEPTCCFECVECPDGEYSDETDASACDKCPDDFWSNENHTSCIAKEIEFLSWTEPFGIALTLFAVLGIFLTGFVLGVFIKFRNTPIVKATNRELSYLLLFSLLCCFSSSLFFIGEPQDWTCRLRQPAFGISFVLCISCILVKTNRVLLVFEAKIPTSFHRKWWGLNLQFLLVFLCTFMQIVICVIWLYTAPPSSYRNHELEDEIIFITCHEGSLMALGFLIGYTCLLAAICFFFAFKSRKLPENFNEAKFITFSMLIFFIVWISFIPAYASTYGKFVSAVEVIAILAASFGLLACIFFNKVYIILFKPSRNTIEEVRCSTAAHAFKVAARATLRRSNVSRKRSSSLGGSTGSTPSSSISSKSNSEDPFPQPERQKQQQPLALTQQEQQQQQQQPQQPLTLQQQQQAQQQPRCKQKVIFGSGTVTFSLSFDEPQKSAMAHRNSTHQNSLESQKSNDTLTRHQALLPLQRGEIDSELSAQETGLQGPAVGDRQPERKNPEEMSPTLVVSNSRSFVISGGGSTVTENILHS
>XP_002123664 PREDICTED: extracellular calcium-sensing receptor-like [Cionaintestinalis].
MLPQTVILPFILALRFCKGSWTEPVSYKHPGNITIAGLFPLHYISDRPDNYSLEEAPEALVCRRYNFLGFRWMQAMIFAIQEINNRSDILPNISLGWQLFDTCNTHARAVTQALHVVDSIYKRPKSLSALIGPTASDKSIVVSNILSVFDVPQISYGSTSRLLSNKNIYNSFLRTIPNDDEQATAMVELLLHHNWTWVGAVAGDDDYGRPGISRFKEEAEKHGICVEYTAYVSEAFFITQGSFNDFQMNATESVNSMSEEHLKQTAREIKNYNATVFVTFISATHLVPLARYLSEYSVTDKVWIASEAWATSDTVRAIDARVFQGTLGIATRGGEMPGFRAFLEGVSPKTQPESPYITEFWEKSFQCNCPDTVCAKTENDGGMSSHNSYAENCTGNESLTGDGAITSAYLGWTDLEKSYTTYLAVYVVASALHNISTCVEGKGLLKNGACPYLNNLTTWQLLSYIKKVDFFPPGHDYKTHNDTFNFDENGDPNASYKLVSWIPKMNCRGNITVDFVHVGNYSSMVTPKWSINESAIYWHKHNDIPKSVCNADCQPGYYKIQLQSACCFKCAECPSGEYSVDINSPVCTPCNLTHRADDNRTSCIPKNEEYIRWSDAFGVTFCVLSGIGILLTLFTAGSFMKMRRTPLVKATNRELSFLLFLSIFCCFLTPLLYLGKPQDWNCKGRTVTFSLSFTFCIAAILVKTLRVLTAFEARIPVTYKKRTKWLGEHVQVFVVMVVSLVQVILSVTWLVVDPPKVMLSQSKTSDISLIVECNVGNLVIMGFVYGYLCLLALTAFVFAFRARKLPENFNEAKFITFSMLIFFIVWLSFIPAYLSTTGINATAVSCIAILSSTFALLACIFFPKLYVIYWTPQRNTVEEVRQNTATHAIRSSRSVAYSVRIKPPDMSSDSNKSMVQETSPPRTGRKGMYGRNANDRNPFKDFDNSNFNNSNNINLSSVSKASNRRLKIQNRNRSHSLQPERLRMNLNNQDIYEDVLTTTFSKDINRFSGQSEKDSVQSESSSTNDTESTTFNVDIAGKISTDTAITDRAENYEKILFDDGKRINLKVAVKVNIQQTACDKNAPSVQLNNNNNHTPLETILPTSEQLANRPLSECNNTGAELSVQSSRDDITTTNNMFDSSSA
>XP_002193647 PREDICTED: extracellular calcium-sensing receptor [Taeniopygiaguttata].
MTSYSCCLILLLFTWSTVAYGPNQRAQKKGDIILGGLFPIHFGVAAKDQDLKSRPESVECIRYNFRGFRWLQAMIFAIEEINSSPTLLPNMTLGYRIFDTCNTVSKALEATLSFVAQNKIDSLNLDEFCNCSEHIPSTIAVVGATGSGISTAVANLLGLFYIPQVSYASSSRLLSNKNQFKSFLRTIPNDEHQATAMADIIEYFRWNWVGTIAADDDYGRPGIEKFREEAEERDICIDFSELISQYSDEEEIQQVVEVIQNSTARVIVVFSSGPDLEPLIKEIVRRNITGKIWLASEAWASSSLIAMPEFFRVIGSTIGFALKAGQIPGFREFLQKVHPKKSTNNGFAKEFWEETFNCYLPDGSKSSPASTSFHKGHEEGLGAGNGTSAFRPPCTGDENITSVETPYMDYTHLRISYNVYLAVYSIAHALQDIYTCTPGKGLFTNGSCADIKKVEAWQVLKHLRHLNFTNNMGEQVDFDEFGDLVGNYSIINWHLSPEDGSVVFEEVGHYNVYAKKGERLFINENKILWGGFSKEVPFSNCSRDCLPGTRKGIIEGEPTCCFECVDCPDGEYSDETDASACDKCPEDYWSNENHTSCIPKQIEFLAWTEPFGIALTLFAVLGIFLTSFVLGVFTKFRNTPIVKATNRELSYLLLFSLLCCFSSSLFFIGEPQNWTCRLRQPAFGISFVLCISCILVKTNRVLLVFEAKIPTSLHRKWWGLNLQFLLVFLCTFVQIVICVIWLYTAPPSSYRNHELEDEIIFITCHEGSLMALGFLIGYTCLLAAICFFFAFKSRKLPENFNEAKFITFSMLIFFIVWISFIPAYASTYGKFVSAVEVIAILAASFGLLACIFFNKVYIILFKPSRNTIEEVRCSTAAHAFKVAARATLRRSNVSRKRSNSLGGSTGSTPSSSISSKSNHEDPFPLPACAERQRQQQRGCKQKVSFGSGTVTLSLSFEEPQKNAMANRNAKRRNSLEAQNSDDSLMRHRALLPLQINEPLGAEPGFHAASSPETSSQESVAGDNKEEEPSPEAEPSLPSVNSRNFIGTGGGSVTENTVHS
>d2hwu4_ailme Uncharacterized protein
MAFYSCCLTLLAITWCTSAYGPDQRAQKKGDIILGGLFPIHFGVAAKDQDLKSRPESVECIRYNFRGFRWLQAMIFAIEEINSSPALLPNMTLGYRIFDTCNTVSKALEATLSFVAQNKIDSLNLDEFCNCSEHIPSTIAVVGATGSGVSTAVANLLGLFYIPQVSYASSSRLLSNKNQFKSFLRTIPNDEHQATAMADIIEYFRWNWVGTIAADDDYGRPGIEKFREEAEERDICIDFSELISQYSDEEEIQQVVEVIQNSTAKVIVVFSSGPDLEPLIKEIVRRNITGRIWLASEAWASSSLIAMPEYFHVVGGTIGFALKAGQIPGFREFLQKVHPRKSVHNGFAKEFWEETFNCHLQEGPKGPLSMDTFLRGHEEGGGRISNSSTAFRPLCTGDENISSVETPYMDFTHLRISYNVYLAVYSIAHALQDIYTCLPGRGLFTNGSCADIKKVEAWQVLKHLRHLNFTNNMGEQVTFDECGDLMGNYSIINWHLSPEDGSIVFKEVGYYNVYAKKGERLFINEEKILWSGFSREPFTFVLSVLQVPFSNCSRDCLAGTRKGIIEGEPTCCFECVECPDGEYSDETDASACDKCPDDFWSNENHTSCIAKEIEFLSWTEPFGIALTLFAVLGIFLTAFVLGVFIKFCNTPIVKATNRELSYLLLFSLLCCFSSSLFFIGEPQDWTCRLRQPAFGISFVLCISCILVKTNRVLLVFEAKIPTSFHRKWWGLNLQFLLVFLCTFMQIVICVIWLYTAPPSSYRNHELEDEIIFITCHEGSLMALGFLIGYTCLLAAICFFFAFKSRKLPENFNEAKFITFSMLIFFIVWISFIPAYASTYGKFVSAVEVIAILAASFGLLACIFFNKVYIILFKPSRNTIEEVRCSTAAHAFKVAARATLRRSNVSRKRSSSLGGSTGSTPSSSISSKSNSEDPFPQPERQKQQQPLALTQQEQQPQQPLTLQQQPQPQPQPRCKQKVIFGSGTVTFSLSFDEPQKSAMAHRNATHQNSLETQRSNETLTRHQALLPLQCRETDSDLTAQETGLQGPVGGGRRPETEDPEEMSPALVVSSSQSFVISSGGSTVTENILHS
>d5lgb2_calmi Extracellular calcium-sensing receptor
MGGHHYGLLILGFTLLQSYCVSEYGPNQRAQKKGDIILGGLFPIHFGVTAKDQDLKSRPEMTKCFRYNFRGFRWLQAMIFAIEEINNSMAFLPNITLGYRIFDTCNTVSKALEATLSFVAQNKIDSLNLDEFCNCSDHIPSTIAVVGATGSGISTAVANLLGLFYIPQVSYASSSRLLSNKNQYKSFLRTIPNDEQQATAMADIIQHFQWNWVGTLAADDDYGRPGIEKFREEAEERDICIDFSELISQYYTQEELQHVAEVIQNSTAKVIVVFSSGPDLEPIIQEIVRRNITGRIWLASEAWASSSLIAKPEYFHVVGGTIGFALRAGHIPGFYEFLQRVHPSRSSDNGFVKEFWEETFKCYLTEKSLTQLKQSKTPGHDGSTVVGNITSSKLLPPCTGDENIMSVETPYLDYTHMRISYNVYMAVYSIAHALQDIYTCTPGKGIFENGSCADIKKVEAWQVLKHLKHLKFTNSMGEQVDFDDQGDLKGNYTIINWQLSSEDQSVVFQEVGNYNAYAKPGERLYINESKVLWSGFSKVVPFSNCTHDCIPGTRKGIIEGEPTCCFECVSCAEGEYSDENDASACTKCPNDFWSNENHTYCIEKEIEYLSWTEPFGIALTIFAVLGTVMTFFVLGVFIKFRNTPIVKATNRELSYLLLFSLICCFSSSLIFIGEPKDWTCRLRQPAFGISFVLCISCILVKTNRVLLVFEAKIPTSLHRKWVGLNLQFLLVFLCTLVQIVTCVIWLYTAPPSSYRNHELEDEIIFITCDEGSLMALGFLIGYTCLLAAICFFFAFKSRKLPENFNEAKFITFSMLIFFIVWISFIPAYVSTYGKFVSAVEVIAILASSFGLLGCIYFNKCYIILFKPSRNTIEEVRCSTAAHAFKVAARATLRRTTMSRKRSNSVSGSTDSSPSSSVSSKIAHDEPIAVEMQTCSKQKVSFGSGTVTLSLSFEETGRYASVNRNMRRRNSMEGKKSDEIVIKHHALIPLQTRETGNDTCCKMKGNNGSETLESQDGSYEHSDLLKKCPPTV
>XP_002813270 PREDICTED: extracellular calcium-sensing receptor isoform 1 [Pongoabelii].
MAFYSCCWVLLALTWHTSAYGPDQRAQKKGDIILGGLFPIHFGVAAKDQDLKSRPESVECIRYNFRGFRWLQAMIFAIEEINSSPALLPNLTLGYRIFDTCNTVSKALEATLSFVAQNKIDSLNLDEFCNCSEHIPSTIAVVGATGSGVSTAVANLLGLFYIPQVSYASSSRLLSNKNQFKSFLRTIPNDEHQATAMADIIEYFRWNWVGTIAADDDYGRPGIEKFREEAEERDICIDFSELISQYSDAEEIQHVVEVIQNSTAKVIVVFSSGPDLEPLIKEIVRRNITGKIWLASEAWASSSLIAMPQYFHVVGGTIGFALKAGQIPGFREFLKKVHPRKSVHNGFAKEFWEETFNCHLQEGAKGLLPVDTFLRGHEESGGKFSNSSTAFRPLCTGDENISSVETPYIDYTHLRISYNVYLAVYSIAHALQDIYTCLPGRGLFTNGSCADIKKVEAWQVLKHLRHLNFTNNMGEQVTFDECGDLVGNYSIINWHLSPEDGSIVFKEVGYYNVYAKKGERLFINEEKILWSGFSREPLTFVLSVLQVPFSNCSRDCLAGTRKGIIEGEPTCCFECVECPDGEYSDETDASACNKCPDDFWSNENHTSCIAKEIEFLSWTEPFGIALTLFAVLGIFLTAFVLGVFIKFRNTPIVKATNRELSYLLLFSLLCCFSSSLFFIGEPQDWTCRLRQPAFGISFVLCISCILVKTNRVVLVFEAKIPTSFHRKWWGLNLQFLLVFLCTFMQIVICVIWLYTAPPSSYRNHELEDEIIFITCHEGSLMALGFLIGYTCLLAAICFFFAFKSRKLPENFNEAKFITFSMLIFFIVWISFIPAYASTYGKFVSAVEVIAILAASFGLLACIFFNKIYIILFKPSRNTIEEVRCSTAAHAFKVAARATLRRSNVSRKRSSSLGGSTGSTPSSSISSKSNSEDPFPQPERQKQQQPLALTQQEQQQQPLTLPQQQQSQQQPRCKQKVIFGSGTVTFSLSFDEPQKNAMAHRNSTHQNSLEAQKSSDTLTRHQPLLPLQCGETDLDLTVQETGLQGPVGGDQRPEVEDPEELSPALVVSSSQSFVISGGGSTVTENVLNS
>XP_002813271 PREDICTED: extracellular calcium-sensing receptor isoform 2 [Pongoabelii].
MAFYSCCWVLLALTWHTSAYGPDQRAQKKGDIILGGLFPIHFGVAAKDQDLKSRPESVECIRYNFRGFRWLQAMIFAIEEINSSPALLPNLTLGYRIFDTCNTVSKALEATLSFVAQNKIDSLNLDEFCNCSEHIPSTIAVVGATGSGVSTAVANLLGLFYIPQVSYASSSRLLSNKNQFKSFLRTIPNDEHQATAMADIIEYFRWNWVGTIAADDDYGRPGIEKFREEAEERDICIDFSELISQYSDAEEIQHVVEVIQNSTAKVIVVFSSGPDLEPLIKEIVRRNITGKIWLASEAWASSSLIAMPQYFHVVGGTIGFALKAGQIPGFREFLKKVHPRKSVHNGFAKEFWEETFNCHLQEGAKGLLPVDTFLRGHEESGGKFSNSSTAFRPLCTGDENISSVETPYIDYTHLRISYNVYLAVYSIAHALQDIYTCLPGRGLFTNGSCADIKKVEAWQVLKHLRHLNFTNNMGEQVTFDECGDLVGNYSIINWHLSPEDGSIVFKEVGYYNVYAKKGERLFINEEKILWSGFSREVPFSNCSRDCLAGTRKGIIEGEPTCCFECVECPDGEYSDETDASACNKCPDDFWSNENHTSCIAKEIEFLSWTEPFGIALTLFAVLGIFLTAFVLGVFIKFRNTPIVKATNRELSYLLLFSLLCCFSSSLFFIGEPQDWTCRLRQPAFGISFVLCISCILVKTNRVVLVFEAKIPTSFHRKWWGLNLQFLLVFLCTFMQIVICVIWLYTAPPSSYRNHELEDEIIFITCHEGSLMALGFLIGYTCLLAAICFFFAFKSRKLPENFNEAKFITFSMLIFFIVWISFIPAYASTYGKFVSAVEVIAILAASFGLLACIFFNKIYIILFKPSRNTIEEVRCSTAAHAFKVAARATLRRSNVSRKRSSSLGGSTGSTPSSSISSKSNSEDPFPQPERQKQQQPLALTQQEQQQQPLTLPQQQQSQQQPRCKQKVIFGSGTVTFSLSFDEPQKNAMAHRNSTHQNSLEAQKSSDTLTRHQPLLPLQCGETDLDLTVQETGLQGPVGGDQRPEVEDPEELSPALVVSSSQSFVISGGGSTVTENVLNS
>XP_002927270 PREDICTED: extracellular calcium-sensing receptor-like [Ailuropodamelanoleuca].
MAFYSCCLTLLAITWCTSAYGPDQRAQKKGDIILGGLFPIHFGVAAKDQDLKSRPESVECIRYNFRGFRWLQAMIFAIEEINSSPALLPNMTLGYRIFDTCNTVSKALEATLSFVAQNKIDSLNLDEFCNCSEHIPSTIAVVGATGSGVSTAVANLLGLFYIPQVSYASSSRLLSNKNQFKSFLRTIPNDEHQATAMADIIEYFRWNWVGTIAADDDYGRPGIEKFREEAEERDICIDFSELISQYSDEEEIQQVVEVIQNSTAKVIVVFSSGPDLEPLIKEIVRRNITGRIWLASEAWASSSLIAMPEYFHVVGGTIGFALKAGQIPGFREFLQKVHPRKSVHNGFAKEFWEETFNCHLQEGPKGPLSMDTFLRGHEEGGGRISNSSTAFRPLCTGDENISSVETPYMDFTHLRISYNVYLAVYSIAHALQDIYTCLPGRGLFTNGSCADIKKVEAWQVLKHLRHLNFTNNMGEQVTFDECGDLMGNYSIINWHLSPEDGSIVFKEVGYYNVYAKKGERLFINEEKILWSGFSREVPFSNCSRDCLAGTRKGIIEGEPTCCFECVECPDGEYSDETDASACDKCPDDFWSNENHTSCIAKEIEFLSWTEPFGIALTLFAVLGIFLTAFVLGVFIKFCNTPIVKATNRELSYLLLFSLLCCFSSSLFFIGEPQDWTCRLRQPAFGISFVLCISCILVKTNRVLLVFEAKIPTSFHRKWWGLNLQFLLVFLCTFMQIVICVIWLYTAPPSSYRNHELEDEIIFITCHEGSLMALGFLIGYTCLLAAICFFFAFKSRKLPENFNEAKFITFSMLIFFIVWISFIPAYASTYGKFVSAVEVIAILAASFGLLACIFFNKVYIILFKPSRNTIEEVRCSTAAHAFKVAARATLRRSNVSRKRSSSLGGSTGSTPSSSISSKSNSEDPFPQPERQKQQQPLALTQQEQQPQQPLTLQQQPQPQPQPRCKQKVIFGSGTVTFSLSFDEPQKSAMAHRNATHQNSLETQRSNETLTRHQALLPLQCRETDSDLTAQETGLQGPVGGGRRPETEDPEEMSPALVVSSSQSFVISSGGSTVTENILHS
>v2r1_mouse Vomeronasal type-2 receptor 1
MASRQISLALGFLAFLWAVLGAQNKTEEVQCRLMAKFNLSGYVDAKNHSLVIAGLFPIHSRIIPVDEAILEPVSPMCEGFNFRGFRWMKTMIHTIKEINERKDILPNHTLGYQIFDSCYTISKAMESSLVFLTGQEEFKPNFRNSTGSTLAALVGSGGSSLSVAASRILGLYYMPQVGYTSSCSILSDKFQFPSYLRVLPSDNLQSEAIVNLIKHFGWVWVGAIAADDDYGKYGVKTFKEKMESANLCVAFSETIPKVYSNEKMQKAVKAVKTSTAKVIVLYTSDIDLSLFVLEMIHHNITDRTWIATEAWITSALIAKPEYFPYFGGTIGFATPRSVIPGLKEFLYDVHPNKDPNDVLTIEFWQTAFNCTWPNSSVPYNVDHRVNMTGKEDRLYDMSDQLCTGEEKLEDLKNTYLDTSQLRITKQCKQAVYAIAHGLDHLSRCQEGQGPFGSNQQCAYIPTFDFWQLMYYMKEIKFKSHEDKWVILDDNGDLKNGHYDVLNWHLDDEGEISFVTVGRFNFRSTNFELVIPTNSTIFWNTESSRRPDSFCTQVCPPGTRKGIRQGQPICCFDCIPCADGYVSEKSGQRECDPCGEDDWSNAGKSKCVPKLVEFLAYGEALGFTLVILSIFGALVVLAVTVVYVIHRHTPLVKANDRELSFLIQMSLVITVLSSLLFIGKPCNWSCMARQITLALGFCLCLSSILGKTISLFFAYRISVSKTRLISMHPIFRKLIVLVCVVGEIGVCAAYLVLEPPRMFKNIEIQNVKIIFECNEGSVEFLCSIFGFDVLRALLCFLTTFVARQLPDNYYEGKCITFGMLVFFIVWISFVPAYLSTKGKFKVAVEIFAILASSYGLLGCLFLPKCFIILLRPKRNTDETVGGRVPTVDRSIQLTSASVSSELNSTTVSTVLDE
>q8c0m6_mouse Putative uncharacterized protein
MKMASRNKCLILGFTVFLWVELYTQYPHIDQNVTCRLLRKFNLTGYVEAENHSVVIGGLFPVHYRTMPTSDSDEEIESPMCEGFNFRGFRWMKTMIHTIKEINERKDILPNHTLGYQIFDNCFSITKAMESSSVFLTGQEEYKPNWRNSTGKFLIGIIGAGGSTMSAAVSRIVGIHHVPQVGYASSSSIFSNDIQFPYILRTIPSDKFQSEAIVNLIRHFGWVWVGAIASDDDYGKYGVKFFREEMESANLCVAFSETIPKVYSNEKMKIAVDAVKSSTAKVIVLYATDIDLSPFVLEVIHHNITDRTWIATEAWITSALIAKPEYFPYFGGTIGFAVPRSVIPGLKEFLYDVHPSKDPNDVLTIEFWQTAFNCTWPNSTVPYNVDHRVNMTGKEDRLYDMSDQLCTGEEKLEDLKSTYLDTSQLRITNNVRQAVYLLAHAIDLFSQADIREEYRENAVLENKPNFESVKVCYLTI
>ENSRNOP00000013778 
MASQKICLALGFLAFLWAELGAQNKTEELQCRLMAKFNLSGYVDAKNHSLVIAGLFPIHSRIIPVDESILEPVSPMCEGFNFRGFRWMKTMIHTIKEINARKDILPNHTLGYQIFDSCYTISKAMESSLVFLTGQEEFKPNFRNSTGSTLAAMVGAGGSSLSVAASRILGLYYMPQVGYTSSCSILSDKFQFPSYLRVVPSDKIQSEAMVNLIKHFGWVWVGAVAADDDYGKYGVKTFKEKMESANLCVAFSETIPKVYSNEKMQKAINAVKNSTAKVIVLYTSDIDLSPFVLELIHHNVTDRTWIASEAWITSALIAKPEYFPYFGGSIGFALPRTTIPGLKEFLYDIHPSKDPNDVLTIEFWQTAFNCTWPNSSVPYNVDHRVNMTGKEDRLYDMSDQLCTGEEKLEDLKNTYLDMTQLRITNNVKQAVYAIAHALDLLSRCQEGYGPFGTNNACAYIPTFDFWQLMYYMKEIKFKSHEEKWVVLDDNGDLKFGHYDILNWQLDDSGEISFVTVGRFNFKTDMFELIIPTNSTIFWNTESSRRPDSFCTQVCPPGTRKGIRQGQPICCFDCIPCADGYVSENPGQRECDPCGEDDWSNAEKSKCVPKLVEFLAYEEALGLTLVILSIFGALVVLAVTVVYVIYRHTPLVKANDRELSFLIQMSLVITVLSSMLFIGKSCNWTCMARQVTLALGFCLCLSSTLGKTISLFFAYRISKSKTRLISMSPIYRKLIVLICVVGEIGVCTAYLVLEPPRMFKNIEPQNVKIIFECNEGSIEFLCAIFGFDVFLALLCFLTTFVARKLPDNYYEGKCITFGMLVFFIVWISFVPAYLSTKGKFKVAVEIFAILASSYGLLGCIFLPKCFIILLRPKRNTDETVGGRVPTVDRSIQLTSASVSSELNNTAVSTVLDE
>XP_001059752 PREDICTED: vomeronasal type-2 receptor 1 [Rattus norvegicus].
MASRKKCLILGLTVFLWVELYAQNEEQNVTCRLLRKFNLTGYVEAANHSMVIGGLFPIHSRTIPTNDSDEEPVSAMCEGFNFRGFRWMKTMIHTIKEINGRKDILPNHTLGYQIFDTCFSVSKAMETALVFLTGQEENKPNFRNSTGKYLVGIIGSGGSSLSVAASRILGLYYMPQVGYTSSCSILSDKFQFPSFYRSIPSDKIQSEAMVNLIKHFGWVWVGAIAADDDYGKYGVKSFREKMESANLCVAFSETIPKVYSNEKMQKAVKAVKSSTAKVIVLFTTDIDLSPFVLEVVHHNITDRTWIASEAWITSALVAKPEYFPYFGGTIGFAIPRSVIPGLKEFLYDIHPSKDPKDVLTIEFWQTAFNCTWPNSTVPYNVDHRVNMTGKEDRLYAMSNQLCTGEEKLEDLKNTYLDTSQLRITNNVKQAVYLMAYALDRLSNCDLLEEYSNSTACSHIPDFEPREMLPYFKKLKITTHDGTEIELDNNGDIENGYYDILNWHLGNAGEVAFVKVGEYKFTSSKYELVLPKNSSLFWNTESSMLPDSVCTKLCAPGTRKGVRQGQPICCFDCIPCADGYVSEKQGQRECDPCGEDDWSNAEKSKCVPKLVEFLAYEEALGFTLVILSIFGAIVVFAVTIVYVIHRHTPLVKANDRELSFLIQMSLGITVLSSMLFIGKPSNWTCMARQVTLALGFCLCLSSTLGKTISLFFAYRISKSKTRLISMHPVFRKLIVLFCVVGEIGVCAAYLVLEPPRMFKNIESQNVKIIFECNEGSIEFLCAIFGFDVFLALLCFLTTFVARKLPDNYYEGKCITFGMLVFFIVWISFVPAYLSTKGKFKVAVEIFAILASSYGLLGCIFLPKCFIILLRPKRNTDETVGGRVPTVDRSIQLTSASVSSELNSTTVSTVLDE
>XP_215580 PREDICTED: vomeronasal type-2 receptor 1 [Rattus norvegicus].
MASRKKCLILGLTVFLWVELYAQNEEQNVTCRLLRKFNLTGYVEAANHSMVIGGLFPIHSRTIPTNDSDEEPVSAMCEGFNFRGFRWMKTMIHTIKEINGRKDILPNHTLGYQIFDTCFSVSKAMETALVFLTGQEENKPNFRNSTGKYLVGIIGSGGSSLSVAASRILGLYYMPQVGYTSSCSILSDKFQFPSFYRSIPSDKIQSEAMVNLIKHFGWVWVGAIAADDDYGKYGVKSFREKMESANLCVAFSETIPKVYSNEKMQKAVKAVKSSTAKVIVLFTTDIDLSPFVLEVVHHNITDRTWIASEAWITSALVAKPEYFPYFGGTIGFAIPRSVIPGLKEFLYDIHPSKDPKDVLTIEFWQTAFNCTWPNSTVPYNVDHRVNMTGKEDRLYAMSNQLCTGEEKLEDLKNTYLDTSQLRITNNVKQAVYLMAYALDRLSNCDLLEEYSNSTACSHIPDFEPREMLPYFKKLKITTHDGTEIELDNNGDIENGYYDILNWHLGNAGEVAFVKVGEYKFTSSKYELVLPKNSSLFWNTESSMLPDSVCTKLCAPGTRKGVRQGQPICCFDCIPCADGYVSEKQGQRECDPCGEDDWSNAEKSKCVPKLVEFLAYEEALGFTLVILSIFGAIVVFAVTIVYVIHRHTPLVKANDRELSFLIQMSLGITVLSSMLFIGKPSNWTCMARQVTLALGFCLCLSSTLGKTISLFFAYRISKSKTRLISMHPVFRKLIVLFCVVGEIGVCAAYLVLEPPRMFKNIESQNVKIIFECNEGSIEFLCAIFGFDVFLALLCFLTTFVARKLPDNYYEGKCITFGMLVFFIVWISFVPAYLSTKGKFKVAVEIFAILASSYGLLGCIFLPKCFIILLRPKRNTDETVGGRVPTVDRSIQLTSASVSSELNSTTVSTVLDE
>NP_064302 vomeronasal type-2 receptor 1 precursor [Mus musculus].
MASRQISLALGFLAFLWAVLGAQNKTEEVQCRLMAKFNLSGYVDAKNHSLVIAGLFPIHSRIIPVDEAILEPVSPMCEGFNFRGFRWMKTMIHTIKEINERKDILPNHTLGYQIFDSCYTISKAMESSLVFLTGQEEFKPNFRNSTGSTLAALVGSGGSSLSVAASRILGLYYMPQVGYTSSCSILSDKFQFPSYLRVLPSDNLQSEAIVNLIKHFGWVWVGAIAADDDYGKYGVKTFKEKMESANLCVAFSETIPKVYSNEKMQKAVKAVKTSTAKVIVLYTSDIDLSLFVLEMIHHNITDRTWIATEAWITSALIAKPEYFPYFGGTIGFATPRSVIPGLKEFLYDVHPNKDPNDVLTIEFWQTAFNCTWPNSSVPYNVDHRVNMTGKEDRLYDMSDQLCTGEEKLEDLKNTYLDTSQLRITNNVKQAVYAIAHGLDHLSRCQEGQGPFGSNQQCAYIPTFDFWQLMYYMKEIKFKSHEDKWVILDDNGDLKNGHYDVLNWHLDDEGEISFVTVGRFNFRSTNFELVIPTNSTIFWNTESSRRPDSFCTQVCPPGTRKGIRQGQPICCFDCIPCADGYVSEKPGQRECDPCGEDDWSNAEKSKCVPKLVEFLAYEEALGFTLVILSIFGALVLLAVTVVYVIHRHTPLVKANDRELSFLIQMSLVITVLSSLLFIGKPCNWSCMARQITLALGFCLCLSSILGKTISLFFAYRISVSKTRLISMHPIFRKLIVLICVVGEIGICAAYLVLEPPRMFKNIEIQNVKIIFECNEGSIEFLCSIFGFDVLLALLCFLTTFVARQLPDNYYEGKCITFGMLVFFIVWISFVPAYLSTKGKFKVAVEIFAILASSYGLLGCLFLPKCFIILLRPKRNTDETVGGRVPTVDRSIQLTSASVSSELNSTTVSTVLDE
>XP_001487897 PREDICTED: vomeronasal type-2 receptor 1-like [Equus caballus].
MASRKKCLVLGFFAFLWAELGIKGKEETEEQTCRLLGKFDLNGYVDAKNHSLVIGGLFDIHSRTIPANESVLEPVSAKCEGFNFRGFRWMKTMIHTIKEINERKDILPNITLGYQIFDTCFTISKSVEAALVLLTGQEENKPNFRNGTGAFLAGVVGAGGSSLSIAASRILGLYYLPQVGYASTCSVLSDKYQFPSYLRTVASDKVQSEAMVRLIQHFGWVWIGTIAADDDYGKYGVKIFKEKIESVNLCIAFSEIIPKVYSYEKMQRAIDAVKNSTARVVVLYASDIDLSPFVLEIVFHNITDRTWIASEAWITSALIAKPEYFPYFGGSIGFAIPRADIPGLKEFLYDVHPSKDPNDVLTIEFWQTAFNCTWPNSSVPYHVDHRVNMTGKDDRLHAMSDKFCTGEEKLEDLKNTYLDVSQLRITNNVKQAVYFMAYALDHLSRCEEGRGPYVFGNTCAYIPDFEPWQLMYYLKNIKFTTHNGMTIETDENGDVSRGYYDILNWQLDDNGEVAFVKIGEYTFTDSKFELVMRKNATIFWNTESSELPYSVCADVCRPGTRKGIRQGEPTCCFYCIPCADGHVSREPGQRECEQCGEDYWSNAQKNKCVLKEVEFLAYDEALGFTLVLLSIFGALVVLAVTVVYVLYRHTPLVNANDQELSFLIQVSLVITLLSSVLFIGKPYDWSCRARQVTLAMGFSLCLSCILGKTISLFLAYRISRSKTRLISIRPLYQKIIVLISVLVEIGICTAYLVLEPPSAFKNMESQNIKIILECTEGSIEFLCSMFGIDIFLASLCFLTTFVARQLPDNYYEGKCITFGMLVFFIIWISFVPAYLSTKGKFKVAVEIFAILASSYGLLGCIFAPKCFIILLRPERNTHELVGGRVLTIDKSIQPTSASVSSELDNTMASTVEDD
>NP_001092976 vomeronasal 2 receptor 47 [Rattus norvegicus].
MKTMIHTIKEINERKDILPNHTLGYQIFDTCFSISKTVESTFVFLTGQEEYKPNFRNSSGKYLAGIIGSGGSSLSVASSRILEVYYMSQVGYTSSSSILSDHFRFPTFYRTIPSDKIQTEAMVNLIKHFGWVWVGAIAADDDYGKYGIKSFKEKLERSNLCVAFSETIPKVYSNEKMQKAINAVKSSTAKVVVLYATDIDLRPFVLEVVHHNITDRTWIASEAWITSALIAKPEYFPYFGGTIGFAIPRSVIPGLKEFLYDVHPSKDPNDVLTIEFWQTAFNCTWPNSSVPYNVDYRGNMTGKEDRFYAMSDRLCTGEEKLEDLKNTYLDTSQLRITNNVKQAVYLLAHALDRLSRCDVPQPDVKCSQIPNFDPFELMIYIMRMEFTTHDGRKIELDRSGDVKNGYYDILNWQMDDAGEIAFVKFGEYKFTSSKYELVLSKNSTLFWNTESSELPDSFCTKLCPPGTRKGIRQGKPTCCFDCIPCADGYVSEKPGQRECDPCSEDDWSNAEKSKCVPKLVEFLSYEEALGFTLVILSIFGALVVMAVTVVYVIHRHTPLVKANDRELSFFIQMSLVITVLSSMLFIGKPCNWSCMARQVTLALGFCLCLSSILGKTISLFFAYRISKSKTRLISMHPIFRKLIVLICVVGEIGVCTAYLVLEPPRMFKNIEPQNVKIIFECNEGSIEFLYSIFGFNVLLALLCFLTTFVARQLPDNYYEGKCITFGMLVFFIVWISFVPAYLSTKGKFKVAVEIFAILASSYGLLGCVFLPKCFIILLRPKRNTDETVGGRVPTLDKSIQLTSASVSSELNNTAESIVLDE
>NP_001092968 vomeronasal type-2 receptor 1 [Rattus norvegicus].
MAKFNLSGYVDAKNHSLVIAGLFPIHSRIIPVDESILEPVASQKLFLSRFNFRGFRWMKTMIHTIKEINARKDILPNHTLGYQIFDSCYTISKAMESSLVFLTGQEEFKPNFRNSTGSTLAAMVGAGGSSLSVAASRILGLYYMPQVGYTSSCSILSDKFQFPSYLRVVPSDKIQSEAMVNLIKHFGWVWVGAVAADDDYGKYGVKTFKEKMESANLCVAFSETIPKVYSNEKMQKAINAVKNSTAKVIVLYTSDIDLSPFVLELIHHNVTDRTWIASEAWITSALIAKPEYFPYFGGSIGFALPRTTIPGLKEFLYDIHPSKDPNDVLTIEFWQTAFNCTWPNSSVPYNVDHRVNMTGKEDRLYDMSDQLCTGEEKLEDLKNTYLDMTQLRITNNVKQAVYAIAHALDLLSRCQEGYGPFGTNNACAYIPTFDFWQLMYYMKEIKFKSHEEKWVVLDDNGDLKFGHYDILNWQLDDSGEISFVTVGRFNFKTDMFELIIPTNSTIFWNTESSRRPDSFCTQVCPPGTRKGIRQGQPICCFDCIPCADGYVSENPGQRECDPCGEDDWSNAEKSKCVPKLVEFLAYEEALGLTLVILSIFGALVVLAVTVVYVIYRHTPLVKANDRELSFLIQMSLVITVLSSMLFIGKSCNWTCMARQVTLALGFCLCLSSTLGKTISLFFAYRISKSKTRLISMSPIYRKLIVLICVVGEIGVCTAYLVLEPPRMFKNIEPQNVKIIFECNEGSIEFLCAIFGFDVFLALLCFLTTFVARKLPDNYYEGKCITFGMLVFFIVWISFVPAYLSTKGKFKVAVEIFAILASSYGLLGCIFLPKCFIILLRPKRNTDETVGGRVPTVDRSIQLTSASVSSELNNTAVSTVLDE
>NP_001092972 vomeronasal 2 receptor, 46 [Rattus norvegicus].
MKTMIHTIKEINERKDILPEHTLGYQIFDNCFSTTKAMESALVFLTGQEEYKPNYKNSTGKYLVAIIGAGGSTMSVAVSRILQSYSVLQVGYASSSSILSDISKFPNTFRTIPSDKYQSEAIVNLIIHFGWVWVGAIATDDDYGKHGVKLFREKMERSHLCVAFSETIPKVYSNEKMQIAVNEVKKSTAKVIVLYATDIHLSPFVLEVVHHNITDKTWIASEAWITSALIAKPEYFPYFGGTIGFAIPRSVIPGLKEFLYDIHPSKDPNDLLTIEFWQTAFNCTWPNSSVSYNVDHRVNMTGKEDRLYAMSDQLCTGEEKLEDLKNTYLDTSQLRITNNVKQAVYLIAYAMDRLSKADITEEYRENVVCPIIPDFESGELWNYFRNIKFTTHDGRKIETDFFGDIVRGYYDILNWHMDNAGNIAFVKVGEYKFTTSKYELVLPKNSTLFWKTESYRLPDSVCTKVCSPGTRRKNRPGQPLCCFDCIPCEDGYVSEKPGQRLCDPCGEDNWSNPQKNKCVPKLVEFLAYEEALGYALVILSIFGALVALAVTVVYVIHRHTPLAKANDQELSFLIQMSLVITVLSSILFIGKPYNWTCMARQVTLALGFCLCLSSILGKTISLFFAYRISKSKTRLISMHPIFRKLIVLICVVGEIGVCTAYLMLKPPRMVKNIEPQNVKIIFECNEGSIEFLCSIFAFDVLLALLCFLTTFVARKLPDNYYEGKCITFGMLVFFIVWISFVPAYLSTKGKFKVAVEIFAILASSYGLLGCIFLPKCFIILLRPKRNTDETVGGRVPTVDRSIQLASTSVSSELNTTVSTVLDE
>NP_001095921 vomeronasal 2 receptor 653 [Monodelphis domestica].
MIHTVNEINQRKDILPNITLGYQIFDSCFTISKSMEGTLSFLTGQDEHKPNFRCSAGAPLAGVIGAGGSALSVATSRLLGLYYFPQVGYASSCSVLSDKYQFPAYVRVITSDKFQSTAMVELIKHFGWVWIGTIAADDDYGKYGIKIFKEEIEKASLCIAFSETIPKIYNQQKLAAVVETIKNSTATVIVLYTSDIDLSPFVLEIEYNGITNRTWIASEAWITSSLIAKPEYFPYFGGTIGFAVPRSDIPGLKEFLYDVHPSKDPNDNITIEFWQTAFNCTWPNSSVPYNSDHRVNMTGRENRVHSMSDKFCTGEEKLEDLENTYLDMSQLRITNNVKNAVYALAYALDEMSRCIEGQGPYLPGNTCAYLEDFEPWQLMYYLKTLKFKAHNGDELALDENGDVTGYYDILNWQLNDAGKVDFVKIGKFKFTHSKHELIMKENTSVFWNTETLEIPHSVCTDLCKPGTRKGIRQGEPICCFDCLVCADGHVSRTPGIVQFKGMRKCHEDYWSNAAKDDCVLKEVEFLGYDEALGFTLVTLSIFGALVVVAVTVVYVIYRKTPLAKANDRELSFLLQLSLIITLLTSLLFIGKPYNWSCMARQVTLAMGFSLCLSCILGKTIALFLSYRVSKSKVRFTSIRPLYQKLIVLFSVLIESALCTAYLVMMPPKVYKNMESQNIKIILECNEGSIEFLCSVFGFDAFLALLSFLTTFVARKLPDNYNEAKCITFGMLVFFIVWISFVPAYLSTKGKFKVAVEIFAILASSFGLLGCVFAPKCYIILLRPKRNTDEIVGGKVPTTDRSIQLTSASVSSEMNVTVSTVVLDD
>NP_783605 vomeronasal 2, receptor 7 [Mus musculus].
MKTMIHTIKEINERKDILPNHTLGYQIFDNCFSITKAMESSSVFLTGQEEYKPNWRNSTGKFLIGIIGAGGSTMSAAVSRIVGIHHVPQVGYASSSSIFSNDIQFPYILRTIPSDKFQSEAIVNLIRHFGWVWVGAIASDDDYGKYGVKFFREEMESANLCVAFSETIPKVYSNEKMKIAVDAVKSSTAKVIVLYATDIDLSPFVLEVIHHNITDRTWIATEAWITSALIAKPEYFPYFGGTIGFAVPRSVIPGLKEFLYDVHPSKDPNDVLTIEFWQTAFNCTWPNSTVPYNVDHRVNMTGKEDRLYDMSDQLCTGEEKLEDLKSTYLDTSQLRITNNVRQAVYLLAHAIDLFSQADIREEYRENAVLENKPNFESVKLWLYLTKIKFITHDGRKIELGRNGDVLNGSYDILNWHMDNTGEITFVKVGEYKFTSSKYEFVLPKNSTLFWNTESSRLPDSVCTKVCPPGTRKGIHQGQPICCFDCIPCTDGYVSEKPGQRLCDPCGENDWSNAEKNKCVPKHVEFLAYEEALGFTLVILSIFGALVVLAVTVVYVIHRHTPLVKANDRELSFLIQVSLGITVLSSMLFIGKPCNWSCKTRQVTLALGFCLCLSSILGKTVSLFFAYRMSISKTRLISMHPIFRKLIVLICVVGEIGVCTAYLVLEPPSLFKNIEPQNVKIIFECNEGSIEFLCSIFGFDVLLALLCFVTTFVARQLPDNYYEGKCITFGMLVFFIVWISFVPAYLGTKGKFNVAVEIFAILASSYGLLGCVFLPKCFIILLRPKRNTDETVGGRVPTVDRSIQLTSASVSSELNSTTVSTVLDE
>NP_001098062 vomeronasal 2, receptor 2 [Mus musculus].
MKTMIHTIKEINERKDILPNHTLGYQIFDTCFSVSKAMETALAFLTGQEENKPNFRNSTGKYLVGIIGAGGSSLSVAAARILGLYYIPQVGYTSSCAVLSDTFQFPSFYRSTPSDKFQSEGMVSLIQHFGWVWVGTIASDDDYGKYGVKSLRERMEFVNLCVAFSETIPKVYSNEKMQKAIKAIKSSTAKVIVLFSTDIDLGPFVLEVIHHNITDRTWIASEAWITSALIAKPEYFPYFGGTIGFAIPRSVIPGLKEFLYDVHPSKNPNDVLTIEFWQTAFNCTWPNSSVPYNVDHRVNMTGKEDRLYDMSDQLCTGEEKLEDLKNTYLDTSQLRITNNVKQAVYLMAYALDRLSTCDLLEEQRNDTACSHIPDFEPKELMTYFKKLKIITHDGAEIELDLNGDVGKGYYDILNWHMGNTGEITFVKVGEYKYTSTKSELVLPKNSSLFWNTESSMLPESVCTKLCAPGTRRGIRQGQPVCCFNCIPCADGYVSEKSGQRECDPCGEDDWSNAEKSKCVPKLVEFLAYGEALGFTLVILSIFGALVVLAVTVVYVIHRHTPLVKANDRELSFLIQMSLVITVLSSLLFIGKPCNWSCMARQITLALGFCLCLSSILGKTISLFFAYRISVSKTRLISMHPIFRKLIVLVCVVGEIGVCAAYLVLEPPRMFKNIEIQNVKIIFECNEGSVEFLCSIFGFDVLLALLCFLTTFVARQLPDNYYEGKCITFGMLVFFIVWISFVPAYLSTKGKFKVAVEIFAILASSYGLLGCLFLPKCFIILLRPKRNTDETVGGRVPTVDRSIQLTSASVSSELNSTTVSTVLDE
>NP_001098084 vomeronasal 2, receptor 3 [Mus musculus].
MTCRLMRKFNLTGYVEAENHHFVIGGQFPVHYRTIPTTSPFLTQIEASGSQMLFLSRFNFRGFRWMKTMIHTIKEINERKDILPEHTLGYQIFDNCFSTTKAMESSMVFLTGQDEYKPKWRNSTGKYLIGIIGAGGSTMSLAGARILLNYKYFQFQVGYASSSSILTEYLNVYRTIPSDKFQTEAIVNLIRHFGWVWIGAIASDDDYGKHGVKSFRKILETNNLCIAFSETIPKVYSNEKMQIAIDAVKSSTAKVIVLYATDFDLSPFVLEVIHHNIAHRTWIATEAWITSALIAKPEYFPYFGGTIGFAIPRSVIPGLKEFLYDVHPSKDPNDVLTIEFWQTAFNCTWPNSSVPYNVDHRVNMTGKEDRLYDMSDHLCTGKEKLKDLKNTYLDTSQLRITNNVRQAVYLMAYGLDRLIRVLIKEYREYLLHPKILAFMSYKLFEYIRKVKFTTHDGRKIELNVHGDIENGYYDILNWQMDNTGDIAIVKVGEYKFTRSKYELVLPKNSTLFWNTESSRLPDSVCTKVCPPGTRKGFITGQPVCCFDCIPCEDGYVSEKPGQRLCNPCSEDDWSNAEKNKCVPKHVEFLAYEEALGFTLVILSIFGALVVLAVTVVYVIHRHTPLVKANDRELSFLIQISLVITVLSTMLFIGKPCNWSCMARQVTLALGFCLCLSSILGKTISLFFAYRISISKTQLISMHPSFRKLIVLLCVFGEIGVCASYLVLKPPSMFKNIERQNVKIIFECNEGSVEFLCSIFGFDVLLALLCFVTTFMARQLPDNYYEGKCITFGMLFFFIVWISFVPAYLSTKGKFKVAVEIFAILASSYGLLGCLFLPKCFIILLRPKRNTDETVGGRVPTVDRSIQLTSASVSSELNSTMVSTVLDE
>NP_001098085 vomeronasal receptor Vmn2r4 [Mus musculus].
MKTMIHTIKEINERKDILPNHTLGYQIFDNCFSITKAMESSSVFLTGQEEYKPNWRNSTGKFLVGIIGAGGSTMSVAVSRIVGIHRVPQVGYASSSSIFSNDYQFPYILRTIPSDKFQSEAIVNLIRHFGWVWVGAIASDDDYGKYGVKFFREEMERANLCVAFSETIPKVYSNEKMKIAVDAVKSSTAKVIVLYATDIDLSPFVLEVIHHNITDRTWIATEAWITSALIAKPEYFPYFGGTIGFAIPRSVIPGLKEFLYDVHPSKDPNDVLTIEFWQTAFNCTWPNSSVAYNVDHRVNMTGKEDRLYDMSDQLCTGEEKLEDLKNTYLDTSQLRITNNVRQAVYLFAHAMDILRQDDIREEYREKSVLESKSILDYIKVWPYMKEIKFVTHDGRKIELGSNGDVLNGSYDIINWHMDNTGEITFVKVGEYKFTRSKYEFVLPKNSTLFWNTESSRLPDSVCTKVCPPGTRKGILQGQPICCFDCIPCTDGYVSEKPGQRLCDPCGENDWSNAEKNKCVPKHVEFLAYEEALGFTLVIISIFGALVVLAVTVVYVIHRHTPLVKANDRELSFLIQMSLGITVLSSMLFIGKPCNWSCKTRQVTLALGFCLCLSSILGKTVSLFFAYRISISKTRLISMHPIFRKLIVLICVVGEIGVCTAYLVLEPPSLFKNIEPQNVKIIFECNEGSIEFLCSIFGFDVLLALLCFATTFVARQLPDNYYEGKCITFGMLVFFIVWISFVPAYLSTKGKFNVAVEIFAILASSYGLLGCLFLPKCFIILLRPKRNTDETVGGRVPTVDRSIQLTSASVSSELNSTTVSTVLDE
>NP_001098088 vomeronasal receptor Vmn2r5 [Mus musculus].
MKTMIHTIKEINERKDILPNHTLGYQIFDTCFSVSKAMETAMTLLTGQEEKKPNYRNSTGKYLVGIIGSGGSSLSVTAARIFGLYYMPQVGYTSSSAILSDKFQFPSFYRSIPSDKIQIEAMVTLIIHFGWVWVGAIASEDDYGKYGVKSFREKMETANLCVAFSETIPKVYSNERMQKAVKAIKSSSAKVIVLYTSDIDLSPFVLEVIHHNITHRTWIASEAWITSALIAKPEYFPYFGGTIGFAIPRSVIPGLKEFLYDVHPSKDPNDVLTIEFWQTAFNCTWPNNSVPYNVDHRVNMTGKEDRLYDMSDQLCTGEEKLEDLKNTYLDTSQLRITNNVRQAVYLMAHALDHLSNCDLLEEQRNNTACSHIPDFEPKELLPYFKKLKITTHDGAEIELNGNGDVDSGYYDILNWHMGDAGEITFVKVGEYIFNSTKYELVLPKNSSLFWNTESSRLPDSVCTKLCAPGTRKGIRPGQPLCCFACIPCADGYVSEKPGQRECDPCGEDDWSNAEKSKCVPKLVEFLAYEEALGFTLVILSIFGALVVLAVTAVYVVHRHTPLVKANDRELSFLIQMSLGITVLSSMLFIGKPCNWSCMARQITLALGFCLCLSSILGKTISLFFAYRISISKTRLISMHPIFRKLIVLICVLAEICVCAVYLVLEPPKMFKNIEIQNVKIIFECSEGSIEFLCSIFGFDVLLALLCFLTTFVARQLPDNYYEGKCITFGILVFFIVWISFVPAYLSTKGKFKVAVEIFAILASSYGLLGCVFLPKCFIILLRPKRNTDETVGGRVPTVDRSIQLTSASVSSELNSTTVSTVLDE
>NP_001098089 vomeronasal receptor Vmn2r6 [Mus musculus].
MKTMIHTIKEINERKDILPNHTLGYQIFDNCFSTTKAMESSSVFLTGQDEYKSNWRNSTGKFLVGIIGAGGSTMSAAVSRIVGIHNVPQVGYASSSSIFSNDIQFPYILRTIPSDKFQSEAIVNLIRHFGWVWVGAIASDDDYGKYGVRFFREEMERANLCVAFSETIPKVYSNEKMKIAVDAVKSSTAKVIVLYATDIDLCPFVLEVIHHNITDRTWIATEAWITSALIAKPEYFPYFGGTIGFAVPRSVIPGLKEFLYDVHPSKDPNDVLTIEFWQTAFNCTWPNSTVPYNVDHRVNMTGKEDRLYDMSDQLCTGEEKLQDLKSTYLDTSQLRITNNVRQAVYLLAHAIDRFSQADIREEYRESAVLENKPDFESGKLWLYLTKIKFITHDGKKIELGSNGDVLNGSYDILNWHMDNTGEITFVKVGEYKFTSSKYEFVLPKNSTLFWNTESSRLPDSVCTKVCPPGTRKGIHQGQPICCFDCIPCTDGYVSEKPGQRLCDPCGENDWSNAEKNKCVPKHVEFLAYEEALGFTLVILSIFGALVVLAVTVVYVIHRHTPLVKANDRELSFLIQVSLGITVLSSMLFIGKPCNWSCKTRQVTLALGFCLCLSSILGKTVSLFFAYRISISKTRLISMHPIFRKLIVLICVVGEIGVCTTYLVLEPPSLFKNIEPQNVKIIFECNEGSIEFLCSIFGFDVLLALLCFVTTFVARQLPDNYYEGKCITFGMLVFFIVWISFVPAYLGTKGKFNVAVEIFAILASSYGLLGCVFLPKCFIILLRPKRNTDETVGGRVPTVDRSIQLTSASVSSELNSTTVSTVLDE
>XP_002716322 PREDICTED: rCG50085-like [Oryctolagus cuniculus].
MASRKKCLVLGFLAFLWAEWGTEGQEEEEQTCRLLGKFDLNGYVDAQNHSVIIGGLFPIHSRTIPANESILEPVSAKCEGFNFRGFRWMKTMIHTIKEINERKDILPNSTLGYQIFDTCFSISKATESALVLLTGQEENRPNFLNSTGAYLAGIVGSGGSSLSVAVSRILGLYYLSQVGYASTCTVLSDKRQFPSYIRTIASDKFQSEAMVKLIQHFGWVWIGTIAADDDYGKYGVKIFKEKLESVNLCIAFSEILPKVYSKEKMQKVVDAVRTSTAKVIVLYTSDIDLSPFVLEMVYHNITDRTWIASEAWITSASIAKPEYFPYFGGSIGFAVPRSDIPGLKEFLYDIHPSRDPNDILTIEFWQTAFNCTWPNSSVPYNTDHRVNMTGKEDRLHAMSDRFCTGEEKLEDLKNTYLDVSQLRITNNVRQAVYAMAYAMDRLSRCEEKGWPFFGKYKCSNLPNFEPWQLMFFIQRVKFTTHDGRKIHVDRNGDVTGYYDLLNWQLDDNGDIAFVKVGEYIFTQSKFEFMIRKNSTIFWNTESSKIPHSVCTDLCPPGTRKGIRHGEPTCCFECIPCADGHVSRRAGQRECEQCGEDYWSNAEKSECVLKEVEFLAYDEALGFTLVILSIFGALVVLAVTVVYVIYRHTPLVNANGRELSFLIQVSLTITVLSSLLFIGKPYNWSCMACQVTLALGFSLCLACILGKTISLFLAYKISKSKTRLISIRPLYWKIIILISVLVEVGICTAYLVLEPPRVYKNMESQNIKIIFECNEGSVEFLCSMFGVDVFLALLCFLTTFVARQLPDNYYEGKCITFGMLVFFIVWISFVPAYLSTKGKFKVAVEIFAILASSYGLLGCLFAPKCFIILLRPKRNTDEIVGGRVPAIDKSVQLTSASVSSELNNTTVSAVVAD
>XP_002716323 PREDICTED: rCG50085-like [Oryctolagus cuniculus].
MASRKKCLVLGFLAFLWAEWGTEGQEEEEQTCRLLGKFDLNGYVDAQNHSVIIGGLFPIHSRTIPANESILEPVSAKCEGFNFRGFRWMKTMIHTIKEINERKDILPNTTLGYQIFDTCFTISKAMESALVLLTGQEENRPNYRNSTGAYLAGIVGSGGSSLSIAASRILGLFYLPQVGYASTCTVLSDKYQFPSYIRTIASDKFQSEAMVKLIQHFGWVWIGTIAADDDYGKYGVKVFKEKLESVNLCIAFSEILPKVYSKEKMHKVVDAVRTSTAKVIVLYTSDIDLSPFVLEMVYHNITDRTWIASEAWITSASIAKPEYFPYFGGSIGFAVPRSDIPGLKEFLYDIHPSRDPNDVLTIEFWQTAFNCTWPNSSVPYNTDHRVNMTGKEDRLHAMSDRFCTGEEKLEDLKNTYLDVSQLRITNNVRQAVYAMAYALDRLSRCEEGRGPFIPGHGCAYIPDFEPWQLMFYMKTLKFTTHDGRKIQIDIAGDVTGYYDLLNWQLDDNGDIAFVKVGEYIFTQSKFEFMIRKNSTIFWNTESSKIPHSVCTDLCPPGTRKGIRQGEPICCFDCIPCADGHVSRTAGQRECEQCGEDYWSNAEKSECVLKEVEFLAYDEALGFTLVILSIFGALVVLAVTVVYVIYRHTPLVNANGRELSFLIQVSLTITVLSSLLFIGKPYNWSCMARQVTLALGFSLCLACILGKTISLFLAYRISKSKTRLISIRPLYRKIIILISVLVEVGICTAYLVLEPPRVYKNMESQNIKIIFECNEGSVEFLCSMFGVDVFLALLCFLTTFVARQLPDNYYEGKCITFGMLVFFIVWISFVPAYLSTKGKFKVAVEIFAILASSYGLLGCLFAPKCFIILLRPKRNTDEIVGGRVPAIDKSIQLTSASLSSELNTTVSAVVGD
>XP_002933302 PREDICTED: vomeronasal type-2 receptor 1-like [Xenopus (Silurana)tropicalis].
MEEPKSPKCEGFNFRSLRWARAMIFAINKINKQRDILPNITLGYQIFDTCFTISKAVEGTLSFLTGQNETHPNFRCSAGAPLAAVVGAGGSALSIATARILGLYYFPQVGYASSCSVLSDKFQFPSFLRTIASDTTQSKGIAALVTYFGWTWVGTIAADDDYGKYGIKLFKEEVEKNGVCISFSETLPRIYNKDSIDKIVATIRKSTANIIVIFSSDIDLSSLMEALAETNITGKTYISSEAWTTSALIAKPKHFHFLGGTIGFAVQRASIPGFEEFLHDIHPEHGNDDLVYEFWEEAFNCTWPTNRALFYTNISLEAAMAGRKRDVSPIPCTGRENLNTSLNTYSDVSELRITYNVYKAVYTIAHALHDLDVCVPKHGPFPNNECANVLDFEPWQLMYYLKKAKFTSLNNETISFDDSGDIKGHYDVLNWQWKDNQTMSFVKIGYYKDLTSGYEFKIDNSSILWNTPNTMPPRSVCSESCIPGTRKGIRQGEPVCCFDCIACADGEITNETGKSRIKCISCPSDFWSNSHRNECVLKEVEFLATDEALGITLIFLSVFGASLVIAFTVVYIMYRETALVKANSRSLSFLIQVSLVFTFMTSVLFVGKPEQWSCMARQITLALGFSLCLSSILGKTIVLMLRKKSAKSKLAERGHDALKPVYQIIVAVIGLTIQAGICTAYLLIYPPWVYKNMESQNVKIILECNEGSIEFLCSMFGFDVFLAILSFITAFIARKLPDNFNEAKFITFGMLVFFIVWISFVPAYLSTRGKFKVAVEIFAILASSFGLLGCIFVPKSYIILLKPERNTEEIVGGRAATNDKSAPATSASITSEINSTTVSTVVLDD
>XP_002740613 PREDICTED: calcium sensing receptor 1 [Saccoglossus kowalevskii].
MPLEIRFLFSEVMFDDITECADIFYYANKNSKHDCFIFFTNRLWIACESWGDSKEVLRQAPTVVDGTIGVLLMEGKIPNFAQHLLKLRPTKKAVKKNPFLAQMWESAFHCSLESQGYMHGSGLSEYVDEVQYNTVVCSHDGNIRNTPVYGNADFRVSYNVYLAVYSIATALNNIIKCVDGAGLLARGRCPDIRKLQPWQLLLYVSNVTFQGTDGHHFNFGKNGDGLGVYHLVNWQLNEDREIKVVPVGHYDNRIQNGSKLRLEDTVIIWNELSRSIPTSECAVPCRPGSRQAVLDGQPKCCHECVPCADGEITNETDLPVCITCPHGFWSNGNHTECMEKIQDYLSWQETSGIVAVCSAILGTLLTVITLMIFATNRYTPIVKAANRELCIMMLVFLSVCFVSCIAFVGRPNELQCKMQIIQGVFHTSCVSIILVKTHRILTIFGSKLPAALQERRFARLQLQLLLLSFLVAIHVALVIALLALSPPGVEMNDDISKTVMYIHCKPSNIIFSLSTSMYTWLVSGICLILAFKSRKLPDNFNEAKFITFAMVLYFIVWSFYYPSSILTYGKLRALFRCLVNIVSAAALLVSIFLPKCYIILCKRELNTKAAIQRVTRQHSMKVTSRALELTPTKRSYSMGSAELNHLNPKERQLSSAEILV
