# Supplementary material for: Representation Learning for Class C G Protein-Coupled Receptors Classification
Source: Molecules. 2018 Mar 19;23(3):690. doi: 10.3390/molecules23030690 (PMC6017523; doi:10.3390/molecules23030690)
Supplement: Supplementary file 1 [file molecules-23-00690-s001.zip › SupplementaryMaterial/SourceData/UnalignedSeq/proteins_05-12-2014_23-45-41.fasta]

>a0t300_danre C-family odorant receptor OLFCD2
MANTLSLLLLLLLLHGHFLPATVQICDLVGQSALPVLSAERDINIGAIFSIHRNALLRLYPFTSKPEPTTCVRLNLREFKFAQTFIFAIEEINNNTQLLPGVTLGYKIYDACNAISPTLVSGMALINGYENTLSDTSCSQPPAVQAIVGESSSSPTTALAALVGPFNIPVISHFATCACLSNRKRYPSFFRTIPSDYYQSRALAQLVKHFGWTWVGTVRSRSDYGNNGITAFEDAAKQEGICIEYSEAILRTDPQEQFRKTVEVIKKGTSKVVVAFISFGDFAPLVKVIAENNITGLQWVGSESWITSRNLAETKEYSFLSGAVGFAIVNAKLVGLKEFLVNVHPDQEPKNKLLKEFWETAFQCSFSNSDSALCTGSEKLGELKNEYTDVSELRIEHKAYAAVYAVAHTLHNVFKDVKAPNNSKRELPTPQKVLQYMRNLSFTIKTGENIFFDASGDPVARYDLVNWQTAEDGSLQFKHVGIYDSSLPSKQRLQVNQEIMLWAGKSGLLPLSVCTESCLPGTRKAVQKGRPVCCYDCIPCAEGEISNSTDSSDCFSCDLEYWSNEKKDRCILKVVEFLSYAEIMGIILCIVSFIGLLLTVMVTCLFYLHKETPIVRANNSELSFLLLFSLSLCFLCSLTFIGRPTQWSCMLRHTAFGITFILCISCVLGKTIVVLMAFRATLPGSNVMKWFGPLQQRLSVVSLTLVQVIVCLLWLTLSPPYPYMNLSYYREKIILECNLGSAFGFWAVLGYTGLLSTLCFVLAFLARKLPDNFNEAKFITFSMLIFCAVWLTFIPAYVSSPGKYTVAVEIFAILVSSFGLLFCIFAPKCYIILLKPEKNTKKQMMGKL
>XP_001335160 PREDICTED: extracellular calcium-sensing receptor [Danio rerio].
MTKKSELLLLMVLVTHGICVPNLAQVCRLLGQPALPLLSEERNINIGAIFSLHKSALLKSHNFTSKPKQTTCGGLNLREFKFVQTLIFAIEEINNSSLLPGASLGYKIYDSCGSVAQAIFSGMALMNGYEETLSDTSCSTPPAVHAIVGESNSSPTIGLASVVGPFSLPLVSHFATCSCLSNRKRFRTFFRTIPSDYYQSRALAQLVKHFGWTWVGTVRSRSDYGNNGIATFEEAAKQEGICIEYSEAVFKTDPEVQFLKTIEVIKKATTKVVVAFMAFGDFVLLLKVMAQQNITGIQWIGSESWITSRNLAETKEYHFLSGAVGFAIANSKPVGLREFLMNVHPDKELNNELLKEFWETVFLCSFRNSSSGGCTGSEKLSELQNEYTDFSELRIENKVYTAVYAVAHSLHNVLKGFKFFTNSSKKQLPTPQKVLEYLRDVNFTVNTNENIFFDASGDPVARYDLVNWQPTKDGSLQFKLVGIYDSSLPSEQRLQINQESMLWAGNSGQLPVSVCSESCPPGTRKAVQKGRPICCYDCIPCAADSSDCFPCGLEYWSNESKDRCVLKVIEFLSYTEIMGVGLCIFSFIGVLLTATVSFLFYFYKETPIVRANNSELSFLLLFSLTLCFLCSLTFIGRPTDWSCMLRHTAFGITFVLCISCVLGKTIVVLMAFRATLPGSNVMKWFGPLQQRLSVVSLTLIQVIICVLWLTMSPPFPFLNLSYYREKIILECNLGSAFGFWAVLGYTGLLSTLCFVLAFFARKLPDNFNEAKFITFSMLIFCAVWLTFIPAYVSAPGKYTVAVQLFAILASSFGLLFCIFAPKCYIILLKPEKNTKKQMMGKS
>NP_001092974 vomeronasal 2 receptor, 79 precursor [Rattus norvegicus].
MLTMYTLIPYFLTLTLAMLLCNLVLPKCSISLTENVYKEGDMVLNFFLPLYVYQTSQHTEGAESTHIYPRISLNNYQFVMALLFATEEINKNSLLLPNMSLGYSIYIAGPTQKDTVHNLLTWLTGQENFLPNYNCKKEEKSVAAITGQTWEISLLIGTVLGLYKYPQLTIGPFEPKMNDPVKFPSLYQMATKESSLALGMVSLIVHFRWNWVGLITSDDDKAVHFVSDLIPELERNTVCVAFIEMISVTHMFFMNVNDVYNSPIVRKSAKVIIIYGDSDSSLGVFFRRWEHILPWRIWVTTSQWEVTTAMRHFMLDSFHGTLIFSQHHGEIITFKDFVKTVTPAKYSNDIFLARLWEIYFDCALSNGTCKSSKNCSSRGSLEWLPWYHFDMAMSPVSYHVYNAVYAVAHSLHKIVMQQIDMEEMRNGGRMKISPWKLNPILKNIQFTNPGGDAVTLNPSEKLHEDYDILNFWNFPQGLGYKEKVGTFSTYFPPGQQLSLSEDRIQWNTGDEQIPTSVCSENCSPGFRKSFHEGKYACCFECSLCPENEISNGTGKCMHAWKMYIDDCVKCPEDHYANTVRTHCLRKAVIFLTYKNSLGMTFSGIALCLSLLTTLVLGIFVKHQKTPVVKANNITFSYILLISLIFCFLCSFLFIGEPNTPICILQQTVFGIVFTVAVSTVLAKTITVVLAFKISSPGRRMKGLLILLAPKFIILICTLIQIFFCGIWLGTSPPFVDKDSKSEHGKIIILCNKGSVTAFYCVLGYLGSLSIVTFTVAFLARNLPDMFNEAKFLTFSMLIFCSVWITFLPVYHSSKGRIMVVLEVLSILTSSTGLLGCIFFPKCYIILLRPDRNSLKVMKDNILWK
>XP_001517645 PREDICTED: vomeronasal type-2 receptor 26-like, partial[Ornithorhynchus anatinus].
EFFATLKPAKYPEVIILKEFWESAFACSLSLPEKSGIKCSENASLEMLPVHPFSLTMSALSYSVYNAVYAVAHGLQDLLLSNSNLESLENGDCLVPHPWEKERSREAGTSAGLKVGEWVWGCGAPSSLSLSSVMKIQAPRSWCSRSCGPRFRKRAQQGEAICCYFCVRCPEGEISNQTGRCQCVKCGEDQYSNMERDGCLHKAVTFLSHKKPLGLILVCTSLSFSLLTALVFGIFIKHQDTPIVRANNHNLSYTLLLSLMLCFLCALTFIGQPTPASCLLRQMAFGVVFTVAVSSILAITFTVVLAFRATTLGSRVRRWVGPRASTSTVLSCSLVQVTICMIWLDTVPPFLEVDVHSEPSLIIVECNEGSVTAFYCLLGYLGVLALVSFTVAFLARKLPDSFNEAKFIMLGILVFCSVWASFLPAYQSTKGKAIVTMEVFSILASGAGLLSCIFIPKCYVILLWPDRNTREWLKRK
>NP_001093037 vomeronasal 2 receptor 558 [Monodelphis domestica].
MLLELPGSGHRVGKLPCFHQNNPIISQDGDLVIGIFLSLFSIEVNRATGAELFESPPNKACKPYQWLHKNYQQALSVLFAVEEINKDPKLLPNISLGFHLYNTYHSDERTLESSLHWLSGEDQPIPNYSCWEQDRSVAVIGGVTSALSVQMGTLLNLYKYPQISYGPFDSLLCDRVKFPSLYQMAPKDSALHQGVVRLIVHFKWNWIGMIISDDLRGEEFLWKIRGEMEKNGVCVSYTEKIPVSERRLVESHDNFMPRIMMSSTNVIVVHGDTDSLMILRYSQSPVFPARRVWIGTSHWDITMRPLYIHGYTFNGALTFSYLTSEIPGFKTFLKTITPSKYPDDILLRGFWLSAFMCPKQPEKSEQEICSANASLETLPLCYFDMAMSGLSYTIYNTVYAVAWALHEIFMRKSEKRLMEDEEYLVLPSWQLHSFLKNIQFNNSAGDEVFVDESRSSEAQYAIFNYMFLPNETDILVKVGQFVPKAPLGQDFTICENSIEWGWWGSKVPHGVCSESCHPGFRKTLLEGKAICCFDCSPCPDGEISSHMDAEDCMKCPEIEYPNQQKDHCLSKIVTFLNMKESLGMMLTLVSISFSFLTALVLGVFVKFQDSPIVKANNRTLSYTLLISLIFCFLCSLLFIGQPTTATCCLQQTVFAVVFTVAVSSILSKTIIVLLAFRSISPGSRIRMFMHPRVSVYVVLIGSGLQVILCGIWLGTSPPFPEADTQSEYGHIIIRCNEGSAFAFYCVLGYMGFLALGSFTVAFLARNLPDAFNEAKFITFSMLVFCSVWATFLPTYQSSKGKAMVTVEIFSILASSAGLLGCIFIPKCYMILLKSDRNTQGQIKNKRDSRGKTFAGAQPFTSSTGIYNKPH
>NP_001093028 vomeronasal 2 receptor 543 [Monodelphis domestica].
MLQLPGYGSRTEKPHCFYQFNPIVSQNGDLQIGIFLNLLSVEVNRLTGAQLFKSLPNKACKPYQWLHKNYQQVLAVMFAVEEINKDPNLLPNISLGFHLYNTYHSDEKTLESSLQWLSGQGQLIPNYSCREQGKSVAVIGGATSALSLQMGTLLDLYRFPQISYGPFDPILNDKDQFPFLYQMAPKDTSLYQGVIHLLVYFEWNWIGLVATDDMRGEEFLWKMRGEMVKNGVCASFTEKIPVSERRHMESHEIFMPRIMTSSTKVIVIHGDTDSLMILRYSQVPLFPVPKVWIATSHWDITMRPLYGDGAPFHGALTFSYLMSEIRGFKTFLKEVVPSKYPDDVLLREFWLSAFSCPHQSENPKQEICSLNASLESLPLCSFDMTMSGLSYTIYNTIYAVAWGLHEFFMRKSEKGSMEDKRYFFHSWQLNSCLKNTHFNNSAGDQVFVDENRSSEAQYAIMNYLFFPNETENLVKVGKFVPKNPFGQDFTICKDVIVWGWWDSMVPCGVCSDSCVPGFRKTPLEGQPACCFECSVCPEGEISSQKDAEHCTKCPEDEYPNMQKDFCLPKVLTFLSMKEPLGMTLAFIAVSFSLLTALVLGVFVKFQDTPIVKANNRTLSYTLLISLIFCFLCSLLFIGHPNSITCLLQQTVFAFVFTVAVSSILAKTIIVILAFKGIRPGSRIRMFIHPRVSNYVVLICSGIQVIFCGIWLGTYPPFPEADTHSEYGQIIIRCNEGSTSAFYCVLGYMGFLALGSFTVAFLVRNLPDTFNEAKFITFSMLVFCSVWASFLPTYQSSKGKAMVIVEIFSILASSAGLLGCIFIPKCYVILLNREKNTQGRIKNKRDSGRKIFS
>NP_001093025 vomeronasal 2 receptor 563 precursor [Monodelphis domestica].
MFFLLFFFLLLHLPVFVGREERIPCCLQMTFSSSSYKDGDLILGGFFPLFMYKFSQYTTWKMFQRHPQYILKGYLRLPKHYYQVLALMFAVEEINKNPNLLPNVTLGFHIYNVYHNDEGTLESSLMWLSGKGPTIPNYNCERQDNSVVVIGGGTSEMTVSMGTLLELYKFPQVTYGLFDPLLSDPVQFPSVYQMAPRDTSLPLAMVRLMLYFKWTWVGLVASDDSRSEKFLRDLQEEMVRNDVCVAFMLKFATGDKMSIPSFDNFLQKIYSSTAKIIVIYIDSDSFQSQVFDSDAHKHILIHKMWITNSYWNIARSPSRIYSNNFHGALIFSDQTSKTFGFKPFLKPINPAKYPEDILHQNLWDSVFKCTSNKKKGVGDVCSTNVSLDESHWSYLDMTMSDQSYTVYKAVYAVAWALHEMFLRRSEMESNIQEDTWATYPRKLHSFLKNIQFNNSDGKQRQNSMANYDILNHVTFANKTEVLVKVGEFIHQAPLGQDFTIHEKAMVWPKSWGKLLPSRCSPICGPGFRIKAQEGKPICCFDCVPCPQGQISNKTGKDQCMKCSEDQYPNREKIHCLPKGVTFLAYEDPLGMTLTSTAVCFSLLTALVLWVFVKHKDTPIVKANNRDLTYILLFSLSLCFLCFLLFIGPPNTINCLLRQITFGVMFTVAVSSILAKTITVVLAFRATRPGSRSRRWMGSRAPICLILFCTFIQAMLCAIWLLLSPPFPDVDTHSDPEHIILDCNEGSLIAFYSVLGYIAFLALGSFAVAFLARNLPDTFNEAKFITFSMLVFCSVWISFLPTYQSTKGKMMVAVEVFSILSSSAGLLGCIFIPKCYIILLQPQRNTKENLKNNPNS
>NP_001093012 vomeronasal 2 receptor 539 precursor [Monodelphis domestica].
MIPVLLIMLTQLSSVHKAEKSPCFPKITPSLSRDGDLVIGNFLPLYSIEVSSVRGAEMFQSHPDKGCRDHKWLHKNYQQVLALVFAVEEINRDSNLLPNISSLGFHLYNAYHSDERTLESSLQWLSGQGQLVPNYSCWEKKPVAVIGGATSALTVQMGTLFNLYKVPQISYGHFDSILSDKTQFPYLYQLANKDSSLHRGVVQLMVHFEWTWVGLITTDDMRGEEFLWKLRGDMVKHGICLAFTEKIAVSERRYGESQDMFLTRIIESSVRVIIIHIDTDSLTIFRYSQPLHVYIWKVWITTSHWDITMRPYLRDGYNFHGALSFSHITNEIPGFKSFLRTVKPAKYPEDILLKEFWSSAFKDEEKSEKREQTECSPNASLEALPLYTFDMTMSSLSYTIYNAVYAVAWALHEMLLVTSEEESIRDGESRAPQPWQLHSFLKKTQFNNSAGHQLSLDDTGSSEAQYDIMNFLFFPNETEALVKVGQFISNVPPGQGFTVHKEIIVWSWMDSEVPLAVCTDGCGPGFRKTPLEGEPSCCFDCSPCPEGEVSKQRNMKLCTKCPEDEYPNKERDHCLPKVISFLDIKEPLGMALACIALSFSVLTALILWVFVKFRDTPIVKANNRALSYTLLISLIFCFLCSLLFIGRPTAATCLLRQTTFGLVFTVAVSCILAKTITVILAFKVTIPGRRKMIWLQPGVSNCVVLFCSGIQVILCGIWLGISPPFPDTNTHSQPDQIIIECNEGSVLGFYSVLGYIGFLALGSFTVAFLARSLPDTFNEAKFITFSMLVFCSVWVSFLPTYQSTKGKAMVVVEIFSILASSAGLLGCIFIPKCYVILLRSDENTKECIRNKSGHNNGKHSGTLTQNSFTRRKR
>NP_001093013 vomeronasal 2 receptor 541 [Monodelphis domestica].
MLPNISSLGFHLYNAYHSDERTLDSSLQWLSGHGQLVPNYSCWRQKPVAVIGGATSALTIQMGTLLDLYKIPQISYGHFDSILSDKAQFPYLYQLANKDSSLHRGVVQLMVHFEWTWVGLITTDDMRGEEFLWKLRGDMVKHGICLAFTEKIAVSERRYGESQDMFLTRIIESSVRVIIIHGDTDSLMIFRYSQPLHVYIWKVWITTSHWDITMRPYLRDGYNFHGALSFSHITNEIPGFKSFLRTVKPAKYPEDILLKEFWSSAFKDEEKSEKREQTECSPNASLEALPLYTFDMTMSSLSYTIYNAVYAVAWALHEMLLVTSEEESIRDGESRAPQPWQLHSFLKKTQFNNSAGHQLSLDGTGSSEAQYDIMNFLFFPNETEALVKVGQFISNVPPGQGFLIHKEAIIWSWMDSEVPLAVCTNSCGPGFRKTPRDEEPICCFDCSPCPEWEISNQMNMKLCTKCPEDEYPNKERNYCLPKVISFLDIKEPLGMALACIALSFSVLTALILWVFVKFCDTPIVKANNRALSYTLLISLTFCFLCSLLFIGRPTVATCLLRQTTFGLVFTVAVSCILAKTITVILAFKVTIPGRRKMIWLQPGVSNCVVVLCSGIQVILCGIWLGISPPFPDINTHSQPDQIIIECNEGSVLGFYCVLGYMGFLALGSFTVAFLARSLPDTFNEARFITFSMLVFCSVWVSFLPTYQSTKGKAMVVVEIFSILASSAGLLGCIFIPKCYVILLRSDENTKECIRNKSGHNNGKHSGTLTQNSFTRRKR
>q501x9_danre Vomeronasal 2 receptor, d1
MFPIHSKGIDQELNFRNQPDQRKCWGFNMRVFRWSQAMIFFIEEINRNPTLLPNITLGYRLYDTCGLIALSLRTALSVVSQPMKGSSSEMCSSPSIPIIIGDSGSTLSMAISRLLNLFRIPLVSYFASCACLSNKHQFPYFFRTIPSDVNQANALARLVKHFGWTWVGTVGADDAYGRTGIDLFTAAVTQLGVCVSYRIIIPKLPTQQQLQDIVRTIRDSSAHVLVAFAIEEDIKPVVDEIVLQNVTGKQWVASEAWVTSTLISTKENFPSLSGTIGFAIRRAEIPGLKHFLDSIQPLADPYNVFAREFWETQFQCTLNTSLPTSSTMDPVNYSHSCTGMERMQDTQSIFNDVSQLRVTYNMYKAVYTVAHALHNLLLCQREHRSALTQQCPDIHNLQPWQVIEVLRKVNYTNMFGDLIYFDENGDPVGSYDIVNWQKGGDDVPVQYITVGRFDSSLPKGQQLVLNQNKIVWHGGTNKVPVSVCSASCPPGYRKVRLEGQPVCCYDCMLCAEGSISNTTDQAECLLCPEDFWSNKHRNYCVPKEIEFLSYLEAFGMVLAAIAILGAVAAISVGVVFFRHRDTPLVRANNSELSFLLLISPTLCFICALTFLGQPSHWACPLRRISFGLTFALCLSCLLSKTLVVLIAFKSTLPGNNTARWFRPPQQRLGVFICSLLQGGVCIAWLTTASPYPVKNTWLYRDRIILECHLGSVVYFCCVLGYIGCLAAFCFILAFLARKLPDNFNEAKFITFSMLIFCAVWITFIPAYVSSPGKFTVAVEIFAILASSYGVLLCIFAPKCYIIIFMPEKNSKKYLMTQK
>NP_001098650 vomeronasal 2, receptor 65 precursor [Mus musculus].
MLSFMSFFLILEYFLLLSVAHPKCFWRIKQNENKVGDVEDNCFFYIYTRQGPLLNDPFNGNPDILLTTRNIHLILALLFAIKQINRNIHILPNISLIVNVNCAKKEDLQMTNMYSNRDATIPNYNCKHGRRILTVLTGPRWFSSAILGPFLHIFAIPQLYYGPFHPLLSDREHYPYLYQMSPKNTFLTLAMTALVVYFSWNWVGLVISDDELGIEFLFKLRGEMHKHKVCIAFVNMIIQNIQLYQKRAEKYYNQILTSSAKVIIIYGDSDILTVHFRLWQHLGIKRLWITTSHWDENTSKGDLLLSSFNGIFIFSHPHSKIPGFKKFIQTVHPSNYSKDTSLARLWWLYFNCSLPSHCKTLKNCSTKILLEWLSRHQFEVSMSEPSYNLYNAVYAVAYALHEMLIQHTEHWQKDIGKELEFYSWKVAPFLENNKFIIPSEYQYRRGKLDTEYDILYAMDLLPALGLNVKIGKFSQHFLHFQQLYIAEDMIDWTIDIRQTLQSVCSVPCSVGFRKFIQKGKAVCCFDCTPCPENEISNMTDMDQCVKCPNDQYANIKQTHCLKKVVTFLAYEDPLGMTLTCLALLFSALTTVILSILLKHQDNPIVKANNRLLSYILLISLIFCFLCSLLYIGHPHMATCILQQTTFAVVFTVAVSTILAKTITVVMAFKITDPRKKIRQMLVTRAPNYIIPICTMIQLILCGTWIGTSPPFVDSDPHFEHGHIIIVCNKGSVIAFYCVLGYLGLLALGSFTVAFLARNLPDRFNEAKFLTFSMLVFCSVWITFLPVYHSTKGKAMVVVEIFSILTSSAGLLVCIFFPKCFTILLKQKVNFTQKFSDTHSKIEYNH
>NP_001095899 vomeronasal 2 receptor 643 [Monodelphis domestica].
MLKHYQHFLTLQFAVDEINKDPHLLPNITLGYQLFNNLHSNKLAVENSLTYLSGRGLTIPNYSCGRQHKSVAVIGGMSSALSMSMATILGLYKVPQITYGPFDPLLVDKIQYPYVYQMGSKESTLHLAVIQLMLHFGWTWVGLLFSDNLRGHQFFHDLEKAMIMHSMCLAFKEKVPENFNQEDGEDVIFFSKIIESSPKVIFIYGNTYSLLEFSIFMTQYILYGKMLVTTISWDISAQNNNKIMSHLHGTIIFSQAKREIPGFRDFLRSINFTANSEDIFLKTFWEVVFHCRLSEESPVKMVYSLCLEGLSLADVPAHDLDTIIMTLSSNIYNEVYLLAHAIHQMLQMEIKETLELGVHPLLSWKLHYYLKCVNPVDGTNDEVRGHESRSMAETYDVLNFQFFPGPKETLVKVGEISPFNKGLIINEEDIAWPEDFPQTPISICSVSCGPGFKKIIREREPICCFECTLCSDREISNQTDAQQCLQCPEDQHPSKERDRCLPKTITYLAYEEPLGMVLASAALGLSLLTVLVLGVFVKHRDTPIVKANNRSLSYTLLISLTLCFLCPLLFIGLPTQATCLLRQISFAVVFTLAIASILAKTLTVVLAFAATKPGSGLRKWLGSTTSYFLICICTLIQMCLCGIWLGTHAPFLERDIHSEASLIVIQCNEGSFFFFYSVLGYMGFLALVSFMMAFLARKLPDTFNEAKYLTFAMLVFCSVWISFLPTYQSTKGKAMVAMEVLSILLSSAGILTCFFAPKCYVILLRSDRNTLEILKNKVSL
>NP_001095902 vomeronasal 2 receptor 647 [Monodelphis domestica].
MFSITEYNIYQSTFSSSPRWIVADKAFMLKHYQHFLTLQFAVDQINKDPHLLPNITLGYQLLNNLHSNKVAVENSLMYLSGKCLTIPNYSCDRQHKSVAVIGGMSSALSMSMATILGLYKVPQITYGPFDPLLVDKVQYPYVYQMGSKESTLHLAVVQLMLHFGWTWIGLLFSDNPRGQQFFRDLEEAMVMHSMCLAFKEKVPEEFNEENREDLIIFPKIIGSSSKVIFIYGNTYSLLSFSIFMTQYILYGKMLVTTISWDISAETNIKTMGHLHGTIIFSQAKREIPGFKDFLRSINSTVNSEDIFLKTFWEAVFHCRISEESPVKMVYSLCLEGLSLADVPTHELDTIIMTLSSNIYNEVYLLAHAIHQMLQMEIKETLELGVHPLLSWKLHYYLKCVNPVPGANDEVCGDESRIMAETYDVLNFQFFPGSFETLVKVGEVSPFNKGLIINEEDIDWPGDFPQTPISICSVSCGPGFKKIIREREPICCFDCTLCSDREISNQTDAQKCLQCPEDQHPSKERDRCLPKTITYLAYEEPLGMALASAALCFSLLTALVLGVFVKHRDTPIVKANNRSLSYTLLISLTLCFLCSLLFIGLPTQATCLLRQISFAVVFTLAIASILAKTLTVVLAFAATKPGSRLRKWLGSTTSYFLICICTLIQMCLCGIWLGTHAPFLERDIHSEASLIVIQCNEGSLFFFYSVLGYMGFLALVSFMMAFLARKLPDTFNEAKYLTFAMLVFCSVWISFLPTYQSTKGKAMVAMEVLSILLSSAGILTCFFAPKCYVILLRSDRNTLEILKNKVSL
>NP_001095903 vomeronasal 2 receptor 648 [Monodelphis domestica].
MLKHYQHFLTLQFAVDQINKDPHLLPNITLGYQLLNNLHSNKVAVENSLTYLSGKCLTIPNYSCDRQHKSVAVIGGMSSALSMSMATILGLYKVPQITYGPFDPVLVDKVQYPYVYQMGSKESTLHLAVVQLMLHFGWTWIGLLFSDNPRGQQFFLDLEEAMVMHSMCLAFKEKIPENFNEEDREDHLIFPKVIESSSKVVFIYGNTYSLLKFSIFMTQYILYGKILVTTISWDISAPRNSKIMSHLHGTIIFSQAKREIPGFKDFLRSINSTVNSEDIFLKTFWEVVFHCRISEESPVKMVYSLCPEGLSLADVPTHDLDTIIMTLSSNIYNAVYLLAHAIHQMLQMEIKETLELGVHPLLSWKLHYYLKCVNPVPGANDEVCGDESRIMAETYDVLNLQFFPGSFETLVKVGEVSPFNKGIIINEEDIDWPGDFPQTPISICSVSCGPGFKKIIREREPICCFDCTLCSDREISNQTDAQKCLQCPEDQHPSKERDRCLPKTITYLAYEEPLGMALASAALCFSLLTALVLGVFVKHRDTPIVKANNRSLSYTLLISLTLCFLCSLLFIGLPTQATCLLRQISFAVVFTLAIASILAKTLTVVLAFAATKPGSGLRKWLGSTTSYFLICICTLIQMSLCGIWLGTHAPFLERDIHSEASLIVIQCNEGSLFFFYSVLGYMGFLALVSFMMAFLARKLPDTFNEAKYLTFAMLVFCSVWISFLPTYQSTKGKAMVAMEVLSILLSSAGILTCFFAPKCYVILLRSDRNTLEILKNKVSL
>NP_001095904 vomeronasal 2 receptor 650 precursor [Monodelphis domestica].
MGLDKLGLSLSRLLVILLFQFSFSEKHACHFERDDSSTYRKEGSLVTGGFFLFLKAETHIDNFAHFFTFCHFRFMLKNYQHFLTLQFAVDQINKDPHLLPNITLGYQLLNNLNSNKVAVENSLTYLSGRSLTIPNYSCGRQHKSVAVIGGMSSALSMSMATILGLYKVPQITYGPFDPVLIDKVQYPYVYQMGSKESTLHLAVVQLMLYFGWTWIGLLFSDNLRGQQFFRDLEEAMVMHSMCLAFKEKVPEEFNEENREDYIIFPKIIGSSSKVIFIYGNTYSLLSFSIFMTQYILYGKMLVTTISWDISAETNIKTMSHLHGTIIFSQAKREIPGFRDFLRSINSTVNSEDIFLKTFWEIVFHCRISEESPVKMVYSLCLEGFSLADVSTHDLDTIIMTLSSNIYNEVYLLAHAIHQMLQMEIKETLELGVYPLLSWKLHYYLKCVNPVPGANDEVCGDESRIMAETYDVLNFQFFPVPMETLVKVGEISPFNKGLIINEEDIAWPEEFPQTPISICSVSCGPGFKKIIREREPICCFDCTLCSDREISNQTDAQKCLQCPEDQHPSKERDRCLPKTITYLAYEEPLGMVLASAALCFSLLTALVLGVFVKHRDTPIVKANNRSLSYTLLISLTLCFLCSLLFIGLPTQATCLLRQISFAVVFTVAIASILAKTLTVVLAFAATKPGSGLRKWLGSTTSYLLICICTLIQMCLCGIWLGTHAPFLERDIHSEASLIVIQCNEGSLFFFYSVLGYMGFLALVSFMMAFLARKLPDTFNEAKYLTFAMLVFCSVWISFLPTYQSTKGKAMVAVEIFSILLSSAGILTCFFAPKCYVILLRSDRNTLEILKNKVSL
>NP_001095905 vomeronasal 2 receptor 652 [Monodelphis domestica].
MFSLTELNIYQSTFSSSPTWIGAAKQFMLKNYQHFLTLQFAVDQINKDPHLLPNITLGYQLLNNLNSNKVAVENSLTYLSGRSLTIPNYSCGRQHKSVAVIGGMSSALSMSMATILGLYKVPQITYGPFDPVLVDKVQYPYVYQMSSKESTLHLAVVQLMLYFGWTWVGLLFSDNPRGQQFFRDLEEAMVMHSMCLAFKEKVPENFNQEDREDHKIFPKVIASSSKVIFIYGNTYGLLKFSIFMTQYILYGKILVTTISWDISAQRNSKIMSHLHGTIIFSQANREIPGFKDFLRSINSTVNSEDIFLKTFWEVVFHCRISEESPVKMVYSLCPEGLSLADVPTHELNTDIMTLSSNIYNEVYLLAHAIHQMLQMEIKETLELGVHPLLSWKLHYYLKCVNPVPGANDEVCGDESRIMAETYNVLNLQFFPGPKETLVKVGEISPFNKGLVINEEDIAWPDDFSETPISICSVSCGPGFKKIIRESEPICCFDCTLCSDREISNQTDAQQCLQCPEDQYPSKERDRCLPKTITYLAYEEPLGMALASAALCFSLLTALVLGVFVKHRDTPIVKANNRSLSYTLLISLTLCFLCSLLFIGLPTQATCLLRQISFAVVFTVAIASILAKTLTVVLAFAATKPGSGLRKWLGSTTSYFLICICTLIQMCLCGIWLGTHAPFLERDIHSEASLIVIQCNEGSLFFFYSVLGYMGFLALVSFMMAFLARKLPDTFNEAKYLTFAMLVFCSVWISFLPTYQSTKGKAMVAVEIFSIVVSSAGILTCIFAPKCYVILLRSDRNTLEILKNKVSF
>NP_001098007 vomeronasal 2, receptor 83 precursor [Mus musculus].
MLFSCLFFTWLLQMPTLIWTFATSSCLSESEYLLHHDGTVVIGAFFPILKSLPVSETIDWKTLSFDIDNVLEMNVHNYQLVLTMLFAINEINLNSHILPNTSLGLEIYNVPYLQRNALRNVFYWLTGLSTFIPNYSCRKNSKSAATLTGILWKTSENIGTVLDLYKFPQITFGPFDHDQIDRKQFPSLYQVAPKDTSLLSGIASLMLHFNWTWVGLLSTDDHRGAQFLSDLRKVLENNTVCIAFMETVSLWGESLNSLQTHYQMHILESSANVIVIYGSIAFILTVIKNRHSKYITKKVWVMNSKWVGQKFEQYTMLELSHGALSFSHHHGEIFGFTNFVHEATPFKYPEDIFLHVLWNKYFNCSLLQSDCKIIEKCLPNSSLELLPGNIFEMIMTEESYNVYNAVYAVAHSLHEMTLSQMQVQPQAYKDRTMLFPWQLHPFLRNIEVKNSVGDHVVLDWKRKTDTKYDIFNVWNFPTGLSLLVKVGTFAPSAPKEEQFSISEHIIDWPIGFTETPHSVCSESCSPGFRKVVLESKPTCCFDCTPCPDNEISNETGAVQCVKCPETHYANAEKRHCLKKTVTFLDYNDPWGKGLTLMSLGFSALTTLIIGVFVNHRDTPIVKANNRSLTYILLITLALCFLCPLLFIGHPNTVTCIMQQNLFGLLFTVVLSTVLAKTITVVMAFKIAVPGRKLRLLLISQVPNFIIPVCTLIQVCLSGIWLGTFPPFIDMDAHSEYGHIIILCNKGSAIAFYCTLAYLGVMAIGSYLMAFLSRSLPDTFNEAKFLAFSMLVFCAVWVTFLPVYHSTTGKVMVAMEMFSILASSSSLLILIFVPKCYIILFRPERNTVHHIRDERHDRSKNLLKT
>NP_001092975 vomeronasal 2 receptor, 76 precursor [Rattus norvegicus].
MQSSWLYICCCFLQMPTLLSTIEIPSCIPKTKTLLYHDGSMVISAFFPIFYFYPQSETEWKTSFDTGNMFSMDERNYQLVLAMLFAIHEINWNSYILPNTSLGLEIYNLLHFERNILRNVFHWLTGLSMSIPNYNCRKERDSAAVLTGISRKTSELIATVLDLYKFPQITFGPFDHVLTDRNQFPSLYQVAPNDISVFYGIASLMLHFNWTWVGLFTTDDHGGAQFLSDLKKELDENRICIAFVETVSFVGESVYNILNDNQELNLQSSANVIIIYGEIAFILTVIESRHRKHILKKVWVMNSKWSGQKFEVYEMLDLSHGTLTFSPHHEEIFGFTNFIQQATPIKYPEDICLHILWKRYFNCSLLHSNCKIFDNCLPNASLELLPGNIFEMGMTEESYNVYNAVYAVAHSLHDMILNQVQFHPQSKKDRIMLLPWQLHPFLKNIQVKNSVDDHVVLDWKRKTDPEYDINNLWNFPTGLSLFVKVGTFSPRAPKRQQLSISEFMIEWPIAFTEIPQSVCSESCTPGFRKVILESKPACCFDCTPCPENEISNETGMDQCFKCPETHYTSAEKKHCLKKTVTFLAYDDPLGKGLTFVSLGFSALTIFVIGTFVNHRDTPIVKANNRTLSYILLVTLTLCFLCPLLFIGLPNTATCILQQNVFGILFTVALSTVLAKTTTVVIAFKITAPGRKERWLLISQAPNFIIPVCTLIQVLLSGIWLGTSPPFVDMDAHSEHGYIIILCNKGSTFAFYCTLAYLGVMAFGSYLMAFLSRNLPDTFNEAKFLSFSMLVFCCVWVTFLPVYHSTTGKFMVAMEVFSILASSASILSLIFAPKCYIILFRPERNTFHFIRDKRQNRCKNLIKT
>NP_001093063 vomeronasal 2 receptor 610 precursor [Monodelphis domestica].
MQVPTFLLPALFLFLHIPSFLARKENFPCFEQIQPRGYREGDLVIGGFFPLYLMAVKSFTGAEHPQKACNPHQWLHKNYQQVLALMFAVEEINRDSSLLPNTTLGFHIYNSYHSDARTLESSLRWLSGQGQTIPNYSCERQDKSLAVIGGATSALSVQMGTLLELYRFPQVSYGPFDTALSDKDQFPSLYQMAPQDSSLHLGIVQMLLHFGWTWVGLVVPDDMRGEKFLSDMREEMRRNKACVAFIEKIPVSERCHEESQVAFMPRIMASSAKVIIIHGDTDSLMILRYSQPPSISLWKIWIITSHWDVTMRPHNHDSDTFLGALIFSHQTSEIPGFKSFLKAVTPAKYPGDIFLKSFWVSAFECPDEPDKLEREDCPLNASLEMLPLHYFDMTMLSLSYYVYSAVYAVAWALHEMLETRPEVESERDERSLAPQNWQLHSSLRNTDFNNTAENLVVLDDEKNPVAKYDIMNFALKSNYDEVLVKVGQFVPQDPLGHDLTICEKNIYNNWLDLKTLQAVCTEHCGSGFRKVAQEGEPVCCFDCVQCPEGEISNQRNMDSCMKCPEDQYPNRGKDRCLPKAVTFLSVEEPLGWTLTCMAISFSLLTLLILILFIKHQDTPIVKANNKVLSYTLLISLIFCFLCSLLFIGHPTTVTCLLRQTTFGIVFTVAVSSILAKTIMVVLAFKATRPGSRIRMWVQPSVANSLVLICSGIQVILCGIWLGILPPFLGTDPHSEPGHIIIECKEGSSIAFYCVLGYMGVLALASFIVAFLVRNLPDTFNEAKFITFSMLVFCSVWICFLPTYQGSKGKAMVAMEIFAILASSVGLLGCIFIPKCYVILIRPDKNALEGLRNKAETRAKNLATEALPRV
>NP_001093064 vomeronasal 2 receptor 613 precursor [Monodelphis domestica].
MILLLALFLILNIPSSLVMKENFPCFEQINPQVYRDGDLVIGGFFPLYLMTVKSFTGAEHPQKACNPHQWLHKNYQQVLALMFAVEEINRDSSLLPNTTLGFHIYNSYHSDARTLESSLRWLSGQGQTIPNYSCERQDKSLAVIGGATSALSVQMGTLLELYRFPQVSYGPFDPALSNKVQFPSLYQMAPQDSSLHLGIVQLLLHFDWTWVGLVVTDDMRGEQFFWLMGEEMRRNKVCVAFTEKIPVSERCHEESQVAFMPRIIASSAKVIIVHGDTDSLMILRYSQLHTIPIWKVWVITSHWDVTIRPYSRDGETFHGSLIFSHQTSEIPGFGAFLRTVTPAKYPGDIFLKSFWASAFECPDDPAKLEREDCFLNASLEMLPLHYFDMTMSGLSYLVYNAVYAVAWALHEMFQTRAEMRSVRNEGCLVPQPWQLHSSLRNIDFKNTAGDQVVLNEEMNPVAKYDIMNFAMKSNYKEVLVKVGQFVSHSPLGQDFTICEEEIQHDWFDLKTLQAVCTEHCGSGFRKIAQDGEPVCCFDCVPCPEGEISNYRDMDNCMKCPEDQYPNREKDRCLPKVVTFLNTEEPLGWILTCMALSFSLLTLLILILFIKHKDTPIVKANNRVLSYTLLISLIFCFLCSLLFIGRPTTVTCLLRQTTFGIIFTVAVSSILAKTIMVVLAFKATRPGSRSRIWLKPRVYNFLVLICSMIQVILCGIWLGTSPPFLGTDTHSEPGHIIIECKEGSVIAFYCVLSYMGILALGSFMVAFLARNLPDTFNEAKFITFSMLVFCSVWICFLPTYQSSKGKAMVAMEVFAILASSIGLLVCIFIPKCYVILLRPDRNILEGLRNKADFRANNFSPETVPRP
>NP_001093065 vomeronasal 2 receptor 614 precursor [Monodelphis domestica].
MQVPSVLLLALFLLLNIPSSLVRKEHFPCFEQINPRVHQDGDLVIGGFFPLYLMAVKNFTGAEHPHKACNPHQWLHKNYQQVLALMFAVEEINRDPSLLPNTTLGFHIYNNYHSDARTLESSLRWLSGQGQTIPNYSCERQDKSLAIIGGATSALSVQMGTLLELYRFPQMTYGPFDPALSDKVQFPSLYQMAPQDSSLHLGIIQMLMHFDWTWVGLVVTDDMRGEKFLGDIGEEMRKSKACMAFTEKIPVSERRHAESQVGFMPRIIASSAKVIIVHGDTDSLMILRYSQPQIFSIWKVWIITSHWDVTIRPYNHAGDTFYGSLIFSHQTSEIPGFRAFLRTVTPAKYPGDIFLKSFWISAYEYPDEPAKMEREDCSLNASLDILPLHYFDMTMSSLSYLVYNAVYAVAWALHEMFQTRSETRSVRDEEFLVPQPWQLHSSLRNLDFNNTAGAHVVLDEKKNPVAKYDIMNFVMMPNYEEALVKVGQFVPQAPLGQDFTICNKDISSNWIDLKTLQAVCTEHCGFGLRKIAQEGEPICCFDCAQCPEGEISNQRNMDNCMKCPEDQYPNREKDRCLPKIVTFLNTEEPLGLILTCMALSFSLLTLLILILFVKHQDTPIVKANNRILSYTLLISLIFCFLCSLLFIGRPTTVTCLLRQTTFGVVFTMAVSSVLAKTIMVVLAFKATRPGSKIRMWVQPQVYNFLVLICSMIQVILCGIWLGTSPPFLGTDTHSEPGHIIIECKEGSVIAFYCVLSYMGILALGSFMVAFLARNLPDTFNEAKFITFSMLVFCSVWVCFLPTYQSSKGKAMVAMEVFAILASSIGLLGCIFIPKCYVILLRPDRNTSEWLRNKADSRVRNFASGALSRA
>XP_001368135 PREDICTED: vomeronasal type-2 receptor 26 [Monodelphis domestica].
MPRAVWSPEFFMEQHFSVEDGVGFEVNQVTGAELFESPPYKACKPYQWLYKNYQQALAVVFALEEINRDPNLLPNISLGFHLYNTYHSDEKTLESSLKWLSGGPQLIPNYSCRNLDNSVAVIGGVTSALSVQMGTLLDLYKFPQISYGPFDSILSDKVQFPYLYQMAPKDSSLHQGVVRLIANFKWNWIGLVVTDDMRGEKFFWEMREEMAKNGVCMSFTEKIPVSERRHVESHENFMPRIGFSATMVIVIHGDTDSLMILRHSQMPIFPTRKVWISTSHWDITMRPIFHYGYNFHGALTFSYLNSEVPGFKDFLKTVMPSKYSDDILLKGFWLSAFACPNQQGDTEQEICSPNASLESLPLKYFDMNMSGLSYTIYNTIYAVAWALHEMFMRKSAESPMGGEEYLRLHSWQLHSFLKKTQFNNTAGDQVFVDENRNSEAQYAIMNYVVFPNDTESLVKVGQFIPKAPLGQDFTLCEEAIVLDWWDSKGKKKVPSGVCSDSCCPGFRKNPLEGEAACCFECFPCPEGEISSQMDAEHCKKCPEDKYPNKQRDLCLPKAVTFLSVKEPLGMTLAFLAVSLSFLTALVLWVFVKFKDTPIVKANNRTLSYTLLISLIFCFLCSLLFIGQPTTTSCLLQQTVFGVVFTVAVSSILAKTIIVILAFRGIRPGSRIQMFLHPRVSTYVVLICSGIQVIFCGIWLGTYPPFPEADTHSEYGHIIIRCNEGSAFAFYCALGYMGFLALGSFTVAFLARNLPDTFNEAKFITFSMLVFCSVWASFLPTYQSTKGKAMVTVEIFAILASSAGLLGCLFIPKCYVILLKSDRNTQNRSKIKRITGARFSSRQ
>NP_001093002 vomeronasal 2 receptor 506 [Monodelphis domestica].
MQYHGSGHRKEKLPCFHRINPIVSQDADMVFGIFLSLFSVEVNQVTGAKLFESPPNKACKPYQWLYKNYQQALAVVFAIEEINRDPNLLPNISLGFHLYNTYHSDEKTLESSLQWLSGGPQLIPNYSCRNPDKFMAVIGGVTSALSVQMGTLLDLYKFPQISYGPFDSILSDKVQFPSLYQMAPKDSSLHLGVIHLILYFKWNWIGLIVTDDMRGEKFLWEMREEMAKNGVCMSFTEKIPVSERRHMASEEDFMPRITMSATKVFVIHGDTDSLMILRHSQIPALATQKVWIATSHWDITMRPVFHHSYNFNGTLIFSYLNSEVPGFKTFLKTVKPSKYSDDILLKGFWLSAFACPDEQGNQEQEICSPNASLEMLPLMYFDMTMSGLSYTIYNTIYAVAWALHEMFMRKSAERPMGGEEYLGLHSWQFHTFLKNTQFNNTAGDQVSVDENRNSEAQYAIMNYVIFPNDTESLVEVGQFTPKAPFGQDFTICEDAIVWGWWASKVPSGVCSDSCCPGFRKNPLEGKAACCYDCFPCPEGEISSQMDAEHCKKCPEDKYPNKQRDLCLPKMVTFLNIKEPLGMTLAFVAVSLSFLTALVLWVFVKFQDTPIVKANNRTLSYTLLISLIFCFLCSLLFIGQPTTTSCLLQQTVFGVVFTVAVSSILAKTIVVILAFRGIRPGSRIQMFLHPRVSTYVVLICSGIQMIFCGIWLGTYPPFPEADTHSEYGHIIIRCNEGSAFAFYCVLGYMGFLALGSFTVAFLARNLPDTFNEAKFITFSMLVFCSVWASFLPTYQSTKGKAMVTVEIFAILASSAGLLGCIFIPKCYVILLKPDRNNQNRSKIKRIL
>d3zvb5_rat Protein LOC100911937
MFIFMVVFFLINIPLLMANVIDPRCFLRINLDEVKDGDLQSTCSFILEAVQIPMEKDYFNQTLNVLKTAKNHKYALTLAFSIDEINRNPDLLPNMSLIIKYSFGYCDGKTVTPTPYLFHEEFEKPIPNYFCKEETKCTFLLTGPHWGTSLLFLTKLDIFSSPRFLQLTYGPFHSTLNDNEQFPYLYQMAPKDTSLALAIVSFILYFNWNWVGLFISDEDQGNRFLSELKKVSESKKICFAFVSMISFSELLFHHKVEMYYDQIVMSSTSVIIIYGEGNSITELNFRIWESPVKHRIWVTTKQWNFPTSNRDLTHDTFYGTFTFQHHHGEISGFNNLVQTWYQLRSTDLCQVMPDWKYLNYEGSASNCEILENYTSGASLEWLLEQKFDMAFSDDSYNIYNAVYAMAHAFHELNLQQVDNQAIDNEKGASSHCLKLNSFLRKTHFTNPLGDKVIMKQREILQEDYDIFHTQYFSEHLGIKVKIGKVSQYFKRDQHFHLYVDMIELATGSKKMPSSVCTEDCGPGFRRIWKEGMAACCFVCKPCPENEISNDTNMDQCMNCPEYQFANTKHNKCIQKGVLFLSYEDPLGMALALIAFCFSAFTAVVLWVFVKHHDTPIVKANNRNLSYLLIISLMFCFLCTFFFIGHPNRATCILQQITFGIVFTVAVSTVLAKTATVVLAFKVTDPGRRLRNVLVSGTPNYIIPICSLFQCILCAIWLAVSPPFVDIDDYSEHGHIIIVCNKGSVTAFYCVLGYLACLALGSFTVAFLAKNLPDTFNEAKFLTFSMLVFCSVWVTFLPVYHSTKGKVMVAVEIFSILASSAGMLGCIFAPKIYIILMRPDRNILKFREKSYF
>d3zuq5_rat Protein Vom2r35
MQKCTARVVLVFLSNSNFQLILHGLLAVPVSGQVWVSKGTLHMALALTVPGVFQVLQGTFGLLYHSSRAIGFPEFLTHLSPSQTPEDMFIKKFWEFTFDCTWPYQNSTVTEGVQICSGNESLKNKPHPFPEVSKIDAAYTAVYSIAHALHDMVASAHQDGKGTNSQDFHHWQLLHALRKVHFKTPDRSEIMFDANGDLVTKFDIFQGQKNPNGVFHLVHVGMIDPQASSGNKMMIQLKKDLQVSSLNAEITVPPSICSESCLPGFSQVPRLGAPHCCFDCSPCPEGQFADQRDMKRCLLCPKEQYSSNTRDHCLPRTEIFLAFEEPLGFILALMAILLAGLALLVLGVFLKHRDIPVVRANNRTLSYFLLISLSLCSLCSLLFLGRPTVTTCLLRQTTFAVVFTVAVSSVLAKTVTVVLAFRVTKPGSRIQVCLSPGASTSVILIASLIQTVLCGVWLATSPPFPERDMISEPRHIVIQCQEGSGATFFCVLGFLGFLAVGTFSVAFLARDLPDVFNETKFLTFSMLLFCSVWTAFLPLYHSARGKSTVAVEIFSILASTDGLLCGIFIPKCYIILLKPEKNTPAWLRQGRCAHQDRQFSMLHRR
>o70411_rat Putative pheromone receptor V2R1
QTPFSVCSQSCPLGFRKTPVEGKPFCCFDCLLCPDGEIANETDMDQCIKCPEDQYPNTQRNQCLPKITDFLFHEDTLGAVLVFVALSFSAFSAMILRLFICYRDTPIVRANNRNLSYLLLVSLMLCFFCSLIFIGQPKTVTCVLRQMIFGVVFSVAVSTILAKTFIVVVAFKAIKPGSALKMSMVIRLSNTIVFCGSIIQVCICAVWLGTYPPFPDVDMHSEFGQIILWSNEGSTFAFYCVLGYLGFLASLSLLIAFLARRLPDSFNEAKTITFSMLVFFSVWISFVPAYLSSKGKTMVAVEILSILASSAGLLGCIFLPKCYVILMKSGDHSRKKFFK
>q8tdu1_human Putative G-protein coupled receptor
MRALGYSQWKGTIGFLYSQFSVLRSIGERECEQCGEDYWSNAQKSECVLKEVEYLAYDEALGFTLVILSVFGAFVVLAVTAVYVIHRHTPLVNASDWQLGFLIQVSLIIMLLSSMLFIDKPHNWSCMAGQVTLALGFSLCLSCLLGKTSSLFLAYRISKSKTQLTSMHPLYRKIIVLISVLAEIGICTAYLILEPPMVYKNMESQNTKIILGCNEISIEFLYSMFGIDAFLALLCFLTTFVARQLPDNYYEGKCITFGMLVFFIIWMSFVPVYLSTKGKFKMAVEIFAILASSHGLLGCIFAPKCLIILLRPERNTSEIVCGRVSTTDNCIQLTSAFVSSELNNTTVSTVLDDRVLIYMCPLKLQ
>o70413_rat Putative pheromone receptor V2R2
VVLDDNGDLKFGHYDILNWQLDDSGEISFVTVGRFNFKTDVFELIIPTNSTIFWNTESSRRPDSFCTQVCPPGTRKGIRQGQPICCFDCIPCADGYVSENPGQRECDPCGEDDWSNAEKSKCVPKLVEFLAYEEALGFTLVILSIFGALVVLAVTVVYVIYRHTPLVKANDRELSFLIQMSLVITVLSSMLFIGKSCNWTCMARQVTLALGFCLCLSSTLGKTISLFFAYRISKSKTRLISMSPIYRKLIVLICVVGEIGVCAAYLVLEPPRMFKNIEPQNVKIIFECNEGSIEFLCAIFGFDVFLALLCFLTTFVARKLPDNYYEGKCITFGMLVFFIVWISFVPAYLSTKGKFKVAVEIFAILASSYGLLGCIFLPKCFIILLRPKRNTDETVGGRVPTVDRSIQLTSASVSSELNNTAVSTVLDE
>NP_001093057 vomeronasal 2 receptor 645 [Monodelphis domestica].
MTRIKHLEESEMIKQQESIKQTQKINELEENIKYLTEKVTYLKNRGRRDNLRIIVVSSYLFSSCHFRYMFKHYQHFLIFQFAVDEINKDPHLLPNITLGYQLFSNFHSNELAVENSLIWLSGMGPTIPNYNCEMQHKSVAVIGGISSILSMAMATMLGLYQVPQVSYGPFDLLLADNVQYPHVFQMGSRESTLHLTVIKLMLHFGWTWVGLVISDNMRGEQFFNNLKEEMTTSGMCLTFMERIPQNMGLEYDNSFKLFSKIISSSSNVIFIYGNTDSLNELSITMNDFNLYGKLLITTSSWDFSSDFTKEMSPFHGTLIISQIKREIPGFTDFLRSVKPTVNTEDIFLKSFWEIAFNCRLSKKGTLELLDSFCPEGVSFEDASHIHLDKTIMDLSYNIYNGVYLLAHGFHQLLERHGNNSFFSHGVTNFSPYLQLHRFLRCVNPDLDDKDELCVYAARMADERYDILNFKSFPNHKNTQVKVGEVIGHGKELSIHEEDIEWPEEFAQTPSSTCSVSCGPGFRKTLQEGQPICCFDCTLCPEGEISNQSDTEQCLKCPEDQYPNKEKDRCLPKTVTYLAYEEPLGMTLTVVALSLSLLTTLVLGIFVMHRNTPIVKVNNRSLSYTLLTSLTLCFLSSLLFIGRPTPATCLLRQTTFAIVFTVTIASILAKTITVVLAFRATTPGSKLRRWLGTRVSYLLIFICTLIQMGLCGIWLGTYPPFLEMDTQSEASFIVFQCNEGSLVAFYCVLGYMGFLALVSFTLAFLARNLPDTFNEAKYLTFSMLVFCNVWISFLPTYQSTKGKVMVAVEIFSILVSSAGILICIFTPKCYVILLRADRNTLSILKSKANP
>NP_001092997 vomeronasal 2 receptor 528 [Monodelphis domestica].
MIPVLLVMLSPSVHKIEKSSCFPKTSPSLSRDGDLVIGSFLPLYSVEVSNLRGAELFQSHPDKGCRDYKWLYKNYQQVLALVFAVEEINRDPNLLPNISSLGFHVYNAYHSDDRTLESSLQWLSGQGLLIPNYRCREKDNALVIIGGATSSLSVQMGTLFELYKFPQISYGPFDSSLSEKAQFPSLYQVAQRDSSLHHGIVLLMVQFEWTWVGLVTTDDMRGEEFLWNLRRDMVKHDICLAYAEKIPVSERRHTESQHEFMPRIINSSVRVIIIHGDTDSLMILRYSQPYYFFLSKVWITTSHWDITMRPQWDDGYSFHGAISFSQTTKEIPHFKSFLRTVNPAKYPEDILFTEFWCSAFMGQKKLEIKKQNECSPNASLEALPLCFFDMTMSGLSYTIYNAVHAVARALHEMMLITSERGSINVEEHWVPQPWQLHSFLKNTQFNNSAGDQVFLDGTGNSEAHYNILKYLFFLNNTEVLVKVGQFIPNAPYGQDFTICEEAIAWGWMESKVPQAVCSDSCGPGYRKTPREGEPICCFDCSPCPEREISNQMNMKHCMKCPEDEYPNKERNRCLPKTVTFLDIKEPLGMALTCVALFFSVLTALILGVFVKFRNSPIVKANNRTLSYTLLISLTSCFLCSLLFIGRPTAATCLLRQTTFGLVFTVAVSSILAKTILVVLAFKVTKPGSRSKRWLQPGVSNCVVVLCSGIQVILCSSWLGISPPFPDTDIHSHPNKIIIECNEGSVLGFYSVLAYMGFLALGSFMVAFLARSLPDTFNEAKFITFSMLVFCSVWVSFLPTYQSTKGKAMVVVEIFSILASGAGLLGCIFIPKCYVILLRPNENTQKCMRNKSEDKRGKHSV
>NP_001092998 vomeronasal 2 receptor 530 precursor [Monodelphis domestica].
MISVLLVMLLQLSFSVHKAEKSLCFLKTSPSLSRDGDLLIGSFLPMHSVEVSNVRGAGLFQSHPDKSCRDYKWLHKNYQQVLALLFAVEEINRDPNLLPNISSLGFHVYNAYHSDERTLESSLRWLSGQGHLIPNYSCLRQDKSVAIIGGATSALSIQMGTLLELYKFPQISYGPFDSILSDKAQFPSLYQMAHRDSSLHHGMIRLMLHFDWTWVGLVTTDDMRGEEFLWNLRGDMIKHDICLAYTEKLPVSERRHKESQYMFVPRILESSVRVIIIHGDTDSLMILRYSQPLLHFFLWKVWITTSHWDITMRPQWNDGYSFHGALSFSQMTKEIPGFKSFLRTVNPSTYPEDPLLKEFWCSAFKGLKSLENEESNECSPNASLEMLPLRFFDMSMSSLSYTIYNAVHTVARALQEILLVISEKELIRDGETWVAQPWKLHNFLKSTHFNNSAGDHVFLDDTGNSEAHYNILEYLFFLNDTENMVKVGHFIPNAPYSQDFTIRNEAMVWGWFEPKAPQAVCSDSCGPGFRKTPREGEPICCFDCSSCPEGEISKQMNMKHCMMCPEDEYPNKERDRCLPKVITFLDIKEPLGMILACVALFFSVLTALILGVFVKFRDIPIVKANNRTLSYTLLISLTSCFLCSLLFIGRPTAATCLLRQTTFGLVFTVAVSSILAKTILVVLAFRVTKPGSRIKVWLQPRVSNCVVVLCSGIQVILCSSWLGISPPFPETDIHSEPNQILIECNEGSVFGFYSVLGYMGFLALGSFIVAFLARSLPDTFNETKFITFSMLVFCSVWVSFLPTYQSTKGKAMVVVEIFSILASSAGLLGCIFIPKCYVIFLRPHNARVRSIWLKNLKGLANG
>NP_001093007 vomeronasal 2 receptor 533 precursor [Monodelphis domestica].
MIPVLLLMLLQLSLSVHKTEKATCFLKNSPSLSRDGELIIGSFFPMHSVQVRNSNELNLNIFFLVSYSQSLRWLHKNYQQVLALLFAVEEINRDPNLLPNISSLGFHVYNAYHSGERTLESSLRWLSGLGQLIPNYSCYGQDKSVAIIGGATSALSIQMGTLLELYKFPQISYGPFDSTLSDKAQFSSLYQMAHKDSSLHRGMIRLMVHFEWTWVGLVTTDDMRGEEFLWNLRKDMIKYDICLAYTEKLPVSERRHTESQDQFMPRIMQSPVRVIIVHGDTDSLMILRYSQPVFLFLWKVWITTSHWDIPMRPQWNDGYSFHGALSFSQMTKEIPGFKSFLRIVNPSTYPEDPLLKEFWCSAFKGLKKLKNEEPNECSPNGSLETLPLQFFDMAMSDMSYTIYNAVHAVARALHEMLLVTSEKEPIRHGETLEAQPWQLHNFLKSIHFNNSAGDHVFLDDKGNSEAHYNIFEYLFFLNDTENMVKVGQFIPNAPYGQDLTIRNEAMVWGWFEPKVPQAVCSDSCGPGFRKTPREGEPVCCFDCPLCPEGEISKQINMKHCVKCPEDEYPNKERNHCLPKAITFLDIKEPLGMSLASVALFFSVLTVLILGVFVKFRDTSVVKANNRALSYTLLISLTLCFLCSLLFIGRPTAATCLLRQTIFGVVFTLAVSSILAKTILVVLAFKVTKPGSRIKVWLQPRVSNCIVVLCSGIQVILCGIWLGISPPFPDTDIHSEPNQIIVECNEGSVFGFYSVLGYIGLLALASFIVAYLARSLPDTFNEARFITFSMLVFCSVWVSFLPTYQSTKGKAMVVVEIFSILASSAGLLGCIFIPKCYVILLRPHNARVRSICLEKLKGLANE
>NP_001093004 vomeronasal 2 receptor 594 [Monodelphis domestica].
MFAIEEINKDPDLLPNITLGFHIYNTYPSDVSTLESSLMWLSGQGLPVPNYHCQKQDKFVAVIGGATSELSVQMATLLELYKYPQISYGPYDPILSDKARFPSIYQLAPKESTLTLGMVQLMVYFNWTWVGLVISDDNKGETFLWNIREEMTRKGVCVTFIEKIPTSEKYTINSHTDIMSRIDRSSANVIVVYGDANSLRTLQYASMPYLILTKVWITTSHWDFTIRPHDSTYNSFNSVLIFSDQTKEIPNFKTFLRTVKPAKYPENILFKRFWNSAFGCPHEHNKPKQDCSQNASLEILPLRFFDMSMSSQSYNIYNAVHAVAWALHQLLLTKSELRDEDSLVMYPWKLNSLLRDVHFNNSAGEQIFMNGKKLSEANYDIKYFVNFLNGTEHMMKVGEFIPQAPHGEDFSINENVIMWNEYYKKIPLSVCSESCGPSYQKSAREGEPICCFDCILCPEGQISNQTDMDQCIMCAEDEYPNGEKNHCLPKMVTFLAYEDPMGMTLACTALVFCLLTLLILGLFVKHQDTPIVKANNRNLSYILLFSLSQCFLSSLLFMGKPTSVTCLLQQTIFGISFTMAVSSILAKTVTVVLAFKATRPGSRSRKWVGSRAPISLILVCSLIQGILCGIWLLVSPPFPDIDPHSEPGHMILKCNEGSLIAFYLVLGYMAFLALASFIVAFLARNLPDTFNETKFITFSMLVFCSVWASFLPTYQSTKGKMMVAVEVFSILSSSASLLCCIFIPKCYVILLRPQWNTQNWINHKSYARRRNDSKAFSHAS
>NP_001093005 vomeronasal 2 receptor 593 [Monodelphis domestica].
MFAIEEINKDPDLLPNVTLGFHIYNTYPSDVSTLESSLMWLSGQGLPVPNYHCQKQGKSVAIIGGATSELSVQMATLLELFKYPQISYGPYDPILSDKAQFPSIYQLAPKESNLTLGMVRLMVHFNWTWVGLVISDNTRGETFLWNIREEMARKGVCVTFTEKIPSTEKFPFSSYYKIMPRIDKSSANVIVIYGNTNSLRTLQYAQMTYLILKKLWITTSHWDITIRPHYNKFSSFNRVLIFSGQTKEIPNFKTFLRTVKPAKYPENIFLKKFWKSAFNCPSEFKEPKRDCAPNASLDMLPLWYFDMSMSSHYYNTYNAVHAVAWALHQLLLTKSELRDEDSLVMYPWKLNSLLRDIQFNNSAGEQIFINDKKLSEAKYDINNFVDFLNGTQRMVKVGEFIPQAPLGEDFSIHENVIMWNEYYKKTPQSVCSESCGPGYQKSAREGEPICCFDCILCPEGQISNQIDMDQCIMCPEDEYPNKERNCCLQKMVTFLAYENPMGMTLACTALIFCILTFLILGLFVKHQDTPIVKANNRTLSYILLLSLSQCFLSSLLFMGKPTSATCLLQQTIFGITFTMAVSSILAKTVTVVLAFKATRPGSRSRKWVGSRAPISIILVCSLIQGILCGIWLLVSPPFPDIDPHSEPGHMILKCNEGSLIAFYLVLGYMGFLALASFIVAFLARNLPDTFNETKFITFSMLVFCSVWVSFLPTYQSTKGKSMVAVEVFSILSSSAGLLGCIFIPKCYVILLRPQWNTQEVVNLKSYSRRRNHSKTFSPAS
>NP_001093014 vomeronasal 2 receptor 542 [Monodelphis domestica].
MIPVILVMLPQFSPSVPQTQKPPCFPKTSPSLSRDGDLVIGTFLPLYSIEVSSVRGAGLFESHPDKGCRDYRWLHKNYQQVLALVFAVEEINKDPNLLPNISSLGFHLYNAYHSDERTLESSLQWLSGQGQLVPNYSCRGQEKSVVVIGGATSALSVQMGTLLDLYKVPQISYGPFDSILSDESQFPFLYQLAHKDSSLYHGMVQLMIHFEWTWVGLVTTDDMRGEEFLWNLRRDMIKHGICLAFAEKIPVSERRHTESQDMFVPRIMQSSVKVIVIHGDTDSLMILRYSQPIDIFLWKVWISTYHWDITMRPQWHDGYSFHGALSFSQMTKDVPGFKTFIRTVNPDKYPEDILLKDFWCSAFKDQEKLENQDQKECSPNTSLEALSLRFFDMTMTSLSYTIYNAVHAVARALHEMLLMASEKESIRDGESWTLQPWQLHSFLKNTQFINSAGDQVFVVDSENSEAQYDIMKYLFFQNETETLVKVGQFIPNAPLGQDFTICEEEIVQSWFESKYPHAVCTDSCGLGFRKTSREGEPICCFDCSPCPEGEISHQKSNNMKHCMKCPEEEYPSPERDRCLPKAITFLDIKEPLGMALACVALFFSVLTALILGVFVKFRDTPIVKANNRTLSYILLISLIFCFLCSLLFIGHPTTATCLLRQTTFGLVFTVAVSCILAKTIMVILAFKVTIPGRRKMIWLRPGVSNCVVLLCSGIQVILCGIWLGISPPFPDTDLYSQPNQIIIECNEGSVLGFYSVLGYMGFLALGSFMVAFLARSLPDTFNEAKFITFSMLVFCSVWVSFLPTYQSTKGKAMVVVEIFSILASSAGLLGCIFIPKCYVILLRPHENTQEYIRNKSGQHSVREFEGIRIASS
>NP_001093032 vomeronasal 2 receptor 552 [Monodelphis domestica].
MFAVEEINRDPNLLPNISLGFHIYNTYHSDERTLESSLRWLSGQGQPIPNYNCREQENSVAIIGGGTSALSVQMETLFDLYKFPQISYGPFDSILSDKVQFPSLYQMAPKDSSLYQGVVHLMVYFKWNWIGLIVTDDMRGEDFLWEIRREMVKNGVCVSFTEKIPVSERRHVESQDAFIPRILSSSTRVIVIHGDTDSLMILRHSQIPLILPIITWKVWIASSHWDITMRYFYHHGYTFNGALTFSYLTNEIPGFKTFLKTIKPSQYPDDILLREFWLSTFSCSNQPVNLEQKICSPNASLEILPLCFFDMTISGLSYTIYNTVYAVAWALHEIFRRKIEKKSKRDEEYRVFHSWQLHSSLKNTQFQNSAGDQVFVDEKRRSEAQYAIMNYVFFPNETDALVKVGQFVPKSPLGQDFTICEDAIVWSSSWDSKVPCGVCSDSCVPGFRKTPLEGESVCCFDCFPCPEGEISSQMNAEHCMKCPDVEYPNRERDRCIPKTITFLNAKDPLGMTLALLAVFFSLLTALVLWVFVKFQDTPIVKANNRTLSYTLLISLTFCFLCSLLFIGHPTPATCLLQQTVFAVVFTVAVSSILAKTVIVVLAFRSIKPGSRIRMFIQPRVSIYIVLICSGIQVIFCGIWLVTSPPFPEADTHSEYGHIIIRCSEGSTFAFYSVLGYVALLALGSFTVAFLARNLPDTFNEAKFITFSMLVFCSVWASFLPTYQSTKGKAMVAVEIFSILASSAGLLGCIFIPKCYIILLKPDRNTQEKKLKNKQVFKGKVFPRTQSYTSSSWNIRLEE
>NP_001093047 vomeronasal 2 receptor 597 precursor [Monodelphis domestica].
MRHSLLSTFFLLLLHLPFSLLQGKKRSCFQQVIHDVFRDGDLIIGGFFPLYSVEANIFTGLEHPQKACNSFQWMHKNYQQVLALVFAVENINQDLNLLPNITLGYQLFTTYHSDNKTLESSLKWLTGQQQAIPNYSCWAQDKSVAVIGGATSPLAVQMGSLLELYKYPQMTYGPFDPILSDKIQFPSLYQMAPRDSFLHVGIVHLLLHFRWTWVGLISTDDMRGEKFLWDITKKMSRNDVCVAFIEKIPVSERRHAESLVPFMPRIMASSAKVIIVHGDADSLMSLRHSQPLFLIPLKLWIITSDWDVTLRPHPYGSHAFHGALLFKHQTSEVSGFSHFLKSVNSAKYPADIFLKSFWHSAFKCSDENLEEGECSPNASLEDLPLEYFDMAMSGLSYSIYNSVYAVAWALQQMLLIKTEMGFGGDGESITLLPWQVHSSLRNLQFNNSAGEEIVLNEQRNIEAKYDIMNYLVFYKKPELLVKVGQFIPKTLLEHDFTISRNSIVWGDSQIPPKSVCTESCSCGFKKIAQEGVPICCFNCVRCPEGEISDQRDMDHCTKCPEDEYPNKNRDHCFPKTVTFLSFKEPLGLTLTCLALSFSFLTVIILVIFVKCQDTPIVKANNRILSYILLISLTLCFLCSILFIGPPTSAKCLLQQTVFGIVFTVAISSILAKTITVVLAFKATKPGSKMKRWMLPRVSSFVVFICSMIQLALCCIWLGTSPPFPGLDTHSEPDQIIIICEMGSAITFYSVLGFMGFLALGSFTVAFLARNLPDTFNEARFITFSMLIFCSVWMSFIPAYQNPKGQAMVTVEIFCILASSAGLLGCIFIPKCYVILLRPERNTLEWLRQKADSGRC
>d4a754_rat Protein Vom2r68
MKELCTFTISFLLLKFSFIMWGLTEPSCFWRIKNNGDNDGDLRTDCGFVLFTRQEPIEENFYNEIVYFRIPARSYEFFLVMFFATDEINKNPYLLPNMSLIFSLIVGMCEDTLEYVDTNYSFKRNTLNIVNYNCYLRARCYIQLTGPSWKTSLKLTINSRKPKVFFGPFNPNLSDRDQFPYVNQIARKDTFLSHAMISLMLFFEWTWIGLAISDDDQGIQFLSVTREVMQKHSICSAFVNVIPENMQIYMARANIYDKQIMTSSAKVVIIYGERNSTLEVSFRRWEYLGAQKIWITTSQWDVITNKRVFSLDFFHGTVTFAYHNGRIPKFRNFMQTMNTSKYPVDISQTILEWNYFNCSIFKNSDSEMNHFTSKNTEEWLAQHKFDMVLSEEGYNLYNAVYAVAHTYHELILQEVESQKILRHKGRFINCQQVASLLKTRIFMNPVGELVNMNQRENQCAEYDIFNIWNFPQGLGLKVKIGSYFSCFPQSQQLQISEDLKWATGGTSVPTSMCSVTCTAGFRKIHQNEAAHCCFDCALCPENEVSNDTADMEQCVRCPDDKYANLEQTYCIQRHVSFLAYEEPLGLTLGCMALCFSALTILVLVTFVKHKNIPVVKANNCILSYILLISLIFCFLCSLLFIGHPKKTTCILQQITFGIFFTMAISTVLAKTITVVMAFKLTTPGRRMRRILASGAPNLIIPICTLIQLVICGTWLATSPPFIDRDIQSEHGKVIIICNKGSVTAFHFVLGYLRSLALGSFAVAFLARNLPDRFNETKFLTFSMLVFCSVWITFLPVYHSTRGKVMVVVEVFSILASSAGLLGCVFIPKCYVILVRPNSNFLQKYKNKLLY
>NP_001093015 vomeronasal 2 receptor 514 [Monodelphis domestica].
MSPSLSRDGDLVIGGFLPLYALRVNKVTRAADFMRRPNEDCRSYQWLHKNFQQAMTIRFAVEEINRDPVLLPNVSLGFQVYNAYHSDERTLESSLQWLTGESQPVPNYSCREQDKIVAIIGGATSALSVQMGTLLELYNFPQVGDLSFGPFDLILTDKVQFPSLYQMAPKDYSLQQGVARLLAYFKWTWVGLVTTDDLRGEEFLREMTGRMEKYGICAAFTEKIPVSERIHEESKVNFMPRIMESSARAVVIHGDTDSLMVLRHSQIPFIPMYKIWITTSHWDITMRPKYVDNYNFYGALTFTYLTSEVPGFKSFLKTVHPSKDPKDTVLRDFWFSAFQCQSKSKNLDLEQCTPNETLESLPIYLFDTTMSGLSYTIYNAVYAVAWALHEELLRKSETAPEEAGESGVPHPWQLHSFLKDIQFHNSAGDQVFMDEKRRSEAQYDIRNYVTSLNDTEFLVKVGQFLPNTQPGQDFIMHEEDINWGWLDTKIPHSVCSASCAPGYRKITKEGEPICCFSCSQCPEGEISKQTDMDQCAKCPEDEHPNKERDHCFPKVVTFLDFTGSLGTALTFVAASFSLLTALVLWVFVKFRDTPIVKANNRALSYTLLVSLSFCFLCSLLFIGRPTAATCLLRQTTFGVVFTVAVACILAKTIMVVLAFRVTRPGSSIRVWVQSRVSNCIVLVCSGIQVMLCGFWLGTSPPFPDMDLHSEPGHIIIQCNEGSDIAFYCVLGYMGFLALGSFTVAFLARSLPDTFNEAKFITFSMLVFCSVWVSFLPTYQSTKGQAMVVVEIFSILASGAGLLGCIFLPKCYVILLRPERNVLAGMKRKVNS
>NP_001093009 vomeronasal 2 receptor 537 [Monodelphis domestica].
MHKNYQQVLALVFAVEEINRDPNLLPNSSSLGFHLYNSYHSDERTLESSLQWLTGQGQLIPNYNCLGQDQLVAIIGGATSALSIQMGTLLELYKVPQMSYGPFDSLLSDKSQFPSLYQLAHRDSFLSRGMVQLMLHFEWTWVGLATTNDMRGEEFLWNLRGDMVKKGICLAFTEKIPVSERRHTESQDLFLIRIMQSPVKVIIIHGDTDSLMILRYSQPIHVYFGKVWITTSHWDITMRPQKNDGYAFHGALSFSHMSNEIPGFKTFLRSVNPATYPEDIFLKVFWCSAFEDQEKLENQEPNVCSPNASLEALPLHIFDMTMSGLSYTIYNAVHAVARALHKMLLMTSERQYIRDGETWAPQPWQLHSFLRNIQFNNSAGEQVFLDDTRSSEAQYDIMNYLFYLNETELLVKVGQFIPGAPLGQDFTISTEAIVWGWLESKVPHAVCTNSCGPGFRKIPREGKPICCFDCSLCPEGEVSKQMNMKHCTKCPEDAYPNKKRDRCLPKAITFLDITEPLGMALACVALFFSVLTALILWVFVKFRVTPIVKANNQTLSYTLLISLTFCFLCSLLFIGRPTAATCLLRQTIFGVVFTVAVSSILAKTILVVLAFKVTIPASRGRVWLQPRVSNCVVLLCSGVQVILCGSWLGMSPPFPDTDTHSQPNQIIIECNEGSVLGFYSVLGYIGFLALGSFTVAFLARNLPDTFNEAKFITFSMLVFCSVWVSFLPAYQSTKGKAMVVVEIFSILASSAGLLGCIFIPKCYVILLRPNENNQEFIRKKSDCKSGKHSSRLSQGQRLHKAKEIPEE
>o35265_rat Putative pheromone receptor
MLELAHGTLTFSPHHGEISDFTNFMQEVTPIKYPEDIFLHILWNQYFNCPLLHSECKIFENCIPNASLELLPGGVFELVMTEESYNVYNAVYAVAHSLHEKALHQVEIQPQDNKDRTILFPWQLHPFLKNIQLINSVGDRVILDWKKKTDTEYDISNIWNFPTGLSLLVKVGTFAPSAPKGEQLSISEHTINWPIGFTEIPKSVCSESCSPGHRKVILESKPACCFDCTPCPDKEISNETDVGQCVKCPESHYANTEKSHCLKKTMTFLDYNDSLGTGLTLMSLGFFVVTGLVIGVFIIHRNTPIVKANNRSLSYILLITLTLCFLCPLLFIGLPNTATCILQQNLFGLLFTVALSTVLAKTITVVMAFKITAPGRKTRWLLILRAPQFIIPLCALMQILFSGIWLGTSPPFVDMDAHSEHGHIIILCNKGSAIGFYCTLAYLGVMAFGSYLLAFMSRNLPDTFNESKALAFSMLMFCSVWVTFLPVYHSTTGKVRVAMEMFSILASSASILTLIFVPKCYIVLFRPERNILPLNREKRQHRSKNSET
>d3zxt3_rat Protein Vom2r69
MKKLCAFTVSFLFLKFSLILCSFTELSCFWRMKNSEDSDGDLRSDCGFVLLTTKKNIEDFYNDINEVRIPARRYEFFLVMFFATDEINNNPYLLPNISLIFSIIAGLCEDTLGVLDEIYSQQNNSWNIVNYICEKGQRCDIELTGPSWKASVKLSIHSMIPSVRMCDTGCVFFGPFNPNLSDHDQFPYMYQIATKDTCLSHGMVSLILHFRWNWLGLVISDDDQGIQFLSDLREEMQSHGICLAFVNMIPETMQVYMIKAKIYDKQIMTSSAKVVIIYGEMNSTLEVSFRRWSYLGVQRIWITTSQWDVITIKKDFNLDFFHGTLTFAHHKVEVAKFRNFMQTRNPAKYPVKFFESVLGWNYFNCSISKNSNLMDHFIFNNTLEWIALNKYDMVLSEEGYNLYNAVYAVAHTYHELILQQTESQNIAEPNGVFIDCQQVASLLKTRVFTNPVGELVNMKHREKQCVEYDIFITWNFPEGLGLKVKIGSYFPCFPQSQQLHISEDLEWATGGTSVPSSMCSATCTAGFRKIHQKQTADCCFDCVQCPENEVSNETADMEQCVRCPDDMYANLEQTQCLQRTVSFLAYDDPLGIALGCMALSFSAITILVLVTFVKYKDTPIVKANNRILSYILLISLVFCFLCSLLFIGHPNQATCILQQTTFGVFFTVAISTVLAKTITVVMAFKLTTPGRRLRGMMITWASNFVIPFCTLIQLVLCGIWLVTSPPFIDRDIQSEHGKTIIICNKGSVIAFHVVLGYLGSLALGSFTIAFLARNLPDRFNEAKFLTFSMLVFYSVWITFLPVYHSTRGKVMVVVEVFSILASSADLLGCIFVQKCYIILVSSNSNFLHK
>NP_001093003 vomeronasal 2 receptor 511 [Monodelphis domestica].
MFAVEEINRNPNLLPNLTLGFHLYNAYHSDARTLESSLRWLSGQGRLVPNYGCWGQERPVAIIGGATSALSVQMGPLLELYRYPQVIYGPFDPILSDKAQFPSLYQMAPKDSSLHKGMVRLMTHFQWTWVALVTVDDLRGEEFLTQLTVEMANHGVCVSFTEKIPVSERRHAESQTAFMPRIMASPIKVIFIHGDTDSLMILRYSQMPFFPVWKVWVTTSHWDITMRPQHFDGNYFHGALTFSHLTRDVPGFKAFLKTVNPIIYPEDILLGEFWHSAFRCRENLEKLKQEECLSNTSLETLPLFFFDMTMSDLSYTIYNGVYAVAWALHEMFLMQLGKGSVVEGESWVPHPWQLHSFLKNLQFNNSAGDQVFMDENRNPEAQYNILNYVTLHVDAEVLVKVGQYCPKAEPGQDFSIDDVAIVWAVSGSKIPRATCNESCAPGFRQTPLEGEPICCFNCSLCPEGEISNQMNMKHCVTCPEDEYPNQERNRCLPKVVIFLNVSEPLGVTLICVAFSFSLLTALVLWVFVKFRDTPIVKANNRALSYTLLVSLSFCFLCSLLFIGRPTAATCLLRQTTFGIVFTVAVSSILAKTIMVVLAFRLTIPGSRGRMWVQSRVSTSVVIICSGIQIIICGIWLGIAPPFPDTDTHSEPGHIIIGCNEGSVIAFYSVLGYMGFLALGSFTVAFLARNLPDTFNEAKLITFSMLVFCSVWVSFLPTYQSTKGKAMVVVEIFSILASSAGLLGCIFIPKCWVILLRPDRNTQERIKNKVSSRGRNHSDSLSANSFPRHNQR
>NP_001093026 vomeronasal 2 receptor 519 [Monodelphis domestica].
MVGTFLSMYSVEVSDVTEAEFFRNQPDEDCRDYKWLHKNYQQALTLIFAVEEINKDPNLLPNITLGFHLYNTYHSDDRTLESSLRWLSGQGQLIPNYGCWEQDKPVAVIGGATSALSVQMGTLLELYRYPQIVYGPFDPILSDKAQFPSLYQLASRDSSLHIGMVRLMTHFQWTWVALVTVDDLRGEEFLQKLTSEMANHDVCVSFIEKIPVSERRHTESHIPFMPRIMASAARVIFIHGDTDSLMILRYSQFPFLPNWKVWITSSDWDITMRPQYIDGYNFHGALTFSHLTSDVPGFEPFLRTVNPVIYPEDILLGEFWHSTFKCIDELEKRNQEECSPNASLDTLPLLYFDMTMSDLSYTIYNGVYAVAWALHEMFLMKSEKGSTVEGENSMPYPWKLHSFLKNLQFNNSAGDQVFMDENRNPEAQYNILNYVTFSMDAEALVKVGQFSPKAEPGQDFTIDGEAIVWGWSNSKTVCATCSQSCGPGFRQIPLEGEPICCFNCSLCPEGEISNQMNVKHCVKCQEDEYPNKERNQCLPKVVTFLDVSDSLGVILISVALSFSLMTVLVLWIFLKFQDTPIVKANNRTLSYTLLISLIFCFLCSLLFIGRPSSVSCLLRQTTFGIVFTVAVSSILAKTIMVVLAFRLTTPGSRGRMWVQFRVSNSVVIICSGIQVILCGIWLGIAPPFPDTDTHSEPGHIIIGCNEGSVIAFYSVLGYMGFLALCSFTVAFLARNLPDTFNEAKLITFSMLVFCSVWVSFLPTYQSTKGKAMVTVEIFSILASSAGLLSCIFIPKCYVILLKPDRNTQERIKNKGDPRERNYSGSLPAHSHQKCNQF
>NP_001095919 vomeronasal 2 receptor 516 [Monodelphis domestica].
MFAVEEINGHPNLLPNLTLGFHLYNAYHSDARTLESSLRWLSGQGQLIPNYSCRGEEKPVAIIGGATSALSVQMGTLLELYKYPQVIYGPFDPILSDKSQFPSLYQMAPRDSSLHKGMVRLMTHFQWTWVALVTVDDLRGEKFLQELTLEMANYGVCVSFTEKIPVSERRHAESQVPFMPRIMASTSRVIFIHGDTDSLMILRYSQFPFLPNWKVWVTTFYWDITMRPQYIDGYNFNGTLTFSHLTSDIPGFKPFLGTVSPAKYSEDLVLREFWHSAFRCTDELEKLKHEGCSTNASLDTLPLRYFDMTMSDLSYIIYNGVYAVAWALHEMLMRKLEKGSMVEGESWVPHPWQLHSFLRNLQFNNSAGDQVFMDEKRNPEAQYNILNYVTFNIDAEALVKVGQFSPKAEPGKDFTINKEAIVWGWSGSKIPCAMCSENCGPGFRQTPLEGEPMCCFNCSLCPEGEISNQMNMKHCVTCPEDEYPNKERSQCLAKVVIFLNVSEPLGVTLICVAFSFSLLTALVLWVFVKFRDTPIVKANNRALSYTLLISLIFCFLCSLLFVGRPSSVSCLLRQTTFGIVFTVAVASILAKTIMVVLAFRLTIPGSRGRMWVQSRVSNSVVIICSGIQVTLCGVWLGIAPPFPDTDTHSEPGHIIIGCNEGSVIAFYSVLGYMGFLALCSFTVAFLARNLPDTFNEAKLITFSMLVFCSVWVSFLPTYQSTKGKAMVVVEIFSILASSAGLLGCIFIPKCWVILLRPDSNTQERIRNKVDSRGKDNI
>NP_001093027 vomeronasal 2 receptor 501 [Monodelphis domestica].
MDKSVAVIGGVTSALSVQMGTLLNLYKFPQISYGPFDSALSDKVQFPFIYQMAPKDSSLHQGLVHLMMYFSWNWIGIVVSNDMRGEEFLWKMRGEMVKNGICVSFIEKVPVSERRHMESQENFMSRIMASSTKVVVIHGDTDSLMILRYSQIPALWSWKVWIVTSHWDITMRPIIHYGHYFHGALTFSYLTSEIPGFKTFLRTVRPSKYPDDILLREFWLSAFRCSDQSENTEQEICSPNASLETLPLYSFDMTMSGLSYTIYNAVYAVAWALHEIFMEKSEKRSVEDKEYLVLYSWQLHSFLKNIQFNNSAGDQVFVDENRSSEAQYAIMNYVMLPNNTEFLMKVGQFIPKTVLGQDFTICDKAITWAWGASKVSYGVCSESCGPGFRKIPLEGETVCCFYCSPCPEGEISSHKDAEHCKKCPENEYPTKQRDRCLSKVVTFLDVKEPLGMTLIFMAVSFSFLTALVLWVFVKFRDTPIVKANNRSLSYTLLISLIFCFLCSLLFIGHPTTATCLLQQTVFGVVFTVAVSCILAKTLMVVVAFRGIRPGSRIQMFIHPRMARYVVLMCSGIQVILCGIWLGTYPPFPEADTHSEYGHIIIRCNEGSAFVFYCVLGYMGFLALGSFTVAFLARNLPDTFNEAKFITFSMLVFCSVWATFLPTYQSTKGKAMVIVEIFSIMASSTGLLGCIFLPKCYVILLKPNRNTQEQIKNKQDSRAKFFS
>NP_001092996 vomeronasal 2 receptor 527 [Monodelphis domestica].
MFPQLSPSVQKTERSLCFPKISPSLSRDGDIIIGSFLPLHSEEVSNVRGAESLSLVFHSLSLRLMHKNYQQVLALVFAVEEINSDPNLLPNISSLGFHLYNAYHSDSRTLESSLRWLSGQGQLVPNYSCSGQDKSVAVIGGATSALSVQMGTLLELYKFPQISYGPFDSILSNKAHFPSVFQMSQRDSSLFDGIVRLIAYFEWTWIGLVTTDDMRGEQFLWDLRGDMVKHGICLAYTEKIPVSERRHTESQDMFMQRILRSSVSVIIVHGDTDSLMILRYSQPVFLFLWKVWITTSHWDITMRPHWDDGYSFHGALSFSQMTKEIPGFKPFLRTVNPAKYPEDTVLKKFWCSAFKDQEKLENQVQNECSPNASLETLPLRFFDMTMSGLSYTIYNAVHTVARALHEMLLVTTERGSVRVGEPWVPQPWQLHPFLKNTCFNNSAGDQVLLDATGSSAAGYNILKYLFFQNGTETLVKVGQFIPGAPLGQDFTISKEVIVWDSFESKIIHAVCSNSCAPGFRKAQREGEPICCFDCSLCPEGEISSQINMKHCMKCPEDEYPNKERDRCLPKAITFLDIKEPLGMTLACVALFFSVLTALILGVFVKFRNSPIVKANNRTLSYTLLISLTLCFLCSLLFIGYPTAATCLLRQTTFGLVFTVAVSSILAKTILVVLAFRVTKPGRRSKRWLQPGVSNCIVVLCSGIQVILCGIWLGISPPFPDTDRYSQSNQIIIECNEGSVLGFYCVLGYMGFLALGSFMVAFLARGLPDTFNEAKFITFSMLVFCSVWVSFLPTYQSTKGKAMVVVEIFSILASSAGLLCFIFIPKCYVILLRPNGNTQECIRNVRVQEGKALCVRN
>NP_001093001 vomeronasal 2 receptor 510 precursor [Monodelphis domestica].
MLSCLLIALLLLLPGSRHRTEKAPCFHQLNPIVSHDGDLKIGVFLSLFSVEVNQVIGAELFTNPPNKACKPYQWLLKNYQQALALTFAVEEINRNPNLLPNLTLGFHLYNAYHSDARTLESSLRWLSGQGQLIPNYSCWGQDKTVAVIGGGTSALSVQMGPLLELYRYPQISYGPFDFSLRDKVQFPSLYQLAPKDSSLHKGVVLLIVYFEWNWIGLIATDDMRGEEFLWEMREEMGKNRVCVSFTEKIPVSERRHTESQETFMPRILISSTMVIVIHGDTDSLMILRYSDAPIFLTQKVWIATSQWDITMRPLYRFGQNFHGALTFSYLVSEIPGFKAFLKTVTPSKYLDDILLKGFWVSAFRCPDQAENPEQDICFPNASLETLPLCSFDMNMSGLSYTIYNAIYAVAWALHEMLRKKLEKSSVGDEKYLILHSWQLHSSLKNTKFLHSAGDPSVVNENRSSKGSYTIMNYVSSELFWTIVLLIVAKSIIVDHSTMLLLLCTMISWFCLFYSVPCGVCSDSCGPGFRKTPLEGKAACCFDCTPCPEQEISSQMNAERCTKCSEVEYPNKQRDHCLSKVVTFLNMKEPLGKMLALMAVSFSLLTALVLGVFVKFRDTPIVKANNRTLSYTLLVSLIFCFLCSLLFIGQPTTATCLLQQTVFAVVFTVAVSSILAKTMIVVLAFRGVRPGSRIRTFLRPRVSNYVVLLCSGIQVIFCGTWLGTSPPFPEADTHSEYGYIIIRCNEGSVLAFYCVLGYMALLALGSFTVAFLARNLPDTFNETKLITLSMLVFCSVWTTFLLTYQSTKGKAMVTVEIFSILVSSVGLLGCIFIPKCYVILLKAERNTLEQVKNKGDSGGKILCEARPYTSSFGNNRLK
>NP_001093056 vomeronasal 2 receptor 644 precursor [Monodelphis domestica].
MVMHFSLCYHILCIHTFYLSACCIIHNEKTYDFTSFLNAIFLITSNQNLFFTQSFVSSYLFSSCHFRYMIKHYQHFLIFQFAVHEINKDPHLLPNITLGYQLFSNFHSNKLALENSLIWLSGMGPTIPNYNCELQHKSVAVIGGMSSTLSMAMATMLGLYKVPQVTYGPFDLLLADNVQYPYVYQMGSRESTLHLTVIKLMLHFGWTWVGLVISDNMRGEQFFNNLKEEMTRNGMCLAFVERVPKKINLEHDESIKLFSRIIASSSNVIFIYGDTDSLFEFSILVNDFYLNGKLLITTSYWDFSIDVTKEMNHFHGTLIISQIKREIPGFTDFLRSVKPTVNTEDIFLKSFWEITYYCRLSKKGTVELLHYVCPEMDLVEGVYSSDLEKTIMDLSYNIYNGVYLLAHAFHQLLETLVYGNNSFPQGVTNFCPCLQLHHFLRCVNPDLDDKDELCGYTARMADERYDILNFKIFPDYIAKQVKVGEVIHHGKELNIHEEDVDWPEDFGQTPSSTCSVSCGPGFRKTLQEGQPICCFDCTLCPEGEISNQSDTEQCLKCPEDQYPSKEKDRCLPKTVTYLAYEETLGMALAAVALSLSLLTTLVLGIFVMHRDTPIVKANNRSLSYTLLTSLTLCFLSSLLFIGRPTPATCLLRQSTFAIVFTVTIASILAKTITMVLAFRATKQVSKLRRLMGTRVSYFLIFICTLIQMCLCGIWLGTYPPFLEKDTHSEFSFIVIQCNEGSLVTFYCVLGYMGFLALVSFTLAFLARNLPDTFNEAKYLTFSMLVFCSVWIAFLPAYQSTKGKAMVAMEIFSILVSGAGILTCIFVPKCYVIFLRSDRNTLSLLKSKANP
>XP_001516454 PREDICTED: vomeronasal type-2 receptor 26-like, partial[Ornithorhynchus anatinus].
ITYGPFDPVLSDKIRFPSLYQVAPRISSLPRMMVQLMVHFGWTWVGLVVSDDMRGESFLLNVTGEMVRNGVCAAFTEKIPSGKFNTYKILHFYARIMASSTNVIAAYGDAEFLNLLRAVIEWFGLSKMVLITTYHWDFTLSMMHEANNNHFHGTLTMANFAKEVPGFRDFLRTIRPAKYPDSIILKKFWESAFDCAFSFSEIYGRKCSENASLEMLPMHYFSLTMSAPSYSVYNAVYAVAHGFQELLLSRSDVKSWGNEDRLVPPPWQFHEFLRNVQFVNPAGQLVILDENRRSSAKFDILNFVIFPNGTGEFVKVGEVDPQATPNQDVSINEAMIVWPGEASQAPQSRCSRSCGPGFRKRAQQGEAFCCYFCVQCPEGEISNETALILGVFIKYRDTPIVRANNRNLSYTLLISLKLCFLCALIFIGQPTPASCLLRQTAFGVVFTVAVSSILAKTVIVVLAFRATSLGSNIRGWVGTRTSTSIVLSCSLVQVLICVIWLGTAPPFPEMNTHSEPGLIIIECNEGSVTAFYCVLGYLGSLALVSFTVAFLVRKLPDSFNEAKFITFGMLVFCSVWASFLPAYQSTKGKATVAAEIFSILTSSAGVLSCIFIPKCYVILVQPDRNTRECLKRK
>o35192_mouse Protein Vmn2r42
MFIFMGVFFLLNITLLMANFIDPRCFWRINLDEITDEYLGLSCAFILAAVQTPIEKDYFNTTLNFLKTTKNHKYALALVFAMDEINRYPDLLPNMSLIIRYSLGHCDGKTVTPTPYLFHRKKQSPIPNYFCNEESMCSFLLSGPNWDESLSFWKYLDSFLSPRILQLSYGSFSSIFSDDEQYPYLYQMAPKDTSLALAMVSFILYLKWNWIGLVIPDDDQGNQFLLELKKQSENKEICFAFVKMISVDEVSFPQKTEINYKQIVKSLTNVIIIYGETYNFIDLIFRMWEPPILQRIWITTKQLNFPTSKTDISHDTFYGSLTFLPHHGEISGFKNFVQTWFHLRNTDLCLVMPEWKYINSEDSASNCKILKNSSSDASFDWLMEEKLDMAFSENSHNIYNAVHAIAHALHEMNLQQADNQAIDNGKGASSHCLKVNSFLRRTYFTNPLGDKVFMKQRVIMQDEYDIVHFANLSQHLGIKMKLGKFSPYLPHGRHSHLYVDMIELATGRRKMPSSVCSADCSPGFRRLWKEGMAACCFVCSPCPENEISNETNMDQCVNCPEYQYANTEQNKCIQKGVTFLSYEDPLGMALALMAFCFSAFTAVVLCVFVKHHDTPIVKANNRSLSYLLLMSLMFCFLCSFFFIGLPNKVICVLQQITFGIVFTVAVSTVLAKTVTVVLAFKVTVPGRRLRYFLVSGTLNYIIPICSLLQCVLCAIWLAVSPPFVDIDEHSQHGHIIIVCNKGSVTAFYCVLGYLACLALGSFTLAFLAKNLPDAFNEAKFLTFSMLVFCSVWVTFLPVYHSTKGKHMVAVEIFSILASSAGMLGCIFVPKIYIILMRPERNSTQKIREKSYF
>o35202_mouse Putative pheromone receptor
MFIFMEVFFLLNITLLMANFIDPRCFWRINLDEIMDEYLGLSCAFILAAVQTPIENDYFNKTLNVLKTTKNHKYALALVFAMDEINRNPDLLPNMSLIIRYTLGRCDGKTVIPTPYLFRKKKESPIPNYFCNEETMCSYLLTGPHWEVSLGFWKHMNSFLSPRILQLTYGPFHSIFSDDEQYPYLYQMAPKDTSLALAMVSFILYFSWNWIGLVIPDDDQGNQFLLELKKQSENKEICFAFVKMISVDDVSFPQNTEMYYNQIVMSSTNVIIIYGETYNFIDLIFRMWEPPILQRIWITTKQLNFPTRKKDISHGTFYGSLTFLPHHGVISGFKNFVQTWFHLRNTDLYLVMQEWKYFNYEDSASTCKILKNNSSNASFDWLMEQKFDMTFSENSHNIYNAVHAIAHALHEMNLQQADNQAIDNGKKEPSSSHCLKVNSFLRRIYFTNPPGDKVFMKQRVIMHDEYDIVHFVNLSQHLGIKMKLGKFSPYLPHGRHSHLYVDRIELATGRRKMPSSVCSADCSPGFRRLWKEGMAACCFVCSPCPENEISNETTVVLCVFVKHHDTPIVKANNRSLSYLLLMSLMSCFLCSFFFIGLPNRAICVLQQITFGIVFTMAVSTVLAKTVTVVLAFKVTDPGRRLRNFLVSGTPNYIIPICSLLQCVLCAIWLAVSPPFVDIDEHTLHGHIIIVCNKGSVTAFYCILGYLACLALGNFSVAFLAKNLPDTFNEAKFLTFSMLVFCSVWVTFLPVYHSTKGKHMVAVEIFSILASSAGILGCIFVPKIYIILMRPERNSTQKIREKSYF
>NP_033515 vomeronasal 2, receptor, 14 precursor [Mus musculus].
MFIFMEVFFLLNITLLMANFIDPRCFWRINLDEIMDEYLGLSCAFILAAVQTPIENDYFNKTLNVLKTTKNHKYALALVFAMDEINRNPDLLPNMSLIIRYTLGRCDGKTVIPTPYLFRKKKESPIPNYFCNEETMCSYLLTGPHWEVSLGFWKHMNSFLSPRILQLTYGPFHSIFSDDEQYPYLYQMAPKDTSLALAMVSFILYFSWNWIGLVIPDDDQGNQFLLELKKQSENKEICFAFVKMISVDDVSFPQNTEMYYNQIVMSSTNVIIIYGETYNFIDLIFRMWEPPILQRIWITTKQLNFPTRKKDISHGTFYGSLTFLPHHGVISGFKNFVQTWFHLRNTDLYLVMQEWKYFNYEDSASTCKILKNNSSNASFDWLMEQKFDMTFSENSHNIYNAVHAIAHALHEMNLQQADNQAIDNGKGASSHCLKVNSFLRRIYFTNPPGDKVFMKQRVIMHDEYDIVHFVNLSQHLGIKMKLGKFSPYLPHGRHSHLYVDRIELATGRRKMPSSVCSADCSPGFRRLWKEGMAACCFVCSPCPENEISNETTVVLCVFVKHHDTPIVKANNRSLSYLLLMSLMSCFLCSFFFIGLPNRAICVLQQITFGIVFTMAVSTVLAKTVTVVLAFKVTDPGRRLRNFLVSGTPNYIIPICSLLQCVLCAIWLAVSPPFVDIDEHTLHGHIIIVCNKGSVTAFYCILGYLACLALGNFSVAFLAKNLPDTFNEAKFLTFSMLVFCSVWVTFLPVYHSTKGKHMVAVEIFSILASSAGILGCIFVPKIYIILMRPERNSTQKIREKSYF
>NP_001098533 vomeronasal 2, receptor 32 precursor [Mus musculus].
MFIFMGVFFLLNITLLMANFIDPRCFWRINLDEITDEYLGLSCAFILAAVQTPTEKDYFNKTLNFLKTTKNHKYALALVFAMDEINRYPDLLPNMSLIIRYSLGHCDGKTVTPTPYLFHRKKQSPIPNYICNEESMCSFLLSGPNWDESLSFWKYLDSFLSPHILQLSYGSFSSIFSDDEQYPYLYQMAPKDTSLALAMVSFILYLKWNWIGLVIPDDDQGNQFLLELKKQSENKEICFAFVKMISVDEVSFPQKTEIYYKQIVKSLTNVIIIYGETYNFIDLIFRMWEPPILQRIWITTKQLNFPTSKTDISHDTFYGSLTFLPHHGEISGFKNFVQTWFHLRNTDLYLVMPEWKYINSEDSASNCKILKNSSSDASFDWLMEQKLDMAFSDNSHNIYNVVHAIAHALHEMNLQQADNQAIDNGKGASSHCLKVNSFLRRTYFTNPLGDKVFMKQRVIMQDEYDIVHFANLSQHLGIKMKLGKFSPYLPHGRHSHLYVDMIELATGRRKMPSSVCSADCSPGFRRLWKEGMAACCFVCSPCPENEISNETNMDQCVNCPEYQYANTEQNKCIQKGVTFLSYEDPLGMALALMAFCFSAFTAVVLCVFVKHHDTPIVKANNRSLSYLLLMSLMFCFLCSFFFIGLPNKVICVLQQITFGIVFTVAVSTVLAKTVTVVLAFKVTDPGRRLRYFLVSGTLNYIIPICSLLQCVLCAIWLAVSPPFVDIDEHSQHGHIIIVCNKGSVTAFYCVLGYLACLALGSFTLAFLAKNLPDAFNEAKFLTFSMLVFCSVWVTFLPVYHSTKGKHMVAVEIFSILASSAGMLECIFVPKIYIILMRPERNSTQKIREKSYF
>d3z6l3_mouse Protein Vmn2r49
MFIFMGVFFLLNITLLMANFIDSRCFWRINLDEITDEYLELSCAFILAAVQTPIEKDYFNKTLNFLKTTKNHKYALALVFAMDEINRYPDLLPNMSLIIRYSLGHCDGKTVTPTPYLFHRKKQSPIPNYFCNEESMCSFLLSGPNWDESLSFWKYLDSFLSPRILQLSYGSFSSIFSDDEQYPYLYQMAPKDTSLALAMVSFILYLKWNWIGLVIPDDDQGNQFLLELKKQSENKEICFAFVKMISVDEVSFPQKTEIYYKQIVKSLTNVIIIYGETYNFIDLIFRMWEPPILQRIWITTKQLNFPTSKTDISHDTFYGSLTFLPHHGEISGFKNFVQTWFHLRNTDLYLVMPEWKYINSEDSASNCKILKNSSSDASFDWLMEEKLDMAFSDNSHNIYNAVHAIAHALHEMNLQQADNQAIDNGKGASSHCLKVNSFLRRTYFTNPLGDKVFMKQRVIMQDEYDIVHFANLSEHLGIKMKLGKFSPYLPHGRHSHLYVDMIELATGRRKMPSSVCSADCSPGFRRLWKEGMAACCFVCSPCPENEISNETNMDQCVNCPEYQYANTEQNKCIQKGVTFLSYEDPLGMALALMAFCFSAFTAVVLCVFVKHHDTPIVKANNRSLSYLLLMSLMFCFLCSFFFIGLPNKVICVLQQITFGIVFTVAVSTVLAKTVTVVLAFKVTDPGRRLRYFLVSGTLNYIIPICSLLQCELCAIWLAVSPPFVDIDEHSQHGHIIIVCNKGSVTAFYCVLGYLACLALGSFTLAFLAKNLPDAFNEAKFLTFSMLVFCSVWVTFLPVYHSTKGKHMVAVEIFSILASSAGMLGCIFVPKIYIILMRPERNSTQKIREKSYF
>NP_001098538 vomeronasal 2, receptor 36 precursor [Mus musculus].
MFIFMGVFFLLNITLLMANFIDPRCFWRINLDEITDEYLGLTCAFILAAVQTPTEKDYFNKTLNFLKTTTNHKYALALVFAMDEINRNPDLLPNMSLIIRYALGHCDGKTVTPTPYLFHKKKKSPIPNYFCNEESMCSFLISGPNWKVSLSFWKYLDSFLSPRIFQLTYGPFSSIFSDDEQYPYLYQMAPKDTSLALAMVSFIHYFNWNWIGLVIPDDDQGNQFLLELKKQSENKEICFAFVKMISVDDVSFPQNTEMYYNQIVMSSTNVIIIYGETYNFIDLIFRMWEPPILQRIWITTKQLNFPTRKKDISHGTFYGSLTFLPHHGEISGFKNFVQTWFHFRNTDLYLVMPEWKYFNYEDSASNCKILKNNSSDASFDWLMEQKFDMTFSESSHNIYNAVHAIAHALHEMNLQKADNQAIDNGKRASSHCLKVNSFLRRAYFTNPLGDKVFMNQRVIMQDEYDIIHFWNLSQHLGIKMKLGKFSPYLPHGRHSHLYVDMIELATGRRKMPSSVCSADCSPGFRRLWKEGMAACCFVCSPCPENEISNETNMDQCMNCPEYQYANTEQNKCIQKGVTFLSYEDPLGMALALMAFCFSAFTAVVLCVFVKHHDTPIVKANNRSLSYLLLMSLMFCFLCSFFFIGLPNRAICVLQQITFGIVFTVAVSTVLAKTVTVVLAFKVTDPGRRLRNFLVSGTPNYIIPICSLLQCVLCAIWLAVSPPFVDIDEHTLHGHIIIVCNKGSDTAFYCILGYLACLALGSFSLAFLAKNLPDTFNEAKFLTFSMLVFCSVWVTFLPVYHSTKGKHMVAVEIFSILASSAGILGCIFVPKIYIILMLPERNSTQKIREKSYF
>NP_001098621 vomeronasal 2, receptor 47 precursor [Mus musculus].
MFIFMGVFFLLNITLLMANFIDPRCFWRINLDEITDEYLGLSCTFILAAVQTPTEKDYFNKTLNVLKTTKNHKYALALVFAMDEINRNPDLLPNMSLIIRYTLGLCDGKTVTPTPYLFHKKKQSPIPNYFCNEETMCSFQLSGPKWDVSLSFWMYLDSFLSLRILQLTYGPFYSIFSDDEQYPYLYQMAPKDTSLALAMVSFILYLKWNWIGLVIPDDDQGNQFLLELKKQSENKEICFAFVKMISVDDTSFPHKTEMDYNQIVMSSTNVIIIYGETRNFIYLIFRMWEPPILQRIWITTKQLNFPTRKTDISHGTFYGSLTFLPHHGEISGFKKFVQTWFHVRNTDLYLVMPEWNYFNYVSSASNCKILKNNSSDASFDWLMEQKFDMTFSENSHNIYNAVHAIAHALHEMNLQQADNQAIGNGKGASSHCLKVNSFLRRTCFTNPLGDKVFMKQRVIMQDEYDIIHFGNLSQHLGIKMKLGKFSPYLPHGRHSHLYVDMIELATGRRKMPSSVCSADCSPGFRRLWKEGMAACCFVCSPCPENEISNETNMDQCVNCPEYQYANTEQNKCIQKGVTFLSYEDPLGMALALMAFCFSAFTAVVLCVFVKHHDTPIVKANNRSLSYLLLMSLMFCFLCSFFFIGLPNRAICVLQQITFGIVFTVAVSTVLAKTVTVVLAFKVTDPGRRLRNFLVSGTPNYIIPICSLLQCVLCAIWLAVSPPFVDIDEHTLHGHIIIVCNKGSDTAFYCILGYLACMALGSFSLAFLAKNLPDTFNEAKFLTFSMLVFCSVWVTFLPVYHSTKGKHMVAVEIFSILASSAGILGCIFVPKIYIIFMRPERNSTQKIREKSYF
>XP_001479019 PREDICTED: vomeronasal type-2 receptor 26-like isoform 1 [Musmusculus].
MFIFMGVFFLLNITLLMANFIDPRCFWRINLDEITDEYLGLSCTFILAAVQTPTEKDYFNKTLNVLKTTKNHKYALALVFAMDEINRNPDLLPNMSLIIRYTLGLCDGKTVTPTPYLFHKKKQSPIPNYFCNEETMCSFQLSGPKWDVSLSFWMYLDSFLSLRILQLTYGPFYSIFSDDEQYPYLYQMAPKDTSLALAMVSFILYLKWNWIGLVIPDDDQGNQFLLELKKQSENKEICFAFVKMISVDDTSFPHKTEMDYNQIVMSSTNVIIIYGETRNFIYLIFRMWEPPILQRIWITTKQLNFPTRKTDISHGTFYGSLTFLPHHGEISGFKKFVQTWFHVRNTDLYLVMPEWNYFNYVSSASNCKILKNNSSDASFDWLMEQKFDMTFSENSHNIYNAVHAIAHALHEMNLQQADNQAIGNGKGASSHCLKVNSFLRRTCFTNPLGDKVFMKQRVIMQDEYDIIHFGNLSQHLGIKMKLGKFSPYLPHGRHSHLYVDMIELATGRRKMPSSVCSADCSPGFRRLWKEGMAACCFVCSPCPENEISNETNMDQCVNCPEYQYANTEQNKCIQKGVTFLSYEDPLGMALALMAFCFSAFTAVVLCVFVKHHDTPIVKANNRSLSYLLLMSLMFCFLCSFFFIGLPNRAICVLQQITFGIVFTVAVSTVLAKTVTVVLAFKVTDPGRRLRNFLVSGTPNYIIPICSLLQCVLCAIWLAVSPPFVDIDEHTLHGHIIIVCNKGSDTAFYCILGYLACMALGSFSLAFLAKNLPDTFNEAKFLTFSMLVFCSVWVTFLPVYHSTKGKHMVAVEIFSILASSAGILGCIFVPKIYIIFMRPERNSTQKIREKSYF
>XP_001479026 PREDICTED: vomeronasal type-2 receptor 26-like isoform 2 [Musmusculus].
MFIFMGVFFLLNITLLMANFIDPRCFWRINLDEITDEYLGLSCTFILAAVQTPTEKDYFNKTLNVLKTTKNHKYALALVFAMDEINRNPDLLPNMSLIIRYTLGLCDGKTVTPTPYLFHKKKQSPIPNYFCNEETMCSFQLSGPKWDVSLSFWMYLDSFLSLRILQLTYGPFYSIFSDDEQYPYLYQMAPKDTSLALAMVSFILYLKWNWIGLVIPDDDQGNQFLLELKKQSENKEICFAFVKMISVDDTSFPHKTEMDYNQIVMSSTNVIIIYGETRNFIYLIFRMWEPPILQRIWITTKQLNFPTRKTDISHGTFYGSLTFLPHHGEISGFKKFVQTWFHVRNTDLYLVMPEWNYFNYVSSASNCKILKNNSSDASFDWLMEQKFDMTFSENSHNIYNAVHAIAHALHEMNLQQADNQAIGNGKGASSHCLKVNSFLRRTCFTNPLGDKVFMKQRVIMQDEYDIIHFGNLSQHLGIKMKLGKFSPYLPHGRHSHLYVDMIELATGRRKMPSSVCSADCSPGFRRLWKEGMAACCFVCSPCPENEISNETTVVLCVFVKHHDTPIVKANNRSLSYLLLMSLMFCFLCSFFFIGLPNRAICVLQQITFGIVFTVAVSTVLAKTVTVVLAFKVTDPGRRLRNFLVSGTPNYIIPICSLLQCVLCAIWLAVSPPFVDIDEHTLHGHIIIVCNKGSDTAFYCILGYLACMALGSFSLAFLAKNLPDTFNEAKFLTFSMLVFCSVWVTFLPVYHSTKGKHMVAVEIFSILASSAGILGCIFVPKIYIIFMRPERNSTQKIREKSYF
>NP_001098542 vomeronasal 2, receptor 40 precursor [Mus musculus].
MFIFMRVFFLLNITLLMANFIGPRCFWRINLDEIMDEYLGLSCAFILAAVQTPTEKDYFNKTLNFLKTTTNHKYALALVFAMDEINRNPDLLPNMSLIIRYALGHCDGKTVTPTPYLFHKRKKSPIPNYFCNEESMCSFLISGPNWKVSLSFWDYLDSFLSPRILQLTYGPFSSIFSDDEQYPYLYQMAPKDTSLALAMVSFIHYFNWNWIGLVIPDDDQGNQFLLELKKQSENKEICFAFVKMISVDDVSFPQNTEMYYNQIVMSSTNVIIIYGETYNFIDLIFRMWEPPILQRIWITTKQLNFPTRKKDISHGTFYGSLTFLPHHGEISGFKNFVQTWFHLRNTDLYLLMQEWKYFNYVSSASNCKILKNNSSDASFNWLMEQKFDMTFSENSHNIYNAVHAIAHALHEMNLQHADNQAIDNGKGASSHCLKVNSFLRRAYFTNPLGDKVFMKQRVIMQDEYDIIHFGNLSQHLEIKMKLGKFSPYLPHGRHSHLYVDMIELATGRRKMPSSVCSAECSPGFRRLWKEGMAACCFVCSPCPENEISNETNMDQCMNCPEYQYANTEQNKCIQKGVTFLSYEDPLGMALALMAFCFSAFTALVLCVFVKHHDTPIVKANNRSLSYLLLMSLMFCFLCSFFFIGLPNRAICVLQQITFGIVFTVAVSTVLAKTVIVVLAFKVTDPGRRLRNFLVSGTPNYIIPICSLLQCVLCAIWLAVSPPFVDIDEHTLHGHIIIVCNKGSDTAFYCILGYLACMALGSFSLAFLAKNLPDTFNEAKFLTFSMLVFCSVWVTFLPVYHSTKGKHMVAVEIFSILASSAGILGCIFVPKIYIILMRPERNSTQKIREKSYF
>NP_001098543 vomeronasal 2, receptor 41 precursor [Mus musculus].
MFIFMRVFLLLNITLLMANFIGPRCFWRINLDEIMDEYLGLSCAFILAAVQTPTEKDYFNKTLNFLKTTTNHKYALALVFAMDEINRNPDLLPNMSLIIRYALGHCDGKTVTPTPYLFHKRKKSPIPNYFCNEESMCSFLISGPNWKVSLSFWDYLDSFLSPRILQLTYGPFSSIFSDDEQYPYLYQMAPKDTSLALAMVSFIHYFNWNWIGLVIPDDDQGNQFLLELKKQSENKEICFAFVKMISVDDVSFPQNTEMYYNQIVMSSTNVIIIYGETYNFIDLIFRMWEPPILQRIWITTKQLNFPTRKKDISHGTFYGSLTFLPHHGEISGFKNFVQTWFHLRNTDLYLLMQEWKYFNYVSSASNCKILKNNSSDASFNWLMEQKFDMTFSENSHNIYNAVHAIAHALHEMNLQHADNQAIDNGKGASSHCLKVNSFLRRAYFTNPLGDKVFMKQRVIMQDEYDIIHFGNLSQHLEIKMKLGKFSPYLPHGRHSHLYVDMIELATGRRKMPSSVCSAECSPGFRRLWKEGMAACCFVCSPCPENEISNETNMDQCMNCPEYQYANTEQNKCIQKGVTFLSYENPLGMALALMAFCFSAFTALVLCVFVKHHDTPIVKANNRSLSYLLLMSLMFCFLCSFFFIGLPNRAICVLQQITFGIVFTVAVSTVLAKTVIVVLAFKVTDPGRRLRNFLVSGTPNYIIPICSLLQCVLCAIWLAVSPPFVDIDEHTLHGHIIIVCNKGSDTAFYCILGYLACMALGSFSLAFLAKNLPDTFNEAKFLTFSMLVFCSVWVTFLPVYHSTKGKHMVAVEIFSILASSAGILGCIFVPKIYIILMRPERNSTQKIREKSYF
>NP_001098649 vomeronasal 2, receptor 51 precursor [Mus musculus].
MFVFMGVFLLLNITLLMANFIDPRCFWRINLDETTDEYLGLSCAFILAAVQTPIEKDYFNKTLNVLKTTKNHKYALALVFAMDEINRNPDLLPNMSLIIRYTLGHCDRKTGIPTPYLFHKKKQSPIHDYFCNEETMCSFLLSESNWEVSLSSWNYLNSFLSPRLLMLTYGPFQSVFSDDEQYPYLYQMAPKGPSLALAMVSFILYFKWNWIGLVIPDDDQGNQFLLELKKQSENKEICFAFVKMISVDDVSLPHTTEMYYSQIVMSLTNIIIIYGETYNFIDLIFRMLDPPTLQRIWITTIEWNFPTSNTDINHGTFYGSLTFLPHHGEISGFKNFVQTWFHVRNTDLYLLMQEWKYFNYEDSASNCKILKNNSSDASFDWLMEQKFDMTFSESSHNIYNAVHAIAHALHEMNLQQADNQATDNGKRASSHCLKVNSFLRRTYFTNPLGDKVFMKQRVIMQDEYDIVHFGNLSQHLGIKMKLGKISPYLPHGRHFHLYEDMIELATGRRKMPSSVCSADCSPGFRRLWKEGMAACCFVCSPCPENEISNETNMDQCVNCPEYQYANTEQNKCIQKGVTFLSYEEPLGMALALMAFCFSAFTALVLCVFVKHHDTPIVKANNRSLSYLLLMSLMFCFLCSFFFIGLPNRVICVLQQITFGIVFTVAVSTVLAKTVIVVLAFKVTDPGRRLRYFLVSGTPNYIIPICSLLQCVLCAIWLAVSPPFVDIDEHTLHGHIIIVCNKGSDTAFYCILGYLACLALGSFSVAFLAKNLPDTFNEAKFLTFSMLVFCSVWVTFLPVYHSTKGKHMVAVEIFSILASSAGMLGCIFVPKIYIILMRPERNSTQKIREKSYF
>NP_001098622 vomeronasal receptor Vmn2r48 [Mus musculus].
MKKMFIFMRVFFLLNITLLMANFIGPRCFWRINLDEIMDEYLGLSCAFILAAVQTPTEKDYFNKTLNFLKTTTNHKYALALVFAMDEINRNPDLLPNMSLIIRYALGHCDGKTVTPTPYLFHKRKKSPIPNYFCNEESMCSFLISGPNWKVSLSFWDYLDSFLSPRILQLTYGPFSSIFSDDEQYPYLYQMAPKDTSLALAMVSFIHYFNWNWIGLVIPDDDQGNQFLLELKKQSENKEICFAFVKMISVDDVSFPQNTEMYYNQIVMSSTNVIIIYGETYNFIDLIFRMWEPPILQRIWITTKQLNFPTRKKDISHGTFYGSLTFLPHHGEISGFKNFVQTWFHLRNTDLYLLMQEWKYFNYVSSASNCKILKNNSSDASFNWLMEQKFDMTFSENSHNIYNAVHAIAHALHEMNLQHADNQAIDNGKRASSHCLKVNSFLRRAYFTNPLGDKVFMKQRVIMQDEYDIIHFGNLSQHLEIKMKLGKFSPYLPHGRHSHLYVDMIELATGRRKMPSSVCSAECSPGFRRLWKEGMAACCFVCSPCPENEISNETNMDQCMNCPEYQYANTEQNKCIQKGVTFLSYEDPLGMALALMAFCFSAFTALVLCVFVKHHDTPIVKANNRSLSYLLLMSLMFCFLCSFFFIGLPNRVICVLQQITFGIVFTVAVSTVLAKTVIVVLAFKVTDPGRRLRYFLVSGTPNYIIPICSLLQCVLCAIWLAVSPPFVDIDEHTLHGHIIIVCNKGSDTAFYCILGYLACLALGSFSVAFLAKNLPDTFNEAKFLTFSMLVFCSVWVTFLPVYHSTKGKHMVAVEIFSILASSAGMLGCIFVPKIYIILMRPERNSTQKIREKSYF
>NP_033516 vomeronasal 2, receptor, 15 precursor [Mus musculus].
MFIFMGVFFLLNITLLMANFINPRCFWRINLDEITDEYLGLSCTFILAAVQTPTEKDYFNKTLNVLKTTKNHKYALALVFAMDEINRNPDLLPNMSLIIRYTLGLCDGKTVTPTPYLFHKKKQSPIPNYFCNEETMCSFLLSGPKWDVSLSFWMYLDSFLSPRILQLTYGPFHSIFSDDEQYPYLYQMAPKDTSLALAMVSFILYLKWNWIGLVIPDDDQGNQFLLELKKQSENKEICFAFVKMISVDDTSFPHKTEMDYNQIVMSSTNVIIIYGETRNFIYLIFRMWEPPILQRIWITTKQLNFPTRKTDISHGTFYGSLTFLPHHGEISGFKKFVQTWFHVRNTDLYLVMPEWNYFNYVSSASNCKILKNNSSDASFDWLMEQKFDMTFSENSHNIYNAVHAIAHALHEMNLQQADNQAIGNGKGASSHCLKVNSFLRRTYFTNPLGDKVFMKQRVIMQDEYDIIHFGNLSQHLGIKMKLGKFSPYLPHGRHSHLYVDMIELATGRRKMPSSVCSADCSPGFRRLWKEGMAACCFVCSPCPENEISNETNMDQCVNCPEYQYANTEQNKCIQKGVTFLSYEDPLGMALALMAFCFSAFTAVVLCVFVKHHDTPIVKANNRSLSYLLLMSLMFCFLCSFFFIGLPNRAICVLQQITFGIVFTVAVSTVLAKTVTVVLAFKVTDPGRRLRNFLVSGTPNYIIPICSLLQCVLCAIWLAVSPPFVDIDEHTLHGHIIIVCNKGSDTAFYCILGYLACLALGSFSLAFLAKNLPDTFNEAKFLTFSMLVFCSVWVTFLPVYHSTKGKHMVAVEIFSILASSAGILGCIFVPKIYIILMRPERNSTQKIREKSYF
>NP_001098528 vomeronasal receptor Vmn2r61 precursor [Mus musculus].
MFWIFTYGLLYIPIFVCAFTDNECYVTSKEFFYHEGDVTIGAFFPLHIFYTGNKIPDKFLPYNFKDYHIQYKFKNYQFVLALVFAIEEINRNPHLLPNTTIGYDIYNIPFTEKNILYHAFIWHTGKINSIPNCDYGHKRKSPAILTGPSWSTSAHIGTFLQLYKIPQLTFGPFDSILNERGQFNSLYQMAPKDTSLSLAIVLLMLHFRWYWVGLILPDDHRGIQILSDLRENMESHRICIAFLKMISGTWNAFSNALWKNMETIEESSANVILIYGDIISVQGLMRHIAQLLVTWKVWVLTSSWDVDTHSDYFMVESFHGSLIFSHHHEDMVEFMKFVQTVNPYKYPEDNYLPKFWHLFFKCSFSKFDCQLLENCQPNASLDLLPRHLFDPAMSEEGYNIYNAVYAVAYSVHEMNLQQIQTQPYANGEEMVFSPWQLHPFLKNTIMKSHVRGQTLIHGGRNLDSMYDILNFWNFPSGLGLKVKIGTYSVSAPQGLQFSLCEQMIQWPTGFTKIPQSVCSEICRPGFRKAAQEGKAVCCFDCIPCADNEISNDTDVDQCVKCSESHYVNSEKNYCLQKSVSFLAYEEPLGMALTITSLCFSLLTAVVLVVFVKHRDTPIVKANNRTLSYILLLTLFISFLSSLLFVGQPNTTTCILQQTAFGILFTVSLSTVLAKAITVVIAFKAIVPARMVRWLMVSRAPNFIIPICTLIQLIICGIWILTSPPFIDQDTQAEHGHIIIVCNMGSTVAFHTVLGYLCSLALGSYTMAFLSRNLPDTFNEAKFLSFSMQVFFCVWITFLPVYHSTKGKVMVAMEVFSILASSIALLGLNFAPKCYIILLRPEKISCIDIRHTKYTRRNIHSNVVKN
>o35200_mouse Putative pheromone receptor
MKQLCTFTISLLFLKFSLILCCWSEPSCFWRIKKSEDNDGDLQRECHFYLWKTDEPIEDSFYNYDLSFRIAGSEYELLLVMFFATDEINKNPYLLPNMSLMFSIIGGNCHDLLRSLDQEYAQIDGHMNFVNYFCYLDDSCATGLTGPSWKTSLKLAMHSSMPLVFFGPFNPNLRDHDRLPHVHQVAPKDTHLSHGMVSLMFHFRWTWIGLVISDDDQGIQFLSDLREESQRHGICLAFVNMIPENMQIYMTRATIYDTQIMTSSAKVVIIYGDMNSTLEASFRRWEELGARRIWITTTQWDVITNKKRLHP
>o35190_mouse Putative pheromone receptor
MKQLCTFTISLLFLKFSLILCCWSEPSCFWRIKKSEDNDGDLQRECHFYLWKTDEPIEDSFYNYDLSFRIAGSEYELLLVMFFATDEINKNPYLLPNMSLMFSIIGGNCHDLLRSLDQEYAQIDGHMNFVNYFCYLDDSCATGLTGPSWKTSLKLAMHSSMPLVFFGPFNPNLRDHDRLPHVHQVAPKDTHLSHGMVSLMFHFRWTWIGLVISDDDQGIQFLSDLREESQRHGICLAFVNMIPENMQIYMTRATIYDTQIMTSSAKVVIIYGDMNSTLEASFRRWEELGARRIWITTTQWDVITNKKDFTLNLFHGTITFAHHKDEIPKFRNFMQTKKTAKYLVDISHTILEWNYFNCSISKNSSKMGHFTFNNTLQWTALHNYDMALSDEGYNLYNAVYAVAHTYHEYILQQVESQKKAKPKRYFTACQQVSSLMKTRVFMNPVGELVNMKHRENQCTEYDIFIIWNFPQGLGLKVKVGSYLPCFPKSQQLHIADDLEWAMGGTSVDMEQCVRCPDNKYANLEQTHCLQRTVSFLAYEDPLGMALGCMALSFSAITILVLVTFVKYKDTPIVKANNRILSYILLISLVFCFLCSLLFIGHPDQVTCILQQTTFGVLFTVSVSTVLAKTITVVMAFKLTTPGRRMRGMMMTGAPKLVIPICTLIQLVLCGIWLVTSPPFIDRDIQSEHGKIVILCNKGSVVAFHVVLGYLGSLALGSFTLAFLARNLPDTFNEAKFLTFSMLVFCSVWITFLPVYHSTRGKVMVVVEVFSILASSAGLLMCIFVPKCYVILIRPDSNFIQNHKGKLLY
>NP_033518 vomeronasal 2, receptor, 122 isoform 2 precursor [Mus musculus].
MKQLCTFTISLLFLKFSLILCCWSEPSCFWRIKKSEDNDGDLQRECHFYLWKTDEPIEDSFYNYDLSFRIAGSEYELLLVMFFATDEINKNPYLLPNMSLMFSIIGGNCHDLLRSLDQEYAQIDGHMNFVNYFCYLDDSCATGLTGPSWKTSLKLAMHSSMPLVFFGPFNPNLRDHDRLPHVHQVAPKDTHLSHGMVSLMFHFRWTWIGLVISDDDQGIQFLSDLREESQRHGICLAFVNMIPENMQIYMTRATIYDTQIMTSSAKVVIIYGDMNSTLEASFRRWEELGARRIWITTTQWDVITNKKDFTLNLFHGTITFAHHKDEIPKFRNFMQTKKTAKYLVDISHTILEWNYFNCSISKNSSKMGHFTFNNTLQWTALHNYDMALSDEGYNLYNAVYAVAHTYHEYILQQVESQKKAKPKRYFTACQQVSSLMKTRVFMNPVGELVNMKHRENQCTEYDIFIIWNFPQGLGLKVKVGSYLPCFPKSQQLHIADDLEWAMGGTSVDMEQCVRCPDNKYANLEQTHCLQRTVSFLAYEDPLGMALGCMALSFSAITILVLVTFVKYKDTPIVKANNRILSYILLISLVFCFLCSLLFIGHPDQVTCILQQTTFGVLFTVSVSTVLAKTITVVMAFKLTTPGRRMRGMMMTGAPKLVIPICTLIQLVLCGIWLVTSPPFIDRDIQSEHGKIVILCNKGSVVAFHVVLGYLGSLALGSFTLAFLARNLPDTFNEAKFLTFSMLVFCSVWITFLPVYHSTRGKVMGGCGGFLHLGF
>NP_033514 vomeronasal 2, receptor, 122 isoform 1 precursor [Mus musculus].
MKQLCTFTISLLFLKFSLILCCWSEPSCFWRIKKSEDNDGDLQRECHFYLWKTDEPIEDSFYNYDLSFRIAGSEYELLLVMFFATDEINKNPYLLPNMSLMFSIIGGNCHDLLRSLDQEYAQIDGHMNFVNYFCYLDDSCATGLTGPSWKTSLKLAMHSSMPLVFFGPFNPNLRDHDRLPHVHQVAPKDTHLSHGMVSLMFHFRWTWIGLVISDDDQGIQFLSDLREESQRHGICLAFVNMIPENMQIYMTRATIYDTQIMTSSAKVVIIYGDMNSTLEASFRRWEELGARRIWITTTQWDVITNKKDFTLNLFHGTITFAHHKDEIPKFRNFMQTKKTAKYLVDISHTILEWNYFNCSISKNSSKMGHFTFNNTLQWTALHNYDMALSDEGYNLYNAVYAVAHTYHEYILQQVESQKKAKPKRYFTACQQVPSSVCSVACTAGFRKIHQKETADCCFDCVQCLENEVSNETDMEQCVRCPDNKYANLEQTHCLQRTVSFLAYEDPLGMALGCMALSFSAITILVLVTFVKYKDTPIVKANNRILSYILLISLVFCFLCSLLFIGHPDQVTCILQQTTFGVLFTVSVSTVLAKTITVVMAFKLTTPGRRMRGMMMTGAPKLVIPICTLIQLVLCGIWLVTSPPFIDRDIQSEHGKIVILCNKGSVVAFHVVLGYLGSLALGSFTLAFLARNLPDTFNEAKFLTFSMLVFCSVWITFLPVYHSTRGKVMGGCGGFLHLGF
>q80z08_mouse EC2-V2R pheromone receptor protein
MLTLMGVFFFLNIPLFMANFIDPRCFWRINLNEIQDEYLGLTCAFILAAVQKPIEKDYFNKTLNFLKTTKNHKYALALVFSMDEINRNPDLLPNMSLIIRYTLGRCDGKTGIPTPYLLHKKKQSPIPNYFCNEESMCSFLLTGPNWEILQLTYGPFHSTFSDDEQYPYLYQMAPKDTSLALAMVSFIHYFNWNWIGLLIPDDDQGNQFLLELKKQSGNKKICFAFVKMISVDDILLEQKTEMYYQQIVMSSSNVIIIYEETINFIDLIFRMWEPPVLRRIWITTKQWNFPTSKRDITHGTFYGSLTFLPHRGGISGFKNFVQTWFHLRSKDLYLVMPEWKYFKYESLASNCKMLKSNSSNASFDWLMEQKFDMAFSESSHNIYNAVYVVAHALHEMNLQQVDNQAVDNGKGASSHCLKVNSFLRKIHFTNPVGDKVIMKQRVIMQEDYDIFHFENLSQHLGIKVKLGKFSPYFSHGRNFHLYVDMLEVATGSRKMPSSVCSAECSPGFRRLWKEGMAACCFVCRPCPENEISNETNMDQCVNCPEYQYANTEQNKCIKKGVTFLSYEDPLGMVLALMAFCFSAFTAVVLCVFVKHHDTPIVKANNRILSYILLLSLMSCFLCSFFFIGHPNRATCVLQQITFGIVFTVAVSTVLAKTVTVVLAFKVTDPGRRLRHFLVSGTPNYIIPICSLFQCVLCAIWLAVSPPFVDIDEHSQHGHIIIVCNKGSVTAFYCVLGYLACLALGSFIVAFLAKNLPDTFNEAKFLTFSMLVFFSVWVTFLPVYHSTKGKVMVAVEIFSILASSAGMLGCIFAPKIYIILMRPERNSTQNIKESNSTQKIKEKSNS
>o35193_mouse Putative pheromone receptor
ICNEESMCSFLLSGPNWDESLSFWKYLDSFLSPHILQLSYGSFSSIFSDDEQYPYLYQMAPKDTSLALAMVSFILYLKWNWIGLVIPDDDQGNQFLLELKKQSENKEICFAFVKMISVDEVSFPQKTEIYYKQIVKSLTNVIIIYGETYNFIDLIFRMWEPPILQRIWITTKQLNFPTSKTDISHDTFYGSLTFLPHHGEISGFKNFVQTWFHLRNTDLYLVMPEWKYINSEDSASNCKILKNSSSDASFDWLMEQKLDMAFSDNSHNIYNVVHAIAHALHEMNLQQADNQAIDNGKGASSHCLKVNSFLRRTYFTNPLGDKVFMKQRVIMQDEYDIVHFANLSQHLGIKMKLGKFSPYLPHGRHSHLYVDMIELATGRRKMPSSVCSADCSPGFRRLWKEGMAACCFVCSPCPENEISNETNMDQCVNCPEYQYANTEQNKCIQKGVTFLSYEDPLGMALALMAFCFSAFTAVVLCVFVKHHDTPIVKANNRSLSYLLLMSLMFCFLCSFFFIGLPNKVICVLQQITFGIVFTVAVSTVLAKTVTVVLAFKVTDPGRRLRYFLVSGTLNYIIPICSLLQCVLCAIWLAVSPPFVDIDEHSQHGHIIIVCNKGSVTAFYCVLGYLACLALGSFTLAFLAKNLPDAFNEAKFLTFSMLVFCSVWVTFLPVYHSTKGKHMVAVEIFSILASSAGMLECIFVPKIYIILMRPERNSTQKIREKSYF
>NP_001098536 vomeronasal 2, receptor 34 precursor [Mus musculus].
MFIFMEVFFLLNITLLMANFIDPRCFWRINLDEIMDEYLGLSCAFILAAVQTPIENDYFNKTLNVLKTTKNHKYALALVFAMDEINRNPDLLPNMSLIIRYTLGRCDGKTVIPTPYLFRKKKESPIPNYFCNEETMCSYLLTGPHWEVSLGFWKHMNSFLSPRILQLTYGPFHSIFSDDEQYPYLYQMAPKDTSLALAMVSFILYFSWNWIGLVIPDDDQGNQFLLELKKQSENKEICFAFVKMISVDDVSFPQNTEMYYNQIVMSSTNVIIIYGETYNFIDLIFRMWEPPILQRIWITTKQLNFPTRKTDISHGTFYGSLTFLPHHGVISGFKNFVQTWFHLRNTDLYLVMQDWKYFNYEDSASTCKILKNNSSNASFDWLMEQKFDMTFSENSHNIYNAVHAIAHALHEMNLQQADNQAIDNGKGASSHCLKVNSFLRRIYFTNPPGDKVFMKQRVIMQDEYDIVHFVNLSQHLGIKMKLGKFSPYLPHGRHSHLYVDRIELATGRRKMPSSVCSADCSPGFRRLWKEGMAACCFVCSPCPENEISNETNMDQCVNCPEYQYANTEQNKCIQKGVTFLSYEDPLGMALALMAFCFSAFTAVVLCVFVKHHDTPIVKANNRSLSYLLLMSLMSCFLCSFLFIGLPNRAICVLQQITFGIVFTVAVSTVLAKTVTVVLAFKVTDPGRRLRNFLVSGTPNYIIPICSLLQCVLCAIWLAVSPPFVDIDEHTLHGHIIIVCNKGSVTAFYCILGYLACLALGNFSVAFLAKNLPDTFNEAKFLTFSMLVFCSVWVTFLPVYHSTKGKHMVAVEIFSILASSAGILGCIFVPKIYIILMRPERNSTQKIREKSYF
>NP_001098535 vomeronasal 2, receptor33 precursor [Mus musculus].
MFTLMGVFFFLNIPLFMANFIDPRCFWRINLNEIQDEYLGLTCAFILAAVQKPIEKDYFNKTLNFLKTTKNHKYALALAFAMDEINRNPDLLPNMSLIIRYTLGRCDGKTVIPTPYLFHKKNQSPIPNYFCNEETMCSFLLTGPNWGVSISFWKYLDSFLSPRILQLTYGPFSSIFSDDEQYPYLYQMAPKDTSLALAMVSFILYFNWNWIGLVIPDDDQGNQFLLELKKQRENKEICFAFVKMISVDDISFEHKTEMYYKQIVMSSSNVIIIYEETIDFIDLIFRMWEPPVLQRIWITTKQWNFPTSKRDITHGTFYGSLTFLPHHGGISGFKDFVQTWFHLRSKDLYLVMPEWKYFKYESSASKCKILKNNSSDASFDWLMEQKFDMAFSESSHNIYNAVHAIAHALHEMNLQQVDNQAIDNGKGASSHCLKVNSFLRKIHFTNPLGNKVIMKQRVIMQEEYDIFHFGNLSQHLGIKVKLGKFSPYFSHGRNFHLYVDMLEVATGSRKMPSSVCSAEGSPGFRRLWKEGMAACCFICSPCPENEISNETNMDQCVNCPEYQYANTEQNKCIQKGVTFLSYEDPLGMALALMAFCFSAFTAVVLCVFVKHHDTPIVKANNRILSYILLISLMSCFLCSFFFIGHPNRATCVLQQITFGIVFTVAVSTVLAKTVTVVLAFKVTDPGRRLRNFLVSGTPNYIIPICSLLQCVLCAIWLEVSPPFVDIDEHSQHGHIIIVCNKGSVTAFYCVLGYLACLALGSFSLAFLAKNLPDTFNEAKFLTFSMLVFFSVWVTFLPVYHSTKGKVMVAVEIFSILASSAGMLGCIFAPKIYIILMRPDRNSTQKIKVRNSTQKIKEKSYF
>NP_001098540 vomeronasal 2, receptor 38 precursor [Mus musculus].
MFTLMGVFFFFNIPLFMANFIDPRCFWRINLNEIQDEYLGLTCAFILAAVQKPIEKDYFNKTLNFLKTTKNHKYALALAFAMDEINRNPDLLPNMSLIIRYTLGRCDGKTVIPTPYLFHKKKQSPIPNYFCNEETMCSFLLTGPNWGVSISFWKYLDSFLSPRILQLTYGPFSSIFSDDEQYSYLYQMAPKDTSLALAMVSFILYFNWNWIGLVIPDDDQGNQFLLELKKQRENKEICFAFVKMISVDDISFEHKTEMYYKQIVMSSSNVIIIYEETIDFIDLIFRMWEPPVLQRIWITTKQWNFPTSKRDITHGTFYGSLTFLPHHGGISGFKDFVQTWFHLRSKDLYLVMPEWKYFKYESSASKCKILKNNSSDASFDWLMEQKFDMAFSESSHNIYNAVHAIAHALHEMNLQQVDNQAIDNGKGASSHCLKVNSFLRKIHFTNPLGNKVIMKQRVIMQEEYDIFHFGNLSQHLGIKVKLGKFSPYFSHGRNFHLYVDMLEVATGSRKMPSSVCSAECSPGFRRLWKEGMAACCFVCSPCPENEISNETNMDQCVNCPEYQYANTEQNKCIQKGVTFLSYEDPLGMALALMAFCFSAFTAVVLCVFVKYHDTPIVKANNRILSYILLISLMSCFLCSFFFIGHPNRATCVLQQITFGIVFTVAVSTVLAKTVTVVLAFKVTDPGRRLRNFLVSGTPNYIIPICSLLQCVLCAIWLEVSPPFVDIDEHSQHGHIIIVCNKGSVTAFYCVLGFLACLALGSFSLAFLAKNLPDTFNEAKFLTFSMLVFFSVWVTFLPVYHSTKGKVMVAVEIFSILASSAGMLGCIFAPKIYIILMRPDRNSTQKIKVRNSTQKIKEKSYF
>NP_001098544 vomeronasal receptor Vmn2r44 precursor [Mus musculus].
MFTLMGVFFFLNIPLFMANFIDPRCFWRINLNEIQDEYLGLTCAFILAAVQKPIEKDYFNKTLNFLKTTKNHKYALALAFAMDEINRNPDLLPNMSLIIRYTLGRCDGKTVIPTPYLFHKKKQSPIPNYFCNEETMCSFLLTGPNWGVSISFWKYLDSFLSPRILQLTYGPFSSIFSDDEQYPYLYQMAPKDTSLALAMVSFILYFNWNWIGLVIPDDDQGNQFLLELKKQRENKEICFAFVKMISVDDISFEHKTEMYYKQIVMSSSNVIIIYEETIDFIDLIFRMWEPPVLQRIWITTKQWNFPTSKRDITHGTFYGSLTFLPHHGGISGFKDFVQTWFHLKSKDLYLVMPEWKYFKYESSASKCKILKNNSSDASFDWLMEQKFDMAFSESSHNIYNAVHAIAHALHEMNLQQVDNQAIDNGKGASSHCLKVNSFLRKIHFTNPLGDKVIMKQRVIMQEEYDIFHFGNLSQHLGIKVKLGKFSPYFSHGRNFHLYVDMLEVATGSRKMPSSVCSAECSPGFRRLWKDGMAACCFVCSPCPENEISNETNMDKCVNCPEYQYANTEQNKCIQKGVTFLSYEDPLGMALALMAFCFSAFTAVVLCVFVKHHDTPIVKANNRILSYLLLISLMSCFLCSFFYIGHPNRATCVLQQITFGIVFTVAVSTVLAKTVTVVLAFKVTDPGRRLRNFLVSGTPNYIIPICSLFQCVLCAIWLEVSPPFVDIDEHSQHGHIIIVCNKGSVTAFYCVLGYLACLALGSFTLAFLAKNLPDAFNEAKFLTFSMLVFFSVWVTFLPVYHSTKGKVMVAVEIFSILASSAGMLGCIFAPKIYIILMRPERNSTQKIKVRNSTQKIKEKSYF
>NP_001098537 vomeronasal receptor Vmn2r35 precursor [Mus musculus].
MFTLMGVFFFLNIPLFMANFIDPRCFWRINLNEIQDEYLGLTCYFILAAVQKPIEKEYFNKTLNFLKTTKNHKYALALVFSMDEINRNPDLLPNMSLIIRYTLGRCDGKTVIPTPYLFHKKTKSPIPNYFCNEETMCSFLLTGTHWEVSLSFWKYLDSFLSPRILQLTYGPFHSIFSDDEQYPYLYQMAPKDTSLALAIVSFIHYFNWNWIGLVIPDDDQGNQFFLELKKQCENKEICFAFVKMISVDDISLEEKTEMYYKQIVMSSSNVIIIYEETINFIDLIFRMWEPPVLQRIWITTKQWNFPTSKRDITHDTFYGSLTFLPHHGGISGFKNFVQTWFHLRSKDLYLVMPEWKYFKYESSASKCKILKSKSSNASFDWLMEQKFDMAFSESSHNIYNAVYAVAHALHEMNLQQVDNQAIDNGKGASSHCLKVNSFLRKIHFTNPLGDKVIMKQRVIMQEEYDIFHFENLSQHLGIKVKLGKFSQYVSHGRNFHLYVDMLEVATGSKKMPSSVCSAECSPGFRRMWKEGMAACCSVCSPCPENEISNETNMDHCVNCPEYQYASTEQNKCIQKVVTFLSYEDPLGMALALIAFCFSAFTAVVLCVFVKHHDTPIVKANNRILSYILLLSLMSCFLCSFFFIGHPNRATCVLQQITFGIVFTVALSTVLAKTVTVVLAFKITDPGRRLRHFLVSGTPNYIIPICSLLQCVLCAIWLAVSPPFVDIDEHSQNGHIIIVCNKGSVTAFYCLLGYLACLALGSFTVAFLAKNLPDTFNEAKFLTFSMLVFFSVWVTFLPVYHSTKGKVMVAVEIFSILASIAGMLGCIFAPKIYIILMSPERNSTQKIKENNSTQKIKEKSYF
>NP_001098532 vomeronasal 2, receptor 31 precursor [Mus musculus].
MFTLMGVFFFLNIPLFMANFIDPRCFWRINLNEIQDEYLGLTCAFILAAVQKPIEKDYFNKTLNFLKTTKNHKYALALAFAMDEINRNPDLLPNMSLIIRYTLGRCDGKTVIPTPYLFHKKKQSPIPNYFCNEETMCSFLLTGPNWGVSISFWKYLDSFLSPRILQLTYGPFSSIFSDDEQYPYLYQMAPKDTSLALAMVSFILYFNWNWIGLVIPDDDQGNQFLLELKKQSENKEICFAFVKMISVDDISFEHKTEMYYKQIVMSSSNVIIIYEETINFIDLIFRMWEPPVLQRIWITTKQWNFPTSKRDITHGTFYGSLTFLPHHGGISGFKDFVQTWFHLRSKDLYLVMPEWKYFKYESSASKCKILKNNSSDASFDWLMEQKFDMAFSESSHNIYNAVHAIAHALHEVNLQQVDNQAIDNGKGASSHCLKVNSFLRKIHFTNPLGDKVIMKQRVIMQEEYDIFHFGNLSQHLGIKVKLGKFSPYFSHGRNFHLYVDMLEVATGSRKMPSSVCSAECSPGFRRLWKEGMAACCFVCSPCPENEISNETNMDQCVNCPEYQYANTEQNKCIQKGVTFLSYEDPLGMALALMAFCFSAFTAVVLCVFVKHHDTPIVKANNRILSYLLLISLMSCFLCSFFYIGHPNRATCVLQQITFGIVFTVAVSTVLAKTVTVVLAFKVTDPGRRLRNFLVSGTPNYIIPICSLLQCVLCAIWIEVSPPFVDIDEHSQHGHIIIVCNKGSVTAFYCVLGYLACLALGSFTLAFLAKNLPDTFNEAKFLTFSMLVFFSVWVTFLPVYHSTKGKVMVAVEIFSILASSAGMLGCIFAPKIYIILMRPERNSTQKIKVRNSTQKIKEKSYF
>NP_001098545 vomeronasal 2, receptor 45 precursor [Mus musculus].
MFIFMEVFFLLNITLLMANFIDPRCFWRINLDEIMDEYLGLSCAFILAAVQTPIENDYFNKTLNVLKTTKNHKYALALVFAMDEINRNPDLLPNMSLIIRYSLGHCDGKTVIPTPYLFRKKKESPIPNYFCNEETMCSYLLTGPHWEVSLGFWKHVNSFLSPRILQLTYGPFHSIFSDDEQYPYLYQMAPKDTSLALAMVSFILYFSWNWIGLVIPDDDQGNQFLLELKKQSENKEICFAFVKMISVDDVSFPQNIEMYYNQIVMSSTNVIIIYGETYNFIDLIFRMWEPPILQRIWITTKQLNFPTRKTDISHGTFYGSLTFLPHHGVISGFKNFVQTWFHLRNTDLYLVMQEWKYFNYEDSASTCKIKKNNSSNASFDWLMEQKFDMTFSENSHNIYNAVHAIAHALHEMNLQQADNQAIDNGKGASSHCLKVNSFLRRIYFTNPPGDKVFMKQRVIMQDEYDIVHFVNLSQHLGIKMKLGKFSPYLPHGRHSHLYVDMIELATGRRKMPSSVCSADCSPGFRRLWKEGMAACCFVCSPCPENEISNETNMDQCMNCPEYQYANTEQNKCIQKGVTFLSYEDPLGMALALMAFCFSAFTAVVLCVFVKHHDTPIVKANNRSLSYLLLMSLMFCFLCSFFFIGLPNRAICVLQQITFGIVFTVALSTVLAKTVTVVLAFKVTDPGRRLRNFLVSGTPNYIIPICSLLQCVLCAIWLAVSPPFVDIDEHTLHGHIIIVCNKGSVTAFYCILGYLACLALGSFSVAFLAKNLPDAFNEAKFLTFSMLVFCSVWVTFLPVYHSTKGKHMVAVEIFSILASSAGILGCIFVPKIYIILTRPERNSTQKIREKSYF
>NP_001093129 vomeronasal 2 receptor 78 [Rattus norvegicus].
MMSIHERSFCQKTEMYYNQIVMSSTNIIIIYGKTYSIIELSVRMWESPVIQRIWVTKSELDIPTSKRDLTLGTFYGTLTFLHHHGEIPGFTNFVETWDHLRSRDLNLLIPEWKYFSYDASGSNCKILRNYSSNVSLEWITEQKFHMAFNDYSHSIYNAVYAMAHALHENNLQEVDNKEIRNGKGASTHCLKVNSFLKKTHFTNSHGDRVIMKHRERVQEDYDIVHIQNFSQHLRIKMKIGKFSPYFAHGGLFHLYEDMIQLVTGSRKMPSSVCSADCSPGFRKTWKEGMAACCFICSLCPENEISNETNMDQCVNCPEYQYANTEKNKCIQKDVIFLSYEDLLGMALALIAFCLSAFTAVVLWVFVKHHDTPIVKANNRILSYILIMSLMFCFLCSFFFIGHPNRGTCILQQITFGIVFTVAVSTVLAKTITVILAFKLRDPGRSLRNFLVSGAPNYIIPICSLLQCILCAIWLAVSPPFVDIDEHSEHGHIMIVCNKGSIMAFYCVLGYLACLTLGSFTTAFLAKNLPDTFNEAKFLTFSMLVFCSVWVTFLPVYHSTRGRVMVAVEIFSILASSAGMLGSIFAPKIYIILMKPERNCIQKFREKSYF
>NP_001098541 vomeronasal receptor Vmn2r39 precursor [Mus musculus].
MLTLMGVFFFLNIPLFMANFIDPRCFWRINLNEIQDEYLGLTCAFILAAVQKPIEKDYFNKTLNFLKTTKNHKYALALVFSMDEINRNPDLLPNMSLIIRYTLGRCDGKTGIPTPYLLHKKKQSPIPNYFCNEESMCSFLLTGPNWEVSLSFWNFLDSFLSPRILQLTYGPFHSTFSDDEQYPYLYQMAPKDTSLALAMVSFIHYFNWNWIGLLIPDDDQGNQFLLELKKQSGNKEICFAFVKMISVDDILLEQKTEMYYQQIVMSSSNVIIIYEETINFIDLIFRMWEPPVLRRIWITTKQWNFPTSKRDITHGTFYGSLTFLPHHGGISGFKNFVQTWFHLRSKDLYLVMPEWKYFKYESLASNCKMLKSNSSNASFDWLMEQKFDMAFSESSHNIYNAVYAIAHALHEMNLQQVDNQAVDNGKGASSHCLKVNSFLRKIHFTNPVGDKLIMKERVIIQEDYDIFHFENLSQHLGIKVKLGKFSPYFSHGRNFHLYVDMLEVATGSRKMPSSVCSAECSPGFRRLWKEGMAACCFVCRPCPENEISNETNMDQCVNCPEYQYANTEQNKCIKKGVTFLSYEDPLGMVLALMAFCFSAFTAVVLCVFVKHHDTPIVKANNRILSYILLLSLMSCFLCSFFFIGHPNRATCVLQQITFGIVFTVAVSTVLAKTVTVVLAFKVTDPGRRLRHFLVSGTPNYIIPICSLFQCVLCAIWLAVSPPFVDIDEHSQHGHIIIVCNKGSVTAFYCVLGYLACLALGSFIVAFLAKNLPDTFNEAKFLTFSMLVFFSVCVTFLPVYHSTKGKVMVAVEIFSILASSAGMLGCIFAPKIYIILMRPERNSTQNIKESNSTQKIKEKSNS
>NP_001098546 vomeronasal 2, receptor 46 precursor [Mus musculus].
MFILMGVFFLLNIPVFMANFTDPVCFWRINLNEIQDEYLGLTCAFILAAVQKPIEKDYFNKTLNFLKTTKNHKYALALAFAMDEINRNPDLLPNMSLIIRYTLGRCDGKTVIPTPYLFHKKTKSPIPNYFCNEETMCSFLLTGTHWEVSLSFWKYLDSFLSPRILQLTYGPFSSIFSDDEQYPYLYQMAPKDTSLALAMVSFILYFSWNWIGLVIPDDDQGNQFLLELKKQSENKEICFAFVKMISVDYVYLEPEIEMYYKQIVMSSSNVIIIYEEKDNFFDLIFRMWEPPVLQRIWITTKQWNCPTSKRDITHGTFYGSLTFLPHHGEISGFKNFVQTWFNLRNKDLYLVMPEWKYFKYEGSASNCKILKNNSSDASFDWLMEQKFDMTFSENSHNIYNAVHAIAHALHEMNLQQADNQAIDNGKGASSHCLKVHSFLRKTHFTNPLGDKVIMKQRVITQEDYDVFHFGNLSQHLGIKLKLEKFSPYFSHGRHFHLYIDMIEVATGSRKMPSSVCSAECSPGFRRLWKEGMAACCFVCSPCPENEISNETNMDQCVNCPEYQYANTEQNKCIQKGVTFLSYEDPLGMALALMAFCFSAFTAVVLCVFVKHHDTPIVKANNRILSYILLISLMSCFLCSFFFIGHPNRATCVLQQITFGIVFTVAVSTVLAKTVTVVLAFKVTDPGRRLRNFVVSGTPNYIIPICSLLQCVLCAIWLAVSPPFVDIDEHTLHGHIIIVCNKGSVTAFYCVLGYLACLALGSFTLAFLAKNLPDTFNEAKFLTFSMLVFFSVWVTFLPVYHSTKGKVMCY
>NP_001098648 vomeronasal receptor Vmn2r50 precursor [Mus musculus].
MLTLMGVFFFLNIPLFMANFIDPRCFWRINLNEIQDEYLGLTCPFILAAVQKPIEKDYFNKTLNFLKTTKNHKYALALVFSMDEINRNPNLLPNMSLIIRYTLGRCDGKTGIPTPYLLHKKKQSPIPNYFCNEESMCSFLLRGPNWEVSLSFWNFLDSFLSPRILQLTYGPFHSTFSDDEQYPYLYQMAPKDTSLALAMVSFIHYFNWNWIGLLIPDDDQGNQFLLELKKQSGNKEICFAFVKMISVDDILLEQKTEMYYQQIVMSSSNVIIIYEETINFIDLIFRMWEPPVLQRIWITTKQWNFPTSKRDITHGTFYGSLTFLPHHGGISGFKNFVQTWFHLRSKDLYLVMPEWKYFKYESSASNCKMLKSNSSNASFDWLMEQKFDMAFSESSHNIYNAVYAVAHALHEMNLQQVDNQAVDNGKGASSHCLKVNSFLRKIHFTNTLGDKVIMKQRVIMQEDYDIFHFENLSQHLGIKVKLGKFSPYFSHGRNFHLYVDMLEVATGSRKMPSSVCSAECSPGFRRLWKEGMASCCFFCSPCPENEISNETNMDQCVNCPEYQYANTEQNKCIKKGVTFLSYEDPLGMVLALMAFCFSAFTALVLCVFVKHHDTPIVKANNRSLSYILLLSLMSCFLCSFFFIGHPNRATCVLQQITFGIVFTVAVSTVLAKTVTVVLAFKVTDPGRRLRQFLVSGTPNYIIPICSLFQCVLCAIWLAVSPPFVDIDEHSQHGHIIIVCNKGSVTAFYCVLGYLACLALGSFTLAFLAKNLPDTFNEAKFLTFSILVFFSVWVTFLPVYHSTKGKVMVAVEIFSILASSAGMLGCIFAPKIYIILMRPERNSTQNIKESNSTQKIKEKSNF
>NP_001106939 vomeronasal 2, receptor 29 precursor [Mus musculus].
MFILMGVFFLLNIPVFMANFTDPVCFWRINLNEIQDEYLGLTCAFILAAVQKPIEKDYFNKTLNFLKTTKNHKYALALAFAMDEINRNPDLLPNMSLIIRYTLGRCDGKTVIPTPYLFHKKTKSPIPNYFCNEETMCSFLLTGTHWEVSLSFWKYLDSFLSPRILQLTYGPFSSIFSDDEQYPYLYQMAPKDTSLALAMVSFILYFSWNWIGLVIPDDDQGNQFLLELKKQSENKEICFAFVKMISVDYVYLEPEIEMYYKQIVMSSSNVIIIYEEKDNFFDLIFRMWEPPVLQRIWITTKQWNCPTSKRDITHGTFYGSLTFLPHHGEISGFKNFVQTWFNLSNKDLYLVMPEWKYFKYEGSASNCKILKNNSSDASFDWLMEQKFDMTFSENSHNIYNAVHAIAHALHEMNLQQVDNQAIDNGKGASSHCLKVHSFLRKTHFTNPLGDKVIMKQRVITQEDYDIFHFGNLSQHLGIKLKLGKFSPYFSHGRHFHLYVDMIEVATGSRKMPSSVCSAECSPGFRRLWKEGMAACCFVCSPCPENEISNETNMDQCVNCPEYQYANTEQNKCIQKGVTFLSYEDPLGMALALMAFCFSAFTAVVLCVFVKHHDTPIVKANNRILSYILLISLMSCFLCSFFFIGHPNRATCVLQQITFGIVFTVAVSTVLAKTVTVVLAFKVTDPGRRLRNFLVSGTPNYIIPICSLLQCVLCAIWLAVSPPFVDIDEHTLHGHIIIVCNKGSVTAFYCVLGYLACLALGSFTLAFLAKNLPDTFNEAKFLTFSMLVFFSVWVTFLPVYHSTKGKVMVAVEIFSILASSAGMLGCIFAPKIYIILMRPERNSTQKIKEKSYF
>XP_002724962 PREDICTED: LOW QUALITY PROTEIN: vomeronasal type-2 receptor 26[Rattus norvegicus].
MFLLMVVFFLLNIPFLLANFKDPRCFWRINLNEVKDEALGMTCSFILGTVQKPMDKDYFNQTLNVLKTTTNHTFALALAFAVDEINSNPDLLPNMSLIIKYNLGHCDGQTPTIPPDLFYPNNHQPFPNYFCNEEIMCLVLLTGPHWQFLQLSYGPFYSIFSDNEQYPYLYQMGPKDSSLALAMVSFILYFKWNWVGLFISDDDQGNQFLSELKKESQTKDICFAFVNMVSISDVSYYHKTEMYYNFVMSSTNVIIIYGETNSIIELSFTMWSSPVKQRIWVTTKQFDFPTSQRDLTHSTFYGTLTFLHHYGEIPGFKNFVQTRYHLRSTDLYLRIPEWKYFNYEASASNCKVLRNYLSNVSLEWLMEQNFDMSFSDYSHNIYNAVYAIAYALHEKNLQEVENQAKNNGKGENTHCLKLNSFLRKTHFTNPLGNRVIMKQREIVHEDYDIFHMWNFSQRLGIKVKIGQFSPYFPQGQQLHLYVDMTELATGSRKMASSVCSADCHPGFRRIWREEMAACCFVCSPCPENEISNETNMDQCVNCPEYQYANTEKNKCIQKGVIFLSYEDPLGMALALIAFCFSAFTAVVLWVFVKYHDTPIVKANNRILSYLLIVSLMFCFLCSFFFIGYPNRATCILQQITFGIVFTVAISTVLAKTITVVLAFKVTDPGRRLRNFLVSGTPNYIIPICSLLQCFLCVIWLAIAPPFVDIDEHSEHGHIIIVCNKGSVTAFYCVLGYLACLALGSFTIAFLAKNLPDTFNEAKLLTFSMLVFCAVWVTFLPVYHSTKGKVMVAVEIFSILASSAGMLGCIFAPKVYIILMRPDRNSIHKIREKSYF
>NP_001098527 vomeronasal 2, receptor 60 precursor [Mus musculus].
MFRIFTFVFLYFPIFMCAFTDNECYVKSNDYFYHEGDVTIGALFPLHILYTGNTLTDQSFPYNFQDYHIQYKFKNYLFVLALVFAIEEINRNPDLLPNITIGYDIYNIPFTEKNILYSAFLWRTGISHPLPNCDCGHKRTSPAVLTGPSWSASAHIGTFLQLYKIPQLTFGPFDSILNDRAQFNSLYQMAPEDTSLPFAIVFLLLHFSWSWVGLILPDDHRGTQILSDLRENMESHGICIAFLKMISGTWNAFSNALWKSMEKIEESSANVIVIYGDIISVQGLMLHITQLLVTWKVWVLNSSWDVDSHSDYFMVESFHGSLIFSYHHEEMVEFMNFVQTVNPYKYPEDNYLPKFWHLFFKCSFSKFDCQLLENCQPNASLDLLPRHLFDPAMSEEGYNIYNAVYAVAYSLHEMNLQQIQTQPYANGEEMAFSPWQLHPFLKNTIMKSHVRGDTVTHGGRNLDAQYDILNFWNFPSGLGLKVKVGTYSLSAQHSLHFSICEQMIQWPIGFTKIPQSVCSESCRPGFRKAAQEGKAVCCFDCIPCANNEISNETDMEQCVQCPESHYANSEKNHCLQKSVSFLAYEEPLGMALTIIALCFTLLTAVVLVVFVKHRDTPIVKANNRTLSYILLLTLFISFLSSLLFIGQPNTTTCILQQTAVGILFTVALSTVLAKAITVVIAFKATVPARMVRWLMVSRAPNFIIPICTLIQLIICGIWLVTSPPFIDLDTHAEHGHIIIVCNMGSTVAFHTVLGYLCSLALGSYTMAFLSRNLPDTFNEAKFLSFSMQIFFCVWITFLPVYHSTKGKVMVAMEVFCILASNIALLGLIFTPKCYIILLRPEKNSYLGVRHKII
>NP_001098526 vomeronasal receptor Vmn2r59 precursor [Mus musculus].
MFWILTFVFLYIPICLCAFTDNECYVINSEFFYHEGDVTIGAFFPLHIYYTGNKVPDKYMPYSFQDYHVQYKFKNYQFVLALLFAIEEINRNPDLLPNTTIGYGIYNIPYTEKNILYRAFIWHTGKINSFPNFDCGHKRKSPAILTGPSWSTSAHIGTFLQLYKIPQVTFGPFDSILNDRGQFNSLYQMAPKDTSLSLAIVLLLLHFHWSWVGLILPDDHRGTQILLDLRENMENHGICIAFLKMISGTWNAYSNEQWKNMEKIEESSANVIVIYGDITSVQGLMRHIAQLLVTWKVWVLNSSWDVDTHSDYFMVESFHGSLVFSHHREEMVEFMNFVQTVNPYKYPEDTYLPKFWHLFFKCSFSEFDCQLLENCQPNASLDLLPRHQFEPVMGEEGYHIYNAVYAVAYSLHEMNLQQIQTQPYPNGEEKELSPWQLHPFLQNTIMRSHARRQIAMHGGGNLDSQYDILNFWNFPSGFGLKVKVGTYSLNAPQGLQLSLCEQMIQWPTGFTKIPRSVCSESCRPGFRKAAKEGKAVCCFDCTPCADNEISNETDMDQCVKCPESHYANSERNHCLQKSVSFLAYEEPLGMALTITAICFSLLTALVLAVFVKNRDTPIVKANNRALSYILLLTLFICLLSSLLFIGQPNTITCILQQTAFGILFTVALSTVLAKAITVVIAFKATVPARMMRWLMISRAPNFIILICTLIQVIICGIWVVTSPPFIDQDTQAEHGHIIIVCNMGSTVAFHTVLGYLCSLALGSYTMAFLSRNLPDTFNEAKFLSFSIQVFFCVWITFLPVYHSTKGKVMVAMEVFSILASSIALLGLIFGPKCYIILLRPEKISCLGIRHKKHSRRNINLNLVKN
>NP_001098061 vomeronasal receptor Vmn2r120 precursor [Mus musculus].
MLIFVSVLLFLNFPVASCEPINPGCSLGMADAIFQDGDVLVDCHFVLLTVSIALQKIFHFLRFHLSFPMFIYRIHPNKYQYVIALNFAIEEINKNIHLLPNISLGYDMYSIVQYQATILEHSIRFLTGLKEAIPNYTCRKESKLIAVVTGTSWEFPSRISTILGLYKYPQLTFGPFDPMLSDHVKFPFIYQMAPEDTSLALGMVSLMVHFSWTWVGLIITENEKGIKFLSDLKREMKKNSVCAAFVQMLSLKYRYNWNDLLSTDPAIMGEMVKVFIVFADIDSTLVVIFKASGQVDPWRVWVTTSQWDIASSVRHFILDSFHGTLIFSQHHPEISAFKDFIQTVNPSKYPDDIFLSHIWKMYLNCPFSRVYCKTLKTCSSNGSLALLPWHRFDMDMSEESYHIYNAVYAVAHSLHEMLQEHADVQPVKSRKRLVFSPCRLHPFLKNIQFNNPSGDKVDLSHTGKLETKYDIFNFWNFPQGLGLKVKVGTFSSFLPRNKQFSLSDGMIEWGTKDKQTPLSVCSTSCAPGLMKSPQEGKASCCFDCHPCLENEISNETDSIQCIKCPDDQYANTEQTHCIPKAVTFLAYEDPLGMALACMALCFSALTALVLGVFVKHHETPIVKANNRTLSYILLISLILCFLCSLPFIGLPNMATCILQQMSFGVVFTIAVSTVLAKTVTVVLAFRSTVPGRRMRWILVSPNLIIPICTLIQMVLCAIWLGASAPFVDINAHNERGHITIMCNKGSATAFYCVLGYLGFLAMGTLTVAFWARNLPDIFNEAKFLTFSMLVFCSVWVTFLPVYHSTKGKVMVAVEVFSILASSAGLLGCIFVPKCYIILIRPKNGSFKGLRGTRVCK
>NP_001098098 vomeronasal receptor Vmn2r17 precursor [Mus musculus].
MKKLCVFTISFLLMTFSLFLCSLTGPSCFWRIQNNEDNDGDLHRDCGFFLFTSEEPIKEDFYHFCIDFRIPARRYEVFLVMFFATDEINRNPYLLPNMSLIFCLIVGMCGDTLGYLEETHSPNNTWNSINYNCEIRPICDIELTGPSWTTSVKLAINSRKPKVFFGPFNSHLSDHDQFPYIYQVATKDTHLSHGMVSLMLHFRWTWIGLVISDDDQSIQFLSDLREAMQRHGICLAFVNMIPENMQIYMTRGKIYDKQIMTSSAKVVIIYGEMNSTLEVSFRRWAYLCARRIWITTSQWDVITNKRDFSFDFFHGTVTFAHHNGEIVIFRNFLQTVNTSKYPLDISQTMQEWNYFNCSISKNSNSKMDHFTFNNTLEWTALQKLNMVLSEEGYNLYNAVYAVAHTYHELILQQVEFQKMAEPKGIFTDCQQVASLLKTRVFTNPVGELVNMKHRENQCADYDIFNIWNFPQGLGLRVKIGSYYPCFPQNQQLHISEDLEWATGGTSVPTSMCSVTCTAGFRKIHQKQTADCCFDCAHCPENEVSNETADMEQCVRCPDDKYANLEQTHCLQRAVSFLAYEDPLGMALGCMALCFSALTLLVFFTFVKYKDTPIVKANNRILSYILLISLVFCFLCSLLFIGHPNQATCILQQTTFGVFFTVAISTVLAKTITVVMAFKLTAPGRRVRGMLVAGAPNLAIPICTLIQIVLCGIWLVTSPPFIGRDTKSEHGKTILICNKGSVIAFHFVLGYLGSLALGSFTVAFLARNLPDRFNEAKFLTFSMLMFCSVWITFLPVYHSTRGKAMVVVEVFSILASSAALLGFIFVPKCYVILVKSDSNFREKYKNKFHY
>d4a685_rat Protein Vom2r6
MKKLCAFTIAFFSLKFCLILCSLTEPNCFWRIKKSEDNDGDLRSDCGFVLFTDEDPIEEDFYNRIINFRIPGRKYEFFLVLFFATDEINKNPNLLSNMSLSFSIIVGLCEDTLGVLEKAYSHKNNNFELINYYCRMKQCCDVELTGPSWTTSLKLSIYSRKPKIFFGSFNPNLSDHDQFPYIYQIAAKDTYLFHGMVSLMFHFGWTWIGLVISDDDQGIQFLSDLREEIQRHEICLAFVNMIPETMQIFKTRLKIYDQQLMTSSAKVVVIYGEMNSTLELSFRRWAYLGAQRIWITTSQWDVTTHKKDFSLDFFHGTVTFAHHHNDIAVFRNFMQTINTSKYPIDISQSMLHWNHFNCSISKNNNKMDCLTFNNSLEWLAQHTFDMALSDEGYNLYNAVYAVAHTYHELIFQQVESQKMEEPKGICADCQQVASLLKTRVFTNPVGELVNMNHKENQCAKYDIFMIWNFPQGLGLKVKIGSYFPCLPQSQQLHISENWEWVTGETVVPSSVCSVTCTAGFRKIHQKQTADCCFDCVQCQENEIANDTDMEQCVRCPDDSYANLEQTQCLQRAVTFLAYEDPLGMALGCMALSFSAITTLVLVTFVKYRDTPIVKANNRILSYILLISLVFCFLCSLLFIGHPNQATCILQQTTFAIFFTVAISTVLAKTITVVTAFKLTTPGRRIRRMMIKGATNLLIPICTLIQLVLCGIWLVTSPPFIDRDTQSEHGKIVIICNKGSDIAFHFVLGYLGSLALGSFTVAFLARNLPDRFNEAKFLTFSMLVFYSVWITFLPVYHSTRGKVMVVVEVFSILASCAGLLGCIFVQKCYILLFRTDLNFLQK
>d3zh81_rat Protein LOC100909608
MKKLCAFTIAIFSLKFCLILCSLTEPNCFWRIKSSEDNDGDLRSDCGFVLFTHEGPIPEDFYNDIINFRIPARKYEFFLVLLFATDEINKNPYLLPNMSLIFNIIFGLCEDTLGVLDKAYLHQNSNSELFNYYCGINQLCDVDLTGPSWTTSLKLSIYSRTPKIFFGSFNPNLSDHDQFPYIYQIAAKDTYLFHGMVSLMFHFGWTWIGLVISDDDQGIQFLSDLREEMQRHAICLAFVNMIPETMQIYKTRVKIYDQQLMTSSAKVVIIYGEVNSTLELSFRRWAYLGAQRIWITTSQWDVITHKKDFSLDFSHGTVTFAHHHNDIAVFRNFMQTINTSMYPVDISQSMLQWNHFNCSISKNKKKMDCFTFKNPLEWLIQHTFDMVLSEEGYNLYNAVYAVAHTYHKLIFQQVESQKMEEPKGLFTDCQQVTSLLKTIEFTNPVGELVDTKHKENQCATYDIFITWNFPQGLGLKVKIGSYFPCLPQSQQLHISEDWEWVTGETLIPPSVCSMTCTAGFRKIHQKETADCCFDCVQCQENEIANDTADMEQCVKCPDDSYANLEQSQCLQRVVTFLAYEDPLGMALGCMALSFSAITILVLVTFVKYKDTPIVKANNRILSYILLISLVFCFLCSLLYIGHPNQATCILQQTTFAIFFTVAISTVLAKTITVVTAFKLTTPERRIKKIMIKGAINLLIPICTLIQLVLCAVWLVISPPFIDRDIQSEHGKVIIICNKGSVIAFHFVLGYLGSLALGSFTVAFLARNLPDRFNEAKFLTFSMLVFYSVWITFLPVYHSTRGKDMVIVEVFSILASSAGLLGCIFFQKCYVLLVRPDLNVLRK
>XP_001070788 PREDICTED: vomeronasal type-2 receptor 26-like isoform 1 [Rattusnorvegicus].
MKTLCAFTIAFFTLNFSLICSLTEPNCFWRIKKNEDDDGDLRGDCGFQLFTFETPIEIFYTHFFNLRIPARKYEFFLVLIFATDEINKNPYLLSNKTLLLAFVADLCESTISVLDEERTKYQNINFKMINYYCGTKQSCDVELIGPSWTTSLKLSIYSRTPKIFFGPFNPNLSDHDQFPYIYQIATKDTYLFRGMLSLMFHFGWTWIGLVISDDDQGIQFLSDLREEMQRHAICLAFVNMIPETMQTYKTRVKIYDQQIMTSSAKVVVIYGEMNSTLELSFRRWAYLGAQRIWITTSQWDVITHKKDFSLDFFHGTVTFAHHHNDIPVFRNFLQTINTSKYPIDISQSMLQWNHFNCSISKSNNKMDCFTFNNPLEWLAQHTFDMVLSEEGYNLYNAVYAVAHTYHELILQQIESPKMEEPKGVFTDCQQEVSLLKTRVFINPVGELVNMNHKENQCAKYDIFINWNFPQGLGLKVKIGSYFSCLPQSQQLHISEDWEWVTGETLVPSSVCSVTCIAGFRKIHQKQTANCCFDCVQCQENEIANDTADMEQCVRCPDDSYANLEQTKCLQRAVTFLAYEDPLGMALGCMALSFSAITILVLVTFVKYRDTPIVKANNRILSYILLISLAFCFLCSLLFIGHPNQATCILQQTTFAIFFTVAISTVLAKTITVVTAFKLTTPGRRIRKMMIKGATNLLIPICTLIQLVLCAIWLVTSPPFIDRDIQSEHGKVIIICNKGSVTAFHFVLGYLGSLALGSFTVAFLARNLPDRFNEAKFLTFSMLVFYSVWITFLPVYHSTKGKVMVVVEVFSILASSAGLLGCIFVQKCYVLLVRPDLNVLRK
>q8bid7_mouse Putative uncharacterized protein D430014M15
MSLMFSWIQFANMDQCVQCPESHYANSEKNHCLQKSVSFLAYEEPLGIALTITALDFSVLTALVLVVFVKHRDTPIVKANNRVLSYILLLTLIICFLSCLLYIGQPNTATCILQQTAFGTLFTVALSTVLAKAIVVVTAFKVTSPSRMVRWLIVSRAPNLIIPICTLIQLIICGIWLATFPPFIDQNAHVEHGHIIIMCNKGSAVAFHCVLGYLCSLALGSYTMAFLSRNLPDTFNEAKCLSFSMQVFFCVWITFLPVYHSTKGKVMVAMEVFSILASSTSFLALIFVPKCYIILLRPDKNSCLDIRNKIHSRRSSHLKFI
>NP_808432 vomeronasal 2, receptor 57 precursor [Mus musculus].
MFWIFIFGVLYIPNFVCAFTGYMCYETIEEYTYHEGDLTIGAFFPLHIYSTRNHVPHELDPYYFQDMYLEYNFMNYQFLLALMFTIQEINRNPHLLPNTTLGFEHHNIKFSEKNILLGPFLWLSGLSNQLVNYNCGQKRNLPAALTGTSWAISAHIGTLLQLYKIPQFTFGHFDSNMNDQSQYKTLFQVAPEDTYLSLALVSLMLYFSWSWVGLIVPNDPRGTQILSDFREVMESNRICLAFVKMIPGTWNSYSDAIWKNMEKIQESSANVIIIYGDTVSLQGLMRHIAQLLVTWKVWVLNSQWDIDYYSDYFMIESFHGSLIFSHHHEEMVEFVNFVQTVNPYTYPEDAYLPKFWVFFFNCSFSEFDCQLLENCQPNASLDLLPRHIFDPAMSEESYNIYNAVYALAHSLHEMTVQQIQTQPYANGEGMAFSPWQILPFLKITLLKNHPSGQTVIDERKNLYSEYDIFNFWNFPTGLGLKMKVGTFSPNSPQGHRLSLSEEMIQWPTQFTKIPQSVCSESCRPGFRKAAQEGKAVCCFDCIPCADNEISNETDMDQCVQCPESHYANSEKNHCLQKSVSFLAYEEPLGIALTITALDFSVLTALVLVVFVKHRDTPIVKANNRVLSYILLLTLIICFLSCLLYIGQPNTATCILQQTAFGTLFTVALSTVLAKAIVVVTAFKVTSPSRMVRWLIVSRAPNLIIPICTLIQLIICGIWLATFPPFIDQNAHVEHGHIIIMCNKGSAVAFHCVLGYLCSLALGSYTMAFLSRNLPDTFNEAKCLSFSMQVFFCVWITFLPVYHSTKGKVMVAMEVFSILASSTSFLALIFVPKCYIILLRPDKNSCLDIRNKIHSRRSSHLKFI
>NP_001098530 vomeronasal 2, receptor 63 precursor [Mus musculus].
MFWIFIFGVLYIPNFVCAFTGDKCYGKIKEYTYQEGDVTIGAFFPLHSYYTHDHVSHEIELYYFQDMYLKYNFMNYQFLLALVFTIEEINRNPHLLPNTTLGFEHHNIKFSEKNILLGPFLWLAGLSNQLVNYNCGQKRNLPAALTGTSWAISAHIGTLLQLYKIPQLTFAYFDSNMNDQSQFKTLYQVAPEDTYLSLALVSLMLHFSWSWVGLIVPNDPRGTQILSEFRDVMESNRICLAFVKMIPGTWNSYSDAIWKNMEKIQESSANVIVICGDIVSLQGLMRHIAQLLVTWKVWVLNSQWDIDYYSDYFMIESFHGSLIFSHHHEEMVEFVNFVQTVNPYTYPEDAYLPKFWVIFFNCSFSEFDCQLLENCQPNASLDLLPRHIFDPTMSEESYNIYNAVHALAHSLHEMTVQQIQTQPYANGDGMAFLPWQILPFLKITLLENHLSSRSVIDERKNLYSEYDIFNFWNFPTGLGLKMKVGTFSPNSPQGQQLSLSEEMIQWPTQFTKIPQSLCSESCRPGFRKAAQEGKAVCCFDCIPCADNEISNETDMDQCVQCPESHYANSEKNHCLQKSVSFLAYEEPLGMALTITALDFSVLTAVVLVVFVKHRDTPIVKANNRVLSYTLLLTLIICFLSCLLYIGQPNTATCILQQTAFGTLFTVALSTVLAKAIVVVTAFKVTSPARMVKWLIVIGAPNLIIPICTLIQLIICGIWLATSPPFIDQNAHVEHGHIIIMCNKGSAVAFHCVLGYLCSLALGSYTMAFLSRNLPDTFNEAKCLSFSMQVFFCVWITFLPVYHSTKGKVMVAMEVLSVLASSITLLVLIFAPKCYIILLRPDKNSCLDIRHKIHSRKVVI
>NP_001098529 vomeronasal 2, receptor 62 precursor [Mus musculus].
MFWIFIFGVLYIPNFVCAFTGDKCYGTIKEYTYYEGDVTIGAFFPLHSYYTHDHVPHEIDPYFFQDMFTQYNFMNYQLLLALVFTIEEINRNPHLLPNTTLGFEHHNIKFSEKNILLGPFLWLAGLSNQLINYNCGQKRNLPAALTGTSWAISAHIGTLLQLYKIPQLTFGYFDSNMNDQSQFKTLYQVAPEDTYLSLALVSLMLHFSWSWVGLIVPNDPRGTQILSEFRDVMESNRICLAFVKMIPGTWNSYSDSIWKNMEKIQESSANVIVIYGDIVSLQGLMRHIAQLLVTWKVWVLNSQWDIDYYSDYFMIESFHGSLIFSHHHEEMVEFVNFVQTVNPYTYPEDDYLPKFWVFFFKCSFSEFDCQLLENCQPNASLDLLPRHIFDPAMSEESYNLYNAVYALAHSLHEMTVQQIQTQPYANGDGMAFLPWQILPFLKITLLKNHPSGQTVIDERKNLYSEYDIFNFWNFPTGLGLKMKVGTFSPNSPQGQQLSLSEEMIQWPTQFTKIPQSVCSESCRPGFRKAAQEGKAVCCFDCIPCADNEISNETDMDQCVQCPESHYANSEKNHCLQKSVSFLAYEEPLGMGLTITALDFSVLTAVVLVVFVKHRDTPIVKANNRVLSYTLLLTLIICFLSCLLYIGQPNTATCILQQTAFGTLFTVALSTVLAKAIVVVTAFKVTSPARMVRWLIVSGAPNSIIPICTLIQLIICGIWLATSPPFIDQNAHVEHGHIIIMCNKGSAVAFHCVLGYLCFLALGSYSMAFLSRNLPDTFNEAKYLSFSMQVFFCVWITFLPVYHSTKGKVMVAMEVFSVLASSIALLALIFAPKCYIILLRPDKNSRLDIRHKIHSRRVVI
>NP_001098531 predicted gene 9268 precursor [Mus musculus].
MFWIFIFGVLYIPNFVCAFTGDKCYGTIKEYTYYEGDVTIGAFFPLHSYYTHDHVPHEIDPYFFQDMFTQYNFMNYQLLLALVFTIEEINRNPHLLPNTTLGFEHHNIKFSEKNILLGGCNQLINYNCGQKRNLPAALTGTSWAISAHIGTLLQLYKIPQVSTQFGYFDSNMNDQSQFKTLYQVAPEDTYLSLALVSLMLHFSWSWVGLIVPNDPRGTQILSEFRDVMESNRICLAFVKMIPGTWNSYSDSIWKNMEKIQESSANVIVIYGDIVSLQGLMRHIAQLLVTWKVWVLNSQWDIDYYSDYFMIESFHGSLIFSHHHEEMVEFVNFVQTVNPYTYPEDDYLPKFWVFFFKCSFSEFDCQLLENCQPNASLDLLLRHIFDPAMSEESYNLYNAVYALAHSLHEMTVQQIQTQPYANGDGMAFLPWQILPFLKITLLKNHPSGQTVIDERKNLYSEYDIFNFWNFPTGLGLKMKVGTFSPNSPQGQQLSLSEEMIQWPTQFTKIPQSVCSESCRPGFRKAAQEGKAVCCFDCIPCADNEISNETDMDQCVQCPESHYANSEKNHCLQKSVSFLAYEEPLGMGLTITALDFSVLTAVVLVVFVKHRDTPIVKANNRVLSYTLLLTLIICFLSCLLYIRQPNTATCILQQTAFGTLFTVALSTVLAKAIVVVTAFKITSPARMVRWLIVSGAPNSIIPICTLIQLIIYGIWLATSPPFIDQNAHVEHGHIIIMCNKGSAVAFHCVLGYLCFLALGSYSMAFLSRNLPDTFNEAKYLSFSMQVFFCVWITFLPVYHSTKGKVMVAMEVFSVLASSIALLALIFAPKCYIILLRPDKNSRLDIRHKIHSRRVVI
>NP_001093010 vomeronasal 2 receptor 589 [Monodelphis domestica].
MFAVEEINRNPNLLPNMTLGFHIYNAYHNDDKILESYLMWLSGQAQTIPNYNCERQAKSVVVIGGANSALTVSMGTLLELYKFPQISYGPFDPLLSDPVQFPSVYQMATSDTSLSLGMVRLMVHFEWTWVGLVTSDDAIGEKFLRDMKEEMVRNYICVAIVQKISISQTMDIDSQQEFLMKIIKSRANVIAIYGDIDSLLSVRFHEKPYFPRKIVWITTSDSDITNKPGAVYFDNFHGALIFSTKTSQMPGFQHFLKTINPLNYPDDIFLEQFWVTTFGCTSNHRKGDGSVCSQNASFDTLSLRYLDKIISFQSYTIYNTVYAVAWALHEMFLVRSEIEPKRHGDNQIIHPWKLHSFLKNIRFNNSAGNQVVLEKKKKSMTNYDILNYVTFPNNTDILVKVGEFIPQAPPGQDFTIQEKAIVWHQWWTKAIPERCSKICGPGFHKKVQKGKPICCFDCVPCPVGQISNHTGKEQCMKCSEDQYPDRDRIYCLPKLVIFLDYEEPMGKTLASIAVCFSLLTVLVLWVFVKHKDTPIVKANNRDLSYTLLISLSLCFLCSLLFIGPPTPTNCLLRQTTFGVMFTVAISSILAKTITVVLAFRATRPGSRSRRWVGSRGPISLVVFCTFIQVMLCAIWLLLSPPFPDADTHSDPEHIILECNEGSLIAFYSVLGYMAFLALGSFTVAFLARNLPDTFNEAKFITFSMLVFCSVWISFLPTYQSTKGKMMVAVEVFSILSSSAGLLGCIFIPKCYVILVQPQKNTKKTLKNNTNF
>NP_001093011 vomeronasal 2 receptor 588 [Monodelphis domestica].
MFAVEEINRNPNLLPNRTLGFHIYNAYHNDDKILESSLMWLSGQAQTIPNYNCERQPKSVVVIGGANSALTVSMGSLLELYKFPQVTYGLFDPVLSDPAQFPSVYQMATSDTSLSLGMVRLMVHFEWTWVGLVTSDDAIGEKFLRDMKEEMVRNYICVAITQKISIGQSMDIDTHRLFLWKIIESRANVVVIYGDIDSLLSVRFPEKLYFFPKILWITTRDSDIFNKPGAVYFDNFHGALMFSTQTSQMPGFQHFLKTINPLNYPDDIFLEQFWVTAFGCTSNHRKGDGGVCKQNASFNTLSLSYLDEIMSYQSYTVYNAVYAVAWALHEMFLVRSEIEPKRHGDNQIIHPWKLHSFLKNVQFNNSAGNQVVLEKKRKSMTNYDILNHVTFPNDTDVLVKVGEFIPQAPPGQDFTIQEKAVVWHRWWTEAVPKRCSQICGPGFYRKAKDGKPNCCFDCVPCPAGQISNHTGNEQCMKCSEDQYPDRDRIYCLRKQVIFLDYEEPMGKTLASIAVCFSLLTVLVLWVFVKHKDTPIVKANNRDLSYTLLISLSLCFLCSLLFIGPPTPTNCLFRQTTFGVMFTVAVSSILAKTITVVLAFRATRPGSRSRRWVGSKAPISLVVFCTFIQVMLCAIWLFLSPPFPDADTHSDPEHIILECNEGSLIAFYSVLGYMASLAFGSFTVAFLARNLPDTFNEAKFITFSMLVFCSVWISFLPTYQSTKGKMMVAVEVFSILSSSAGLLGCIFVPKCYVILVQPEKNTKKSLKNNTTT
>NP_001093008 vomeronasal 2 receptor 590 [Monodelphis domestica].
MFAVEEVNRNPNLLPNRTLGFHIYNAYHNDDKILESSLVWLSGQAQTIPNYNCERQAKSVVVIGGANSALTVSMGSLLELYKFPQISYGPFDPLLSDPVQFPSVYQMATSDTSLSLGMVRLMVHFKWTWVGLVTSDDAIGEKFLRDMKEEMVRNYICVAITQKISIDLTMDMSSHQCFLRKIIESRTNVIVIYGDIDSLLSVKFREEPFFLPKIVWITTRDSDIFNKPGSVYFDNFHGALMFSTQTSQMPGFEHFLKTINPLKYPEDIFLEQFWVTAFGCTSNHRKGDGSVCSQNASLDTLSSRYIDKIMSHQSYSVYNAIYAVAWALHELFLVRSEIEPKRDDDNPITHPWKLHSFLKNIRFNNSAGNQVVLEKKRKSMTNYDILNYVTFPNSTDILVKVGEFIPQAPPGQDFTIQEKAIVWHQWWEKAISERCSKICGPGFHRKAKEGKPTCCFDCVRCPEGQISNHTGNEQCMKCPEDQYPNRERIYCLPKLAIFLDYEEPMGKTLASIAVCFSLLTVLVLWVFVKHKDTPIVKANNRDLSYTLLISLSLCFLCSLLFIGPPTPTNCLLRQTTFGVMFTVAVSSILAKTVTVVLAFRATRPGSRSRRWVGSKAPISLAVFCTFIQVMLCAIWLLLSPPFPDADIHSDPEHIILKCNEGSLIAFYSVLGYMAFLALGSFTVAFLARNLPDTFNEARFITFSMLVFCSVWISFLPTYQSTKGKMMVAVEVFSILASSAGLLGCIFIPKCYVILVQPQKNTKKPLKK
>NP_001093006 vomeronasal 2 receptor 591 [Monodelphis domestica].
MFAVEEINRNPNLLPNRTLGFHIYNAYHNDDKVLESSLMWLSGQAQTIPNYNCERQPKSVVVIGGANSALTVSMGSLLELYKFPQISYGLFDPVLSDPAQFPSVYQMATSDTSLSLGMVRLMVHFKWTWVGLVTSDDTIGEKFLKDLKEEMVRNYICVAITQKISIDLTMDMSSHQYFLRKIIESRANVVVIYGDMDSLLSVRFHEKLYFFPKILWITTRDSDIFNKPGSVYFDNFHGALMFSTQTSQMPGFEHFLKTINPLKYPEDIFLEKFWVTAFGCTSNHRKGDRSVCSQNASLDTLSSRYIDKIMSHQSYSVYNAIYAVAWALHEMFLVRSEIEPKRDGDNPITHPWKLHSFLKNIRFNNSAGNQVVLEKKRKSMTNYDILNHVTFPNDTDVLVKVGEFIPQAPPGQDFTFQEKAVVWHRWWTEAVPKRCSQICQPGFYRKAKDGKPNCCFDCASCPEGQISNHTGNEQCMTCPEDQYPNRDRIYCLPKLAIFLDYEEPMGKTLASIAVCFSLLTVLVLWVFVKHKDTPIVKANNRDLSYTLLISLSLCFLCSLLFIGPPTPTNCLLRQTTFGVMFTVAISSILAKTITVVLAFRATRPGSRSRRWVGSRAPISLVVFCTFIQVMLCAIWLLLSPPFPDADTHSDPEHIILECNEGSLIAFYFVLGYIALLALGSFTVAFLARNLPDTFNEAKFITFSMLVFCSVWISFLPTYQSTKGKMMVAVEVFSILSSSAGLLGCIFIPKCYVILVQPEKNTKKTLKNNAIS
>XP_003086821 PREDICTED: vomeronasal type-2 receptor 26 isoform 3 [Mus musculus].
MKKLCDFTPSFLLLKFSLILCSLTEPSCFWRIQNNEDNNGDLRGDCGFVLLTQEGPIDEKFYNYVINFRIPARRYEYFLVMFFATDEINKNPYLLPNMSFVFSLIAGMYEDTLGFIDKRHSPQKYASNFLNYNCGLRKRCDVVLTGPSQTISVKLAINYRRPKVFFGPFNPNLSDHDQFPYVYQVATKDTYLSHGMVSLMLQFRWNWIGLVISDDDQGIQFLSDLREEMQRHGICLAFVNMIPETMQIYMTRAKTYDEQIMESTAKVVVIYGEMNSTLEISFRRWQDLGAQRIWITTSQWDVIINKKDFSLDFFHGTVIFVHHNDRIAKFRNFMQTINTNKYPVDISHTILKWNYFNCSISKNSISKMDHFTFNNTLEWLAKHKFDMVLSEEGYNLYNAVYAVAHTYHELILQHVESPEMAEPRGLFFDCQKVASLLKTMVFTNPLGELVNMKHRENQCAEYDIYKIWNFPQGLGLKVKLGSYFPCFPHSQHIHMSEDFEWATGGISVDMEKCVSCPDDKYANIEKTHCLPRAVSFLAYEDPLGMALGCMALSFSAITILVLVTFVKYKDTPIVKANNRILSYILLIALVFCFLCSLLFIGHPNQVSCILQQTTFGVFFTVAISTVLAKTITVVMAFKLTTPGRRMRGVMMTGAPKLVIPICTLIQLILCGIWLVTSPPFIERDIKSEHGKIVILCNKGSVIAFHVVLGYLGSLALGSFTMAFLARNLPDRFNEAKFLTFSMLVFCSVWITFLPVYHSTRGTVMVVVEVFSILASSAGLLGCIFVPKCCVILVRPDSNFIQKYKDKLLY
>XP_001472426 PREDICTED: vomeronasal type-2 receptor 26 isoform 1 [Mus musculus].
MKKLCDFTPSFLLLKFSLILCSLTEPSCFWRIQNNEDNNGDLRGDCGFVLLTQEGPIDEKFYNYVINFRIPARRYEYFLVMFFATDEINKNPYLLPNMSFVFSLIAGMCEDTLGFIDKRHSPQKYASNFLNYNCGLRKRCDVVLTGPSQTISVKLAINYRRPKVFFGPFNPNLSDHDQFPYVYQVATKDTYLSHGMVSLMLQFRWNWIGLVISDDDQGIQFLSDLREEMQRHGICLAFVNMIPETMQIYMTRAKTYDEQIMESTAKVVVIYGEMNSTLEISFRRWQDLGAQRIWITTSQWDVIINKKDFSLDFFHGTVIFVHHNDRIAKFRNFMQTINTNKYPVDISHTILKWNYFNCSISKNSISKMDHFTFNNTLEWLAKHKFDMVLSEEGYNLYNAVYAVAHTYHELILQHVESPEMAEPRGLFFDCQKVASLLKTMVFTNPLGELVNMKHRENQCAEYDIYKIWNFPQGLGLKVKLGSYFPCFPHSQHIHMSEDFEWATGGISVPSSMCSVTCTAGFRKIHQKETADCCFDCAQCPENEVSNETADMEKCVSCPDDKYANIEKTHCLPRAVSFLAYEDPLGMALGCMALSFSAITILVLVTFVKYKDTPIVKANNRILSYILLIALVFCFLCSLLFIGHPNQVSCILQQTTFGVFFTVAISTVLAKTITVVMAFKLTTPGRRMRGVMMTGAPKLVIPICTLIQLILCGIWLVTSPPFIERDIKSEHGKIVILCNKGSVIAFHVVLGYLGSLALGSFTMAFLARNLPDRFNEAKFLTFSMLVFCSVWITFLPVYHSTRGTVMVVVEVFSILASSAGLLGCIFVPKCCVILVRPDSNFIQKYKDKLLY
>v2r26_mouse Vomeronasal type-2 receptor 26
MKLLTAFSPLVVLILFQEQISCYYLTKYASSGYYQDADFVIGGLFSLRVTDGDTFISRSGVEDTSHIAEYVFADLIKYYQHILAMVFAIEKINKDPNILFNKSLGFFLFNVNFIEMKAAEGSMALLSGESPPIPNYSCRPEKTDKLVAVIGGISTSISIQISRVLSLYNVPQISYAPFDQILGTRVQLQSPYQFSMHTAALYQGIVQLLLYFTWIWVGLVVPDDMRGELYLRDITKEMISHGICFAFAEKVTEYSSMDTVNWKHFMERLTLTPVIITVGDTHSLLRIVYFVIFYNLSGNVWITTSDWYITTLPFEQNLIYTHFGGGLSFSFHMDEILGFKDFLRSVQPRKYPHDIFIRHVWSSLFGCPHYYQHRLWDLSQCEPNGSLSTRPLHAWDMNTSPYSYKVYAAVYAIAQALHEELSLRVEGDSSNKCLLQAPLPWKLHPFLQKGQLGRSTNEENTVNKEVSAIKLDIFNYQSLQSGTEAHVKVGEFVFDSHSVQHLSLNDKIITWGKHRSQTPLSVCSQSCPFGFSKTAVEGKPFCCFDCVPCPDGEIANKTDMDQCIKCPEDQYPNKQRNQCLPKIMVFLAHEDPLGTVLVSLAISLSAFSAMILGLFICYRETPIVRANNRNLSYLLLISLKLCFSCSLMFIGQPRTVTCVLRQIIFGIVFSIVISAILAKTFIVVMAFKAIKPGSILKMGMVTRLSNAIVCCGSIIQVCICAVWLGTYPPFPDVDMHSEFGQIILWCNEGSTLAFYCVLGYLGFLASLSLLIAFLARRLPDSFNEAKTITFSMLVFCSVWISFVPAYLSSKGKTMVAVEILSILASSAGLLGCIFLPKCYVILLKSGGHSRKKFFK
>NP_001098102 vomeronasal receptor Vmn2r19 precursor [Mus musculus].
MRLLIAFSLWIILIVFQEQMSCFSLSIPASPGYYQDGDFVIGGLFSLRVMIRRFISKFSFKDAFYLSEFLYAHLTKHYQHILAMVFATEKINKDPNILFNMSLGFYLFNVDYLEMKAMESSMALISGESPPIPNYSCRPEKTDKLVAVIGGISTGISTQISRVLSLYNIPQISYAPFDQSLGTRVQLQSPYQFPVYTTALYQGIIQLLLYFTWVWVALVVPDDMRGEFFLRDITEEIKNQGICVAFAEKVPEFPAKDTVNRKRFMERFSLTRVIIAFGDTYSLLSFVDMIIHYGTFHNVWITTSDWDFTTFPFHQHKSHIISVRGLSFSVRMDQVPGFKDFLRDVQPRKYPHDIFIQDVWSILFECPYLYWQKVREPSKCEPNGSLSTRPLHVWDMNTSPYSSKVHAAVYAIAQALHEELSLRMAGDSLDKSVLRAPLPWKLHPFLQKGRFGRSTNEENVGNKEVSATKFDILNYHSLPSSTKSQVKVGEFVFESHTVQLFSLDEKLITWGKYDKEIPFSVCSQSCPLGYRKTPVEGKPFCCFDCLPCADGEVANETDMDQCIKCPEDQYPNKQKNYCLPKITTYLSHGDTLGAVLGSVAISLSIFSAMILGLFIHYRDTPIVRANNRNLSYLLLVSLMLCFFCSLIFIGQTRTVTCVLRQMIFGVVFSVTISAILAKTFIVVVAFNAIKPGSRLQMWMVIRLSYAIVCCGSIIQVCICAVWLGTYPPFPDVDMHSEFGQIILWCNEGSTFAFYFVLGYLSFLSSLSLLIAFLARRLPDSFNEAKTITFSMLVFCSVWISFVPTYLSSKGKTMVAVEIVSILVSSSILLLCIFLPKCYVILLRSGGHSRKKFFK
>NP_001098108 vomeronasal 2, receptor 23 precursor [Mus musculus].
MKLLIAFSLLIVLIIFQEQISCFSLNIPASPGYYQDGDFVIGGLFSLRVTAGDTRSRFGFTDTIHIPEYVYGDLTKHYQHMLAMVFAIEKINKDPNILFNMTLGFSLFNVDFIEMKAVESSVSLLSGESPPIPNYSCRPEKTDKLVAVIGGISTGISTQISQILSLYNVPQISYAPFDHSLGTRVQLQSPYQFPVHTTALYQGIIQLLLYFTWVWVGLVVPDDMRGELFLRDITEEMTNHGLCVAFAEKVPEFPAKDTVNRELFMERFTLTHVIVAFGDTYSLLRFVYNIFCNTPFGNIWITTSDWDITTLSFQQNLGYTYFGGGLSFFVHMDEILGFKDFLRDVQPRKYPHDIFIQDVWSILFECPYFEQHGIRELSQCEQNGSLSTRPLHVWDMNTSPMSYKVHAAVYAIAQALHEELSLRVEGGSLHKAPLPWKLHPFLQKGQLRRNTNEASMNKEVWTTELDIFNYQSLQSGTKAQVKVGEFVFGSHSVQHLSLNDKLITWGEHHSQTPLSVCSQSCPFGYRKTPIEGKPFCCYDCIPCPDGEIANETDMDQCIKCPEDQYPNKQRNQCLPKIMAFLSHEDTLGALLVCTAISLSAFAAMILGLFIHYRDTPIVRANNRNLSYLLLVSLMLCFFCSLIFIGQPGTVTCVLRQMIFGVVFSIAVSAILAKTFIVVVAFKSIKPRSTLQMWIVTRLSITIVCCGSIIQVCICAVWLGTYPPFPDVDMHSEFGHIILCCNEGSTLAFYCVLGYLGFLASLSLLIAFLVRRLPDSFNEAKTITFSMLVFCSVWISFIPTYLSSTGKTMVAVEIFCILASSAGLLGCMFLPKCYVILLRSGDHSRKKVFK
>NP_001098111 vomeronasal receptor Vmn2r25 precursor [Mus musculus].
MKLLIAFSPLVVLILFQEHISCYYLTKYASSGYYQDADFVIGGLFSLRVTDGNTFISRSGIEDTSHIPEYVFADLIKHYQHILAMVFAIEKINKDPNILFNKSLGFFLFNVNFIEMKAVEGSMALLSGESPPIPNYSCRPEKTDKLVAVIGGISTSISIQISRVLSLYKVPQISYAPFDQILGTRVQLQSPYQFSMHTAALYQGIVQLMLYFTWIWVGLVVPDDMRGELYLRDITEEMISHGICVAFAEKVTEYSSKNTVNWKRFMERFTLTPVIITFGDTHSLLRIVYFVIFYNLLGNVWITTSDWYITTLPFEQNLIYTHFGGGLSFSFHMDEILGFKDFLRSVQPRKYPHDIFIRHVWSSLFGCPHYYQHRLWDLSQCEPNGSLSTRPLHAWDMNTSPMSYKVHAAVYAIAQALHEELSLRVEGDSFDKVILQAPHPWKLHPFLQKGQVGRSTNEEYSVNKEVSAIKLDIFNYQSLQSGTEAHVKVGEFVFESHSVQHLSLNDKIITWGEHHNQTPLSVCSQSCPLGFSKTAVEGKPFCCFDCVPCPDGEIANKTDMHQCIKCPEDQYPNKQRNQCLPKIMVFLAHEDPLGTVLVSLAISLSAFSAMILGLFICYRETPIVRANNRNLSYLLLISLKLCFFCSLIFIGQPRTVTCVLRQIIFGIVFSIVISAILAKTFIVVVAFKAIKPGSILKMGMVTRLSNAIVCCGSIIQVCICAVWLGTYPPFPDVDMQSEFGQVILWCNEGSTLAFYCVLGYLGFLASLSLLIAFLARRLPDSFNEAKTITFSMLGFCSVWISFIPTYLSSKGKTMVAVEILSILASSAGLLGCIFLPKCYVILLKSGGHSRKKFFK
>NP_001098109 vomeronasal receptor Vmn2r24 precursor [Mus musculus].
MKLLIAFSPLIVLIFFQEQISCFYLAKSASSGYYQDGDFVIGGLFSLRMTLGGHLKPKILFKDKTDTLDVVHVDLTRHYQHILAIVFAIENINKDPHILFNMSLGFYLFNVNFIETKAMESSMGLLSGESPPIPNYTCRPEKTDKLVAVIGGISTSISTQISRVLSLYNIPQISYAPFDQSLGTSVQLQSPYQFPVHNVALYQGIIQLLLYFTWVWVGLVVPDDMRGELFLRDITEEMTNHGLCVAFAEKVTEFSATKSVNLKHFMERVTLTGVIVAFGDTHDFLISVYLSIYYAPFGNIWITTSDWYITLPIEQNRVYRHFGGGLLFSFHMDEILGFKDFLRSVQPRKYPHDIFIQDVWSILFECPYFDKDGVRELSQCEPNGSLSTRPLHAWDMNTSPSSYKVHAAVYAIAQALHEELSLRVEGDSLDKSVLRPPLPWKLHPFLQNSQLGRSSNEKNVVNKEVSATKLDIFNYQSLQSGTKAQVKVGEFVFESHSVQHLSLNDKLITWGEHHNQSPLSACSQSCPLGFRKTSVEGKPFCCFDCAPCPDGEIANETDMDQCIKCPEDQYPNKQRNQCLPKIMVFLSHEDTLGAVLVSLAISLSAFSAMILGLFVCYRDTSIVRANNRNLSYLLLISLMFCFFCSLIFIGQPSTVTCVLRQMIFGVVFSVAVSAILAKTFIVVVAFKAIKPGSRLQMWMVMRLSNVIVCCGSIIQVCICAVWLGTYPPFPDVDMHSEFGHIILCCNEGSTLAFYCVLGYLGFLASLSLLIAFLVRRLPDSFNEAKTITFSMLVFCSVWISFIPTYLSSTGKTMVAVEIFSILASSAGLLGCMFLPKCYVILLRSADLSRKKFFK
>NP_001098105 vomeronasal receptor Vmn2r21 precursor [Mus musculus].
MKLLIAFSLWIVLIVLQEQISCYLLSISASPGYYQDGDFVIGGLLSLKVSGRHNKNKFTSGNEYNLPEYVYIDFTKHYQHILAMVFAIEKINKDPNILFNMSLGFHVFNVDFTEMKAMKSSMVLLSGESPPVPNYSCRPEKTDKLVAVIGGISTGISTQISRVLSLYNVPQISYAPFDQSLGTIVQLQSPYQFPVHTAALYQGIIQLLLYFTWVWVGLVVPDDIRGELFLRDITEEMMNHGLCVAFAEKIQGILAEDKVNTKLFNEKFTLTRVIIAFGDTYSLLALAVHTTFYTTFRNVWITTSDWDITFYFQQPKSYEYFGGGLSFTDRMDQILGFKDFLRNVQPRKYPQDIFIQDVWMVLFECPYLIDHEARQLSQCEPNGSLSTRPLHVWDMNTSPCSSKVHAAVYAIAQALHEELSLRVEGGSLDKSVLRAPLPWKLHPFLQKGQLGRSSNKENIVNKEILATEFDIFNYQSLQSGTKAQVKVGEFVFESHRVQHFSINEKLITWGKYGKGIPLSVCSQSCPLGFRKTPVEGKSFCCFDCLPCPEGEVANDTDMDQCIKCPEDQYPNKQKNNCLPKIKIFLSHEDTLGAVLVSLAISLSAFSAMILGLFIHYRDTPIVRANNRNLSYVLLVSLMLCFFCSLIFIGQPSTVTCVLRQMIFGVVFSVAVSAILAKTFIVVVAFTAIKPGSTLQMWMVTRLSNAIVCCGSIIQVCICAVWLGTYPPFPDADMHSEFGQIILWCNEGSTLAFYCVLGYLGFLSSLSLLIAFLARRLPESFNEAKTITFSMLVFCTVWITFVPTYLSSKGKTMVAVEILSILASSSILLLCIFLPKCYVILLRSGGHSRKKFFK
>NP_001098107 vomeronasal receptor Vmn2r22 precursor [Mus musculus].
MKLLIAFSLWIVLIVLQEQISCYFLSISASPGYYQDGDFVIGGFFSLKLSGRHSKNKFTSGNEYNIPEYVYIDFTKHYQHILAMVFAIEKINKDPNILFNMSLGFHVFNADFTEMKAMKSSMVLLSGESPPIPNYSCRPEKTDKLVAVIGGISTGISTQISRVLSLYNVPQISYAPFDQSLGTSVQLQSPYQFTVHTAALYQGIIQLLLYFTWVWVGLVVPDDIRGELFLRDITEEMMNHGLCVAFAEKVPEILGENTVNRKRFMERFSLTRVIIAFGDTYSLLALPVHTTFYTTFHNVWITTSDWDITFYFQQPISYKYFGGGLSFSDRMDQILGFKDFLKNIQPRKYPQDIFIQDVWIILFECPYLIDHEARQLSQCEPNGSLSTRPLHVWDMNTSPYSSKVHAAVYAIAQALHEELSLRVEGGSLDRSALRAPLPWKLHPFLQKGQLGRSSNKENIVNKEILATEFDIFNYQSLQSGTKAQVKVGEFVFESHRVQHFSINEKLITWGKYGKGIPLSVCSQSCPLGFRKTPVEGKSFCCFDCLPCPEGEVANDTDMDQCIKCPEDQYPNKQKNNCLPKIKIFLSHEDTLGAVLVSLAISLSAFSAMILGLFIHYRDTPIVRANNRNLSYVLLVSLMLCFFCSLIFIGQPSTVTCVLRQMIFGVVFSVAVSAILAKTFIVVVAFTAIKPGSTLQMWMVTRLSNAIVCCGSIIQVCICAVWLGTYPPFPDADMHSEFGQIILWCNEGSTLAFYCVLGYLGFLSSLSLLIAFLARRLPESFNEAKTITFSMLVFCTVWITFVPTYLSSKGKTMVAVEILSILASSSILLLCIFLPKCYVILLRSGGHSRKKFFK
>NP_001098104 vomeronasal receptor Vmn2r20 precursor [Mus musculus].
MKLLIAFSLWIVLIVLQEQISCYLLSISASPGYYQDGDFVIGGLLSLKVSGRHNKNKFTSGNEYNLPEYVYIDFTKHYQHILAMVFAIEKINKDPNILFNMSLGFHVFNVDFTEMKAMKSSMVLLSGESPPVPNYSCRPEKTDKLVAVIGGISTGISTQISRVLSLYNVPQISYAPFDQSLGTIVQLQSPYQFPVHTAALYQGIIQLLLYFTWVWVGLVVPDDIRGELFLRDITEEMMNHGLCVAFAEKIQGILAEDKVNTKLFNEKFTLTRVIIAFGDTYSLLALAVHTTFYTTFRNVWITTSDWDITFYFQQPKSYEYFGGGLSFTDRMDQILGFKDFLRNVQPRKYPQDIFIQDVWMVLFECPYLIDHEARQLSQCEPNGSLSTRPLHVWDMNTSPCSSKVHAAVYAIAQALHEELSLRVEGGSLDKSVLRAPLPWKLHPFLQKGQLGRSSNKENIVNKEILATEFDIFNYQSLQSGTKAQVKVGEFVFESHSVQHFSLNEKLITWGKYGKEIPLSVCSQSCPLGFRKTPVEGKSFCCFDCLPCPEGEIANETDMDQCIKCPEDQYPNKQKNNCLPKIKIFLSHEDTLGAVLVSLAISLSAFSAMILGLFIHYRDTPIVRANNRNLSYVLLVSLMLCFFCSLIFIGQPSTVTCVLRQMIFGVVFSVAVSAILAKTFIVVVAFTAIKPGSTLQMWMVTRLSNAIVCCGSIIQVCICAVWLGTSPPFPDVDMHSEFGQIILWCNEGSTLAFYCVLGYLGFLSSLSLLIAFLARRLPESFNEAKTITFSMLVFCTVWITFVPTYLSSKGKTMVAVEILSILASSSILLLCIFLPKCYVILLRSGGHSRKKFFK
>d3zsu0_rat Protein Vom2r48
MKLLIVFSLLIVLIVFQVQISYVSLNNPASPGYYQDGDFVIGGLFSLRMTTGDTRSKLFDFKDAIYLPEYVYGYLTKHYQHMLAMIFAIEKINKDPNILFNMSLGFYLFNVDFIEKKAIESSMALLSGESPPVPNYSCRPEKTDKLVAVIGGISTGISTQISRVLSLYNIPQISYAPFDHSLGTRVQLQSPYQFPMHTTALYHGIIQLLLYFTWVWVGMVVTDDMRGELFLRDITEEMNNHGLCVAFVEKIPEFSAQDRVTKKAFMERYTSTRVIVGFGDTYSLLRFVSSIIFHTNFGNVWITTSYWDFTILPFYQFISRALFSVGRLSFSVRMDQILGFKDFLRSVQPRKYPHDIFLQDVWSILFKCPYSYQHGVRILTQCEQNGTLSTRPLHVWDMNTLPPSYKVHAAVYAIAQALHEELSLGMEGDSFTKCVPQTHLPWKLHPFLQKGKLWRRTNQENIINKEVLATVFDIFNSQSLQKGNEVQVQVGEFVFESHSVQHFSLNEKLITWPRNQKEIPLSLCSQSCPLGFRKTPVEGKPSCCFDCLPCPDGEIANETDMDQCIKCPEDQYPNKQRNQCLPKITAFLSCEDPLGAVLVSVAISLSAFSAMILGLFIHYRDTPIVRANNRNLSYLLLVSLMLCFFCSLIFICQPTTVTCILRQMIFGVVFSITISAILAKTFIVVVAFKVIKPGSTLQTWMVTRVSNAIVCCGSSIQVCICAVWLGTYPPFPDVDMQSEFGQIILWCNEGSTLAFYCVLGYLGFLASLSLLIAFLARRLPDTFNEAKTITFSMLVFCSVWISFVPTYLSSKGKTMVAVEILSILASSSTLLGCIFLPKCYVILMRSGGHSRKKIFK
>NP_001092977 vomeronasal 2 receptor, 50 precursor [Rattus norvegicus].
MKLLIVLIAFSLLIVLIVFQEQISCFSLTKPASPGYYQDGDFVIGGIFSLRVTAGDTRSRFGFKDTIYIPEYVYVDLTKHYQHILAMVFAIEKINKDTNILFNMSLGFYLFNVDFIDMKAVESSMALLSGQTPPVPNYSCRPEKTDKLVAVIGGISTGISTRISQVLSLYNVPQISYAPFDQSLGTGVQLQSPYQFPVYTTALYQGIIQLLLYFTWVWVGLVVPDDVRGELFLRDITEEMNNHGLCVAFAEKVPEFPAKDTVDRELFMERFTLTHVIVAFGDTYSLLRFVYNIFCNTPFGNVWITTSDWDITTLPFQQNLGYTYFGGGLSFSVHMDEILGFKDFLRRVQPRKYPQDIFIQDVWSNLFECPYLDKDWIRELSQCEQNGNLSTRPLHLWDMNTSPSSYKIHAAVYAIAQALHEELSLIVEGDLLNKGVPRAPLPWKLHPFLQNGQLGRSTNEETVVNKEVSATKLDIFNYQSLQSSTKAQVKVGEFVFESHSVQHFSLNDELITWGEHHSQTPFAVCSQSCMLGFRKTPVEGKPFCCFDCLPCPDGEIANETDMDQCIKCPEDQYPNKQRNQCLPKITAFLSHEDTLGAVFISLAISFSAFSAMILGLFICYRDTPIVRANNRNLSYLLLVSLMLCFFCSLIFIGQPRTVTCVLRQTIFGVVFSIAISAILAKTFIVVVAFKAIKPGSTLQTWMVTRVSNAIVCCGSSIQVCICAVWLGTYPPFPDVDMQSEFGQIILWCNEGSTLAFYCVLGYLGFLASLSLLIAFLARRLPDTFNEAKTITFSMLVFCSVWISFVPAYLSSKGKNVVAVEILAILASSAGLLGCIFLPKCFVILLRSDDLPRKKFFK
>d3zha4_rat Protein Vom2r51
MKLLIAFSLLIVLIVFQEQISWFSLSIPASPGYYQDGDFVIGGLFSLRVTAGDTKSKFGFKDTISMPDIVYADFTKHYQHMLAMVFAIENINKDPNILFNMSLGFYLFNVDFIEMKAVESSMALLSGETPPVPNYSCRPEKTDKLVAVIGGISTGISTQISRVLSLYNVPQISYAPFDQSLGTEVQLQSPYQFPVHTTALYQGIIQLLLYFTWIWVGLVVPDDVRGELFLRDITEEMNNHGLCVAFAEKVPEFPARDTINRKLFMERFILTRVIVAFGDTYSLLRFVYNIYCNTPFGNIWITTSDWDITTLPFQQNLGYTYFGGGLSFSVHTDEILEFKDFLRSVQPRKYPQDIFIQDVWSNLFECPYLDKDWIRELSQCEQNGNLSTRPLYLWDMNTSPSSYKVHFAVYAIAEALHEELSLTVEGDSLRKGGPRALLPWKLHPFLQKCQLGRSSNEQNVMNNEVSATKLDIFNYQSLQSGTKAQVKVGKFVYESHSVQHFSLNDKIIMWGEHHNHTPFSVCSQSCPLGFRKSPIEGKPFCCFDCLPCPDGEIANETDMDQCIKCPEDQYPNKQRNWCHPKITAFLSHEDTLGAVLVSVAISLSVFSAMILGLFICYRDTPIVRANNRNLSYLLLVSLMLCFFCSLIFIGQPRTVTCVLRQTIFGVVFSIAISAILAKTFIVVVAFKAIKPGSTLQTWMVTRVSNAIVCCGSIIQVCICAVWLGTYPPFPDVDMHSEFGQIILWCNEGSTLAFYCVLGYLGFLASLSLLIAFLARRLPDTFNEAKTITFSMLVFCSVWISFVPAYLSSKGKTMVAVEILTILASSAGLLGCIFLPKCFVILLKSGGLPRKKFSI
>NP_001092973 vomeronasal 2 receptor, 52 precursor [Rattus norvegicus].
MKLFIAFSLLIVPIVFQKQICLALSIPASPGYYQDGDFVIGGLFSLRVTSGDTKSKFGFKDTIYIPDIIYANQDYMASLEPNSPTKINMDYPNTPEKQDLVSKSYLIMMLEDFKKDVENSLREQVEAYREESQKCLKEFQENTIKQLKELKMEIEAIKKEHMETTLDIENQKKRQGAISYAPFDQSLGTGVQLQSPYQFPVHTTALYQGIIQLLLYFSWVWVGLVVPDDVRGELFLRDITEEMNNHGLCVAFAEKVPEFPAKDTVNRGLFIERFTLTRVIVAFGDTYSLLRFAYNIFCNTPFGNVWITTSDWDITTLSFRQNLSYTYFGGELSFSVHTDEILGFKDFLRSVQPRKYPQDIFIQDVWSILFECPYTYLYGIRELSQCEQNGNLSTRLLYVWDMNTSPSSYKIHDAVYAIAQALHEELSFKLEENSLNKDVSKAPHLWKLHPFLQNGQLGRSTNEEAVMNKEVSATKLDIFNYQSLQSGTKAQVKVGEFVFESYSVQNFSLNDKLITWGEHHNQTPFSVCSQSCPLGFRKTPVEGKPFCCFDCLLCPDGEIANETDMDQCIKCPEDQYPNTQRNQCLPKITDFLSHEDTLGAVLVFVALSFSAFSAMILRLFICYRDTPIVRANNRNLSYLLLVSLMLCFFCSLIFIGQPKTVTCVLRQVIFGVVFSVAVSTILAKTFIVVVAFKAIKPGSALKMSMVIRLSNTIVFCGSIIQVCICAVWLGTYPPFPDVDMHSEFGQIILWCNEGSTFAFYCVLGYLGFLASLSLLIAFLARRLPDSFNEAKTITFSMLVFFSVWISFVPTYLSSKGKTMVAVEILSILASSAGLLGCIFLPKCYVILMKSGDHSRKKFFK
>NP_001093029 vomeronasal 2 receptor 544 [Monodelphis domestica].
MFAIEEINRDSKLLPNISLGYHLYNTYHSDEKTLESSLQWLFGGHLIPNYSCREQDKSVAIIGGATSALSVQMATLFNLYKCPQISYGPFDSILYDKIQFPFLYQMSPKDSSLHQGIVHLMVYFKWNWIGLVASDNMRGEEFLWKMRGEMIKNGVCVSFIEKIPVSERRHMESHENFMPRIMTSSTKVIVIHGDTDSLMILRYSQVPFFMTRKLWIATSHWDITMRPLYSEGYTFHGALTFSYLTNEIPGFKTFLKTVTPLKYPDDILLRGFWLSVFKCSDQLENQEQDICSPNASLETLPLCSFDMTMSGLSYTIYNNIYAVAWALHEIFLGMSEKRSIEDKEYLAFHSWQLHSFLKNTQFNNSAGDQVFVDEERSSEAQYAIMNYLFFPNDTETLVKVGQFIPKAPFGQDFTIHEDAIVWGWWDLEVPCAVCSESCNPGFRKTPLEGEAACCFSCSPCLEGEISSHKDAEFCTKCPEDEYPNKHKDRCLPKVVTFLNGKETLGMTLGLVAVSFSLLTALVLGVFVKFQDTPIVKANNRTLSYTLLISLIFCFLCSLLFIGHPTTATCLLQQTVFAIVFTVAVSSILAKTLIVVLAFRVIRPGSRIQMFIQPRVSNYIVFICSGIQVTFCGIWLGTSPPFPEADTHSEYGHIIIRCNEGSAFAFYCVLGYMALLALGSFTVAFLARNLPDTFNEAKFITFSMLVFCSVWVSFLPTYQSSKGKAMVVVEIFSILASSAGLLGCIFIPKCYIILLKPDRNTQEQIKNK
>NP_001093030 vomeronasal 2 receptor 550 precursor [Monodelphis domestica].
MIGIFLSLFSVEVNSVTGAELFQSLPKSACKPYQWLHKNYQQALALLFAVEEINRDPHLLPNISLGFHLYNTYHSDERTLESSLRWLSGEDKLIPNYSCRKQDKSVAVIGGVTSALSIQMGTLLDLYKFPQISYGPFDSILSDKIQFPSLYQMAPKDSSLHQGLVHLMVYFKWNWIGLVATDDIRGEKFLWEIRKEMLKNDVCVSFTEKIPVSERGHMKSHEDFMTRILESPSEVIVIHGDADSLMILRYSQIPLFLIKKLWIGTSHWDITMRPVYRQGHNFHGALIFSYLISEVPGFKTFLRTVKPSKYPDDILLRGFWLSVFRCSDQLENEEQGICSPNASLETLPLCSFDMTMSGLSYTIYNTVYAVAWALHEIFLRKSEKNSMRDEGYLVFHSWQLHSFLKNTQFNNSAGDHMFVDEKRSSEARYAIMNYIFFPNETDALVKVGQFVPTAPLGEDFTICEDVIVWGWWKSQVPRGVCSESCGPGLRKISLEGQVTCCYDCSPCPEGEISSQLNADQCKKCPEDKYPNEQRDRCLSKAVTFLTVKEPLGMTLTCMAVSFSLLTALVLGVFVKFQDTPIVKANNRTLSYTLLISLIFCFLCSLLFIGHPTTATCLLRQTVFAVVFTVAVSSILAKTIIVVVAFRGIRPGSRIRMFMHPRMSVYVVLICSGLQVTLCGIWLGTSPPFPEADTHSEYAHIIIRCNEGSVFAFYSVLGYIAFLALGSFTVAFLARNLPDAFNEAKFITFSMLVFCSVWVSFLPTYQSTKGKAMVAVEIFSILASSAGLLACIFIPKCYVILLKPDRNTQRQIKNK
>NP_001093033 vomeronasal 2 receptor 553 [Monodelphis domestica].
MFYSMILHRWLHKNYQQALTLAFAIEEINKDSNLLPNISLGFHLYNTYHSDERTLESSLRWLSGQDQPIPNYSCRKQDKSVAVIGGATSALSLQMGALLNLYKFPQISYGPFDSILSDKVQFPSLYQMAPKDSSLHQGVVQLMVYFEWNWIGLIVTDDMRGEDFLWEIRREMVKNGVCMSFTEKIPVSERRHMESQETFMPRILSSSTVVIVIHGDTDSLMILRYSQVPFFPIQKVWIATSHWDITMRHLYVEGFAFHGALTFSYLTSEIPGFKTFLKTVTPSKYPDDILLKGFWLSVFKCPDQPENQEQEICSPNASLETLPLCSFDMTMSGLSYTLYNAIYAVAWTLHEILMRKSEKRSMGDEQYLVLHSWQLHSFLKNTQFNNSAGDQVFVDENRSSEAQYAIMNYLTFSNETEVLVKVGQFVPKAPHGQELTICMDVIMWGWWDSKVPSGVCSDSCDPGFRKTPLEGQAACCFDCSPCPEGEISSLMNAEHCRKCPEIEYPNKQRDRCLPKIVTFLNVKEPLGMTLTCMAISFSLLTALVLGIFVKFQDTPIVKANNRTLSYTLLISLIFCFLCSLLFIGRPTTATCLLQQTVFVVVFTVAVSSILAKTIIVVVAFRGIRPGSRIRMFIHPRVSYYIVLICSGLQVIFCAFWLVTSPPFPEADTHSQYGHIIIRCNEGSAFAFYSVLGYLGFLALGSFSVAFLARNLPDTFNEAKFITFSMLVFCSVWVTFLPTYQSTKGKAMVAVEIFSILASSAGLLGCIFIPKCYVILLKPDRNTQEQIKNKQASKGKIFPGV
>NP_001098112 vomeronasal 2, receptor27 precursor [Mus musculus].
MKLLIAFSLVIVLISFQEKMSCFYISVPDSPGYNQDGDFLIGGFFSLRVTGREDRTEFCFNETMNMTYGSYFNLPKHYQHILAMVFAVETINKDPNILFNMSLGFYLFDVDFIVMKAMESCMVLISGERPPIPNYSCRPEKTNKPVAVIGGYSKAITAQISQVLSLYNVPQISYAPFDQSLASRVQLQSPYQFPVHTAALYQGIIQLMLYFTWVWVGLVVPDDMRGELYITELTEDMTKHGLCIAFAVRSPIFPCRNTVNLIILEEELGSLDVVLVYGDSYDFFWIVLYIPFLPFNGNVLITNSDWYTTFPYFHNQVYEYFGGVLLFSDHMDEILGFKEFLRNLQPRKYPQNIFIQDMWSIVFECPHLYLHKVRELSQCEPNGSLSTRPLHVWDMNTSPMSYKVHAAVYAIAQALHVELSVRVEGDSFDKGVLRAPLPWKLHPFLQNGQFVRLSNEENIVNKEGSATKLDIFNYQSLQSGTEGHVKVGEFVFEPHRVQHLSLNEELIRWGEYHNMSALHVCSQTCPLGFSKIPDDWRPLCCYDCAPCPDGEFANETDMDQCIKCPEDQYPNEQRNQCLPKITAFLSHEDTLGAVLGSMAISFAAFSAMILGLFIHYRDTPIVRANNRNLSYLLLVSLKLCFFCSLMFIGEPRRVTCLLRQMIFGVVFSVALSAVLAKTFIVVVAFKVIKPGSTLQMRMATQISNAIVCCGSIIQVCICAVWLGTYPPFPDVDMHSEFGQIILWYNEGSTLAFYCVLGYLGFLASLSLFIAFLVRSLPDSFNEAKTITFSMLVFCSVWISFVFTYLRSKAKTMVAVEIVSILASSAGLLSFIFLPKCYVILLRSGGYSRKKFFKSVSP
>XP_002724206 PREDICTED: mCG118076-like [Oryctolagus cuniculus].
MRPSVYRDGVLVLGGFFPLYFLKPESNMIRLSFLSRPMDKMETNRQIYLNKIASVNDDTGKLQKGLMKMALVNRLEMFPNDKMTDKSDGIQLFQKSESDHCCFTAWLWCCSEFLGLTHLPDVAPLFRWLWKNYQYVLAFRFAIQEINKDPQLLPNLTLGFQLYNSVTSGQFTLRSTLHWLTGKHHLIPNYTCQTQGKTVAIIAGTTSAFSAEIGTMLELYKTPQITYGPFDPMLSERDKFPSLYQMATSDSSLAYGMLSLLLHFGWIWVAIFVSNDMKGEQFLQDIEAEMVKKGVCLAYSVKLPDTKSRYEETEISFLEGIRIASANVHILYGDVRGLYTVEILSKYYLTLGKVWIMATKWEIVVKETDHMLHSFHGGFSFSHHKEEIPGLNHFVKTVDPSHYPEDFFLSQLWLHAFHCLPPGSLCGTIGVCPPNASFEFFPGRIDMLTISDSSYFIYNAVYAVAHALHKMLSEQIEKSSPGDTSQPSILPWQLHPLLRKIQFTNSAGEDVSFHETRHHMAHYDIHNIVNFPAGFCFLIKIGEFSPECARGEDLVLNEEMIEWPVAFKETPQSLCSQRCGPGFRKIPQEGKHVCCYTCVVCPERDISNHTDAEQCIPCADHEYPNMERNRCLPKLVTFLAFEEFLGMALACMALCFSVLTAAVLWVFVKHRDTPIVKANNRTLSYILLIALLLCFLCSLLFLGRPNTATCLLQQIAFGLVFTIAVSTVLAKTITVILAFKALKPGRTIRRLLVSGTSNFIIPICSMIQLVLCGIWLGTSPPFIEVDKHSEHDYIILVCNKGSVTAFYCVLGYLGSLALASFTVAFLARNLPDTFNEAKFLTFSMLVFCSVWVTFLPVYHSTKGKVMVAVEVFSILASSAGLLGCIFAPKCYVILIKPDKNSLKALRNQCTCRRP
>XP_002722583 PREDICTED: mCG118076-like [Oryctolagus cuniculus].
WLWKNYQYVLAFRFAIQEINKDPQLLPNLTLGFQLYNSVTSGQFTLRSTLHWLTGKHYLIPNYTCQTQGKTVAIIAGTTSAFLAEIGTMLELYKTPQITYGPYDPMLSERDKFPSLYQMATSDNSLICGMLSLLLHFGWIWVAIFVSNDLKGEQFLQDILAEMVKKDVCLAYAIKLPDTKKRYKKTEIYFLAEIRILSANVHILYGDVRSLYTMEILSKYYLTLGKVWIMAAKWEIVLLETQQMLHSFHGGFSFSHYKEEIPGLKHFVRTVDPSHYPEDFFLSQLWLHAFHCLPPGSLCGTIGLCPPNASFEFFSGRIDMLTISDSSYFIYNAVYAVAHALHKMLSEQIEKGSPADAAQPRILPWQLHPLLREIQFTNSAGEDVSFHETRFHMAHYDIHNIVNFPAGFRLLIKIGEFSSESKHDQSLVLNEEMIEWPVAFMETPQSLCSQRCGPGFRKIPQEGRPVCCYTCVVCPERDISNHTDAEQCIPCADHEYPNLERNHCLPKLVTFLGFEEFLGMALTCMALCFSVLTAAVLWVFVKHRDTPIVKANNRTLSYILLIALLLCFLCSLLFLGRPKTATCLLQQIAFGLVFTVAVSTVLAKTITVILAFKVTKPGRTIRRLLVSGASNSVIPICFLIQLALCGIWLGSSPPFIDTDAHSEHGHIILVCNKGSATAFYCVLGYLGSLALASFTVAFLARNLPDTFNEAKFLTFSMLVFCSVWVTFLPVYHSTKGKVMVAVEVFSILASSAGLLGCIFFPKCYIILLRPERNSLKGLQKRVSSKGS
>XP_002721928 PREDICTED: vomeronasal 2 receptor, 59-like [Oryctolagus cuniculus].
MNSQGQLEMLAVEILQRKTDAVELCGRFYSSNYQYVLAFVFAIEEINRNPYLLPNISLGFDLYNALHSEKRTLESCLMWLSGLGKVIPNYSCVREGKSVAVTVGTTWAISAQMGTILELYKYPQLTYGSFDPILSDRSQFPSIYQMAPRNTALALGMVRLMLHFGWTWVGLAISEDMKGIQFLWDLTGEMDKNGICVAFVEMIPITERAYSSLAWQYHYRIRDSSANVVVIYGDSDSLLGLSFSKWNILMTGKVWITTSQWDFVFSERYSLLDSFHGTLTFSQSHKEIPGFKQFLQGVNPAKYPQDFYLAKLWFLHFHCLLSETDCGKLESCPPNVSLESLPLHTFDMTTSDGSYLVYNAVHAVAQTLHELLFHLSEMQSPGHGEKPLHSILKRVQFNNSAGDQIILDQQATPVEEYDILNFWNFPDGLGLQVKVGHFVPLAPRDQDFSIHEELIDWAFEFQETPRSLCSKNCGPGFRQSPQEGKAACCFECTPCPEREISNDTDMKQCIKCLDDQYPNSKRDHCLPKVVTFLAYEDPVGMVLACAALSLSILTAVVLGVFVKHRDTPIVKVNNRTLSYILLLSLILCFLCPLLFIGQPNTATCILQQMTFGVLFTVAVSTVLAKTVTVVLAFKTTTPGMKMRQWLLSGAPNSIIPLCSLVQVTFGVVWMVIAPPFIDTDTHSEPTLLIMVCNKGSVIMFYIFLGYLGSLAMGSFTLAFLARSLPDTFNEAKFLTFSMLVFCSVWIPFLPVYNSTKGKFMVAVEVFSILASSAGLLVCIFAPKCYFILLKSERNILPGSRSKATSR
>XP_002723566 PREDICTED: mCG118076-like [Oryctolagus cuniculus].
MWIMVVKTDIVVYEMNHMLHSFHGEFSFSHHRREIPGLKHFLKTVTPSRYQEDFYFNKLWFHIFGCLPVGSFCGKIGVCPLNTFLEFLPGNVDIMTISDTSYLIYNAVHSLARALHEILLEKMEKTSLQAANQTLLLPRQCDHCCFTAWLWCCSEFLGLTHLPDVAPLFRWLWKNYQYVLAFRFAIQEINKDPQLLPNLTLGFQLYNSVTSGQFTLRSTLHWLTGKHHLIPNYTCQTQGKMVAIIAGTTSAFSAEIGTMLELYKTPQITYGPFDPMLSERDKFPSLYQMATSDSSLACGMLSLLLHFGWIWVAIFVSNDMKGEQFLQDIEAEMVKKGVCLAYSVKLPDTKSRYEETEISFLEGIRIASANVHILYGDVRGLYTVEFLSKYYLTLGKVWIMATKWEIVVKETDHMLHSFHGGFSFSHHKEEIPGLNHFVKTVDPSHYPEDFFLSQLWLHAFHCLPPGSLCGTIGVCPPNASFEFFPGRIDMLTISDSSYFIYNAVYAVAHALHKMLSEQIEKSSPGDTSQPSILPWQLHPLLRKIQFTNSAGEDVSFHETRHHMPHYDIHNIVNFPAGFRLLIKIGEFSPECARGESLVLNEEMIEWPVAFKETPQSLCSQRCGPGFRKMPQEGKHVCCYTCVVCPERDISNHTDAEQCIPCADHEYPNMERNRCLPKLVTFLAFEEFLGMALACMALCFSVLTAAVLWVFVKHRDTPIVKANNRTLSYILLIALLLCFLCSLLFLGRPNTATCLLQQIAFGLVFTIAVSAVLAKTITVILAFKALKPGRTIRRLLVSGTSNFIIPICSMIQLVLCGIWLGTSPPFIEVDKHSEHDYIILVCNKGSVTAFYCVLGYLGSLALASFIVAFLARNLPDTFNEAKFLTFSMLVFCSVWVTFLPVYHSTKGKVMVAVEVFSILASSAGLLGCIFAPKCYVILIKPDKNSLKALRNQCTCRRP
>XP_002724071 PREDICTED: mCG118076-like [Oryctolagus cuniculus].
WLWKNYQYVLAFRFAIQEINKDPQLLPNLTLGFQLYNSVTSGQFTLRSTLHWLTGKHHLIPNYTCQTQGKTVAIIAGTTSAFSAEIGTMLELYETPQITYGPFDPMLSERDKFPSLYQMATSDSSLACGMLSLLLHFGWIWVAIFVSNDMKGEQFLQDIEAEMVKKGVCLAYSVKLPDTKSRYEETEISFLEGIRISSANVHILYGDVRGLYTVEFLSKYYLTLGKVWIMATKWEIVVKETDHMLHSFHGGFSFSHHKEEIPGLNHFVKTVDPSHYPEDFFLSQLWLHAFHCLPPGPLCGTIGVCPPNASFEFFPGRIDMLTISDSSYFIYNAVYAVAHALHKMLSEQMEKRSPGDASQPRILPWQLHPLLRKIQFTNSAGEDVSFHETRHHMPHYDIHNIVNFPAGFRLLIKIGEFSPECARGESLVLNEEMIEWPVAFKETPQSLCSQRCGPGFRKMPQEGKHVCCYTCVVCPERDISNHTDAEQCIPCADHEYPNMERNRCLPKLVTFLAFEEFLRMALACMALCFSVLTAAVLWVFVKHRDTPIVKANNRTLSYILLIALLLCFLCSLLFLGRPNTATCLLQQIAFCLVFTVAVSTVLAKTITVILAFKALKPGRTIRRLLVSGTSNFIIPICSMIQLVLCGIWLGTSPPFIEVDKHSEHDYIILVCNKGSVTAFYCVLGYLGPLALASFTVAFLARNLPDTFNEAKFLTFSMLVFCSVWVTFLPVCHSTKGKVMVAVEVFSILASSAGLLGCIFAPKCYVILIKPDKNSLKA
>XP_002724432 PREDICTED: mCG118076-like, partial [Oryctolagus cuniculus].
WLWKNYQYVLAFRFAIQEINKDPQLLPNLTLGFQLYNSVTSGQFTLRSTLHWLTGKHHLIPNYTCQTQGKTVAIIAGTTSAFLAEIGTMLELYKTPQITYGPFDPMLSERDKFPSLYQMATSDSSLAYGMLSLLLHFGWIWVAIFVSNDMKGEQFLQDIEAEMVKKGVCLAYSVKLPDTKSRYEETEISFLEGIRISSANVHILYGDVMGLYTMEFLSKYCLTLGKVWIMDTKWEIVVKETDHMLHSFHGGFSFSHHKEEIPGLNHFVKTVDPSHYPEDFFLSQLWLHAFHCLPPGPLCGTIGVCPPNASFEFFPGRIDMLTISDSSYFIYNAVYAVAHALHKMLSEQMEKRSPGDTSQPRILPWQLHPLLRKIQFTNSAGEDVSFHETRHHMPHYDIHNIVNFPAGFCLLIKIGEFSPECARGEDLVLNEEMIEWPVAFKETPQSLCSQRCGPGFRKMPQEGKHVCCYTCVVCPERDISNHTDAEQCIPCADHEYPNMERNRCLPKLVTFLAFEEFLGMALACMALCFSVLTAAVLWVFVKHRDTPIVKANNRTLSYILLITLLLCFLCSLLFLGRPNTATCLLQQIAFGLVFTIAVSTVLAKTITVILAFKALKPGRTIRWLLVSGTSNFIIPICSLTQLVLCGIWLGTSPPFIEVDKHSEHDYIILVCNKGSVTAFYCVLGYLGSLALASFIVAFLARNLPDTFNEAKFLTFSMLVFCSVWVTFLPVYHSTKGKVMVAVEVFSILASSAGLLGCIFAPKCYVILIKPDKNSLKALRNQ
>XP_002933711 PREDICTED: vomeronasal type-2 receptor 26-like [Xenopus (Silurana)tropicalis].
MLVLTVLLQIFPAASDITHYSTSGCVLWKNNYTNTFQDGDFILGAVLQLSDFNYIYDPPECGPLKDIICMRTSFRYYRHLLVFKFAIEEINRSSWILPNVTLGYQIFDSCAAPPKALSGALDIISGANYKIPNYACLKNMKLIGVLGDLSPTSSYPIAQLAGLFRYPQVSYGATDPVYNDRIQFPSFYRTVPNELSEMDGIVQILKHFGWKWVGLIVSDSDSGGKALDRIRKGIESYGGCVAFSVFLTETHFLSFFFFWFDVKRIIDKINQMGVDVIVLFLTPMHQKIFIKLFSYRQITRKIWLSSSFFPTVMHFAHGYSRTTLNGTLSLSAQGGEIPGFETFLYRMTPSNYPNDDTVTEIWETLHECSFTGSLKTNTSVPVQKCSGNESLDDEALSRFGNFDFRVGYQVYTAVYALAHSLHNLFSARAPAHPQAPAGSLKHRFKPWQLNAFIHNVTYKTPSGDIMFFKANGDPPARFDIVKWFFLNNGSTVSRKVGSFDESNEENQLYINSSADWWSPYFPEMPRSLCSEPCSPGYRKSKIEGEPPCCYDCVQCGDGEMSNTTDAVTCVKCPEDQKSNRQKTDCVPKAINYLSYMDTLGASLASAAIILFIKTSAVLGIFVKYWDTPIVRANNQNLSCLLLISLMLCFLCTLLFIGRPTKIFCLVRQVTFGIVFTISVSSVLAKTLTVIIAFNATKPGSKAARWYVGTQMSIFIVFACSLGVTLICIIWMASSPPFPEADTSSETDTIILLCNEGSVTFFFCIIGYIGTLALLSFIAAFLAKDFPDRFNEAKNITFSMLGFCSVWGAFVPAYLSSKGSRMVAVEIFAILSSSAGLLGCIFAPKLYIIFLRPELNIRGSVVRRT
>XP_002933712 PREDICTED: vomeronasal type-2 receptor 26-like [Xenopus (Silurana)tropicalis].
MLVLTVLLQIFPAASDITHYSTSGCVLWKNNYTNTFRDGDFILGAVLQLSDFHWSFSPSKIGHLGNIICMRTSLQYYRHLLVFKFAVEEINRSSWILPNVTLGYQIFDSCAAPPKALSGALDIISGANYKIPNYACLKNMKLIGVLGDLSSRSSYPIAQLAGLFRFPQVSYGATDPVYNDRIQFPSFYRTVPNELSEMDGIVQILKHFGWKWVGLIVSNSDSGERALDRIRKDIESYGGCVAFSVFLSEQITRKIWLSSSFFPTVVPHIHGYSRTTLNGTLSLSAQGGEIPGFETFLYRMTPSNYPNDDTVTEIWETLHDCSFTGSLKTNTSVPGQKCSGNESLDDEALSRFGNFDFRVGYQVYTAVYALAHSLHNLFSARAPAHPQAPAGSLKHRFKPWQLNAFIHNVTYKTPSGDTMSFKANGDPPARFDIVKWLFLNNGSTVSRKVGSFDESNEENQLYINSSADWWSPYFPEMPRSLCSEPCSPGYRKSKIEGEPPCCYDCVQCGDGEMSNTTDAVTCVKCPEDQKSNRQKTDCVPKALNYLSYMDTLGASLASAAIILFLTASVVLGIFVKYWETPIVRANNQHLSCLLLISLMLCFLCTLLFIGRPTQICCLLRQVTFGIVFTISVSSVLAKTLTVIIAFNATKPGSNATRYVGTQMSIFIVFACSLGVTLICIIWMASSPPFPEADTSSETDTIILLCNEGSVTFFFCIIGYIGTLALLSFIAAFLAKDFPDRFNEAKNITFSMLGFCSVWGAFVPAYLSSKGSRMVAVEIFAILSSSAGLLGCIFAPKLYIIFLRPELNIRGSVVRRT
>XP_002933713 PREDICTED: vomeronasal type-2 receptor 26-like [Xenopus (Silurana)tropicalis].
MICEGHLPLGTMLVLTVLLQIFPAASDITHYSTSGCVLWKNNYINTFRDGDFILGAVLQLSDFHWSFWPPEIGPLKDIFCIRTSFKYCLHLLVFKFAIEEINRSSWILPNVTLGYQIFDSCAAPPKALSGALDIISGANYKIPNFACLKNMKLIGVLGDLSSRSSYPIAQLAGLFRYPQVSYGDTDPVYNDRIQFPSFYRTVPNELSEMDGIVQILKHFGWKWVGLIVSKNDSGERALDRIRKDIESYGGCVAFSGVDVIVLFLTPMHQKIFIRLFSSAQITRKIWLSSSFFPSVIHVTHGYSRTTLNGTLSLSAQRGDGFETFLYRMTTTNDPNIDEIIVILELLYDCPVFGFLKTNTNVPVQKSSGNESLDDEALSRFDNFDLRTGYQIYTAVYALAHSLHNLFSARAPAHPQAPAGSLKHRFKPWQLNAFFHNVTYKTPSGDIMSFKANGDPPARFDIVKWLFLNNGSTVSRKVGSFDESNQENQLYINSSADLWSPHFSEMPRSLCSEPCSPGYRKSKIEGEPPCCYDCVQCGDGEMSNTTDAVTCVKCPEDQKSNRQKTDCVPKALNYLSYMDTLGASLASAAIILFITTSVVLGIFVKYWETPIVRANNQNLSCLLLISLMLCFLCTLLFIGHPTQICCLLRQVTFGIVFTISVSSVLAKTLTVIIAFNATKPGSKLKKYVGTQLAIILVIVCSLGEIVISAVWLAYNPPFPEADTVSDPDYIILLCNEGSELFFLCIIGYIGTLALLSFIAAFLAKDFPDRFNEAKNITFSMLGFCSVWGAFVPAYLSSKGSRMVAVEIFAVLSSSAGLLGCIFAPKCYIIFLRPELNIREIVARKA
>XP_002933714 PREDICTED: vomeronasal type-2 receptor 26-like [Xenopus (Silurana)tropicalis].
MLVLTVLLQIFPAASDITHYSTSGCVLWKNNYTNTFRDGDFILGAVLQLSDFHWSFSPPKIGPLKDIFCIKTSFKYCHHLLVFKFAIEEINKSLWILPNVTLGYQIFDSCASSPKALSGALDIISGANYKIPNNACLRNMKLIGVLGDLSSRSSYPIAQLAGLFRYPQVSYGATEPVYNDRIQFPSFYRTVPNELSEMDGIVQILKHFGWKWVGLILSENDSGERALDRIRKGIESYGGCVAFSGVDVIVLFLTPMHQKIFLRLFSSAQITRKIWLSSSFFPTVIHVAHGYSKTTLNGTLSLSAQSGEIPGFETFLYRMTPFNDPNIDENIVILELLHDCPVVGFLKTNTSVPVQKSSGNESLVDEVLSRFGNFDFRVGYQVYTAVYALAHSLHNLFSARAPAHPQAPAGSLKHRFKPWQLNAFFHNVTYKNPSGDIMFFKANGDPPARFDIVKWLFLNDGSTVSRKVGSFDESNEENQLYINSSADWWSPYFSEMPRSLCSESCSPGYRKSKIEGEPPCCYDCVQCGDGEMSNTTDAVTCVKCPEDQKSNRQKTDCVPKALNYLSYMDTLGASLASSAIILFITTSAVFRIFVKYWDTPIVRANNQHLSCLLLISLMLCFLCTLLFIGRPIQICCLLRQVTFGIVFTVSVSSVLAKTLTVIIAFNATKPGSKLKKYVGTQLSIILVIVCSLVEFLISAVWLAYNPPFPEADTVSDPDYIILLCNEGSELFFFCIIGYIGTLALLSFIAAFLAKDFPDRFNEAKNITFSMLGFCSVWGAFVPAYLSSKGSRMVAVEIFAILSSSAGLLGCIFAPKCYIIFLRPELNIREIVVRKS
>XP_002933715 PREDICTED: vomeronasal type-2 receptor 26-like [Xenopus (Silurana)tropicalis].
MLVLIVLLQIFPAASDITHYSTPGCVLWKNNYTNTFRDGDFILGAVLQLSDFHWPSSGHRENILCMRFSFRYYRHLLVFKFAIEEINRSSWILPNVTLGYQVFDSCAATTKALSGALDIFSGRNYRIPNFACLKNMKLIGVLGDLSSSYPIAHLAGLFRYPQISYGDTEPVYNDRIQFPSFYRTVPNELSEMDGIVQILKHFGWKWVGLIVSSSDSGERALDRIRKGIESYGGCVAFSIFLTDTFYIYFFGIKSFIAKMNKKDVDVIVLFLTPVHFKAFIWLFSSRQITRKIWLSSSFFPAVIPLIHGYSRTTLNGTLSLSAQGGEIPGFDTFLYRMTPSNYPNDDTVTEIWETLHGCSFTGSLKTNTSVPAQKCSGNESLDDEVLSRFGNFDFRVGYQVYTAVYALAHSLHNLFSARAPAHPQAPAGSLKHRFKPWQLNAFIHNVTYKTPSGDIMFFKDNGDPPAQFDIVKWLFLNDDSFVSRKVGRFDESNDKNPFYVNSSADLWSPYFTEMPRSLCNEPCSPGYRKSKIEGEPPCCYDCVQCGDGEMSNTTDAVTCIKCPEDQKSNRQKTDCVPKALNYLSYMDTLGASLASTAIILFITTSVVMGIFVKYWETPIVRANNQHLSCLLLISLMLCFLCTLLFIGRPTKIICLVRQATFGIIFTISVSTVLAKTLTVIIAFNATKPGSKLKKYVGTQLTILVISASFLGVTLICIIWMASSPPFPEADTSSETDTIILLCNEGSIIFFFCIIGYIGTLALLSFIAAFLAKDFPDRFNEAKNITFSMLGFCSVWGAFVPAYLSSKGSRMVAVEIFAILSSSAGLLICIFAPKCYIIFLRPELNIREIVGRKS
>XP_002936165 PREDICTED: vomeronasal type-2 receptor 26-like [Xenopus (Silurana)tropicalis].
MNILNVSMKATVGLAVTWMLVAITCSAMINPNLPACSLNGGYEESYLQEGDIMLGILVDIFGFLKNAQETFEERPKNTFLSFSSSSFQYYRHFLAAIFAIEEINQDQNILPNVTLGFHIHDSRANERKAISSTFSMLTGSSDYVPNYKCTQNRIPSAFIGHLLSSVSNVMYQITSIYGFPQVSYGAIDASFGDRIRFPLFYRTVPSETAQYQVIIQLIKAFNWNWVGMISSDDETHQKASEEMQNEIKKNGICVAFLLRIGGKDVRNYHRALEKIRQSNASAILFYSSLDIVMEFLFDVTLKNSSVHVVWIMLSPLSSGSGRLYIDAINGSLVLLFHHENIPGLKDFLYKANPLGFPKDPFTAAVWLRLFDCYFEQASPKPSSNFYHICNANYTLKEYENFGYDVNNFRVTYSMYIAVYAVAHSLHAMYTGKANGTNTFYSDKVTDGLTPTELNQHLKKIHFRTNTGNEIFFNEKGEVLGNFDIMNYNVFQDVTGTATHVGAFISSQSPGLTIDKEAILWAPHFNGIPTSNCSASCQPGYRKAFAEGKQICCYECVQCSEGEISPSPDMENCIRCPEDQWSNESRDKCIIRLVEFLSYKEPLGVALTTTALVLSFCSAAVFCLFLKHKKSPIVKANNQELSYILLLSLMLSFLCSLLFIGRPTKVTCLLRQAVFGIIFAICISSILGKTITVIIAFTATRPGSRLRNYVGTRVPKYILLLCTLPEVFICALWLIISPPFPDYDTHSATGKIILQCNEGSPSAFYIMVGYIALLAFVSFFVAYLARKLPDIFNEAQYITFSMLLFCSVWISFILAYVSTTGKYLAAVEIFAILVSSAGLLGLIFIPKCYIIFFKTPVSTRAHLI
>XP_002936166 PREDICTED: vomeronasal type-2 receptor 26-like [Xenopus (Silurana)tropicalis].
MNILNVSMKATVGLAVTWMLVAITCSAMINPNLPACSLNGGYEESYLQEGDIMLGILVDIFGLLKNAQETFEERPKNTFLSLSSSSLRYYRHFLAAIFAIEEINQDQNILPNVTLGFHIHDSRANERKAISSTFSMLTGSSDYVPNYKCTQNRIPSAFIGHLLSSVSNVMYQITSIYGFPQVSYGAIDASFGDRIRFPLFYRTVPSETAQYQVIIQLCKTFNWNWVGMISSDDETHQKASEEMENEIKKNGICVDFLLRIGAKDLRNYHRALEKIKHSNASAIIVNSRLDILMEFMFHVTFTKSSVHVVWIMLSPLPSSGRLYIDAINGSLVLLFHHENIPGLKDFLYKADPLGFPKDPFTAAVWLRLFDCYFEQASLKPSSNFYHICNANYTLKESENFGYDVNNFRVTYSMYIAVYSVAHSLHAMYTGKANGTNTFYSDKVTDGLTPTELNQHLKKIHFRTNTGNKIFFNEKGEVLGNFDIMNYNVLHDLSVTTRHVGTFNSSQSPGLTIDKEAILWAPHFNGIPTSNCSASCQPGYRKAFAEGKQICCYECAQCSEGEISPSPDMENCIRCPEDQWSNERRDKCIMRLVEFLSYKEPLGVALTTTALVLSFCSAAVFCLFLKYKKSPIVKANNQELSYILLLSLMLSFLCSLLFIGRPTKVTCLLRQAVFGIIFAICISSILGKTITVIIAFTATRPGSRLRNYVGTRVPKYILLLCTLPEVFICALWLIISPPFPDYDTHSATGKIILQCNEGSPSAFYIMVGYIALLAFVSFFVAYLARKLPDIFNEAQYITFSMLLFCSVWISFILAYVSTTGKYLAAVEIFAILVSSAGLLGLIFIPKCYFIILKPSVSLRAHLI
>XP_002936167 PREDICTED: vomeronasal type-2 receptor 26-like [Xenopus (Silurana)tropicalis].
MSMCILNTLMKATAWLALHWMLVAITCSAMRNPNPPACSLIGQSAEGYLQEGDIMLGILTDIFALINTWRETFMARPEKELAVLPVSSFQHYRHFLAAIFAIEEINSNQNILPNVTLGFHIHDSRANERKAISSTFSMLTGSSDYVPNYKCTQNRIPSAFIGHLLSSVSNVMYQITSIYGFPQVVWLMLSPLPSASERQYTKEFNGSLAILFHQGNIPGLKDFLYKADPSRFPKDPFTAAVWLKVFGCHSEQAFPKSSFKSYRICNANDTLKQHEKHGYDVNCFRLTYSMYIAVYAGAHALHAMYMDKASGGTIMYSDKTTNGLKPTQLNNHLKKIHFRTDSGDEIFFNEKGEVLGHFDIINWNKFHDGTVTTRHVGTFISSQSPGLAIDKEAILWASPFNGIPVSRCSASCLPGYRKAFAEGKHVCCYECVQCSEGEISPLQDMENCMKCPEDQWSNESRDKCIMRAIDFLSYKDLLGVALTTTALVLSFCSAAVFCIFLKYKKSPIVKANNQELSYILLLSLMLSFLCSLLFIGRPTKVTCLLRQAVFGIIFAICISSILGKTITVIIAFTATRPGSRLRNYVGTRVPKYILLLCTLPEVFICALWLIISPPFPDYDTHSATGKIILQCNEGSPSAFYIMVGYIALLAFVSFFVAYLARKLPDIFNEAQYITFSMLLFCSVWISFILAYVSTTGKYLAAVEIFAILVSSAGLLGLIFIPKCYIIFFKPSVSTRGHLM
>XP_002936168 PREDICTED: vomeronasal type-2 receptor 26-like [Xenopus (Silurana)tropicalis].
MGKSHDCGTEITLIAPDITVGWILLDTSTGRMNHFIMLTSLQYYRHFLAAIFAIEEINQDQNILPNVTLGFHIHDSWANERKAISSTFSMLTGSSDYVPNYKCTQNRIPSAFIGHLLSSVSNVMYQITSIYGFAQVSYGAVDPAFSDRIRFPLFYRTVPSETAQYQVIIQLIKAFNWNWVGMISSDDETHQKASEEMKDEIIKNGICVAFLVQIGERDGTSLRFALQAIRQANASVVIVYSRTVIFLFCLIYLYNLSTNVVWLMLSPLASASGELYNNEFNGSLVIFFRQGNIPGLKDFLYKADPSRFPKDPFTAAVWLEVFDCHSVQAFPKSPSRSYRICNANDTLKRHVKYGYDVNCFRLTYSMYIAVYAVAHALHMDKASGGTIMYSDKTTNGLMPTQLNHHLKKIHFRTDTGDEIFFNEKGVVLGHFDIINWNIFHNGTVTTRHVGTFNSSQSPGLAIDKETILWASCFNGIPISRCCASCLPGYRKTFVKGKQVCCYECVQCSEGEISTLPDMENCKRCPEDQWSNESRDKCIMRTIDFLSYKDLFGMALTTAALVLSCFTSAVFCIFLTYKKSPIVKANNQELSYILLLSLMLSFLCSLLFIGRPTKATCLLRQTSFGIIFAICISSILGKTITVIIAFTATRPGSRLRNYVGTRVPKYILLLCTLPEVFICALWLIISPPFPDYDTHSATGKIILQCNEGSPSAFYIMVGYIALLAFVSFFVAYLARKLPDIFNEAQYITFSMLLFCSVWISFILAYVSTTGKYLAAVEIFAILVSSAGLLGLIFIPKCYFILIKLPVNTRHN
>XP_002936169 PREDICTED: vomeronasal type-2 receptor 26-like [Xenopus (Silurana)tropicalis].
MNIRNTVMKAIAWPAVTWMLAALYCSSMKNPNSPACSLNVESAEGYLQEGDIMLGILLDIFTMGNTKRETFTKQPNKEFLSLLGSSLQQYCHFLAAIFAIEEINSNQNILPNVTLGFHIHDSWANERKAISSTFSMLTGSSDYVPNYKCTQNRIPSAFIGHLLSSVSNVMYQITSIYGFAQVSYGAVDPAFSDRIRFPLFYRTVPSETAQYQVIIQLIKAFNWNWVGMISSDDETHQKASEEMKDEIIKNGICVAFLVQIDEKNYRSFDFALQNIKKSKVYVVILISKLITLLMIGAVFPYTKVVWLMLSSLASATGVGSHKFNGALAVLFHKGNIPGLKDFLYKADPSRFPKDPFTAAVWLDVFDCHSEQAFPKPSSRSYRICNANHTLKQYEMNGYDTSNFRLTYSTYIAVYAVAHALHAMYTDKTSGGTILHFHKTINPLKPTQLKNYLQKLNFKTYDGDDIFFNEKGEVLGHFDIINWNIFQNETVITRHVGTFNSSLSPGLAIDKEAILWPTYFNGIPVSRCSASCLPGYRKIFVEGKQVCCYQCVRCSESEISSLPDMGNCIKCPEDQWSNERRDKCIMRTIDFLSYKEPLGVALTTTALVLSFCSAAVFFLFLKHKKSPIVKANNQELSYILLLSLMLSFLCSLLFIGRPTKVTCFLRQVVFGIIFAICISSILGKTITVIIAFTATRPGSRLRNYVGTRVPKYILLLCTLPEVFICALWLIISPPFPDYDTHSATGKIILQCNEGSPSAFYIMVGYIALLAFVSFFVAYLARKLPDIFNEAQYITFSMLLFCSVWISFILAYVSTTGKYLAAVEIFAILVSSAGLLGLIFIPKCYFILIKQPVNTRHN
>XP_002936170 PREDICTED: vomeronasal type-2 receptor 26-like [Xenopus (Silurana)tropicalis].
MVDSSLQYYRHFLAAIFAIEEINQDQNILPNVTLGFHIHDSWASERKAISSTFSMLTGSSDYVPNYKCTQNRIPSAFIGHLLSSVSNVMYQISSIYGFPQVSYGAVDPAFSDRIRFPLFYRTVPSETAQYQVIIQLIKAFNWNWVGMISSDDETHQKASEEMKDEIIKNGICLNNFLKKIHFKTRFDDEFFFNEKGEVLGHFVIINWNIFQNETVTTRHVGTFNSSQSPGLAIDKEAILWPSHFNGVSYGAVDPAFSDRIRFPLFYRTVPSETAQYQVIIQLIKAFNWNWVGMISSDDETHQKASEEMKNEIINNGICVAFLVQIGDTDGRSFYFALQNIKQSNTSVVIVYSKLINFLMLSMILPSTHFSTNVVWLILSPLASATERQYREFNGSLAILFRQGNIPGLKDFLYKADSSRFPKDPFTAAVWLEVFGCHSVQAFPKSPFRSYRICNANDTLKQYENYGYDTSNFRLTYFMYIAVYAVAHALHAMYTDKTSGGTILHFDTTINPLKPTQLNNFLKKIHFDMHFEEDIFFNEKGVVLGHFVIINWNIFHNGTVTTRHVGTFNSSQSPGLAIDKEAILWPSDFNGIPISRCSASCLPGFRKTFVEGKQVCCYHCVRCSESEISPLPDMENCIKCHEDQWSNESRDKCIMRTIDFLSYKDSLGVALTTTALVLSFCSAAVFCIFLKYRKSPIVKANNQELSYILLLSLMLSFLCSLLFIGRPTKATCLLRQTSFGINFGICISSILGKTITVIIAFTATRPGSRLRNYVGTRVPKYILLLCTLPEVFICALWLIISPPFPDYDTHSATGKIILQCNEGSPSAFYIMVGYIALLAFVSFFVAYLARKLPDIFNEAQYITFSMLLFCSVWISFILAYVSTTGKYLAAVEIFAILVSSAGLLGLIFIPKCYIILIKQPVITRHN
>XP_002936171 PREDICTED: extracellular calcium-sensing receptor-like [Xenopus(Silurana) tropicalis].
MTSTMNIRNTVMKAIAWPAVTWMLAALYCSSMKNPNSPACSLNVESAEGYLQEGDIMFGILLDIFAMGNTQRETFTEQPNREFVAMSVGIYQKPVLCVRIQFIYKHYRHFLAAIFAIEEINSNLNILPNVTLGFHIHDSWASERKAISSTFSMLTGSSDYVPNYKCTQNRIPSAFIGHLLSSVSNVMYQITSIYGFGQVSYGAVDPAFSDRIRFPLFYRTVPSETAQYQVIIQLIKAFNWNWVGMISSDDETHQKASEGMKNEIKKNGICVAFLVQIGERPGTSFYFALQAIRQANASVVIVYSKLINFLMFSFILQSTHLSTNLVWLMLSPLASATERPYLQFNGSLAILFRQGNIPGLKDFLYKADPSRFPKDPFTAAVWLEVFCCHSEQAFPKSPFRSYYICNANDTLRQYEMNGYDTSNFRLTYSTYIAVYAVAHALHAMYTDKTSGGTILHFDKTINPLMPTQLKNYLQKFRFKTHSEDEIFFNEKGEVFVRFVIINWNIFHNGTVTTRHVGTFNSSQSPGLAIDKEAILWLSDFNGVLSQSQGAVPAVPPVTGKHLWKESKFAVINVFDAQKEKYPHCQLVAKCLLFGGLSPVVITGKLLSAFQNYRHFLAAIFAIEEINKNQKILPNVTLGFHIQDSWASERKAISSTFSILTGSTNFVPNYKCSEKGTPTAVVGHLLSSVSNVIYQLTSIYGIPQVSYGAVDPAFSDRIRFPLFYRTVPSETAQYQVIIQLIKAFNWNWVGMISSDDETHQKASEEMKTEIIKNGICVDFVVHISENLSSIGLALRTIKKTTAKVVIVYSKIVIFLQTLIFKSSLAKHVVWLILASLNLVSDGMYADGFNGSLFLISRDGNIPGLQDFIYESNPARFPYNDPFTASFWLITFKCQPRQVFTNSSSSYRLCNTRDTLHTFEKIFDVNNFRRTYSMYIAIYSVALALHAMYTNKKIVGNTLPSGKTTQGFMATQLNNYLKKNHFRTSSGDNISFNDKGEVPGYFVIINWNVFHNGTATTRHVGTFVSSQSPELVIDKESVLWPPPFNGIPTSRCSASCLPGYRKVSVKGKQICCYGCVQCSEGEISPLPDMESCMRCLEDQWSNEKRTKCIMRATDFLSYEDPLGVTLTATALFLSFCTAAVFCIFIKYKKSPIVKANNQELSYLLLISLFLSFLCSLLFIGRPTKATCLLRQTLFGIIFAICISSILGKTITVIIAFTATRPGSRLRNYVGTRVPKYILLLCTLPEVFICALWLIISPPFPDYDTHSATGKIILQCNEGSPSAFYIMVGYIALLAFVSFFVAYLARKLPDIFNEAQYITFSMLLFCSVWISFILAYVSTTGKYLAAVEIFAILVSSAGLLGLIFIPKCYFILFKPPVSTRGHLVEQKL
>XP_002936173 PREDICTED: vomeronasal type-2 receptor 26-like [Xenopus (Silurana)tropicalis].
MFEIPDFPYILCSAPFAAIAVSLVFGTLLMGAQHEPNKSSACALDSQGSTGYRQEGDIILGILIELYLFKKTFEVIFTEQPSKQATCLGYSLQYYRHYLAAIFAIEEINKDPDILPNITLGFHIYNTCSIERLALTDVLSILTQRSQYVPNYRCNNKGTVGAFVGHLFSSLSHAMYLLLGIYRYAQISYGTQDTSFNDRIRFPTFYRIMTSESTQNKAVIHLLKTFKWTWVGILTSDDTGRQERNEKLKAQIIDSGAACVDFFIVIKEKHLSLIHGAIKTIKRSTANVIIIDIHIMHFSNIAISLSDNSHRKIIWISLSSLSTAVVNYPLFALNGSLLLMLSQEEIPGLQKFIYSASPSKFPRDPVIASLWNSVFRPLTAKRNTSNINDLLKICGMSPLNFNAYRLTYNIYISVYALGRALHDMFLDKVVISRLGFPEFMPWKLNSYLKKVNIKTRSVDEMFFNEYGEAPGRLDLLNWNIFPNKTIITRKVGEFNSSAFHKENFIIYKENILWGFFYAQIPHSTCSKNCPPGSRKFLIKEMPTCCHNCVRCPEGEISDSDMENCVRCPKIQWSNEQRDKCIMKTLDFLSFEDPLGLSLAFMAIFLSILTTAVLIIFIKYKYTTIVRANNRELSYYLLISLILSFLCSLLFIGWPMKGTCLLRQVVFAVTFTFSISSVLGKTLTVVIAFSATRPGSKLRGWVGTRIPKCIVLLCTLVEIFICSLWLIISPPFPEYDTESHTATMILQCNEGSAFAFYTVVGYIALLAFICLFVAYLSRNLPDIFNEAQYITFSMLVFCSVWVSFIPAYLSTKGKYVTSVEIFAILASGSGLLALIFVPKCYIILFKPELKPRLGLIQLKHM
>XP_002936174 PREDICTED: vomeronasal type-2 receptor 26-like [Xenopus (Silurana)tropicalis].
MFEIPDFPYILFSAPFAAIAVSLVFGTLLMGAQHEPNKSSACALDSQGSTGYRQEGDIILGILIELFLLKNTGRVIFTEQPSKQVKCSSYSLQYYCHYLAAIFAIEEINKNPTILPNITLGFHIYNTLIHTGASKPPIYVMVFLITLAPSIIFTTQASKTPVSYGTQDTSFNDRIRFPTFYRIMTSESTQNKAVIHLLKTFNWTWVGILTSDDTDRHERNEKLKAQIIDSGAACVDFFIVIKEKNLSVIHGATQTIKRSTANVILIDIKITYFIMIALSLSNNSHRNIIWISLSSMSTVVVNYPLFALNGSLLLMLSKEEIPGLQKFIYSASPSKFPRDPVIASLWKYAFGAPTANGNTSNINDLLKIYEMSPLNFNAYRLTYNIYISIYALGRALHDMFLDKVISRLGFPEFMPWKLNSYLKKVNIKTRSVDEMFFNEYGEAPGRLDILNWNIFHNKTIITRKIIRFFYAQIPHSTCSKNCPPGSRKILIKEMPTCCHNCVRCTEGEVSTDSDMENCVRCPKIQWSNEQRDKCIMKTLDFLSFEDPLGLSLSFMAIFLFILTTAVLIIFIKYKNATIVKANNRELSYYLLISLILSFLCSLLFIGWPMKGTCLLRQVVFAVIFTFSISSVLGKTLTVVIAFNATRPGSKLRGWVGTRIPKCIVLLCTLVEIFICSLWLIISPPFPEYDTESHTATMILQCNEGSALAFYSVIGYIALLAFICLFVAYLSRKLPDIFNEAQYITFSMLVFCSVWVSFIPAYLSTKGKYLTSVEIFAILASGSGLLGLIFVPKCYIILLKPQQKTKMYLVQLKHK
>XP_002936175 PREDICTED: vomeronasal type-2 receptor 26-like [Xenopus (Silurana)tropicalis].
MQFVTIHRTGLLVFGTLQVGTQYEPKISSACALDSRGSPGYQQEGDIILGILIELFISKETINERFMEEPSTFVRCYGYSIHYYRHYLAAIFAIEEINKNPNILPNITLGFHVYETCSSEREALANVLSILTRRSQYVPNYKCSGNKGTVGAFVGHLFSSISHAMYLILGMYRFSQVSYGTQDTSLRDRIRFPALYSTMASDNSQCKAVIHLLKTFNWTWVGILTSDDADRHRKNEELKAQIINGGAACVEFFIVVQKKQIGSLGAIVQIIKKATANVIIVDLDIFYFVNTVLSLENYSKRSIFWISLSTKASVVVSFPAQGLNGSLLLVLAQEEIPGLPEFIYSANPSTFSRDPITASVWNQLFSPLIDKPDTNNTLKTFETSSYNLNEYRLTYNIYTSVYALGHALHNMYSDSVSSRLGYTKSLATFMPWKLNSYLKNVHFKTTNGHEIFFNEYGEAPGRLDILNFNIFPNGTMTTRKVGNFGSSALQGDSFIIYKDNIQWAPHFNGVPYSTCSKNCPPGSRKVFIKLMPNCCYKCILCSEGEVANISDMENCVRCPKIQWSNEQRDKCIMRALDFLSFEDPLGMFLAFLAISLSILSTAVLIIFIKYKHTTIVRANNRELSYYLLISLILSFLCSLLFIGWPMKGTCLLRQVVFAVTFTFSISSVLGKTLTVVIAFNATRPGSKLRGWVGTRIPKCLVLLCTLVEIFICSLWLIISPPFPGYDAESHTATMILQCNEGSALAFYSVIGYIALLAFICLFVAYLSRKLPDIFNEAQYITFSMLVFCSVWVSFIPAYLSTKGKYLTSVEIFAILASGSGLLGLIFVPTCYIMLLKPQQNTKMYLVQLKHK
>XP_002936176 PREDICTED: extracellular calcium-sensing receptor-like [Xenopus(Silurana) tropicalis].
MAFGTPFVGTQYEPKISAACTLNSQSSRSYQQEGDIILGILIELFIHKETMDEILIGEPLTFVRCVGYSPQYYRHYLAAIFATEEINKNPDILPNITLGFHIFDTCSSEREALADISYGTQDSSFSDRIHFPTFYSTMTSENTQNKAVIHLLKTFNWTWVGILSSDDADRHIRNEKLKAQIIDSGAACVEFFSVVKEKQIGKLYVLTKTIEKSTANVIIVDINMRYFIDILWSLADNSKRKIVWIFSIVTSSVLVNYQMKALNGSLLLALPQGEIPGLQAFIYGVNPLTFSRDPITASLWDEVFAQLNEIGTINNRNGTLKTLEPYIPSFNTYRLTYNTYISVYALGHALHNMYMDSISNRLDSSQFLDTFKPWKIPHSTCSKNCHPGSRKILIKEMPVCCYNCIQCSEGEVSTVSDMENCVRCPKIQWSNEQRDKCIMKTLDFLSFEDPLGLSLAFMAIFLSILATAVLIIFIKYKHTTIVKANNRELSYYLLISLILSFLCSLLFIGWPMKGTCLLRQVVFAITFTFSISSVLGKTLTVVIAFNATRPGSKLRGWVGTRIPKCLVLLCTLVEIFICSLWLIISPPFSEYDTESHTATMILQCNEGSAFAFYTVVGYIALLAFICLFVAYLSRKLPDIFNEAQYITFSMLVFCSVWVSFIPAYLSTKGKYLTSAEIFAILASGSGLLALIFVPKCYIILLKPEKNTRIYLIQLKNT
>XP_002936184 PREDICTED: vomeronasal type-2 receptor 26-like [Xenopus (Silurana)tropicalis].
MESLWAAPAIEHIKHRMLRSRTKNVTSIAVLILLTLPLCLKVASASQGESFKTQPWEIKRKFHASHTRYSLDGDIIIGGIFNMFLLNTIYFIADSRHTYHYHILPDFPGCLLPSIDYMRHTLAFIYAIEEINSNKNILPNVSLGYIIYDACSNEVIALDRIFRILSEINEALPNYSCQKRHKPVAVIGHSLSSTTYTIAQITQLYGYSQLSYGAMDPVFNDQTLFPSVFRTVPNEYLQFEVIVQLLIHFKWKWVGIVSSDDISNHKASLELIKEMKNRGICVEYHIVIPASANVNMSHILKLIQQSTATVIILYCTLLQIINLTKLWHTDESQITGKVFLTSVALNAIDDYIYMESFVTLNGSLLISVHKGEIPGFMSYLFHRDWERMPDKNFVNNFKMFLKCFTVPSNDSQSRCLLFHNWKNTNYVTSVIYNTVHILAQALHQMRLDRALFDTESKDLAAESKYKLNRYLKKVHLKSLSDEIFFNEQGSVAGKFDILNLIIESKNQIRKIPVGSFVPSASPKLIINESAIVWNPCFKKTPVSLCNDICPTGYRKAIEKGKFPCCYDCIRCSEGEIASSPDTENCLQCPEDHWSNPSRDFCLRKAVDFLSYGNCLGMVLATAALLFSVCTGAVLWLFIKNRSSQIVKANNRNLSYILLVSLFLSFCCCFLFIGRPVPITCILRQTAFLFLYTVAISSLLGKTLTVIIAFHATKPGTRLRKFVGSRVSISLVLLCSLGKLAICSTWLIWATPFVALDTKTTQQTMTLWCNEGSIATFCVAVSYTAVLALLSFIVAFMARTLPDRYNEAQHITFSMLVFFSVWASFIPTYLSTKGKYMVAVEIFAILASTAGLLFCVFVPKCYIILLKGNLNTQKVKLKIMQQIHDNV
>XP_002936185 PREDICTED: vomeronasal type-2 receptor 26-like [Xenopus (Silurana)tropicalis].
MAVVLLTLLLFVEVISASPGESMSKAPTCAIRRKFLASHTRYSLDGDIIIGGIFNMFLLNTISVITGSARFAAIQRYHTLPDFPGCILPSIEYMQHTLAFIYAIEEINSNKNILPNVSLGYIIYDACSNEVIALDRIFRILSEINEAIPNYSCQKRHKPVAVIGHSLSSTTYTIAQITQLYGYSQLSYGAMDPGFNDRTLFPSVYRTVPNEYLKFEAIVQLLIHFKWTWVGIVSSDDIRNHQASLELIKEMKNQGICVEYHILNRYLKNAYLKSFSDEIFFNEQGSVAGKFDILNFIESKRQMTKVPVGSFVPSASLKLFINESAIVWRPYFNKTPVSLCNDICPTGYRKALEKKKFPCCYDCIRCSEGEIASSPDAEHCLQCPEDHWSNPSRDFCLRKAVDFLSYGNCLGMVLATAALLFSVCTGAVLWLFIKNRSSQIVKANNRNLSYILLVSLFLSFCCCFLFIGRPVPITCILRQTAFLFLYTVAISSLLGKTLTVIIAFHATKPGTRLRKFVGSRVSISLVLLCSLGKLAICSTWLIWATPFVALGTKTTQQTMTLWCNEGSIAAFYVAVSYTAVLALLSFIVAFMARKLPDRYNEAQHITFSMLVFFSVWVSFIPTYLSTKGKYMVAVEIFAILASTAGLLSCVFVPKCYIIFLNPNQITTKTNILIL
>XP_002936186 PREDICTED: vomeronasal type-2 receptor 26-like [Xenopus (Silurana)tropicalis].
MRHILAFIYAIEEINSNEKILPNISLGYIIYDACSNEVIALDRIFRILSEINEAIPNYSCQKRHKPVAVIGHSLSSTTYTIAQITQLYGYSQLSYGAMDPVFNDRTLFPSVYRTVPNEYLQFEVIVQLLIYFKWTWVGIVSSDDISNHKASLELIKEMKNQGICVEYHIVIPVSANNINHIVKLMQQSTATVIILYCTFLQIMNLTRVWDKGESQITGKVFVASVSLNAVSYIYMQSFVTLNGSLFISVHKGEIPGFMSYLSHRDWEQMPDKNFVENFKILLECFKILSNDSDSHCLLFKYWGNTNYITSVIYNTVHILAQALHQMHLDRGLFDTESKGLAAESTFKLNRYLKNVHLKTQSDEIFFNEQGSVAGKFDILNLIIKSKTQIRKVPVGSFVPSASPKLIINESAIVWNPYFNKTPVSLCNDICPTGYRKAIEKGKFPCCYDCIRCSEGEIASSPDAENCLQCPEDHWSNPSRDTCLKKAVDFLSYGNCLGMVLATAALLFSVCTGAVLWLFIKNRSSQIVKANNRNLSYILLVSLFLSFCCCFLFIGRPVPITCILRQTAFLFLYTVAISSLLGKTLTVIIAFHATKPGTRLRKFVGSRVSISLVLLCSLGKLVICSTWLIWATPFVALGTKTTQQTMTLWCNEGSIAAFYVAVSYTAVLALLSFIVAFMARTLPDRYNEAQHITFSMLVFFSVWVSFIPTYLSTKGKYMVAVEIFAILASTAGLLSCVFVPKCYSLLLMPKQIIIKTNILLL
>XP_002936189 PREDICTED: vomeronasal type-2 receptor 26-like [Xenopus (Silurana)tropicalis].
MFPGLSWSALGGAELLYIILISIDQVFPSPTDDYYRADQGHGCVLSSGSSPTKFSRDGDIVIGGILKIFFITANRPTDFQNFPDQIKCVGPTFHNLKNLLAFIYAIEEINSNTDLLPNITLGYHIYDVCASEELALKSTLNLLSNNENPSPNFICHTRNLVAFVGHVLSTITNTVAQISQLHKYPQISYGALDSVFTNRILYPSVYGTVPTVSSQSRTIAQLLTHFGWTWVGIVAANEDSYLQASEELIKEIKRVEICVEFKAIVATSKLARDQTIINTIGLIERSSARVIILYLGANQFLPILFNAPSKLISERLWIASVTLDIITDYKFKQALRSFNGSLLISIPEGDIPGLSDFIPQYIVTNIANNTFIQSFWAFNLGCTEELQLSNNNCSKNEILKEFLSQNLPSSYHTSHAIYVAIYALANAIHNMILATELLQPWLWDGNIPEKFDVLNFVIYSNGTIRQIRVGRYLPEAYQLDIKRKSVAWGPYFNQVAPGFPYACINCCIMISPKEMVDIILPRNVAKWTNMKICVKCPEDLWPNPNRDKCIQRITEFLSFEDPLGSALSCCASIFIIVETILFTFIKHRNTPIARANNLKISYILLVSLKLSFLCTFLFIGRPTQWTCLLRQAMFVFIYSVSISSVLAKTITVLLAFKATKPENKFRSWVGARLSFVLVFLCSLGELVICATWLLYALPFVDTDSKSLPGIIILQCNEGSLTCFYLAIFYIGTLAFFCFIVAFIARKLPDRFNEAQHITFSMLVFCSVWASFIPTYLSTKGKHTVAVEIFAILASNAGLLTCIFAPKCYIILLKPQLNTKAKLFVKIKPSK
>XP_002936197 PREDICTED: extracellular calcium-sensing receptor-like [Xenopus(Silurana) tropicalis].
MPSSALDLAMRPYEEKKEENFQIRFYRFLLAMVFAILEINASNDLLLNVTLGFHLYDSCYNEISYASGLPLLSNKIQFPSFLRTIYNADYEYFAIAHVVKYFNWTWVGIICSNIEMRILGAQIVTREIEKNGGCIAFQETLPIINSMESVYRIIGLVKRSRATVIILFCSIEDLVPLMEQASFHNITDKVWLEMAGWSITSDFPRTDILTTLNGSLALSPQKGKIPGFKEFLYSIHQSSFPDDPYMKTFWENAFHCIWPGNDAVNNTSPALLKEDIVWCTGEERLDSIDPNIYDVYNFIYSYRTHNAVFAVAHALHQMKNCVPGKGPFKNGSCADIYNHRPWQLLHYIRKVDFNNTAGKRIYFDENGDVPQSVEILNWQLFPNGSNQYASIGSFDFGSLNGEGLSIQLNKILWNGGHSQVPSSVCSDPCPKGYRRAAIQGQKICCFDCLPCSEGEILNPNDDSECLKCPEDKWPDSRKEECLPKLIQFLSYEETLGSALACISILFCLLTFSVFCLFIIKRNTPIVKANNRDLSYLLLISLMFGFMCSLAFIGRPNRIMCMIRQVMFAVIFSLCVSTILAKTITVVMIFSATNPNSKLKKLVGLRIPIYIVPVCTMVQIILCIVWLTTDAPFAEFNMAAEIGIIVIECNEGSKVLFASVLGFMGLLASVSLFVAFMARKLPDTFNETKFITFSMLVFASVWVTFIPAYLSTKGKQTVAVEIFAILSSSAGCLFCIFSPKCYTILLHPEMNSRQYITGRNTRKQGIQ
>XP_002936218 PREDICTED: vomeronasal type-2 receptor 26-like [Xenopus (Silurana)tropicalis].
MCRPWDSEGRREKEEDQSGKYCTAGAKQPHALNSSTELLVHAVDGDIIIGGILQIFLFASGGYCDFHDVPDEVCCVGPSFQYLAHLLAFIYAIEEINNSTELLPNITLGYHIYDACTSEVMALMSTLSLLSEDKNPFLNYICQPDQKLVAFVGHLLSSTTYTIAEITQLYGYPQISYGALDPVFNDRIHFPSVYRTVPNEYSQFRVIIKLLKHFGWTWVGIIASDDESNRQASEELRKEMGRNGICVDFLKLISKSPKKVGESASKAIEIIKHSDVKVIILYLSTSTLLVMLNSDTYNLISERVWISSVGLDIVAAYEFKTFLYSINGSLLISLPKGDIPGFNNFLSHVFSNDVFKNTFVKYFWGLIIGCSDVFRYTVQNFTCPDEHKIEEYLLQEETINHRIKYTIYLAVYALAHALDTIYLLREFVEMSSKINISKIRSKTPLDKPLKMITVLQLNYYLKNTPFKMASGENIYFTEDGNIPGKFDIMNWVIYKTGTIKKIHVGRFFPDTDHLIIKKNAIAWGPHFQKTPISMCTGMCSSGHRKAHQTVRPSCCFDCLPCSEGEISNSSDMETCVKCPEDQWSNPTRDQCIQKTIDYLSYEDLLGYILSSCASVFIVFTAVVFLIFIKHRRTPIVRANNQNISYILLMALLMSFLCTFMFIGQPTGVTCMLRQTTVMFVLSIAISSILGKTVTVLVAFKSTKTSSNIRRWGKIYFSMNAVFLFSFGEFLICIIWLTLSPPYVEVDIKIIPGTIILQCNEGSTISFYLAVSYIGVLSLISFAVAFIARKLPDRFNEAQHITFSMLVFCSVWASFIPTYLSTKGKHMVALEIFAIQASAAGLLMCIFTPKCYIILLKPELNVKGKFTFTIKPTKCIYVH
>XP_002936219 PREDICTED: vomeronasal type-2 receptor 26-like [Xenopus (Silurana)tropicalis].
MYAIEEINNSTELLPNITLGYRIYDACNSEEIALMSTFSLLSEEETPALNYICQPDQKLVAFVGHALSSTTYSIAEITQLYGYPQISYGALDPVFNDRVHFPSVYRTVPNEYSQFRVIIKLLNHFGWTWVGIITSDDDSNRQASEELRKEMGRKGICVDFLKVISSSPDRLDKSATEAIETIKRSSVRVIILYCRANSLLVLLVRLRSNKQLSESVWISSVGLDIVDEYEFKKYLYSINGSLLISLPKGDIPGFSTFLSQVIWTDMLKNKFVKYFWGLTIGCSSVFSNSVENFTCRLAHRAEEYLLQEETSNACIKNTIYMAVYLLAHALDKMHLVGDFSELPSKERIGKIRSKLNYYLKNTHFKSASGEELCFTKDGNIPGKFDILNWVIYKNGTVKKIHIGRFFPGSDQLIINESAITWGPYFRKNPVSLCTEMCFSGYRRAHQNGRPPCCFDCVLCSEGEISNFSDLETCVKCAEDQWPNPTRDQCIKRTIDFLSWDDLLGYILSGSASVFIILTAAVFVVFIKHRRTPIVRANNQNISYILLMALLMSFLCTFMFIGQPTEVTCMLRQITFVFAFSVAISSILGKTMTVLVAFKSTKTSGNFRWWGKMHFSISAVFLFSFGEFVICVIWLILFPPFVESDNQTIPGNTILQCNEGSIISFYLAVSYIGVLSLISFAVAFIARKLPDRFNEAQHITFSMLVFCSVWASFIPTYLSTKGKHMVAVEIFAIQASAAGLLMCIFTPKCYIILLKPELNVKGKLTAK
>XP_002936220 PREDICTED: vomeronasal type-2 receptor 26-like [Xenopus (Silurana)tropicalis].
MYAIEEINNSTELLPNITLGYRIYDACNSDVIALMSTFSLLSEDENPTVNYIYQPDQKLVAFVGHLLSSTTYTIAEITQLYGYPQISYGALDPTFNDRIHFPSVYRTVPNEYSQFRVIIKLLKHFGWTWVGIITSVDDSNHQASEELQKEMGRNGICVEFVKSIANNPMFSSVSAIKAVKAIEQSSVRVIILYFRINALLQLLNWIFDIQTAERVYICSVTLDIVIEEFMKPFYIMNGSLLIALPRGDIPGLNDFISYKLWTDLSENIFLQTVFYLIAECSVDLDGVKNVTCLKKHRIKEHLLQEETITHRIKHTIYMAVYALAHALDNMQLPGELRSAKEMSKIRFKLNYYLKNLHLKMASGEDFFFTSDGNILGKFDILNWIINKNETINKIHVGRFLPNGDHFIINETVIAWTPYFEMNRVLLASERAHQNGRPPCCFDCVSCSEGEISNATDVETCVKCAEAQWPNPAKDQCILRIIDFLSYQDILGHILSGCALVFIVLTAAVFLVFIKHRRTPIVRANNQNISYILLMALLMSFLCSFIFIGQPTGVTCMLRQTTVLLVLSIAISSILGKTTMVLAAFKATKMERTFRKWGRINISVVVVFLCSFGELVICVIWLSLYPPHVESDKTIPGKLVLQCNEGSIISFYLAVSYIGVLSLISFAVAFIARKLPDRFNEAQHITFSMLVFCSVWVSFIPTYLSTKGKHMVAVEIFAIQASAAGLLMCIFTPKCYIILLKPELNVKGKPTAKIQLHIENHIPHF
>XP_002936548 PREDICTED: vomeronasal type-2 receptor 26-like [Xenopus (Silurana)tropicalis].
MGYCRNFSTQFIRHFLTFDYAVNEINMNMAILPNISLGYDIFDTCSMDFGAVVTTLQGLSGVNPLYPNYNCRQQGKAIAFIGDLYSSSSLIISNILQVYHYPQVSYGATDTIFNDKRRFPYFFRTIHTHQDQNEAIAMLLIHFGWTWVGIITVAEDSYERSSEDLRDRIVASGNCVAYVLKLSLGKKKDMLYYIKEMDMIVKSLAKVIIVNFPTEYTLYLSSFVAQVLGPMIREKVLILIDCLPAAAFPDPEFKLPPISACLLLRPSKGAIPGLKEFLYRVTPDTYPNYILKNTWQRLFKCSVPDNQFEDNVTCSGYEYFRTLPAFHFDVDNFRLTYNVYIAVYALAHALHQLLLDHFQKQPFSASDLHEVNYMKLSQYLKSVKFITSAGDEILFDKEGNRPAQVDLLNWVQHPNETVAVTEVGHYRMSASGTHQFIINDSDITWETKINGVPQSTCSESCSPGYRKVIPDGNPSCCYDCIPCAEGEISNVTNMETCMSCPEEEWANSKKDTCVRKNIDFLSSQDALGATLVAFALLLIFMILSVLVIFIIYRDTPIVRANNRDLSYTLLICLMLSFLCTFSFIGHPTTAICLLRQVAFSLIFTVAISSIVAKTITVLIAFRSTKPGSKLSKWTGKKLSAFIIILCTLVELGICTWSLVQFPPFPNRDTKTYTDRIILQCIATSSMGFYTTHGYILTLSLFNFALAFLVRKLPDRFNEAHYITFSMLLFCSVWISFIPAYLSAKGKYMVAVEVFAILASSAGLFCCIFIPKCCTILLKPHLNSRIKLSVYK
>XP_002936334 PREDICTED: vomeronasal type-2 receptor 26-like [Xenopus (Silurana)tropicalis].
MAAATWFQARGLSPDQLKVMFCLAAIWVTPCSTELSGSDLQCHSHLTKLKYEYRYTQDGDIIIGGVFSVNRGVKYLPYRAINPFPICVEPLLYYYKELRTFLFAIGEINKNPDLLPNLTLGYHVYDACADPRFAIQSALQILSGSPQTFPNYSCRKRGDIAGFIGDRSLGTSLPVAQLLGVYGYTQISYGSSGLRLSDRVLHPHFFSRKGADYIENIAIAKLLEHLGWTWVIIMTAADDNGELESMNLQKEMNKHGTCVDFIVTITEDLYKNMKAFERIKQSTAQVIVMWGEPSAPFYSALKHLQHEIQNKTVVVPTTWAFSRYLLSGRLFNGSLMFKDQKWQVEGLQTHFKNYILSVTEDMFLEDLTAIILICQPPDQEKRHLFQLLYGECFRNCSGTGNIKRFISKSEPSNHVYGSIYTMAHALHNMLAVSGTDNDKNIYRKQTLTSQCSANCSPGFRKVSRKSSPPCCYDCAPCSEGDISNITDMENCLTCQDNKWPNHEKTMCIEKQVEFISFDTDYFAIFFTINSLILFTVGAVILGIFISFRDTPVVKANNRNLSFILIVSIKLSILSVFLFLGRPTDIICTLRQSSFGITFSIAVSCVLAKTIMVYIVFKATKPGRSWSKWVGVKLAHCIVLVCSVIQILITSLWLSISPPFVEYNILSEPGKIIIQCNEGSVVAFYIVLSYMGLLASMSFIVAFLARSLPDSFNEAKYITFSMLLFCSVWITMIPAYLSTKGKPMVAVEIFAIITSSCGLLFCIFLPKCYIILLKPEWNTKHCLLGNPNKSRFVYT
>XP_002937667 PREDICTED: vomeronasal type-2 receptor 26-like [Xenopus (Silurana)tropicalis].
MSIHVTGVKGDKEMKSKAMCLLEGTELQSSFRDGDVILGAVMSLYNFPTHTKYTFKEKPLPQQCSGVYLRYYKHILAIMFAIEEINRNPLLLPNVTLGYEIYDSCDYVSKAVEATLKLFSGRQDHVPGYRCTTKGPLAAFIGLPYSMAELTQIYRYPHISYGTQDPVLEDKRLFPSFFRIVPNDRAMYDGFVQLLHYFGWTWVGLVASDEEHHLKISQELRAVLLKSGICIAYFAVFPTEGLFNFIPVFEIIEKSNANVVITLCSQFSFLDIIYTVAIRGELGKVWITPSSLTFFTHNLIGTYLGVVNGSLQFSVHKEEIPEFKNFLYSTNPTTFHNFFTAAFWNELFHCLPPNKTTYWKIVNPLHNCTGEESLNNVDANLDVKTLRVTYTVYRAVYSFASALHEMLSSTQYSGQKLNLMKNFQPSQLSQYLKNLDFQTKDFHSANQGQIGHYDIINWVTSNRTITFSQVGSFLPFAPPGQQLIINKSDIKWNRKFNETPLSLCTNHCPPGFRKAARKAEPICCYDCILCYIYLDMEECMACSEDHWSDEKRTMCISRTIDFLSFSDVLGITLAFVAIFLCLISLGVLSIFLKYRNTAIVKANNRELSYILLLSLIMCFLCCLLFIGRPEASTCFFRQAAFGIIFAVAVSAILAKTITVVIAFNATKPGSRARKWVGSNISAYLVSLGAFGEAVICLVWFLCSPPFPDFDTTEKSAKMTLKCNEGSEVAFYCVVGYVGLLAALSFVVAFLARKLPDTFNEATHITFSMLVFCIVWVSFIPAHVSAKGKYTVAVEIFAILASTAGLLGCIFIPKCHIIVIRPDLNTKEHLIGRKVKRCIVVN
>XP_002937102 PREDICTED: vomeronasal type-2 receptor 26-like [Xenopus (Silurana)tropicalis].
MVAMHYGDKPFGRHLQRSKIALNMLLEDFYNFLSIVFAVDEINRNPKILPNVTLGYNVYDSYVDLFRTVQGAVRIYSGYTKQIPNYNCDKYSVLAAVVDGMASSFSIQYSNIFGMYKHPQISFVSQDPLQSDKLHFPNFYRAVPSEKTLYAAILALLNHFDWTWIGIICPDDDSSINAIKEIKRMFEENGGCIEFIKVVPSINDYSSQRIMDITHTIKNSTAKVILVYGSKNYVYYLEQGVHITSIPGKVWIHTAESSFRMLNIVNGTYVNGSLYLNMHKKEIPDYIKFIHEVNPSRFPSGRTFTTWWDELCENRCPFNSRRRNCTGVESGRVIEYSHCNLRFTAMSYSAYNAVYIVAHALHDMYQQTLKERLNDTKKLRFQDLKPWMLHHFLKKVNFTNTMGQQIYFNNDEISHLYDIYNVVYLPNRTILSENVGNFNSEAPPGKQMTINEKAIIWENYFSETPRSVCSEKCPPGNRKSVWEGKPSCCYDCLPCPEGEFSNKTDVDVCTKCPENQWPNKQKTSCSPMDITFLSYSDPIGITLTVIAIICLFASFWVLGIFMKYQNTPIVKANNRDLSYLLLISLMCSFLCCLIFIGPPEQVTCFLQQAIFGITFTISVSSLLAKTFIVVVAFNATKPGNNLRKWVGAKIPKYIVITFSVIQVCICFLWFVISPPYSYYNKDSQPGIIIVMCNEGSVTAFYTILGYLCLLASVCFVVAFLARKLPDTFNDAKLITFSMLVFFSVWVFFIFTSRSAKGTSTVAVEVFAILGSSSGLLACMFAPKCYIILIKPEQNMKKNLVRDSAAKCS
>XP_002937445 PREDICTED: vomeronasal type-2 receptor 26-like [Xenopus (Silurana)tropicalis].
MDHKLTERHLSVFKGLCRKQGTATKDPTKVQMAAQQTRAPNTLFSNVADLLKEQEKEKVGVLRGPVNLSVAACITQFQIFFAGVASECFLLGVMSIDSTGKFNTLGPDQPCALSACTNPLVYAVDGDIIIGGILQIFLVASGGMPDFQEAPSPVYCVAPLFRYLTHLLAFMYAIEEINNSTELLPNITLGYRIYDACTSEVIALMSTFSLLSEEETPAPNYICQPDQKLVAFVGHLLSSVTYTSAEITQLYGYPQLNYYLKNIRMKMASKEEIFFTKDGNIPGKFDILNWVIYGNGTIKKIHVGRFFPTTDDLVIHEKAITWGHYFQKMLKIPTSFCTQKCSSGQRRAHQTGRPPCCFDCVPCSEGEISNSSELEICVKCPDDHWSNPTRNRCIKRIIDFLSYEDLLGYILSACASLFIANTAMVLLVLLKHRRTPIVRANNQKISYILLMALLMSFLCTFMFIGRPTGVTCLLRQALFVCVFSVAISSILGKTMTVLFAFKSTETANRFRKWGKMNISMVIVFLCSFVEFVICVIWLTTSPPYVESDIKAIPGKIILQCNEGSVISFYLAVSYIGVLSLISFAVAFIARKLPDRFNEAQHITFSMLVFCSVWASFIPTYLSTKGKHMVAVEIFAIQASAAGMLMLTLLIARVFGIYKLPQITYASMDPVLSDKNQFPSFYRTVPNEIAQYDALVKLIKHFSWTWVGVLVSDNESGLKMSQMLQKEFALNGICFAFLEFIPYRDALDDTKKLQIVRSLSNSAINVIIAYGDRDYMLTLHLILYMFPISEKVWIISSQWDVASGFDLLFLRFDPFNGSLALTLHASSIPGFQEFLLNKTPNDFPNDIFIEAAWLELYLCLWKTNATDLKCTGTEQLQSQYEHFYRDISIYSYSIYNAVYTLSDALHYLQLQKREEIRGAHKIQAWEIHKYIKQVSITDGDGNELHFDENGDMPSDFDILNWIVYPNQTLDGIKVGTYAQRSASQELKINESLIRWSPSFNETPRTPCSETCLIGFRKKPKEGYPECCNDCAPCPEGEISNQTDRETCFKCPINQWPNLNRTICTDKVIIHLSFHQPLGASLALLSVLFFIMTCLVLMIFTKYRNTAVVKANNRDLSYILLVSLKICFLCNLMFIGHPRHVTCILRQTVFGVIFSIVISSVLAKTVTVVIAFNATRPGSKLRNYLGPRVPNSIVIFCSLIQVIICTSGLINSPPFPYYNTDDIVGVIVAECHEHSSFGFYCILGFMGLLAALCFIIAFFARTLPDIFNEAKFITFSMLLFCSVWVTFIPAYLSTKGKYVVAVEIFAILSSSSGILGCIFIPKCYIILFRIDKNKTDFKKKNSD
>XP_002937447 PREDICTED: vomeronasal type-2 receptor 26-like [Xenopus (Silurana)tropicalis].
MTIHGGAVPSSPFLAPVVSPPVAQFLEPKIPSPIHYTGDPEDYRGFLNHPSISYYQHYLAAIFAIEEINQNANILPNLTLGYRIYDACTSESRAAANTLSILTGRAASVPNYSCNDKGTLAAFVGHLLPTLTHVVSDMTKIYRFPQISYGAQDPALDDRQQYPTFYRTIINEKYHFVTISQMLKLFGWTWVGIIYSDDESHQRAANKISSEITISGGCVEFVAVYTTENILTLSITIEKIRHSSANVIIISSNSHMLLHIVILIEMTTTLKKHLLFPSSLENMSSFAYSSLNGSLIVSGNQGAIPGFKEFFYTAHPTKFPNDEITALLWLVLFSCLKYGDNSSGIYIPACTMNDTLSFFGMSFYAVNNLHITYNMYVAVYALAHALHKVLYGEPHEKQPLESELQLNLCKKNKHYRHIQKAYKGNYFLETTVNTFMFLFQLNNHLKKVHFQTVSGDEIFFNEHGEVQGNLEVENCISYPNETTAIRKVGTFNSSAPPGEQLLINKPDIIWGTPLNDIPQSVCIGTCQPGYRKAGIKGRPACCYECVQCSDGEIANVSDMENCIRCQEDEWSNENRIKCIKKTIDFLSYAEPLGLSLAILAILLSITASLVLGIFIRNRHSQIVKANNRELSYSLLLTLILSFLCTLFFIGRPLKVTCMLRQVTFAVIFTISISSVLGKTVTVLIAFHAITPGSMLKIWVGKRVPRCLVLLLSLGEVIICITWFLHCPPFPDYDTRSQPSVMTLQCNEGSAVAFYIAVGYIGMLASVSFITAYLARGLPDIFNEASHITFSMLVFCCVWIAFIPTYLSSKGKYMVAVEIFAILSSSSGLLGCIFIPKCYIILLKPTKSVKEKATSKKNKSKLLNYKTH
>XP_002937448 PREDICTED: vomeronasal type-2 receptor 26-like [Xenopus (Silurana)tropicalis].
MKWNSFILENVSLKIFNGLYCLVPVLLVIVALLLTLPGSAGASACVLEDQSPSGVQQDGDIILGIVLSLFRSTTIVMETKFTEKPSPPRCHKTRPFLSHLLGDIQSSTPLKLPNHRTVIIIRVAIRDAVQNSAKSKPFQQDSVNPWSWLNQNYQHYLAAIFAIEEINQNANILPNLTLGYRIYDACTSESRAAANTMSILTGRAASVPNYSCNDKGTLAAFVGHLLLTLTHVVSDMTTIYRFPQVSYGAQDPALGDRQQYPTFYRTIINEKYHFVTISQMLKLFGHQGAIPGFKEYFYTAHPTKFPNDEITALLWLVIFSCLKFGDNSSGIYIPACTMNDTLSFLGMSFYAVNNLHITYNMYVAVYALAHALHKVLYGEPHEKQPFESQLQLNLYKLNNHLKRVHFQTSSGDEILFNEHGEVQGNLEIENWISYPNKTVAISKVGTFNSSAPPGEQLLINKPDIIWGTPLNDIPQSVCIGTCQPGYRKAGIKGLPACCYECVQCSDGEIANVSDMENCIRCQEDEWSNEKKNKCIKKTIDFLSYAEPLGLSLAILAILLSITASLVLGIFIKNRHSQIVKANNRELSYTLLLTLILSFLCTLLFIGKPMKVTCMFRQVTFAVIFTTSISSVLGKTVTVLIAFHAITPGSMLKIWVGKRSPRSLVLLLSMGEVIICIMWLLHCPPFPDYDTRSQPSVMTLQCNEGSAVAFYIAVGYIGMLASVSFITAYLARSLPDIFNEASHITFSMLVFCCVWIAFIPTYLSSKGKYMVAVEIFAILSSSSGLLGCIFIPKCYIILLKPKKSVRQELQSNPKSTNNRCSKLNNHLKKVHFQTVSGDEIFFNEHGEVQGNLEVENWISYPNKTTAIRKVGTFNSSAPPGEQLLINKPDIIWGTPLNDVGYHLPL
>XP_002937449 PREDICTED: vomeronasal type-2 receptor 26-like [Xenopus (Silurana)tropicalis].
MAKDLPSLLEEFVSLVIYIDTRLKKSQSQNSCTRKVVVSSAVVSEPPSIPYTQTDEPMQLGATCLSPEESRIVSLELASEDDVAGRGTLGYKEALAPVTRYMPGRNCAVIWIRATPWSWLNRNYQHYLAAIFAIEEINQNANILPNLTLGYRIYDACTSESRAAANTLSILTGRAASVPNYSCNDKGTLAAFVGHLLPTLTHVVSDMTTIYRFPQVSYGAQDPALDDRQQYPTFYRTIINEKYHFVTINQILKLFGWTWVGIIYSDDESHQRAANKISSEITTSGGCVEFMALYTTENLLTISITIDKIRRSSANVIIISSNSHMLLHIVLTIEMTTTLKKHLLFSSSLENMISFAYSSLNGSLIISGNQGAIPGFKEFFYTAHPTKFPNDEITALLWLALFCCLKYGDNSSGIYIPACTMNDTLSFFGMSFYAVINLHITYNMYIAVYALAHALHKVLYGEPHEKQPLESELQLNLCKVKISEYTDVYRDLALCYGRTGISLLGGVNFTAVHWSHVFYLLETTVNTFMFLFQLNNHLKSIHFQTSSGDEIFFNEHGEVQGNLEIENWISYPNETTAIRKVGTFNSSAPPGEQLLINKPDIIWGTPLNDIPQSVCIGTCQPGYRKAGIKGLPACCYECVQCSDGEIANVSDMENCIRCQEDEWSNEKKNKCIKKTIDFLSYAEPLGLSLAMLAILLSITASIVLGIFIRNRQSQIVKANNQELSYSLLLTIILSFLCTLLFIGKPKKVTCLLRQITFAVIFTISISSVLVKTMTVLIAFHAITPGSMLKILVRKSVSRCFILVFSLGEVIICIMWFLHCPPFPDYDTRSSVMTLQCNEGSAVAFYIAVGYIGMLALVSFITAYLARGLPDIFNEASHITFSMLVFCCVWITFIPAYISSKGKYMVAVEIFAILSSSSGLLGFIFLPKCYIILLKPEMNVKGKGTSKKK
>XP_002937451 PREDICTED: vomeronasal type-2 receptor 26-like [Xenopus (Silurana)tropicalis].
MVAYLLIRKTQRRNNKKKLKKIYLVAAGTLDHYKKALALVLSQMARRNYALMCPSISYYQHYLAAIFAIEEINQNANILPNLTLGYRIYDACTSESRAAANTLSILSGRAASVPNYSCNDKGTLAAFVGHLLSTLTYVVLDITAIYKFPQISYGAQDPALGDRQQFPTFYRTIINEKYHFVTISQMLKMFGWTWVGIICSDDESHQRAVNKMSSEITKNGGCVAFVAVYTVENIWTLSNSIEKIRRSSANVIIVSSNSHFLHRILISMQLNIELKKYFLFPSSLENMSSFLFSLLNGSLILSGHQRAIPGFKEFVFNAHPTKFSDDDFTNLVWFILFGCSKSADNSSGIYIPACSRNDTLSYFDTSFYAINNYITYNMYVAVYALAHSLHKVLYGEPHEKQLYKSRFHLDLYKFYFQLNNHLKSIHFQTASGDEIFFNEHGEVQGNLEIENWISYPNETTAIRKVGTFNSSAPPGEQLLINKSDIIWGTPLNDIPQSVCIGTCQLGYRKMEKKGLPVCCYECVKCSDGEISNVSDMENCITCPEDEWSNENRNKCIKKTITFLSYAEPLGLILANLAVLLSITASLILGILIKNRHSQIVKANNEELSYSLLLTLILSFLCTLLFIGKPMKVTCMFRQVTFAVIFTISISSVLGKTVTVLIAFHAITPGSMLKIWVGKRAPRCLVLLLSLGEVIICFMWFLHCPPFPDYDTRSQPSVMTLQCNEGSAVAFYIAVGYIGMLASVSFITAYLARRLPDIFNEASHITFSMLVFCCVWVTFIPAYISSKGKYMVAVEIFAILSSSSGLLGCIFFPKCYIILLKPERNISWKATSTKKSINQYNSPFVKGIASCFVE
>XP_002937453 PREDICTED: vomeronasal type-2 receptor 26-like [Xenopus (Silurana)tropicalis].
MGKHNKAKDFQKDDPRQQKLTESQKLLKKILIPAGQDANASGRAEAKADFDGASTVSEKNTISLLKLLPTKHDFITFAEQIKTLLREEVADIKIELAPLHSRTAEIETGGEAVDTTIKSLLNVTEVQSKAIHLLTRRIDDLHNRGRGCNLRIRGLPETVDNSTLRTHILDDAPTYYQFKNKNHHLKLTVDQYRVDGDLILGGVLDVCPGSDLDFEFVSDLPVPLECSQIEPINIWHVLTFAFAIDEINKREDLLPNITLGFEIYDSGINEITTIERTFRILSGNHKLIPNYSCRKQENILALIGHFVPSCSQAMADLLSLYKYPQLIYGAKDPILDDKNHYPHIFSTIPSEHSLIEAIVALLQYFEWKWVGIITYSDVNFERSSEEIKKEIIKIGYCVEFLMKVKDHIIKSTIQKYNANLIYHLKTVSFTTSGGNTEKHFDERGNVPGNFDIWNLVVFPNWTLKFVEVGTFNSSAPQGEKLELNVSKIQWNSHFNQVPKSVCSASCSPGHRKVLREGHQVCCYDCVLCPEGEITNSSDMNNCIKCNEHQWTDERRDKCIQRETEYLSFHDYLGSILMGTSLLLCMMSTVIYLIFYRHWTTCIVKANNLLLSYILLFSLTLSFLSSLLFIGHPKKGTCLIRQMTFGIIFATALSTLIGKTMTVVIAFSATKPGSKLAKWMGSQITNISVLLLSLGQVTICLFWLICCPPFPDTDTKSITGKMILLCNEGSVVAFYIMIGYIGILAIVSFLLAYYARRLPDSFNESQLITFSMLVFCSVWVSFIPAYINTKGRSVVAVEVFAILTSNAGLLGFIFIPKCYIILLRPELNKKEHLMRKT
>XP_002937454 PREDICTED: vomeronasal type-2 receptor 26-like [Xenopus (Silurana)tropicalis].
MLILLLLLNSFHFAATQILPLPRQKPAEETVRNITTCSRTHILDDAPTYYEFKNDNHRLQQLRVDQYRVDGDLILGGVLDVCPANDYKFELVSDLPVPLECSHLEPINIWHVLTFAFVIDEINKREDLLPNITLGFEIYDSGINEITTIERTFRILSGNHKLIPNYSCRKHENILALIGHFAPSCSQAMADLLSLYKYPQLIYGAKDPILDDKNHYPHIFSTIPSEHSLNEAVVALLQYFEWKWVGIITYSDVNFERSSEEIKKEIIKIGGNTEKHFDERGNVPGNFDIWNLVVFPNWTLKFVEVGTFNSSAPQGEKLELNVSKIQWNSHFNQVPKSACGASCSPGQRKVLREGHQVCCYDCVLCPDGEITNSSDMNNCIKCNEHEWTDERRDKCIQRETEYLSFHDYLGSILMGISLLLCMMSTVIYLIFYRHRTTCIVKANNLFLSYILLFSLTLSFLSSLLFIGHPRNVTCLVRQMTFGIIFATALSTLIGKTMTVVIAFSATKPGSKLAKWVGSQITNISVLLLSLGQVTICLFWLICCPPFPDTDTKSMAGKMIVLCNEGSVVAFYIMIGYIGILAIVSFLLAYYARRLPDSFNESQLITFSMLVFCSVWVSFIPAYINTKGRSVVAVEVFAILTSNAGLLGFIFIPKCYIILLRPELNKKEHLMRKT
>XP_002937455 PREDICTED: vomeronasal type-2 receptor 26-like [Xenopus (Silurana)tropicalis].
MKLNELKVMRWESKTKQEWRTCGVKVEGRHILDDAPVYYNNSLSDCKAKVDHYIADGDVILGAVLAVSVKKPKDYFLVSDLQSAFASCHVIPMDLWQVLTFAFVIDEINKREDLLPNITLGFEIYDSGICEITTIERTFRILSGNHKLIPNYSCRKQEKVLALIGHLVPSCSQAMADLLSLYKYTQVSYGAKDPMLDNKDQYPYIFSTIPSELSLNEAVVALLQYFEWKWVGIIAYSDVKFERPSEEMKKEIIKIGYCVEFFIVVGYGEELNGHMKNVSFTIPDGKEIYFDERGNVPGYFDIWNVVILPNRSLVNVAVGRFDSSAPRGEKLKLNVNKIKWHPDFIQVPKSVCVESCSPGYRKAPREGQQACCYDCVLCPEGEISYIGDMDNCIKCKEHEWTDERRDTCIQRETEYLSFHDYLGIFLTATSLFLCVITTGIYSIFYRHRATCIVRANNLHLSYILLFSLTLSFLSSLLFIGRPKQVTCLVRQVTFGIIFATELSTLIGKTITVIIAFSATKPGSKLAKWMKTQITYRILLLLLIGQVIICSVWLVCSPPFPDTDTKSKTGMIIVLCNEGSVVAFYIMIGYIGILAIVSFLLAYYARRLPDSFNESQLITFSMLVFCSVWVSFIPAYINTKGRSVVAVEVFAILTSNAGLLGFIFTPKCYIILFRPELNNKEHLMRKI
>XP_002937456 PREDICTED: extracellular calcium-sensing receptor-like [Xenopus(Silurana) tropicalis].
MEEENEPSLKRVRRGRGIHQTIQVPPTRQKEEKILNLSTRTFNPDELNILEKGLTFCPTKNFDLFDTITDVNRFVRKLLLNDNTDPTVEATSSNNHTTSVFLQSHISNFHEMKMLLQLEQLQKEADPKSGRVGVNLIESKNKFKSKSTFYPVHLRDNTINMFQKNIEMELSLLHESLKTSSKNKQKDNLTLKEKRALDNLKKDDDIVIRRADKGGQIVVLNKIDYVTEAYRQLSDIETYTLLAKNPYHPLRSEDEEAPPEPAPPLVPPGQSDCLPTPAATQNITIIRQKPAVPIPRNTPLCSRRHILDDAPVYYENSLSDCKAKVDHYIADGDVILGAVLAVSVKKPKDYFLVSDLQSAFASCHVIPMDIWQVLTFAFVIDEINKREDLLPNITLGFEIYDSGICEITTIERTFRILSGNHKLIPNYNCRKTEKILALIGHFVPSCSHAMADLLSLYKYPQISYGAKDPMLDNKDQYPYIFSTIPSEHSLNEAVVALLQYFEWKWVGIISCSDVKFERSSEEMKKEIIKIGYCVEFFIVVDDRREIFLTGKIQKSHANVIIIYCSLHTFTSASSWFFNSNGKVLITITEGGKFLSDDSNLYYANGSIWFSTQKEDILGLKGFLQSESPTALPGNMFLDTLWEDPLIHLQNEFSINLLYNIHTAVYAAAHALHGLAYKPHMKENRKQQILQKFIPWQLNGHMKNVSFTTPDGKKIYFDERGNVPGYFDIWNVVILPNGTLVNVEVGRFDSSAPQGKKLKLNVSKIKWHPDFIQVPKSVCVESCSPGYRKALREGQQACCYDCVLCPEGEISYIGDMDNCIKCKAHEWTDDRRDKCIQRETEYLSFHDYLGICLTAICLFLCVITTGIYSIFYRHRATCIVRANNLHLSYILLFSLTLSFLSSLLFIGRPKQVTCLVRQVTFGIIFATELSTLIGKTITVIIAFSATKPGSKLAKWMKTQITYRILLLLLIGQVIICSVWLVCSPPFPDTDTKSKTGMIILLCNEGSVVAFYIMIGYIGILAIVSFLLAYYARRLPDSFNESQLITFSMLVFCSVWVSFIPAYINTKGRSVVAVEVFAILTSNAGLLGFIFIPKCYIILFRPELNTKEHLMRKI
>XP_002937457 PREDICTED: extracellular calcium-sensing receptor-like [Xenopus(Silurana) tropicalis].
MQCQTGIKELEEKYRRGDVHLLPNNLSFTENQALQGLKNKPGIIIKAADKGGALVIMNKEDYVSEVKRQLMDSTTYCRVDKNPVFEISKKIKALIQEAINLKVIDGKLASYLQCAHLLTPIFYVLPKIHKSLEHPPGRPIISSVDSILSPIAIFVDKVIRSYVLSYQSYIRDTSDFIVKLSEDIGNVEDLWLVTLDVESLYTSIPHDGGVEAVSVELTEDVSMNGSQKKTHILDDTLMYYESEVNKTEAKIEQYRMDGDLILGGVMAVTMVNCEELILAPYLKFVFDCNLAEPINIWHVLTFAYAIYEINKREDLLPNITLGFEIYNSGISEIMTIERTFRILSGNRKLIPNYSCRNQEKVFAFIGHVAPSCSRAMADLLSPYMYPQISYGSKGDKDQYPHSYSTIPSGRSLNEAVVALLQYFEWKWVGIITAAEDNFKRSSEEIKTEMIKFGYCVEFFLVVKENGFKEEIMPKYHANVILIYCFSYQVNEVMSLFLNSNGKVLIMINEEVNHLFTVLYPINGSLWLFKYKENIQTVQGFNQSESPTALPGNTFFDLFQEIFDPIDRDNILMEYFYEDEPMKPMYNVYTAVYAAAHALHGLLYKPHSKIKRNELIMQYNLISWQLNYHLKNVSFTIPGGDEIYFDKRGNFPDYFEIWNSVMLPNLTLVFDEVGTFDSTAPQGEKLKLNESKIQWFPFFTQVPKSVCSESCSPGHRKVLHEPVCCYDCVLCPEGEITNISDMDNCIKCKEQEWTDERRDKCIQREEEYLSFHDYIGIFWMATSLLLCAITTGIYSIFYRHRATCIVRANNLHLSYILLFSLTLSFLSSLLFIGRPKQVTCLVRQVTFGIIFATELSTLIGKTITVIIAFSATKPGSKLAKWLKTQITYRIVLLLSFGQVIICSVWLVCSPPFPDTDTKSKTGMIILLCNEGSVVAFYIMIGYIGILAIVSFLLAYYARRLPDSFNESQLITFSMLVFCSVWVSFIPAYINTKGRSVVAVEVFAILTSNAGLLGFIFIPKCYIILFRPELNNKDHLMRKM
>XP_002937458 PREDICTED: vomeronasal type-2 receptor 26-like [Xenopus (Silurana)tropicalis].
MYYESEEDWITVQVDQYRLDGDLILGGVLAVRVDQSTEFFLVSDLQAALCCFGADSINIWQVLTFAFAIDEINKREDLLPNITLGFEIYDSGINEIMTIERTFRILSGNRKLIPNYSCRNQEKVIAFIGHLVPSCSQAMADLLSLYKYPQIIYGAKGDNYQYPHIYSTIPSGQSWNEAIVALLQYFEWKWVAIFTVPQENFKRSSEEMKTEIIKIGYCVESFIVDDEENDTIVAENILKCHAKVIIIYCYLNQVNEVMLLFSKSNGKVLIIMNEGENLSTRSFQPTNGSLWTFKYKENIQSFQEFMQSASPTALSDSPFLEFIQDNKLLGYFQKERMKLLYNVYTAVYAAAHSLHGLLYKPHIKMNKNELNNLISWQLNYHLKNVSFTIPGGNAIYFDKGGNVPGYFEIWNGVILPNLTLVYGKVGTFDSSAPQGEKLKLNVSKIQWLPYFTQKEEDQLVAGTPGRCSFSDNISTSPGYQVPKSVCSESCSPGHRKVLREGQPICCYDCVLCPEGEITNISDMDNCIKCKEHEWTDERRDTCIQRETEYLSFHDYLGIFLTATSLFLCVITTGIYSIFHRHRATCIVRANNLHLSYILLFSLTVSFLSSLLFIGRPNEVTCLFRQVTFGIIFATELSTLIGKTITVIIAFSATKPGSKLANWMKTQITYSIVLLLSIGQVVICSVWLVCSPPFPDTDTKSKTGMIIVLCNEGSVVAFYIMIGYIGILAIVSFLLAYYARRLPDSFNESQLITFSMLVFCSVWVSFIPAYINTKGRSVVAVEVFSILTSNAGLLGFIFIPKCYIILLRPELNTKEHLMRKM
>XP_002937459 PREDICTED: vomeronasal type-2 receptor 26-like [Xenopus (Silurana)tropicalis].
MEARLLNLGCSLVKILKEALSESVQSEKVLNHILDDAPVFFQYRDYLGNCKMKVHHYSLDGDVILGGVLALSPEECKEFFLVSDLQAAFGCHFVSTTEILDVLTFEFAIREINEREDLLPNITLGFEIYDSGVSEIMTIERTFRILSGNHKLIPNYSCRKHEKVFAFIGHFVPSCSHAMSDLLSLYKYPQISYGAKDPTLENKDDYPDIFHTMPSDRYLKEAIVALLQYFEWKWVGMITDINVNYKRPSEEIKKDIIKIGYCVEFFIVVGPGNDNGLAETIRNYHANVIILYCPLNSDGLPFLMLLNANGKVWIIITEEGKLLSADLVDYLSPLHGSLWFAIHKEEIPDLKVFRHSASPTALPRNAFLYKYLKDDGYYLSSYFKNEINVKLSHNIYTAVYAAAHALHGLLFKPHMRENRNQQILQHVIPWQLNLKNVSFTIPGGKEIYFDETGNVLSYFDIWNGVILPNQTLTYVHVGTFDPSAPQGKKIKLNVSKIQWHPDFTQVPKSVCSESCSPGYRRAVRKELQVCCYECVPCLEGEISTLNDMDNCIKCKEHEWTDDRRDKCIQRETEYLSFHDYLGVFLTATCLFLCAISTGIYSIFYRHRATCIVRANNLHLSYILLFSLTLSFLSSLLFIGRPKQVTCLVRQVTFGIIFATGLSTLIGKTITVIIAFSATKPGSKLAKWMKTQTIYIIVLFLSIGQVVICLIWLICSPPFPDTDTKSKTGMIIVLCNEGSVVAFYIMIGYIGILAIVSFLLAYYARRLPDSFNESQLITFSMLVFCSVWVSFIPAYINTKGRSVVAVEVFAILTSNAGLLGFIFIPKCYIILFRPELNTKEHLMMKI
>XP_002937460 PREDICTED: vomeronasal type-2 receptor 26-like [Xenopus (Silurana)tropicalis].
MRGCQSGERTHILDDAPIYFQSEDDTIFKVDQYIVDGDLIDTRRNTCSTVQLGYRHFAFISVKLTNIWHVLTFAFAIDEINKREDLLPNITLGFEIYDSGFSGTATIERTFRILSGNRKLIPNYNCRKQEKILALIGHLVPPCSNTMADFLSLYKYPQIRYGAKGPVFKVVVALLQYFEWKWVGIITYSEEKFQSLSKRMNKEIIQIGYCVEFFAVLTYGSQVYKTKKIKNDHANVIILYCYLAQVNAALASFFKSNGKVFIIITEEETYAFKYTLGSYHPLNGSLWFSTHKEEIPGLEGFIQSASPTALPGNTFLDEIWENNNTFSDSSGLKHYQEETDMNLLHNIHTAVYTAAHALHSLLLKSHRTENRNELTVQNFIPWQLIYHLKKVSFKTPGGNTIYFDEEGNVPGYFDIWNGVILPNGTFVYVHVGTFDSSAPQGEKLKLNVSKIQWHPDFTQIPKSFCSESCSPGYRRAVRQGQVCCYDCVLCPKGEITNLSDMNNCIKCNEDQWTDERRDTCIQRETEYLSFHDYLGSILMGISLCLCATATLIYLMFYRHRATCIVRANNLVLSYILLFSLTLSFLSSLLFIGRPRNVTCLVRQVTFGVIFATALSTIIGKTITVIIAFSATKPGSKLAKWTKTQITYRIVLLLTNGQVIICSIWLICSPPFPDTDTKSMAGKMILLCNEGSVVAFYIMIGYIGILAIVSFLLAYYARRLPDSFNESQLITFSMLVFCSVWVSFIPAYINTKGRSVVAVEVFAILTSNAGLLGFIFIPKCYIILFRPELNNKKHLMRKI
>XP_002937461 PREDICTED: vomeronasal type-2 receptor 26-like [Xenopus (Silurana)tropicalis].
MLNLLHFFAFFHTAAAQEIIIIRQNPSDQIKYATPCVRTHILDDAPIYIESEDDTIFKVDQHIVDGDLILGGILAVPSNVGIDLFLLSGWPVALAFDLVTLTNKWQVLTFAFAIDEINKREDLLPNITLGFEIYDSGISGTGTIERTFRILSGNRKLIPNYNCRKQEKILALIGHFAPSCSHAMDDVLSLYKYPQIMYGAKGPVFKVVVALLQYFEWKWVGIITYSEEKFQSLSKRTNKEIIQIGYCVEFFTVLTYGKEVFETEKIQKYRANVIIIFCYLAEVTKVISSFLKSNGKVFIIITEEETLSFEYTLRSYHPLNGSLWFSTHKEDIPVLEGFIQSASPTALPGNTFLDEIWKNNNFSDSSVLTYYQEEIDIDMNLLHNIHTAVYTAAHALHSLLFKSYRTENRNEQTVQNFISWQLMVPLTDSYKKSRSSFCYTDLLHPTTLLIYHLKKVSFKIPGGNTIYFDEEGNVPGYFDIWNGVILPNGTFVYVHVGTFDSSAPQGKKLKLNGSKIQWHPDFTQIPKSFCSESCSPGYRRAVRQGQVCCYDCVLCPKGEITNLSDMNNCLKCNEDQWTDERRDKCIQRETEYLSFHDYLGSILMGISLCLCATATLIYLIFYRHRKTCIVRANNLVLSYILLFSLTVSFLSSLLFIGRPRNVTCLVRQVTFGVIFATALSTIIGKTITVIIAFSATKPGSKLAKWMKTQITYRIVLLLTNGQVVICLFWLICSPPFPDTDTKSKTGQIILLCNEGSVVAFYIMIGYIGILAIVSFLLAYYARRLPDSFNESQLITFSMLVFCSVWVSFIPAYINTKGRSVVAVEVFAILTSNAGLLGFIFFPKCYIILIRPQLNNKENLMRKTKI
>XP_002938197 PREDICTED: vomeronasal type-2 receptor 26-like [Xenopus (Silurana)tropicalis].
MKPRLYPNERSKLHLLFVLFCEAMEVLYPISLKVLLLVLMFQVLPAAAEMPSSRSGCQLSSSSDTQYFRDGDFMIGGIFHFKDISEHILIRHFNQKQRRPECKSRSSFILYRYLLVFIYTIGEINKDPEILPNVTLGYHIVDSCNRAVKSLEGTFSILSGTQEIIPNYSCWNNRKVVGFIGDLSSVSSLCMALITGIYRYPQISYGSRDPVFNDRVQFPSFYRTVPDELSEINGIVELIKHFGWKWVGLIVSDDEIGLRAGKHFEREMKKDGICLAFNIRIELGSIASTDPMKTREILNRSTANVVILLVSLRFVGYILFFFAMFDMPEKIWIVSSTFLRVLDTAYPQNRIIFNGILALSVQQGEIPGFREFLHGLNLSECTDGILFPNVSERLSDCKLPNAIKTTPSRTNISLPQCTESEFFQEYDLPINETLNFRISYGVYTAVYTMALALHKLYMKETRASHPDRRERQHINFKQWQLNALIQSKDFEMTSGYKIHLNVKKDPSKYYEIVKCFFSEGGGVQTVKVGSFDISRPDGNQLSINSSADLWGPYFTKCPPSRCNEPCTPGHRKSKIERKPPCCYNCVPCAEGEISNTTDTQSCLKCSENEKSNKEQNGCIPKNINFLSYEDTLGATLSFISILCTVTCTVILGIFIKYRETPIVRANNRYLRCLLLISLMLCFLCTLLFIGRPIQICCLLRQVTFGIVFTISVSSVLAKTLTVIIAFNATKPGSKLKKYVGTQLAIILVIVCSLFVIVISAVWLASNPPFPEADTLSDPDYIILQCNEGSDFFFFCIIGYIGTLALLSFIAAFLAKDFPDRFNEAKNITFSMLGFCSVWGAFVPAYLSSKGSRMVAVEIFAILSSSAGLLGCIFIPKCYIIFLRPELNIRDTILNALIQSKDFEMTSGYKIHLNVKKDPSKYYEIVKCFFSEGGGVQTVKVGSFDISRPDGNQLSINSSADLWGPYFTKCPPSRCNEPCTPGHRKSKIERKPPCCYNCVPCAEGEISNTTDTQSCLKCSENEKSNKEQNGCIPKNINFLSYEDTLGATLSFISILCTVTCTVILGIFIKYRETPIVRANNRYLRCLLLISLMLCFLCTLLFIGRPIQICCLLRQVTFGIVFTISVSSVLAKTLTVIIAFNATKPGSKLKKYVGTQLAIILVIVCSLFVIVISAVWLASNPPFPEADTLSDPDYIILQCNEGSDFFFFCIIGYIGTLALLSFIAAFLAKDFPDRFNEAKNITFSMLGFCSVWGAFVPAYLSSKGSRMVAVEIFAILSSSAGLLGCIFIPKCYIIFLRPELNIRDTIVRKQ
>XP_002938198 PREDICTED: vomeronasal type-2 receptor 26-like [Xenopus (Silurana)tropicalis].
MVLLHQPNLPTIQNIILDIDDDDDDDDWDDISYGSRDPVFNDRVQFPSFYRTVPDELSEIDGIVELIKHFGWKWVGLIVSKDETGLWAGKNLEREMKKDGIFLAFFIRIELDAMVSKISINIREILIESTANVIVLLVSLMYVEFVMFFFATFDIPAKIWIVSSTFLRVLDTAYPQNRIIFNGLLALSIQQGEIPGFREFLHGLNPSDYRDYILFTNISERLSDCKMPNAIPSRTGISLPKCTESESFDEYGLSLNNTKNYRISYGVYTAVYTMALALHKLYMKETRANHPDRRESQEMHVEQWQLNAIIQKMTSGNKMNFKYHDSSNYYEIVKCFFLEEGGARTVTVGSFDTSKPAGNQLYINSSADLWGPYFPKCPQSQCNEPCMPGYRRSKIEGKPSCCYNCVPCVEGEISNTTDAQSCIKCSEYEKSNTEQDGCIPKNINFLSYKDILGATLSSITILCAVTCAVILGIFIKYRETPIVRANNRYLSCLLLISLMLCFLCTLLFIGRPTQICCLLRQVTFGIVFTISVSSVLAKTLTVIIAFNATKPGSKLKKYVGTQLAIILVIVCSLGEIIISIVWMVSYPPFSETDTLSDPDYIIVQCNEGSGCFFFCIIGYIGSLALLSFIAAFLAKDFPDRFNEAKNITFSMLGFCSVWGAFVPAYLSSKGSRMVAVEIFAILSSSAGLLGCIFIPKCYIIFIRPELNTKDTIVRKR
>XP_002938199 PREDICTED: vomeronasal type-2 receptor 26-like [Xenopus (Silurana)tropicalis].
MFKPLSLHNRISFRHYRHLLVLIYTIGEINKDPEILPNVTLGYRIYDSCASGIMSFAGALSILSGTEQPIPNYSCWNNRKVVGFIGDLSSVSSLSIAWLAGIYRYPQISYGSADPIFNNRLEFPSFYRMGPNELSEIDAIMSLIGHFGWKWVGLIVSDDDTGHRANKRLQEAMSKYGVCLAFLIIFKEMSEVHQAYPTEIRETIYRSTARVVILFLSSQRINCISLLFHPNKIPPKIWIASSSASRIAELEYLPALVTFNGTLVISLQQGEIPGFKQFFYSLNPYKYQRDDLFPQIWEMLFHCTFSETDISLRKCTGNETFDDTVLESYGTFNYRIAYGVYTAVYTMAHTLHELTSSGDKIYFKDNGDAQARYDIVKWYFLNSRNKKSIKVGSFDGSKSDGKLFVNDSANLWGPYFSEFAHSRCSEPCKPGFRKAKVEGAPSCCYTCVLCADGEMSNVTDAQSCMKCSKYEKSNTGRNSCILRDINYLSYEDHLGFTLSSISVILSVTCAVILGIFIKYRETPIVRANNRYLSCLLLISLMLCFLCTLLFIGRPTQICCLFQQVTFGIVFTISVSSLLAKTLTVIIAFNATKPGSKLKKYVGTQLAIILVIVCSLVDIVISAVWLASNPPFPEADTLSDPDYIILLCNEGSVTFFFCIIGYIGTLALLSFTAAFLAKDFPDRFNEAKNITFSMLGFCSVWGAFVPAYLSSKGSRMVAVEIFAILSSSAGLLACIFIPKCYIIFLRPELNTKDPIVRKH
>XP_002938200 PREDICTED: vomeronasal type-2 receptor 26-like [Xenopus (Silurana)tropicalis].
MPSASSGCRLSCSSDIKYFREGDLILGGIFYLKDLSGLTVYSFTQKQTRCRCAIASSFRLYRYLLVFIYTIGEINKDPEILPNVTLGYRIYDSCDDAQRSLEETFSILSGTQEIIPNYSCWNNRKVVGFIGDLSSAPSLSMASLTGIYRYPQISYGSRDPMFNDRVQFPSFYRTVPDELSEIDGIVELIKHFGWKWVGLIVSDDETGLRAGENLEREMKKDGICLAFNIRIDLRSISSTNPIEIKKIIVRSTANVIVLLVSLMFVDFILFFFAVFDMPEKLWIVSSAFLRVLDSTYPQNRIIFNGLLALSIQQGEIPGFREFVHSLNPSELSGGVLFPNVTERLSDCGLSSTTQITPNRTGVSLPKCTEDEFFFVNDLSWNDTLNFRISYGVYTAVYTMALALHKLYMNQKMASHPDRKTRLQAQFKPWQLNGMIENRDFEMTFGDKVHFTIKGDPSTHYEIVKCFFSEEDSVQTMKVGSFDTSKPAGSQLYINRSADLWGPYFTEFAPQQPQSQCNKPCGPGNRKSKLDGKPPCCYNCVPCTEGEISNTTDAQSCIRCTEYEKSNKEKNSCIPKNIDFLSHKDTLGVTLTSITVICSIICAVILGIFIKYRETPIVRANNRYLSCLLLISLMLCFLCTLLFIGRPTQICCLFRQVTFGIVFTISVSSVLAKTLTVIIAFNATKPGSKLKKYVGTQLAIVLVIVCSLGESIISIVWLASNPPFSETDFFSDPYNIILQCNEGSGSFFFCIIGYIGTLALLSFIAAFLAKDFPDRFNEAKNITFSMLGFCSVWGAFVPAYLSSKGSRMVAVEIFAILSSSAGLLGCIFIPKCYIIFLRPELNTKDNLVRKQYK
>XP_002938201 PREDICTED: vomeronasal type-2 receptor 26-like [Xenopus (Silurana)tropicalis].
MEMIFSIKLKVFLVVLMFQVFSAAAEMPNPSSMCRLSSSSDTKYLRTGEFIVGGMFHIKDAYKPLSSLRFYDKPQHYKCSGSSFRQYRYLLVFIHTIEEINKDPEILPNVTLGYHIFDSCDDAQKSLEGTFSILSGTQQLIPNYSCWNNRKVVGFIGDLSSVSSLSMASLTGIYRYPQISYGSRDPVFNDRVQFPSFYRTIPDELSEINGIVELIKHFGWKWVGLIVSDDEIGLRAGKNLEGEMKKHGICLAFNIRIDNGAMTSTTSIKIREKLLSSTANVIVLLVSLMYVEFFMFFFAVFDMPEKIWIVSSTFLKVLDTAYPQNRIIFNGLLALSVQQGEIPGFREYLYGLNPSLYKYNALFPNVSQRLSDCELFKTNQTIPSRTGISLPKCTESESFDEYGLSLNDTMNYRISYGVYTAVYTMALALHKLYMEQTLTSHPERNARLQKNFMQWKLNEIIQNKGFEMTSGDKMHFKLKGDPSTQYDILKCFFLEEGGARTVKVGSFDLSKPAGNRLSINTSADLWGPYFAEEYESGLYFAPQCPISQCNEPCVPGYRKSKIEGKPLCCYKCVSCAEGEISNTTDAQSCIRCSKDEMSNKEKNGCIPKNINFLSYEDMLGATLSFISVICSIACAVILGIFIKYRETPIVRANNRYLSCLLLISLMLCFLCTLLFIGRPTQICCLLRHVTFGVVFTISVSSVLAKTLTVIIAFNATKPGSKLKKYVGTQLSIILVIVCSLGESIISIVWLASNPPFSETDFFSDPYYIILQCNEGSGSFFFCIIGYIGTLALLSFIAAFLAKDFPDRFNEAKNITFSMLGFCSVWGAFVPAYLSSKGSRMVAVEIFAILSSSAGLLGCIFIPKCYIIFLRPDIYNSKHTIVKK
>XP_002938202 PREDICTED: vomeronasal type-2 receptor 26-like [Xenopus (Silurana)tropicalis].
MEILFPIKVEVLLVVLMLQILPVAAAMPNPSSTCQLSSIRKTKYFREGDLMVGGIFHIKLISQYTVNERFNRKRRRYACTQKVFRRYRYLLAFIFTIGEINKDPRILPNHTLGYHILESCNEEDRTIKSTFSILSGRKQIIPNYSCWNNRKVVGFIGDLSTGSSLCIAQLAGVYRYPQISYGARDTMFSDRVQFPSFYRTLPDELSEINGIAKLIKHFGWKWVGLITSDDEDGELAGNRMERAINKDGGCLAFLSRINHNSFFDESVITSPLRESTANVIVLLVTLKYINSAMLFFSFYPIPKKIWIVSSSFLRILDTRAGNRIPFNGLLVISFQKGEIPGFREFLYGLNLYQYENSLLFQNVTQRLSDCTQLNVNPNRPGISLPKYTESEFFSATDLQLNNTLNYRITYGVYTAVYTMALALHKLFIKQKMETEESLQTHFKQWRNEGFEMPSGDIIHFKENGGPPARYDILKGVFSEEGDIQITKVASFDASKPEGSQLDVNNIADLWGPYFKEFPQSRCSEPCRAGQRIFKLEGKPSCCYKCVPCVEGDISNTTDAQSCIKCSKYEKPNNEKTECIPRNINFLSYEDTLGATLSFITLILFGICAVILGIFIKYRKTPIVRANNQYLSCLLLISLMLCFLCTLLFIGRPTQICCLLRQVTFGIVFTISVSSVLAKTLTVIIAFNATKPGSKLKKYVGTQLAIILVIVCSLVEVVISAVWLASNPPFPEADTLSDPDYIILLCNEGSELFFFCIIGYIGTLALLSFIVAFLAKDFPDRFNEAKNITFSMLGFCSVWGAFVPAYLSSKGSRMVAVEIFAILSSSAGLLGCIFIPKCYIIFLRPELNTKDTVVRKL
>XP_002938203 PREDICTED: vomeronasal type-2 receptor 1-like [Xenopus (Silurana)tropicalis].
MSPHQLKKLHHGISQFCGSMEVLFPARLKVLLVVLMFQVLPSAAEMPSPSSGCRLNSSIRMNYFSDGDLIIGGILQIHDIFTYRVMQGKENSKCISMGPNELSEIDAIMSLIGHFGWKWVGLIVMDDDIGHRANKRLQEAMSKDGVCLAFLIIIKLNALMPHVRFRTSSGDKIYFKDNGDPQARYDIVKWYFLEIGNKKSIKVGSFDGSESDGKLFVNDSANLWGPYFSESPKHLGSNKRFILSRHYRHLLVLIYTIGEINKDPEILPNVTLGYRIYDSCGSGMISFARDLSSVSSLSIAWLAGIYRYPQISYGSADPIFNNRLEFPSFYRMIPNVLSEIDAIMSLIRHFGWKWVGLIVSNDDTGNRARERLEKAMSKDGVCLAFLIRLIDREKTDLTNMEKIRETIYRSTAKVIILFLGLQYIIHINDIFEPNTVHKKIWIASSSVSHIDELQYLHVFKTFNGTLALSFQQGEIPGFKQFFYSLNPYKYQRDDLFTEMWEMLFKCTISETDIPFPKCTGNETFDDTVLESYGTFNYRIAYGVYTAVYTMAHTLHELYGTMTQLPYVLNVFKLNALMPHVKFRTSSGDEMSFKDNGDPPARYDILKCYFLKIGNIKRIKVGSFDASRSEENQLFINNSTNLWGPYFSEFVHSRCSEPCKPGFRKAKVEGKPSCCYTCVLCADGEMSNVTDAQSCTKCSKYEKSNSGRTSCIPRNINYLSYEDQLGSTFSSIAVILSITCAVILGIFIKYHETPIVRANNRYLSCLLLISLMLCFLCTLLFIGRPTQICCLLRQVTFGVVFTISVSSVLAKTLTVIIAFNATKPGSKLKKYVGTQLAIILVIVCSLGEIVISAVWLASNPPFPEADTLSGPDYIILLCNEGSGFFFFCIIGYIGTLALLSFIAAFLAKDFPDRFNEAKNITFSMLGFCSVWGAFVPAYLSSKGSRMMAVEIFAILSSSAGLLGCIFIPKCYIIFLRPELNTKDPFVRK
>XP_002938204 PREDICTED: vomeronasal type-2 receptor 26-like [Xenopus (Silurana)tropicalis].
MSPLCPHQLRNLHHLFALFCGSIKVLFPARLKVLLLVLMFQVLPSAAEMPSPSSGCRLNSNIRMNYFSDGDLIIGGILQINDKFINFLPYLPVEEHRKCVVLVSVAFMLQHYRYLLVLIYTIGEINKDPEILPNVTLGYRIYDSCASGLKSIASAFTILSGTEQPIPNYSCWNNRKVVGFIGDLSFESSLSIARLAGIYRYPQISYGSADPIFNNRLEFPSFYRMGPNELSEIDAIMSLIRHFGWKWVGFVVSDDDTGNRARERLEKAMSKDGGCLAFLIRLKDGVQAGLTDTKIIRETIYRSTAKVIILFLGSQYINYINFIFDPDTVHKKVWIASSSVSHIDELQYLYVFKTFNGTLALSFQQGEIPGFRQFLYSLNPYTYRDDHLFTEMWRKIFQCTISETDIPFPKCTGNETFDDTVLPYYGTFNYRIAYGVYTAVYTMAHTLHELYGTMTHAQSCMKCSKYEKSNSGRNSCIPRDINYLSYGDQLGSILASISITFSITCAFVHSRCSEPCKPGFRKAKVEGAPSCCYTCVLCADGEMSNITDAQSCMKCSKYEKSNSGRNSCIPRDINYLSYEDQLGSILASISITFSITCAVILRNFIKYRETPIVRANNQNLSCLLLISLMLCFLCTLLFIGRPTQICCLLRQVTFGIVFTISVSSVLAKTLTVIIAFNATKPGSKLKKYVGTQLAIILVIVCSLVEIVISAVWLASNPPFPEADTLSDPNYIILLCNEGSGFFFFCIIGYIGTLALLSFIAAFLAKDFPDRFNEAKNITFSMLGFCSVWGAFVPAYLSSKGSRMVAVEIFAILSSSAGLLACIFIPKCYIIFLRPELNTKDPLVRKL
>XP_002938205 PREDICTED: hypothetical protein LOC100491394 [Xenopus (Silurana)tropicalis].
MGHQVWNYKGSTVQKSYYEPSICESDSPEEDEVLSQEKTTVENPIGMKVATGTSDTPDRSKRLGLGKRRSPGSTVQKSYYEPSICESDSPEEDEVLSQEKTTVENPIGMKVATGTSDTPDRSKRLGLGKRRSTGTWAVERTQAPGWGSGFVLISFRQYRHLLVLIYTIGEINKDPEILPNVTLGYRIYDSCASGIISFARDLSSESSLSIAWLAGIYRYPQVWNYKGSTVQKSYYEPSICESDSPEEDEVLSQEKTTVENPIGMKVATGTSDTPDRSKRLGLGKRRSTGTWAVERTQAPGWGSGFVLISFRQYRHLLVLIYTIGEINKDPEILPNVTLGYRIYDSCASGIISFARDLSSESSLSIAWLAGIYRYPQLNALMPHVKFRTSSGDKIYFKDNGNPQARYDILKLYFLKTGNKKSIKVGSFDGSESDGKLFVNNSTNLWGPYFTELNALMPHVKFRTSSGDKIYFKDNGNPQARYDILKLYFLKTGNKKSIKVGSFDGSKSDGKLVVNNSANLWGPYFTEHNRVSFRRYRHLLVLIYTIGEINKDLEILPNVTLGYQIYDSCASGIMSFASALSILSGTEQPIPNYSCWNNRKVVGFIGDLSFESSLSIARLAGIYRYPQVCAEITHSIDCYLIRHFGWNWVGLIVSDDDTGHRANKRLQEAMSKDGVCLAFLIILKDWTQCNRANVMEIRKTFYRSSAKVIILFLSSQSVSYISVLFDDDKIPHKIWIATSSLSLISELKYLPVLVTFNGTLVISLQQGEIPGFKQFFYSLNPYKYQRDTFFPYIWGLLFDCTFSDTDTSHNGDPQARYDIVKIYILNTTNIKSIKVGSFDGSESDGKLFVNDSANLGGPYFSEFAHSRCSEPCKPGFRKAKVEGAPSCCYTCVLCADGEMSNITGTSGLKGKVSLINLEAGGMELPNSLPTLRQTGFKNPGGVTATLAMMEIPGITQFRSTQARPPFTVCKCHVAIILDLQAMLGGSPLSLCRQSIPAVGLRTVSSHGCPSPGDTDRLLRIGEQLMAPTLVQFAHSRCSEPCKPGFRKAKVEGAPSCCYTCVLCADGEMSNITDAHNCMKCSKYKKSNTGRTSCIPRDINYLSYGDQLGTTLSSISVTFSISCAVILGIFIKYRETPIVRANNRYLSCLLLISLMLCFLCTLLFIGRPTQICCLLRQVTFGIVFTISVSSVLAKTLTVIIAFNATKPGSKLKKYVGTQLSIVLVIVCSLGEIVISAVWLASNPPFPEADTLSDPDYIILLCNEGSGFFFFCIIGYIGTLALLSFIAAFLAKDFPDRFNEAKNITFSMLGFCSMWGAFVPAYLSSKGSRMVAVEIFAILSSSAGLLGCIFIPKCYIIFLRPELNTKDPTVRK
>XP_002938206 PREDICTED: vomeronasal type-2 receptor 26-like [Xenopus (Silurana)tropicalis].
MNKSEQNCDVAERELLAIKLALEEWWYLREGGPHSILIYADHKDLEYLCVAKRLRPRQARWALFFMRQASVSIHSGLDGLFFFKDKVFVPESLRLEVLRTIHGSKLAGHPDNFKTLQEAIKKAQESFNSYADRRRGKDPNFKVGDRVWLSSENLRLSCPTRKLGHRFLGPFEILKQTNPVAFQLKLPNSWRIHPVFHTALLKPVTANSSVGRIPIPPPSIDSQEEFEDILDYRLRGRQSQYLVKWKGSMEVLFPARLKVLLVVLMFQVLPSAAEMPSPSSGYRLRRNVRMNYFSDGDLIIGGIVQINDLFGNHFIQSIDDLRCTVVSFRRYRYLLVFIYTIGEINKDPEILPNVTLGYRIYDSCGSGLKSIASAFAILSGTEQPIPNYSCWNNRKVVGFIGDLSLESSLSAAQLTGIYRYPQISHGSADPIFNNRLEFPSFYRMAPNELSEIDAIMSLIGHFGWKWVGLIVMDDDIGHRANKRLQEAMSKDGVCLAFLIILKYWAQFDWEYATNIRQTIYRSSAKVVILFLSSQSIYHIGVLFDPLKVSHKIWIASSSASRIAELKYLPALVTFNGTLVISSHQGEIPGFKQFFYSLNPYTYQRDDLFPKIWEMLFNCTFSETDISRKKCTGNETFDDTVLESYGTFNYRIAYGVYTAVYTMAHTLHELTSSGDKIYFKDNGSPQARYDIVKWYFLEIGNKKSIKVGSFDGSESDGKLFVNDSANLWGPYFSEFVHSRCSEPCKPGFRKAKVEGAPRCCYTCVLCADGEMSNITDAQSCMKCSKYEKSNSVRNGCIPRDIDCLSYEDHLGSTLSSISVIFSITCAVILGIFIKYRETPIVRANNRYLSCLLLISLMLCFLCTLLFIGRPTQICCLLRQVTFGIVFTISVSSVLAKTLTVIIAFNATKPGSKLKKYVGTQLATILVIVCSLGEIVISAVWLASNPPFPETDTLTDPDYIILLCNEGSVLFFFSVIGYMTALALFSFIAAFLAKDFPDRFNEAKNITFSMLGFCSVWGAFVPAYLSSKGSRMVAVEIFAILSSSAGLLGCIFIPKCYILFLRPELNTKETINCESFSQHRRNRNSKYNPKCYFWNVWVFWVRSTYGRKVRLHSSSKSSIIVGPHPSVIEVLISDE
>XP_002938207 PREDICTED: vomeronasal type-2 receptor 26-like [Xenopus (Silurana)tropicalis].
MEVLFPARLKVLLLVLMFQVLPSAAEMPSPSSGSWLRRNVRMNYFSDGDLIIGGILQINNLFGNHFIQRIDDLKCIINRISFRHYRHLLVLIYTIEEINKDPEILPNVTLGYRIYDSCGSGLKSIASAFAILSGTEQPIPNYSCWNNRKVVGFIGDLSLESSLSAAQLTGIYRYPQISYGSADPIFNNRLEFPSFYRMAPNELSEIDAIMSLIRHFGWKWVGLIVMDDDIGHRANKRLQEAMSKDGVCLAFLIILKYWTQFDWSYAKKIRETIYSSTAKVVILFLSSQSIYHTAVLFDPLKVSHKIWIATSSASRIAELQYLPALVTFNGTLVISLQQGEIPGFKQFFYSLNPYTYQRDTLFPKIWEMLFNCTFSKKDISLRKCTGNETFDDTVLSFYEAFNYRIAYGVYTAVYTMAHTLHELYGTMTRDSLCISGKSRRCRETDVPQTPSTRCNCRRTILQPVDVIASHLLLLNALMPHVTFRTSSGDKIYFKENRDPQARYDILKWYFLEIGNKKSIKVGSFDGSESDGKLFVNDSANLWGPYFSEFVHSRCSEPCKPGFRKAKVEGQPSCCYTCVLCADGEMSNITDAQSCMKCFKYEKSNSVRNGCIPRDIDYLSYEDHLGCTLSSISVIFSIICAVILGIFIKYRETPIVRANNQYLSCLLLISLMLCFLCTLLFIGRPTQICCLLRQVTFGVVFTISVSSVLAKTLTVIIAFNATKPGSKLKKYVGTQLAIILVIVCSLGEIVISAVWLASNPPFPEADTLSDPDYIILLCNEGSVLFFFSVIGYMTALALFSFITAFLAKDFPDRFNEAKNITFSMLGFCSVWGAFVPAYLSSKGSRMVAVEIFAILSSSAGLLGCIFIPKCYILFLRPELNTKETIKNDASPPIRVDSGPSTSSEPEPMQIGSLRPSLSPEERIRQRGLNLCLYCSLLGYLLNGYPTRPSPLPEPELEALRSYLEENLAKGFIHPSTSLAGTGIFFVEKKDHTLRPCIDYRNFNSIKIKNRYPLPLIPELFQRLREVKIFSKLDLRGAYNLVRIREGDEWKTTFRTRYGHFEYLVIPFGLCNAPETFQHFVNDVFRHYLDVFVIIYLDDILVFSKSVAEHRVHMEKKFSRLHSHQLFAKFEKC
>XP_002938208 PREDICTED: vomeronasal type-2 receptor 26-like [Xenopus (Silurana)tropicalis].
MPPVWFPYREEFFDLEAQASGLYVVVKVPVHRNGKDPNDVVADTLAKEVALTGDIVLPSAAEMPSPSSGCRLSTDIRMNYFSDGDLIIGGILQIHDIYISSHPIFYGMKEADCRSYLWTKYDYPLIFIYSIGEINRNPEILPNVTLGYRIYDSCGSGMKSFASAFGILSGTEQPIPNYSCWNNRKVVGFIGDLSSVSSLSIARLAGIYRYPQISYGSADPIFNNRQEFPSFYRMIPNELNEIDAIMSLIRHFGWKWVGLVVSDDDTGHMVINRLEKVMSKDGVCLAFCFTMKRRCLSNKADIKNIREQIYRSTAKVVILFSSSKYFTCIGIIYESKKLPKIWIATSSFFHSVELQHLRVLFPFNGTLVLSFQQGEAPSFKQFFRSINPFKYQRDFVHSRCSEPCKPGFSKAKVEGAPSCCYTCVLCADGEMSNITDAQSCMKCSKYAKSNVGRNGCIPRNINYLSYGDQLGSTLSSISVILSITCAVILGIFIKYRETPIVRANNRYLSCLLLISLMLCFLCTLLFIGRPTQICCLLRQVTFGIVFTISVSSVLAKTLTVIIAFNATKPGSKLKKYVGTQLAIILVIVCSLVEIVISSVWLASNPPFPEADTLSDPDYIILMCNEGSDFFFFCIIGYIGTLALLSFIAAFLAKDFPDRFNEAKNITFSMLGFCSVWGAFVPAYLSSKGSRMVAVEIFAILSSSAGLLGCIFIPKCYILFLRPELNTKANVIRK
>XP_002938209 PREDICTED: vomeronasal type-2 receptor 26-like [Xenopus (Silurana)tropicalis].
MLRPSSGSQLSSIIRMNHFSDGDLIIGGILQINDRFHHFLWATLCTQISSFRHYCHLLVFIYTIGEINKDPEILPNVTLGYRIYDSCGSGMKSFASAFGILSGTEQIIPNYSCWNNRKVVGFIGDLSSESSLSIAWLVGIYRYPQISYGSADPIFNNRLEFPSFYRMAPNELSEIDAIMSLIRHFGWKWVGLVVSDDDTGNRASERLQNQMNKDGGCLAFLIRLKKLSDLTRSQVNITDIYRSIAQTMYKTTAKVIILFISSQYIDNFNRLFGGYKMPKKIWIASSSFSRVIELRYSQTPVTLNGTLSLSLQQGEIPGFKQFFYSVNPFKHRDDTLFSKIWEMFFSCSFSDLAPGKTTEVSLPKCTGNKTFDETVLESYGTFNYRIAYGVYTAVYTMAHTLHELLCNYFSKQTSITFLNALMRHVAFRTSSGDQIYFKDNRDPPANYDILKWYFFGKGNIQTIKVGSFDTSRSDGDQLFINNSADLWGPYFSECVQSQCSKPCKPGFRKAKIKGAPSCCYTCVLCADGEMSNITDAQSCTKCSKYEKSNRGRTSCIPRDINYLSYDDHLGSTLSSISVTFSISCAVILGIFIKYRETPIVRANNRYLSCLLLISLMLCFLCTLLFIGRPTQICCLLRQVTFGIVFTISVSSVLAKTLTVIIAFNATKPGSKLKKYVGTQLATILVIVCSLGESIISIVWLASNPPFSETDFFSDPYNIILQCNEGSGSFFFCIIGYIGTLALLSFIAAFLAKDFPDRFNEAKNITFSMLGFCSVWGAFVPAYLSSKGSSMVAVEIFAILSSSAGLLACIFIPKCYIIFLRPELNTKANRII
>XP_002938210 PREDICTED: vomeronasal type-2 receptor 26-like [Xenopus (Silurana)tropicalis].
MEVLFLAQLKVVLVVLMFQVLPSAAEMPSPSSGCRLSSLGWLNYFSDGDLIVGGILQIHDMMVQYHWGIEGTIGSFRQFRYLLVLMYTIEEINKDPEILPNVTLGYRIYDSCASGMKSFGSAFTILSGTEQPIPNYSWIYRYPQISYGSTDPIFNNRLEFPSFYRMIPNFLSEIDAIMSLIRHFGWKWVGLIVSDDDFGHRARERLENIMSKDGGCLAFLIIFNKWSVRKITYIEDYIMQNNRQTIFRTKANVIISISSRDVDSLHPVFHFNKIPKKIWIGSLSFARLTELRYPLVQGTFNGTLVLSLQQGEIPGFKPFFYSLNPFKRQHDYLFTKTLTNLFPCRILWKKCTGNETFNDTVLESYGTFNYRIAYGVYTAVYTMAHTLHELSLGLIIYKIITALELLCVVVRRSDIVLRSCFSTLFQPNLNALMRHVKFRTSSGDQIYFEDNGDPPARYDILKLFFFRDKTVQSIKVGSFDSSRSDGDQLFINNSANLLGPHFSEFAHSRCSEPCKPGFRKAKVEGAPSCCYTCALCADGEMSNITDAQSCTKCSKYEKPNSGRTSCIPRDINYLSYDDHLGSTFSSISVTFSISCAVILGIFIKYRKTPIVRANNRYLSCLLLISLMLCFLCTLLFIGRPTQICCLLRQVTFGIVFTISVSSVLAKTLTVIIAFNATKPGSKLKKYVGTQLAIILVIVCSLGEMIISIVWLVSNPPFPEDDTLSDADTIILLCNEGSGYFFFCIIVYMGTLALLSFIAAFLAKDFPDRFNEAKNITFSMLGFCSVWGAFVPAYLSSKGSRMVAVEIFAILSSSAGLLGCIFIPKCYIIFLRPELNTKANRII
>XP_002937810 PREDICTED: vomeronasal type-2 receptor 26-like [Xenopus (Silurana)tropicalis].
MYMCPGILKVLSQGELFVILLNPGNIIDIRNYQSLLAFVFAVTEINKNPRLLPNITLGFHIVDHCLTEAMATIGMIDIMSGKGLPIPNYRWGLSPNLVAVVDGISSKVTLLIARMFGIYRFPQISYASMDPVLSDKNQFPSFYRTVPNEIAQYDALVKLIKYFSWTWVGVLVSDNESGLKMSQMLQKEFALNGICFAFLEFIPYRKALDDTKKLKIVRSLSNSAINVIIAYGDRDYMLTLHLILYMFPISEKTPRTPCSETCLIGFRKKPKEGFPECCNDCAPCPEGEISNQTDRETCFKCPINQWPNLNRTICTDKVIIYLSYHEPLGASLALLSVLFCIMTCLVLMIFTKYRNTAVVKANNRDLSYILLVSLKICFLCNLMFIGHPRHVTCILRQTVFGVIFSIVISSVLAKTVTVVIAFNATRPGSKLKNYLGTRVSNSIVIFCSLMQVIICTSWLINSPPFPYYNTDDIVGMIVAECHEHSSYGFYCILGFMGLLAALSFIIAFFARTLPDIFNEAKFITFSMLLFCSVWVSFIPAYLSTKGKYVVAVEIFAILSSSSGILGCIFIPKCYIILFRTDKNKTDLKKRTHIN
>XP_002937833 PREDICTED: vomeronasal type-2 receptor 26-like [Xenopus (Silurana)tropicalis].
MEKIHLSTGQLSKEQVVTLEAQEQKANLIAAKKSISFNGCFIQLSVSGTLGTAECYLLAVMAFDRYLAINKPLQYVSIMTQRLCVQLALLPFIVGSALACSSLYTIHMVTNFVAIFASGLPFAITVGLYIYIIVIISKINSRESKRKAFSTLSSHLTVAANLIATKKSISYNGCFIQLFVGGTLGISESYLLAVMAFDRVLAINKPLQYVSIMTQRVCVQLALLPFIVGSVSMLIPVVFTAILEFCGPNEIDNFFCDFGPLQALACSSPYTSQMVSNSVAIFASGLPFAITVGLYSHIIIIISKINSRESKRKAFSTCSSHLTVAERKSLEERHYSKVKVNKLINKMIIRVKSIVLQRIFYSSFILFCFLIFYISSIRINIRNYQNLLAFVFAVTEINKNPRLLPNITLGFHIVDPCLSEEKAMTGMIDIFSGKMVPIPNYRCGLSPNLVAVVDGISSKVTLLIARVFGIYQIPQISYASMDPVLSDKNQFPSFYRTVPNEIAQYDALVKLIKHFSWTWVGVLVSDNESGLKMSQMLQKEFALNGICFAFLEFIPYHDGLDYPKKIQISKSLSNSAADVIIAYGDRDYMLSLQLILYESPISEKVWIISCQWDVASGFDYYFLRFDPLNGSLAFSLHTSSIPGFDDFLLTLTPNAFPNDIFINYAWWELYYCVWKTNKTDIRCNGTEEMHKEYESVYKDVSVYSYSIYNAVYTLAYALHYLQEKEENHSVHNIQAWEMHKYIKKVSITDSDGNELHFDENGDMPSDFDILNWIVYPNQTLNGIKVGTYAQRSASQELRINESLIRWSPSFNEVLMMVLNVTPRSACSETCRTGYKKKPKVGFPVCCYDCVPCPEGEISNQTDRNFCLKCPINQWPNLNRTICTDKVIIYLSYHEPLGASLALLSVLFCIMTCLVLMIFTKYRNTAVVKANNRDLSYILLVSLKICFLCNLMFIGHPRHVTCILRQTVFGVAFSIVISSVLAKTVTVVIAFNATRPGSKLKNYLGPRVSNSIVIFCSLMQVIICTSGLINSPPFPYYNMEDIVGVIVAECHEQSVGFYCILGFMGLLAALSFIIAFFARTLPDIFNEAKFITFSMLLFCSVWVSFIPAYLSTKGKYVVAVEIFAILSSSSGILGCIFIPKCYIILFRADKNKKNYITKDSSHLCQ
>XP_002937835 PREDICTED: hypothetical protein LOC100496226 [Xenopus (Silurana)tropicalis].
MSGKWMVTVYLALSTKRINIRNYQSLLAFVFAVTEINKNPRLLPNITLGFHIVDHCLTEAMATIGMIDIMSGKGLPIPNYRWGLSPNLVAVVDGISSKVTLLIARILNVWNYQNVLAFVFAITEINKNPYLLPNITLGFHIVDNCLNEEQAMFGIIDVLCGGNMRIPNYRCLLPYNLVAVVDGISTRLTLLLARILGIYKIPQISYSSLDPKLRDKIQFPSFYQTVPSDDFQYLAIVKLLKYFSWTWVGILVSADEFGLKISQLLLEELARNGICVTFLEFFTKGEMQNESRKKVAERVNSTNVIILYCDRDYVSELQSILYLFPVSGKVWITSSQWDVLIGNDHYFKGLQPFNGSLAFTPHKGDVPGFKEFISGIKPDLYPSDIFIFSAWVELYQCAYNVTIGFGTDTCTGEEINQYESFSEEIAYHSYSIYNAVYALAHALHVMQLNVWNYQNVLAFVFAITEINKNPYLLPNITLGFHIVDNCLNEEQAMFGIIDVLCGGNMRIPNYRCLLPYNLVAVVDGISTRLTLLLARILGIYKIPQISYSSLDPKLRDKIQFPSFYQTVPSDDFQYLAIVKLLKYFSWTWVGILVSADEFGLKISQLLLEELARNGICVTFLEFFTKGEMQNESRKKVAERVNSTNVIILYCDRDYVSELQSILYLFPVSGKVWITSSQWDVLIGNDHYFKGLQPFNGSLAFTPHKGDVPGFKEFISGIKPDLYPSDIFIFSAWVELYQCAYNVTIGFGTDTCTGEEINQYESFSEEIAYHSYSIYNAVYALAHALHVMQLEKRRQGSNGHVIKPWEINKYLRDISFTNSGGDTLSFDKYGEIPSKFDVLNWVLSPNDNLHSIKVGSYDQLNGLTINESLIRWHPAFSQTPRSSCSETCIYGYRKTSKAGYPACCYDCIPCPDGEITNQTDMKVCIKCHQTQWHNEKKEKCVNKYIIYLSYGEALGTSMTSVSVFLFVLTCLVMGVFTKYQNTPIVKANNRNLSYVLLFSLKMCFLCSLIFIGQPIKLTCMTRQTVFAITFSISLSSILAKTITVVIVFHATKPGSKLNNYIGSKGSVSFIGFCSLVQVVICACWLGISPPFPQYNMEDEVGKIIAECNEGSLIGFYCVLGYLGVLASVSFIIAFLARDLPDTFNEAKFITFSMLVFCSVWVSFIPAYMSAKGKYVVAVEIFAILASSLALLGCIFIPKCYIILVKPECNTRDFIKKKDKNIIIHHHFNVWNYQNVLAFVFAINEINNNPDLLPNITLGFHIVDNCLNEERAISGMLDIISGGNVPTPNYRCGLSHNLVAFVDGISTRLTLLFARMFGMYKVPQISFSSLDPVLSDKIQFPYFYRTVPSDDFQYLAIVKLIKYFSWTWVGILVPNDEFGLKVSQLLLEELTRNYICVAFLEFLSQSELSKEAAHKIAERINSTNVIILYGDRDYVNILQDILYLFPVSDKVWIISSQWDVLIGNDRYFKGLDPFNGSLAFTPHKGAIPGFKEFTSSIKPDLYPNDIFILKAWFELFQCSYIRNATLYVHLCTGNEIIQYERFNEELSYNSYSIYNAVYVLAHALHHMHLDKMKAKRNYLEAWELHKYLKHINFTNSGGEKLTIDDNRRIDAKYDILNWAIYSNQTLHSIKVGSYDHQNDSQGLTVNGNLIRWSPAFSQ
>XP_002938211 PREDICTED: vomeronasal type-2 receptor 26-like [Xenopus (Silurana)tropicalis].
MSPLCPHQLRNLHHLFALFRGSMEVLLVVLMFQVLPSAAEMPSPSSGCRLRSNTRMNYFSDGDLIIGGILQIKNRFLHFYWGTKCILIPSFRHYRHLLVFIYTIGEINKDPEILPNVTLGYRIYDSCASGMRSFASALSILSGTEQPIPNYSWIYRYPQISYGSADPIFNNRLEFPSFYRTIPNELSEIDAIMSLIRHFGWKWVGLIISDDFTGHRANERLQNLMNKDGGCLAFLIRLKNWSEIKSSKVHFTVIYRDIEQTIYKTTASVIILFFNLQYMASLNLFFAHNKMPKKIWIVSSWIVKELRYSQMQVTFNGTLALSFQQGEIPGFKQFFYSLNPYKYQRDALFSEIWEMLFSCRFSDLVPGKTAKSPLPKCTGNETFDDTVLESYGTFNYRIAYGVYTAVYTMAHTLHELELVKNIIFKNIISLKEMTYLFLYIFKLNALMRHVAFRTSSGHKIYFRDNGDPPANYDILKWYFFGEGNIQSIKVGSFDTSRSDGDQLFINNSANLWGPYFSESCTKCSKYEKSNSRRTSCILREMNYISYDDHLGSTFSSISVILSVTCAVILGIFIKYRETPIVRANNRYLSCLLLISLMLCFLCTLLFIGRPTQICCLLRQVTFGIVFTISVSSVLAKTLTVIIAFNATKPGSKLKKYVGTQLAIILVIVCSLGEIIISIVWLASNPPFPEDDILSDANTIILLCNEGSGCFFFCIIGYIGTLALLSFIAAFLAKDFPDRFNEAKNITFSMLGFCSVWGAFVPAYLSSKGSRMVAVEIFAILSSSAGLLGCIFIPKCYIIFLRPELNTKANRII
>XP_002938212 PREDICTED: extracellular calcium-sensing receptor-like [Xenopus(Silurana) tropicalis].
MKVPTRFKVLLVVLMFQVLPSAAEMPSPSSGYQLSRRIRMNYFSDGDLIIGGILQIHDRFLHFHWGTQCTLISFRHYRHLLVLIYTIGEINKDPEILPNVTLGYRIYDSCASGMISFASAFGILSGTEQPIPNYSCWNNRKVVGFIGDLSLESSLSIARLAGIYRYPQISYGSADPIFNNRLEFPSFYRMIPNELSEIDAIMSLIRHFGWKWVGLIVSDDFTGHRASGRLQNQMNKDGGCLAFLIRLKLWSDINRSEVNITDIYRSIAQTIYKTTANVIILCISSQYINSFNLFFAFNKMPKKIWIASSSFSRVIELRCSQTPVTFNGTLVLSFQQGEIPGFKQFFYSLNPYTYRDDTLFSKIWEMLFSCRFSDLVRRKTAKIPLPKCTGNETFDDTLNALMRHVAFRTSSGDQIFFRDNGDPPANYDILKWYFFGEGNIQSIKVGSFDTSRSDGDQLFINNSANLWGPYFSEIWEMLFSCRFSDLVRRKTAKIPLPKYAQSCTKCSKYEKSNSRRTSCILREMNYISYDDHLGSTFSSISVILSVTCAVILGIFIKYRETPIVRANNRYLSCLLLISLMLCFLCTLLFIGRPTQICCLLRQVTFGIVFTISVSSVLAKTLTVIIAFNATKPGSKLKKYVGTQLAIILVIVCSLGEIIISIVWLASNPPFPEDEILSDANTIILLCNEGSGCFFFCIIGYIGTLALLSFIAAFLAKDFPDRFNEAKNITFSMLGFCSVWGAFVPAYLSSKGSRMVAVEIFAILSSSAGLLACIFIPKCYIIFLRPELNTKANRII
>XP_002938213 PREDICTED: extracellular calcium-sensing receptor-like [Xenopus(Silurana) tropicalis].
MRFRNLIVKPVSLHNRVSFRHYRHLLVLIYTIEEINKDPEILPNVTLGYRIYDSCASGMISFASAFGILSGTEQPIPNYSCWNNRKVVGFIGDLSSESSLSIAWLAGIYRYPQISYGSADPIFNNRLEFPSLIDAIMSLIRHFGWKWVGLIVSDDVIGHRARERLQNQMNKDGGCLAFLTRFKNWSDINRSKKIWIASSSFSRVIELQYSHVLVTFNGTLALSLQQGEIPGFKQYFYSLNPYTYRDDTFFSKIWEILFCCRFSDLAPGKITKIPLPKCTGNETFDDTLNALMRHVAFRMSSGDQIFFRDNGDPPANYDILKWYFFGEGNIQSIKVGSFDTSRSDGDQLFINNSANLWGPYFSEFAHSRCSEPSKPGFRKAKVEGAPSCCYTCVLCADGEMSNVTDVQSCTKCSKYERSNSGRTSCIPRDINYLSYDDHLGSTFSSISVTFSISCAVILGIFIKYRETPIVRANNRYLSCLLLISLMLCFLCTLLFIGRPTQICCLLRQITFGIVFTISVSSVLAKTLTVIIAFNATKPGSKLKKYVGTQLAIILVIVCSLGEMIISIVWMVSYPPFLEDDTLSDADTIILLCNDGSGYFFFCIIGYIGTLALLSFIAAFLAKDFPDRFNEAKNITFSMLGFCSVWGAFVPAYLSSKGSRMVAVEIFAILSSSAGLLGCIFIPKCYIIFLRPELNTKANRII
>XP_002938214 PREDICTED: vomeronasal type-2 receptor 26-like [Xenopus (Silurana)tropicalis].
MSPLCPHQLRNLHHLFALFRGSIEVLFPARLKVLLLVLMFQVLPSAAEMPSPSSGCRLRSNIRMNYFSDGDLIIGGILQINDLFLHFHWGTLCTLISFRHYRHLLVLIYTIGEINKDPEILPNVTLGYQIYDSCGLGIISFASAFGILSGTEQPIPNYSCWNNRKVVGFIGDLSSVSSLSIAWLAGIYRYPQISYGSADPIFNNRLEFPSFYRMIPNELSEIDAIMNLIGHFGWKWVGLVVSDDDIGHRARERLQNQMNKDGGCLAFLIRLKNWSDVNMSQVNITDINRSIAQTIYKTTANVIILFISSQYIESFNRLFALNKMPKKIWIVSTSFSRVIELRCSQILVTFNGTLALSFQQGEIPGFKQFFYSLNPYKYRDDTLFSKIWEIIFSCSFSDLAPGKTTKISLPKCTGNETFNDTVLESYGTFNYRIAYGVYTAVYTMAHTLHELPPANYDILKWYFFGEGNIQSIKVGSFDTSRSDGDQLFINNSANLWGPYFSEFVHSRCSEPCKPGFRKAKLKGQPSCCYTCVLCADGEMSNITDAQSCTKCSKYEKSNSGRTSCIPRDINYLSYDDHLGSTFSSISVTFSISCAVILGIFIKYRETPIVRANNRYLSCLLLISLMLCFLCTLLFIGCPTQICCLLRQVTFGIVFTISVSSVLAKTLTVIIAFNATKPGSKLKKYVGTQLAIILVIVCSSGEIIISIVWLVSNPPFPEADTLSDPDYIILLCNEGSGFFFFCIIGYIGTLALLSFIAAFLAKDFPDRFNEAKNITFSMLGFCSVWGAFVPAYLSSKGSRMVAVEIFAILSSSAGLLGCIFIPKCYIIFLRPELNTKANRII
>XP_002938215 PREDICTED: vomeronasal type-2 receptor 26-like [Xenopus (Silurana)tropicalis].
MSPLCPHQLRNLHHLFALFRGSMEVLFPARLKVLLLVLMFQALISAAEMPSPSSGCRLSSNIRMNYFSDGDLIVGGILQIHDVFLHFHWDTQCKLISFRHYRHLLVLIYTIEEVNKDPEILPNVTLGYRIYDSCGSGMKSIVSAFGILSGTEQPIPNYSCWNNRKVVGFIGDLSSESSLSIAWLTGIYRYPQISYGSADPIFNNRLEFPSFYRMIPNELSEIDAIMSLIGHFGWKWVGLVVSDDDIGHRASERLQNQMNKDGGCLAFLIRLKNWSDINRSKLNALMRHVAFRTSSGDQIFFRDNGDPPANYDILKWYFFGEENLQSIKVGSFDTSRSDGDQLFINNSANLWGPYFSEECPPPLLSSLVHNPKWCHPWPPHDHASTASHVVAVGTTILNSAPEKTGVPVDDPDRDPLLVCAGQPGRDINYLSYDEHLGSTLSSISVTFSISCAVILGIFIKYRETPIVRANNRYLSCLLLISLMLCFLCTLLFIGRPTQICCLLRQVTFGIVFTISVSSVLAKTLTVIIVFNATKPGSKLKKYVGTQLAIILVIVCSLGEIVISIVWLVSNPPFPEADTLSDPDYIILLCNEGSGFFFCIIGYIGTLALLSFIAAFLAKDFPDRFNEAKNITFSMLGFCSVWGAFVPAYLSSKGSRMVAVEIFAILSSSAGLLACIFIPKCYIIFLWPELNTRVTVIRTY
>XP_002938196 PREDICTED: vomeronasal type-2 receptor 26-like [Xenopus (Silurana)tropicalis].
MMQSKDFESITGDKPHLKANRDSSNFYEILKCLFLKEGGVQVVKVGSFDTTKPAGNQLHIDESDDLWGPYFTKHCHSINCLNDGANSRPPNKLVTDHYHYHLIFSILVSSENVMDPVPHYHCYLGYVRQHGQGGTKAIQMCIPEAMNAQNCIKCSKYEKSNKERNVCIPKNINFLSYEDILGSALSSIAVLPAAAEKPSANSTCQLSCSSETKYYRDGDLMVGGIFHINSVSISLFPYSFKEKERERSTCDMTQGGMQQIIGKKRYCLLSVRFNENDPLYDPFYDPLYDPLYLFSLKSYLLPSRSSFRLYRYLLVLIYTIGEINKDPEILPNVTLGYHIVDSCNRAVKSLEGTFSILSGTQQLIPNYSCWNNRKVVGFIGDLSSVSSLSMATLTGIYRYPQISYGSRDPVFNDRVQFPSFYRTVPDELSEIDGIVELIKHFGWKWVGLIVSDDETGLRAGENLEREMKIRGICLAFFIIINNGLLASRDSIEIKEILVRSTANVIVILSSLMYVDFFLFFFAVFDMPEKIWIVSSTFLKILDIAYPQNRKIFNGVLVVSYQRGEIPGFKEFLYGLNPTEYKEGILFPNVSERLSDCELPNPIPSRTGISLPICTESEFFDEYDLPINDTINFRISYGVYTAVYTMALALHKLYMKQTLTSDHESRGDLQTHFKQWQLNNMIQRKDFGGAAGDRMYIKAKGDPSTQYELLKCFFSEEGGVQTVKVGSFDTTKPAGNQLYINSSADLWGPYFTELNAMIQKKDFDGAAGDRMYIKAKGDPSTQYELLKCFFSEEGGVQTVKVGSFDTTKPAGNQLYINTSADLWGPYFTERPKSLCNEPCLPGYRKYKIKGEQPCCYKCVPCAEGEISNSSDAQSCIKCSEYEKSNEKRIVCIPKNINFLSYSDPLGATLSSISIIFSIGCSAILGIFIKYRETPIVRANNRYLSCLLLISLMLCFLCTLLFIGRPTQICCLLRQVTFGIVFTISVSSVLAKTLTVIIAFNATKPGSKLKKYVGTQLAIILVFVCSLGEIIISIVWLASNPPFREADTLSDPNYIILQCNEGSGCFFFCIIGYIGTLALLSFMAAFLAKDFPDRFNEAKNITFSMLGFCSVWGAFVPAYLSSKGSRMVAVEIFAILSSSAGLLGCIFIPKCYIIFLRPELNRKDNIVRKQ
>XP_002937665 PREDICTED: vomeronasal type-2 receptor 26-like [Xenopus (Silurana)tropicalis].
MSIRLICAKGDKEMESKAMCLLEGTELQSSFRDGDVILGAVMSLYNFPTHTKYTFKEKPLPQRCSGVYLRYYKHILAIMFAVEEINRNPLLLPNVTLGYEIYDSCDYVSKAVEATLKLFSGRQDHVPGYRCTTKGPLAAFIGLPYSMAELTQIYRYPHVTYGTQDPVLDDKILFPSFFRIVPNDRSLYDGYVQLLHYFGWTWVGLVASDEEHHLRTSQELRAVLIKSGICIAYFAVFPTQSVFKFRSVFEVIEKSNANVVITLCSQFSFMEIIYAVAIRGELGRTPLSLCTNYCPAGFRKAARKAEPICCYDCIVCSEGDITNSTDMEDCMGCAEDQWSDEKRTMCISRTIDFLSFSDVLGITLASVAIFLCLISLGVLVIFLKYRNTPIVKANNRELSYISLLSLIMCFLCCLLFIGRPRVTTCFFRQAAFGIIFAVAVSAILTKTLMVVIAFNATKPGSQALKWVGSNISAYLVSLGAFGEAVIGLVWFLCSPPFPDFDATEKSTKMTLKCNEGSEIAFYCVVGYVGLLADRNGSSLQLSLRYYRHILAVFFAINEINENPKLLPNITLGYEIYDSCSYETKALEGTFKLISRRQGAIPSYQCSAKGIIAGVIGDISSSSTYNMAQLTGIYMYPQISYGAQDPVLDAKSLFPSFFRMLPNDKTQYDAFVQLCLQFGWTWVGLVATDDERNVQSCEEIRTELLKNGICIAYFEIITLTLLGSYKTTVNNMMQSTANVVIVYCSSVNFFEFIYSAQILGMSGKVFIIPTVLSVAADSIFSSFLSVLNGSLLFSIHKGEIPGLKDFLYSVSPYTLPNEYFTAATWNYALNCLPANATEFRIKFGPMHNCTGKESLKVFDLAYDVNTFRITYAAYRAVYAFASALHDMISSMQNKYEFILNMKKTFHPSVLNKYLRNIHFQTKSGEEFYFVDGTPAGQYDIINWVIAPNSSVINTQVGSFHYSAPKGQQFVINKNEIMWNPTFNQTPRSVCSESCPPGYRKAARKSEPICCYDCVACSEGEISNSTDMENCITCAEDQWSNENRTMCISKTIDFLSYEDALGIALSVTAIFLSIVPLGVLGIFLKHSETAIVKANNRELSYILLLSLSMCSLCSLLFIGRPVALSCFFRQAAFGIIFTVAVSSILSKTITVVIAFNATKPGSQARKWVGSRVSTYLVSLGAFGEAVICLVWFLCSPPFPDFDTSENSAKMTLKCNEGSEIAFYCVTGYVGLLAALSFVVAFLARNLPDNFNEATYITFSMLVFFSVWVSFIPAYLSTKGKYMVAVEIFAILASTAGLVSCIFAPKCYIIVIRPELNTKEHLIGKKVNRYIVEPA
>XP_002937666 PREDICTED: extracellular calcium-sensing receptor-like [Xenopus(Silurana) tropicalis].
MLESVYMMQLKTQSITGETTVISLVLLLASSLYLAGVKGNKEMCLLEGTELQSSFRDGDVILGAVMSLYNFPTNTSYTFKEKPLPSICSGASVRYYRQVLVIIFAIEEINRNPLLLPNVTLGYEIYDSCDYVSKAVEATLKLFSGRQDHVPGYRCTTKGPLAAFIGLPYSMAELTQIYRYPHISYGTQDPGLDDKTLFPSFFRILPNDRSQYNGYVQLLHYFGWTWVGLVASDEEHNMRTSQELRAVLYESGICIAYFAVVSAHYATSYEHVFKVIEESKANVVIPFCSNFIFLQLIYSAKPSRVWIIPASLSFFADTFVLSVWSALSGSLHFSLNQYLKNVHLQTKSKEDFYAANGGPVGQYDIMNWVTSKGTVTFTEIGSFFPFAPQGQQLIIKKDYIKWNHKFKQAPESICSESCPPGYRKAPQKGQPACCFDCILCSKGEFSNETDSTSCTECPEDMWANEMHDGCRDKTLEFLSFEEILGGTLAAFSIVGSLLPLSILFIFLKNADTPVVKANNRNLSYTLLVSLFFCYLCALMFIGRPITITCILRQFIFGISFVMCISCVLGKTMMVVIAFNLTQPRSSRRMWLNSRVTNTLVLVCTAIQVIICAGWLAHSSPFQYTDNKSKSGTIIVECNKGSSIAYSCTMGYMGSLAALCFVVAYLSRKLPGSFNEAKLITFSMLIFGAVWISFIPAYLSTTGKYMVAVEVFAILSSSSGLLACIFLPKVYIIILSPEMNKTKIKTTNKL
>XP_002940457 PREDICTED: vomeronasal type-2 receptor 26-like [Xenopus (Silurana)tropicalis].
MTSASWSFTRDISLAQMRVLFCLAVIWVRPCSTELSGSDSPCRIPLTKPKYEYKYFKDGDIIIGGVLSVHAGVYHIPDNDVKYTPLCIRPNSNYYQDIISLLFATEEINRNPDLLPNVTLGYHVYDSCLDPSLAIGNVLQILSGPGEMVPNYSCGDYGKVAGFIGDRSGVTSLPIAQLLSPYGYSQISYGATDPALNDRTLYPHYFSTGLNEHIQHIAIAELVERLGWTWVTILAPGDDHGEVESKNLRNEITKHGACVDFIGRLTEDENTNIETLKRIQKSSAEVVVLCGGLFIQSLLTLAETIIKDKTLVVPQTWLQFYSHMLFNGSLLFSFANMLCYKGSDYKPYALDVEKNILYKDLTFYTHGCLTQDKEKDDLFQRVYGGELMDCSDLQIEDWPHEPIDQVYRAATGLAQAEHIMLSSSGKSHNKDIPKYIHREQTLKSQCSTNCPPGYRKIPRERASPCCYDCARCSDGEISNLTDMENCIKCHIYEWPNEEKTMCIEKQTEFLSYGDDSLTLVFIVLSFVSILLVTVILGIFISFRDTPVVRANNRNLSFILLVSIKLSFLSVFLFLGRPVDITCMLRKTSYGITFSIAMSSVLAKTILVWIAFKASKPGSPWRKLLKGNLGHYIVVICSFIQTLICFIWLALSPPFVELNILSDPGKIIIQCNEGSVVAFYIVLSYMGLLASVSFIVAFLARSLPDSFNEAKYITFSMLLFCSVWITMIPAYLSTKGKYMVAVEIFAIISSSCGLLFCIFLPKCYIIMLKPELNTKQYLLGNNK
>XP_002940458 PREDICTED: vomeronasal type-2 receptor 26-like [Xenopus (Silurana)tropicalis].
MRVLFCLAVIWVRPCSTELSGSDSPCRIPLTKPKYEYKYFQDGDIIIGGILAVHAGVYHIPDNTGKHIPLCIRTLNLVPKVEMDKNSSKFGKLSPNSNYYQEIISLLFATEEINKNPDLLPNVTLGYHVYDSCLDPSLAIGNVLQILSGPGEMVPNYSCGDYGKVAGFIGDRSGVTSLPIAQLLSPYGYSQISYGATDPALNDRTLYPHYFSTGLNEHIQHIAIAELVERLGWTWVTILAPGDDHGEVESKNLRNEITKHGACVDFIGRLTEDENTNIETLKRIQKSPAEVVVLCGGLFIQSLLTLAETIIKDKTLVVPHTWLQFYSYMLFNGSLLFNFMNMLCYKGSEYKPYALDVEKNILYKDLTFYTHRCLTQDKEKDELFQRVYGGELMDCSDLQIEDWPHEPIDQVYRAATGLAQAEHIMLSSSGKSHNKDIPKYIHRKQILRSQCSTNCLPGYRKIPRERAPPCCYDCARCSDGEISNSTDMENCIKCHIYEWPNKEKTMCIEKQTEFLSYGDDSLTLVFIVLSLVSVLLATVILGIFISFRDTPVVRANNRNLSFILLVSIKLSFLSVFLFLGHPVDITCVLQKTTYGITFSIAMSSVLAKTILVWIAFKASKPGSPWRKLLKGNLGHYIVVICSFIQTLICFIWLALSPPFVELNILSDPGKIIIQCNEGSVVAFYIVLSYMGLLASVSFIVAFLARSLPDSFNEAKYITFSMLLFCSVWITMIPAYLSTKGKYMVAVEIFAIISSSCGLLFCIFLPKCYIIMLKPEMNTKQYLLGYKK
>XP_002940476 PREDICTED: vomeronasal type-2 receptor 26-like [Xenopus (Silurana)tropicalis].
MTNHQGNTYFLGKEHLQTYKLGLFVTVSLMLPIYFHSPEYQFYEEIHTLIFAIDEINRNPDLLPNITLGYHLFDSCSAPRLAVGSALQILSGPGKSVPNYSCRGRGEIAGFIGNLYSASSMCLAQLLGNYGYTLISSAATDPALSDPVLYPYFLSTAPSDHIIHTAIAMLIQRLGWTWVIILVADDDNGELVGQKLQSEIIKHGACVDFIVTLTTDELKNFRISDRIINSKAEVIVLCGTFTFYFLSTLYMYSDLFQAKTLLVPMPGISSQVIYDTLSHGSLVFRYPTEDNKGQRSKFTEYMLSITEDELLKDILVFQYSCRRGDEEKKHFLYDAYKLVKNCTEEETFTELVTDYQHRTEVNRSVYTMALALHTMLSLHGLNGAKDIPTRIYKNKHTATLKSQCSANCPPGYRKVPQKSAPPCCYDCAPCSEGEISNVTDMENCLQCPDNEWPNQGKNMCIEKQTDFLSYDGSLTLSFAFISVICFLMNKIIFGIFISYRDTPVVKANNRDLSFILLIAIKLSFLSVFLFLGRPVDITCMLRIITFGITFSIAVSSLLAKTIMVCVAFKATKPGSSWRKWLGVKLSNSVVLFCSSIQIIICMTWLAISPPFQELDIHTSPGTIIIQCNEGSAIGFYSVIGYMGLLAAVSFVLAFLARSLPDSFNEAKYITFSMLLFCSVWITMIPAYLSTKGKYMVAVEIFAIISSSCGLLFCIFLPKCYIIMLKPEMNTKQYLLGRLNT
>XP_002940319 PREDICTED: vomeronasal type-2 receptor 26-like [Xenopus (Silurana)tropicalis].
MEILFPIKVEVLLVVLMLQILPVAAAMSNPSSTCQLSSIRKTKYFREGDLMVGGIFHIKLISQYTVNERFNRKRRRYACTQKVFRRYRYLLAFIFTIGEINKDPRILPNHTLGYHILESCNEEDRTIKSTFSILSGRKQIIPNYSCWNNRKVVGFIGDLSKGSSLCITQLAGVYRKEFRRYRYLLAFIFTIGEINKDPRILPNHTLGYHILESCNEEDRTIKSTFSILSGRKQIIPNYSCWNNRKVVGFIGDLSKGSSLCITQLAGVYRYPQISYGARDTMFSDRVQFPSFYRTLPDELSEINGIAKLIKHFGWKWVGLITSDDEDGELAGNRMKRAINTDGGCLAFLSRINHNSFFDESVITSPLRESTANVIVLLVTLKYINSAMLFFSFYPIPKKIWIVSSSFLRILDTRARNRIPFNGLLVISFKKGEIPGFREFLYGLNLYQYENSLLFQNVTQRLSDCTQLNVNPNRPGISLPKCTESEFFSATDLQLNNTLNYRITYGVYTAVYTMALALHKLFLKQKMETEESLQTHFKKWRNEGFEMPSGDIIHFKENGGPPARYDILKGVFSEEGDIQITKVASFDASKPEGSQLEVNNIADLWGPYFKEFPQSRCSEPCRAGQRIFKLEGKPSCCYECVPCVEGDISNTTDAQSCIKCSKYEKPNNEKTECIPMNINFLSYEDTLGATLSFITLILFGICAVILGIFIKYRKTPIVRANNRYLSCLLLISLMLCFLCTLLFIGRPTQICCLLRQVTFGIVFTISVSSVLAKTLTVIIAFNATKPGSKLKKYVGTQLAIILVIVCSLVEIVISAVWLASNPPFPEADTFSDPDYIILLCNEGSELFFFCIIGYIGTLALLSFIAAFLAKDFPDRFNEAKNITFSMLGFCSVWGAFVPAYLSSKGSKMVAVEIFAILSSSAGLLGCIFIPKCYIIFLRPELNTKENIVKK
>XP_002940320 PREDICTED: vomeronasal type-2 receptor 26-like [Xenopus (Silurana)tropicalis].
MTRNLTSKFPNADIILDTESNHILKLFRKLYGDGCLHRVRRQMDIRDCETFSFRQYRHLLVLIYTIGEINKDPEILPNVTLGYRIYDSCGSGIISFARDLSSVSSLSIARLAGIYRYPQISYSSADPIFNNRLEFPFFYRMGPNVLSEIDAIMSLIRHFGWKWVGLIVSNDDTGNRARERLEKAMSKDGVCLDFLIRLKDRVLSHLTNIGKIRETIYRSTAKVIILFLGLQYIIHINDIFEPNTIHKKIWIASSSVSHIDELQYLHVFETFNGTLALSFQQGEIPGFKQFLYSLNPYTNQHDHLFTEMWEMLVHCTISETDISFPQCTGNETFDDTVLESYGTFNYRIAYGVYTAVYTMAHTLHELYELPYVLNLFKLNALMPHVKFRTSSGDEISFKDNGDPPARYDILKCYFLKIGNIKRIKVGSFDTSRSEVNQLFINNSANLWGPYFSEFVHSRCSEPCKPGFRKAKIEGKPSCCYTCVLCADGEMSNVTDAQSCTKCSKYEKSNSKRNSCIPRNINYLSYEDQLGSTFSSISVTFSVTCAVILGIFIKYRETPIVRANNRYLSCLLLISLMLCFLCTLLFIGRPTQICCLLRQVTFGIVFTISVSSVLAKTLTVIIAFNATKPGSKLKKYVGTQLAIILVIVCSLVEIVISAVWLASNPPFPEADTLSDPENIILLCNEGSGFFFYCIIGYIGTLALLSFIAAFLAKDFPDRFNEAKNITFSMLGFCSVWGAFVPAYLSSKGSRMVAVEIFAILSSSAGLLGCIFIPKCYIIFLRPELNTKDTFVRK
>XP_002940321 PREDICTED: vomeronasal type-2 receptor 26-like [Xenopus (Silurana)tropicalis].
MEVLFPARLKVLLVVLMFQVLPSAAEMPSPSSGCRLSKSIKMNYFSDGDLIVGGILQINDVRINFPPHMLVEEHRKCFIFSFRHYRHLLVLIYTIGEINKDPEILPNVTLGYRIYDSCASGVKSIGSAFGILSGTEQPIPNYSCWNNRKVVGFIGDLSLESSLSIARLAGIYRYPQISYGSADSIFNNRLEFPSFYQMNPNELSEIDAIMSLIGHFGWKWVGLIVSNDDTGHRARERLEKAMSKDGVCLAFLIRLIDRVKTDLTNMGKIRETIYRSTAKVIILFLGLQYIIHINDIFDPNTVHKKIWIASSSVSHIDELQYFDVFKSFNGTLALSFQQGEIPGFKQFFYSLNPYTYQRDDLFTEMSRKIFHCTVSEINNIPIAYGVYTAVYTMAHTLHELTAICTILLNLFKLNALMPHVKFRTSSGDEISFKDNGDQPARYDILKCYFLKKGRIKRIKVGSFDASKSDGDQLFINNSTNLWGPYFSEFVHSRCSEPCKPGFRKAKVEGKPSCCYTCVLCADGEMSNITDAQSCMKCSKYEKSNSERNICIPRNINYLSYGDQLGSTLSSISIMFSITCPVILRIFIKYRETPIVRANNRYLSCLLLISLMLCFLCTLLFIGRPTQICCLLRQVTFGIVFTISVSSVLAKTLTVIIAFNATKPESKLKKYVGTQLAIILVTVCSFVEIVISAVWLASNPPFPEDDTLSDPENMILLCNEGSDFFFFCIIGYMGTLALLSFIAAFLAKDFPDRFNEAKNITFSMLGFCSVWGAFVPAYLSSKGSRMVAVEIFAILSSSAGLLGCIFIPKCYIIFLRPELNTKDPFVRK
>XP_002940322 PREDICTED: extracellular calcium-sensing receptor-like [Xenopus(Silurana) tropicalis].
MSPLCPHQPRNLHHLPSLFCGSIEVLFPARLKVLLLVLMFQALISAAEMPSPSSGCRLSKSIRMNYFSDGDLIIGGILQINDVVLNFPPYTQVEEHRKCFIFSFRHYRYLLVLIYTIEEINKDPVILPNVTLGYRIYDSCGSGMISFARDLSSVSSLSIARLAGIYRYPQISHGSADPIFNNRLEFPSFYRMGPNVLSEIDAIMSLIGHFGWKWVGLIVSNDDTGNRARERLEKAMNKDGVCLDFLIRLKDRGQSDRTDNKKIRETIYRSTAKVIILFLGLQYIFHINDIFDPDTVHKKIWIASSSVSHIDELQYLHVFKTFNGTLALSFQQGEIPGFKQFLYSLNPYTYQHDKLFTEMWRQIFHCTVSQINNIPFPQCTGKERFDDTVLESYGTFNYRIAYGVYTAVYTMAHTLHELESESGEKIHSSLTKTVGSFPAPSNDLSIHSTACNCIVLTKELFVHSRCSEPCKPGFRKAKVEGVPSCCYTCALCANVEMSNITDAQSCTKCSKYEKSNSGRTSCIPRNINYLSYGDQLGSTLSSISIMFSITCAVILRNFIKYHETPIVRANNQYLSCLLLISLMLCFLCTLLFIGRPSQICCLLRQVTFGIVFTISVSSVLAKTLTVIIAFNATKPGSKLKKYVGTQLAIVLVIVCSLVEVVISAVWLASNPPFPEVDTVSDPDYIILLCNEGSELFFFCIIGYIGTLALLSFIAAFLAKDFPDRFNEAKNITFSMLGFCSMWGVFVPAYLSSKGSRMVAVEIFAILSSSAGLLGCIFIPKCYIIFLRPELNTKDPFVRKS
>XP_002940323 PREDICTED: vomeronasal type-2 receptor 26-like [Xenopus (Silurana)tropicalis].
MPSPSSGCRLSRSVRMNYFSDGDLIIGGILQINDVLINFPPYFLVEEHRKCVVISFRHYRHLLVLIYTIGEINKDPELLPNVTLGYRIYDSCASGIKSIASAFGILSGTEQPIPNYSCWNNRKVVGFIGDLSSVSSLSIARLAGIYRYPQISYGSADPIFNNRLEFPSFYRMIPNELSEIDAIMSLIGHFGWKWVGLIVRDNDIGLKASKRLEKAMSKDGGCLAFLIRLKDRLNINLTATMKLWKTIYSSAAKVIVLFIDSQYIDDIMLLFEPNTIHKRIWITSSSVSRVAEIPYFPLFFSFNGSLVLTLQQGEIPGFKQFFYSINAFKFQHDILFTKVWEMLFYCTFSEITSVSFPKCTGNETFDDTVLESYGTFNYRIAYGVYTAVYTMAHTLHELLKVLLLVLMFQVLPSAAEMPSPSSGCRLSSISRMNYFSDGDLIIGGILQINDVSDSKEDLHCVGLCLALVEGDQQVVLGLGGGQPAGCAWPWWRATSRLCLALVEGDQQVVLGLSGGRPAVSTAVRRSLATELQFPSLKVAGYAHLAYGTLDNAAYSADHTYIIVSVFKYFLWQFRCKQTIGHPNTSVDTMVRAMLNALMPHVTFRTSSGDKIFFKDNGDPQARYDIVKWYFLGIGNKKSIKVGSFDASKPDGKLFVNDSANLWGPHFSEFVHSRCSEPCKPGFRKAKVEGAPSCCYTCVLCADGEMSNVTDAQSCMKCSKYEKSNTGRNRCIPRDINYLSYGDQLGATLSSISVILSVTCAVILGIFIKYRETPIVRANNRYLSCLLLISLMLCFLCTLLFIGRPTQICCLLRQVTFGVVFTISVSSVLAKTLTVIIAFNATKPGSKLKKYVGTQLAIILVIICSLVEIVVSAVWVASNPPIPEADTLSDPDYIILLCNEGSVLFFFSVIGYMTALALFSFIAAFLAKDFPDRFNEAKNITFSMLGFCSVWGAFVPAYLSSKGSRMVAVEIFAILSSSAGLLGCIFIPKCYILFLRPELNTKETIIRKQ
>XP_002940325 PREDICTED: vomeronasal type-2 receptor 26-like [Xenopus (Silurana)tropicalis].
MSVLVGSVFKNVRVDKSKLICGVLPSAAEMPSPSSGCRLNSNIRMNYFSDGDLIIGGILQINDQFGHHFFQSIDDLQYITNRISFRQFRHLLVLIYTIGEINKDPEILPNVTLGYRIYDSWGSGMKSFASTLSILSGTEQPIPNYSCWNNRKVVGFIGDLSLESSLSIAWLAGIYRYPQISYGSADPIFNNRLEFPSFYRMGPNELSEIDAIMSLIRHFGWNWVGLVVMDDDTGNRASERLQKAMSKDGVCLAFLIIIRDRYIFDQEYAAEIRETMYRSTAKVVILFLSSHSIYRIFTLFDPDKIPHKIWIATSSASSIAELQYLPLLVTFNGTLVISLQQGEIPGFKQFFYSLNPYTYQRDDLFPQIWGLLFNCTFLDMDISPYGVYTAVYTMAHTLHELHEILCTYPYHRILNALMPHVKFTTSSGDEIYFKDNGNPQARYDIVKWYFLEIGNKKGIKVGSFDGSKSDGKLLVNDSANLWGPYFSEFVHSRCSEPCKPGFRKAKVEGAPSCSYTCVLCADGEMSNITDAQSCMKCSKYEKSNSVRNSCFPRDIDYLSYDDHLGFTLSSISVTFSISCAVILGIFIKYRETPIVRANNRYLSCLLLISLMLCFLCTLLFIGRPTQICCLLRQVTFGIVFTISVSSVLAKTLTVIIAFNATKPGSKLKKYVGTQLSIILVIVCSLVEIVISAVWLASNPPFPEADTLSDPDYIILLCNEGSGFFFFCIIGYMGTLALLSFIAAFLAKDFPDRFNEAKNITFSMLGFCSVWGAFVPAYLSSKGSRMVAVEIFAILSSSAGLLGCIFIPKCYIIFLKPELNTKETIIRNNRILLRIVVNHGEHEEEKYLYKIRLSTLLLFCILFMTLGASFYIVT
>XP_002940326 PREDICTED: vomeronasal type-2 receptor 26-like [Xenopus (Silurana)tropicalis].
MEVLFPARLKVLLLVLMFQVLPSAAVMPSPSSGCRLSRSSRMNYFSDGDFIIGGILQINDMFIHRFNQGKDYSKCISISFRHYRHLLVLIHTIGEINKDPEILPNVTLGYQIYDSCASGIKSFAKPKSRLDLQKVGESTGVGAGPGDVLLSSLKVWDAMGRHHGISTEHQASPLQYLDTSISYGSADPIFNNRLEFPSFYRMIPNELPEIDAIMSLIRHFGWKWVGLIVMDDDTGHRANKRLQKAMSKDGVCLAFHLILRDWSKFDFKYATKIRKTIYRSSAKVVILFLSSQSIDYITVLFDPEKSPHKIWIATSSLSRITELQYVAALVTFNGTLLNALMPHVKFSTSSGDKIYFKDNGDPQARYDIVKWYFLKTGNKKSIKVGSFDGSKSDGNLFINDSANLWGPFFSEALLGGSPLSLCNKKIYFVGFETVFHGCPSPGDTDRLLRIGEQLMAPTLVQFVHSRCSEPCKPGFRKAKVEGAPSCCYTCVLCADGEMSNITDAQSCMKCSKYEKSNTGRTSCIPRNINYLSYGDQLGTTLSSISIMFSITCAVILGIFIKYRETPIVRANNRYLSCLLLISLMLCFLCTLLFIGRPTQICCLLRQVTFGIVFTISVSSVLAKTLTVIIAFNATKPGSKLKKYVGTQLAIILVIVCSLVEIVISAVWLASNPPFPEADTLSDPDYIILLCNEGSGFFFFCIIGNIGTLALLSFIAAFLAKDFPDRFNEAKNITFSMLGFCSVWGAFVPAYLSSKGSRMVAVEIFAILSSSAGLLGCIFIPKCYIIFLRPELNRKDNIVRKQ
>XP_002940327 PREDICTED: vomeronasal type-2 receptor 1-like [Xenopus (Silurana)tropicalis].
MFKPVSLHNRISFRQFRHLLVLIYTIGEINKDPEILPNVTLGYRIYDSCALGIMAFAGALRDLSSESSLSIARLAGIYRYPQISYGSADPMFNNRLEFPSFYRMIPNELSEIDAIMSLISHFGWKWVGLVVSDDDTGHRANKRLQEAMSKDGVCLAFLIILRDVFKYDWANSVKSSKTIYKKAAKVAILFLSPQSVHFIFTLTDPDIILNIIWIASSSVSRLFEMKYVPELAPFNGSFILTFQEGEIPGFKQFFYSLNPYTYQWDILFRTIWEMLFHCTFSKIRSVSFPQWPSFPLLPYTSLLQWEKLVNPLHSHVFACHVRGSPLSLCRQSIPAVGLRTVSFHGCPSPGDTDRLLRIGEQLMALTLVQFAHSRCSEPCKPGFRKAKVEGAPSCCYTCVLCADGEMSNLTDAQSCMKCSKYEKSNSVRTSCIPKDINYLSYEDQLGSTLSSISVTFSITCAVILGIFIKYRKTPIVRANNRYLSCLLLISLMLCFLCTLLFIGRPTQICCLLRQVTFGVVFTISVSSVLAKTLTVIIAFNATKPGSKLKKYVGTQLAIILVIVCCLVEIVISAVWLASNPPFPEADTLSDPDYIILLCNEGSGFFLFCIFGYIGTLALLSFIAAFLAKDFPDRFNEAKNITFSMLGFCSVWGAFVPAYLSSKGSRMVAVEIFAILCSSAGLLGCIFIPKCYIIFLRPELNRKDNIARKQ
>XP_002940328 PREDICTED: extracellular calcium-sensing receptor-like [Xenopus(Silurana) tropicalis].
MKTPFCPKAAIADMVSFVNTLGVVVMLKGQNLALRGRATQSSTYYNYNIGYLALAANSNDGNLDSNYYHGSCSLTGNDMSPWWRVDLLQPNKISQVVVTNRGDCCSDGLNGALILIGDSLNNNGNNNPRSMEVLLPARLKVLLLVLMFQVLPSAAEMPSPSSGCRLSTDIRMNYFSDGDLIVGGILQIHDIYINSHPIVFYGMKEADCRSISSFRHYRHLLVFIYTIGEINKDPEILPNVTLGYRIYDSCASGMKSFARDLSSESSLSIAWLAGIYRYPQISYGSADPIFNNRLEFPSFYRMIPNELSEIDAIMSLIRHFGWKWVGLIVSDDFTGHRASERLQNQMNKDGGCLAFLIRFKDLSDKKVNITDIYRSIEQTIYKTMANVIILFISSQYIDSFNIFFALNKMPKKIWIASSSFSRVIELQYSQMLVTFNGTLVLSFQKGEIPGFKQFFYSLNALMRHVAFRTSYGGKIYFRDNGDPPARYDILKWYFFGEGNKKSIKVGSFDTSRSDGDQLFINNSADLWGPYFSEAMSEYYVNQPIVVQSLFPNLKNAMESRLHLLDVDNGLRRTNLCRQPQFAIPLGSMKEDSATKTKLSRWIRETILQAYIALDKDPQGKFVQSQCSEPCKPGFSKAKIQGQPSCCYTCVLCADGEMSNITDAQSCTKCSKYEKSNSGRNSCIPRDINCLSYGDQLGSTFSSISVILSITCAVILGIFIKYRETPIVRANNRYLSCLLLISLVLCFLCTLLFIGRPTQICCLLRQVTFGVVFTISVSSVLAKTLTVIIAFNATKPGSKLKKYVGTQLSIILVIVCCLGEIIISIVWLVSNPPYPEADTLSDADTIIVLCNEGSGCFFFCIIGYIGMLALLSFIAAFLAKDFPDRFNEAKNITFSMLGFCSVWGAFVPAYLSSKGSRMVAVEIFAILSSSAGLLGCIFIPKCYI
>XP_002941491 PREDICTED: extracellular calcium-sensing receptor-like [Xenopus(Silurana) tropicalis].
MMNFTQPLNKDFFIHKLKVLFCLAAIWVTPCSTESDSPCRIPLTKPKYEYKYIQDGDIIIGGVFSAKYFPSPVTSRYEDIKSLLFTVDEINKNPDLLPNITLGYHVYDTCGDPKLAIGSVLQILSGPGEPVPNYSCRGKGEIAGFIGDQSAVTSLPIAQLLGIYGYSQISYGATDPVLNDRTLYPHYFSTGPNEHIQHVAIAELVERLGWTWVIILALGDDRGERESKNLRDEINKHGGCVDFIGTLTDDETTSKRTLTRIQQSTAEVVVLGGGLFKSVSLIMLVESKIKDKTLVIPVTWVPIMADKLFNGSLQFRELFHLFRNILTEYDEYALAAKEDLLHKDILSYVYLCFTHDEEKDALFYHVYGSFYQNHSCSEQLVGFSNLNHRVYRAVNGLAQAEHNMLSSTGKSHHKDIRKNIHRTQLHRHLTNLRLTEAGGTEIDFNNLKNSPSKYEIISWSVFANSSPETFQAKVGEYFWSESESSLEIDIRNIFWKKNTNNQTLKSQCSANCPPGYRKVPRNGAPPCCYDCTRCSEGEMSNSTDMENCLKCHIYEWPNQEKTLCIKKQTEFLSYGEDCLSLAFIVLSVVFIFIAAVILGIFILFQDTPVVKANNRNLSFILLVSIKLSFLCVFLFLGRPVDITCMLRQTSFGITFSLAMSSVLGKTIMVCVAFKATKPGSSWRKWLGVKLSYFTVVICSFIQFLISIVWLVISPPFVELSSLSDPGKIFIQCNEGSVIPFYIVLSYMGFLASVSFIVAFLARSLPDSFNEAKYITFSMLLFCSVWITMIPAYLSTKGKNTVCVEIFAILTSSAGLLACIFLPKCYIILLKPEMNTKQYLMGTNKQATIIGS
>XP_002941221 PREDICTED: hypothetical protein LOC100489072 [Xenopus (Silurana)tropicalis].
PVQDRYIEIQTLLFTINEINKDPDLLPNVTLGYHVYDSCGDPNLAMKSVLQILSGPGIIVPNYSCGDQREIAVFIGDRSTVTALPMAQLLGTYGHTQISYSAIDPVLNDRALYPYYFSTGPNDYVEHVAIAELVEYLGWTWVIILAAGDERGERESKNLMKELNKHGACVDLIGTLTGDINTDTRTLERIQKSTAEVVVLCGEKFRIKTYFVENMIKEKTLVVPATWIPGYTFPLFNGSLAFKEEFFIFDNSEFEDYVMKIKEDVLLKDLLTVASSCLTHDKEKDTLLQTVYRVRYRNCSGSKLLPFLGRSYRVYTAVYGFAHAEHDMRSSSGKYCNKRVHNNINRKQTLKSQCSSKCPPGYRKVPQKGAPPCCYDCTSCSEGEISNLTDMENCVTCLDYEWPNNGKTRCIEKPTDFLSYDRDSLTLVFNVITLILFVIALSILGTFISYRDTPVVKANNRSLSFILLVSIKLSFLSVFLFLGRPVDITCMLRQTSFGITFSIAISCVLAKTIMVSVAFKATKPDSSWRKLAGAKLANTIVLVSSMIQVVISVIWLAISPPFAEQNIHSEPGKIIIQCNEGSVVAFYIVLSYMGLLASVSFIVAFLARSLPDSFNEAKYITFSMLLFCSVWITMIPAYLSTKGKYTVAVEIFAIISSSCGLLFCIFLPKCYIILLKPEMNTKLNLLGNKKKQYFGHKAFNGSFLIVKGFLEHFGHAQSVHSSQSDYRQFFEGLQPSQYFKDKLLENIWMEYYGCLSDNHKKNEFYEKQLMLKLLNCSEEQRVFQTHIFEKGFHSQNMLSAASTINQGLEKLLKNQTLGMNRKSYSYRYEIAYGAADPALHDRSTFPYFIHTTESDDTHYFIISKIVQHFGWNWVGVIRFDNDREDSDDQLLKYSLSRENICIEFTLKITSDNEKIKSHKETIKKSSSNVIICCGPVNVKLAGRFNDLLYMLREKTLIVSYNWIFYDYILDFGHKAFNGSFLIVKGFLEHFGHAQSVHSSQSDYRQFFEGLQPSQYFKDKLLENIWMEYYGCLSDNHKKNEFYEKQLMLKLLNCSEEQRVFQTHIFEKGFHSQNMLSAASTINQGLEKLLKNQTLGMNRKSYSYRYEKKNAETLPPHRPYDCHVELVPGTMPLRGRMYPLSVPETQAMKEYIQEIFTKGFIRKSSSPVELFNRLKEAKVFSKLDLQGAYNLIRIHQGDEWKTAFNTHEGHCEYLVMPFGLCNAPAVIQDFINYIFHDMLQSCVVVYLDDILVFSSSLSEHIPQVKSVLQCLRENNRYAKLEKFHKSKISFLGYIVSSSSFEMDPAKFTAVTEWPTPVGLRPYNIFLVLPTSTEDLLRVFPRLWLPSQPSLVKTLSHFGLLWPKRPLHH
>XP_002942332 PREDICTED: vomeronasal type-2 receptor 26-like [Xenopus (Silurana)tropicalis].
MDIEDLSLQKSARVVPFVCSSFLMRRSLQLDEYKSKWMNTYVRNVTFTTPSGDTIFFNDKGDPPAQFDVMKLSLLPDGRVAKEKVGSFHRPSLTYLRHYLAFIYAVEEINKNSQILPNITLGYQIFDSCGCDFKAISGVLDTMSGAEQTIVNYDCRRNSKLVGFVGDLSTSTSYILAQFLAVFRYPQISYGAMDPVFHDRTQFPSFYRTIPILKHFGWKWVGLIVSDDDTGIPQRICITSSLYTNYITSPYNVEQFVIFNGTLSLLIQAGEIPGFHHFLNSFYLHKYENELTGNLYDFLINCLNPNSSWMPQSLCNEPCAPGYRKAKIEGKPSCCYDCAKCADGEMSNTTDALSCFKCFDYEKSNKQRTGCVPKEINYLSYTDTLGASLTSIALVLFIAASVVLGIFVRYWETPIVRANNQNLSFLLLISLMLCFLCTLLFIGRPTQICCLLRQVTFGVVFTISVSSVLAKTLTVIIAFNATKPGSKLKKYVGTQLATILVIVCCLGEMMISAVWMASNPPFLDADTLTDINTVFLMCNEGSVLFFFSVIGYMTALALFSFIAAFLAKDFPDRFNEAKNITFSMLGFCSVWGAFVPAYLSSKGSRMVAAEIFAILSSSAGLLACIFVPKCYIIFFKPEQNKRKM
>XP_002941226 PREDICTED: vomeronasal type-2 receptor 26-like [Xenopus (Silurana)tropicalis].
MEPRIPALSAQGSVTHSPVPHTQGPSLSPRRTAPAEPATHSPNLLAPYGTLTALPAQPTGSHSFLARTHWLFALALRVTSNSASASCATSGNAISGQSRKKSQFRYLDSYPHYLALKFAIEEINGRADILPNITLGYMVYNTRGIERGSMRGVISDIFSDDTDRVLGSGESRHDIFSDIHGTLSISYGATDAIFTDRWRFPYVYRMVPNDGYLYKALIQLLKHFGWTWVGIFFTDIRGDYKKRELTELITSNGICVEFAYELDWKELKAESCWACVIQRTTARVIIVSVPREQITLDLASIHGHSRFRRIWILIVTSYKDPIFHYGFSEIFNGSLAFLISGDEIPGFEDYFLSANPARYPEDPYINSMWLGWFRCSTPQMSDAPGIKDSMLGDCLGNETLASVSELRPLDLRVPSSVYKAVYLLAQALHVLLSEKTSHGAPTEKARLERELNPWKLNHLLRNIHFTSSSSQEEIYINKDGEAPGQYDLTNWVVPPGEREGQVNVIKVGSFSTLTPDQLIVNDSAILWHPTFTEIPISVCSDSCIPGYRKNSREVEFSCCYDCVPCAEGHISNTTDMETCIQCPEDQWPNDNRTICIQKITEFLSYEDPLGQSLAAVSVLSSLTVISVFMIFIKYHKTPVVKANNQTLSYSLLLSLTLSFLCCFLFIGRPQKVTCLLRQVTFGINFTVSVSCVLAKTVTVVIAFNATKPGSKIKKWVGTRVSLCLVLLCSLLQVGICLVWLISSPPFPDYDTHTYTGKMILQCNEGSVSAFYTVIGYMGFLSGLSFIVAFLVRKLPASFNEAQLITFSMLVFCSVWVSFIPAYLSTKGKYMVAVEIFAILASSAGLLGCIFIPKCYIILFRPEQNTRRCLTGKH
>XP_002941227 PREDICTED: vomeronasal type-2 receptor 26-like [Xenopus (Silurana)tropicalis].
MNGYPEYYYPHYLALKFAIEEINRRADILPNITLGYMVYNTRGIERESMRGVMSVLSGGKEFIPNYNCERRGILAGFIGDLTSISYGAMDAIFTDRRRFPYVYRMVPNEGYFHQALIQLLKHFGWTWVGILIADIESDYRKRQLIDLITSNGMCVEFAYELDWKKLEAKIGLDTAIIRTTARVIIISVSRDMLMGVLPFIHGHSSLRRIWVLSDTSFYTGSLHPRLTEILNGSLAFLNSESKIDGFHDFLLNATPNHYPDDPFIYMIWFIWFSCITPQMKNKAMNMSDVSNVEDYELDTCLGNETLASVPDFRQLDLRVPYSVYKAVYLLAQALHVLLSEKTSHGAPTEKARLERELNPWKLNHLLKNVHFPSSSSQEEIYINEEGEAPGQYDLTNWVMFPDQKDRLLNVIKVGSFSTLTPNQLIVTDSAILWHPHFTEIPISVCSDSCIPGYRKVSREVEFSCCYDCVPCAEGHISNTTDMETCIQCPEDQWPNDKRTICIQKITEFLSYEDPLGQSLAAVSVLSSLTVILVFLIFLKYHKTPVVKANNQTLSYSLLLSLTLSFLCCFLFIGRPQKVTCLLRQVTFGINFTVSVSCVLAKTVTVVIAFNATKPGSKIKKWVGTRVSLCLVLLCSLLQVGICLVWLISSPPFPDYDTHTYTGKMILQCNEGSVSAFYTVIGYIGFLSGLSFIVAFLVRKLPASFNEAQLITFSMLVFCSVWVSFIPAYLSTKGKYMVAVEIFAILASSAGLLGCIFIPKCYIILFRPEQNTRRGLTGKRLQ
>XP_002941228 PREDICTED: vomeronasal type-2 receptor 26-like [Xenopus (Silurana)tropicalis].
MGFLSGLSFIVAFLVRKLPASFNEAQLITFSMLVFCSVWVSFIPAYLSTKGKYMVAVEIFAILASSAGLLGCIFIPKCYIILFRPEQNTRRGLTGKHLQNLDSYPHYLALKFAIEEINRRADILPNITLGYMVYNTRAIERRAMRGVMSVLSGGKEFIPNYNCVNHSTCGTAPKQYCGAFSMGYGTIGTWYCQVDLTQFRETCCNLIFQISYGATDAIFTDRWRFPYVYRMVPNEGYLYKALIQLLKHFGWSWVGIFFTDIRGDYKKRDLTELITSNGICVEFAYELDWKELKRESCWACVIQRTTARVIIVSVPREQITLDLASIHANSRFRRIWILIVTSYKDLVFHYDFTEIFNGSLAFLISGDEIPGFEDYFLRANPARYPEDPYIYSMWLSCFICITPQMKKEALTMSDAPRLQDYMLKDCLGNETLASIPHYRQLDLRVPYSVYKAVYLLAQALHVLLSEKTSHGAPTEKARLERELNPWKLNHLLRNIHFTSSSSQEEIYINEDGEAPGQYDLTNWVVPPDPREGQVNVIKVGSFSTLTPDQLIVNDSAILWHPSFTEIPISVCSDSCIPGYRKNSREVEFSCCYDCVPCAEGHISNTTDMETCIQCPEDQWPNDKRTICIQKITEFLSYEDPLGQSLAAVSALSSLTVILVFLIFLKYHKTPVVKANNQTLSYSLLLSLTLSFLCCFLFIGRPQKVTCLLRQVTFGINFTLSVSCVLAKTVTVAIAFNATKPGSKIKKWVGTRVSLCLVLLCSLLQVGICLVWLISSPPFPDYDTHTYTGKMILQCNEGSVTAFYTVIGYLGFLSGLSFIVAFLVRKLPASFNEAQLITFSMLVFCSVWVSFIPAYLSTKGKYMVAVEIFAILASSAGLLGCIFIPKCYIILFRPEQNTRRGLTGKHLQ
>XP_002941229 PREDICTED: vomeronasal type-2 receptor 26-like [Xenopus (Silurana)tropicalis].
MEPTKVEAILNWAQPLSLHAFQRFLGFANYYWQFIKGFSSLVAPITALTKKVADLSTWHGEEVEAFKLLKEAFISAPILRHPDSTLLFLVEVDSSGVGAEAVLSQGHPTGKITHMPSFLGKFLQRRLIMTLVMKLLAIKWAFEEWRHLLEGAKHMVSIFADHKNLPGSRNVKADTLSRSFVSIPKESLDPDTIVPKEVIMAPLSPDLLLRLRLMCLEKYHLPDADDHESTIRRTLNGNGQVDKPGDWKNVLWMDEAKIELIGLNEECYLIPPVKHSGGSVLPGDIVLGGTMQLSFDKDLIKPDVMIDDISAEMQYFVNAKFYYHHYMALKFAIEEINRRADILPNITLGYMVYNTRGIERESMRGVMHFDGTAAKLPVFLEEVQLLIRAQWFLDSSPMDQVTKIIFFLLEEEARSWAEDLLCCKSSVIYDTVLFLKAFQEKFISYGATDGTFTDRRRFPYVYRMVPNEGYFHQALIQLLKHFGWTWVGILIADSQEDYIKRQLIELITSNGMCVEFAYKVLSDGRFDNIIVERILRTTSKVVIISDSTSMLWPILRYVKIESSFKRTWILSVSSSFTDYILQYEIAEFFAGSLAFPVAAREIHGFQDFLFSANPDRYPEDIFIRAAWLWFVSDLSTEMTDSETYVSNITGSEDFLNASSLGNETLASIPHYRLLDLRVPYSVYKAVYLLAQALHVLLSEKTSHGAPTEKAQLERELNPWKLNHLLRKVHVTLSSSQEEIYINKEGEVPGQYDLTNWVMFPDRRTNELNVITVGRYNTSNPNQLIFNDRAIVWYPNDTEIPISVCSDSCIPGYRKVSREVEFSCCYDCVPCAEGHISNTTDMETCIQCPEDQWPNDKRTICIQKITEFLSYEDPLGQSLAAVSVLSSLTVISVLLIFIKYHKTPVVKANNQTLSYSLLLSLTLSFLCCFLFIGRPQKVTCLLRQVTFGINFTLSVSCVLAKTVTVAIAFNATKPGSKIKKWVGTRVSLCLVLLCSLLQVGICLVWLISSPPFPDYDTHTYTGKMILQCNEGSVSAFYTVIGYMGFLSGLSFIVAFLVRKLPASFNEAQLITFSMLVFCSVWVSFIPAYLSTKGKYMVAVEIFAILASSAGLLGCIFIPKCYIILFRPEQNTRRCLTGKHLQ
>XP_002941230 PREDICTED: vomeronasal type-2 receptor 26-like [Xenopus (Silurana)tropicalis].
MAFSQRDPQMGKRYWQCDSKFYYHHYMALKFAIEEINRRADILPNITLGYMVYNTRGIERESMRGVIPGSTNIKADALSRSLSLEEVSSVPPCPIIRERVVVPVSLVGPTSENSLDSQILWWGHSAKIAGHPEISYGATDVTFTDRRRFPYVYRTVPNVGYFHQALIQLLKHFGWTWVGILVADNQEDYIKRQLIELITSNGMCVEFAYEYLWDGSDDDRMVEIISKTASRVVIISDSTNKLWPILRQVKFKSSFKRTWILSVSSSFTDSILQYEIAELFAGSLAFPVAAREMDGFQDFLFSANPDQYPEDIFIEETWLDFVSDLFTDMANSEMYVSNITGSEDFLNSSSLGNETLASIPHFRQLDLRVPYSVYKAVYLLAQALHVLLSEKTSHGAPTEKAQLERELNPWKLNHLLRKVHVTLSSSQEEIYINKEGEAPGQYDLTNWVMFPDRRTNELNVITVGRYNTSNPNQLIFNDRAIVWYPNDTEIPISVCSDSCIPGYRKVSREVEFSCCYDCVPCEEGHISNTTDMETCIQCPEDQWPNDNRTICIQKITEFLSYEDPLGQSLAAVSVLSSLTVISVLLIFIKYHKTPVVKANNQTLSYSLLLSLTLSFLCCFLFIGRPQKVTCLLRQVTFGINFTLSVSCVLAKTVTVAIAFNATKPGSKIKKWVGTRVSLCLVLLCSLLQVGICLVWLISSPPFPDYDTHTYTGKMILQCNEGSVTAFYTVIGYLGFLSGLSFIVAFLVRKLPASFNEAQLITFSMLVFCSVWVSFIPAYLSTKGKYMVAVEIFAILASSAGLLGCIFIPKCYIILFRPEQNTRRGLTGKHLQ
>XP_002941231 PREDICTED: vomeronasal type-2 receptor 26-like [Xenopus (Silurana)tropicalis].
MTVVLATTENVKMIKASLGSNAVNAVLGAVALILYMVQLYRETTISWITQYHDAATHCNLSRTTDRDSYDYYYYYGYDSEEVYGLRVAVSSLVLLFALTAFFTSVSVIVLGRKVLNDEQYFMLICIHLAIQFLAVRAVKENCHLEEAQSSLSYSEPGDINIGGILQITLIKQKFYLEFDVLEKDVYCIVATWRFIRHLTGFLFAVNEINKNPDLLPNITLGFQIHDTCYGEDLSMESALRILSGTRYMVPNYNCHKRGGLAAIVGHLLSSPSLSISTIISNYRIPQISYGAMDPSFSDREQFPSFFRTVPNQLSHHQAIIELLKHFGWVWVGIVASADESNAKSSSLLREQLISHGICVEFHVIFPIDKEETKRTNVLIKNSTATVIILYCNMGYFLQLMIGEHWEEIEGKVFVTSVTLTLVLDNRYFLKDVYPLNGSLLFVTRRGNIHGMKDLMDYVHGRETSDLNNMICLLPNDEKGNVSKNSNSEPFRLTYSIYTAVYAVAHALHDMVSKARTQPGFLSTGQWLRHFHPWQMIPHLNKVQFPTQSDGDFSFSDEGEMPGEFDILNCIVSPDGEVRMVEVGSYRSHPAQFHIKDSAIGWGSPYTEAPRSVCSSSCLPGSRKAKREGQPLCCYDCVPCEEGEVSNQTDMDYCMKCPKDQWPNKRRDRCLQKLLEFLSYQDPLGAGLGGASIGLSACAITILGVFIKFRATPVVRANNTNISYTLLVSLCLSFLSCLLFIGQPKPLACMVRQAAFGLAFSIAESSILAKAITVAVAFRATSPDSQLRRWVGPRLPIYIVIGCSVGQAVICLAWMVLSPPFPDYDIQSEKGKMILICNEGSAILLYVEISYLGILALLSFTVAFLVRNLPDRFNEAKYITFSMLVFLSVWVSFIPSYLSTKGKYMVAVEIFAILGSSTGLLACIFIPKMCLILLKRGLSSKVHVFSYPKLQN
>XP_002941232 PREDICTED: vomeronasal type-2 receptor 26-like [Xenopus (Silurana)tropicalis].
MSFLYNYRASWRFRRHLTAFLFAVNEINENPDLLPNITLGFQIHDTCYSESLSIESALRILSGTKYMVPNYNCHKRGGLAAIVGHLLSSLSLSISTIISNYRIPQISYGAMDPSFSDREQFPSFFRTVPNQLSHHQAIIELLKHFGWVWVGIVASADESNAKSSSLLREQLISHGICVEFHVIFPVDKEETKRTNVLIKKSTATVIILYCNIGYFDQLMIGEHWEEIRGKVFVTSVTLTLILENAYYLRGFYPLNGSLLFVTRRGNIHGMKDLMDYVPRRAIRVIEEILFLLPSDRKGNPLNKSNSEPFRLTYSVYTAVYAVAHAFHDMVSKARTQPGFLSTGQWLRHFHPWQMIPHLNKVQFPTQSDGDFSFSDEGEMPGEFDILNCIVSPDGEVRMVEVGSYRSHPAQFHIKDSTIVWGGPYTEAPHSVCSSSCLPGSRKAKREGQPLCCYDCVPCEEGEVSNQTDMDNCMKCPEDQWPNKRRDRCLQRLVEFLSYQDPLGAGLGGASIGLSACAITILAVFIKFRATPVVRANNTNISYTLLVSLCLSFLSCLLFIGQPKPLACMVRQAAFGLAFSIAESSILAKAITVAVAFRATSPDSQLRRWVGPRLPIYIVIGCSVGQVAICLAWMVLSPPFPDYDIQSEKGKMILICNEGSAVLLYVEISYLGVLALLSFTVAFLVRNLPDRFNEAKYITFSMLVFLSVWVSFIPSYLSTKGKYMVAVEIFAILGSSTGLLACIFIPKMCLILLKRGLSSKVHFTGMDNK
>XP_002941315 PREDICTED: vomeronasal type-2 receptor 26-like [Xenopus (Silurana)tropicalis].
MIFLPDNPRATFRYYRHYLAFIFAVEEINRSPWILPNITLGYQIFDSCAAGHKSLSGALDAISGKKLNVPNFSCWGNSKMISYGATDPVFNDRTQFPSFYRTIPNEEAEIDGIVQILKHFGWKWVGLIISDDDTGYRARERISKELANSGGCLAFTSVIKQNRYIDEEHENRIVGEIEKTTANVIVLFISTKFTYGFAHLFSRHKIPPKLWITSSFIPSILTFEEASMETTLNGSMSLMIQEGKIPGFEQFFYTFSPNNYPNDALIVSTWQKLFNCYFIDTPSFIREIPGEPVLRTCTGNETMSEADVSVYGNHNYRVTYRVYTAVYALACALHNLYSAQPPANHWGSKVKPWQDSLLYSNVLLAMSLYITIQIPQSLCNEPCAPGYRKSKREGAPSCCYDCVSCVDGEMSNTSDSPKCFKCPEYQMSNKERTACVSKFINYLSYEDTLGASLASVALMLFLTTSTVQGIFVKYWETPIVRANNQNLSCLLLISLMLCFLCTLLFIGRPTQICCLLRQVTFGIVFTISVSSVLAKTLTVIIAFNATKPGSKLKKYVGTQLAIVLVIICSLGKIGISTMWMASCPPFLEADMFSEMDTIILKCNEGSVTFFFCIIGYIGTLALLSFIAAFLAKDFPDRFNEAKNITFSMLGFCSVWVAFVPAYLSSKGSRMVAVEIFAILSSSAGLLGCIFAPKCYIIFIRPELNTRVVVVARNQ
>XP_002941316 PREDICTED: vomeronasal type-2 receptor 26-like [Xenopus (Silurana)tropicalis].
MIRYYRHYLAFIFAVEEINKSSQILPNITLGFHLLDPCSAEPKALSGAFAAMSGTQHKVPNFNCWGNSKVVGFLGDFSTSTTYAIAQLVGVLRYPQISYGAMDPILNDRIQFPSFYRTIPDEESEIDGIVEILKHFGWKWVGLIISDDDTGYRAQERISKELSRIGGCLAFSAVLKHNSYIRISHENKIVQELEKTTANVIVLFVSTKYTFGFSHFFSNYKLPTKLWIASSFFPNIMRFIESGNGEMETTLNGSLLLLVKEGEIPGFDKFFHRFSPNNYPNNVFVTSLWEELFDCSFSESPVYKREGETINLCIGNENFSDVDLNKFVYDVTTLLGDADSFNEHGDPLGNFDIIKWFFLPNHYVARPKVGNIHASSNKTSIFINSSSDIWGPYFQTLNKFVYDVTTLLGDADSFNEHGDPLGNFDIIKWFVLPNHYVARPKVGHIHASSNKTSIHINSSSDIWGPYFQTTPQSLCNEPCPPGYRKSKRQGAPSCCYDCVHCADGEMSNTTDAPSCFKCSEYQMSNKQRTVCIPKSVSYLSFEDTLGACLASIALVLFLTASVVQGTFIKYWETPIVRANNQNLSCLLLISLMLCFLCTLLFIGRPTQVCCLLRQVTFGIVFTISVSSVLAKTLTVIIAFNATKPGSKLKKYVGTQLAIVLVTICSLGKIGISVVWMVSNPPFLEADLFSEMDTVILLCNEGSVTFFFCIIGYIGTLALLSFIAAFLAKDFPDRFNEAKNITFSMLGFCSVWGAFVPAYLSSKGSRMVAVEIFAILSSSAGLLGCIFLPKCFIIFFRPEINTRETVVLKW
>XP_002941317 PREDICTED: vomeronasal type-2 receptor 26-like [Xenopus (Silurana)tropicalis].
MLLLAVLLYIFPAASDAHLPPGSACALRPPRHTTNVKPGDLVIAAFLQLNDVFIINKVDFVGESFIISCTRATFRYYRHYLAFIFAVEEINRSSWILPNITLGYQIFDSCAAVPKSLSGALGAISGKQQHVPNFSCWGKSKMVGFVGDLSTDTTYAIAQLVGVLSYPQISYGAMDPVFNDRTQFPSFYRTIPNEEAEMDGIVQILKHFGWKWVGLIISDDDTGYRGRERISKGLFSNGGCLAFTVVLQDTNKIGVFHENMIVGEIEKTTANVIVLFISTKFTYSLAHLFRFHKMPPKLWITSSFITNIMTFKQEEMETTLTGSLSLMIQEGEIPGFEQFFYTFSPNNYPNDALIVSTWQKLFDCYFIDSPSFIWGIPGTVVKTCTGNETMSAADPRQPPEVSVQDTKKRYFLQKHEGDVDIDLKTPQSLCNEPCAPGYRKAKREGAPSCCYDCVWCVDGEISNTSDAPRCFKCSEYQMSNIRRTGCISKTVNFLSYKDTLGASLASIALVLFLTTSAVQGIFVKYWETPIVRANNQNLSCLLLISLMLCFLCTLLFIGRPTQICCLLRQVTFGIVFTISVSSVLAKTLTVIIAFNATKPGSKLKKYVGTQLAILLVLMCTLGKIGISVVWMASNPPFLEADTFSEMDTVILLCNEGSVTFFFCIIGYIGTLALLSFIAAFLAKDFPDRFNEAKNITFSMLGFCSVWGAFVPAYLSSKGSRMVAVEIFAILASSAGLLACIFVPKCFIIFFRPKLNKRANVLK
>XP_002942443 PREDICTED: taste receptor type 1 member 2-like [Xenopus (Silurana)tropicalis].
MRNRQLQKVGAPLMIFCKASEIAASNNVCQPPKNTNLMHYTRAGDIILGGLLQLSFYQNIEQYVYENTDIDHPRKGTCTFFSTQFIRHFLTFEYAVNEINMNMAILPNISLGYDIFDTCSMDFGAVETTLQGLSGVNPLYPNYNCRQQGKAIAFIGDLYSSSSLIISNILQVYHYPQISYGATDTIFNDKTRFPYFFRTIHNYRDENEAIAMLLIHFGWTWVGIMTVTEDSYERSSEDLRDRIVASGNCVAYVLKLSLGKKKDMLYYKKEMDMIVKSLAKVIIVNFPTEYTLHLSSFGEILGPMIREKVLILIDCLPAAAFPYPEFKLPPISACLLLRPSKGAIPGLKEFLYRVTPDTHPYYILKNLWQHIFNCFIPYSEFEDNVTCSGYEYFRSLSAFHFDVDNFRLTYNVYIAVYALAHALHQLLLDHFQKQTFSALDLHRVNYLKLSQYLKSVRFITSAGDKILFDKEGNRPAQMDLLNWVQHPNETVAVTEVGHYRMSASGTHQFTINDRDITWATKTNGAETRIGSITDPEKEKEASSFLSVGSFKADVSGTGRVVALDNLDTGASTTKGVVHLSTNSIGKGYCLVPHSTCSESCSPGYRKVIPEGNPSCCYDCIPCAEGEISNVTNMETCMTCPEEEWPNSKKDTCVRKKIDFMSSQDVLGATLEAFALLLIFMTLAVLMIFIIYRDTPIVRANNRDLSYTLLICLMLSFLCTFSFIGPPTTEICLLRQVAFSLIFTVAVSSVVAKTITVLLAFRSTKPGSNLSKWTGKKLCAFIIILCTLVELGICTWSLVQFPPFPNRDTKTYTDRIILQCIAASSIGFYTTHGYILTLSLFNFALAFLVRKLPDRFNEAHYITFSMLLFCSVWISFIPAYLSAKGKYMVAVEVFAILASSAGLFCCIFIPKCCTILLKPQLNTRVKLSVSNKPTAKAM
>XP_002941318 PREDICTED: vomeronasal type-2 receptor 26-like [Xenopus (Silurana)tropicalis].
MDSHLSPSAGCALKTERYTTNVKQGDLIIAAFQQLNDIFISAGLNYRSHSDKVLCSVHNKAVFQYYRHYLAFIFAVEEINRSSWILPNITLGYQTFDSCGSTTKSLSGALSAISGKQHNIPNFSCWGNSKVVGFVGDLSTGTSYTIAQLISYGAKDPIFNDRTQFPSFYRTIPNEEAEMGGIVQILKHFGWKWVGLIISDDDTGYRARERISKGLLSNGGCLAFTAVLEHNSYITEGHENRITESTMNDQLDFITLESTMNDQLDFISLESAMNDQLDFISLESAMNDQLYFIPLESTMNDQLDFIPLESTMNDQLDFISLESAMNDQLDFISLESAMNDQLYFIPLESTMNDQLDFIPLESTMNDQLDFISLESAMNDQLDFISLESAMNDQLYFIPLESTMNDQLDFIPLESTMNDQLDFITLESTMNDQLDFIPLESDIDLKIPQSLCNEPCNPGYRKSKREEVPSCCYHCIQCVNGEMSNTSVSFYNNQNLSCLLLISLKLCFLCSLLFIGCPTQISCCLRQVTFGIVFTISVSSVLAKTLTVIIAFNATKPGSKLTKYVGTQLSILFVIMCTLGTTGISTVWMASYPPFLEADMFSEMETIILLCNEGSVTFFFCIIGYIGTLALLSFIAAFLAKDFPDRFNEAKNITFSMLGFCSVCGAFVPAYLSSKGSRMVAVEIFAILSSSAGLLGCIFGPKCYIIFFRHEQNTRATVVLKL
>XP_002941319 PREDICTED: vomeronasal type-2 receptor 26-like [Xenopus (Silurana)tropicalis].
MLIIVVLLYTCIFPVASDAHLPPGSACALRTQTYTSDVKPGDLLIAAFFKLSEFYRRPMAGFTSEPRESFCSLAILINYRHYMAFIFAVEEINRSSWILPNITLGYQIFDSCGGTTKSLSGALSAISGKQQNVPNFSCWGNSKMVGIVGDLSADTTCAIAQLVGIFRYPQISYGSMDPIFNDRTQFPSFYRTIPNEEAEIDGIVQILKHFGWKWVGLIISDDAIGYRFLEEIEKTTANVIVLFISPETILAYLFPFYDLPPKLWITSSFIYNVIMLDVQKTILNGSLSLMIQEGEIPGFEQFFYTFSPNKYPNNALIASTWQSLFLCASIDISSSVTEILGEIVKPCTGNETMSEADVSVYGDHNYRVTYRVYTAVYALARALHNLYSAQPPANHLGKLESLKRNIKHWQFTKQNFFLSQINQFVRNVTFTTFSNDTHSFDKYGDPPARFDIIKLLFLPGDRSVITKVGNFNVSDHGTQFYINNSADLWGPHFNMTPELLCNAPCSPGHRKSKREGAPSCCYDCVPCVDGEMSNTSDSSTCLKCPGYEMSNKQRTACVPKMINYLSYEETLGASLASIALVLFLTTSAVLGIFVKYWETPIVRANNQNLSCLLLISLMLCFLCTLLFIGRPTQICCLLRQVTFGIVFTISVSSVLAKTLTVIIAFNATKPGSKLKKCIGSQVPIVFVTICSLGKIGICLIWMMFHPPFLEVDILSERDTIILQCNEGSVTFFFCIIGYIGTLALLSFIAAFLAKDFPDRFNEAKNITFSMLGFCSVWGAFVPAYLSSKGSRMVAVEIFAILFSSAGLLGCIFIPKCYIIFLRPELNTRVAVNQNH
>XP_002941320 PREDICTED: vomeronasal type-2 receptor 26-like [Xenopus (Silurana)tropicalis].
MASDSHLPPGSACALTTRRHTIDEKPGDLVIAAFLQLHDFSATMSNMSDSWELCVPISLQYYRHYLAFIFAVEEINRSSWILPNITLGYQIFDSCGSAKKSLSGALGAISGKQQNVPNFSCWGNSKVVGFVGDLSTGTSYSIAQLVGVFNYPQISYGAMDPVFNDRTQFPSFYRTIPNEEAEMDGIVQILKHFGWKWVGLIISDDATGYRARERISKELINQFVRNVTFTTFPNDTHSFDKYGDPPAQFNIIKLLFLPGDRSVITKVGNFNVSDHGTQFYINNSADLWGPHFNMTPELLCNAPCAPGYRKSKIEGAPSCCYDCVPCVDGEISNTSDSPSCFRCPGYQMSNKQRTACVPKMINYLSYEETLGASLASIALMLFLTTSAVQGVFVRYWETPIVRANNQNLSCLLLISLMLCFLCTLLFIGRPTQICCLLRQVTFGIVFTISVSSVLAKTLTVIIAFNATKPGSKLKKYVGTQLAIVFVTICSLGEIGICIVWITFDPPFLETDIFSERDTIILQCNEGSVTFFFCIIGYIGTLALLSFIAAFLAKDFPDRFNEAKNITFSMLGFCSVWGAFVPAYLSSKGSRMVAVEIFAILASSAGLLGCIFAPKCYIIFLRPQLNTKVTAYKIH
>XP_002941321 PREDICTED: vomeronasal type-2 receptor 26-like [Xenopus (Silurana)tropicalis].
MTPVVSFISEPRENICSLAILLNYRHYMAFIFAVEEINRSPWILPNITLGYQIFDSCGATPISLSSALGVISGKEFNVPNFSCWGNSKMVGLVGDLSTDTTYTIAQLVGVLSYPQISYGTMNPIFSDKFQFPSFYRTIPNEEAEMDGIVQILKHFGWKWVGLIISDDDIGYRARERISTELASRGGCLAFSALIDYNDELVEEIEKTTVNVIVLFISQDTEFTKLYSLYNLPPKLWITSNFIHNIIMIIDQNLEFTLNGSLSLLIQEGEIPGFEQFFYTYSPNDYPNDAIIASMWQPLFHYYFIDSPSSIREIPGGNLKNHTGNKNLKDVDLFMYWNYHYRVTYRVYTAVYALARALHNLYSAQPPANHWDKLESLKHKVKPWQINQFVRNVIFTTFPNDTHSFNKHGDPPARFNIVKWLFLPGNQIDVTKVGSFNASDHETQLYINSSADLWGPHFNMTPEPLCNAPCAPGYRKSKREGAPSCCYDCVPCIDGEMSNTSDAPSCFRCPGYEMSNEQRTACVPKMKNYLSYGETLGASLASIALVLFLTTSAVQGVFVKYWHTTIVKANNQNLSCLLLISLMLCFLCTLLFIGRPTQICCLLRQVTFGVVFTISVSSVLAKTLTVIIAFNATKPGSTLKKFVGFQVPIVLVTICSLGEIAICIVWMTFDPPFLETDIFSERDTIILQCNEGSVTFFFSIIGYIGTLALLSFIAAFLAKDFPDRFNEAKNITFSMLGFCSVWGAFVPAYLSSKGSRMVAVEIFAILSSSAGLLGCIFGPKCYIIFLRPQLNTKVTAYQIH
>XP_002941322 PREDICTED: vomeronasal type-2 receptor 26-like [Xenopus (Silurana)tropicalis].
MKPGDWVIAALLQLNDYFESDSNMSDSWVVCVPISLQYYRHYLAFIFAVEEINRSSWILPNITLGYQIFDSCGSTTKSLSGALSAISGKQQNVPNFSCWGNSKVVGFVGDLSADTTYTIAQLVGVLSYPQVLISIWHQPPFRNKDNVTDQSSYSGLDHGVRWTLFLRMGLRYVEEYVWTLFVEEYVWTLFVEEYVWTLCVEEYVWTLCVEEYVWTLFVEEYVWTLCVEEYVWTLCVEEYVWTLCVEEYVWTLCVEEYVWTLFVEEYISYGAKDPVFNDRTQFPSFYRTIPNEEAEMDGIVQILKHFGWKWVGLIVSSDGTGYRARERISKELASSGGCLAFTAFIEFPYDFPKEITKTTVIVMLISLETNLLYLSSLYDLPPKLWITSSFIYNIIMLNQQKTKFTFNGSLSLLIQEGEIPGFKQFFYTFSPNNYPNNALIAYTWQSLFVCAFIDIPMSVTKETCPGNATFSEADVLVYGNHHYRVTYRVYTAVYALARALHNLYSAQPPANHWGKLESLKRNIKPWQTPQSLCNEPCAPGYRKSKIEGAPSCCHDCVPCIDGEMSNTSDSSTCFRCPGYEMSNKQRTACVPKMINYLSYEETLGASLASIALVLFLTTSAVLGIFVKYWETPIVRANNRYLSCLLLISLMLCFLCTLLFIGRPTQICCLLRQVTFGIVFTISVSSVLAKTLTVIIAFNATKPGSKLKKCIGSQVPIVFVTICSLGKIGICIVWMAFDPPFLKADMFSERNTIILQCNEGSVTFFFCIIGYIGTLALLSFIAAFLAKDFPDRFNEAKNITFSMLGFCSVWGAFVPAYLSSKGSRMVAVEIFAILSSSAGLLGCIFSPKCYIIFLRPELNTKVTACQIH
>XP_002942444 PREDICTED: vomeronasal type-2 receptor 26-like [Xenopus (Silurana)tropicalis].
MVPKKQIFYNSLQLRMPYSQQFVNILKLMATASILPQYMFDNSFSTQFIRHFLIFEYAVNEINMNMAILPNISLGYDIFDTCSMDFGAVVTTLQGLSGVDPLYPNYNCRHQGKAIAFIGDLYSSSSLIISNILQVYHYPQISYGATDTIFNDKRRFPYFFRTIYTDRDQNEAIAMLLIHFGWTWVGIMTVAEDSYERSSEDLRDRIVASGNCVAYVLKLSLGKKNNMLYYIKEMDMIVKSLAKVIIVNFPTEYTLHLSSFVAQVFGLMIREKVLILIDCLPAGAFPDPEFKLPPISACLLLRPSKGAIPGLKEFLYRVTPDTHPNYILKNLWQQIFNCPVPYSEFEDNVTCSGYEYFRSLSAFHFDVDNFRLTYNVYIAVYALAHALHQLLLDHFQKQPFSASDLHEVNYMKLSQYLKSVKFITSAGDEILFNKEGNRPAQVDLLNWVQHPNEIAEATEVGHYRTSASGTHQFIINDSDITWETKINGVPQSTCSESCSPGYRKVIPEGNPSCCYDCIPCAEGEISNITNMETCITCPEEEWPNSKKDTCVRKNIDFLSSQDVLGATLEAFALLLIFMTLSVLVILIIYRDTPIVRANNRDLSYTLLISLKLSFLCPFFFIGCPTTEICLLRQVVFSLIFTVAVSSVVAKTITVLIAFRSTKPGSKLSKWTGKKLSAFVVILCTLVELGICTWSLVQFPPFSNRDTKTYTDRIILQCIAASSMGFYTTHGYILTLSLFNFALAFLVRKLPDRFNEAHYITFSMLLFCSVWISFIPAYLSAKGKYMVAVEVFAILASSAGLFYCIFIPKCCTILLKPHLNNRVKLSVSNKP
>XP_002942445 PREDICTED: vomeronasal type-2 receptor 26-like [Xenopus (Silurana)tropicalis].
MVNIRFSTQFVRHFLTFEYAVNEINRNMAILPNISLGYDIFDTCSMDFGAVETTLQGLSGVDPLYPNYNCRQQGKAIAFIGDLYSSSSLIISNILQVYHYPQVSYGATDTIFNDKRRFPYFFRTIYTHRDQNEAIAMLLIHFGWTWVGIMTVTEDSYERSSEDLRDRIVASGNCVAYVLKLSLGKREDMLYYKKEMDMIVKSLAKVIIVNFPTEYTLHLSSFGGVLGPMIREKVLILIDCLHAIDFPDTEFKLLPISACLLLRPSKGAIPGLKEFLYRVTPDTHPYYILKILWQQVFGCPVPYNEFQDNVTCSGYEYFRTFSAFHFDVDNFRLTYNVYIAVYALAHTLHQLLLDHFQKQPFSASDLHRVNYMKLSQYLKSVKFITSAGDEILFDKEGNRPAQVDLLNWVQYPNEIAEATEVGHYRLSASGTHQFIINDSDITWETKTNGVPQSTCSESCSPGYRKVIPEGNPSCCYDCIPCAEGEISNVTNMETCMTCPEEEWPNSKKDTCVRKNIDFLSSQDVLGATLEAFALLLTFMTLSVLGIFIIYRDTPIVRANNRDLSYTLLISLMLSFLCPFLFIGRPTTAICLLRQVVFSLIFTVAVSSVVAKTITVLIAFRSTKPGSKLSKWTGKKLSAFVVILCTLVELGICTWSLVQFPPFPNRDTKTYTDRIILQCIAASSIGFYTTHGYILTLSLFNFALAFLVRKLPDRFNEAHYITFSMLLFCSVWISFIPAYLSAKGKYMVAVEVFAILASSAGLFCCIFIPKCCTILLKPQLNTRVKLSVSNKPTAKAM
>XP_002941777 PREDICTED: hypothetical protein LOC100489075 [Xenopus (Silurana)tropicalis].
MTLRAAAEEVRRCCVSWPFLDRYQQIRTFLFAIDEINRNPDLLPNITLGYRVYDSCGDPRLAIGSALQILSGPGNVVPNYSCRGKGEIAGFIGDQSSLTSLPIAQLLGVYGYSQISYGATDPTLSEREMFPYYFSTGLSDDIQHIAVAELLEQLGWTWVIIVAPDNDSGEKQSRNLQNEISKHGACVDIIIFITEDITVNMRKFERIRISTAEVIVLCGTPSDSVHLSLCALESVTHEKTLVGTLSWGDYEYDCDLLFNASLMYFYPSNPIEGLDTQFHDYILSVTEDSKLLKELLSHYPSCWKQENINKTYFVNCTEMKTIKEVGVYFRHNAEVYRSVYTMVHALHTKLSVSVTHRDKYIPINTQQTVKSQCSANCPPGSRKMAGKSAVPCCYACVPCSHGEISNRTDMENCYKCEDTEWPNQEKTLCIEKQIEFLSYAGDPLTLIFIISSVILFIIAAVILGIFISFRDTPVVRANNHTLSFILLVSIKLSFLSVFLFLGRPVDITCMLRQTSFGITFSIAVSCVLAKTIMVSIAFKATKPGSPWRKWVGVKLANGLVFICSLIQFLIIVFWLVIAPPFVEKNFHSEPGKIIIQCNEGSAIGFYLVLSYMGLLASVSFIVAFLARSLPDSFNEAKYITFSMLLFCSVWITMIPAYLSTKGKYMVAVEIFAIISSSCGLLFCIFLPKCYIILFKPEMNSKQYLLGKLCAKRGNKFTTSPSGTAIPTTHQPSPVGVGALKIVTSAGAGAVSDPSSLGGKEKKRKFKSNHLVPEEWALVVNDGAPPSKGKKSSETSGPHVVTLSNPSFRLSQPVPDHTLSTPDSVRNNEVNGLESLEQGNMGFSTECRNLPPTHLEVLHMECKGTPNETPAGWVVNVPEVLSFGDCKHTQFSVPQDIPLLEGENIGITPILESADKTVWGDDGAGVVDMKEDSMANSEKNNPMNTAVHVEVSPPLPSTDPNVIAIRSDQEAVERAEADYRASKAPPVVEELIPSAAPDTSESVAEEIEKAPEPLQVFQMMGASDSISATSQYTKSASRQRNAEIEALNEEVLDLEQKLLGCEDQNLQQEYLEKKETLRNIEQRQARGAYVRSRMQLLCDLDRGSRFFYALEKKKGNRKQITCLLDEDGTPLEDPEAIRDRARSFYQDLFSPDPISPDACKELWEGLPVVSERRKERLEKPITLDELSQALSLMPHNKSPGLDGLTVEFFQFFWDTLGPDFQRVLTEALETDQEKAFDRVDHQYLLGTLQAYGFGPHFVGYLKTLYTSAECLIKINWSLTAPLTFGRGVRQGCPLSGQLYALAIEPFLCLLRKRLTGLVLKEPDMKVVLSAYADDVILVAQDLSDLERAQECQEIYAAASSARINWAKSSGLLEGPLEVGNLPPIFQDIPWETKVIKYLGVYLSAEECPVSLNFSELEERVIIRLGKWKGLAKVLSLRGRALVINQLVASQLWYRLVCLSPTQEFIAKIQRRLLDFLWLGKHWEVMQRMELRTTRVPNRLIKEIKDTISSGSHTFINEVLHAGEPDYPWNAPAPAIKIAPRIRQSPQAAPSPNLSQLENFTLTRFCDMPRKLLYSLMLHTVHFLALISRYDTIWRRVLKEGERPQWRALYSSLVPRPTGDLSWRVLHGALSTGEYLAHFTDSPAALSRDNRGKDLLSNLLLALAKLAIYKSRKQNLEGGNPLSAEVMFRVLVRSRIRVEYTQAVSAGRLTEFVDQWAINEVLCSVSPDLVSVPTTLTFHI
>XP_002941795 PREDICTED: vomeronasal type-2 receptor 26-like [Xenopus (Silurana)tropicalis].
MSRPSPFPKGGGARSDPPKCFRCGRLGHISPHCPKQCENAAATEVISSSCDVRKPPQKRYRKRRHQMRCYTWGWYGHTSLTCDWGRNEDFTDVYVTSFPCEVDICEEKSCGTRMVSEHSGTPNKSKRLGLGMRRPSGRGSVRAVSEKAFPCVSPPKVRENKNSEKGASLKYYRHYLAFLFAVEEINRSSRILPNISLGYRIFDSYEHEPKSLYDALAIMSGAEYQVPNYDCWEKAKLMGYVGDVPSSTIFSLAQLISMFRYSQEGEIPGFEQFFYSFSPYNYRDDLTKDVWEGIFGCHFPAGSYAETLSTLNKYIRNLTFTTSTGDADSFNDKGDPSAFDIVKWFFLPDGRVKRQKVGEFNQLNNSGKQLYINGSADIWGPYSKQMPLSQCNEPCAPGYRKAKIEGAPSCCYGCVRCADGEMSNTTDAANCERCSEYQKSNTERTECLLKAINFLSYTDTMGASLTAIAFILFIAASVVLGIFVKYWETPIVRANNQNLSCLLLISLMLCFLCTLLFIGRPTQICCLLRQVIFGIVFTISVSSVLAKTLTVIIAFNATKPGSKLKKYVGTQLAIVLVIICSLGSTVISAVWMASHPPFLEADTFSEMDTVILTCNEGSVFFFFCIIGYIGTLALLSFIAAFLAKDFPDRFNEAKNITFSMLGFCSVWVAFVPAYLSSRGSRMVAVEIFAILSSSAGLLGCIFAPKCYIIFLQPELNTKTF
>XP_002941796 PREDICTED: vomeronasal type-2 receptor 26-like [Xenopus (Silurana)tropicalis].
MIIMLIILLLELLLVWGNQLIPRPGCTLRGHSYPTRYEAGDFVIGAFIQLSDSTITPINRFKHHPAEYMCNRVSIEYYRHYVAFLFAVEEINKSSRILPNISLGYRIFDSCEHEPKSLYDALAVMSGAEYQVPNYDCWEKAKLMGYVGDVPSSTKFSLAQLISMFRYPQISYNTVDPALSDRTQFPSFYRTIPNEEAEMDGIVQILKHFGWKWVGLIVSSDATGYRARERISKELSNNGGCVAFTAVLRDAAHIYNYNAEEIIQQIRESSAYVIVLYIGIRYVPAIAALMTNLYGSPQIPTKFWITSSFFTKVTLYMQENIKRTLNGSVSLLIQEGEIPGFDRFFYSFSPYNYRDNLTKDLWEGIFGCHFPAGSYAETLSTYGEVAYNCTGNETIVDVNLLVYGDHNYRVTYRVYTAVYALARALHNLYSAQPPANHWGRLETLKRRVKPWQLNKYIRNLTFTTSTGDADSFNDKGDPSAFDIVKWFFLPTGRVMRQKVGEFNQLNNSEKQLYINGSADIWGPYSKQMPLSQCNEPCAPGYRKAKIEGKPSCCYGCVRCADGEMSNTTDAANCERCSEYQKSNTERTECLLKAINFLSYTDTMGASLTAIAFILFITASVVLGIFVKYWDTPIVRANNQNLSCLLLISLMLCFLCTLLFIGRPTQICCLLRQVTFGIVFTISVSSVLAKTLTVIIAFNATKPGSKLKKYVGTQLAIVLVIICSLGSTGISAVWMASHPPFLEADTVSEMDTVILMCNEGSVFFFFCAIGYMGAPAVLSFIAAFLAKDFPDRFNEAKNITFSMLGFCSVWVAFVPAYLSSKGSRMVAVEIFAILSSSAGLLGCIFAPKCYIIFLQPELNTRTF
>XP_002941797 PREDICTED: extracellular calcium-sensing receptor-like [Xenopus(Silurana) tropicalis].
MDPVFNDRTRFPSFYRTIPNEEAEIDGIVKILKHFGWKWVGLIISDDATGYRGRERIRRDCHSEEEEDFMAGGDLGEDFGRKPGGLYDGSVDAMAETFKIRRVSDNHGHYQLVKKGEDSERARNISNRTLFQYYRHYVAFLFAVEEINRSSRILPNISLGYIIYDTCENELKSIYDALAVMSGMIYQAPNYDFWEKAKLMGYVGDVTSSTTFSLAQLISMFRYPQISYNTMDPVFNDRTRFPSFYRTIPNEEAEMDGIVQILKHFGWKWVGLIISDDATGYRGRERISKELASRGGCLAFTAVLREIYFNYRHSEEIVQQIRKSSAHVIVLYISTRFAFFFTNIFAIYKIPTKFWITSSFFPRVMIFRQQNIKITLNGSVSLLIQEGEIPGFEKFFYRFSPYNNSDDLTVNTWSWLFGCNFPQRVYVRLQNSKIAKDCTRNETMSEADLNKYIRNLTFSTSTGDTVFFNDKGEPPPAFDIVKWFFLPDGRVKRQKVGQFNQLNSKKRFYINGRDDVWGPYFKKMPLSQCNEPCAPGYRKAKIEGAPSCCYGCVRCADGEMSNTTDAANCERCSEYQKSNTERTECLLKAINFLSYTDTMGASLTVIAFILFITASVVLGIFVKYWETPIVRANNQNLSCLLLISLMLCFLCTLLFIGRPTQIFSVSSVLAKTLTVIIAFNATKPGSKLKKYVGTQLAIVLVIICSLGSTGISAVWMASYPPFLEADTVSEMETVILMCNEGSVSLFFCSIGYMGTLALLSFIAAFLAKDFPDRFNEAKNITFSMLGFCSVWGAFVPAYLSSKGSRMVAVEIFAILASSAGLLGCIFAPKCYIIFLGPDLNKRTF
>XP_002941798 PREDICTED: vomeronasal type-2 receptor 26-like [Xenopus (Silurana)tropicalis].
MYEALQQAYPINIWSKIGATFRYYRHYLAFLFAVEEINRSSQILPNITLGYQIHDSCGTELKALSGALDIMSGMKHKIPNFSCWRNSKMVGFLGDLASSTTFIMAQFFGIFRYPQAEMDGIVQILKHFGWKWVGLIISDDATGYRARERLTYALASYNGCIAFSSVLKYNFHIHSGHENNIFQEIEKTTANVIVLLVTIKYTYSLAHLFSMYKMPQKLWIASSFFPNVMAYRHEELETALNGSLSLIVQEGEIPTFEQFFYRFSPKANDELTRDTWEKLFNCFFSDSNSTFRYIFSKTYKNCTGNETMSAADINAAVGKAFGSPAAQFDILKWFFLPNDHIQKMKVGNFNVSSNKEMYMRVDSSVNLGLPYFDMIPQSLCNEPCAPGSRKSKREGELSCCYDCIKCVDGEMSNITDAPGCSKCPEDRKSNLQRTDCIPKTINYISYMDSMGFGLTTITLILFFAVYAVFTIFLKYWHTPIVRANNQNLSCLLLISLMLCSLCTLLFIGRPTQICCLLRQVTFGVVFTISVSSVLAKTLTVIIAFNATKPGSKLKKYVGTQLSFILVIVCSLGEMGISVGWVASYPPYVEADMISEKDIIILQCNEGSVTFFFCIIGYIGTLALLSFIAAFLAKDFPDRFNEAKNITFSMLGFCSVWVAFVPAYLSSKGSRMVAVKIFAILASSSGLLGCIFVPKCYIIYIKPELNKRETRALVF
>XP_002941799 PREDICTED: vomeronasal type-2 receptor 1-like [Xenopus (Silurana)tropicalis].
MGSGLGRNDLPHILGQKIEMDSVSCSSKGKSEQSANLLIHEPPPDWWVTFRYYRHYLAFLFAVEEINRSSQILPNITLGYQIHDSCGAEPKALSGALDLMSGMKHKIPNFSCWRNNKMVGVLGDLATSTTFIMAQFLGIFRYPQISYGATDPIFNDRTQFPSFYRTIPDEEAEVDGIVQILKHFGWKWVGLIVSDDATGFRAWERLTYALASYNGCIAFSSVLKYNFHINSDHENNIFQEIEKTTANVIVLLVTIKYTYSLAHLFSMYKMPQKLWIASSFFPNVMAYRHEELETALNGSLSLIVQEGEIPTFEQFFYRFSPKANDELTRDTWEKLFNCFFSDSNSNLRYILGDTYKTCTGNETLNAADINAAVGKAFGSPAAQFDILKWFFLPNDHVQKMKVGNFNVSSNTEMSMRVDSSVNLGLPYFDMIPQSLCNEPCAPGSRKSKREGELSCCYDCIKCVDGEMSNITDAPGCSKCPEDRKSNLQRTDCIPKTITYISYMDSMGFGLTTITLILFFAVYAVFTIFLKYWHTPIVRANNQHLSCLILISLMLCSLCTLLFIGRPTQICCLLRQITFGIVFTISVSSVLAKTLTVIIAFNATKPGSKLKKYVGTQLAIILVIVCCLAEMGISVGWVASYPPYVEADMISEKDIIILQCNEGSVAFFFCIIGYIGTLALLSFIAAFLAKDFPDRFNEAKNITFSMLGFCSVWGAFVPAYLSTKGSRMVAVEIFAILSSSAGLLGCIFLPKCFIIFLRPEMNTKKLLS
>XP_002941800 PREDICTED: vomeronasal type-2 receptor 26-like [Xenopus (Silurana)tropicalis].
MFLLLTLFVLLHIHPVAAASDPHPRSGCVLRKDTFIINSKAGDLVIAAFLQLNDVYTPIHFPFEYGRGYPILCGLPLFRYFRHRLAFIFAIEEINRSRWILPNVTLGYQIFDSCASEVRSVSGTLNIMSGAELDIPNYNCQINSKLAEMDGIVQILKHFGWKWVGLIISSDATGYRARERISKELANSGGCLAFSSVIKSITDISDDYYRIFQDITETTANVIVVFVSTKFMFSFAHNFVINKMPRKVWITTSFFPSLMVFRDFELGSTFNGSLSLLIQGGEIPGFEDFINSFSLNNFPKDDDIAPESLCNAPCAPGFRKSKIEGRPLCCYDCAQCSDGEMSNTTDAVDCTKCPEDQKSNRQKTDCVPKAINYLSYMDTLGASLASAAIILFITASVVMGIFVKYWETPIVRANNQHLSCLLLISLMLCFLCTLLFIGRPTQICCLLRQVIFGIVFTISVSSVLAKTLTVIIAFNATKPGSKLKKYVGTQLAIILVIVCSLVEIVMSAVWLASNPPFPEADTLSDPNYIILLCNEGSGFFFFCIIGYIGTLALLSFIAAFLAKDFPDRFNEAKNITFSMLGFCSVWGAFVPAYLSSKGSRMVAVEIFAILSSSAGLLICIFTPKCYIIFIRPELNKR
>XP_002941801 PREDICTED: vomeronasal type-2 receptor 26-like, partial [Xenopus(Silurana) tropicalis].
PLFRYFRHRLAFIFAIEEINRSLWILPNVTLGYQIFDSCASEVRSVSGTLNIMSGAEHKIPNYNCQTKSKLAEMDGIVQILKHFGWKWVGLIISDDATGYRGRERISKELAGIGGCLAFSSVINSITDTNNNDYYRIIQDITETTANVIVVFISTKFAFNFAHYFVNHIMPRKVWVMTSFFPSLMVYREFELGSTFNGSLSLLIQEGEIPGFEDFINNFSLNNFPKDDDIVAAWEHFLGCVFSNTLDFYEFKTCTGNESLRNAYLFVYENYRVPESLCNAPCAPGFWKSKIEGRPSCCYDCAQCADGEMSNTTDAVDCMKCPEDQKPNRQRTDCVPKAINYLSYMDTLGASLASIALVFSITASVVLGISVKYWETPIVRANNQNLSCLLLISLMLCFLCTLLFIGRPTQICCLLRQVTFGIVFTISVSSVLAKTLTVIIAFNATKPGSKLKKYVGTQLSVLVVFTCSSGETAISVAWIVSSPPFPDTDTSFETDIFLQCNEGSVTFFFCIIGYIGTLALLSFIAAFLAKDFPDRFNEAKNITFSMLGFCSVWGAFVPAYLSSKGSRMVAVEIFAILSSSAGLLICIFAPKCY
>XP_002942628 PREDICTED: extracellular calcium-sensing receptor-like [Xenopus(Silurana) tropicalis].
MEQDWNQVEEWQECRARRQKQNREAIGWSDRQQGSELRVRLDPDDFKEYPEEIVCSVLSFLSLRHYLAFIYAVEEINKNSQILPNITLGYQIFDSCGCDFKAISGVLDTMSGAEQAIVNYDCRRNSKLISYGSKIPVFHDRTRFPSFYRTIPNEEAEMDGIVQILKHFGWKWGFFIASSSLTDIVTNQYVPQEAMLNGTLSLLIQAGEIPGFHHFFNSFSPNNYPQNNVLEDIWQHEFACSFPRFLLDNTNYSSEYTWCTGNESLTDSVEYKVEDYRVTYRVYTAVYALALALHNLYSAQKRSSTVHKLYIDQDDYHSSISVISSSDVSINDDTKMEVKQESPANPGVHQRPFRTPGFLRGIDRDPTHGQGYSPKRGTKGIRWKRSRGQATLNTYVRNVTFTTPSGDTIFFNDKGDPPAQFDVMKLSLLRDGRAAKEKVGSFHMPQSLCNEPCAPGYRKAKIEGKPSCCYDCAKCADGEMSNTTAEYESRQSRRQASHLHISVPDLAMNRHRTDHNSATSQPNSAIRYWETPIVRANNQHLSFLLLISLMLCFLCTLLFIGRPTQICCLLRQVTFGIVFTISVSSVLAKTLTVIIAFNATKPGSKLKKYVGTQLATVLVIVCCLGEMMISAVWMASNPPFLDADTLTDINTVFLMCNEGSVLFFFSVIGYMTALALFSFIAAFLAKDFPDRFNEAKNITFSMLGFCSVWGAFVPAYLSSKGSRMVAVEIFAILSSSAGLLACIFVPKCYIIFLKPEQNRRRM
>XP_002942629 PREDICTED: extracellular calcium-sensing receptor-like [Xenopus(Silurana) tropicalis].
MLILAGSLLIILATSDVYLEPRAACSIQKYHFPTNFKAGDVVIASFVQLYSDFYLERNDFTQYPEEIHCSVQSFLSLRHYLAFIYAVEEINKNSQILPNITLGYQIFDSCGCDFKAISGVLDTMSGAEQTIVNYDCRRNNPDDFTQYPEKIQCTDLSFLSLRHYLAFIYAVEEINKNSQILPNITLGYQIFDSCGCDFKAISGVLDTMSGAEQTIVNYDCRRNTTSDVYLEPRAACSIQKYYFPTNFKAGDVVIASFVQLFSTSLLISESFTQYPEKTVCLEQFFLSLRHYLAFIYAVEEINKNSQILPNITLGYQIFDSCGCDFKAISGVLDTMSGAEQTIVNYDCRRNSKLVGQSFLSLRHYLAFIYAVEEINKNSQILPNITLGYQIFDSCGCDFKAISGVLDTMSGAEQTIVNYDCRRNSKLISYGSMDPVFHDRTQFPSFYRTIPNEEAEMDGIVQILKHFGWKWGFFIASSSLADIVTDHYMVQGAMLNGTLSLLIQAGEIPGFRHFFKSFSPNNYPRNNVLEDIWHDVFRCYFPSSPWGNDTLCTGNKSLTDEVEYKLGDYRVTYRVYTAVYALARALHNLYSAQLNTYVRNVTFTTPSGDTIFFNDKGDPPAQFDVMKLSLLPDGRVAKEKVGSFHMPQSLCNEPCAPGYRKAKIEGKPSCCYDCAKCADGEMSNTTEEATQEFLWNSFTQRSLKSTKFIKREILKKPPKEQDLDHPGLQETSLHTYMKITTYFFKTDLNFLLFVYWETPIVRANNQNLSFLLLISLMLCFLCTLLFIGRPTQICCLLRQVIFGIVFTISVSSVLAKTLTVIIAFNATKPGSKLKKYVGTQLAIILVIVCCLGEMMISTVWMASNPPFLDADTLTDINTVFLMCNEGSVLFFFSVIGYMTALALFSFIAAFLAKDFPDRFNEAKNITFSMLGFCSVWGAFVPAYLSSKGSRMVAVEIFAILSSSAGLLACIFVPKCYIIFLKPEQNRRRM
>XP_002943066 PREDICTED: vomeronasal type-2 receptor 26-like [Xenopus (Silurana)tropicalis].
MLVLTVLLQIFPAASDITHYSTPGCVLWKNNYTNAFRDGDFILGAVLQLSDFYFYPLEFTSEGIICMKTSFQYYRHLLVFRFAIEEINRSSWILPNVTLGYQIFDSCAAPPKALSGALDIISGANYKIPNFACLNDMKLIGVLGDLSSTSSYPIAQLAGLFRFPQVSYGATEPVYNDRIQFPSFYRTVPNELSEMDGIVQILKHFGWKWVGLIVSDTSNGERALHRIRKGIESYGGCVAFSIFLSETIFLSWLLLMFSVERIVDTINQKNVNVIVLFLTPMHLNVFIAVFSSRQITRKIWLSSSFFPTVAPHIHGYSKTTLNGTLSLSAQGGEIPGFGTFLYRMTPINYPNDDTVTEIWEALHKCSFTGFLKTNTSVPVQKCSSNESLDDEALSRFGNFDFRVGYQVYTAVYALAHSLHNLFSARAPAHPQAPAGSLKHRFKPWQLNAFIHNVTYKTPSGDIMSFKANGDPPARFDIVKWLFLNNGSTVSRKVGSFDESNEENQLYINSSADWWSPYFSEMPRSLCSEPCSPGYRKSKIEGEPPCCYDCVQCGDGEMSNTTDAVTCVKCPEDQKSNRQKTDCVPKALNYLSYIDTLGASLASAAIILFITASVVMGIFVKYWETPIVRANNQNLSCLLLISLMLCFLCTLLFIGRPTQICCLLRQVTFGIVFTSSVSSVLAKTLTVIIAFNATKPGSKATRYVGTQLSIFIVFACSLGVTLICVVWMASSPPFPDADTFSETDTIILLCNEGSIIFFFCIIGYIGTLALLSFIAAFLAKDFPDRFNEAKNITFSMLGFCSVWGAFVPAYLSSKGSRMVAVEIFAILSSSAGLLGCIFAPKLYIIFLRPELNIRETVVKRS
>XP_002943067 PREDICTED: vomeronasal type-2 receptor 26-like [Xenopus (Silurana)tropicalis].
MLVLTVLLQIFPAASDITHYSTPGCVLWKNNYTNIFRDGDFILGAVLQLSDFYCYPLEITQKIICMRFQDILSEVLNSDQAITESAIPTSPAGLSPTSLPSLREAIYPSSHGRAFSNLTVLTVRNHTLFVIIVIVDFILTLIPLYSTSLRYYRHLLVFKFAIEEINRSSWILPNVTLGYQIFDSCAAPPKALSGALDIISGANYKIPNFVCLNNMKLIGVLGDLSPTSSYPIAQLAGLFRYPQVSYGATDPVYNDRIQFPSFYRTVPNELSEMDGIVQILKHFGWKWVGLIVSSNNNGGRALDRITKGIESYGGCVAFSIFLSETSFFGWFYLWLKVKHIVDTINQKDVDVIVLFLTPMHLNVFKVVFSSRQITRKIWLSSSFFPTVVPHIHGYSRTTLNGTLSLSAQGGEIPGFETFLYRMTPINYPNDDVITVIWEKLHRCSFTDFLKTNESVPVQKCSGNESLDDEVLSRFGNFDFRVGYQVYTAVYALAHSLHNLFSARAPAHPQAPAGSLKHRFKPWQLNAFIHNVTYKTPSDDIMSFKANGDPPARFDIVKWLFLNDDSTVSRKVGSFDESNEENQLYINSSADLWSPNFPEMPRSLCSEPCSPGYRKSKIEGEPPCCYDCVQCGDGEMSNTTDAVTCVKCPEDQKSNRQKTDCVPKALNYLSYMDTLGASLASAAIILFITASVVLGIFVKYWDTPIVRASNRNLSCLLLISLMLCFLCTLLFIGRPTKIFCLVRQAAFGIIFIISVSTVLAKTLTVIIAFNATKPGSKLKKYVGTQLAIFIVSACSLCVTLICVVWMASSPPFPEADTYSETDTIILLCNEGSVTFFFCIIGYIGTLALLSFIAAFLAKDFPDRFNEAKNITFSMLGFCSVWGAFVPAYLSSKGSRMVAVEIFAILSSSAGLLICIFAPKCYIIFLRPELNTREIVVKRS
>XP_002943068 PREDICTED: vomeronasal type-2 receptor 26-like [Xenopus (Silurana)tropicalis].
MAEEKGASKAKSGRRKVEDKIDSESSMEEEKWNPLNIWEEEVEGAIDKMNNKKAPGPDGLTAEFYKTFKTSFQYYHHLLVFRFAIEEINRSSWILPNVTLGYQIFDSCAAPPKALSGALDIFSGKNYRIPNFACLKNMKLIGVLGDLSSTSSYPIAQLAGLFRFPQVSYGATDPVYNDRIQFPSFYRTVPNELSEMDGIVQILKHFGWKWVGLIVSDTNNGGQALDRITKGIESYGGCVAFSIFLSETSFLSWFFIFFNVKRIVDTINQSDVDVIVLVLTPMQIKVFIQVFSSRQITRKIWLSSSFFPTVAPHIHGYSRTTLNGTLSLSAQGGEIPGFETFLYRMTPINYPNDDTVTEIWEALHKCSFTGSLKTNTSVPGQKCSGNESLDDEALSRFGNFDFRVGYQVYTAVYALAHSLHNLFSARAPAHPQAPAGSLKHRFKPWQLNTFIHNVTYKTPSGDTMFFKANGDPPAHFDIVKWLFLKNGSTVSRKVGSFDESNEENQLYINSSADLWSPYFPETPTEWDQVILWLCRRWFRPLCNSAAQKAVSGASGESQMPRSLCSEPCSPGYRKSKIEGEPPCCYDCVQCGDGEMSNTTDAVTCVKCPEDQKSNRQKTDCVPKALNYLSYMDTLGASLASTAIILFITTSVVLGIFVKYWDTPIVRASNRYLSCLLLISLMLCFLCTLLFIGRPTKIFCLVRQAAFGIIFIISVSTVLAKTLTVIIAFNATKPGSKLKKYVGTQLAILVVSACFSVVTLICIVWMASSPPFPETDTYSETDTIILLCNEGSVAFFFCIIGYIGTLALLSFIAAFLAKDFPDRFNEAKNITFSMLGFCSVWGAFVPAYLSSKGSRMVAVEIFAILSSSAGLLGCMFAPKLYIIFLRPELNTREIVVKRS
>XP_002943507 PREDICTED: hypothetical protein LOC100490572 [Xenopus (Silurana)tropicalis].
MSNRHSFQHLTHLLAFMYAIEEINNSTELLPNITLGYCIYDACTSEKIALMSTFSLLSDDENPLNYNCQHNQKLVAFVGHLLSSTTYTIAEITQLYGYPQISYGALDPVFNDRINFPSVYRTVPNEYSQFRVIIKLLKHFGWTWVGIIASDDKSNYQASEELRNEMEENGICVDFLKSIANSPPFSDASAVDAIKVIKHSSVRVIILYFRISSLTNLLSYRTSELIPERVFICSVALDIVIENDFTEFYYLMNGSLLIALPRGDIPGLNDFLSYKLWTDLSENIFLQMVFDLIAECSDVVLDGVKNVTCLKKNRIKEYLLQEETITHRIKHTIYMAVYALAHALDNMQLPGELWSSKEMSKIRFKLNYYLKNLHLKTPSGEEFFFSKEGNIPGKHHSALKCVHLASEELIRMGGHRAASTVFHVLRGKSQILQHLTHLLAFMYAIEEINNSTELLPNITLGYCIYDACTSEKIALMSTFSLLSDDENPLNYNCQQNQKLVAFVGHLLSSITYTIAEITQLYGYPQTSQCSEMCSSGQRKAHQNGRPPCCFDCVSCSEGEISNSADVETCVKCAEDHWPNPTRDQCIIRVIEYLSYEDLLGYILSGSASVFIVLTAAVCLVFIKHRRTPIVRANNQNISYILLMALLMSFLCTFIFIGQPTGVTCMLRQALFIFSFSVAISSVLGKTITVLIAFKATKMERTFRKWGRINISVVVVFICSFGEFVLCVIWLSLYPPHVESDNKTVPGKTILQCNEGSIISFYLAVSYIGVLSLISFAVAFIARKLPDRFNEAQHITFSMLVFCSVWASFIPTYLSTKGKHMVAVEIFAIQASAAGLLLCIFTPKCYIILLKPELNVKGKPTANIHTGQYNPSELDQPNAWRDCSKPMVYAVDGDIIIGGILQIFLQDHFKLECFQEAPCPDICIGHSFQHLTHLLAFMYAIEEINNSTELLPNITLGYRIYDTCTSEKIALMSTFSLLFEDENPTVNYICQQDQKLVAFVGHLLSSITYTIAEITQLYGYPQISYGALDPVFNDRINFPSVYRTVPNEYSQFRVIIKLLKHFGWTWVGIIASDDKSNYQASQELRKEMEKNRICVDFLKSIANSPPFSHISAFETIEVIKDSSVRVIILYFSISSLTNLLSYRTSQLISERVFICSVALDIVIESEFTELYYLMNGSLLIALPRGDIPGLNDFLSYKLWTDSSENIFLQTVFDLIAECSDVVLDGVKNVTCLKKHRIKEYLLQEETITHRIKHTIYMAVYALAHALDNMQLPIELWSSKEMSKIRFKLNYYLKNLHLKTASGEEFFFSKEGNIPGKFDILNWIINENGTINKIHVGKFLPSSDRLIINETAITWAPYFEKTSQCSEMCSSGQRRAHQNGRPPCCFDCVSCSEGEISNSA
>XP_002943518 PREDICTED: vomeronasal type-2 receptor 26-like [Xenopus (Silurana)tropicalis].
MSFLYNYRASWRFRRHLTAFLFAVNEINENPDLLPNITLGFQIHDTCYSESLSIESALRILSGTKYMVPNYNCHKRGGLAAIVGHLLSSLSLSISTIISNYRIPQISYGAMDPSFSDREQFPSFFRTVPNQLSHHQAIIELLKHFGWVWVGIVASADESNAKSSSLLREQLISHGICVEFHEIFSVDKEETVNEQETKRTNVLIKKSTATVIILYCNIEYFDQLMIGEHWEEIKGKVFVTSVTLTLILKNAFHVKTLYPLNGSLLFVVRRGNIHGMKDLMDYVPRRAIRHIEEMLFSLPKDEEGNPLNKSNSEPFRLTYSIYTAVYAVAHAFHDMVSKARTQPGFLSTGQWLRLFHPWQMIPHLNKVQFQTQSDGDFSFSDEGEMPGEFDILNCIVSPDGEVRMVEVGSYSYSANYKLTQDLMVYDYESHDPSVCSTQQAPRSVCSSSCLPGSRKAKREGQPLCCYDCVPCEEGEVSNQTDMDYCMKCPEDQWPNKRRDRCLQRLVEFLSYQDPLGAGLGGASIGLSACAITILGVFIKFRATPVVRANNTNISYTLLVSLCLSFLSCLLFIGQPKPLACMVRQAAFGLAFSIAESSILAKAVTVAVAFRATSPDSQLRRWVGPRLPIYIVIGCSVGQAIICLAWMVLSPPFPDYDIQSEKGKMILICNEGSAVLLYVEISYLGVLALLSFTVAFLVRNLPDRFNEAKYITFSMLVFLSVWVSFIPSYLSTKGKYMVAVEIFAILGSSTGLLACIFIPKMCLILLKRGLSSKVHVAGMDNK
>XP_002943519 PREDICTED: vomeronasal type-2 receptor 26-like [Xenopus (Silurana)tropicalis].
MSFLYNYRASWRFRRHLTAFLFAVNEINKNPDLLPNITLGFQIHDTCYSESLSIESALRILSGTKYMVPNYNCHKRGGLAAIVGHLLSSPSLSISTIISNYRIPQISYGAMDPSFSDREQFPSFFHTVPNQLSHHQAIIELLKHFGWVWVGIVASADESNAKSSSLLREQLISHGICVEFHEIFPVDKEETKRTNVLIKKSTATVIILYCNMGYFLQLMIGEHWEEIRGKVFVTSVTLTLVLDNRYFLKDVYPLNGSLLFVTRRGNIHGMKDLMDYVPRRAIRDIRAMLFSLPSDRKGNPLNKSNSEPFRLTYSVYTAVYAVAHAFHDMVSKARTQPGFLSTGQWLRHFHPWQMIPHLNKVQFPTQSDGDFSFSDKGEMPGEFDILNCIVSPDGEVRMVEVGSYRSHPAQFQIKDSAIGWGSPYTEAPHSVCSSSCLPGSRKAKREGQPLCCYDCVPCEEGEVSNQTDMDYCMKCPEDQWPNKRRDRCLQRLVEFLSYQDPLGAGLGGASIGLSACAVTILGVFIKFRATPVVRANNTNISYTLLVSLCLSFLSCLLFIGQPKPLACMVRQAAFGLAFSIAESSILAKAVTVAVAFRATSPDSQLRRWVGPRLPIYIVIGCSVGQAVICLAWMVLSPPFPDYDIQSEKGKMILICNEGSAILLYVEISYLGVLALLSFTVAFLVRNLPDRFNEAKYITFSMLVFLSVWVSFIPSYLSTKGKYMVAVEIFAILGSSTGLLACIFIPKMCLILLKRGLSSKVHVTGMDNK
>XP_002942710 PREDICTED: vomeronasal type-2 receptor 1-like [Xenopus (Silurana)tropicalis].
VNLSVRVLQRLWSDIKRRHTELVEELRGEVEDEWLQVEQGDNGAEAEAPPAPAQDPQPANDQAEPAPPAAPPAAAPEAPPGARDAASQTGGANIFLDLLQEVRQEVALMREDYGLLRQDMALMGQDVALMQQNLREIQEAILSCSPPPPSPPPPPPAFIFAVAFIARKLPDRFNEAQHITFSMLVFCSVWVSFIPTYLSTKGKHMVAVEIFAIQASAAGLTGQYNTSSLGQPCALVDYVKPMVYAVDGDIIIGGILQIFLFDNSYVEQEFIEDPNLLLCVLIAEITQLYGYPQISYGALDPMFNDRIHFPSVYRTVPNEYSQFRVIIKLLKHFGWTWVGIITSDDDSNRQASEELRKEMEKNGICVDFLKAISSSPDLREKRAIEAVETIKNSSVRVIILYCRASSLFVFLGFQTSHQISERVFICSVALNIVTELGFNKLLYSMNGSFLISLPKQDIQGLNNFFSHRLMTDMNKNIFVNRFLMLNIGYSYGQSGGVINSSRLNYDMIKEHLLQEETITHRIKHTIYMAVYALAHALDKMQLSREFLEMSSKEKISKMRLKLNYYLKNIHLKMASGEEFFFTEDGNIPGKFDVLNWVIDKNGAVNRIHVGRFLPNTDQLIINETAIAWAPYFGKTPTSVCMEPCSSGHRRAHQNGRPPCCFDCIPCSEGEISNYTDVERCEGCAEDQWPNPAKDQCIKRVIDFLSYGDLLGYILSGCASVFIVLTAVVFLVFIKHRRTPIVRANNQNISYILLMALLMSFLCSFIFIGQPTGVTCMLRQTTFVFVFSVAISSILGKTIMVLIAFKATKIEKIFRMLGGINISVGVVFICSFGEFVLCVIWLILNPPHVESDNKTVPGRTILQCNEGSIISFYLAVSYIGVLSLISFAVAFIARKLPDRFNEAQHITFSMLVFCSVWVSFIPTYLSTKGKHMVAVEIFAIQASAAGLLMCIFTPKCYIILLKPELNVKGKPTAKILSHMENHTPHC
>XP_002942711 PREDICTED: vomeronasal type-2 receptor 26-like [Xenopus (Silurana)tropicalis].
MYAIEEINNSTELLPNITLGYHIYDACTSEEMGLMSTISLLSEEENPAFNYICQPKQKLVAFVGHLLSSTTYTIAEITQLYGYPQISYGALDPVFNDRIHFPSVYRTVPNEYSQFRVIIKLLKHFGWTWVGIITSDDESNHQASEELRKEMGRNDICVDFVKTMSNSPASAHISAIKVVEVIKHSSLNFYLKKLHMKTASGEDFFFTKDGNTPGKFDILNWIIYENRTVHKIHVGRFLPNTDQLIIYDTAIAWGPYIQKTPTSLCTETCSSGQRRAHQTGRPPCCFDCVSCSEGEISNSTDMETCMKCAEDEWPNPTRDQCIIRVIDFLSYEDLLGYILSGSASVFIVLTAAVCLVFIKHRRTPIVRANNQNISYILLMALLMSFLCSFIFIGQPTGVTCMLRQALFIFSFSVAISSVLGKTITVLIAFKATKMERSFRKWGRINISVVVVFICSFGEFVLCVIWLSLYPPHVESDKTIPGKLVLQCNEGSIISFYLAVSYIGVLSLISFAVAFIARKLPDRFNEAQHITFSMLVFCSVWASFIPTYLSTKGKHMVAVEIFAIQASAAGLLMCIFTPKCYIILLKPELNVKGKPTAKIQSHTANHMPLC
>XP_002942712 PREDICTED: vomeronasal type-2 receptor 26-like [Xenopus (Silurana)tropicalis].
MYAIEEINNSTELLPNITLGYRIYDACTSAAIALMSTFSLLSEEETPALNYICQPDQKLVAFVGHILSSTTYTIAEITQLYGYPQISYGALDPVFNDRVHFPSVYRTVPNEYSQFRVIIKLLNHFGWTWVGIIASDDESNRQASEELRKEMGRKGICVDFFKVISRSEMFKESVVEAIETIKRSSVRVIILYCKASSLIAFLHFKVSSQLTERVLICSVALNIVTEMNYNRFLYSMNGSFLISLPKQDIQGLNNFFFHRLMTDINKNIFVNRFFQLSTECAYRQRDDVISHSCLKYDTIKEYLLQEETTTHRIKHTIYMAVYALAHALDNMQLSREYLEMSSKEKISKMRLKLNYYLKNIHLKTASGEDFFFTKDGNIPGKFDVLNWVIDKNGAVNKIHVGRFLPNTDQLIINETAIAWAPYFGKTPTSVCMEPCSSGHRRAHQNGRPPCCFDCIPCSEGEISNYTDVESCVKCAEDQWPNPARDQCIKRVIDFLSYGDLLGYILSGCASVFIVLTAAVCLVFIKHRRTPIVRANNQNISYILLMALLMSFLCSFIFIGQPTGVTCMLRQTTFVFVFSVAISSVLGKTIMVLIAFKATKIEKMFRMLGRMNISVGVVFICSFGEFVLCVIWLILNPPHVESDNKTVPGKTILQCNEGSIISFYLAVSYIGVLSLISFAVAFIARKLPDRFNEAQHITFSMLVFCSVWASFIPTYLSTKGKHMVAVEIFAIQASAAGLLLCIFTPKCYIILLKPDLNVKGKPTAKIQSEGKGN
>XP_002942713 PREDICTED: vomeronasal type-2 receptor 26-like [Xenopus (Silurana)tropicalis].
MSDSDRIVKGGWESRSFNYFFERPDKSTKIAKHLSQFGRSVPSLQYLRHVIAFIYAIEEINNSAEILPNITLGFQIYDSCISEVIALLSTFSILSERPEPVLNFVCQKRQKTVAFIGHMSSSASHTIARITQLYRFPQVSYGALDPIFNDRIRFPAMYRTVPSEYSQFTAIIQLLTHFEWTWVGIITSDDDSNLQASEELSKQMRQNGICVPFLERTIKPTEENEEAILRVARVIQRTSVRVIIIYCSTNSFLALLSHLKQVPRITWISSVTLNIIIDAPSETNMQTLSAFNGSLSISMPSEEMPGFQFFFSEATFGKMPGNTFVTNYWLFNHGCLNVSMDSNGNQCQTEKYFKDILMLENKYRITYTTYMAVYALAQALHEMHSATSLLTHLPEVSSGKIRMKLNQYLKNVHLRTSSGTPFHFDENGNIPGMFDIINWNIYPNETITRTQVGSFLISRVPQLLMDDSKITWNPHFNHTPFSMCTLPCTYGFRTAHQRGKAPCCFDCIPCPDGEIANGTNMENCLRCPEDKWSNFLKDDCIERTKDFLSYGDILGVTSSCIAFIFVVITAAVLFVFVKFRRSPIVRANDRNLSYILLMSIMLSFLCSFLFIGYPVELTCMLRQAAFGFIFTVAVSAVLGKTVTVIIAFNATKPNSTFRKWIGTRISIGLVLFFSLGELFICIIWLICSPPFVDTDTKTIPGTIIIQCNEGSFAAFYVVISYIGLLALFSFIVAFLVRKLPDRFNDAQYITFSMLVFCSVWISFIPIYLSSKGKYVVAVEIFTILSSTGGLLLCIFAPKCYIILVKPELNSRKHILKPKL
>XP_002942714 PREDICTED: vomeronasal type-2 receptor 26-like [Xenopus (Silurana)tropicalis].
MAAAITGTFLGSLLRPSLQYLHHVIAFIYAIEEINNSAEILPNITLGFQIYDSCTSEVIALLSTFSILSERPEPVLNFICQKRQKTVAFIGHMLSSASHTIAGITQLYRYPQVSYGALDPIFNDRVRFPAMYRTVPNEYSQFKAIIQLLTHFKWTWVGIIASDDDSNLQASEELSKQLKQSGICVTFLEKTPKPINSNEKDILRVISMIERTSARVIILYCSTESFLSLLTNLNQVPRITWITSVTLNIITDLPSETNLHEFSAFNGSLAISVSSEEMPGFQIFFSEATLGKMPGNTFIEKYWLFNHGCVNISVDSNGNQCLKEGYIKDTLMLDNKYRITYTIYMAVYALAQALHEMHSSASLLTHLPEVSSGKIRMKLNHYLKNVHLRTSSGMAFHFDENGNIPGMFDIINWNIYPNETITRTQVGSFLISRVPQLLINDSRITWNPHFNQTPFSSCTVPCTYGFRTAHQTGKAPCCFDCIPCPDGKIANGTNMENCWSCPEDKWSNPNKDKCIQRTKDFLSYRCILGATLASIASIFLVITAAVLFVFVKFRRSPIVRANDRNLSFILLVSIMLSFLCSFLFIGYPVELTCMLRQAAFGFIFTVAVSAVLGKTVTVIIAFNATKPNSTFRKWVGTRVSISLVLLFSFGELFICIIWLICSPPFVDTDSKTIPGTMIIQCNEGSFTAFYVVISYIGLLALFSFIVAFLVRKLPDRFNDAQYITFSMLVFCSVWISFIPIYLSSKGKYVVAVELFAILSSTGGLLLCIFAPKCYIILVKPELNSRKHLLKPKP
>XP_002943127 PREDICTED: vomeronasal type-2 receptor 26-like [Xenopus (Silurana)tropicalis].
MGGQALATKCSDGNTGRQLKHRQTWLPTLPYLTQGLEPRRLQDMSPVQDRYIEIQTLLFTINEINKNPDLLPNVTLGYHVYDSCADPRLAMKSVLQILSGPGIIVPNYSCGDQREIAVFIGDRSTVTALPIAQLLGTYGHTQISYSAIDPVLNDRALYPYYFSTGPNDYVEHVAIAELVEYLGWTWVIILAAGDERGERESKNLMNELNKHGACVDLIGTLTEDINTDTRTLERIQKSTAEVVVLCGEKFLTKTYFVQKMIKEKTLVVPATWIPGYTFPLFNGSLVFKEEFVIFDTSEFEDYVMKITEDVLLKDLLTVASLCLTHDKEKDTLLQTIYRVRYRNCSGSKLLKFFGRSYRVYTAVYGFAHAEHDMRCLSGKYCSKSIHKNINRKQTLKSQCSSKCLPGYRKVPQKGAPPCCYDCTSCSEGEISNLTDMENCVTCLDYEWPDNGKTRCIEKPTDFLSYDRDSLTLVFNVITLIFFVIALSILGTFILYRDTPVVKANNRSLSFILLVSIKLSFLSVFLFLGRPVDITCMLRQTSFGITFSIAISCVLAKTIMVSVAFKATKPGSSWRKLVGARLANTIVLVSSIIQVVISVIWLAISPPFAEHNIHSEPGKIIIQCNEGSVVAFYIVLSYMGLLASVSFIVAFLARSLPDSFNEAKYITFSMLLFCSVWITMIPAYLSTKGKYTVAVEIFAIISSSCGLLFCIFFPKCYIILLKPEMNTKLNLLGNKKKQSTGFLENVLKVLLKHLEFQEARQAYLSQSLQLFIIHLESLQGAQGASAQSSHVSVLVAPPAVVQHSEPKILAPMCYVGDLQFYEPVPHPIRTVSSQVSF
>XP_002943137 PREDICTED: vomeronasal type-2 receptor 26-like [Xenopus (Silurana)tropicalis].
ISYASMDPVLSDKNQFPSFYRTVPNEIAQYDALVKLIKNFSWTWVGVLVSDNESGLKMSQMLQKEFALNGICFAFLEFIPYRDALDDTKKLQIVRSLSNSAVNVIIAYGDRDYMLTLHLILYMFPISEKVWIISSQWDVASGFDFSFLCFDPFNGSLALTLITSSIPGFQEFLLNITPNDFPNDIFIDAAWWELYICSWKTNATDLKCTGTEQLQSQYEHFYRDISIYSYSIYNAVYTLSDALHYLQLQKREEKQGAHKIQAWEMHKYIKKLSITGGDGNELHFDENGDMPSDFDILNWIVYPNQTLDGIKVGTYAQRSASQELRINESLIRWSPSFNETPRTPCSETCLIGFRKKPKEGFPECCNDCAPCPEGEISNQTDRETCFKCPINQWPNLNRTICTDKVIIYLSYHEPLGASLALLSVLFCIMTCLVLMIFTKYRNTAVVKANNRDLSYILLVSLKICFLCNLMFIGHPRHVTCILRQTVFGVIFSIVISSVLAKTVTVVIAFNATRPGSKLKNYLGPRVSNSIVIFCSLMQVIICTSGLINSPPFPYYNTDDIVGVIVAECHEHSSYGFYCILGFMGLLAALSFIIAFFARTLPDIFNEAKFITFSMLLFCSVWVSFIPAYLSTKGKYVVAVEIFAILSSSSGILGCIFIPKI
>XP_002943138 PREDICTED: vomeronasal type-2 receptor 26-like [Xenopus (Silurana)tropicalis].
MTRLNPRNYQNVLAFIFAVNEINRNPHLLPNISLGFRIVDGCSCEERAVTGMFDILSGGNTPVPNFHCGFLHNLAAIVDGISSKVTILLAQLLGISKIPQISYSTLDPVLSDKVRFPSFYRTVPSDIMQYLAIVQLVKYFSWSWVGILVSDDESGLKMSQVLQEQLADYGICVAFLEFIPQSNFIDDDRGPQIARSINSTNVLIVYGDRSYMFSLQLILYMFPVSDKVWIISYQCDISAGSNLYFLSFAPFNGSLAFVLHKDTIPGFKEFFLGIRPDLYPQDIFISHVWMYFFDCKWAVNAEDPKKCTGKEKMNDSVPLVLSSYSYNIYNAVYALAHSLHLMYLKEPKEQMNRHHVKAWKLNKYMKQVRFTNTAGAKVYFDEHGDMPLEFDILNWIVYPNETLNGIIVGSFAYQNGFFNLKMNESLIRWSTAFNQIIVAEHLGVPSIHLISFYFQTPQSACSETCTTGYRKTPKAGYPACCYDCIPCPEGAISNQTDMELCFQCQENQWPNTKGNACVFKEIIYLSYGEPLGMSLALISILFFLLTSLTLLIFTIYRSTAIVKANNRDLSYLLLLSLKTCFLCNFIFMGHPIHMTCILRQTVFGVTFSISLSTILAKTVTVIIAFHATKPRTRLRTFLGPYVAYFIVIFCSLIQVLISASWLGTYPPFPQYNMVDEVGKIIAECNEGSKLGFYSVLGFMGLLACISFIIAFFARNLPDNFNEAKLITFSMLVFCSVWVSFIPAYMSTKGKYVVATEIFAIIASSMALLVCIFIPKCYIILLRPERNTKVCIRN
>XP_002943139 PREDICTED: vomeronasal type-2 receptor 26-like [Xenopus (Silurana)tropicalis].
MEVSLCKLILLMIFPHVVGKLTNPKCTLTLKYTPNYCMDGDLIIGGFITVWSSVTNFKRHFNEKPYENVTYCNLLNIRNYQNVLAFMFAINEINRNQDLLPNITLGFHIIDACANEERVMAGMFDMLSGGAMPVPNFCCSSMHNLVGVVDGISSKVTILLARLLGMYHIPQVSYSSLDVILSDKLQFPAFYRTVPSDDLQCEAIVQLLKYFYWTWVGLFVSDDESGLKISQTLQKDFARNGICLAFLEFLPLKDLLDETRGPRIAKSINSTNVIIVYGDRNYMFSLQLILYLFPVPEKVWVISSQWDVSTGSDLYLLKFQPFNGSLAFTLYKTPIPNFEEFTRGIKPELYPKDIFIDNVWFGFFQCKWKKNASDPEKCTGKEKLHYADLSYYSYSVYNAVYALANALHSMYSSNPTKLRDGHYFKSWKLHKYLKNLHFINNAGSEVFFDENGNMPITFEILNWIVYPNDTLDGIKVGSFNPQHGFHNLTISESLIRWSSAFNQTPRSTCSETCLPGYRKTPRVGRPTCCYDCISCLEGEISNQTDMEECVKCPENQWSNTNRDTCVYKVIIYLSYEEPLGTSLAFLSIIFFLLTCFVSLIFTKYRKTPIVRSNNRDLSYILLFSLKTCFLCNLLFLGHPIRVTCVLRQTVFGVTFSISLSSILAKTITVIIAFSVTKPASKCRNWVGSRVPNSVIFICSILQVTICACWLGTSPPFPYYNMEDEVGMIIAQCNEGSVFGFYCVLGFTGILACVCFIIAFLARNLPNSFNEAKFITFSMLVFCSVWVSFIPAYMSTKGKYVVAVEIFAILASSMALLGCIFIPKCYIILVKPECNTKVCLKKV
>XP_002943140 PREDICTED: vomeronasal type-2 receptor 26-like [Xenopus (Silurana)tropicalis].
MEDIEIFYQNFCSPHSFNVWNYQNVLAFVFAITQINNNPDLLPNITLGFHIVDNCLAEEQAVLGMLDIMSGDKFTVPNYHCGLSQDLLAVVDGISTRLSLLFARLFGIYMVPQISYNSLDPILRDKIHFPTVYLTIPSDNFQYLAIVKFLKHFSWTWVGILVSDDEFGLKISQLLLEELARNGICVAFLDFLNQRSLSSTDKIAKNINLTNVWIISSQWDVLTGNDFYFTGIGPFNGSLAFTPYKGAMPGFKEFISSIKPELYPKDIFIVDAWFELFQCTYNKTLSLCTGDEKTQYERFNEEVAHNSYSIYNAVYVLAHALHLMQLEKMKENRNKNDNKPWQLNKYLKNIHFTNGGGETMLLNENGEIHSKFDILNWVIYANQTLRSIKVGSYDHQNTVQGLIVNESLIRWNPAFNQTPRSACSETCINGFRRTSKQGFPACCYDCIPCPEGWITNTTDMKFCIKCPQTQWPNEKKDTCLDTVIIYLSFADELGTSIAFLSILFFFFTCLVMGVFTKYRTTPIVKANNQNLSYVLLFSLKMCFLCPLIFIGQPIKLSCMTRQTVFAITFSISLSSILAKTITVVIVFHATKPGSKLKNYIGSKGSVSFTVFCSLVQVVICACWLGISPPFPQYNMEDEVGKIIAECNEGSLIGFYCVLGYLGVLASVSFIIAFLARDLPDTFNEAKFITFSMLVFCSVWVSFIPAYMSAKGKYVVAVEIFAILASSLALLGCIFIPKCYIILVKPECNTRDFVKNQAGHNKRKTDGYRQNKDTMKRRDGKL
>XP_002943164 PREDICTED: vomeronasal type-2 receptor 26-like [Xenopus (Silurana)tropicalis].
MLVLIVLLQIFPAASDITHYSTSGCVLWKNNYTNTFRDGDFILGAVLQLSDFNVYPIEFKLLQSLHSLQHYRHLLVFKFAIEEINRSSWILPNVTLGYQIFDSCAAPPKALSGALDIISGANYKIPNYACLKNMKLIGVLGDLSSRSSYPIAQLAGLFRFPQVSYGATEPVYNDRIQFPSFYRTVPNELSEMDGIVQILKHFGWKWVGLIVSDTSNGERALHRIRNGIESYGGCVAFSVSLPETSFLSWLFLYFDVERILDTINQKNVNVIVLFLTPMHINVFIAVFSSRQITRKIWLSSSFFPTVAPHIHGYRRTTLNGTLSLSAHGGEIPGFETFLYRMTPSNYPNDDTVTEIWETLHECSFTGSLKTNTSVPVQKCSGNESLDDEALSRFGNFDFRTGYQVYTAVYALAHSLHNLFSARAPAHPQAPAGSLKHRFKPWQLNAFIHNVTYKTPSGDIMFFKANGDPPARFDIVKWLFLNDGSTVSRKVGSFDESNEENQLYINSSADWWSPYFPEMPRSLCSEPCSPGYRKSKIEGEPPCCYDCVQCGDGEMSNTTDAGTCVQCPKDQKSNRQKTDCVPKALNYLSYMDTLGASLASAAIILFITASVVMGIFVKYWETPIVRANNQNLSCLLLTSLMLCFLCTLLFIGRPTQICCLLRQVTFGIVFTISVSSVLAKTLTVIIAFNATKPGSKATRYVGTQLSIFIVFACSLGVTLICIVWMASSPPFPEADTSSETDTIILLCNEGSVTFFFCIIGYIGTLALLSFIAAFLAKDFPDRFNEAKNITFSMLGFCSVWGAFVPAYLSSKGSRMVAVEIFAILSSSAGLLICIFAPKCYIIFLRPELNIRETVVKRS
>XP_002942786 PREDICTED: extracellular calcium-sensing receptor-like [Xenopus(Silurana) tropicalis].
MNILNVSMKATVGLAVTWMLVAITCSAMINPNLPACSLNGGYEESYLQEGDIMLGILVDIFGLLKNAQETFEERPKNTFLSFSSSSFQYYRHFLAAIFAIEEINQDQNILPNVTLGFHIHDSRANERKAISSTFSMLTGSSDYVPNYKCTQNRIPSAFIGHLLSSVSNVMYQITSIYGFPQVSYGAIDASFGDRIRFPLFYRTVPSETAQYQVIIQLFKTFKWNWVGMISSDDETHQKASEEMQNEIKKNGICVAFLLRIGGKDVRNYHRALEKIRQSNASAILFYSSLDIVMEFLFDVTLKNSSVHVVWIMLSPLSSGSGRLYIDAINGSLVLLFHHENIPGLKDFLYKANPLGFPKDPFTAAVWLRLFDCYFEQASPKPSSNFYHICNANYTLKEYENFGYDVNNFRVTYSMYIAVYAVAHSLHAMYTGKANGTNTFYSDKVTDGLTPTELNQHLKKIHFRTNPGNEIFFNEKGEVLGNFDIMNYNVFQDVTGTATHVGAFISSQSPGLTIDKKAILWAPHFNGVLFLPQIAVPAASQAIGKLLRKENKFAVMSVSSAQKEKYPHRRLNQHLKKIHFRTNPGNEIFFNEKGEVLGNFDIMNYNVFQDVTGTATHVGAFISSQSPGLTIDKKAILWAPHFNGIPTSNCSASCQPGYRKAFAEGKQICCYECVQCSEGEISPSPDMENCIRCPEDQWSNERRDKCIIRLVEFLSYKEPLGVALTTTALVLSFCSAAVFCLFLKYKKSPIVKANNQELSYILLLSLMLSFLCSLLFIRRPTKVTCLLRQAVFGIIFAICISSILGKTITVIIAFTATRPGSRLRNYVGTRVPKYILLLCTLPEVFICALWLIIPPPFPDYDTHSATGKIILQCNEGSPSAFYIMVGYIALLAFVSFFVAYLARKLPDIFNEAQYITFSMLLFCSVWISFILAYVSTTGKYLAAVEIFAILVSSAGLLGLIFIPKCYIIFFKTPVSTRAHLI
>XP_002943694 PREDICTED: extracellular calcium-sensing receptor-like [Xenopus(Silurana) tropicalis].
MDPASSHPAPALLPLISTVLLLLAPAVPAGIPLNLNWQLGSAYEEGYYKEGDFLLGAIIDLHHLWKALAINTKAKPCRIRYYTDEYLQHFRHHLVVIYAVEEINSNEKLLPNVTLGYHIYDSLAYESQAQKHIFRILSGGRNMIPNYLCSSGGVLAAFIGDKSSPTSLSMATLIRIYHYTQVRGDALIRIYHYTQVRGDALIRIYRYTQVRGDALIRMYRYTQVRGDALIRMYRYTQVRGDALIRMYRYTQVRGDALIRMYRYTQVRGDALIRIYRYTQVRGDALIRIYRYTQVRGDALIRMYRYTQPQISYGAMDPIFTDRLRFPFFYRTVPDGYAQHGAIVQILQHFGWNWVGILASDAESDQMGSWELKGQIMRSGLCVEYLVTVSGKFSRKEGEQKRVESVLRRATAKVIILYNSSDNVKWFLLMNKRMELPDAVWINLGLDFYPTDHGFEVIFFNGSLGLSIKRGNIPGFTDFLYSLSPQKYPDNMRLKWAWSWTFRCHYNGTNPEELPWETLPCSGSESLLDLPQNKYDAYNFRTTYSIYTAVYALAQALHAMISEAPSKAKGTVGLKKGFQSWQLRHYAQNVGFATASEEFFFDEYGGRPARYDIVNWAVLPDLSVTQETVGHFDSTAPESQRLLINDSAIRWHHRFTQELMNCLECGGYSGPISRSFATLSSQLPQSLCTEPCEPGYRKSPQEGKPPCCYACVQCPEGEISSTMDTDSCLACPEDHWSNQGRDQCIPRIRDFLSYEDPLSAALVCVALVLTLITVLVLGVFILYRDTPIVRANNRNLSYMLLLFLIMSFLCSLLFMGPPDNLTCQLRQVSFGIVFTGSVSSVLAKTITVILAFKATKPGGKLRKWLGNRMSFSLVLICSLVQALLCTMWLIRSPPFPDYDTWSVKGQIILQCNEGSVPAFYMVVGYMGFLAALSFLVAFLVRKVPDRYNEAQLITFSMLGFCSVWVSFIPAHLSTKGKYTVAVEIFAILASGAGLLACIFVPKCYIILIRPELNAREKPMIIRGDISAER
>XP_002943290 PREDICTED: vomeronasal type-2 receptor 26-like [Xenopus (Silurana)tropicalis].
MRYHLWQFRCRRSISQSVVAEMEGCEPVMCSSDIFVLGMIQMSEPLFFSPSKIIQDKRAQREKEADKARPPAHAVQLVSPTSSHWLGSISVLGLVEWQEVLSFQYYSHLLVFKFAIEDINRSSWILPNVTLGYQIFDSCAAPPKALSGALDIFSGRNYRIPNFACLKNMKLIGLLGDLSSASSYPIAQLAGLFRYPQVSYGDTDPVYNDRIQFPSFYRTVPNELSEMDGIVQILKHFGWKWVGLIVSSSESGERALDRIRKGIESYGGCVAFSISLTDTFYIFFFGIESFIAKINKKGVDVIVLFLNSANLKAFTKLFSSRQITRKIWLSSSFFPAFIPLIHGNKKTTLNGTLSLSAQGGEIPGFETFLYRMTPINYPNDDTVTEIWETLHGCSFTGFLKTNTSVPGQKCSGNESLDDEALSRFDAVTCVKCPEDQKSNRQKTDCVPKALNYLSYMDTLGASLASTAIILFITASVVLGIFVKYWETPIVRANNQNLSCLLLISLMLCFLCTLLFIGRPTQICCLLRQVTFGIVFTISVSSVLAKTLTVIIAFNATKPGSKLKKYVGTQLAIILVIVCSLVEIVISAVWLASNPPFPEADTLSDPDYIILLCNEGSELFFFCTIGYIGTLALLSFIAAFLAKDFPDRFNEAKNITFSMLGFCSMWGAFVPAYLSSKGSRMVAVEIFAILSSSAGLLGCIFAPKCYIIFLRPELNIREIVGRKA
>XP_002943296 PREDICTED: extracellular calcium-sensing receptor-like [Xenopus(Silurana) tropicalis].
MNYRFILCPDKANSEASPLFRYFRHRLAFIFAIEEINRSRWILPNVTLGYQIFDSCASEVRSVSGTLNIMSGAEHKIPNYNCQTNSKLAEMDGIVQILKHFGWKWVGLIISNDDTGYRFRERISKALAGIGGCLAFSSVIRQKTITLDYERITGDITKTTANVIVIFINNYLRSAAFTMSSGDTLYFDEYGDPPARFDITKCFFLPNHLVDIIKVGYFEASKNEKYLYINNSADLWSPYFKMAPESLCNAPCAPGYRKSKIEGKPFCCYCCVRCADGEMSNSTDAVTCVKCPEDQKSNRQKTDCVPKALNYLSYMDTLGASLASAAIILFITTSAVMGIFVKYWETPIVRANNQNLSCLLLISLMLCFLCTLLFIGRPTQICCLLRQVTFGIVFTISVSSVLAKTLTVIIAFNATKPGSKLKKYVGTQLSILVVSACSLGETVISVVWMASSPPFPDADTSSKMDTIVLMCNEGSDTFFFCIIGYIGTLALLSFIAAFLAKDFPDRFNEAKNITFSMLGFCSVWGAFVPAYLSSKGSRMVAVEIFAILSSSAGLLICIFVPKCYIIFKRPELNKMRKICST
>XP_002943297 PREDICTED: vomeronasal type-2 receptor 26-like [Xenopus (Silurana)tropicalis].
MGPHFSDLDRVELQLSLLVTDRVADAAIFKSFRYYRHLLVFKFAIEEINRSSWILPNVTLGYQIFDSCAAPPKALSGALDIISGANYKIPNYACLKNMKLIGVLGDLSSTSSYPIAQLAGLFRFPQVSYGATDPVYNDRIQFPSFYRTVPNELSEMDGIVQILKHFGWKWVGLIVSNTNGRRVLDRIRKGIESYGGCVASSIFLSETIFQGFLLLLFNINRIVDTINQKGVDVIVLFLTPMHLKAFIQVFSSRQVTRKIWLSSSFFPTVAPHIYGYSRTTLNGTLSLSAQGGEIPGFETFLYRMTPRNYPNDVTVTEIWETLHECSFTGSLKTNTSVPVQKCSGNESLDDEALSRFGNFDFRVGYQVYTAVYALAHSLHNLFSARAPAHPQAPAGSLKHRFKPWQLNAFFHNVTYKTPSGDIMFFKANGDPPAHFDIVKWLFLNNGSTVSRKVGSFDESNEENQLYINSSADWWSPYFPEMPRSLCSEPCSPGYRKSKIEGEPPCCYDCVQCGDGEMSNTTDAVTCVKCPEDQKSNRQKTDCVPKALNYLSYMDTLGASLASTAIILFITTSVVMGIFVKYWDTPIVRASNQNLSCLLLISLMLCFLCTLLFIGRPTKIICLVRQATFGIIFMISVSTVLAKTLTVIIAFNATKPGSKLKKYVGTQLSILVISASFLGVTLICIVWMASSPPFPEADNYSETDTIILLCNEGSVIFFFCIIGYIGTLALLSFIAAFLAKDFPDQFNEAKNITFSMLGFCSVWGAFVPAYLSSKGSRMVAVEIFAILSSSAGLLACIFAPKCYIIFFQPEMNIREIVVRKTSPCNISH
>d4a8g4_rat Protein LOC100912513
MMLLLIFMFLLLQYSSDVYSFDRSSCAAKTKTSVYKDGDMVLAAFLPLFTITIDSASDNQSNNNFYIHQHVKECKFIHSFHFIVLAMVYAIEEINRNPHILPNVSLGYDIYNVLFNEWWILNRCITWLSGPKKYVPNYTCRREMKSIAALTGISWIISTNIGTLLELYKYPQLTIGSFDPNLNNHEQFHDIYQIAYKDMSLTHGIVSLLNYFHWNWVGLIVSEGQNGFQIISELRAEMDRNKICVDFVEMIRVSEVSYLPSYLLSPTHLAKSTANVIITYGDSDFMRGFLFYLRQILVTRKVWIMNSDWDVIIQSKHFILQSFHGSLIFAHHHKETSGYRNFIQTVHPSKYPEDFYLTRFWFYFFNCSFADDDCNTLENCLPNASLHETPGSHFDMVMTEFAYNIYNAVYAVAHSLHKMLLQQVEVTPVKEAEDLIFSAWQLHPFLKNMQFTNPAGEQVNLNEKMKLNADYDILNYWNFPEGLQLKVKVGQFSPYGPLGQQLSLSEDTIEWPTEITETPRSICSESCGPGFRKSLPEGKVSCCFDCVPCPENEISNETDVDQCMQCLDHQYANTAQNHCLQKSMTFLDYEDPMGISLSCIALCFSALTSLVLSIFLKQKNTPIVKANNRTLTYILLIALNFCFLCSFLFIGHPNTATCILQQTTFAVVFTVAVSTVLAKTITVVLAFKVTAPGRRIRWLLVTRAPNFIVPICTLIQIILCGVWLGNSPPFIDTDTRSEHEHIIIMCNKGSVTAFYCVQGYLGALALGSFTLAFLARNLPDTFNEAKFLTFSMLVFCSVWVTFLPVYHSTKGKHMVVVEVFSILVSSAGLLGCIFAPKCYIILLRPQRNSIQGHRDKIHYNYKTS
>d3zgy3_rat Protein LOC100909453
MMLLLIFMFLLLQYSSDVYSFDRSYCASTTKTSVYKDGDMVVAAFLPLFTITVDSASDNPSNNNFYIQFNLKNYQIVLAMVYATEEINRNPHILPNVSLGYDIYNVLFNEWFTLDRCITWLSGPKKYVPNYTCRREMKSIAALTGISWIISTGIRTLLELYRYPQLTIGSFDPNLNNHEQFHDIYQIAYKDMSLTHGIVSLLNYFHWNWVGLIVSEGQNGFQIISEVRAEMDRNKICVEFVELIRVSEVSYLPSYLLNPTHLVKSTTNVIITYGDSDFLRGFMLYSRQIFVTRKVWIMNSDWDIITQSQHFILNSLHGSLIFAHHHKETSGYRNFIQTVHPSKYPEDFYLTRFWFFLFNCSFADDDCNTLENCLPNASLHETTGNHFDMVMTEFAYNMYNAVYAVAQSLHKMLLHEVEVRQVRKAEDLTFSVWQLHPFLKNIHFTNPVGEQVSLDETMKLNAEYDILNYWNFPEGLHLKVKVGQFSPYGPVGQQLSLSEDIIEWPTEITETPRSVCSESCGPGFRKSLIEGKRICCFDCIPCPENEISNETDVDQCMQCLDNQYANTAQNHCLQKSITFLDYEDPMGIGLSCIALCFSALTSLVLGIFLKQKNTPIVKANNRTLTYVLLIALNFCFLCSFLFIGHPNTATCILQQTTFAVLFTVAVSTVLAKTITVVLAFKVTAPGRRIRWLLVTRAPNFTVPICTLIQIVLCGVWLGNSPPFIDTDTRSEHEHIIIMCNKGSVTAFYCVLGYLGALALGSFTLAFLARNLPDTFNEAKFLTFSMLVFCSVWVTFLPVYHSTKGKHMVVVEVFSILVSSAGLLGCIFAPKCYIILLRPQRKSLQGHRDKIHYNYKTY
>NP_001093042 vomeronasal 2 receptor 621 [Monodelphis domestica].
MLKHYQHFLTVQFAVDEINKDPHLLPNISLGYQLLNNFHESRLAVENSLMWLSGKGPTIPNYSCDRQHKSMVVIGGMSSTLSMAMATLLGLYKVPQLSYGSFDLLLSDEVLYPYVYQLGSRESTLHLAAVQLMLHFGWTWMGLVISDDLTGEQFSKHLKEEMAWNGICLAFTERVSDKFKHEGDPIKFLSRILGSSSNVIFIYGNTDSLKSFSELLFAFPFYGKLLVISASWDYSADSTGEMMSNFHGILKFSQFKREIPGFTDFLKSVHPQANPEDIFLKSYWQTVFHCLLSEIKNLNITSWQCDENLYFEDVPTIYFDKTIMELSSNIYNGVYLLAHALHQILQTEIKDLSELLAYPVLSWKLLHFLKCVNPVSGIKDELCGDGPSMTAETYDILNFRSFPGKIWSEVKVGEVIPQEKVLSINEEDIDWPEGFPQIPTSICSVACGPGFRKQFRKGQPICCFDCTLCPDGKISNKTDAEQCMQCPEDQYPSKEKDRCLPRTVTYLAYEETLGMILASSAFCFSILTTFVLGVFVMHRDTPIVKANNRSLSYILLISLTLCFLSSLLFIGRPTPAICILRQTTFAIVFTVAIASILAKTITVVLAFRATKPGSQLRRWLRPAVSHALIFICTLIQMCLCGIWLGTYPPFLEMDKHSEVSFIVIQCNEGSLVTFYCVLGYMGFLALVSFTLAFLARNLPDTFNEAKYLTFSMLVFCSVWIAFLPAYQSTKGKAMVALEIFSIVVSSAGILICIFAPKCYVILLRADRNTLQILRNKANP
>NP_001093051 vomeronasal 2 receptor 634 precursor [Monodelphis domestica].
MGFGKLQIFFSRLFVFLIFQFSFPEYKMGQHPCQLKRDYSPTYTKEGDIVIGAFLSLYVKSDYKMVKDSFKYSPAWVMVHSEVMLKHYQHFLTVQFAVDEINKDPHLLPNVTLGYQLLNNFHQSHLAVESSLIWLSRKGPTIPNYSCDRQHKSVIAIGGMSSKLSIAMATLLSVYKVPQLSYGSFDLVLSDEVLYPYVYQLGSRESTLHLAAVQLMLHFGWTWVGLVISDDLTGEQFFRTLKEEMAWNGICLAFTERAPELFQKEHDEFKLLSTILQSSSNVIFIYGNTNSLGEISELLNVYKLHGKMLITTSSWDFSAYFENMILSNFHGTLMFSHLEKEIPGFTDFLRSVHPRVNPEDIFLKSFWEIVFNCRLSEISSVDIVHERCYENKSFADVPPIYLNKIIIGKSSNIYNGVYLFARALHHMLQTEAKDVSELAANPLLSWKLHHFLKCVDPVYGFKDELCGNGTSMTTEAYNILNFKSFPGRFSVEVKVGEVIPQEKVLSINEEDIDWPEDFPQIPTSICSVACSPGYRKQSLEGQPICCFDCTLCPDGKISNKTDAIECMQCPEDQYPSKEKDRCLPKIVTYLAYEETLGMILASAALCFSILTTFVLGVFVMHRDTPIVKANNCSLSYILLISLTLCFLSSLLFIGRPTPAICILRQTTFAIVFTVAIASILAKTITVVLAFRATKPGSKLRRWLGTSVSYFLIFICTLIQMCLCGIWLGTYPPFLEMDIYSEFSSIVIQCNESSLVTFYCVLGYMGFLALVSFTLAFLARNLPDTFNEAKYLTFSMLVFCSVWISFLPAYQSTKGKTMVAMEIFSILVSSAGILTCIFAPKCYVILLCSDRNTLKITKNKADH
>NP_001093053 vomeronasal 2 receptor 639 [Monodelphis domestica].
MLKHYQHFLTVQFAVDEINKDPHLLPNVTLGYQLFNNFHQSDLAVEASLIWLSGKGPTIPNYSCDRQHKSMVAIGGMSSTLTMAIAPLLGLYKVPQLSYGPFDLLLSDESQYPYVYQLGSRESTLHLAAVQLMLHFGWTWMGLIISDDMRGEQFLRDLNEEMASNAMCLAFTEKVPENFLKKNEDINFLSRILQSSSKVIFIYGNTDSIKEISHLLKYYAFSGKMLVTTSSWDFSAEATDSMMTNFHGTLIFSQFRKKIPGFTDFLRSLHPRANPEDIFLKTVWQVVFKCSLSEISPVDMIRRACHENFSLTQVSPRYLDKNIMEKSSNIYNGVYLFARALHHMLQTEGKDVSELAANPLLSWKLHQFLKCVNPVTGIKDELCGDGPSMTAEKYDILNFRSLPDSIRTQVKVGEVIPHEKELRIYEEDIDWPEDFPQIPSSTCSVACGPGYRTQSLEGQPICCFDCTICPDGKISNKSNAKECMQCPEDQYTTKEKDRCLPKTVTYLAYEETLGMILAFAALCFSILTTFVLGVFVMYRDTPIVKANNRSLSYVLLTSLTLCFLSSLLFIGRPTPAICLLRQTTFAIVFTVAIASILAKTITVVLAFRATQPGSKLRRWLGTSVSYFLIFICTFIQMCLCGIWLGTYPPFLEMDRHSEASFIIFQCNEGSLVTFYCVLGYMGFLAFVSFTLAFLARNLPDTFNEAKYLTFSMLVFCSVWIAFLPAYQSTKGKAMVAMEIFSIVVSSAGILICIFAPKCYIILLRADRNTLEILKNKANS
>NP_001093045 vomeronasal 2 receptor 624 precursor [Monodelphis domestica].
MNLRKLGLFFSRLFVILIFQFSFSKYQMREPPCHLKRDFSSTYTKEGDIVIGAFLSLYENAELQIDKKSFKYPPLWKAVESYYMLKHYQHFLTVQFAVDEINKDPHLLPNISLGYQLLNNFHESRLAVENSLMWLSGKGPTIPNYSCDKKHKSMIVIGGMSSTLSMAMATLLGLYKVPQISYGSFDLLLSDEVLYPYVYQLGSRESTLHLAAVQLMLHFGWTWMGLVISDDLTGEQFSKHLKEEMAWNGICLAFIEQVSDKLKYEGDPIKFLSRILGSSSNVIFIYGNTDSLKFFSELLFAFPFYGKMLVISASWDYSADSTGEMMSNFHGILIFSQFKREIPGFTDFLKSVHPQANPEDIFLKSYWQIVFHCLLSEIKNLNITFRQCNENLYFEDVPTIYFDKTIMELSSNIYNAVYLLSHSLHQMLQTEIKDLSELLAYPFLSWKLHHFLKCVNPVTGFKPEFCGDGPSMTPEKYDILNFRSLPDSIRTQVKVGEVIPHEKVLSINEEDIDWPEDFPQIPSSICSVACGPGFRKQFREGQPICCFDCTLCPDGKISNKTDAEQCTQCPEDHYTSKEKDRCLPKTITYLAYEETLGMILASAALCFSVLTTFVLGVFIMHRDTPIVKANNRSLSYILLISLTLCFLSSLLFIGRPTPVTCILRQTTFAIVFTVAIASILAKTITVVLAFRATKPGSQLRRWLRPAVSHSLIFICTLIQMCLCSIWLGTYPPFLEMDTQSEVSFIVIQCNEGSLVTFYCVLGYMGFLALVSFTLAFLARNLPDTFNEAKYLTFSMLVFCSVWISFLPTYQSTKGKTMVAMEIFSIVVSSAGILICIFAPKCYVILLRPDRNTLEILRNKANH
>NP_001093041 vomeronasal 2 receptor 619 precursor [Monodelphis domestica].
MDLRKLGLFFSRLFVILIFQSYFCAYQIGEHPCHLRRDYSLTYTKEGDIVIGAFLSLYTNPELQTDKKSFKYPPASIDVESLYMLKHYQHFLTVQFAVDEINKDPHLLPNISLGYQLLNNFHECRLAVENSLMWLSGKGPTIPNYSCDRQRKSVVVIGGMSSTLSMAMATLLGLYKVPQLSYGLFDLLLSDEVLYPYVYQLGSRESTLHLAAVQLMLHFGWTWVGLVISDDLTGEQFFRHLKEEMAWNGLCLAFTEQVSEKIKPEDDDIKFLARILGSSSNVIFIYGNTASLNVFSELLNSFALYGKMLVITASWDYSAHSTTEMMSNFHGTLIFSHFKGEIPGFTEFLKSVHPQANREDIFLKSYWEIVFNCLVSEIKTLNLTYRKCDESLTFADVFPIYFDKSITELSSNIYNGVYLLAHALHQMLQTEAKDLSELPAYSLLSWKLLHFLKCVNPVNGIKDELCGDGPSMTAERYDILNFRSFPGKIWTEVKVGEVIPQEKVLSINEENIDWPEDFPQIPSSICSVACGPGFRKQFLEGRPICCFDCTLCPDGKISNKTDAEQCMQCPEDQYPSKQKDRCLPKTVTYLAYEETLGMILASAALCFSILTTFVLGVFVMHRDTPIVKANNCSLSYILLISLTLCFLSSLLFIGRPTPAICILRQTTFAIVFTVAIASILAKTITVVLAFRATKPGSQLRRWLRPAVSHSLIFICTLIQMGLCGIWLGTDPPFLEMDTHSESSFIVFQCNEGSLVTFFCVLGYMGFLALISFTLAFLARNLPDTFNEAKYLTFSMLVFCSVWISFLLAYQSTKGKAMVAMEIFCILVSSAGILICIFAPKCYVILLKPGRNTLEILKNKANP
>NP_001093052 vomeronasal 2 receptor 635 precursor [Monodelphis domestica].
MLFGKLGMFFSRLFVILIFQVSFSEYQMGEPPCHLKRGYSPTYTKEGDIVIGAFLSLFIQSELKMDKDSFTYSPDRVRINPRFMLKHYQHFLTVQFAVDEINKDPHLLPNVTLGYQFLNNFHQIQLAVESSLIWLSGKGPTIPNYSCDRQHKSVIAIGGMSSKLSMAMARLLGLYKVPQLSYGPFDLVLSDEVLYPYVYQLGSRESTLHLAAVQLMLHFGWTWVGLIISDDLTGEQFFRALKEEMAWNGICLAFTERAPELFQKEHDEFKLLSRILWSSSKVIFIYGNTDSLGEISELLNAYKLHGKMLITTSSWDFSADSKNLIMSNFHGTLMFSYFEREIPGFTDFLSSVHPRANPEDFFQKSFWEVVFDCKLSEISSVDIAHERCEENSSFSQVSHIYLNEIIIGKSFNIYNGVYLFARALHHMLQTETKDVSELVANPLLSWKLHHFLKCVNTINGSKDELCGDGTSMTAETYDIMNYKSFPGRFSVEVKVGEVIPQEKVLSINEEDIDWPEDFPQIPSSTCSVACSPGYRKQSLEGQPICCFDCTLCPDGNISNKTDAEECIQCPEDQYPSKEKDRCLPKIVTYLAYEETLGMILASAALCFSILTTFVLGVFVMHRDTPIVKANNRSLSYILLTSLSLCFLSSLLFIGRPTPANCVLRQTTFAIVFTVAIASILAKTITVVVAFRATKPGSKLRRWLRPAVSYFLIFTCTLIQMCLCGIWLGTYPPFLEMDIYSEVSSIVIQCNEGSLVTFYCVLGYMGFLALVSFTLAFLARNLPDTFNEAKYLTFSMLVFCSVWISFLPAYQSTKGKVMVAMEIFSILVSSAGILTCIFAPKCYVILLCSDRNTLKIMKNKANP
>NP_001093054 vomeronasal 2 receptor 640 [Monodelphis domestica].
MLKHYQHFLTVQFAVDEINKDPHLLPNVTLGYQLLNNFHQSDLAVESSLIWLSGKGPTIPNYSCDRQHKSMVAIGGMSSTLSMAVAPLLGVYKVPQLSYGPFDLLLSDESQYPYVYQLGSRESTLHLAAVQLMLHFGWTWMGLIISDDMRGEQFLRDLNEEMASNAMCLAFTEKVPENFLKENEDINFLSRILQSSSNVIFIYGNTDSIKEISHLLKYYAFSGKMLVTTSSWDFSAEASDSMMTNFHGTLIFSQFRKKIPGFTDFLRSVHPRANPEDIFLKTIWQVVFKCSLSEVSPVDMVRRGCHENFSLTQVSPRYLDKNIMEKSSNIYNGVYLFAHALHHMLQTEGKDVSELAANPLLSWKLHQFLKCVNPVTGIKDELCGDGPSMTPEKYDILNFRSLPDSIRTQVKVGEVIPQEKELRINEEDIKWPEDFPQIPSSTCSVACGRGYRTQSLEGQPVCCFDCILCPDGRISNNTNAEECMQCPEDQYPSKEKDRCLPKTVTYLAYEETLGMILAFAALCFSILTTFVLGVFVMYRDTPIVKANNRSLSYILLTSLTLCFLSSLLFIGRPTPAICLLRQTTFAIVFTVAIASILAKTITVVLAFRATQPGSKLRRWLGTSVSYFLIFICTLIQMCLCGIWLGTYPPFLEMDRHSEASFIIFQCNEGSLVTFYCVLGYMGFLAFVSFTLAFLARNLPDTFNEAKYLTFSMLVFCSVWIAFLPAYQSTKGKAMVAMEIFSILVSSAGILICIFAPKCYIILLRADRNTLEILRNKANP
>NP_001093055 vomeronasal 2 receptor 641 [Monodelphis domestica].
MLKHYQHFLTVQFAVDEINKDPHLLPNVTLGYQLLNNFHQSHLAVESSLIWLSGKGPTIPNYSCDRQHKSMVAIGGMSSTMSMAMAPLLDVYKVPQLSYGPFDLLLSDESQYPYVYQLGSRESTLHLAAVQVMLHFGWTWMGLIISDDLRGAQFLRDLNEEMASNGMCLAFTEKVPENFLKENEDINFLSRILQSSSNVIFIYGNTDAINEISHLLKYYAFSGKMLVTTSSWDFSTVASDSKMTNFHGTLIFSQFRKGIPGFTDFLRSVHPRANPEDIFLKTFWEVVFDCTLSEISPVDMVHRGCHENFSFAQVSPLYLDKIIMEKSSNIYNGVYLFAHALHHMLQTEGKDVSELAANPLLSWKLHQFLKCVNPVTGIKDELCGDGPSMTAEKYDILNFRSLPGSIRTQVKVGEVIPHEKELRIYEEDIEWPEDFPQIPSSTCSVACGPGYRTQSLEGQPTCCFDCTLCPDGKISNKTNAEECMQCPEDQYTTKEKDRCLPKTVTYLAYEETLGMILASAALCFSILTTFVLGVFVIHRDTPIVKANNRSLSYILLTSLTLCFLSSLLFLGRPTTAICLLRQTTFAIVFTVAIASILAKTITVVLAFRATQPESKLRRWLGSSVSYFLIFICTLIQMGLCGIWLGTYPPFLEKDTHSEASFIVIQCNEGSLVTFYCVLGYMGFLALVSYALAFLARNLPDTFNEAKYLTFSMLVFCSVWIAFLPAYQSTKGKAMVAMEIFSILVSSAGILICIFAPKCYIILLRADRNTLEILKNKSNP
>NP_001093043 vomeronasal 2 receptor 622 [Monodelphis domestica].
MLKHYQHFLTVQFAVDEINKDPQLLPNISLGYQLLNNFHESRLAVENSLMWLSGKGPTIPNYSCDKKHKSMVVIGGMSSTLSMAMATLLGLYKVPQLSYGSFDLLLSDEVLYPYVYQLGSRESTLHLAAVQLMLHFGWTWVGLIISYDLTGEQFFRHLQEEMAWNGLCLAFTEQVSEKLKDYDCYIKCMARILGSSSNVIFIFGNTDTLKFFSELLMIFAFYGKMFIISASWDFSAYSTDEMMSNFHGTLIFSQFKREIPGFTDFLKSVHPQDNPDDIFLKSYWEMAFNCFLSEIKFLNMTYRQCDKSLTFEDVPPIYFDKTIMELSSNIYNGVYLLAHTLHQMVQTEAKDLSELLAHLLLSWKLLHFLKCVNPVNGIKDELCGDGPSMTAETYDILNFRSFPGKIWSEVKVGEVIPHEKVLSINEEDIDWPEDFPQIPTSICSVACGAGFKKQFREGRPICCFDCALCPDGKISNKTDAEECMQCPEYQYPSKEKDRCLPRTVTYLAYEETLGMILASAALCFSILTMFVLGVFVIHRDTPIVKANNRSLSYILLISLTLCFLSSLLFIGRPTPAICILRQTTFAIVFTVAIASILAKTITVVLAFRATKPGSKLRRWLRPAVSHSLIFICTLIQMCLCGILLGTYPPFLEMDTHSEASFIVIQCNEGSLVTFYCVLGYMGFLALVSFTLAFLARNLPDTFNEAKYLTFSMLVFCSVWISFLPAYQSTKGKAMVAMEIFSILVSSAGILICIFASKCYVILLRPDRNTLEILKNKASP
>NP_001093044 vomeronasal 2 receptor 623 [Monodelphis domestica].
MLKHYQHFLTVQFAVDEINKDPHLLPNISLGYQLLNNFHESRLAVENSLMWLSGKGPTIPNYSCDGQHKSMVVIGGMSSTLSMTMATLLGLYKVPQLSYGSFDLLLSDEVQYPYIYQLGSRESTLHLAAIQLMLHFHWTWVGLVISDDLTGEQFSKHLKEEMAWNGLCLAFTERVSDKIKLEGDYMKFFYRILGPSSNVIFIYGSTDSLKIFSETLVYFALYGKLLVISASWDYSAYSSDEMMSNFHGTIIFSQFKRETPGFTDFLKSVHPQANPEDIFLKSFWEIVFNCILPEIKNLNKTHRQCEESLTFADVHPIYFDKTIMELSSNIYSGVYLLAHALHQMLQTEAKDLSELPAHPLLSWKLLHFLKCVNPVSGIKDDLCGDGPSMTAETYDILNFRSFRDKIWIEVKVGEVIPQEKVLRINEEDIDWPEDFPQIPTSICSVACDPGFRKQSLEGQPICCFDCTLCPDGKISNKTDAEQCMQCPEDHYPSKEKDRCLPKTVTYLAYEETLGMILASLAFCLSILTTFVLGVFVMHRDTPIVKANNRSLSYILLISLTLCFLSSLLFLGRPTPVTCILRQTTFAIVFTVAIASILAKTITVVLAFRATKPGSQLRRWLRPAVSHALIFICTLIQMCLCSIWLGTNPPFFEMDTHSEASFIVIQCNEGSLVTFYCVLGYMGFLALVSFTLAFLARNLPDTFNEAKYLTFSMMVFCSVWIAFLPAYQSTKGKAMVALEIFSIVVSSAGILICIFAPKCYVILLRADRNTLQILKNKASP
>NP_001093046 vomeronasal 2 receptor 625 [Monodelphis domestica].
MLKHYQHFLTVQFTVDEINKDPHLLPNISLGYQLLNNFHQSRLAVENSLMWLSGKGPTIPNYSCDKKHKSMVVIGGMSSTLSMAMATLLGLYKVPQLSYGSFDLLLSDEVLYPYVYQLGSKESTLHLAAVQLMLHFGWTWVGLIISYDLTGEQFFRHLQEEMAWNGLCLAFTEQVSEKFKQGDDHIKFLSRILGPSSNVIFIYGNTDSLKFFSELLMIFALHGKLLVISASWDYSAYSTDEMMSNFHGTLIFSQFKREIPAFTDFLKSVHPQANPEDIFLKSYWERVFSCLLSEIKNLNMTYRQCDESFSFAEISPLFFDKTIIELSSNIYNGIYLLAHTLHQMLQTEAKDLSELLAYPLLSWKLHHFLKCVNPVSGIKDELCGDGPSTTAETYDILNFRSFPSKIWTEVKVGEVIPHEKVLSINEEDIDWPEDFPQIPSSTCSVACGPGFRKQFREGQPICCFDCTSCPDGKISNKTDAEECMQCPEYQYPSKEKDRCLPRTVNYLAYEETLGMILAFAALCFSILTTFVLRVFVMYRDTPIVKANNCSLSYILLISLTLCFLSSLLFIGRPTPAICILRQTTFAIVFTVAIASILAKTITVVLAFRATKPGSKLRRWLRPAVSHSLIFICTLIQMCLCGFWLGTYPPFLEMDTHSEASFIVIQCNEGSLVTFYCVLGYMGFLALVSFTLAFLVRNLPDTFNEAKYLTFSMLVFCSVWISFLPAYQSTKGKAMVAMEIFSILVSSAGILICIFVPKCYVILLRPDRNTLEILKNKANP
>NP_001093049 vomeronasal 2 receptor 630 [Monodelphis domestica].
MLKHYQNFLTVQFTVDEINNDPHLLPNISLGYQLLNNFHESGLAVENSLMWLSGKGPTIPNYSCDRQHKSIVVIGGMSSTLSMAMATLLGLYKVPQLSYGSFDLLLSDEVLYPYVYQLGSRESTLHLAAVQLMLHFGWTWVGLIFSGDLTGEQFSKHLKDEMTWNGLCLAFTEQVSEKFKQGDDDIKFLARILGSSSNVIFIYGNTASLKFFSELLMIFAFYGKMFVISASWDFSAYSDDEMMSNFHGTLIFSQFKREIPGFIDFLKSVHPRANPEDIFLKSYWEIVFHCLLSERKNLNMTSQQCDESLTFADVPPIFFDKTTKEESSNIYNGVYLLAHTLHQMLQTEAKDLSELLAYPLLSWKLLHFLKCVNPVNGIKDDLCVDGPSMTAETYDILNFRSFPDKIWSEVKVGEVIPHEKVLSISEEDIDWPEDFPQIPSSTCSVACGPGFRKQFREGQPICCFDCTLCPDGKFSNKTDAEECIQCPEDQYPSQEKDRCLPRTVTYLAYEETLGMILTSAAFCFSILTIFVLRVFVIHRDTPIVKANNRSLSYILLTSLTLCFLSSLLFLGRPTPAICILRQTTFAIVFTVAIASILAKTITVVLAFRATKPGSKLRRWLRPAVSHSLIFLCTLIQMFLCSIWLGTYPPFFEMDTHSEASFIVIQCNEGSLVTFYCVLGYMGFLALVSFTLAFLARNLPDTFNEAKYLTFSMLVFCSVWISFLPAYQSTKGKAMVAMEIFSILVSSAGILICIFAPKCYVILLRPDRNTLEILKNKASP
>NP_001093050 vomeronasal 2 receptor 632 precursor [Monodelphis domestica].
MGFGKLRLFFSRLFVILIFQFSFSEYYMGQHPCHLKRDYSPTYTKEGDIVIGAFLSLFRKSDFKMDKYSFKSSPAFVRVNIGYMLKHYQHFLTVQFAVDEINKDPHLLPNVTLGYQFLNNFHLSHLAVESSLIWLSGKGPTIPNYSCGGQHKSMVVIGGMSSKLSMAMATLLGLYKVAQLSYGSFDLLLSDEVLYPYVYQLGSRESTLHLAAVQLMLYFGWTWVGLVISDDPTGEQFFRNLKEEMALNGICLAFTERAPELFQEDYEVIKLMSRILGSSSNVIFIYGTTDSLGEISELFHDHKFYGKMLITSTSWDFSADSRNARMSNFHGTLILSHLERVIPGFTDFLRNVHPRANPEDIFTKSYLEVVFECTLSEISSIGIIYEQCDENISFALVPPIYLNNLIIGRNSNIYNGIYLFACALHHMLQTEAKDVSEFAANPLLSWKLHHFLKYVNPANRIKDDLCGDGTSMTAETYEVLNFKSFPDNISVEVKVGEVIPQEKVLSINEEDIDWPEDFPQIPSSKCSEACGPGFRKQLREGQPICCFDCTLCPDGKFSNKTDAEECMQCPEDQYPSKEKDRCLPRTVTYLAYEETLGMILTSAAFCFSILTTFVLGVFVMYRDTPIVKANNRSLSYILLTSLTLCFLSSLLFIGRPTPAICVLRQTTFAIVFTVAIASILAKTITVVVAFRATKPGSQLRRWLRPAVSHSLIFLCTLIQMCLCGIWLGTYPPFLEMDIYSEASFIVIQCNEGSLVTFYCVLGYMGFLALVSFTLAFLARKLPDTFNEAKYLTFSMLVFCSVWISFLPAYQSTKGKAMVAMEIFSIMVSSAGILICIFAPKCYVILLRSDRNTLGKLKNKANP
>NP_001095892 vomeronasal 2 receptor 627 [Monodelphis domestica].
MQPDCRYFVILRTYYMTILKCKQSGCDVQENDTFSLMFFKIYMLKHYQHFLTVQFAVDEINKDPQLLPNISLGYQLLNNFHESRLAVENSLMWLSGKGPTIPNYSCDRQHKSMVVIGGMSSTLSMAMATLLGLYKVPQLSYGSFDLLLSDEVLYPYVYQLGSRESTLHLAAVQLMLHFGWTWVGLIISYDLTGEQFFMHLKEEMAWNGLCLAFTEQVSEKIKDYDYYIKFLARILGSSSNVIFVYGNTDSLKYFSELLMIFEFYGKIFVISASWDFSAYSTDEMMSNFHGTLIFSHFKREIPGFTDFLKSVHPLANPEDIFLTSYWELAFNCLLSEVKNLNLTYRQCRESLTFADVPPIYFEKTIMELSSNIYNGVYLLAHTLHQMLQTEAKVLSEFLAYPLLSWKLLHFLKCINPVTGIKDALCGYGPSMTAETYDILNFRSFPDKIWSEVKVGEVIPHEKVLSINEEDIDWPEDFPQIPSSICSVVCGPGFRKQFREGQPICCFDCTSCPDGKISNKTDAEQCRQCPEDHYPSKEKDRCLPRTVTYLAYEETLGMILASSALCFSVLTTFVLGVFVMHRDTPIVKANNCSLSYILLISLTLCFLSSLLFIGRPTPAICILRQTTFAIVFTVAIASILAKTITVVVAFRATKPGSQLRRWLRPAVSHALIFLCTLIQMCLCSIWLGTYPPFLETDTHSEASFIVIECNEGSLVAFYCVLGYMGFLALVSFTLAFLARNLPDTFNEAKYLTFSMLVFCSVWISFLPTYQSTKGKAMVAMEIFSILVSSAGILICIFAPKCYVILLRPDRNTLQILKNKANP
>NP_001095897 vomeronasal 2 receptor 629 [Monodelphis domestica].
MLKHYQHFLTVQFAVDEINKDPHLLPNISLGYQLLNNFHESRLAVENSLMWLSGKGPTIPNYSCDGQHKSMVVIGGMSSTLSMAMATLLGLYKVPQVSELSYGSFDLLLSDEVLYPYVYQLGSRESTLHLAAVQLMLHFGWTWVGLIISDDLTGEQFFRHLKEEMAWNGLCLAFIEQVSEKFKQQDEDIKFLSRILVSSSNVIFIYGNTDSLKIFSELLMIFAFYGKMFIISASWDYSAYSTDEMMSNFHGTLIFSQYKREIPGFTDFLKSVHPRANPEDIFLKSYWELALNCLLSERKNLNMTYRQCDESLTFADVPPIFFDKTTMELSSNIYNGVYLLAHTLHQMLQTEAKDLSELLAYPLLSWKLLHFLKCVNAVTGFKPELCGDGPSMTAETYDILNFRSFPGKIWSEVKVGEVIPHEKVLSINEEDIDWPEDFPQIPSSTCSVACGPGFRKQLREGQPICCFDCTLCPDGKISNITDAEECMKCPEDHYPSKEKDRCLPKTVTYLAYEETLGKFLASSAFCFSILTTFVLGVFVMHRDTPIVKANNRSLSYILLISLTLCFLSSLLFLGRPTPVTCILRQTTFAIVFTVAIASILAKTITVVLAFRATKPGSQLRRWLRPAVSHSLIFLCTLIQMCICGIWLGTYPPFLEKDTHSEASFIVIQCNEGSLVTFYCVLGYMGFLALVSFTLAFLARNLPDTFNEAKYLTFSMLVFCSVWIAFLPTYQSTKGKAMVAMEIFSILVSSAGILICIFAPKCYVILLRPDRNTLEILRNKASP
>NP_001095923 vomeronasal 2 receptor 618 [Monodelphis domestica].
MLKHYQHFLTVQFAVDEINKDPYLLPNVTLGYQFLNNFHQSQMAVENSLMWLSGKGPTIPNYSCDRQHKSMVVIGGMSSTLSMAMATLLGLYKVPQLTYGLFDLLLSDEVQYPFVYQLGSRESTLHLAAVQLMLHFGWTWVGLVISDDLTGEQFFRLLKEEMASNGLCLAFTEGVPKNFKHEDDDIKLLSRILGSSSNVIFIYGNTDSLNLFSELLAFFVLYGKMLVISSSWDYSADSINEMMINFHGTLIFSQSKREIPGFTDFLRSVHPCANPEDIFLKSFWEVVFSCILSERRTLDMLFSQCDESLSFAEVPPIFFDKSIMEKSSNIYNGIHLLAHALHQILQTEAKDLSELVANPLLSWKLLHFLKCVNPVSGIKDELCGDGPSTTAETYDILNFRSLPGKIWSEVKVGEVNPQEKVLSINEENIDWPEDFPQIPTSTCSEACGPGFRKQLREGQPICCFDCTLCPDGKISNKTDTVQCMQCPEDQYPSKEKDRCLPKTMTYLTYEETLGMFLAFAALCFSILTTFVLGVFVMYRDTPIVKANNRSLSYILLTSLILCFLSSLLFLGRPTPAICILRQTTFAIVFTVSIGSILAKTITVVLAFRATKPGSQLRRWLRPAVSHSLIFICTLIQMCLCGIWLGTDPPFLEMDTHSEASFIVIQCNEGSLVTFYCVLGYMGFLALVSFTLAFLARNLPDTFNEAKYLTFSMLVFCSVWISFLPTYQSTKGKAMVAMEIFSIVVSSAGILICIFAPKCYVILLRADRNTLEILKNKSNH
>NP_001093024 vomeronasal 2 receptor 565 [Monodelphis domestica].
MFAVEEINRNSKLLPNITLGFHIFNAYHNDDRTLESSLVWLSGQGPTIPNYSCEKQSKSIVVIGGATSELTVSMGTILELYRIPQVTYGLFDPLLNDPLQFPSVYQMAPRDTSLPLAMVRLMVHFKWTWVGLVASDDSRSENFLRDLQEEMVRNDVCVAFIHQIFTGWTEDECFHSYFLEKLSDSTASVIVIYGNTDTLLTLRFSEVPHILLYRMWITSSHWDIAKKPGHIYFDNFHGALIFADQTSKIPGFKHFLKTVNPAKDPENIFLQNFWNSAFGCTSEIGKGDGAVCSPNASLDTLRLSYLDMTMSAQSYTVYSAVYAVAWALHEMFLVRSEMESNSNGNNSGAYPWKLHSFLKNIQFNNSAENHVVLAKKMNSVANYDILNYVTFRNDTEVLVKVGEFISEAPAGQEFIIQQKTIVWPRTWGEPLPSRCSKVCSPGFHIKALEGNPVCCFDCAPCPQGQISNQTGKDQCMKCPEDQYPNRERNHCLPKGVNFLAYKETLGIALASIAASFSLLTALVLWVFVKHKDTPIVKANNRDLSYILLFSLSLCFLCSLFFIGRPNAINCLLRQTTFGVMFTVAVSSILAKTITVVLAFRATRPSSKSRRWVGSRAPISLVFFCTFIQVVLCAIWLLLSPPFPDVDTHSDPEHIILECNEGSLIAFYSVLGYIALLALGSFTVAFLARNLPDTFNETKFITFSMLVFCSVWISFLPTYQSTKGKMMVAVEVFSILSSSAGLLGCIFIPKCYIILLQPQKNTKKFLKNNTIS
>NP_001093019 vomeronasal 2 receptor 571 [Monodelphis domestica].
MLAVEEINRNTKLLPNITLGFHIFNAYHKDETTLESSLVWLSGQGPTIPNYSCERQGKSIVVIGGATSELTISMGSLLELYRIPQVTYGLFDPFLSDPVQFPSVYQLAPRDTSLPLAMVRLMLHFKWTWVGLVASDDPRSEEFLRDLQEQMVRNDVCVAFIHKVFTGLTENNRYLFYFLNQLFFSTVKVIVIYGNTDSLLTLRFREVPSALVYRMWITSSHWDIAKKPGYVHFDNFHGALILTDQTSKIPGFKHFLKSINPVKDPENIFLQSFWNSAFGCTSKVGRVDGAVCSPNASLDTLRLSYLDITMSDQSYTVYNAVYAVAWALHEMFLVRSEMESNSNGNNSGAYPWKLHSFLKNVQFNNSAGNHLVLDKKKNSVANYDILNYVTFRNDSEVLVKVGEFISEAPVGQEFIIQQKAIVWPRKWGEPLPSRCSKVCSPGFHIKAQEGKPVCCFDCAPCPQGQISNQTGKDQCMKCPEDHYPNRERIHCLPKRVTFLAYEETLGMALASIAASFSLLTALVLWVFVNQKDTPIVKANNRDLSYILLLSLSLCFLCSLFFIGRPTAISCLLRQTAFGVMFTVAISSILAKTITVVLAFRATRPGSSSRRWVGSRGPISLVVFCTFIQVMLCAIWLLLSPPFPDADTHSDPEHIILECNEGSLIAFYSVLGYIALLALGSFTVAFLARNLPDTFNEAKFITFSMLVFCSVWVSFLPTYQSTKGKMMVAVEVFSILSSSAGLLGCIFIPKCYIILLQPQKNTKKFLKKNPIS
>NP_001093021 vomeronasal 2 receptor 568 [Monodelphis domestica].
MFAVEEINMNSKLLPNITLGFHIFNAYHKDETTLESSLVWLSGQGPTIPNYSCERQGKSIVVIGGATSELTISMGSLLELYRIPQVTYGLFDPFLSDPVQFPSVYQLAPRDTSLPLAMVRLMLHFKWTWVGLVASDDPRSEEFLRDLQEQMVRNDVCVAFIHKVFTGLTENNRYLFYFLNQLFFSTVKVIVIYGNTDSLLTLRFREVPSALVYRMWITSSHWDIAKKPGYVHFDNFHGALILTDQTSKIPGFKHFLKSINPVKDPENIFLQSFWNSAFGCTSTIGKGDGAVCSPNASLDTLRLSYLDITMSDQSYTVYNAVYAVAWALHEMFLVRSEMESNRNGNNSGAYPWKLHSFLKNVQFNNSAGNRLVLDKKKMSVANYDILNYVTFGNDTEVLVKVGEFISEAPAGQEFIIQQKAIVWPRTWGEPLPSRCSKVCSPGFHIKAQEGKPVCCFDCAPCPQGQISNQTGKDQCMKCPEDQYPNRERIHCLPKRVTFLAYEETLGMALASIAVSFYLLTALVLWVFVNQKDTPIVKANNRDLSYILLFSLSLCFLCSLFFIGHPSAINCLLRQTTFGVMFTVAVSSILAKTITVVLAFRATRPGSRSRRWVGSRGPISLVVFCTFIQVMLCAIWLLLSPPFPDADTHSDPEHIILECNEGSLIAFYSVLGYIALLALGSFTVAFLARNLPDTFNEAKFITFSMLVFCSVWISFLPTYQSTKGKMMVAVEVFSILSSSAGLLGCIFIPKCYVILLQPHKNTNKFLKKNPIS
>NP_001093058 vomeronasal 2 receptor 599 [Monodelphis domestica].
MFAVEEINRNTKLLPNITLGFHIFNAYHNDDRTLESSLVWLSGQGPTIPNYSCERQSKSIVVIGGATSELTVSMGSLLELYRIPQVTYGLFDPLLSDPLQFPSVYQMAPRDTSLPLAMVRLMLHFKWTWVGLVASDDSRSEKFLRDLQEEMVRNDVCVAFIYKVLTGLTEDKRYHSYFLEKLSDSTASVIVIYGNTDALLTLRFSEVPHTLLYRMWITSSHWDIAKKPGYIYFDNFHGALIFSDQTSKIPGFKHFLKTVNPAKDPEDIFLQNFWNSAFGCTSEIGKGDGAVCSPNASLDTLRLSYLDMTMSDQSYTVYNAVYAVAWALHEMFLVRSEMESNANGTISGTYPWKIHSFLKNIQFNNSAGNQVVLAEKNSVANYDILNYVTFGNDTEVLVKVGEFISEAPLGQEFIIQQKAIVWPRTWGEPLPSRCSKVCSPGFHIKALEGKPVCCFDCTACPQGQISNQTGKDQCMKCPEDHYPNTERICCLPKRVTFLAYEENLGMALASIAASFSLLTALVLWVFVKHKDTPIVKANNQDLSYILLFSLSLCFLCSLFFIGRPTAISCLLRQTTFGVMFTVAISSILAKTITVVLAFRATRPGSRSRRWVGSRAPISLVVFCTFIQVMLCAIWLLLSPPFPDADTHSDPEHIILECNEGSLIAFYSVLGYIALLALGSFTVAFLARNLPDTFNEAKFITFSMLVFCSVWISFLPTYQSTKGKMMVAVEVFSILSSSAGLLGCIFIPKCYIILLQPQKNTKKFLKNNPNS
>NP_001093059 vomeronasal 2 receptor 600 [Monodelphis domestica].
MFAVEEINRNSKLLPNITLGFHIFNAYHNDDRTLESSLVWLSGQGPTIPNYSCEKQSKSIVVIGGATSELTVSMGTLLELYKIPQVTYGLFDPLLSDPVQFPSVYQMAPRDTSLPLAMVRLMLHFKWTWVGLVASDDSRSEKFLRDLQEEMVRNDVCVAFIYKVFTGLTEDERYHSYFLEKLSDSTASVIVIYGNTDTLLTLRFSEIPHTILYRMWVTSSHWDIAKKPGYIYFDNFHGALIFTDQTSKIPGFKHFLKTVNPAKDPEDIFLQDFWNSAFGCTSEIGKGDGAVCSPNASLDTLRLSYLDMTMSDQSYTVYNAVYAVAWALHEMFLVRSEMQSNRNGNNSGIYPWKIHSFLKNIQFNNSAGNQVVLAEKNSVANYDILNYVTFGNDTEVLVKVGEFISEAPLGQEFIIQQKAIVWPRTWGEPLPSRCDKVCSPGFHIKVQEGKPVCCFDCAPCPQGQISNQTGKDQCMKCPEDQYPNTERIHCLPKRVTFLAYEETLGMALASIAASFSLLTALVLWVFVKHKDTPIVKANNRDLSYILLLSLSLCFLCSLFFIGRPTAINCLLRQTTFGVMFTVAVSSILAKTITVVLAFRATRPGSRSRRWVGSRAPISLVVFCTFIQVMLCAIWLLLSPPFPDADTHSDPEHIILECNEGSLIAFYSVLGYIALLALGSFTVAFLARNLPDTFNEAKFITFSMLVFCSVWISFLPTYQSTKGKMMVAVEVFSILSSSAGLLGCIFIPKCYVILVQPQKNTKKFLKNNPSS
>NP_001093060 vomeronasal 2 receptor 603 [Monodelphis domestica].
MFAVEEINRNTKLLPNITLGFHIFNAYHNDERTLESSLVWLSGQGPTIPNYSCERQGKSIVVIGGATSELTVSMGTLLELYRIPQVTYGLFDPLLSDPVQFPSVYQMAPRDTSLPLAMVRLMVHFKWTWVGLVASDDSRSEKFLRDLQEEMVRNDVCVAFIHKIFTGLTEDERHHSDFLKKLSDSTASVIVIYGNTDVLLTLRFSEDPHTLIYRMWVTSSHWDIAKKPGYIYFDNFHGALIFSEQTTKIPGFKHFLKTIHPAKDSENIFLQNFWNSAFGCTSEIGKGDGAVCSPNASLDTLRLSYLDMTMSVQSYTVYSAVYAVAWALHEMFLVRSEMESNSNGTISGTYPWKLHSFLKNIQFNNSAGNHVILAEKKSVANYDILNYVTFGNDTEVLVKVGEFISEMPLGQDFIIQQKAIVWPRTWGEPLPSRCDKVCSPGFHIKAQEGKPVCCFDCAPCPQGQISNQTGKDQCMKCPEDHYPNTERIHCLPKRVTFLAYEETLGMALASIAASFSLLTALVLWVFVKHRDTPIVKANNRDLSYILLFSLSLCFLCSLFFIGRPTAINCLLRQTTFGVMFTVAISSILAKTITVVLAFRATRPGSRSRRWVGSRAPISLVVFCIFIQVMLCAIWLLLSPPFPDADTHSDPEHIILECNEGSLIAFYSVLSYIAVLALGSFTVAFLARNLPDTFNEAKFITFSMLVFCSVWISFLPTYQSTKGKMMVAVEVFSILSSSAGLLGCIFIPKCYVILLQPQKNTKKFLKNNPNS
>NP_001093061 vomeronasal 2 receptor 604 [Monodelphis domestica].
MFAVEEINRNTKLLPNITLGFHIFNAYHNDDRTLESSLVWLSGQGPTIPNYSCERQGKSIVVIGGATSELTVSMGTLLELYRIPQVTYGLFDPLLSDPLQFPSVSQLAPRDTSLPLAMVQLMMHFKWTWVGLVASDDSKSEKFLRDLQEEMVRNDVCVAFIYKVFTGLTEDKRYHSYFLKKLSDSTARVIVIYGNTDTLLTLRFSEDPHTLIYRMWVTSSHWDIAKKPGYVYFDNFHGALIFSEQTNNIPGFKHFLKTIHPAKYPEDIFLQNFWNSAFGCTSKIGKGDGAVCSPNASLDTLRLSYLDMTMSVQSYTVYNAVYAVAWALHEMFLVRSEMESNSNGSNSGILEGKISPQLHSFLKNIQFNNSAGNHVGLAEKNSVANYDILNYVTFGNDTEVLVKVGEFISEAPLGQQFIIQQKAIVWPRTWGEPLPSRCHKVCSPGFHIKALEGKPVCCFDCAPCPQGQISNQTGKDQCMKCPEDQYPNTERIHCLPKRVTFLAYEENLGMALASIAASFSLLTALVLWVFVKHRDTPIVKANNRDLSYILLFSLSLCFLCSLFFIGPPTAINCLLRQTTFGVMFTVAVSSILAKTITVVLAFRATRPGSRSRRWVSSRTPISLVVFCTFIQVMLCAIWLLLSPPFPDADIHSDPEHIILECNEGSLIAFYSVLGYIAFLAVGSFTVAFLARNLPDTFNEAKFITFSMLVFCSVWISFLPTYQSTKGKMMVAVEVFSILSSSAGLLGCIFIPKCYVILLEPQKNTKKFLKNNPNS
>NP_001093062 vomeronasal 2 receptor 607 [Monodelphis domestica].
MFAVEEINRNTKLLPNITLGFHIFNAYHNDDRTLESSLLWLSGQGPTIPNYSCERQGKSIVVIGGATSELTVSMGTLLELYRIPQVTYGLFDPLLSDPVQFPSVYQMAPRDTSLPLAMVRLMVHFKWTWVGLVASDESRSEKFLRDLQEEMVRNDVCVAFIHKMFTAWTEDERFHSYFLKKLSDSTARVIVIYGNTDALLTLRFSEIPHTLVYRMWITSSHWDIAKKPGYVYFDNFHGALIFSEQTNNIPGFKHFLKTVNPAKDPENIFLQNFWNSAFGCTSKVGRVDGAVCSPNASLDTLRLSYLDMTMSDQSYTVYNAVYAVAWALHEMFLVRSEMESNSNGNILGTYRWKLHSFLKNIQFNNSAGNHVVLAEKKSVANYDILNYVTFGNDTEVLVKVGEFISETPLGQEFIIQQKTIVWPRTWGEPLPSRCHKVCRPGFHIKVQEGKPVCCFDCAPCPQGQISNQTGKDQCMKCPEDQYPNRERIHCLPKRVAFLAYEENLGTALASIAASFSLLTALVLWVFVKHKDTPIVKANNRDLSYILLFSLSLCFLCSLFFIGRPSATNCLLRQTTFGVMFTVAVSSILAKTITVVLAFRATRPSSKRRRWVGSRAPISLVVFCTFTQVMICSMWLFLSPPFPDVDTHSDTEHIILECNEGSLIAFYSVLGYIALLALGSFTVAFLARNLPDTFNEARFITFSMLVFCSVWISFLPTYQSTKGKMMVAVEVFSILSSSAGLLGCIFIPKCYVILLQPQKNTKKFLKNNPNS
>NP_001095909 vomeronasal 2 receptor 585 [Monodelphis domestica].
MMFAVEEINRNTKLLPNITLGFHIFNAYHNDERTLESALVWLSGQGPTIPNYSCEKQSKSIVVIGGATSELTVSMGTLLELYRIPQVTYGLFDPLLNDPVQFPSVYQMASKDTSLPLAMVRLMLHFKWTWVGLVASDDSRSEKFLRDLQEEMVRNDVCVAFIHKIFTGLTEDECHHSDFLKKLWYSIARVIVIYGNTDTLLTLRFIEVPHTLLYRMWITSSHWDIAKKPGYIYFDNFHGALIFADQTSKIPGFKHFLKTINPAKDPENIFLQNFWNSAFGCTSTIGKGDGAVCSPNASLDTLRLTYLDMTMSDQSYTVYSAVYAVAWALHEMFLVRSEMQSNSNGNNLGIYPWKLHSFLKNIQFNNSAGNLVVLAEKKNSVANYDILNYVTFGNDTEVLVKVGEFVSEAPLGQEFIIQEKAIVWPRTWGEPLPSRCDKVCSPGFHIKVQEGKPVCCFDCAPCPQGQISNQTGKDQCMKCPEDQYPNRERIHCLPKRVAFLAYEETLGMALASIAASFSLLTALVLWVFVKHRDTPIVKANNRDLSYILLLSLSLCFLCSLFFIGRPTTTNCLLRQTTFGVMFTVAVSSILAKTITVVLAFRATRPGSRSRRWVGSRAPIYLVVFCTIIQVSLCIMWLFLSPPFPDADTHSDPEHIILECNEGSLIAFYSVLGYIAFLALGSFTVAFLARNLPDTFNEAKFITFSMLVFCSVWISFLPTYQSTKGKVMVAVEVFSILSSSAGLLGCIFIPKCYVILVQPQKNTKKFLKNNPNS
>NP_001095917 vomeronasal 2 receptor 584 [Monodelphis domestica].
MFAVEEINRNTKLLPNITLGFHIFNAYHNDDRTLESSLVWLSGKGPTIPNYSCESQGKSIVVIGGATSELTVSMGTLLELYRFPQVTYGLFDPLLSDPIQFPSVYQMAPRDTSLPLAMVQLMLHFKWTWVGLVASDDSRSEKFLRDLQEEMVRNDVCVAFIHKIFIVWTEDKHFHSRFLKKLFSSTARVIVIYGNTDTLLTLRFNEVPQTLLYRMWITSSHWDIAKKPGYIYFDNFHGALIFSDQTSKIPGFKHFLKTIHPAKDPEDIFLQNFWNSAFGCTSEIGKGDGAVCSPNASLDTLRLSYLDMTMSAQSYTVYSAVYAVAWALHEMFLVRSEMESNRNGNNSVTYPWKLHSFLKNIQFNNSAGNLVVLAEKNSVASYDILNYVTFGNDTEVLVKVGEFISEAPLGQQFIIQQKEMVWPRTWGEPLPSRCSKVCSPGFHIKAKEGKPVCCFDCAPCPQGQISNQTGKSCPEDQYPNRERIQCLPKRVTFLAYEENLGMALASIAASFSLLTVLVLWVFVKHRDTPIVKANNRDLSYILLLSLSLCFLCSLFFIGRPTAISCLLRQTTFGVMFTVAISSILAKTITVVLAFRATRPGSRSRRWVGSRGPIYLVVFCTFIQVSLCTIWLFLSPPFPDADTHSDPEHIILECNEGSLIAFYSVLGYIALLALGSFTVAFLARNLPDTFNEAKFITFSMLVFCSVWISFLPTYQSTKGKMMVAVEVFSILSSSAGLLGCIFIPKCYVILLQPQKNTKKFLKNNPIS
>NP_001095918 vomeronasal 2 receptor 583 [Monodelphis domestica].
MTLGFHIFNAYHNDERTLESSLVWLSGKGPTIPNYSCERQGKSIMVIGGATSELTVSMGTLLELYRFPQVTYGLFDPLLNDSVQFPSVYQMASRDTSLPLAMVRLMLHFKWTWVGLVASDDSRSEKFLRDLQEEMVRNDVCVAFIHKIFTGLTEDKIFYSRFLKKLSSSTARVIVIYGNTDTLLTLRFREVPSAIVYRMWITSSHWDIAKKPGYAYFDNFHGALIFADQTSKIPGFKHFLKTIHPAKDPENIFLQDFWNSAFGCTSEIGKGDGAVCSPNASLDTLRLSYLDMTMSAQSYTVYSAVYAVAWALHEMFLVRSEMGSNSNGNNSAIYPWKLHSFLKNIQFNNSAGNLVVLAEKNSVANYDILNYVTFANDTEVLVKVGEFISEAPLGQEFIIQQKTIVWPRTWGEPLPSICNKICGPGFHIIAQEGKPVCCFDCAPCPQVQISNQTGKDQCMKCPEDQYPNRERIHCLPKRVTFLAYEETLGMALASIAASFSLLTALVLWVFVKNKDTPIVKANNRDLSYILLFSLSLCFLCSLFFIGRPTTINCLLRQTTFGVMFTVAVSSILAKTITVVLAFRATRPGSRSRKWVGSRGPISLVVFCTFIQVTLCTMWLFLSPPFPDADTHSDPEHIILECNEGSLIAFYSVLGYITFLALGSFTVAFLARNLPDTFNEAKFITFSMLVFCSVWISFLPTYQSTKGKMMVAVEVFSILSSSAGLLGCIFIPKCYVILLQPQKNTKKFFKK
>NP_001095936 vomeronasal 2 receptor 606 [Monodelphis domestica].
MFAVEEINRNTKLLPNITLGFHIFNAYHNDDRTLESSLVWLSGQGPTIPNYSCESQGKSIVVIGGATSELTVSMGTLLELYRIPQVTYGLFDPLLSDPVQFPSVYQMAPRDTSLPLAMVQLMLHFKWTWVGLVASDDSRSGKFLRDLQDEMVRNDVCVAFIYEIFTGLTEDELLHSYFLEKLSDSTASVIVIYGNTDALLTLRFNEVPHTLLYRMWITSSHWDIAKKPGYIYFDNFHGALIFSEQTSKIPGFKHFLKTINPAKDPENIFLQNFWNSAFGCTSEIGKGDGAVCSPNASLDTLRLSYLDMTMSHQSYTVYNAVYAVAWALHEMFLVRSEMESNSNGNILGTYRWKLHSFLKNIQFNNSAGNQVVLAEKNSVANYDILNYVTFGNDTEVLVKVGEFISEAPLGQDFIIQQKAIVWPRTWGEPLPSRCNEVCHPGFHIKAQEGKPVCCFDCAPCPQGQISNQTGKGQCMKCPEDQYPNRERMHCLPKRVTFLAYEETLGMALASIAAFFSLLTALILWVFVKHKDTPIVKANNRDLSYILLFSLSLCFLCSLFFIGRPTAISCLFRQTAFGVMFTVAISSILAKTITVVLAFRATRPGSKSRRWVGSRGPISLVVFCTTIQVILCTMWLLLSPPFPDADTHSDPEHIILECNEGSLIAFYSVLSYIAFLALGSFTVAFLARNLPDTFNEAKFITFSMLVFCSVWISFLPTYQSTKGKMMVAVEVFSILSSSAGLLGCIFIPKCYIILLQPQKNIRKFLKNNPNA
>NP_001074918 vomeronasal 2, receptor 54 [Mus musculus].
MWGYRVTQSFVFAIEEINRSAHLLPNLTLGFSIRNSGDSVHGALYETMGFLTGQKEPIPNYTCQHGSPQAALVGDTRSSLSVSMARLLGLYKFPQVSYSSSLPSLSDKIQFPSFLRTLTSDITSSHAVTQLIIHFQWSWVIILAQDDDFGQQASSLATQQLSPAGVCIEYHLHVPSYQSLGKIEETVQKMQKCTAKVVLVFLSNLNFQLILRGLLGVPVSGQVWVSKGTLHMALALTIPGISQVLQGTFGLLYHSSRAIGFPEFLAHLRPSQTPEDMFIKKFWEFTFDCTWPYQNSTVTEGVQFCTGNESLKNKPHPFPEVSKIDAAYTAVYSIAHALHNMLACEHQERKGTNSHNFHSWQLLHALKKVHFKTLDGIKIMFDANGDLVTKFDIFQGQKTPAGVFHLVHVGMIDPQVSSGNKMMVQLKEDLQVSSLNAEETVPTSICSESCLPGFSQVPRLGAPHCCFDCSPCPEGQFTDQRDMKRCLLCPKEQYSSHTRDHCLPRTEIFLAFEEPLGFVLALVALLLAGLAVLVLGVFLKHRDTPVVRANNRTLSYFLLISLSLCALCALLFLGRPTVTTCLLRQTTFAVVFTVAVSSVLAKTLTVVLAFRVTRPRSRIQICLSPGTSTFVVLIASLIQVVLCGVWLATSPPFPDKDMISEPQHIVIQCQEGSGATFFCVLGYLGFLAGGTFSVAFLARGLPDIFNETKFLTFSMLLFCSVWTAFLPLYHSARGKSTVAVEIFSILASTAGLLGGIFIPKCYIILLKPEKNTPAWLKQGYCAQQEKQGEMLQRRYKFSGESPEPNI
>NP_001098114 vomeronasal 2, receptor 53 [Mus musculus].
MWSYRVAQSFVFAIEEINRSAHLLPNLTLGFSIRNSGDSVHGALYETMGFLTGQEEPIPNYTCQHGSPQAALVGDTRSSLSVSMARLLGLYKFPQVSYSSSLPSLSDKIQFPSFIRTLTSDLTCSHAVTQLVIHFQWSWVIILAHDDDFGQQASSLATQMLTPAGVCIEYHLHVPSHQSFGKIEETVQKMQKCTARVVLVFLSNSNFQLILHGLLAVPVSGQVWVSMDTLHMALALTIPGISQVLQGTFGLLYHSSRAIGFPEFLAHLRPSQTPEDMFIKKFWEFTFDCTWPYQNSTVTEGVQFCTGNESLKNKPHPFPEVSRIDAAYTAVYSIAHALHNMLACEHQERKGTNSHNFHSWQLLHNLRNVYFKTSDGNKIMFDANGDLVTQFDIFQGKKTPAGVFHLVHVGLIDPQASSGNKMMVQLKQDLQVSSLNAEITVPTSICSESCLPGFSQVPRLGAPHCCFDCSPCPEGQFTDQRDMKRCLLCPKEQYSSHTRDHCLPRTEIFLAFEEPLGFILALVALLLAGLAVLVLGVFLKHRDTPVVRANNRTLSYFLLISLSLCALCALLFLGRPTVTTCLLRQTIFAVVFTVAVSSVLAKTLTVVLAFRVTRPRSRIQVCLSSGASTSVVLIASLIQVVLCGIWLITSPPFPDRDMISEPRHTVIQCHEGSGANFFCVLGFLGFLAGGTFSVAFLARGLPDVFNETKFLTFSMLLFCSVWTAFLPLYHSARGKSTVAVEIFSILASTAGLLGGIFIPKCYIILLKPEKNTPAWLRQGHQVQHNRQCEMLQRRCVSSGESLGSSL
>NP_001098115 vomeronasal 2, receptor 55 [Mus musculus].
MWGYRVAQSFVFAIEEINRSAHLLPNLTLGFSIRNSGDSVHGALYETMGFLTGQEEPIPNYTCQHGSPQAALVGDTRSSLSVSMARLLGLYKFSQVSYSSSLPSLSDKIQFPSFLRTLTSDITSSHAVTQLIIHFQWSWVIILAQDDDFGQQASSLATQQLSPAGVCIEYHLHVPSHQSLGKIEETVQKMQKCTSKVVLVFLSNSNFQLILHGLLGVPVSGQVWVSKGTLHMALALTIPGISQVLQGTFGLLYHSSRAIGFPEFLAHLRPSQTPEDMFIKKFWEFTFDCTWPYQNSTVTEGVQFCTGNESLKNKPHPFPEVSKIDAAYTAVYSIAHALHNMLACEHQERKGTNSHNFHSWQLLHALKKVHFKTLDGIKIMFDANGDLVTKFDIFQGQKTPAGVFHLVHVGMIDPQVSSGNKMMVQLKEDLQVSSLNAEKTVVLESSPSKDNNRKKPIQGRKPCPRKSKKCYRNGVYVSPTDMKRCLLCPKEQYSSHTRDHCLPRTEIFLAFEEPLGFILALVALLLAGLAVLVLGVFLKHRDTPVVRANNRTLSYFLLISLSLCALCALLFLGRPTVTTCLLRQTTFAVVFTVAVSSVLAKTLTVVLAFKVTRPRSRIQICLSPGTSTLVVLIASLIQVVLCGVWLATFPPFPDKDMLSEPQHIVIQCHDGSGATFFCVLGYLGFLAGGTFSVAFLARDLPDVFNETKFLTFSMLLFCSVWTAFLPLYYSARGKSTVAVEIFSILASTAGLLGGIFIPKCYIILLKPEKNTPSWLKQGHHI
>NP_001098118 vomeronasal receptor Vmn2r56 [Mus musculus].
MWGYRVAQSFVFAIEEINRSTHLLPNLTLGFSIRNSGDSAHGALYETMGFLTGQEEPIPNYTCQHGSPQAALVGDTRSSLSVSMARLLGLYKFPQVSYSSSLPSLSDKIQFPSFIRTLTSDLTSSHAVTQLIIHFQWSWVIILAHDDDFGQQASSLASQVLTPAGVCIEFYLYVPSHQSLGKIEETVRKMQKCTARVVLVFLSNYNFQLILYGLLAVPVSGQVWVSKDTLHMALALTIPGISQVLQGTFGLLYHSSRAIGFPEFLAHLRPSQTPEDMFIKKFWEFTFDCMWPYQNITVTEGVQFCTGNESLKNKPHPFPEVSKIDAAYTAVYSIAHALHDMISYEHQDGKGTNSQDFQPWQLLHVLRKVHFKTPDGSEIMFDANGDLVTKFDIFQGQKTPDGVFHLVCVGLIDPQASSGNKMMVQKKMLKYQMKHAQVPTSVCSESCLPGFSQVPRLGAPHCCFDCSPCPEGQFADQRDMKRCLLCPKEQYSSHTRDHCLPRTEIFLAFEEPLGFILALVALLLAGLAVLVLGVFLKHRDTPVVRANNRTLSYFLLISLSLCALCALLFLGRPTVTTCLLRQTTFAVVFTVAVSSVLAKTLTVVLAFKVTRPRSRIQICLSPGTSTLVVLIASLIQVVLCGVWLATFPPFPDKDMLSEPQHIVIQCHDGSGATFFCVLGYLGFLAGGTFSVAFLARDLPDVFNETKFLTFSMLLFCSVWTAFLPLYYSARGKSTVAVEIFSILASTAGLLGGIFIPKCCIILLKPEKNTSSWLRQGHHV
>XP_002721975 PREDICTED: vomeronasal 2, receptor 54-like [Oryctolagus cuniculus].
MVTCSSGDIALVHMLLGEESGGEGGGQEVLCFLNSPGASFQSSNLVTQGTAAPGLPKSLSAQWGYRVAQGFVFAIEEINRDTHLLPNLTLGFSIRNSGDSVHGALHETLGFLTGQEEPIPNYACGFSPPQAALIGDTRSALSVSMARLLGLYKFPQVSYSSTLPSLSDKAQFPSFLRTRASDLTSSHAVSQLVLHFRWSWVGILAQDDDFGQQASSLVARELGQAGVCLEFHLHVPSQQSLEKTEALVQKMASCTATVVLVFLSNSNFQLLLLGLQGVGVSGQVWVSKDVLHLGLALTVPGVSRVLQGSFGLMLQVSQALGFPEFLARLHPSRTPEDAFIERFWEVTFGCKWPPRNSTASGSTRLCSGNESLRGHEHPFQEVSKVDVAYSAVYSIAHALQALGDCVHEDGACADPLHFQPWQLLHPLRKVHFKTPDGKEIMFDSNGDLLTKFDILYGQKTANGLFRFVHIGVIDPGATSEKRMTVHLMKEDLQVPSSVCSRSCAPGFSQIPRQGAPQCCFDCSPCPEGQFADQRDMKRCLLCPKEQYSSPTRDRCLPRTETFLAFDEPLGLTLASVVLLLAGLAVLVLGVFLKHSDTPVVRANNRALSYTLLTSLALCALCPLLFLGRPTTATCLLRQTTFAVVFTVAVSSVLAKTLTVVLAFRAIRPGVRVQVCLGPNASSSVVLTASLVQVVLCGVWLGTSPPFPHRDVASEPSQVVIYCQEGSGVGFYCMLGYLAVLAGATFCMAFLARGLPDAFNETKFLTFSMLLFCSIWTAFLPLYHSSRGKSTVAVEIFSILASTAGLLGGIFLPKCYIILLKPERNTLACIRHGRQAQQGRGRARSCRVAVSLGPH
>NP_001098661 vomeronasal 2, receptor 52 precursor [Mus musculus].
MFILVRVFFLLNVELLMANYIDSTCFWRLNLNEVNGKDLDQTCSFILGAVQMPMEKYNFKETLNVSKTNKNHKYALALAFSMDEINRNPDLLPNMSLIIKYNLGHCDGKTMTNTADFLDRKKYKRIPNYFCNEETKCSFLLTGPDMTTSLYFQMFLDIFLSPHFLQLTYGPYSSIINDIEQYPYVYQMAPKDTSLALAMVYFILYFHWNWVGLIISDDDEGYQFLSQLKKESKGKEICFAFVKMIGISHIFTYASTEMDYNQIMMSSTNVIIIYGETSNFIELNFRIWESTVIQRIWVTTVQLNFPTSKKDLTHGPFYGTFTFLPHHGEISGYKNFLQTLFHLKSTDAFLVMPEWKYFNCEDSACNCKILMNYSANSSLDWLMGQKFEITFSDDSQNIYNAVYAMAHALHETNLQQVDNQAIDNGKVASSHCLKVNSFLRKTHFTNPLGDKVIMKQRVILQEDYDIFHFWNLSKHLGIKVKLGKFSPYFPHGEHFQLHLDMFELATGSRKMPSSVCSADCGPGFRRSWKERVEACCFTCSLCPENEISNDTNMDHCVNCPEYQYANTEQNKCMQKAVIFLRYEDPLGMALALMAFCFSAFTALVLWAFVKHHDTPIVKANNRILSYLLLMSLMFCFLCTFFFIGHPNRVTCVLQQITFGIVFTVAVSTVLAKTVTVILAFKFTGPGRRLRNILVSGTPNYIIPICCLFQCVLCAIWLAVSPPFVDIDEHSEHGNIILVCNKGSVTAFYCVLGYLACLALGSFTVAFLARNLPDTFNEAKFLTFSMLVFCSVWVTFLPVYHSTKGKVMVAVEIFSILASSAGILGCIFAPKIYIIFLRPERNSIKKIREKSHF
>NP_001095889 vomeronasal 2 receptor 557 [Monodelphis domestica].
MVTGEELFKSPPNKVCKPYQWLHKNYQQALSVVFAIDEINSDPHLLPNISLGFHLYNTYHSDEKTLESSLQWLTGQGPLIPNYSYGVKDKSVAVIGGATSALSVQMGTLLNLYKFPQISYGPFDSILSDKVQFPFHYQMAPKDSSLYQGVVRLIVYFEWNWVGLVVSDDMRGEEFLGEIRAEMAKSGICVSFTEKIPVSERTHMESHETFMPRISMSATKVIVIHGDTDSLMIMRYSGIPLVVTWKIWIATSHWDITMRPHYLDGHTFHGALTFSHLMREIPGFKSFLKAVTPSNYPDDILLRGFWLSAFKCSDQPEDPEQEICSPNSSLETLPLYSFDTTMSAFSYTIYNAIYAVAWVIHEIFLRKSEKISLGVDEYLEPHSWQLHYSLKDIQFNNSAGDQVFVDETKISVAQYAIMNYAFFPKEIDELVKVGQFVPKAPFGQDFTICEDAIVWGWMDNKVPRGVCSDSCGPGFRKTLLEGQPTCCFDCSPCPEGEISSQIDAEHCMKCPEIEYPNKQRDRCLSKVVTFLNMKEPLGMILTLMALSLSLLTVLVLVVFVMFQDTPIVKANNRTLSYTLLISLIFCFLCSLLFIGHPTTATCLLQQTLFAVVFTVAISSILAKTIIVVVAFRGISPESRIRMFIHPRMSIYVVLICSGIQVIFCGIWLGTYPPFPEADAHSEYGHIIIRCNEGSAFAFYCVLGYMGFLALATFTVAFLARNLPDTFNEAKFITFSMLVFCSVWATFLPTYQSTKGKAMVTVEIFSILTSSAGLLGCIFIPKCYVILLKLEKNAQEQMKNKRDSRGKLFSGGQLYTSSSGNNRLED
>NP_001093048 vomeronasal 2 receptor 598 [Monodelphis domestica].
MARWLGLYKFPQVSYASSVVSLSDKTQFPSFLRIIPNDQSWSHGVALVLQYFSWTWVAIVAQDDDFGNQASFLLSEELKKAGICREFLMNIPNSNFHQKSQQIVQAMGTLSAKVIVVILNSFSFSLMLKGLSGRDVTGKIWIRRNIDENDIALSCPNLSQTLAISRQKGKIPGFSEFLDHLQVDGTPENDYIKAFWEKIFNCKWPTRGIPCLGNSTELEGSQFCTGKEHLQGHTIPLLTSDTLSETYGVYTAVYSVAHALQDLSSCEVGEGPFGNGMCADIWDLQPWQLLYYIKKVRFWIHHGKEVVFDVNGDSSTVYDILNGQETPPNSFSLVNIGVVDIRSSLGKELTINESSIIWRGGQSQAPLSVCSESCLPGFSQIPRQGWPHCCFDCIPCPMGYIAKNRDMEHCEKCPEDQYSNSHRNHCVSKTEVFLGYEEPIGMALTCAALAFSLFTVFILGVFVRHQGSPIVRSNNAVLSYILLISLALCFLSSLLFLGHPTTVTCLLRQTTFGTLFTVAISSILSKTLTVVFAFQATRPGSTMRKWLRPGVFYSVVFILSSIQVILCAIWLGSFPPFLDADTHSQPEYIILECNEGSFVAFYCVLGYIAILALGSFTVAFLARNLPDSFNEAKFITFSMLVFCSVWISFLSTYQSTKGKATVAVEVFSILTSSAGLLGCIFIPKCYTILFRANGHTHEWLKRPPSGSQKVHLHILPSATSSSSCSAGRRPIKGKISVMIKNSKRLGSG
>o35266_rat Putative pheromone receptor
MEEINRNPDLLPNMSLVIKHTLSYCDGNTADHIFKEKFYKPLPNYVCNEETMCSFMLIGLNWVLSLTLFKDLDIFSFPRFLQISYGPFHSIFSDNEQFPYLYQMTPKDTSLALAIVSFLLYFNWNWVGLVISDNDEGNQFLSELKKETQNKEICFAFVNMMSIHEHSSYQKTEMYYNQIVMSSTNIIIIYGKTNSIIELSFRMWVSPVIQRIWVTNSELDFPTSMRDFTHGTFYGTLTFLHHHGEISGFTNFFETWDHLRSRDLNLLIPEWKYFSYDASGSNCKILRNYSSNASLEWITEQKFHMAFNDYSHSIYNAVYAMAHALHETNLQEVDNKEIRNGKGASTHCLKVNSFLRKTHFTNSHGERVIMKQRVRVQEDYDIVHIQNFSQHLRIKMKIGKFSPYFTHGGPFHLYEDMIQLATGSRKMPSSVCSADCSPGFRKSWKEGMAPCCFICSLCPENEISNETNMDQCVNCPEYQYANTEKNKCIQKDVIFLSYEDPLGMALALIAFCLSAFTAVVLWVFVKHHDTPIVKANNRILSYILIMSLMFCFLCSFFFIGHPNRGTCILQQITFGIVFTVAVSTVLAKTITVILAFKLRDPGRSLRNFLVSGAPNYIIPICSLLQCILCAIWLAVSPPFVDIDEHSEHGHIMIVCNKGSIMAFYCVLGYLACLALGSFTTAFLAKNLPDTFNEAKFLTFSMLVFCSVWVTFLPVYHSTRGRVMVAVEIFSILASSAGMFGCIFAPKIYIILMKPERNSIQKFREKSYF
>q9qwk0_rat Putative pheromone receptor
MFILMIVFFLLNIPLLMANSVDPRCFWKINLNEVKDIDLDTSCYFILEAVQLPMEKDYFNQTLNVLKTTKYNRYALALAFTMDEINRNPHILPNMSLIIKHTLGHCDGNIPLRLLNQIFYMPFPNYGCNEETMCSFMLMGPNLWPSVDFFIHLNILFPHFLQISFGPFHSIFSDNEQFPYIYQMTPKDTSLALAMVSFILYFNWNWVGLVLSDNDEGNQFLTELKKETHNTEICFAFVNMMAINENSSMKKTDMYYNQIVMSTANVIIIYGERPSIIELCFRTWTSPVIQRIWVTKSELYFPTSKRDLSHGTFYGTLAFQQHHDVISGFKNFVQTWYHLKSMDLYLLKPEWGFFEYETSASYCKILMSNSSNVSLEWLMEQKFDIAFNDNSHSIYNAVYAMAHALHEKNLKQIDNQEISYGKGASTHCLKLHSFLRTIHFTNPFGERVIMKERVRVQEDYDIVHLQNCSQHLRIKVKIGQFSPYFPHGGQFHLYEDMIDLATGSRKMPLSMCSADCRPGYRKFWKEGMAACCFVCSPCPDNEISNETTVVLWVFVKHHDTPIVKANNRILSYILIMSLMFCFLCSFFFIGHPNRGTCILQQITFGIVFTVAVSTVLAKTITVLLAFQVTDTGRKLRNFLVSGTPNYIIPICSLLQCTLCAIWLAVSPPFVDIDEHSEHGHIIIVCNKGSVMAFYCVLGYLAFLALGSFTMAFLAKNLPDTFNEAKFLTFSMLVFCSVWITFLPVYHSTKGRVMVAVEIFSILTSSAGMLGCVFAPKIYIILMKPERILSKRQEKSRF
>NP_001093034 vomeronasal 2 receptor 554 [Monodelphis domestica].
MGTLLDLYKFPQISYGPFDSILSDKVQFPYIYQMAPKDSSLHQGVVRLIVYFEWNWIGLVVSNDMRGEKFLWGMKEEMVKSRVCLSFTEKIPVSERRYKESYENFMPRILASSSKVIVIHGDTDSLMILRYSQIFIIIIEKVWIATSHWDITMRPLHVSGYIFNGALTFSYLTNEIPGLKTFLKTVTPFKYPDDILLRGFWLSAFRCSDQPKNPEQEICSPNASLAILPLCSFDMTMSGLSYTIYNTVYAVAWALHEMFVRKSEKRTIEDEEHLIPSPWQLHSFLKNTQFKNSAGDDVFVEESKSSEAQYAIMNYVIFPNETEALIKVGQFVPKVPLDNDFTIHVDAIEWGWWNSKVPCGVCSDSCGPGFMKTPLEGQPICCFKCSQCPEEEISSQMNAEHCMKCPEDEYPNKQRDRCLPKVVTFLNVQEPLGMTLAFIAISLSFLTALILWVFVKFQDTPIVKANNRTLSYTLLISLIFCFLCSLLFIGHPTPATCLLRQTVFGVVFTVAVSSILAKTIIVVLAFKGIRPGSRIRMFMHPRVSIYVVLICSGIQVIFCALWLVISPPFPEADTHSQYGHIILRCNEGSDFVFYCVLGYMGFLALGSFTVAFLARNLPDTFNEAKFITFSMLVFCSVWASFLPTYQSAKGKAMVVVEIFSILASSAGLLGCIFIPKCYVILLCPDRNTLEQIQNKQDSRGKIFL
>NP_001095922 vomeronasal 2 receptor 555 [Monodelphis domestica].
MGTLLDLYKFPQISYGPFDSILSDKVQFPYIYQMAPKDSSLHQGVVRLIVYFEWNWIGLIVSNDMRGEKFSWEMKEEMVKNGVCLSFTEKIPVSERRHMESYENFMPRILASSSKVIVIHGDTDSLMILRYSQFHFFVIEKVWIATSHWDITMRPLHINGYIFKGALTFSYLTNEIPGLKTFLKAVTPFKYPDNILLRGFWLSAFRCSDQPKNPEQEICSPNASLAILPLCSFDMTISGLSYTIYNTVYAVAWALHEMFVRKSEKRTIEDEEHLIPSPWQLHSFLKNTQFKNSAGDDVFVEESKSSEAQYAIMNYVIFPNETEALIKVGQFVPKVPLDNDFTIHVDAIEWGWWNSKVPCGVCSDSCGPGFRKTPLEGQPICCFECSQCPEGEISSQINAEHCTKCPEDEYPNKQRDRCLPKVVTFLNVQEPLGMTLALMAVSFSFLTALILWVFVKFQDTPIVKANNRTLSYTLLISLIFCFLCSLLFIGHPTVATCLLRQTVFGVVFTVAVSSILAKTMIVVLAFKGIRPGSRIRMFMHPRVSIYVVLFCSGIQVIFCALWLVISPPFPEADTHAEYGHIILRCNEGSDFVFYCVLGYMGFLALGSFSVAFLARNLPDTFNEAKFITFSMLVFCSVWASFLPTYHSTKGKAMVVVEIFSILASSAGLLGCIFIPKCYVILLCPDRNTLEQIQNKKDSRGKIFL
>NP_001093031 vomeronasal 2 receptor 551 [Monodelphis domestica].
MGTLLDLYKYPQISYGPFDSILSEKVQFPFLYQMAPKDTSLHQGLVHLMVYFKWNWIGLITSDDMRGEDFLWKIRREMAKNSICVSFSEKIPVSERRHMESQETFMPRILSSSTVVMVIHGDTDSLMILRYSQIPLFPIRKVWIATSHWDITMRHLYVEGFAFHGALTFSYLTSEIPGFRTFLEAVRPSKYPDDILLRGFWLSAFKCSDQMENPEQEICSPNASLETLPLCSFDMTMSGWSYTIYNTVYAVAWALHEIFLKKSEKKSMRIEEFSFPHSWQLHSFLRDTHFNNSAGDQVFVDEKRSSEAQYAIMNYVLFPNESEALVKVGQFVPMAPHGQDFTICEDAILWGWWDSKVPCGKCSDSCSPGFRKTPLERKAACCFECFPCPEGEISSQMDAENCRKCPEIEYPNKQRDGCLPKTVIFLSMKEPLGMTLGLMAVSFSLLTALVLGIFVKFQDTPIVKANNRTLSYTLLISLIFCFLCSLLFIGYPTTITCFLQHTVFGVVFTVVVSSILAKTIIVVVAFRGIRPGSRIRMFIHPKVSIFVVLICSGIQVIFCGIWLGTSPPFPEADAHSEYGHIIIRCNKGSTFAFYCVLGYMGFLAGGSFTVAFLARNLPDTFNEAKFITFSMLVFCSVWATFLPTYQSTKGKSVVIVEIFSILASSAGLLGCIFIPKCYVILLKPDRNTMGQIKK
>NP_001093066 vomeronasal 2 receptor 657 [Monodelphis domestica].
MVQSFVFTIEEINKNPKLLPNFTLGFSIWDSGSSELGALWGTMALVTGQGCLIPNYACAPPESHLAAILGEDRSALSIPMAMWLGLYRTPQVSYGSTASVLSNKRRFPSFLRTLPPDEARARGMARLAAHLDVYAVGLVAQDDDYGQHGKQALQSELEAAGLCVHVTAELPSSPNGKKLWEVVHLLAVAKPLVLLVFSRAQELLLLAAELHEAHPGRLWICSEVWDPAAVAALLPQPAGRQALRGALAFSGHRGRIPGFADFLGRLHPSQGSEDPFLVPFWEETFRCRWIHNSSSPRGRGRAPGGLLRGQRGGHASEAESCTGQERLAGRALPFLDMSDLSVTYAVANAVSCVAHALHDMALCEAGDGPFGDGRCADMPKFQPWQLLHYLRRVRFRNSHGEEVAFDVHGDPPALYDIMRWQPGPWGSAPFQEIATFHGTASQELQLRVNASGLTLEWKAEQLQNSSTCPETCPRGTWRTSKSGQASCCFACAQCPEGQVSEHKADATTCERCPDDSLWPSPSRDRCELQPDVFLQFGDPLGAVLASLGVWLSLVTGVVLLVFVRHRHTPLVRASSPGLSALLLTSLFLCSLSSLLFLGRRSRFDCQLRQVAFSFTFTVAVSCVLARTAVVLMAFRAVQPASFLQMCLGPGLPWAMVAGPFVVQACICIVWLWAAHDDRNTSLAPNTAPPECREALSPGFWVIMGLLALAGFVLALLTRQLPGGFCEAHLLTLSMAICVSVWLASLPAQIHSRGRAVAAAVQAFSILTSNAALLGFIFLPRCFIILLRPHRNNRAWLMGRPPARLQSRGRCLE
>NP_001093039 vomeronasal 2 receptor 615 [Monodelphis domestica].
MTSPESEPMAELLSVYKVPQISPGSQHPQFSDHRRFPSFLRTVPSRAHQPQAIAKILVFFNWTWVGLVGSDSGAFEWLDREFRKEVGRNEGCVSFSKRIDGHVTNVGDVADAIQTSTAKVIVCDCYHVHFIVLAKALQEKNVTNRIWFLSTSFLLNPSILSREAREMLNGSLSLGIHSGPVPGLEHFLSTLHPAKYPGNHLLKLFWQELLGCTWPGLKPVGTQAGYIAQNCTGLELLTSTHLSALKLDDLTATYQVYLAAKAFLVAYQNLRANHPAEGIFPSGTCAKAGEARPWQVLQYLRNVHFTTQAQEEIFFSQDGEVPAVFDVVSIYIAPDHTWQTTKAGHVDFREPLGKELVLNSSAIIWAEGSGKVPLSVCSEKCPVGTRKSNVQGKPSCCFECLPCPRGEISNTLDSASCLKCPEDQWPNNEKNQCIPKVLDFLSYNEPLGMALAICTTLFFCLALTILGIFIWHHHTPIVRANNVRLSYLLLCSLALCFLCPFMFIGFPVPLTCALRQATFGIIFTVCVSSTLAKTIIVVSAFRATRPDARLRRWGGLSLPNAIPIGFSLVQVTLCGFWVTGWPPVPMNSTEAGPKVTMLCSAGSSELFYAMLGYLGFLALVSLVVAFLARQLPDTFNEAKHITLSMLVFSCVWISFIPAHLSAQGKDTVAVEIFAILASGAGLMCCLFFPKCYIILLQPDKNTKDQMMGKSHFKR
>NP_001093035 vomeronasal 2 receptor 556 [Monodelphis domestica].
MFAIEEINKDSSLLPNISLGFHLYNSYHSDERTLESSLQWLSGQGQFTPNYSCREKEKSMAVIGGTTSALSVQMGTLLDLYKFPQISFGPFDSILNDKIQFPFLYQMAPKDSSLQQGVVCLMVYFKWNWVGLIASDDMRGEKFLSEIRRQMAKNDVCVSFTEKIPVSERRYMESHDKFMPRIITSSAKVIVIHGDTDSLMILRYSQVPLLPIEKVWIATSHWDISMRPLYSEGNSFHGALTFSYLTSEIPGFKTFLKVVTPSKYPDDILLRGFWLSAFRCPDAPENPEQEICSPNASLDILPLCSFDMAMSGLSYTIYNTVYAVAWALHEMLMRKSEKKSMVDEDDLALHSWQLHSFLKNIQFNNSAGDQVFVDENRSSEAQYAIMNYVFFPNETDALVKVGQFVSKAPLGQDFTICEDAIVWGWWDSTVPRGVCSNSCDPGFRKTPLEGQPVCCFDCFPCPEGEISSHMDAEHCMKCPEDTYPNKQRDHCVPKPVTFLNVKEPLGMTLMCMAVSFSLLTALVLGVFVKFQDTPIVKANNRTLSYTLLISLIFCFLCSLLFIGRPTTATCLLQQTVFGVVFTVAISSIMAKTIIVVLAFRVIRPGSRIRMFVHPTASIYVVLICSGIQVTFCGIWLGTSPPFPEADTHSEYGHIILRCNEGSVFAFYSVLGYMALLALGSFTVAFLARNLPDAFNETKFITFSMLVFCSVWITFLPTYQSSKGKAMVTVEIFSILASSAGLLCCIFIPKCYVILLKPDRNTQEQIKNK
>NP_001093038 vomeronasal 2 receptor 560 [Monodelphis domestica].
MGTLLDLYKFPQISYGPLDSILSDKVQFPSLYQMAPKDTSLHQGVVHLMVYFKWNWVGLVATDDMRGEKFLWEIRGEMAKKGVCASFTEKIPVSERTQMESHKTFMPRIMTSSGKVIVVHGDTDSLMILRHSQLPIVQIEKVWIATSHWDITMRPLYSQGHAFHGALTFSYLTREIPGFKTFLKTVTPLKYPHDALLRGFWLSAFRCPDQPEYLEQKLCSPNASLETLPLCSFDMTMSGFSYTIYNTVYAVAWALHEISRRKSEERSMANEEYLVPYSWQLHSFLKKTQFTNNAGDQVFVDEKRRSEAQYAIMNYVFFPNGTDALVKVGQFVPKAQFGQDFTIWEDAIVWGWWGSKVPCAVCSESCCPGFKKTPLEGQPTCCFDCSPCPEGEISSQKDAEQCTKCPEDEYPNKHKDHCLPKVVTFLNMKEPLGMTLAFIAVSFSLLTALVLGVFVKFQDTPIVKANNRTLSYTLLISLIFCFLCSLIFIGHPTTATCLLQQTAFAVVFTVAVSSVLAKTFIVVLAFKGIRPGSRIRIFMHPRVSVCIVLICSGLQVIFCGIWLGTSPPFPEADTHSQYGHIILKCNEGSVLAFHCVLGYIALLALGSFSVAFLARNLPDTFNEAKFITFSMLVFCSVWASFLPTYQSTKGKAMVAVEIFSILASSAGLLGCIFIPKCYVILLKPDRNTQRQIKNK
>d3zq04_rat Protein Vom2r67
MASLMLHFKWTWIGLAISDDDQGIQFLSDLKEEMQRHGICLAFVNMIPENMQIYMTMAKIYDKQIMTSSAKVVVIYGKINSTLEVSFRRWGNLGAHRIWITTSQWDVITNIKDFNLDFFHGTVTFAHHHSDIAEFRNFMQTINTSKYPVDISQSMLGWNHFNCSISKNNSKIDYFTFNNPLEWLAQHTFDMVLSEEGYNLYNAVYAVAHTYHELILQQVESQKMEEPKGVFTDCQQVASLLKTRVFTNPLGELVNMNHRENQCIEHDIFIIWNFPQGLGLKVKIGTYFPYFTHNQQLHISEDLEWATGGTLVPSSMCSMTCTAGFRKIHQKETADCCFDCVQCPENEVSNDTADMEQCVRCPDDSYTNLEQTQCLQRTVSFLAYEDPLGMALGCMALSFSAITILVLVTFVKYKDTPIVKANNRILSYILLISLVFCFLCSLLFIGHPNQDTCILQQTTFGVFFTVAISTVLAKTITVVTAFKLTTPGRMIRRRMIKVATNFLIPICTLIQLALCGIWLGTSPPFIDRDIQSEHGKVIIICNKGSIIAFYFVLGYLGSLALGSFTVAFLARNLPDRFNEAKFLTFSMLVFYSVWITFLPVYHSTRGKVMIVVEVFSILASSAGLLGCIFVPKCYVLLVRPDLNVLQK
