# Supplementary material for: Representation Learning for Class C G Protein-Coupled Receptors Classification
Source: Molecules. 2018 Mar 19;23(3):690. doi: 10.3390/molecules23030690 (PMC6017523; doi:10.3390/molecules23030690)
Supplement: Supplementary file 1 [file molecules-23-00690-s001.zip › SupplementaryMaterial/SourceData/UnalignedSeq/proteins_05-12-2014_23-46-54.fasta]

>XP_001521075 PREDICTED: vomeronasal type-2 receptor 26-like, partial[Ornithorhynchus anatinus].
MRLCLLWTILFSRLGAVQCTVAIGPCTLKRNCSRGYYLDGDAVIGGLLSLDGIPNNVITFDGVVEPPFVYRASPLPRIAPTCSLGPTPFPSPRRFRIYVRVYNSIIRIACSDAYTRVCRSLFSYRFRRRLLTRFRVRLPPSRPYLTKHYQHLLALRFAVEEINKDPSLLPNTSLGFHIFNVHFLGTITAESSMALLSGTAETIPNYSCEPERRDRLLAVIGGMNSAVTATGSWPLGLRRVPQKPGKVEGGQIGPDPCPSSGSQSKKEGEQVFEPPGPYEGAKRRARALSAGRRRSRNGTRDGHLAPPLPGSSGVFPTSQAPNTTHPAKGSGAQLGSLCRRPVEPPRGRNTSEEPEATEGTGVFAQSGVGRPSGGRRPLQRGSISYGPEDPTLRDKALFPSLYQISEGFSDLPAGMVRLLKHFRWVWVGLVVTGDIRGETFAAVLTEELAKSGIRVAYVDRSSVYLSETRLQLSCNPEQMITSSANVVIIYGDSVSLILLLYCIRDRVLESKVWITTSEWDVTSAVFYLTTVIFQGSLVFSAHGKEIPGFRDHQRSLRPQKYPQDSFLLPFWWFVFECPSPKDDVRFCEENGTLETRPLDHWDMNPSPQSVSVYSAVYAIAQALHQEIRAERDPEASGEGPSRLPRPWQLHSSLKNARVKTGSGEEVHLDDPGRATGGFDILNYRVLQNGTKMLVKVGEFTPGASPGQDFTISEEKIAWAGSVSQVKKEGGGGGRARGRKGGGGAGGGWDGPNPATDGRGGRLLLGPLRRAVGDGHRRGRRAGERDEDVAGARGPSPHRPRPSLVRAGICTTRQTYSLEGDTEADAALTASGSEAGMDSQTPAVSLFPSPPAPPRSVCSESCRPGFRKTAREGQAACCYDCVPCPEGEISDRTGGCPPGTALPRPTAAGREGRSGRAPGPRFHPRYASAPGTPLGRY
>XP_001518699 PREDICTED: vomeronasal type-2 receptor 26-like, partial[Ornithorhynchus anatinus].
QCLEHIECIRYFTKHYQHLMALVFAVEEINKDANLLPNISLGFHLFNVHFLGPIAAESSMALLSGRAGLVPNYNCEPERWDKLLAVIGGMSTTVSMTSSWLLGLHKLPQVSYSSSICSFPDDECLPRYFTKHYQHLMALVFAVEEINKDANLLPNISLGFHLFNVHFLGPIAAESSMALLSGRAGLVPNYNYNTFFQGSLLFSLHRKEIPGFRDFERILNPRKYPLDAFLPKFWQSLSAQSYSVYSTVYAIAHALHQEIWAEKDMETSGDGPSRIPPPWQLHQFLKNTLSHTGTGEQIHLVDPGWVTTKFDILNYQILENGSKGYVKVGEFMPLAPAGQDFAISDEKIMWNKLYSETPRSVCSESCPSGFRKTPREGKAACCYDCVPCAEGQISNQTDADQCITCLQDEFPNPQKDQCILKAVVFLSYQEPLGIVLVSLALFFSLVTTLDLGIFIRHRDTPIGKANNRSLSYTLLTALLLCFLSSLIFVGHPSLATCTLRQTAFGVIFSVAISTLLSKTVTVVLAFRATGPGSRMRMWLGPRVPSSIVWVCSLVQVGICTVWLGTFPPFPDVDVASETGVIIVQCNEGSAIAFYCVLGYMGLLALITLTVAFLARKLLDSFNEAKFITFSMLVFCSVWFTFLPTYLSTKGKAMVGVEVFSILASSAGILGCIFGPKVYMILLRPDKNTRGQLLGQPGIL
>XP_001516991 PREDICTED: vomeronasal type-2 receptor 26-like, partial[Ornithorhynchus anatinus].
AVAMRLSLMGTILFSHLCGVQCRVFNRIFTLERNYSSSYYQDGDVVIGGLFSLDVILSNWRWAGVEREVGRLDEEEWKGSGNEYFTKHYQHLMALVFTVVEINKDPNLLPNISLGFHLFNVHFLGLIAAESSMALLLGRAGLVPNYNCESEQWDKLLAVRGGMSTEVSMTSSWLLGLHRLPQICYGPEDPTLRDKAQFPSLYQISMSSPNMPWGMIRLMKHFHWVWISILVTDDIRGETFATVLMEEMAKNGICVAYVKRVNNYFSKSVSSLEYNHREITTSSASVVAAYGDTFSLLAVVYCMDLNPIYGKVWVTTSDWDLTENTYMKNNTFFQGSLLFSVHRKEIPGFRDFKRILNPRKYPLDTFLPKFWQWAFEYFNDTLENRPLDLWDMSLSAQSYSMYSAVYAVAHALHPETWAEKDMEMSGDGPSRIPPPWQLHQFLKNTLSHTGTGEQIHLVDPGWVTTKFDILNYQILENGSKGYVKMGEFMLLAPAGQDFAISDEKIMWNELFSETPRSMCSESCPSGFRKTPQEGKAVCCYDCVLCAEGEISNQTDADQCITCPQDEFPNPQKDQCILKAVVFLSNQEPLGIVLVSLALFSSLITTLVWGIFIRHWDTPIVKANNRSHSYTILKALLLCFLSSLIFVGHPSLATCTLRQTAFGVTFSVAISTVLSKTVTVVLAFRATETGSMRMWLGPRVPSSIFWVCSLVQVGICTVWLGTFPSFPDVDVVSETGVIIGQCNEGSAISFYCVLGYMGLLALVRLTVAFLARKLPDRFSEARFITFSMLVFCSVWVTFLPAYLSTKGKAMVAVEVFSILASSAGILGCIFGPKVYVILLRPDKNTVEQRLDPTDDHA
>XP_001520642 PREDICTED: vomeronasal type-2 receptor 26-like, partial[Ornithorhynchus anatinus].
ICYGPEDPTLRDKAQFPSLYQISTSSPNLPSGMIRLMKHFHWVWIGILVTDDIRGETFATVLTEEMAKNGICVAYVKRANNYFSKSVSSLDYHHREITTSSASVVAAYGDTFSLLAVVYRMDLNPIYGKVWVTTSDWDLTANTYMKDNTFFQGSLLFSLHRKEIPGFRDFERILNPRKYPLDAFLPKFWQWAFECQYLESFLSMTCDFNDTLENRPLDLWDMSLSAQSYSMYSAVYAIAHALHQEIWAEKDMERSGDGPSRIPPPWQTPRSMCSESYPSGFRKTPREGKAACCYDCVPCAEGEISNQTDCEMRITCPQDEFPNPQKDQCILKAVVFLSYQEPLGIVLVSLALFFSLVTTLVLGIFIRHRDNPIVKANNRSVSYTLLTALLLCFLSSLIFVGHPSLATCTLRQTAFGVTFSVAISTVLSKTVTVVLAFRATGPGSRMRMWLGPRVPSSIVWVCSLVQVGICTVWLGTFPPFPDVDVASETGVIIVQCNEGSAIAFYCVLGYMGLLAPISLTVAFLARKLLDSFKEAKFITFSMLVFCSVWVTFLPTYLSTKGKAMVGVEVFSILASSAGILGCIFGPKVYVILLRPDKNTRGQLLGQPGIL
>XP_001520995 PREDICTED: vomeronasal type-2 receptor 26-like, partial[Ornithorhynchus anatinus].
ITYGPFDADLRDSGQFPSLYQMAPRDSAQQRGIVRLLVHFGWTWVSLVVSDNVQGERFARTLRGEMATHGVCVALTEQIPETKYYGTMGIRRLYTKMDSNFVNVAIIYGDIDSLLLFKWTLSMVDESGKIWITTAHWDVSVRIDYERQNVAFCGSLSFSTHTSEIPKFQDFLQTVHPLKYPDDIYLKNFWKTYLHCQYPVGSFEPEEVNVCQGNESSQDIPEIFADLQLSGVSYTVYGAVYAVARVLHAMFLLRSEMEMAETGDTVRLLPWQLHSFLSRHWFNTSTGDERHFGGNNQAVLSFDILNFRRTGYYICEKIKVGEFNARAPLGSDFTINEKAIEWNERFEETPRSVCSKSCLPGYRKATREGTAVCCYDCAPCPEGEISNRTDAAECVKCPEDEYPNPQKDRCLPKVITFLSYDEPLGFVLACSALCFFLISALTLGIFIKHRETPIVRANNRGLSYILLVSLMLSFLCSLVFIGRPSTASCLLRQTAFGIIFSVAVASVLAKTITVVLAFRATKPGSRSRGWMGPRMSNCVVLACALIQVTICGIWLGTVPPFPDSNAQAEFGHIVLECNEGSVTAFYCVLGYLGFLALVSFTVAFLARNLPDTFNEAKFITFSMLVFCSVWISFLPTYLSTKGKGMVAVEIFSILASSSGLLACMFGPKVYVILLRPDRNTRENLPKSNTVQELSEKAEHL
>NP_001096050 vomeronasal 2, receptor 76 precursor [Mus musculus].
MIDMFSFISVFLVLKASMLFCSLNEPKCFLRIKDKKNKDGDKEVDCFFSIYTKHGHMKNEHFSGNLDKQLTTKNIHLILSLYFAIEEINMSPHLLPNISLLVKVECKLLADGSKVSLSSRRGDYFPNYNCGNHRRYLIVLTGPMWLPTAMLGPLLYISRTPEVRRLYYGPFHPLLSSFEHFPYLYQIAIKDTSVAIGMVSLVIYFGWNWVGLMISDDGLGLQFASELREEMQRYDICLAFVTIITYNTKLFLTMTDTYYNQIMMSLAKAVIIFGDKDSLLQVIFRLWQFLDIRRIWVTTSQWDIITSNGEFLFNSFHGTLSFSHHYSEIAGFKEFIQTAHPLNYSNTISLAKLWWLNFNCFLSSSNCKSLKTCSRKMLLKWLSRNHFEMSMSDTSYNLYNAVYAVAHSLNELLLQQANTLSNNVGKGLEFDSLQVLSSLKNIHFVNPAGDLVNLNQKENMNINYDIFYTGNFLQSFGIKVKIGKFFKYFTHPQELLMYEELVDWATDVRQTLPSICSIPCHPGFRKSPQEGKAVCCFDCIPCPENEISNMTDMDYCFKCPDNQYANPEGTHCLSKIVTFLSYEDPMGVVLACLALGFSALTAAVFGIFLRNQDTPIVKANNRALSYCLLISLIYCFLCSLLFIGQPHILTCIMQQTIFAVVFTVAISTVLTKTITVVLAFRFTLPSKRMRWLMTSGASILIIPICTMIQLIICGIWLGTSPPFVDSDGHIEHGHILVVCNKGSVIAFYCVLGYLGSIALTSFTVAFLARNLPDTFNEAKFLTFSMLVFCSVWLTFLPVYHSTNGKALVAVEVFCILTSTAGIFLCIFAPKCYIILLKPENKSFHKFRHKNANV
>q5i5c5_9tele Putative pheromone receptor CPpr12
MDTWITLYLCFYLFFKSISASSISKSGSCQLQGHFKLNGMYQDGDLMIGGLFAFHLITVFPELNFKREPEQTHCERFYMASFQQAQTMVYAINEINNNPNLLPNITLGYHLYDNCVKLGVAFRSATALVSGTEESFNVLNCTGPPPIIGIVGDPGSTHCIAISSVLGLFRIPMVSYYATCSCLSDRSKYPSFFRTIPSDAFQVRAMVLILKHFGWTWVGLLYSDDDYGINAAQSFQKEVQLFGGCVSFSEILPLDNNHMDIQRIVQVIQASTAIVVVVFSTEAYLLSLMDEVVLQNVTGRQWIASEAWATSSVFHTKRLLPFLGGTLGIAIRRGEIQGLRDFLLSLHPDSNLRNNMVKIFWENMFECSFDTVGRKGETMCTGQEDIRTTNTPYSDVSELRASYNVYKAVYALAHALHDLIQCEEGKGPFRCDGITNLKPWQLVHYLQKVNFTTGFGDHVSFDENGDALAIYDVMNWHPSSDGSIVVRTVGVVDEGASTGKVLTLEEDEIYWNTAKNKPARSVCSESCPTGTRRTRRKGLPVCCFDCLPCADGAISTIPDEFWSSPKKNQCVPKDVEFLTYGDPLGISLTTASLLGSCICSAVVVIFAHHRHTPVVRANNSELSFLLLVSLKLCFLCVLLFIGQPQLWTCRLRHAVFGISFVLCISSILVKTMVVIAVFKSSRPEGKSAMKWFGSHQQRCTVLVLTALQVVICAVWLTNASPKPYKNNQYTSSKIVYECTIGSVVGFAMLLGYIGILAAVSFLLAFLARNLPDHFNEAKFITFSMLIFCAVWIAFVPAYVSSPGKYAVAVEIFAILASSFGLLAAIFAPKCYIIILHPERNTKKAIMGRAT
>q1lv87_danre Uncharacterized protein
MYQDGDLMIGGLFAFHLITVFPELNFKREPEQTHCERFYMASFQQAQTMVYAINEINNNPNLLPNITLGYHLYDNCVKLGVAFRSATALVSGTEESFNVLNCTGPPPIIGIVGDPGSTHCIAISSVLGLFRIPMVSYYATCSCLSDRSKYPSFFRTIPSDAFQVRAMVLILKHFGWTWVGLLYSDDDYGINAAQSFQKEVQLFGGCVSFSEILPLDNNHMDIQRIVQVIQASTAIVVVVFSTEAYLLSLMDEVVLQNVTGRQWIASEAWATSSVFHTKRLLPFLGGTLGIAIRRGEIQGLRDFLLSLHPDSNLRNNMVKIFWENMFECSFDTVGRKGETMCTGQEDIRTTNTPYSDVSELRASYNVYKAVYALAHALHDLIQCEEGKGPFRCDGITNLKPWQLVHYLQKVNFTTGFGDHVSFDENGDALAIYDVMNWHPSSDGSIVVRTVGVVDEGASTGKVLTLEEDEIYWNTAKNKPARSVCSESCPTGTRRTRRKGLPVCCFDCLPCADGAISTIPDSIECVVCPDEFWSSPKKNQCVPKDVEFLTYGDPLGISLTTASLLGSCICSAVVVIFAHHRHTPVVRANNSELSFLLLVSLKLCFLCVLLFIGQPQLWTCRLRHAVFGISFVLCISSILVKTMVVIAVFKSSRPEGKSAMKWFGSHQQRCTVLVLTALQVVICAVWLTNASPKPYKNNQYTSSKIVYECTIGSVVGFAMLLGYIGILAAVSFLLAFLARNLPDHFNEAKFITFSMLIFCAVWIAFVPAYVSSPGKYAVAVEIFAILASSFGLLAAIFAPKCYIIILHPERNTKKAIMGRAT
>XP_699729 PREDICTED: extracellular calcium-sensing receptor [Danio rerio].
MYQDGDFILGGLFHVHFFTVFPELSFQTEPEPPYCEKFNIEIFQQAQTMAFAVDEINRNPNLLPNITLGYHLYDNCVRLGIAFRAAISLASGTEESFSNLNCTGPPPVIGIVGDPSSTPSIAISNILGLFRVPIVSHYATCSCLSDRKKYPSFFRTIPSDAFQVRAMIQILRYFGWTWVGLIYSDDDYGIYAAQSFQQEMLLFGYCVAFSAILPHDNNHRDIQRITAIIQASTARVVVVFSTSSFLIPLMEEVVVQNMTGRQWIASEAWTTSPVYHTPRFLPILGGTLGIAIRRGEIEGLHDFLLRLIPSNDKKNSIIRIFWENIFGCSFEKWGTETFGEQVKNICTGQEDLSTTDTPYTDVSGLRAAYNVYKAVYALAHGLHDLMQCEEGRGPFNGNSCAETTNLKPWQLVHYLQNVNFTTGFGDQVSFDKNGDALPIYDVLNWHPSTDGSIKLHTVGLVNKGAAMEMVLTLDDDAIYWNFETRKSVCSESCPPGTRQARRKGLPVCCFDCLPCGEGEISNATGAIECTVCPDEFWSNPEKDQCVPKEVEFLSYEDPLGISLTTASLLGTCFCALVMIIFALHRNTPIVRANNSELSFLLLLSLKMCFLCVLLFIGRPQLWTCQLRHAVFGISFVLCISSILVKTMVVIAVFKASRPEGKGAMKWFGATQQRCTVLVLTALQVVICVVWLLTASPTPHKNNQYIRSKIVYECAIGSVAGFSLLLGYIGLLAAISFLLAFLARNLPDNFNEAKFITFSMLIFCAVWIAFVPAYVSSPGKYAVAVEIFAILASSFGLLVAIFAPKCYIILLHPERNTRNAIMGREMQNK
>XP_683954 PREDICTED: extracellular calcium-sensing receptor-like [Daniorerio].
MWIIAKICLYLSFSCISVASIFRSGPCQLQGQFRLNGMFQEGDLILGGLFEVHFLTVFPEQSFRTEPEPPYCEQFDMASFQQAQTMVFAIDEINRNPNLLPNITLGYYLYDNCVKLSVAFRAAMALVSGTEESFSSLNCTGPPPVIAIVGDPGSTHSIAISSILGLFRVPMVSYFATCSCLSDRKTYPSFFRTIPSDAFQVRAMVQILKRFGWTWVGLLYSDDDYGIYAAQSFQKEMQLFGACVGFSEMLPRDNNHEDIQSIVEVIQTSTARVVVVFSTEAYLLPLMDEVALKNVTGRQWIASEAWATSPVFHTQHLLPFLGGTLGIAIRRGEIQGLKEFLYYLHPDSNTRNNIVRIFWENIFGCSFEIGGRERKVCTGQEDLKSTNTAYTDVSGLRASYNAYKAVYALAHALHDLMQCEDGRGPFSGNKCADQINLQPWQVVHYLQKVNFTTGFGDHVSFDENGDALAIYDVMNWQPSSDGAISVSTVGVVNEGASMKMVLTLKENSIFWNFKNRKPPQSVCSESCPPGTRQVRRKGLPVCCFDCLPCADGEISNTTDAIECKICPDELWPNPNKDQCVPKEEDFLSFEDPLGISLTTASLLGTCFCALVMVIFSHHRNTPVVRANNSELSFLLLLSLKLCFLCVLLFIGRPKLWTCQLRHAAFGISFVLCVSSILVKTMVVIAVFKSSRPESKSAMKWFGVAQQRGTVMALTTLQIVICTVWLSMASPKPYKNSLYISSKVVYECDIGSVVGFSLLLGYIGLLAAVSFLFAFLARNLPDNFNEAKFITFSMLIFCAVWITFVPAYVSSPGKYAVAVEIFAILASSFGLLVAIFAPKCYMILFHPERNTKKSIMGRATQIK
>a7sdg9_nemve Predicted protein
MRTLSSPRVYDSRIKSPGDTYNAGGLTKLAKDPLTLEQVASIQSYVGLQLVKGYLFCGEKWLKMLEHDYNRSAVTSTRSYRAHFSHANHAPNYYRLYQPGDIIIGGLARLHRENLSNPCASFYTPGLGRVQAMIYAVNKINADPHILPPNVTLGLDIRDFCQDPIKAARHAYIFALASNLNCACVKCTPDQRCTCITYGTCEASMNESVSYPIAAIVGALTSRAALPLANFLQAVRIPLVDASATSEELSSPLYKTFFRTIPPDVNQAKAVADIIDLYQWRYVAAVAVEDSYGRHGVRALDRESQERGTFCIEVLGFIHISNYAWRLRSIVSVLKNRSSIKVRIPMLVIRASNVHRKRVNFPLLKPTVLRAISNMSSLLVQFHYCRRICILQGPNTNDLQVIIVWSHAFQGRDLLIEAARQGLTGRVWIFSEAFAMVKPEFLPSNAGIETTGIHLGVQLPRISSLAGYRDFLEAKLKQDRSTAHPWWHEFWDHMTNEYCSTAANMRECSNNISADILIESMMDEFVPYVIDTVYAVAHALNSMHQCKASDSDHVPHGKGCPEVDPVVKPFEVAQYLRHVSFEGSTGHVTLDENGDPKHAFYDIGYFDFRLSNTSVTLKKVLVGSWDKKRNDKIYMNTSSISWQKLHNSKDEVAEGLRKDALGRDIPPSSECVAECKPGEWKAVTNHCCWKCFKCPDGSISVTYGVTNCTECTVTQASNSQRTLCIDLQVLNIQWTNFSAVALQVLIAVGLGLVIVTCYHFIRHRMSPIVKASNKIYSFVLLLGIALGFAVALLYIFVPSDTLCSILKPVRFVIYTLVCSALFLKTMQIVHAFNVSRIKNWIGVFICSTKRQVLALLAVLSIQVLLAAVWIVFDPPYVHRTIAPKSHVLYTCKPYKHVIGQVLENLMLAYVLSMAALCTYYAFRARNLPANFNEAKYISFSLYIFLLSWIVYQPIDYALEGWYVAVLSAATILLSSYGLLGCVFAPKIFIIVFRPNKNTAEFVRTELRNKSCNHSSHYSGSPV
>a7s1x6_nemve Predicted protein
MEVFLFFTFFTTSSLAYERVYKKGDVIIGSLLSAHKNSDEKKCRDFYPPGLNRVEATIQTIQQINNNSEILPNITLGYDIRDYCNSRELAMKETYDFAVNSHSALNSQIGIPMSRNKSNSTNSAVAIVGPYGSRNSLQVAGLLQVVGMAGISPSATSEELSWPFYDKFLRTVPPDNLQAKAMADLIDKFEWNYVAAVAMEHSYGIYGIRALEREALQRQTFCIGFTEYIPPQDYSLQIPGIVQKLKHSKEVKVVILWIEDSVARVLMHEAARQGVQYRVWILSDSLATKTPDFLGSDFIYLGVYLGIQPRQFRDEKYEKHLKTLTPGKSLEDGNIFWEKLWKEEFNCSALANITMASSCPCDLNINQNVFNKMYDDFIPYHVDAIYAIAHALNAIYRCTEPRGLLPNGRCPGTTPVSPDHVLLYLRNVSFQGLTGVVQFDDNGDPLSSCYDVISFQKSSGISYSKVKVGTWNKTRDSRLQIINGSIDWNLGSAPPKSVCKEPCPLGTMQSESVACCWECLQCPEGTVTSIRGATNCSTCPVTQKSNRERTSCVDLPVVALKLRDATTIFFVIAAVVGVIFSVSTLVIFIRYRRTPVVKAANKELSFTILVANSSCFALSILILVRPSDSICSVIEPIRYTALTVCVSVLFLKTMRILRAFEASAMFQWLNQQFILNMRKQLYLVLIVNAPSCILSLVWILLDPPSFKMDIISGKAIIVSCVLSMTQVGYIIRIHMVSYLIAWSLVCTWYAFKARNLPENFNEAKYIGFSMYIYLLSWITYFPVLSTLDGVYVTVVSCATLLVSSYGLLLCIFVPKLYVILRHPAKNTTHFVRTELRAQMSNRVEPTMGDP
>a7s0d2_nemve Predicted protein
KTKPISAVIGPAISWISIPIASLLGLYSIPQISYASTSRILSDKTRYRSFLRTVPSDEYQAWAMAEFVQYFEWNYVFLIASDDDYGKMGASAFKSAARRFNVCIANDEYIAFTSDRVKDYVRDTLGKLKSVERAKVIIVFSYLWQGEILLTEAERMNITDRTWITSDGWNTGAKLINVSKTMLEGIFTFAILSKPVPDFQKYVRNLSIRDAEENPWLLRYMEDILKCRRPGKYTVPSKMPGSYRTCGTHEKLPPETEVISELVPNVIDAVKATANALRAIIECQNGKVNCPKINEPISPDVFLSYVANTSFVGTDDVVVKFDGNGDLTSSGYIVRNLQVLANKKLEYVDVGNWSLVNETPKFNLNKSLIKWNRGARPLSTCFRVCLPGEKIVGQSECCWNCQRCEKGTVSSEAGSYACVVCNETHYDNAARTKCIVREIVYMSFGSAAGVLIFTFALLGILITSCAAVVFWRLRQTPIVSTSGRWMLSAFFVTLQLTFLFGIIFVFAKPTTASCIIIESIHELLTMLYSGFLFAKTRAANNILRRAVSPLKDMPSDLTGLIILGVSIAIELVLIVIRQSMAPSRSYFWNQEDNSRLLECQQHFNVARIMAVAVPMTILVTTTFLAFRERNNTDAFNEPKFLSFSTIALCILLSAFIPTYRYVVGISRILVVVFTAFATAFSCMGCLFIPKLYVIFVRPEQN
>b3s157_triad Putative uncharacterized protein
RIHRLSWLSTCIILVIGIVSTTNAAIGRMVKDGDVIIGGLFPVHIENQLSHTLCNETTEKGAIWVKAMMYAIDSINNNTELLPTVTLGYDIRDTCHNLQRAIKASMDYVVDPDLDISVASYLNSSDGTLLSQVAAVVGASSSHISMAVVDILRVYCLPVISYSSTSRLLSNKIRYSSFLRTVPSDVQQARAIAQLIRYFNWTYVSTIAVDTAYGRQGIQLFHEAAAALGICTSPVSEIFSASNPKSELPRIIQKLKQQSNATVIVFYSDEYNAMLLLNEADKQNLVGRTWIASESWGDSSYITRMPPGVIGGMLGVVPQTTSMDYFKNYLKQFAPPNPIADPWFYQYLYDRYNTKIESNGDKLNRNELIKFEVDDLPMGKSQNVINAVYAIAHGLDKLLRHDGNQHLQQPIDPSRLLAFINNQTFIDQAKNVVQFDDHGDPVPNFVVVNLQPDRQPFGRMKYKIVGHWQLVNNKSSEMELVMKDDDIIWNGWTHNLPISTCSEQCSPGQEVVYLTWKSSCCWRCRRCSTGFISNTTDATSCQKCQLGFKTNLNRTKCLQLPIEFLNWNNAVAITIITLANVGIAINFLFLGILIWNRNHKVIQATSKGYLFVVWILVNAGFLLCYLYIGEPTDVLCTIQPIYFGLNYTIVLLVITLREMTLMFKGYQEEKIASTYLIRYFQSWGFRYFFSFAILCGQVTILGIWMFTSPQTSVKNYKHSDRILSGCSREFDSSFPATTSIVYVIMICLFTTYISFKVRHLPYCNYEGKYINFCLLCILLGWIAFIPSYLATAGIGHVSLICFSVIINSNCVQWFIIYPSVYQIVIRP
>b3s609_triad Putative uncharacterized protein
IAMKGQVSFGGLFSTHSSFDRNSKRCLNIDWEQLVNLQGMIYAVELINNSSSLLPNVTIGYDIRNTCDNPDVAMKQTLDLLLKFRRNDLCNSHRTISNNNHSLNQHPFLTSQLAMDDQLVGIIGAKSSRTSSDVQTILKTFTMPQISYAASDTKLTNRHRFPTFFRTVPIDNYLARIIAAILLRLNWNFISIVTLKSEYSQSIHREMMEIIKKKRTCVDENLVIPANPLEINNAISKIKSSKAPVVVLLVEENALADLLLRFQNRHVTGKTFLTSCEWNQEMWKLDRYVIGGMMGITLKRRPSLQFQQYLTEVSICNNINPSLLPFWLMFHGIHNFTDDNAQQVCQDYVKYNPDNDVRNHLQRLSYNAAYVIDAVYALAHALHKTLQCNQHICQKTPNDPEFQLAKVIENMYRISFQGMTSKDFEFNENGGPHDVVYNIVNLKWSTKHRVLRPVTVGNWTLGNVELLSINESKAGFGPYNNISQLPQICAATCQPGDYFTYISRPLCCWQCHACPYNTYSNKTNAPACKSCPLGSASSKNQTTCELIKPFELTYSSMQNVIMLIAYSITAASTLFTWAVIIKYRNTPVVKASDFVLSQMLLFGILMCLSVAPLFGAPISIFNCTITLFIFCISIAFVMSIILVKTNRISAIFKTGFIKSQKSKMLLGDRGPAILAILLTTIEVVVCVVASIYDPIKLRRQVISEQLVYLNCRSKTRLGYIVAVGYFALLCLTCVYLAFKTRKLPENFCEAKYINFASITMLLSLATMTPAYFGTVGPFQAAISSFGMIIFGSCVLCCMFGKKLYIILLHPELNTKENVM
>XP_001494824 PREDICTED: extracellular calcium-sensing receptor-like [Equuscaballus].
MCPQPPGRSQGKLPDKSPATPAFCVVLPNRSGMWLCSLLPALVGSLPGALSGPTGWCSPGKSPRFDRPGDVVIGGSFSIFFFKPVTLFDFTAPPAGTASVSVSMWNYRVAQSLVFAIEEINRDARLLPNLTLGFSIFNSGDSVPGALYETMAFLTGWEEPIPNYECQPSPPRAALVGDTRSAVSIPMARLLGLYKFPQVSHSSSLASLSDKTQFPSFLRTLASDLTSSRLVAQLVHFGWSWVGILAQDDDYGQQSSSLVIQELGQAGICIEFHLHVPSQPSLEKTEALVREMGRCTATGIIVFVSNLSFQIILQGLLGQGISGRVWVSRETLHAALALSIPGVSQVLQGSFSLLQRTSQVLGFPEFFARLHPARTPEDMFIERFWEVTFRCTWPRGSRGPVGNSSVAGGIRFCSGNESLIGWEYPFQDVVKLDVGYPAVYSIAHALQDLGTCEQGDGTCADPWHFQPWQLLHPLRKVHFKTVDGTEIVFDANGDMVTTFDLLQGQKTPEGLFRFVRIGILNPQASSGQSMMVQMMKEDFQRQQVDSGRQNCGGLLAGISTNSSYCGNLREAGRVPFHAMFQSFPTSARSPALPAARAVLQDPARSCAREPLTAVLTAAPAPRDTLQTKELKKGKTASAAVTLHAVLCPRRHGALPPVPRRAGAQPGAGRLPAAARDFPELARAAGPGAGGGPGGTGAPDATYIGDLPAVFRGKGGDPGRRLAFRVNKPDDPLRVCLGPRASAAVVLGASSLQVLLCGLWLSISPPVPQRDTASEPGHVVVRCQEGSGAAFYCMLGYLGLLAAVTLSVAFLARRLPAAFNETKLLTLSMLLFCSVWTAFLPLYHSARGKATVAVEVFSILASTAGLLGCIFLPKCYIILRRREQNVPARLWRGCGPSGEGRARSSRAAVSPGPCHKPS
>XP_002731604 PREDICTED: calcium polyvalent cation receptor/salinity sensingprotein-like [Saccoglossus kowalevskii].
MTASQFNILVNHRITCMILYVYLVLYAGASIVVRHDGDFIIGGLFNLHSSTYIVDDTLSRGPIEETCVGFSWGGFLRSQVMTYAVDEINNRSDILCNITLGYDIRDVCSSTSKSLSETFDLMVRNEVQVGAVIGAGGSDTTMAVAELLSVYNVPMLSYAATTSMLDDPVKYKSFLRTVPNDIHQANAMVELVTSFDDWNWVGIIGIDNFYGRPATAEFEVLAKKRGVCIALYELILPNCSDDIVDDVIDKIYENPSAKVIVAFLYWDEISRIVQRMALRNITDRILVASEAWSMSTSIASTELERQVTEGSLGVVLPARNIPGFYDYINKLNPFNENNILVSAAWETAFNCSMPMTAKETRPTTQGGARNNTAEIMTSSVESHIQHSGYITHIPTTVYCSGEESFSTHLNDSLSSSAFLYRVYLAVYAIAHALDDITRCEYPDGLLSGGTCPDVWNLKPWQLLKYLQNVNFTDVFGHHISFDDDGGVGGVYDIVNWQNGNTKVPAKCALMDDGQSDMSNCEPSWDENDSILVDESKEHPEYIQVVKIGRYDHRQISMNNGLQINHGDITWKNSCKTIPTSRCSAPCDPGKRKGILSGFPTCCYECITCSEGTITNDTDSTDCTKCPEGTWPNDEQTMCKDKYLEYLAWDNPEAIACMVLAGLGILATVIVMATFLKFRNTPVVKASNRELSLLFMGSLIVCFLSVFSCMGEPTNTQCVIQVPLRSLSFTMCVSILLVKTHQIMTVFESKVPRAGRCLFKAQLQVFVVLVLTAGQGIVVFLWLCLNPPKAVYFPNIAKEVIYLECDSDFSAPILVMFAYTWVIAAVCLGFAFRTRKLPENFNESKFITFAMVIYFMAWLTYFPSYFGTNGRFKALCQVILLLASSYAMLLCILIPKCFVILFKPHLNTTEYVRSTTLSHANRRASAVMDTRRRKSMINPVLTSTENIEDGENCLHVDTDNDGKSTQSPSEPNHNQHRHHCRQLFGENNEFTLSQVVICHHDTELDSKVNVFRVRIIPPSPQSHISRTTMCPASARDSIELVASHGLDNPTFS
>XP_002732067 PREDICTED: calcium polyvalent cation receptor/salinity sensingprotein-like [Saccoglossus kowalevskii].
MVTRRAHMCNTGWLIISFSVLAVSCARQNKSAPSRIYQPGDVMLGGLFAFHSRIEIQDSNLESGPIREICAGFDYKGFRRSQAMIYAIDEINRRGDILPNITLGYDIRDTCTSVSKSLEAAIDFVANAVDDDSDAADEKRIIGVVGASNSATSISVASVLGIFNMPMISYSSTSRLLSDRILYKSFFRTVPSDAMQAVAMASVVSHFEWTWVGTIAADDSYGRPGIEQFIREAEKQDVCVAFRKLVSSYPTSEEIEEIVKAIMENPNAKVIVTFIHVAKIKLIFEEIAKQGITDRIWIASEAWADNNEIAAMDPSIIVGTQGILLTLGEIPGFGKYLQELRPFGSTVVNPFLEELWETSFDCLLPQTLQLLDNTTDEKQVCSNVNTITETPSYKPTGLWGTYRTYLAVYAFANALENIRTCTEGGGLLEDGACPDINDLQPWQLLKYISKVTFNGTDGRSIHFSDDGDVSGMYHIVNWQESSDADRVVDFIKIGLYDGGAPSGKELTMNSSNAQWSYGQVNKQVPVSVCSSACYPGSRRGVIPGAPSCCFECLPCMDGEISNTTGSTTCTSCPAGYWSNMNKTKCKAKTLDYMAWGDAGGIAVVTMAVIGDVLTLVVIGLFIKHINTPIVKASNRELSFLLLVFIIICFSSAFFYLGLPNRWQCFLQSPLRGCGFTGCVSILLVKTHRVLTIFEAKLPTSLQRKRYMGTRLQLLVATILVAFQLLVYIITSVVVPPVVQYNNEISKTVTYVECVDVTMSANIILILYTWAIAGVCLGFALRARKLPENFNESKHIMFAMFVYLVVWLTYFPAFLWTFGKHKVIAQCVVMLASAYGMLFCVFFPKCYIILFKPSLNTTEAVRKMTMQHSAKKVSSAVDARKTPSTQSMSNTDALRIHAGGQQQNNNKLSRKNKSSSSVSFSGIEVCKNSKPAETKRQEIYSKPRYENGGIDNPIDVTADEGDEIQHFCESDSDPESKNLPIIFRIGSVALPNVGVHTNLVSSSSIKIPDYQDGDEKYMEGQRESDNIPKITHPASESAAIVSTTTVPDTGIMESRELLQPSEKCLCSMSSVGGRRSVELGDDEVFLTPSTNYEFFKKFRCDCSKCVLKEKTNRSRDTSANTKVERRRDEAANEQSSLTDRFYVTIEAAL
>XP_002933303 PREDICTED: extracellular calcium-sensing receptor-like [Xenopus(Silurana) tropicalis].
MDLHKEVLHCLICSLLIYYLCLCEGNGPLCQLQRSVIPGIYKYGDMIIGGVFPVQRSRSTEDLSFTSNPDSTVCDGSFDFRSYRWIRGMIYAINEINRNEHLLPNFTLGYAIHDTCDNVAESVEKTFTLVTGSVKYTPNYQCQITPLLTTVIGESASGISIAMARILGTYHYPQVSYYSSLNVLSNKKEFPSFFRTIPSDTFQTTAFALLVAHLGWKWVGTLAEDNDYGHLGVQLFTEEVQKLGTCIAFSETIPLAFSKTRYEEIAATIKRSSATVIIVFSGDTNLLPLFWEVAKQNITGRTWLASEGWSTSAFVVAKDQAEYFSGALGLAIPVGHIAGLLEFLLQLNPMADPEDLYIKPFWEHAFGCSWTETKLQDNITLCTGHENLLTLNNVYTDVSQLRITCNVYNAVYAIANALNNILSSGNKKPAIEEIKPWQIIQSLKKVRFTDQAGKILYFDENGDPVAKYDILNWYIGEDGNLLYRKVGSYDASAAEDQRLTLDEQAIIWNDALQEPPRSQCSSSCKLGFRKSILQGQSMCCFDCIPCSEGEISNGSDFTECIKCPEDYWSNKNKDSCIPKDMDFLSFEEPLGITFSVLAVIGISQTLAVVVVFIKHIHTPIVRAHNIEMSFFLLFSLILCFLSSLTFIGKPSSGLCVLRQTVFGVSFALCISCVLVKTLVVILAFTMSKPNQNMMKYFKPSHQRAFVGLATLIQIAICVGLISSANLSIKKNRDAVITKIVLECNLELELVFLFAIGYIALLALPCFVLAFLARNLPDTFNETKFITFSLLLFVMVWVSFIPGYISTKGKYVTAVEIFAILSSAAGLLGCIFFPKYYIILLKPERNTRKNVTGHSSLVRM
>XP_002935674 PREDICTED: extracellular calcium-sensing receptor-like [Xenopus(Silurana) tropicalis].
MTKASYASSPCQYSPSALPAYIHEGEVRIGALIPVHEKTVKPTITFKEKPPERICEKFYTEKYQYTLALLFAIKEINRNPLLSPNVTLGYEVYDSCYSDAAALDSIMSYLSGKQTKVPNYSCNTAPPKLSAVVGDSPSSGSVAIARILGLTLFPQISYASALPTLADKTQFPSFVRTVGTVDSQPVAVVQMINYFNWTWVGILSSNNDYGDQGAQKLKTEMAKHGICVAFAKTLLTPPTKENLDTIVSVIQKSTANVIVLYAYATELIALLQAVTDQKISGKIWIAVGSWLPSAVFSQKELWGTLNGTIGLAKYSSDIPGFRDFLYSIHPSQYPTDIFIKEFWGHVFSCKWVDNRTENDTLYYGNSTTFCTGKEKLITLDSTIYDTTNFRLAVSVYNAVYAVANAIHNMLSCKPGTGPFYNGTCATIKDFQPWQLYYYIKNVNFLNTAGERVAFDEKGELKGLYDVLNWQVSHDMKSNMAKIGIFDDWGPNGEKLVLNEKSILWGEKYSQVPSSVCCQSCLPGYRKAPREGEPFCCYDCIPCSDGEISNATDTTDCMRCPEDQWSDETRIHCIPKVIEFLSYEESLGMALSSVSTVFSLLTVFVLCIFIRYRDTPLVKANNRSLSYLLLVALLLCFLCSFLFIGHPVLITCLIRQAIFGIIFSLCVSCIFAKTITVVIAFSATKPNSPLRKWVGSSIPNYMILGGSSIQTVICALWVIIYPSSPELNTKASKGKITVECKEASPAFFYVMLGFLGFLALLTLTVAFLARKLPDGFNETKLIAFSMLVFTSVWITFIPAYVSTVGKYTVAVEIFAILSSSFGLLVCIFAPKCHIIILRPHQNTRDFLTGKTGKT
>XP_002936195 PREDICTED: extracellular calcium-sensing receptor-like [Xenopus(Silurana) tropicalis].
MLLCHKHGACNTSLEGCRLSSHDVIGYSLAGDITLGGLFSLHMEVTQPTVTYRESPQPFQCVKFHIRYYRFLLAMVYAIMEINASDDLLPNVTLGFILYDSCYNEVRSLTGTAWILSGTKNGVPSFSCKEGNMPLAIIGDMPSKASIPIARILGLYRYPQVSYASATPLLSDKTQFPSFLRTIHNSYYEGFIIADLLKYFNWTWVGIIVSDNDLGRTGLQIVTREYEKNGGCIAFQEILPIFSSMKSVLRIVDVVKKSKATVIVLFCTTENLVSLMEQASFHNITDKVWVATPGWSITSDFPRRDILTTLNGSLGLANQNGKIPGFKEFLYSIHPSRFPDDPYMKSFWENAFHCIWPGDDAVNNTSPALLKEDIVWCTGEERLDSIDSNIYDVYNFKYTYRTHNAVFAVAHALHQMKNCVPGKGPFKNGSCADIYNHRPWQLLHYLKRVDFKNTAGERIFFNENGDVPVSVDILNWQLFPNGSNRYVSIGSIDTGTPKGKVFRIQLKEILWNTGNSQVPVSVCSDPCPKGYRRAALQGQKICCFDCLPCSEGEILNPNDDSECLKCPEDKWPDSRKEECLPKLIQFLSYEETLGSALACISVLFCLLTFSVFCLFIIKQKTPIVKANNRELSYLLLISLIFGFLCPLAFIGRPNWIMCMIRQVMFAVIFSLCVSTILAKTITVIMIFSATNPNSKMNKLVGFRIPVCIVPVCTVIQIILCIVWLAQAAPFAEFNMAAEIGIIVIECNEGSRVLFACVLGYMGLLASVSLFVAFLARKLPDTFNETKFITFSMLVFASVWVTFIPAYLSTKGKQTVAVEIFAILSSSAGLLVCVFFPKCYIILLHPEMNSREYITRRNAGSQET
>XP_002936196 PREDICTED: extracellular calcium-sensing receptor-like [Xenopus(Silurana) tropicalis].
MPSSALDLAMRSYEEKKEEKFYRFLLAMVFAIMEINQSNDLLPNITLGFHLYDSCYNEVRSLIGAKWILSGEKNGVPNFHCNKDLMPLAIVGDLPSKASEPLARILGLYRYPQISYGSVLPLLSNKIQFPSFFRTVYNADDDFFGIAHVVKYFNWTWVGIISSNNELRILGAQIVTREIEKNGGCIAFQETLPIINSMESVYRIIGLVKRSRATVIILFCSIEVLVPLMEQASFHNITGKVWVEMAGWSITSDFPRTDILTTLNGSLSLSPQKGKIPGFKEFLYSIHQSRFPDDPYMKSFWENAFHCIWPGNDAVNNTSPALLKEDIVWCTGEERLDSIDPNIYDVYNFIYSYRTHNAVFAVAHALHQMKNCVPGKGPFKNGSCADIYNHRPWQLLHYIRKVDFNNTAGERIYFDENGDVPQSVEILNWQLFPNGSNQYVSIGSFDSGSLNGEGLSIQLNKILWNGGHSQIPSSVCSDPCPKGYRRAAIQGQKICCFDCLPCSEGEILNPNDDSKCLKCPEDKWPDSRKEECLPKPIQFLSYEETLGSILACISVLFCLLTFSVFCLFIIKRNTPIVKANNRDLSYLLLISLMFGFMCSLAFIGRPNRIMCMIRQVMFAVIFSLCVSTILAKTITVVMIFRATNPDSKLKKLVGLRIPIYIVPVCTMVQIILCIVWLTTDAPFAEFNMAAEIGIIVIECNEGSRVLFVSVLGYMGLLASVSLFVAFLARKLPDTFNETKFITFSMLVFASVWVTFIPAYLSTKGKQTVAVEIFAILSSSAGCLFCIFSPKCYIILLHPEMNSKQYITGRNTRNQGIQ
>XP_002936198 PREDICTED: extracellular calcium-sensing receptor-like [Xenopus(Silurana) tropicalis].
MGCRWLQEGCRLSSHDVIGYSLAGDITLGGLFSLHMEVTQPSVTYRESPQPFQCVKFHIRYYRFLLAMVYAILEINASDDLLPNVTLGFKLYDSCYNELKSLTGTKWILSGRKNTVPNFNCNKHSMPLAIIGDMLSKASIPIARILGLYRYPQVSYASASPSLSDKTQFPSFLRTIHNSYYGCFNIVDLLKYFNWTWVGIIVSDNDLGRTSLQIATREYERNGGCIAFQEILPIFPSMNSVLRIVDVVKKSKATVIVLFCTTENLVSLMEQASFHNITNKVWVGTSGWTITSDFPRTDILTTLNGSLALAPQTGKIPGLKEFLYSIHPSRFPDDPYMKSFWETAFHCIWPGNDAVNSTSPALLKEDIVWCTGEERLDSIDPNIYDVYNFKYTYKVHNAVFAVAHALHLMKNCVPGKGPFKNGSCADIYNHRPWQLLHYIKRVDFKNTAGERIFFDENGDVSISVDILNWQLFPNGSNRYVYIGSIDTGAPKGKEINIQLNKILWNTGNSEVPVSICSDPCPKGYRRAAIQGQKICCFDCLPCSEGEILNPNDDSECLKCPEDKWPDSRKEECLPKPIKFLSYEEALGSALACISVLFCLLTFSVFCLFIIKRKTPIVKANNRDLSYLLLISLMVGFLCPLAFIGRPNQIMCMIRQVMFAVIFSLCVSAILAKTITVVMIFSATNPNSKINKLVGFRIPVYIVPVCTVIQIILCIVWLAQAAPFAEFNMAAEIGIIVIECNEGSRVLFACVLGYMGLLASVSLLVAFMARKLPDTFNETKFITFSMLVFASVWVTFIPAYLSTKGKQTVAVEIFAIVSSSAGLLVCVFSPKCYIILLHPEMNSKEYITRRNPRC
>XP_002936199 PREDICTED: extracellular calcium-sensing receptor-like [Xenopus(Silurana) tropicalis].
MDFDAVKDKWINKDLDVLNCGTLKHSQDGMRSLLREKPEVAKRISDLIAKSKAEEGTLEYSLNYILTWDTRFYRFLLAMVFAIMEINASNDLLPNITLGFHLYDSCFNEVRSLIGVTWILSGKTNGVPNFHCNKDLMPLAIVGDLPSKASEPLARILGLYRYPQISYASVLPLLSNKIQFPSFLRTIYNGVYEYFAIAHVVKYFNWTWVGIICSNIELRVLGAQIVTREIEKNGGCIAFQETLPIISSMESVYRIIGLVKRSRATVIILFCSIEDLVPLMELASFHNITNKVWVEMAGWSITSNFPRTDILTTLNGSLAIAPQKGRIPGFKEFLYSIHPSRFPDDPYMKSFWENAFHCIWPGNDTVNNTSPALLKEAIVWCTGEERLDSIDPNIYDVYNFIYSYRTHNAVFAVAHALHQMKNCVPGKGPFKNGSCADIYNHRPWQLLHYLRKVDFNNTAGKRIYFDENGDVPQSVEILNWQLFPNGSNQYVSIGSFDSGSLNGEGLSIQLNKILWNGGHSQIPSSVCSDPCPKGYRRAAIQGQKICCFDCLPCSEGEILNPNDGSKCLKCPADKWPDSRKEECLPKSIQFLSYEETLGSTLACISVLFCLLTFSAFCLFIIKRKTPIVKANNRELSYLLLISLMFGFMCSLAFIGRPNRIMCMIRQVMFAVIFSLCVSAILAKTITVVMIFSATNPDSKLKKLVGLRIPIYIVPVCTMVQVILCIVWLTTDAPFVEFNMAAEIGIIVIECNEGSRVLFASVLGYMGLLASVSLFVAFLARKLPDTFNETKFITFSMLVFASVWVTFIPAYLSTKGKQTVAVEIFAILSSSAGCLFCIFSPKCYIILLHPEMNSRQYITGRNARKQGIQ
>XP_002936200 PREDICTED: extracellular calcium-sensing receptor-like [Xenopus(Silurana) tropicalis].
MEQVKKQDRLDQHGATGKTGTGLSHRPEWSSMDWVEQQESLGWDRTARAEGQTRARDRSQCSRSNDSLQKVAGEITLGGLFSVHMGVFAPSVTYRESPKPLQCVRFHIRYYRFLLAMVYAVMEINASGDLLPNITLGFILYDSCYNEVRSLIGTRWILSGKINAPNFDCNKHNIPLAIIGDMPSKASVPVARILGLYRYPQVSYASGTPLLSDKIQFPSFLRTLNNGDYEGYAIGKLLQYFNWTWVGIIFSDNDLGRAGLQMITKGLESYGGCTEFQEILPIVPSMESVFRIINVVKKSKATVILLICTIENLVSLMEQASFHNITDKVWVGTSGWVITSDFPRTDILTTLNGSLGLAAQKGKIPGFKQFLYSIHPSRFPDDPYMKTFWENAFHCIWPGNDAVNNTSPALLKEDIVWCTGEERLDSIDPNIYDVYNFKYTYKVHNAVFAVAHALHQMKNCVPGKGPFKNGSCADIYNHRPWQLLHYIKIIDFNNTAGERIFFDQNGDVPIFVDIVNWQLFPNGSNQYVHIGSFDAGAPKGQEINIQLNKILWNVEKSQIPVSVCSDPCSKGYRRAAIQGQKICCFDCLPCSEGEILNPKDDTECLKCPADKWPDSRKEECLPKLIQFLSYEETLGSALACISVLFCLLTFSVFCLFIIKRNTPIVKANNRDLSYLLLISLMFGFMCSLAFIGRPNRIMCMIRQVMFAVIFSLCVSTILAKTITVIMIFSATNPNSKLKTLVGFRIPIYIVPVCAMVQIILCIVWLAQAAPFAESNMAAEIGIIVIECNEGSRVLFACVLGYMGLLASISLFVAFLARKLPDTFNETKFITFSMLVFASVWVTFIPAYLSTMGKQTVAVEIFAILSSSAGLLVCIFFPKCYIILLHPEMNSREYITRRNGKNQEI
>XP_002936201 PREDICTED: extracellular calcium-sensing receptor-like [Xenopus(Silurana) tropicalis].
MDLPLITITLCRLLLILLWYKDGGCETLLEGCRLVTEEVSGYSLPGDITLGGLFPIHVEVTYPIITYRESPQPLQCRRFNIRFYRLLLAMEFAIMEINASNDLLPNITLGFHLYDSCYNEIQSLIGATWILSGKENGVPNFHCNKDLMPLAIVGDLPSKASEPLARILGLYRYPQISYASGLPLLSNKIQFPSFFRTIYNADYEYFAIAHVVKYFNWTWVGVISSNNDLGILGAQIITREIEKNGGCIAFQETLPIISSMESVYRIIGVVKRSRATVIILFCTLENLIPLMEQASFHNITHKVWVGTSGWTITSDFPRTDILTTLNGSLGLAPQKGKIPGFMEFLYSIHPSRLPDDPYMKSFWETVFYCIWPGNDTVNNTSPALLKEDIVWCTGEERLDSIDPNIYDVYNFIYSYRTHNAVFAVAHALHQMKNCVPGKGPFKNGSCADIYNHRPWQLLHYIRKVDFNNTAGERIYFVENGDVPQSVDILNWQLFPNGSNQYVSIGSFDSGSLNGEGLSIQLNKILWNGGHSQVPSSVCSDPCPKGYRRAAIQGQKICCFDCLPCSEGEILNPNDDSKCLKCPEDKWPDSRKEECQPKLIQFLSYEETLGSALACISVLFCLLTFSVFCLLIIKRKTPIVKANNRDLSYLLLISLMFGFMCSLAFIGRPNRIMCMIRQVMFAVIFSLCVSTILAKTITVIMIFSATNPDSKLKKLVGLRIPIYIVPVCTMVQVILCVVWLATEAPFAEFNMAAEIGIIVIECNEGSRVLFAFVLGYMGLLASISLLVAFMARKLPDTFNETKFITFSMLVFASVWVTFIPAYLSTKGKQTVAVEIFAILSSSAGCLFCIFSPKCYTILLHPEMNSRQYITGRNTRNQGIQ
>XP_002936202 PREDICTED: extracellular calcium-sensing receptor-like [Xenopus(Silurana) tropicalis].
MDFSPLITIRLCYLLLILLWYKDGGCETLLEGCRLVTEEVSGYSLPGDITLGGLLPIHLEVTYPVITYRERPQPLQCKRFNIRFYRLLLAMEFARMEINESNDLLPNITLGFHLYDSCYNEIRSLIGARWILSGKEIGVPNFNCNKDLMPLAIVGDMPSRASEPLARILGLYRYPQISYASGLPLLSNKIHFPSFFRTIHNVEYEWFAIAHVVKYFNWTWVGIISSNNDLGILGAQIATRELEKNGGCIAFQETLPIISSMESVYRIIGVVKRSRATVIILFCTLENIVPLMEQASFHNITNKVWVGTSGWTITSDFPRTDILTTLNGSLGLAAQKGKIPGFKEFLYSIHPSRFPDDPYMKTFWENAFHCIWPGNDAVNNTSPALLKEDIVWCTGEERLDSIDPNIYDVYNFIYSYRTHNAVFALAHALHQMKNCVPGKGPFNNASCADIYNHRPWQLLHYLRKVDFNNTAGKRIYFDENGDVPQSVEILNWQLFPNGSNQYVSIGSFDFGSLNGEGLSIQLNKILWNGGHSQVPSSVCSDPCPKGYRRAAIQGQKICCFDCLPCSEGEILNPNDGSKCLKCPEDKWPDSRKEECLSKLIQFLSYEETLGSALACISVLFCLLTFSVFCLFIIKRKTPIVKANNRELSYLLLISLMFGFMCSLAFIGRPNRIMCMIRQVMFAVIFSLCVSTILAKTITVVMIFSATNPDSKLKKLVGLRIPIYIVPVCTMVQIILCIVWLTTDAPFAEFNMAAEIGIIVIECNEGSRVLFACVLGYMGLLASVSLFVAFLARKLPDTFNETKFITFSMLVFASVWVTFIPAYLSTKGKQTVAVEIFAILSSSAGCLFCIFSPKCYTILLHPEMNTRQYITGRNARNRGIQ
>XP_002936203 PREDICTED: extracellular calcium-sensing receptor-like [Xenopus(Silurana) tropicalis].
MAMTSASFSGLAVGVDSKIGLSSILGQRFPAVIAERARCFRRADGGCETLLEGCRLVTEEVSGYSLPGDITLGGLFPIHVEVTYPVITYKECPQPLQCKRFNIRFYRLLLAMEFAIMEINKSNDLLPNITLGFHLYDSCYNELRSLIGATWILSGEKNGVPNIHCNKDLMPLAIVGDFPSKASEPLARILGLYRYPQISYASGLPVLSNKMYFPSFFRTIHNGDNELFAIVQLVKYFNWTWIGVIFSNNDVGILGAQIVTREIEKNGGCIAFQETLPIISSMESVYRIIGLVKRSRATVILLFCTIENLFPLMELASYHNITGKVWVSTSGWSITSNFARRDILTTLNGSLALAPQKGKIPGFKEFLYSIHPTRFPDDPYMKSFWENAFHCIWPGNDTVNNTSPALLKDIVWCTGEERLDSIDPNIYDVYNFIYSYRTHNAVFAVAHALHQMKNCVPGKGPFKNGSCADIYNHRPWQLLHYLRKVDFNNTAGKRIYFDENGDVPQSVDILNWQLFPNGSNQYVSIGSFDSGSLNGEGLSIQLNKILWNGGHSQHPSSVCRDPCPKGYRRAAIQGQKICCFDCLPCSEGEILNPNDDSKCLKCPEDKWPDSRKEECLPKPIKFLSYEETLGSTLACISVLFCLLTFSVFCLFIIKRMTPIVKANNRDLSYLLLISLMFGFMCSLAFIGRPNRIMCMIRQVMFAVIFSLCVSTILAKTITVIMIFSATNPDSKLKKLVGLRIPIYIVPVCTMVQIILCIVWLTTDAPFAEFNMAAEIGIIVIECNEGSRVLFACVLGYMGLLASVSLLVAFMARKLPDTFNETKFITFSMLVFASVWVTFIPAYLSTKGKQTVAVEIFAILSSSAGCLFCIFSPKCYIILLHPEMNTKEYITGRNTRNRGNQF
>XP_002936204 PREDICTED: extracellular calcium-sensing receptor-like [Xenopus(Silurana) tropicalis].
MSAESLSIFLDMENTLSLSPFHSFHIRFYRLLLAMEFAIMEINSSNDLLPNITLGFHLYDSCYNEIRSLIGATWIVSGRKNGVPNIHCNKDLMPLAIVGDLPSKASEPLARILGLYRYPQISYASGLPLLSNKMHFPSFFRTIHNGAYELFGIAQLVKYFNWTWVGVISSNNEMRILGAQIVTREIEKNGGCIAFEETLPIISSMESVYYIIGVVKRSRATVIILFCSIENIVPLMEQASFHNITDKVWVGTSGWSITSNFPRTDILTTLNGSLALAAQKGKIPGFKEFLYSIHPSRFPDDPYMKSFWENVFHCIWPGNDAVNNTSPALLKEDIVWCTGEERLDSIDPNIYDVYNFIYSFRTHNAVFAVAHALHQMKNCVPGKGPFKNGSCADIYNHRPWQLLHYLRKVDFNNTAGERIYFDENGDVPQSVEILNWQLFPNGSNQYVSIGSFDSGSLNGEGLSIQLNKILWNGGHSQVPSSVCSDPCPKGYRRAAIQGQKICCFDCLPCSEGEILNPNDGSECFKCPEDKWPDSRKEECLPKPIKFLSYEETLGSTLACISVLFCLLTLSVFCLFIIKRKTPIVKANNRDLSYLLLISLMFGFMCPLAFIGRPNQIMCMIRQVMFAVIFSLCVSTILAKTITVIMIFSATNPDSKLKKLVGLRIPIYIVPVCTMVQVILCIVWLTTDAPFSNIVTYSHSEIGIIVIECNEGSRVLFASVLGYMGLLASVSLFVAFLARKLPDTFNETKFITFSMLVFASVWVTFIPAYLSTKGKQTVAVEIFAILSSSAGCLLCIFSPKCYSILLQPEINSRQYITGRNARNRGK
>XP_002936206 PREDICTED: extracellular calcium-sensing receptor-like [Xenopus(Silurana) tropicalis].
MDLPLITIRLCRLLLILLWYKDGGCETLLEGCRLVTEEVSGYSLPGDITLGGLFPIHAEVIYPVITYREFPQPLQCRRFYRLLLAMEFAIMEINASNDILPNITLGFHLYDSCYNEVRSLIGAKWILSGEKNGVPNFHCNKDLMPLAIVGDLPSKASEPLARILGLYRYPQISYASGLPLLSNKINFPSFFRTIHNVEYEWFAIAQLVKYFNWTWVGVISSDNDLGILGVQIVTREIEKNGGCIAFQETLPIISSMESVYRIIGVVKRSRARAILLFCTIENIVPLMEQASFHNITHKVWLATSGWSITFNFPRTDLLTTLNGSLRLAPQSGNIPGFKVFLYSIHPSRFPDDPYMKSFWETVFHCIWPGNDTVNNTSPALLKEDIVWCTGEERLDSIDPNIYDVYNFIYSYRTHNAVFALAHALHQMKNCVPGKGPFKNGSCADIYNHRPWQLLHYIRKVDFNNTAGERIYFDENGDVPQSVEILNWQLFPNGSNQYVSIGSFDSGSLNGEGLSIQLNKILWNGGHSQVPSSVCSDPCPKGYRRAAIQGQKICCFDCLPCSEGEILNPNDDSECLKCPEDKWPDSRKEECLPKLIQFLSYEETLGSVLACISVLFCLLTFSVFCLFIIKRKTPIVKANNRDLSYLLLISLMFGFMCSLAFIGRPNRIMCMIRQVMFAVIFSLCVSTILAKTITVIMIFSATNPDSKLKKLVVLRIPIYIVPVCTMVQVILCIVWLTTDAPFAEFNMAAEIGIIVIECNEGSRVLFASVLGYMGLLASVSLFVAFLARKLPDTFNETKFITFSMLVFASVWVTFIPAYLSTKGKQTVAVEIFAILSSSAGCLFCIFSPKCYTILLHPEMNSKENITGRNTRNREKRF
>XP_002936207 PREDICTED: extracellular calcium-sensing receptor-like [Xenopus(Silurana) tropicalis].
MAADSLNIFLDMENTLKLSPFHRPINRMDLLLITITLCRLLLILLWYKDGGCETLLEGCRLVTEEVSGYSLPGDITLGGLFPIHVEVSYPVITYRESPQPLQCSSFQIRFYRFLLAMVFAIMEINASNDLLPNITLGFHLYDPCYNEIRSLIGATWILSGKKLGVPNFHCNKDLMPLAIVGDMPSKASEPLARILGLYRYPQISYASGLPLLSNKIHFPSFFRTIHNIDNEWFAIAQLVKYFNWTWVGVISSNNDLGILGAQIATREIEKNGGCIAFQETLPIISSMESVYRIIGVVKRSRATVIILFCTIENLVPLMEQASFHNITDKVWVGTSSWSITSDFPRTDILTTLNGSLGLAPQKGKIPGFKEFLYSIHPSRFPDDPYMKSFWENVFHCIWPGNDTVNNTSPALLKEDIVWCTGEERLDSIDPNIYDVYNFIYSYRTHNAVFAVAHALHQMKNCVPGKGPFKNGSCADIYNHRPWQLLHYLRKVDFNNTAGKRIYFDENGDVPQSVEILNWQLFPNGSNQYVSIGSFDSGSLNGEGLSIQLNKILWNGGHGQVPSSVCSDPCPKGYRRAAIQGQKVCCFDCLPCSEGEILNPNDDSKCLKCPEDKWPDSRKEECLPKLIQFLSYEETLGSVLACISVLFCLLTFSVFCLFIIKRKTPIVKANNRDLSYLLLISLMFGFMCSLAFIGRPNRIMCMIRQVMFAVIFSLCVSTILAKTITVIMIFSATNPDSKLKKLVGLRIPIYIVPGCTMVQVILCIVWLTTEAPFAEYNMAAEIGIIVIECNEGSRVLFACVLGYMGLLASVSLFVAFLARKLPDTFNETKFITFSMLVFASVWVTFIPAYLSTKGKQTVAVETFAILSSSAGCLFCIFSPKCYIILLHPEMNSRQYITGRNTRNRGKRF
>XP_002936208 PREDICTED: extracellular calcium-sensing receptor-like [Xenopus(Silurana) tropicalis].
MDLPLITITLCRLLLILLWYKDGGCETLLEGCRLVTEEVSGYSLPGDITLGGLFPVHVEVTHPEKTYRESPQPLQCSRFQIRFYRFLLVMVFAIMEINSSNYLLPNITLGFHLYDSCYNEVRSLRGATWILSGKENGVPNFHCTKDLMPLAIVGDLPSKASEPLARILGLYRYPQISYASLLPVLSNKIHFPSFFRTINKIEYEWFAIARLVKYFNWTWVGVISSNNDFGILGSQIAIREIEKNGGCIAFQETLPIISSMESVYRIIDVVKRSNATVIILFCTIENLIPFMEQASFHNITDKLWVGTSSWSITSDFPRTDILTTLNGSLGLAAQKGKIPGFKEFLYSIHPSRFPDDPYMKSFWETVFHCIWPGNDTVNNTSPALLKEDIVWCTGEERLDSIDPNIYDVYNFIYSYRTHNAVFAVAHALHQMKNCVPGKGPFKNGSCADIYNHRPWQLLHYIRKVDFNNTAAERIYFDENGDVPQSVDILNWQLFPNGSNQYVSIGSFDSGSLNGEGLDIQLNKILWNGGHSQIPVSVCSHPCPKGYRRAAIQGQKVCCFDCLPCSEGEILNPNDDSKCLKCPEDKWPDSRKEECLPKLIQFLSYEETLGSALACISVLFCLLTFSVFCLFIIKRKTPIVKANNRDLSYLLLISLMFGFMCSLAFIGRPNRIMCMIRQVMFAVIFSLCVSTILAKTITVIMIFSATNPDSKLKKLVGLRIPIYIVPVCTMVQIILCIVWLTTDAPFAEFNMAAEIGIIVIECNEGSRVLFASVLGYMGLLASISLFVAFMARKLPDTFNETKFITFSMLVFASVWVTFIPAYLSTKGKQTVQVEIFAILSSSAGCLFCIFSPKCYTILLHPEMNSKQYITGRNARKQWIQ
>XP_002936209 PREDICTED: extracellular calcium-sensing receptor-like [Xenopus(Silurana) tropicalis].
MDLPLITIILCRLLLILLWYKDGGCETLLEGCRLVTEEVSGYSLPGDITLGGLFPIHVEVTYPVITYRERPQPLQCSRFQIRFYRFLLVMVFAIMEINESNDLLPNITLGFHLYDSCYNEIRSLRGAKWILSGKENGVPNFHCNKDLMALAIVGDMPSKASEPLARILGLYRYPQISYASLLPLLSNKIHFPSFFRTINNIECEWFAIAQLVKYFNWTWVGVISSNNDLGILGSQIAIREIEKNGGCIAFQETLPIISSMESVYRIIDVVKRSRATVIILFCTIENLVPLMEQASFHNITDKLWVGTSSWSITSDFPRTDILTTLNGSLGLAAQKGKIPGFKEFLYSIHPSRFPDDPYMKSFWETVFHCIWPGNDAVNNTSPALLKEDIVWCTGEERLDSIDPNIYDVYNFIYSYRTHNAVFAVAHALHQMKNCVPGKGPFKNGSCADIYNHRPWQLLHYLRKVDFNNTAGKRIYFDENGDVPQSVEILNWQLFPNGSNQYIPVSVCSHPCPKGYRRAAIQGQKICCFDCLPCSEGEILNPNDDSKCLKCPEDKWPDSRKEECLLKLIQFLSYEEALGSALACISVLFCLLTFSVFCLFIIKRKTPIVKANNRDLSYLLLISLMFGFMCSLAFIGRPNRIMCMIRQVMFAVIFSLCVSTILAKTITVIMIFSATNPDSKLKKLVGLRIPIYIVPVCTMIQVILCIIWLTTDAPFAEFNMAAEIGIIVIDCNEGSRVLFACVLGYMGLLASISLFVAFMARKLPDTFNETKFITFSMLVFASVWVTFIPAYLSTKGKQTVAVEIFAILSSSAGCLFCIFSPKCYTILLHPEMNSRQYITGRNTRKQWIQ
>XP_002936210 PREDICTED: vomeronasal type-2 receptor 1-like [Xenopus (Silurana)tropicalis].
MRIEYYYIEVFCKKQNTLRFQIRFYRFLLAMEFAIMEINESNDLLPNITLGFHLYDSCYNEIQSLIGATWILSGKKNGVPNFHCNKDLMPLAIVGDMPSKASEPLARILGLYRYPQISYASGLPLLSNKIQFPSFFRTIHNGVYEFVAIAQMVKYFNWTWVGVISSDNEVLILGAQIVTREIEKNGGCIAFQETLPIISSMESVYRIIGLVKRSRATMIISLCTLGNIVPLMEQASFHNITDKVWVETSGWSITSDFPRTDILTTLNGSLGLSPQKGKIPGFKEFLYSIHPSRFPDDPYMKSFWETAFHCIWPGNDAVNNTSPALLKEDIVWCTGEERLDSIDPNIYDVYKFIYSYRTHNAVFAVAHALHQMKNCVPGKGPFKNGSCADIYNHRPWQLLHYLRKVDFNNTAGKRIYFDENGDVPQSVEILNWQLFPNGSNQYVSIGSFDFGSLNGEGLSIQLNKILWNGGHSQVPSSVCSDPCPKGYRRAAIQGQKICCFDCLPCSEGEILNPNDVSECLKCPEDKWPDSRKEECQPKLIQFLSYEETLGSALACISVLFCLLTFSVFCLFIIKRETPIVKANNRDLSYLLLISLMFGFMCSLAFIGRPNRIMCMIRQVMFAVIFSLCVSTILAKTITVIMIFSATNPDSKLKKLVVLRIPIYIVPVCTMVQIILCIVWLTTDAPFAEYNMAAEIGIIVIECNEGSRVLFACVLGYMGLLASVSLFVAFLARKLPDTFNETKFITFSMLVFATVWVTFIPAYLSTKGKQTVAVEIFAILSSSTGCLFCIFSPKCYTILLHPEMNNRQYITGRNARNQGIQ
>XP_002936211 PREDICTED: extracellular calcium-sensing receptor-like [Xenopus(Silurana) tropicalis].
MVFAIMEINESNDLLPNITLGFHLYDSCYNEIRSLIGATWILSGKKNGVPNFHCNKDLMPLAIVGDLPSKASEPLARILGLYRYPQISYASGLPLLSNKIQFPSFLRTIHNGDYEFFAIAQLVNYFNWTWVGVISSNNELRVLGAHIVNREIEKNGGCIAFQETLPIISSMESVYRIIGVVKRSRATVIILFCTIENLVPLMEQASFHNITGKAWVATSGWSITSDFPRTDILTTLNGSLALAAQKGKIPGFKEFLYSIHQSSFPDDPYMKTFWETAFHCIWPGNDAVNNTSPALLKEDIVWCTGEERPDSIDPNIYDVYNFIYSYRTHNAVFAVAHALHQMKNCVPGKGPFKNGSCADIYNHRPWQLLHYLRKVDFNNTAGERIYFDENGDVPQSVEILNWQLFPNGSNQYVSIGSFDSGSLNGEGLSIQLNKILWNGGHSQVPSSVCSDPCPKGYRRAAIQGQKICCFDCLPCSEGEILNPNDDSKCLKCPEDKWPDSRKEECLLKLIQFLSYEETLGSTLACISVLFCLLTFSVFCLFIIKRKTPIVKANNRDLSYLLLISLMFGFMCPLAFIGRPNRIMCMIRQVMFAVIFSLCVSTILAKTITVVMIFSATNPDSKLKKLVGLRIPIYIVPVCTMVQVILCIVWLNTDAPFAEFNMAAEIGIIVIECNEGSRVLFASVLGYMGLLASVSLFVAFLARKLPDTFNETKFIAFSMLVFASVWVTFIPAYLSTKGKQTVAVEIFAILSSSAGCLFCIFSPKCYIILLHPEMNSRQYITGRNARNQGIQ
>XP_002936212 PREDICTED: extracellular calcium-sensing receptor-like [Xenopus(Silurana) tropicalis].
MSLDRIAGSFDSPPYHNLRESPFGVVSKREKGKYFLLHHLSYLTSESFNDGTDKASKGYYTPYDRALELVCQADGGCETLLEGCRLVTEEVSGYSLPGDITLGGLFPIHVEVTHPVITYRESPQPLQCSRFYRFLLAMVFAIMEINASNELLPNITLGFHLYDPCYNELRSLIGATWILSGKTNGVPNFHCNKDLMPLAIVGDLPSKASEPLARILGLYRYPQISYGSGLPLLSNKIQFPSFFRTIHNGVYEIFAIAQLVKYFNWTWVGVISSNNDVGILGAQIVTREIEKNGGCIAFQETLPIISSMESVYRIIGLVKRSSATVIILICSIGNLVPLMELASFHNITDKVWVATSGWTITSDFPRTDILTTLNGSLALAAQKGKIPGFKEFLYSIHPSRFPDDPYMKTFWENVFHCIWPGNDTVNNTSPALLKEDIVWCTGEERLDSIDPNIYDVYNFIYSYRTHNAVFAVAHALHQMKNCVPGKGPFKNGSCADIYNHRPWQVLYIMHRLSFREIQHSFFKTVQISVCSDPCPKGYRRAAIQGQKICCFDCLPCSEGEILNPNDDSECLKCPEDKWPDSRKEECLPKLIQFLSYKETLGSALACISVLFCLLTFSVFCLFIIKRKTPIVKANNRDLSYLLLISLMFGFMCSLAFIGRPNRIMCMIRQVMFAVIFSLCVSTILAKTITVIMIFSATNPDSKLKKLVGLRIPIYIVPGCTMVQIILCIVWLTTDAPFSEFNMAAEIGIIVIECNEGSRVLFACVLGYMGLLASVSLFVAFLARKLPDTFNETKFITFSMLVFASVWVTFIPAYLSTKGKQTVAVEIFAILSSSAGCFFCIFSPKCYIILLHPEMNSRQYITGRNARNQGIQ
>XP_002936213 PREDICTED: extracellular calcium-sensing receptor-like [Xenopus(Silurana) tropicalis].
MTGDIILGGLFSVHMEATHPVITYRECPQPLQCSRFHMRYYRFLLAMVFAILKINESNNLLPNITLGFKLYDSCYNEVRSLMGATWILSGAKNGVPNFHCNQDIMPLAIIGDMPSKASEPLARILGLYRYPQVSYASGQALLSDKMQFPSFLRTMYNGDYEWFAIAQLVKYFNWTWVGIVCSDNDLGRSGAQLLTREIEKNGGCIAFQETLPIISSMESVYRIIGVVKRSRATVIILCCTIENLVFLMEQASFHNITDKVWVGTSGWSITSDFPRTDILTTLNGSFAIAAQNGKIPRLKEFLYSIHPSRFPDDPYMKTFWETAFHCIWPGNDTVNNTSPALLKEAIVWCTGEERLDSIDPNIYDVYNFKYTYRTHNAVFAVAHALHQMKNCVPGKGPFKNGSCADIYNQRPWQLLHYIKKVVFNNTAGKQIYFDGDGDVPVYVDILNWQLFPNGTNMYVHIGSFDAGSPKGQELNIWLNKILWNGGHIHVPSSVCSDPCPKGYRRAAIQGQKICCFDCLPCSEGEILNPYDGSECLKCPEDKWPDSRKEECLPKLIQFLSYEETLGSALACISVLFCLLTFSVFCLFIIKRNTPIVKANNRDLSYLLLISLMFGFMCSLAFIGRPNWIMCMIRQVMFAVIFSLCVSTILAKTITVVMIFSATNPDSKLKKLVGLRIPIYIVPVCTMVQIILCIVWLTTDAPFPEFNMAAEIGIIVIECNEGSQVLFACILGYMGLLASVSLFVAFLARKLPDTFNETKFITFSMLVFASVWVTFIPAYLSTKGKQTVAVEIFAILSSSAGCLFCIFSPKCYTILLHPEMNSRQYITGRNARN
>XP_002936214 PREDICTED: extracellular calcium-sensing receptor-like [Xenopus(Silurana) tropicalis].
MKDAGCESSLEGCRLSTEDVFGYSLAGDITLGGLFPVHIEASRPIITYKECPQPLLCSRFHIRYYRFLLAMVFAILEINASNELLPNITLGFKLFDSCYSEVRSLRGAKWILSGETNGVPNFHCNKDLMPLAIVGEMLSKASEPLARILGLYRYPQISYASGLPLLSDKVQFPSFLRTTYNVNYECIAIVQLVKYFNWTWVGVLCSDNDLGRSGAQLITREIEKNGGCIAFQEALPIISAMESVYRITGVIKNSRAKVIILCCTMENLISLMEQISVSNITDKVWVGTSGWSITSDFPREIRENLTTLNGSLGIAPQTGKIPGLKEFLYSIHPSRFPDDPYMKTFWENAFHCIWPGNDTLLHYIKRVDFYNTAGQQIYFDENGDIPIYVDILNWQMFPNGTNQYVHIGSFDARSPKGQELNIWQHKILWKGGNTHVPISVCSDPCPKGYRRAAIQGQKICCFDCLPCSEGEILNPNDDSECLKCPGDEWPDSKKEKCLPKSIQYLSYEETLGSVLACISVLFCLLTFSVFCLFIIKRKTPIVKANNRDLSYLLLISLMFGFMCSLAFIGRPNRIMCMIRQVMFAVIFSLCVSAILAKTITVVMIFSATNPDSKLKKLVGMRLPDYIVPVCTMVQIILCIVWLTTDAPFAEFNMAAEIGIIVIECNEGSRVLFASVLGYMGLLASISLLVAFLARKLPDTFNETKFITFSMLVFASVWVTFIPAYLSTKGKQTVAVEIFAILSSSAGCLFCIFFPKCYTILLHPEMNSRQYITGRNARNQGK
>XP_002936215 PREDICTED: extracellular calcium-sensing receptor-like [Xenopus(Silurana) tropicalis].
MSPGSLSICLQGCFILILLLSRGVGGTSQGGCRLSNEEILGYSLPGEITLGGLFAVHMDVQYPEVNFREPPKSIQCSTFHIRYYRYLLAMVYAILEVNNSSDILPNITLGFQLYDSCYNEVRSLMGTSWILSGKENFVPNFNCHRNIMPSAIVGDMPSKASMPIARILGLYRYPQISYASAHPLLSDKTQFPSFLRTMSNANYEMFAIARLVQYFNWTWVGIINSDSDLGRSGTQLLTKEIESNGGCIAFQEVLPLYTSMESVYRIVDVLKKTKATVIIVYTTMENLISLMEVASFNNITDKVWVGTGSWSITSDFPRREILTTLNGSLGLSFQIGKIPGFKQFLYSIHPTKYPDDIYIKTFWELAFGCVWPANKSTPLKEGSVWCTGTERLDTIDTSVYDVNKFIYTYKIHNAVFAIAHALHQMNICVPGHGPFTNGSCADIHNYQPWQLLYYIKHVKFNNTAGEPIFFDENGDVPIYMDILNWQLFPNGSNQYVHVGSYDASSPKGKELKIELQNILWNQGQLQVPISVCSDTCPSGHRRATRQGEQICCYDCVPCSEGQILNPYDNSECIRCPEDKWPNSKKETCLPKPIQFLSFDEMLGTSLACISVLLCLLTFSVFCLFIAKHKTPIVKANNRELSYLLLISLMLCFLCSLVLIGRPNMITCMIRQVVFGVIFSVCLSVILAKTMTVILVFSATNPDSKIRRLVGLRIPIYIVPSCTVIQIVLCIVWLAIDPPFSEFNMEAEIGTIVIECNEGSNVLFACVLGYMGLLASISLLFAFLARKLPDTFNEAKFITFSMLVFASVWVTFIPAYLSTKGKHMVAVEIFAIISSSAGLLVCIFFPKCYIILLHPEMNSKQFIKGANNKRW
>XP_002936216 PREDICTED: extracellular calcium-sensing receptor-like [Xenopus(Silurana) tropicalis].
MKKSLGFLSPCLQCCLLIISWFTDDISGTSHRGCKLSNEDILGYSLPGEITLGGLFAVHMDVEYPEVNFREPPKSVQCSTFHIRYYRYLLAMVYSIMEINNSSDILPNITLGFQLYDSCYNEVRSLMGTSWILSGKEKFVPNFDCHQTIMPSAIVGDMPSKASMPIARILGLYSYPQVSYASAHPLLSDKTQFPSFLRTISNDNYEVFAIARLVQYFNWTWVGIITSDNDLGRSGTQLLTKEIESNGGCIAFQEILPLYNSMESVYRIVDVLKKTKATVIIVYSTMENLISLMEVASFNNITDKVWVGSGSWSITSDFPRREILTTLNGSLGLAPQSGKIPGFKEFLYSIHPTKYPDDIYIKTFWELAFGCVWPANKSTPLKEGSVWCTGTERLDTIDTSVYDVYNFRYTYKIHNAVFAIAHALHQMNTCVPGHGPFKNGSCADIHNHQPWQLLHYIKHGKFNNTAGEPVFFDENGDVPIHVDILNWQLFPNGSNQYVSIGSFDAGSEKGHELKIEQKNILWNQGQTQVPTSVCSDTCPRGHRRATRQGQQICCFDCVPCSEGEILNPFDDSECIRCPEDKWPNSKKEICLPKVIQFLSYEEMLGTSLACISVLLCLLTFSVFCLFIAKHKTPIVKANNRELSYLLLISLMLCFLCSLVFIGRPNMITCMIRQVVFGVIFSVCLSVILAKTMTVILVFSATNPDSKIRRLVGLRIPIYIVPFCAMVQIALCIAWLAIAAPFAEFNMEAEIGTIVIQCNEGSNAFFTCVLGYMGLLASISLLVAFLARKLPDTFNEAKFITFSMLVFASVWVTFIPAYLSTKGKNMVAVEIFAIISSSAGLLVCIFFPKCYIILLHPEMNSKQFITGKNNRKW
>XP_002936217 PREDICTED: vomeronasal type-2 receptor 1-like [Xenopus (Silurana)tropicalis].
MRFKDGACETALEGCRLSAEDAVGYSMAGDITLGGLFSVHIEAKHPVINFRENPQPLRCSKFHIRYYRFLLAMVYAIMEVNASDDLLPNVTLGFKLYDSCYNEVRSLLGAEWILSGKEIIVPNFDCNTDIMPLAIIGDMPSKASVPLARILGLYRYPQVSYASAQPLLSDKLQFPSFLRTVYNANYEVFALAQLVKHFNWTWVGIISSDSDLGRSGNQLLTQEIEKNGGCIAFHETLPIVSSMASVFRIVDVVKKSRATAIIVYCTIENLISLMEEASLHNITDKVWLGGTSWTISSDFPRKDILITLNGSLGLAAQNGKIPGFKDFLYSIHPSISDDLLTKTFWENAFHCVWPANETFPALPEDNIVWCTGEERLDSIDPNIYDVYNFRFTYKVHNAVFAVAHALHQMKNCVPGKGPFKNGSCADIYNHRPWQVLFEMPVSVCSDPCPRGHRRATLQGEKICCFDCLPCSEGEILNPRDDSECIKCPEDKWPDSTKEKCLPKPIQFLSYDEILGSSLACISVLFCLFTFSVFCLFVVKRKTPIVKANNRELSYLLLISLMFGFMCSLAFIGRPNLITCMIRQVMFAVIFSVCISVILAKTITVVMIFSATNPDSKLKKLVGLRIPIYIVPVCTMVQIILCIIWLTTEAPFAEFNMAAELGKIVIECNEGSKVLFSCVLGYMGVLAAISLLVAFLARKLPDTFNETKFITFSMLVFASVWVTFIPAYLSTKGKQTVAVEIFAILSSSAGLLVCIFFPKCYIILLHPEMNSKQYITGRNVRNPIPETRKRKLHPNPGDVALWNPKRLRLRLGKGPRVRPKALETKPDTQHVQDKEDDIFPPASVIMARLRARAQGMKRNDLSRSEQSDKKDDSPSN
>XP_002937662 PREDICTED: vomeronasal type-2 receptor 1-like [Xenopus (Silurana)tropicalis].
MVFAINEINENPELLPNITLGFRIYDSCFSEMQAVDGALQLLSGTEKAIPNYICQTESKMVGLIGDLQSSNSVAVARILGLYHFPQISYGSALAYLSDKISYPSFLRTVINDKIHAFYFNMLMIHFNWTWIGILAADNDFDLYDSEFLRRDIEAAGICVAFFMRISAQHTRDQTLSILQVIKRSSATVVVLYCSLPELIPFMKVATEENITGKVWFASGSAITSPIFSYKEYWRTLNGTIGQKLPLTIIPGFGEFLYSIHPSLYPNDIFMKSFWEASFGCLWHNETPVNGTTYCTGQENLKTLEHQGYNEAASVFAILVYNAVYTLAHGIHNMISCRPQSPCLTISRLDPWKILQYVKQVRVRNTAGQELFFDENGDVNSYHEYVNWQALPNGETQYVNFATLKEFPESHIVLSNNTIFWSGGYTEAPESICSESCPPGYRKAPQKGQPACCFDCILCSEDEFSNQTDSTSCMKCPEDMWANDKHNGCWMKSLEFLSFRETLGGTLTTISVLGSLFPLSILAVFIKNAETPVVKANNRNLSYILLLSLCFCYLCALMFIGRPITINCILRQFIFGISFVMCISCVLGKTMMVVIAFNLTQPRSSRRMWLNSRVTNTLVLVCTAIQVIICAGWLAHSPPFQYTDNKSKMGTIIVECNKGSPIAYSCTMGYMGVLASLCFAIAYLSRKLPGSFNEAKLITFSMLIFGAVWISFIPAYLSTTGKYMVAVEIFAMLSSSSGLVACIFLPKVYVIILKPEMNKKDRKMTRNSYIHTEITH
>XP_002937664 PREDICTED: vomeronasal type-2 receptor 26-like [Xenopus (Silurana)tropicalis].
MALHWEWLLIFILIVLTTRSDFSCKLRSENLQVYEKDGDIILGALIPVHLQPGNNNINFTAKPSVGKCNKLSNLCYLHVLATVFAVNEINENPELLPNITLGFRIYDSCFNEMQAVEGAMSMLSGTENAIPNYVCNKQSKMVGLIGDLQSSCSLAVASIVGLYRFPQAPLPIDVLEGWKLTSNYPFGTQHNSLQSFAVVSSAVAVPGSDASTEDALNGTAVEGLSSLYRYDTCDISYGSAFYELSDKIRYPSFLRTIMSDKVQPYYFIRLMIHFNWTWIGILAADNDFGLYDSELMRKDIEEAGICVAYFMRISAQHTRDQSLSILQVIKRSSATVVVLHYVKNVRVKMNDEQELAFDDYGDHPIRQVYVNWQALPNGVTRFIDFANLIEDPEPRFVISNNTIWSGNYREAPKSICSESCPPGYRKAPQKGQPVCCFDCILCSEDEFSNETDSTSCMKCPEDMWAKEMHDGCRNKTLEFLSFEEILGGTLAALSITGSLLPLSILFIFLKNANTRIVKANNRNLSYTLLVSLFFCFLCALMFIGRPITITCILRQFIFGISFVMCISCVLGKTMMVVIAFNLTQPRSSRRMWLNSRVTNTLVLVCTAIQVIICAGWLAHSPPFQYTDNKSKMGTIIVECNKGSPIAYSCTMGYMGFLASLCFVVAYLARKLPGSFNEAKLITFSMLIFGAVWISFIPAYLSTSGKYMVAVEVFAILSSSSGLVACIFLPKAYIIILRPEMNNIEMKRT
>XP_002940847 PREDICTED: extracellular calcium-sensing receptor-like [Xenopus(Silurana) tropicalis].
MDRVYTDVDFRSKPPALECQLFATEYYQSMQALIFAVEEINSDPELLPNISLGFQVFDTCVTIEGAAYGTLAMLSRGKEITPNYHCHNKAPLAGIIGDSGSTRSILMAQIFGLYRYPQISYFATNPILSDRNLFPSFFRTIPSDEFQMRGLAQLVSYFGWSWVGLLANDNDYGQYGLQMAKQEILSSGACVAFTENILTGRPNRNAPHLVNVIKKSTAKVVVVITTEPDFGIVVEELLRRNVTGNIWVASEAWATSELLSKERYQRVLLGTIGFAIHRGKMLKFSKYLNSLNISNNLFDPFIREFWEQTFSCKWPYQKDLALKMVNDTTQVCTGEEQLDSLPFEEYHRVSLNVYTAVYAIAWALHNLLYCAPGSKPFHNGNCFNISSFHPWQDGKPYTNTLGLEEMEFKSNVVECQPCSWDSWPNLQHTKCLPRPTEFLSYEEPLGYSLAAIAIVSSLIPLNIFGVFIHYRKTPIVRANNYIVSCLILLSLFLCFLCSLGFIGYPQPEKCLLRQVAFGMVFALCISCVLAKTITVVIAFNATKPGSRLRKWTGVKVPYCLITLCVSIQFFLCVMWLIYACPFPELDINTKPGIILVNCNEHSPIAFWCMLGYLGLLASISFIVAFLARRLPDSFNEAKLITFSMLAFLSVWVSFIPAYLSARGMYTVAMEVFAILSSSWAVVGCIFVPKCFIILLRPNMNSREYLMRKDKGHNN
>XP_002940848 PREDICTED: extracellular calcium-sensing receptor-like [Xenopus(Silurana) tropicalis].
MDYATRYPEAIPLRNTSSKSIARELVHVFSRVGIPKEILTDQGTPFMSRVMKELCRLFKVVQLRTSVYHPQTDGLVERFNKTLKSMLKKVVDKDGKNWDYLLPYLMFAIREVPQSSTGYSPFELLYGRHPRGLLDIAKETWEGQPTPFKSVIEHIDQMQDRITAVMPIVREHKVQAIQDWPRPVTKKQVRAFLGITGYYRRFIANFATIAVPLTDLTKGTKSIMIKWNSEAEQAFQTLKKALCSQPVLITPDFTKKFIVQTDASDVGVGAVLSQIREGAEHPIVFLSKKLTSMRETMLQFSTEYYQTMQALIFAVEEINSDPELLPQYTLGFQVFDSCFTLRKAAHGTLSLLSGGRKITPNYHCHKGAPVAGIIGDSGSSQSILMAQILGLYRYPQISYFATSPTLSDRNLFPSFFRTIPSDEFQMRGLAQLVSHFNWSWVGLLASDTDYGQFGLQMIKQEIVKGGACVAFAENIRTNHPDRNAPHLVQVIRKSTAKVVIVISSDFDFVIVADELLEQNVSGITWIASEAWATSELLSKEPYKGLLSGTVGVAIRRGQMTRFTKYINSLSPSENVNDLFIKEFWEEIFNCKWLNRDNVTIPLGNETRKACTGSEKLEDLLNEEYHRVSLNVYTAVYAFAWALHSWLNCTSGIGPFYLGNCANVSSIPPWQLLHYIKKVYFKTQDGSQIFFDAKGNPPAVYDIVNWCVNAKGALGQVIVGRYDMNAPETFNVDSDGVIWANGSTKVPLSKCSPSCAAGFRKVMVPSKALCCYECARCPQGHISNQTDAVECNPCSWDTWPNQHRAKCIARTTEFLSYEDDLGLILAAVSILSSLVPLVFWGVFVHYKKTPIVRANNYSLSCLLLLSLFLCFLCSLGFIGYPQPEKCLLRQVAFGMVFALCISCVLAKTITVVIAFNATKPGSRLRKWTGVRLPYFVIILCTFIQFSLCMIWLIFYPPVPELNTETKPGIIIVSCNEGSPTAFWCMLGYLGLLASISFIVAFLARRLPDSFNEAKLITFSMLAFLSVWVSFIPAYLSARGMYTVAMEVFAILSSSWAVVGCIFVPKCLIVLFRPNMNSREHLMGKRNIYNFS
>XP_002940849 PREDICTED: extracellular calcium-sensing receptor-like [Xenopus(Silurana) tropicalis].
MSQPGDIVIGGTFMVHLERSFNDPDFRTKPPELQCKLFATDYYQNMQALIFAVEEINADPELLPNVTLGYQVFDTCFTLRKAAQGTLSALSGGEEMTPNYHCLKGAPLAGVIGDSWTTTSILMAQILGLYRYPQISYFATNPILSDRNLFPSFFRTIPSDEFQMRGLAQLISYFGWTWVGLLANDNDYGQYGLQILMQEIINGGGCVAFAENILTGQPNRNAPYLAHVIKMSNAKVVVMITSDTYFVALMEEMLKQNVTGITWIVSEALSTSNLLSKESIKSIVLGTVGFAIHRGKIPKFTEHLRSLSPSKNHNDLFISEYWEQIFSCKWPAKETGMENETMGACTGSEKLGNLLTEEYHRLSLNVYTAVYALAWALHHLQNCIPGTGPFQHGNCANISSFHPWQLLHYVNNVRFKATDGSQVFFDARGNPPPIYDIVSWRPSTKGILEPAMVGFYDLNAPDGDTLTIDTTGITWNSNTQVPVSKCSQSCSPGSRKVIVPGKPLCCYECARCPQGQISNQTDAVECHPCSWDTWPNLQRTKCIPRMTEFLSYESPLGTSLAAIAILSSMGPLLILGVFKSYKQTPIVRANNYSLSCLLLLSLFLCFLCSLGFIGYPQPEKCLLRQVAFGMVFALCISCVLSKTIIVVIAFNATKPGSRLRKWTGVKVPYFLILCCVLIQLCICLIWLIFFPPFHELDTDTKPGLIIVNCNEGSPTAFWCMLGYLGLLVTISFIVAFLARRLPDSFNEAKLITFSMLAFLSVWVSFIPAYLSAQGMYTVAMEVFAILSSSWALVVCIFIPKCFIILLRPNVNSRENIMGKRRGCKLRTPELAKNRDFYSPNNFS
>XP_002940850 PREDICTED: extracellular calcium-sensing receptor-like [Xenopus(Silurana) tropicalis].
MSQPGDILIGGTFMIHLERVFFNDPDFTVKPSDLQCQLFATEYYQSLQALIFAVEEINVDPELLPNVTLGYQVYDTCFTLQKAAEVTLSVLSGGKEIAPNYHCLKRAPLAGIIGDSWTTTSILMAQILGLYRYPQISYFATNPILSDRNLFPSFFRTIPSDEFQMRGLAQLITHFGWTWVGLLANDNDYGQFGLQMVKQEIINGGGCVAFAENILTGQPNRNAPHLANIVKRSTAKVVVMITSDFDFVAVMEEMLRQNVTGITWIASEAMSTSNFLSHKSLKSIVLGTIGFAIHRGKMPKFTGYLNSLSPSKNLHDSFISEYWEQIFSCKWPNQEDLNTGMKNLTVKACTGSEKLGSRQTEEYHRVSLNVYTAVYAFAWALHHLQNCTPGTGPFQHGNCANISSFHPWQLLHYLKNVNFKTKDGSQVFFDAKGNPPPIYDIVNWCASDNGILEPATVGSYDLNAPDGKTLTIDTVGITWNSNETQVPVSKCSPSCAPGSRKVIEPGKPTCCYECARCPQGKISNQTDAVECHPCSWDTWPNLRRTECIPRMAEFLSYETPLGFSLAAIASFSSLVPLIIWGVFMYYKETPIVRANNYSVSCLLLLSLFLCFLCSLGFIGYPQPEKCLLRQVAFGMVFALCISCVLAKTITVVIAFNATKPGSRLRKWTGVKVPYFLILCCALIQLCICVIWLIFFQPFHELDIDTKPGIIIVNCNEGSPTAFWCMLGYLGLLATMSFIIAFLARRLPDSFNEAKLITFSMLAFLSVWVSFIPAYLSARGMYTVAMEVFAILSSSWALMVCIFLPKCFIILFRPNMNSREHLMGKGQQCK
>XP_002940851 PREDICTED: extracellular calcium-sensing receptor-like [Xenopus(Silurana) tropicalis].
MFLCNRQNQHRMSSFIIYTVYSILYYTGICTSSPSSITCNLPAERVTGYLSRPGDIIIGGTFMVHLDRVFIDLNFTSQPPEVQCQMFIIEYFQNMQALIFAVEEINSDPGLLPNITLGYQVFDTCFTLREAAKGTLLMLSGGKDMTPNYHCHKGAPLAGIVGDSWTTASIIMAQILGLYKYPQISYFATSPILSDRDTFPSFFRTIPSDEYQMRGLAQLVLYFGWTWVGLLADDDDYGQYGLQVVKQEIINGGACVAFSEYILTGQADRDAPHLVQILRESTARVVVVISSNFVIVVEELLKQNVTGNTWIASEAWATSDLLSKQQYQGILLGTIGLAIHNGPMPMFTKYLSNLHPSKLNNQFILDFWEQAFSCKWLGDKNVVGVDNDPIKACTGNESLEGQLSEDYHRVSLNVYTAVYAIVWALQNMLNCKPGTGPFLGASCANISSFQAWQLLHYIQNVSFKTKDGSRVFFDAKGNPPAIYDIVNWRLGAKGTAEQVTVGSYDLSAPDGKTLNVDRTKIIWINGNAQNDSNVFKNDSNVFKNDSNVFKNDCNVFKNDSKVFKNDSKVFKKNHSQHDLCTELNPELMAHSRFEDQITCKQGEEPGYTVECHPCSWDTWPNLQQDRCLPRPTEFLSYGDPLGFSLACTAIFSSLIPLVILRVFVCYKETPIVRANNYSLSCLLLLSLFLCFLCSLGFIGYPQPEKCLLHQVAFGMVFALCISCVLAKTITVVIAFNATKPGSRLRQWTGVKVSYSVILTCVSIQLFVCAIWLVILPPFLELDVDTKPGVMIVNCNEGSPTAFWCMLGYLGLLASISFIVAFLARRLPDSFNEAKLITFSMLAFLSVWVSFIPAYLSARGMYTVAMEVFAILSSSWAVVGCIFVPKCFIILLRPNMNSREHLMGKGRGQK
>XP_002940852 PREDICTED: extracellular calcium-sensing receptor-like [Xenopus(Silurana) tropicalis].
MAICAGSSSGISCTQPAENITGLLSRPGDIVIGGTFMVHFDRVSSGLDFTSQPHELQCGMFIIEYFQNMHALIFAVEEINSDPELLPNITLGYQVFDTCFTSREAARGTLLMLSGGNEITPNYHCHKGAPLAGIIGDSWSTGSIIMAQILGLSRYPQISYFATSPVLNDRDLFPSFFRTISNDEYQMRGLAQLIFYFGWTWVGLLADDDDYGQHGLQMVKEELNNGGACVAFTEYILTGQADRDAPRLVQVLQKSTAKIVIVISSNFVVVVEELLRQNVTGKIFMATEAWATLDLLSKPRYQGILTGTIGFAVHNGLMSNFSKYLRSLRPWKYLHDQFVLEFWEQAFACKWPTDETLAWTGHVTIKACTGNENPESVEAEDYQRASLNVYTAVYAIAWALQNMVNCRPGTGPFSGGSCANISSFQAWQLLHYIKNVNFKTKDGSQIFFDAKGNPPAIYDVVNWHLGAEGAAEHITVGTYDLRAPDGNTLKVDSKRIVWINGDTQVPVSKCSPSCSPGFRKVIVSGKPLCCYECARCPQGQISNQTDAAECHPCSWDTWPNLQQDRCLPRPTEFLSFGDPLGFSLTGTAIFSSLIPLLILRVFTWFKKTPIVKANNYSLSCLLLLSLFLCFLCSLGFIGYPQLQQCLLRQVAFGLVFALCISCVLAKTITVVIAFNATKPGSRLRKWTGVKVSYPFILICTLIQLCVCVLWLFVIPPFPELDTDTKPGVIIVNCNEGSPTAFWCMLGYLGLLASISFIVAFLARRLPDSFNEAKLITFSMLAFLSVWVSFIPAYLSARGMYTVAMEVFAILSSSWAVLGCIFVPKCYIVLFRPNMNTKGHLLGKSKSQK
>XP_002940853 PREDICTED: extracellular calcium-sensing receptor-like [Xenopus(Silurana) tropicalis].
MGCSLPSEGITGHLSRPGDIVIGGTFMVHLERVYSDLSFTYKPPELQCQMFALQYYQSMRALIFAVEEINANPKLLPNITLGFQVIDSCNNLRPTAQGTLSMLSGGKEVIPNFHCRKEATLAGIIGDTGSTRSILMAHILGLYRYPQISYFATNPKLSDRNLFPSFFRTIPSDEYQMRGLAQLVRYFDWSWVGLLANDNDYGQYGLQMVKQEIMNGGACVAFTENILTARSNRNAPHLVRVIKESTAKVVVVITTDSDFLIVAEELLRQNVTDNIWVASEAWSTTDLLSSQRFKPILLGTIGFAIHRGQMPKFSRYLSSLRPTDYLYDWLMRELWELVFSCKWSSHENVTVDKACTGNEKLESILTEEDYRVSLNVYTAMYAIAWALQSLHNCTTGYGPFYGGGCANITSFHPWQLLHYIKNVNFKTEDGSPIFFDAKGNPPAVYDIVNWRQSRQGTLEQVTIGRYDLSAPNGKILNVDSADVIWINGNTQVPASKCSPSCSSGFRKVIVPGKPLCCYECARCPQGQISNQADAAECQPCSWDTWPNPQHTRCLPRPTEFLSYEEPLGYSLVVIAILSSLIPLVILGVFIRYNKTPIVRANNYSLSCLLLLSLFLCFLCSLGFIGYPQPEKCLLRQVAFGMVFALCISCVLAKTITVVIAFNATKPGSRLRKWTGVKVSYCLILFCVFIQLFLCIMWLIFSPPFHELHTDTKPEVIVVCCNEGSPTAFWCMLGYLGLLASISFIVAFLARRLPDSFNEAKLITFSMLAFLSVWVSFIPAYLSARGMYTVAMEVFAILSSSWAVVGCIFVPKCYIILFKPNRNSRELLMGKGRNQK
>XP_002940854 PREDICTED: vomeronasal type-2 receptor 1-like [Xenopus (Silurana)tropicalis].
MIESRAPLYHVERSGISLCHHNDDQLDLYNISEGSAWKGDTLENQVLLLLRSVGLLNITHRRSKGPWESGSTRSILMAQILGLYWYPQISYFASSPILSNRYLFPSFFRTIPSDEFQMKGLAELVFYFGWTWVGLLANDNDYGQYGLQIAKQEIINGGACVAFTENILIGRPNRNAPNLVQVIKESTAKVVVVISSDSHFVIVAEELLRQNVTGNIWVASEAWATSDLLFKERFRQILLGTIGFAIHRGKIPAFSKYLKSLRPSNDQYDSLIKEFWEQTFSCKWPSQENPIVPTDNATMRVCTGEEKLESLLTAEYHRLSLNVYNAVYAMAWALHSLLNCTSGTGPFPFGGCTNISSFHPWHLLHYIKNVNFKTKDGSQMFFDAKGNPPAVYDIVNWHGSANGALEPVTVDAAECHPCSWDTWPNLQQDRCLPRPTEFLSYGDPLGYSLAAISIFSSLIPLGVLGVFIHQKKTPIVRANNYSLSCLLLLSLFLCFLCSLGFIGYPQPEKCLLRQVAFGMVFALCISCVLAKTITVVIAFNATKPGSRLRKWTGVKVSYCVIGFCAFLQLVVCVLWLSLSSPFPELDTDTKPGVIIVNCNEGSPTAFWCMLGYLGLLASISFIVAFLARRLPDSFNEAKLITFSMLAFLSVWVSFIPAYLSARGMYTVAMEVFAILSSSWAVVGCIFVPKCYIVLFRPNMNSRENLMGKGRSQK
>XP_002940855 PREDICTED: extracellular calcium-sensing receptor-like [Xenopus(Silurana) tropicalis].
MSSFGDSANLISSEFYLSLRALIFAIEEINADPELLPNVTLGFHIFDTCKTLRRAAQGTLLMLSGGKEITPNYHCYKGPPLAGVIGDPASRRSILMAQILGLYRYPQVSYLATSPILSDRNLFPSFFRTVPSDEFQMRGLAQLISHFGWSWFGLLANDDDYGQFGLQIVKQEIMKAGACVAFAENILTSKPDRNAPYLARVIKTSTAKVVVVITSDSDFLIMVEELLRQNVTGNTWIASDAWATSTLLSNKRFNGILSGTVGFAIYHGQMPQFNEYLNSLSPSQDLHDSFLKELWEQSFSCRWLDQENVHALAFNGTLRVCTGEEKLESLMMEAEHRVSLHVYTAVYAIAEALHNVLYCPPGFGPFQAGTCATISSFYPWQLLHYVKHVNFQTKDGRRVFFDAKGNPPAMYDIVNWHVSANGLLKKVTVGSFDGAIFKVYSAEIIWNNHTQVPLSKCSPSCPSGFRKVIVPGKPLCCYECARCPQGQFSNETDAAECHPCSWDTWPNLQQDRCLPRPIEFLSYGDPLGYSLAVISSFSSLTPITILGVFIRYNKTPIVRANNYSLSCLLLLSLFLCFLCSLGFIGYPQPEKCLLRQVAFGMVFALCISCVLAKTITVVIAFNATKPSSRLRKWTGVKVSYCVIGFCIFVQITDCALWLIFSPPFHELDTDTQPGVIIANCNEGSPTAFWCMLGYLGLLATISFIVAFLARRLPDSFNEAKLITFSMLAFLSVWVSFIPAYLSARGMYTVAMEVFAILSSSWALVVCIFMPKCYIVLFRPNLNSREHLMGKGRGQK
>XP_002940856 PREDICTED: extracellular calcium-sensing receptor-like [Xenopus(Silurana) tropicalis].
MSLYAMPRGHGIPPVPLSAVLFCTLAVTVASKISCNLPSEDIGGYISRPGDIIVGGIIPVHFNIYNKANFTSQPRELQCRTVVDEYYLTLQALIFTVERINADPELLPNITLGFHIYDTCRTLQRAAQGTLLMLSGGKDITPNYQCHIVAPYAGVIGDSTSRRSILMAQILGLYRYPQYVSYYATSPILSDRNQFPSFLRTIPSDEFQMKGLAQLVSYFGWSWLGILATDDEYGQFGLQIIKQEIAKTGACVAFAEYILTSKPDRNAPHLIQVIQMSTARVVVVISTSTDFAIVLEEMLKQNVTGYTWIGSEGWSTSDLLSNKRFQGILTGTAGFAIHQRQMPQFPQHLSSLSPLNDPYDTFMREYWEQTFSCRWPDSDTSAANGSLKACTGNENLASLIAGIDYRTGHTLYVAVYAIAWGLHSMINCSPGYGPFHAGSCANISSFYPWQLLHYVRNVNFMTSDGARVFFDEKGNPPAIYDIVNWRLSAKGSLEKVTVGSYDSSSPDGKTLKLNVSNIKWITQTQVAKQEEAGLLGFRKVIVPGKPLCCYECARCPQGQISNQTDAAECHPCSWDTWPNLQQDRCLPRPTEFLTYTEPLGYSLAAITSFSTLTPITILGVFIYYRKTPIVRANNYSLSCLLLLSLFLCFLCSLGFIGYPQPEKCLLRQVAFGMVFALCISCVLAKTITVVIAFNATKPGSRLRKWTGAKVPYCVIVFCALIQLFLCVMWLILSPPFHEYDTDTKPGVLIVNCNEGSTTAFWCMLGYLGLLASISFIVAFLARRLPDSFNEAKLITFSMLAFLSVWVSFIPAYLSARGMYTVAMEVFAILSSSWAVVGCIFVPKCFIVLFRPNLNSREHLLGKK
>XP_002940857 PREDICTED: extracellular calcium-sensing receptor-like [Xenopus(Silurana) tropicalis].
MEDGAKGSLLQDRFAIEYYQGMQALIFAVEEINSNPELLPNITLGYDVLDTCYTLRRAAQGTLSMLSGGTQSTPNYNCHQGTRLAGVVGDSGSTRTILMAQILGLYQYPQISYFATSPVLSDRNLFPSFFRTVPSDEFQMRGLAQLVSHFGWSWVGLLATDNDYGQYGLQIAMQEIINSGACVAFNEYILTGRPDRNAPRLAQVIKESTSKVVIAITGDSDLVIVLEELLRQNVTGKIWIATEAWATANLLSNERFQGILLGAIGFAIYSGQMPSFSDYLNSLHPSNDLYDPFIKEFWEQAFSCKWPSQKNVTLVDNAREQTCTGNERLESVLTKVDRRVSGNVYTAVYAIAWALHNLLNCTAGVGPFHHGACANISSFHPWHLLQYIKKVNFKTPAGNRVFFDERGNPPAIYDIVNWHLTSQGSLGQITVGKYDLSAPNGKSLYIDNGLINWASKTQVPVSKCSPSCSSGFRKVIVPRKPPCCYDCAQCPQGQISNQTDAVECHPCSWDTWPNLQQDRCLPRPTEFLSYGDPLGYSLAAISIFSSLIPLGVLGVFIHQKKTPIVRANNYSLSCLLLLSLFLCFLCSLGFIGYPQPEKCLLRQVAFGMVFALCISCVLAKTITVVIAFNATKPGSRLRKWTGVKVSYCVIGFCIFVQIIDCALWLIFSPPFHELDTDTQPGVIIANCNEGSPTAFWCMLGYLGLLASISFIVAFLARRLPDSFNEAKLITFSMLAFLSVWVSFIPAYLSARGMYTVAMEVFAILSSSWAVVGCIFVPKCYIVLFRPNLNSRENLIGKRTTFHDGDYEALRRSCWLSIEYYQSMQALIFAVEEINSNPELLPNITLGYEVVDTCYTLRRAAQGTLSMLSRGTESTPNYNCHQGTRLAGVVGDSGSTRSILMAQILGLYQYPQIPPSKCSPSCPSGFRKVIVPGKPPCCYECARCPQGQISNQTDALDCHPCSWDMWPNLQQDRCLPRITEFLSYENPLGYSLAAISMLSSMIPLVILGIFIHYKNTPIVKANNYSLSYLLLLSLFLCFLCSLGFIGYPQPEKCLLRQVAFGMVFALCISCVLAKTITVVIAFNATKPGSRLRKWTGVKVSYCVIMLCALIQIIDCALWLIFSPPFHELDTDTKPGVIIVYCNEGSPTAFWCMLGYLGLLASISFIVAFLARRLPDSFNEAKLITFSMLAFLSVWVSFIPAYLSARGMYTVAMEVFAILSSSWAVVGCIFVPKCFIILFRPNLNSRENLIGKRT
>XP_002940858 PREDICTED: extracellular calcium-sensing receptor-like [Xenopus(Silurana) tropicalis].
MSITSDDSPWEFRMVLSASRLSDKGEVSYFATSPILSDRNQFPSFLRTIPSDEFQMKGLAQLVSYFGWSWLGILATDDEYGQFGLQIIKQEIAKAGACVAFAEYILTSKPDRNAPHLIQVIQMSTARVVVVISTSTDFAIVLEEMLKQNVTGYTWIGSEGWSTSDLLSNKRFQGILTGTVGFAIHQGQMPQFPQHLSSLSPLNDPYDTFMREYWEQTFSCRWPDSDTSAANGSLKACTGNEKLASLIAGIDYRIAHTLYVAVYAIAWGLHSMINCSPGYGPFHAGSCANISSFYPWQLLHYVRNVNFVTSDGARVFFDEKGNPPAIYDIVNWRLSAKGSLEKVTVGSYDSSSPDGKTLKLNVSNIKWITQTQVPVSYCSPACPSGFRKLIVPGKPPCCYECARCPQGQISNQTDALECHPCSWDTWPNLQQDRCLPRTVEFLTYTEPLGYSLAAITSFSTLTPITILGVFIYYRKTPIVRANNYSLSCLLLLSLFLCFLCSLGFIGYPQPEKCLLRQVAFGMVFALCISCVLAKTITVVIAFNATKPGSRLRKWTGVKVPYCVIVFCALIQLFLCVMWLILSPPFHEYDTDTKPGVLIVNCNEGSTTAFWCMLGYLGLLASISFIVAFLARRLPDSFNEAKLITFSMLAFLSVWVSFIPAYLSARGMYTVAMEVFAILSSSWAVVGCIFVPKCYIILFRPNMNSREHLLGKK
>XP_002940859 PREDICTED: extracellular calcium-sensing receptor-like [Xenopus(Silurana) tropicalis].
FVLLQISYFATSPVLSDRNLFPSFFRTVPSDEFQMRGLAQLVSHFGWSWVGLLANDNDYGQYGLQIVMQEIINSGACVAFTETILTGQPNRNAPRLAQVIKESTAKVVIAITGDSDLVIVLEELLRQNVTGKIWIATEAWATANLLSNERFQGILLGAIGFAIYSGQMPSFSEYLNSLHPSNDLYDPFIKEFWEQAYSCKWPSQKNVTLVDNAREQTCTGNERLESVLTKVDRQVSSTVYTAVYAIAWALHNLLNCTAGVGPFHHGACANISSFHPWHLLQYIKKVNFKPPAGNRVFFDERGNPPAIYDIVNWHLTSQGSLGQITVGKYDLSAPNGKSLYIDNGLINWASKTQIPVSKCSPSCPSGFRKVIVPGKPPCCYECARCPQGQISNQTDALDCHPCSWDTWPNLQQDRCLPRPAEFLSYGDPLGYSLAAISILSSMIPLVILGIFIHFKTTPIVKANNYSLSCLLLLSLFLCFLCSLGFIGYPQPEKCLLRQVAFGMVFALCISCVLAKTITVVIAFNATKPGSRLRKWTGVKVSYCVIMLCALIQIIDCALWLIFSPPFHEVDTDTKPGVIIVNCNEGSPTAFWCMLGYLGLLASISFIVAFLARRLPDSFNEAKLITFSMLAFLSVWVSFIPAYLSARGMYTVAMEVFAILSSSWAVVGCIFVPKCYIILLRPNLNSREHLIGKRTV
>XP_002940860 PREDICTED: extracellular calcium-sensing receptor-like [Xenopus(Silurana) tropicalis].
MLPILSIFSVYHKPHNETQSLRCEPSLDVEARIATEFYQTMRALIFAVEEINADTELLPNVTLGFHVLDSCDTLRRAAQGTLSMLSGGKEAIPNYHCHGGTPFAGLVGDSGSTRSTLLAQILGLYRYPQISYFATSPSLTNRNLFPSFFRTIPSDEFQMKGLAQLIDHFGWSWLGLLANDYDYGQFGLQTVRQEIINSGACVAFAENLLTSQPDMNAPHIINVLKKSTAKVVVVIASDSEFVVVLEELLIQNVSGHIWVASEAWATSDLLSEERFKGILLGTIGFAIFHGKMPRFGKYFNSLNPSKDVSDPFITEFWEQTFACTWPSEKNQVIVMDNATISPCTGNEMLYVQPSEEDQRLSLNVYTAVYAIAWALHNLLYCKPGTGPFYLGGCANISSFQPWQLLHYIKNVNFKTRDGRQVFFDASGNPPAVYDIVNWQVGARGMLEQVTVGSYELNGSRGKTFNIDRAKILWTNNNTQIPNSQCSPSCPSGYRKVIVRGKPLCCYECARCPQGQISNQTDAAECHPCSWDTWPNLQQDRCLPRPTEFLSYGDPLGYSLAAISIFSTLAPLVILRIFICNNKTPIVRANNYSLSCLLLLSLFLCFLCSLGFIGYPQPEKCLLRQVAFGMVFALCISCVLAKTITVVIAFNATQPGSRLMKWTGVKVSYCVIGFCIFVQLCVCGIWLIFSPPFSEFDTETKPGIIIVNCNEGSPTDFWCMLGYLGLLATISLIVAFLARRLPDSFNEAKLITFSMLAFLSVWVSFIPAYLSARGMYTVAMEVFAILSSSWAVVGCIFVPKCYIVLFRPNMNSREHLLGKSRT
>XP_002940861 PREDICTED: extracellular calcium-sensing receptor-like [Xenopus(Silurana) tropicalis].
MAAMIPSSPPLCHTAGWVLLPMAWILCTLVPEVGALTDPLNACSLPRGMVGDSISRPGHILIGGTFRVHYDRVYTAIDFTSSPGEFQCQMVSIEFYQTMQALLYAVDEINTDAELLPNITLGFQVLDTCNTLRRTAQGVLLMLSGGLGMTPNFHCYKGRLLAGVIGDSASTRSILMAQILGLYRYPQISYFSTNPILSNRDLFPSFFRTIPSDDFQMRGLAELISYFGWSWLGILANDDDYGQSGLQMVKREIMKGGACVAFVENILTTTADKNAPHIVKVLRESTAKVVVVISSDSHFVFVVEELLRQNVGGNVWIASEAWATSDLLTKERFSRVLLGTIGFAIYHGQMPDFTKYFNSLNPSKDLHDPFIREIWEQTFSCKWPSQESLATWMENATTKVCTMKETLENILPEEQRLSLNVYTAAYALAWALHNMLHCKPGTGPFHNGTCADISSFQPWQLFHYLKNVTFKTQDGRQIFFDAKGNPPAIYDIVNWRVSARGTLEQVAVGSYDLNRPDRTTFQVDTGEMIWIDNRTQVPLSNCSPSCSLGFRKVIVPGKPVCCHECARCPQGHVSNQTDAVECQPCSWDTWPNLQQDRCLPRTIEFLSYEEPLGYSLAAITIFSSIIPLVILGLFIQYKETPIVRANNYSLSCLLLLSLFLCFLCSLGFIGYPQPEKCLLRQVAFGMVFALCISCVLAKTITVVIAFNATKPGSRLRKWTGVKVPYCVIICCVFIQLCVCVLWLTLSSPFPEQDTRTKPGLIIVNCNEGSPPAFWCMLGYLGLLASISFIVAFLARRLPDSFNEAKLITFSMLAFLSVWVSFIPAYLSARGMYTVAMEVFAILSSSWALVGCIFVPKCYIVLLRPDMNSREHLMGKRKDQK
>XP_002940862 PREDICTED: extracellular calcium-sensing receptor-like [Xenopus(Silurana) tropicalis].
MQMYQRLGWFLLSTTWLLCTFAVEVCASSGSKLGCRLPSEEITGYMSRPGDIFIAGTFPVNLERVYIDLNFTRKPPELTCQQFGSEYYKSMRALVFAVEEVNANPEILPNITLGYHIFDTCNTLRRAAQGTLWILSGGQEIIPNYYCAGGDPLAGVIGECGSTPSIIMAQILGLYRYPQISYFATNPILSDRSQFPSFFRTISSDDIQMRGLAQLISYFGWSWVGLLANDDDYGQSGLQMAKQEIINAGACVAFAENILIGKEDKNAPYLARVIKKSNAKVVLVIASDSDFLIVVTELLRQNVTGNIWVATEGWATSTLLSEEKFQRVLEGTIGFAIHGAQMQKFTEYLSNLLPSQSVNDPFIWEYWEKTFLCKWSYQGNLEWAGNATTRVCTGNETLDGALTTEDHRVSFNVYTSFYAIAWALHSLLYCRPGIDPFHQYNCANIRSFHPWHLLHYVQNVNFKTKDGSNMFFNAKGNPPAVYDIVNWRLGAKGRLEQVVVGRYDLTSPDQETLNVDKKAITWANEETQVPLSKCSPSCPSGFRKVIVPGKPTCCYECARCPHGHISSQTDAVECHPCSWDTWPNLQQDRCLPRTREFLSYEEPLGYSLAAISILSSLIALVILGLFIQYKRTPIVRANNYSLSCLLLLSLFLCFLCSLGFIGYPQPEKCLLRQVAFGLVFALCISCVLAKTIIVVIAFKATKPGSRLRKWTRVRVSYWIIGFGVFIQSFLCVLWLLFSPPFPETDTDTKPGVIILNCNEGSPISFWCMLGYLGLLAAISFIVAFLARRLPDSFNEAKFIIFSMLAFLSVWVSFIPAYLSARGMYTVAMEVFAILSSTWAVLVCIFMPKCYIVLFRPNLNSRKYLMSNGRSKK
>XP_002940864 PREDICTED: extracellular calcium-sensing receptor-like [Xenopus(Silurana) tropicalis].
MNMFKRIHWSVYSSSWVLCLVAVQVCDALESNLGCNLPMENSSGYLSQPGDIIIGGTFPVHLDRVYHNNNFTETPPEIQCQMFSLEHFQSMEALIFAVEEINVDPELLPHITLGFQIFDTCIALRQAVYGALWMLSGGQGISPNYQCHKEAPLAGIIGDSGSTQSILLAQLLGLYRYPQISYFATSSILSNRNLFPSFFRTIPSDELQMKGLAQLVSHFGWSWVGVVVSNDDYGQYGIQVVKQELSSSGVCIAFIEKILTGETNKNAPDIVQVIKRSTAKVVVAIASDPDFVMVVEELVMQNLTGIIWVASEGWATSTLLSDKRFQKVLVGTIGFAIHGGKVPGFTTYLSGLHPLKDLNDSFLREFWEKTFSCKWNSGQRIGNSSIQGCTGDEQLEADAFGENHRVSLNVYTAVYAIAWALQHLLYDKLGTDLFHHGNCPSMSSFQPWQLFYYIKNVNFKTKDGRRLFFNSKGNPPAIYDIVNWQVNAKGALEQVVVGSYDLNTTDGNPLKVDSATITWANKEDGKKIPLSKCSPSCPSGYRMVAVPGKPPCCYECAPCPQGQISNQTDAVECLPCSWDTWPNLHQDRCLPRPTEFLSYRDPLGYSLAATAVFSSLITLVILGVFYFFKKTPIVRANNYSLSCLLLLSLFLCFLCSLGFIGYPKPAQCLLRQVAFGMVFALCISCVLAKTITVVIAFNATKPGSRLRKWSGIKVSYCVIVFCVIIQIGICTVWLLFYPPFSELDNDNQQGVIIINCNEGSPTAFWCMLGYLGLLASISFIVAFLARRLPDSFNEAKLITFSMLAFLSVWVSFIPAYLSARGMYTVAMEVFAILSSSWAMVVCIFVPKCFIVIFRPNKNAREHLMSKGRSRK
>XP_002940865 PREDICTED: extracellular calcium-sensing receptor-like [Xenopus(Silurana) tropicalis].
MMPCKIHMLKRIHWSVYFSSWVLCLVAVRVCNALDSNLGCNLPIKNSSGYLSQPGDIIIGGTFPVHLDRVYHNNNFTETPPEIQCQMFGVGQYQNMQALIFAVEEINADPDLLPNITLGFHIFDTCTVLRRAAEGTLWMLSGGKGITPNYRCHKTAPLAGIVGDSGSSQSILMAQILGLSQCPQLSYLATSPLLGSRDLFPSFFRTIPSDEFQIRGLVKLIIQMGWSWLGILASDDDYGQFGVQIAKQEISTTRACVAFTENILTGQPNRNAPHLVQVIKESSAKVVLVIATGYNFVIVVEELLRQNMAGITWIASQGWATSLLLSENRFRGVLTGAVGFAIHSGKMVQFTNYLNSLRPSMQHNDSFIAELWEKTFSCKWLSRPLEGTGPTPTKPCTGNEKPESLLPSGKDYRESLNVYTAVYAIAWALHNLLQWTPGNGPFPHVSPPTISSFQPWQLLHYVKYVDFKTQDGSHVVFDTKGNPPAIYDIVNWQVGATGVLGQVTVGSYDLTNLDLNLLNIDSAKVVWSNGSNQVPVSKCSPNCPAGFRKVIIQGKPPCCYECGRCPPGQISNQTDAVECHPCSWDTWPNLQQDRCLPRPTEFLSYGDPLGYSLAAISIFSSLIPLGVLGVFIHQKKTPIVRANNYSLSCLLLLSLFLCFLCSLGFIGYPQPEKCLLRQVAFGMVFALCISCVLAKTITVVIAFNATKPGSRLRKWTGVKVSYCVIMLCALIQITDCALWLIFSPPFHELDVDTKPGVIIVNCNEGSPTAFWCMLGYLGLLASISFIVAFLARRLPDSFNEAKLITFSMLAFLSVWVSFIPAYLSARGMYTVAMEVFAILSSSWAVVGCIFVPKCYIILFRPNMNSREHLMGKDKNKK
>XP_002940866 PREDICTED: extracellular calcium-sensing receptor-like [Xenopus(Silurana) tropicalis].
MSRPGDIIIGGTFPVHVERVYVDIDFTNKPPELQCQMYAIEYYHSMQALIFAVDEINSDPDLLPNITLGYHIYDTCITVRRSAQGALWMLSGGQEITLNYHCHQEAPLAGIIGDCGSTRSILMAEMLGLYRYPQISYFASSPVLNNRDQFPSFFRTIPSDEFQMRGLAELVSSFDWTWVGLLANDDDYGQFGMQMVKQEVIIAGGCFAFIENILTGLPNRNAPHLAQVIRESSAKVVLVISPDSDFVIVLEELIRQNATGTIWVGSEAWANSALLSDERFQQVLVGAVGFSIHGGQLPKFTKYLKSLHPFKDSHDSFVREFWEEAFLCKWLNQKNATELTNNGTIHACTGKENTESLVVEELHRSSLNVYTAVYAMAQALHNLHQCTPGIGPFLNGSCANISSLRPWQLLHYVKNVNFKTKDGGQVSFDATGNPPAVYDVVNWRASVGGKMDQIVVGSYDLNSANGKTLNVERDSIIWSNRDTQVPISKCSPSCLSGFRKVILPGKPLCCYECARCPQGQISNITDAAECNPCSWDTWPNLQQDRCLPRPTEFLSYGDPLGYSLAAISVFSSLIPLGVLGVFIYHKKTPIVRANNYSLSCLLLLSLFLCFLCSLGFIGYPQPEKCLLRQVAFGMVFALCISCVLAKTITVVIAFNATKPGSRLRKWTGIRVSYGVILLCALNQLTICGIWLFFFPPFYELDTDTKPGIIILNCNEGSPFAFWCMLGYLGLLASISFIVAFLARHLPDSFNEAKLITFSMLAFLSVWVSFIPAYLSARGMYTVAMEVFAILSSSWALVISIFVPKCFIVLFKPNMNSRDILMGKIKIKIKGLQNMNCLSSSSPSPVPSKHPFFHSRPMTSCTFEDHLAPFHLLSR
>XP_002940867 PREDICTED: extracellular calcium-sensing receptor-like [Xenopus(Silurana) tropicalis].
MAIELSSCLDSRIGCSLPNENLSGHMSRPGDIIIGGTFPVHLDRVYVDIDFTNKPPELQCQMYAIEYYHSMQALIFAVDEINSDPDLLPNITLGYHIFDTCITVRRSAQGALWMLSGGQEITLNYHCYQEAPLAGIIGDCGSTRSILMAEMLGLYRYPQISYFATSPVLNNRDQFPSFFRTIPSDEFQMRGLAELVSYFDWTWVGLLANDDDYGQFGMQMVKQEVLISGGCFAFIENILTGLPNRNAPHLAQVIRESSAKVVLVISSDSDFVIVLEELIRQNATGTIWVGSEGWANSALLSDERFQQVLVGAVGFSIHGGQLPKFTKYLKSLHPFKDSHDAFVREFWEEAFLCKWLTQKNATEFSNNGTIHACTGKEITESLVVEEVHRGSLNVYTAVYAMAQALHNLHQCTPGTGPFLNGSCANISSLRPWQLLHYVKNVNFKTKDGGQVSFDATGNPPAVYDVVNWRASVGGKMDQIVVGSYDLNSANGKTLNVERDSIIWSNRDTQAPISKCSPSCLSGFRKVILPGKPLCCYECARCPQGQISNITDAAECNPCSWDTWPNLQQDRCLPRPTEFLSYGDPLGYSLAAISIFSSLIPLIILAVFIHQKKTPIVRANNYSLSCLLLLSLFLCFLCSLGFIGYPQPEKCLLRQVAFGMVFALCISCVLAKTITVVIAFNATKPGSRLRKWTGIRVSYCLILLCALNQLTICGIWLIFFPPFYELDTGTKPGIIILNCNEGSPFAFWCMLGYLGLLASISFIVAFLARRLPDSFNEAKLITFSMLAFLSVWVSFIPAYLSARGMYTVAMEVFAILSSSWAVVGCIFVPKCYIVLFRPNMNSREHLMVKGRGHK
>XP_002940868 PREDICTED: extracellular calcium-sensing receptor-like [Xenopus(Silurana) tropicalis].
MQWVPITLYTIAIAVSPCSESERGCSLSSLSTDGHARRPGDIIIGATFLIHVNRIQSKALFTSQPPELQCQAFGLDYYQSMRALLFAVEEINANPRFLPNITLGFQIFDTCTAVRRAAQGTLWMLSGGQEITSNYNCFPESHLAGIIGDSASVRAIIMAQILGLSRYPQISYLATSPILSNRDLFPSFFRTIPSDELQAIGLAQLVSHFGWTWVGLLAVDTDYGQFGIQLVKQEIVKAGACVAFSEDIVTGKPNRNAPHIAQVIKASTAKVVIVISADYDLLIVLEELLTQNVTGRIWIASEAWATSTLLSDKKLQAILVGTIGFAIHGGLISGFPEYFKSLSPFDHLYDAFIREFWEQAFSCKWLDDLADNTTFRGCTGNEKMESLKMKIDIRITLNVYSAVYAFAWALKNLIDCKPGTGPFKSGSCANISSFHPWHVSDGPPCFAFQCLPSFSIHGVLCLHLQLLHYIKNVHFETKDKNVIFFDAKGNPPAIYDIVNWRLSATGAMEQVVIGSYSSVAGGEKTLTINNSAITWIYGETQVPLSKCSRSCPVGFMKVALPGKPSCCYDCARCHQGEISNQTDAVVCHQCSPETWPNLQQDQCIPRVIDFLAYEDLLGLSMATMSVSSSAVPLGILSIFIVYQTTPIVRANNYSLSCLLLLSLFLCFLCSLGFIGYPQPEKCLLRQVAFGMVFALCISCVLAKTITVVIAFNATKPGSRLRKWTGVKVSKSVVMFCTCIQFSICVLWVSFSPPFPEQDTKTQPGVIIYSCNEGSPFAFWIMLGYLGLLASISFIVAFLARRLPDSFNEAKLITFSMLAFLSVWVSFIPAYLSARGMYTVAMEVFAILSSSWAVVGCIFVPKCFIVLFRPNMNSREHLMGKGQR
>XP_002940869 PREDICTED: extracellular calcium-sensing receptor-like [Xenopus(Silurana) tropicalis].
MGNLTPLAATNTTPNTSPDADVDGQAWGSPSDPSNPVFVPLTFQWLQTLLLAVQEISASPYLLPNIPLGVHLFDSCASPGRALEGISWLLSGGASTPIPNYHWRSSMSSLVGVVGDSSSASSLAMARLLGLYRYPQISYFSTSSLLSDRTQFPSFFRTVPSDIFQSKGLAQLVSYFGWTWIGMMGEDTDYGQEGIRTTTTEILRSGACVAFTGYILTSRPDRNAPYLSRVIIESNVSVIVVFSSGSNFVPVVEELLKHNVTGKTWVASESWSTSALVSKEKYWRVLKGTIGFALHSGHISGLKQFMNSLDPKKTPDDIFLKEFWEVNFRCKWQIQEVGWTNSTNVCTGQESNGPLFTDGIQRVTYSVYIAVYALAWALHGILMSRQRACLQIHKTCNESLSFQPWQVMDSMRTVHFEAEDGRNVYFDPNGNLPAVYDIVNWQMDPAGNIHHVKVGNYDGSTEDENTFSVNTSSIQWNTEGSQVPLSFCSRSCPIGFRKAAILGKPICCFQCVPCPSGEISNQTDSVDCFRCPWDQWPNNQKDQCILKPVEFLSCDDPVGVTLITSSVISSIIPVALLGLFINFKTTPIVRANNYLLSCVLLVSLSLCFLCSLGFIGYPQPEKCLLRQVAFGMVFALCISCVLAKTITVVIAFKATKPGSKLRKWTGTKVTYLVTGLGVLLQLGICIIWLSTFPSFPENDIQTQPGVIIAHCNEGFPTAFWCMLGYLGLLATISFVLAFLVRRLPDSFNEAKYITFSMLAFLSVWVSFIPAYLSARGKYTDAMEVFAILSSTWALVICIFLPKCFIIIFQPELNNKDSLMGRGKK
>XP_002940926 PREDICTED: extracellular calcium-sensing receptor-like [Xenopus(Silurana) tropicalis].
MARDCSSLAEDLQSNTEVQEVPENAFVIIIHHIFSSLMGLILTEDTMDTSYCLILHLLLPCLIVTLQPNQHSCRLHVSATEGIFQPGDVMLGGLFPVRIDKEYQPVSFRERPPGINCTTFHLENFQQLQAMIFAVNEINTNPNILPNITLGFQVYDSCDVLQQDLEGTLQVLTGHTGAISNYRCLKNTPLAAVIGASSSTHSILMAHVLGLYRYPQVSYFSTSPLLSNHKMFPSFFRTVPSDAFQSQGLAKLVLHFGWTWVGLLAADNDYGQQGIQLVKQEIIKAGACVAFTESILTSQPDRNAQHIVKVMKESTATAIVVFSPTIYLVPILEQMFIQNVTKKILVASEAWSTSTLFSNGKFSEVLSGTIGLALHSGGIPGFGDFLNKIHPSVSLGQYWVRLLWEKSFNCKFQNESHLTSASADAMQKCTGEEHLGNIANSFNDVSSLRVTYNVYTAVHAVANALEDLTNCISERSKFSNQKCPSISNFTSWQLLQYMRKVKIPLSSGRMLIFDENGDPPAVYDIVNWKLRPDGSMKQVNVGSYDITAAFGHVFSVNMSAISWATGHQQVPLSVCSQSCPPGFRKATVREKLACCFQCIPCPQGEISNHTDSINCYKCSWDEWPNLQKSKCLQKNIEYLSYEDPLGAGLAATGIASFWAPVLVLNIFIKYKSTPIVKANNYCLSCLLLLCLPLCFLCSLAFIGYPQPKKCLLRQAAFGLVFTLCISCILAKTFMVVFAFMATKPGSRIKKWTSPSVSYMIIFICFGFQFILCISWLLEAPPFPQYDIQTKPGIIIIECNNGSATAFWCMLGYLGLLATASFFVAFLSRRLPDNFNEAKFITFSMLAFLSVWVSFIPASLSAQGKYTEAMEIFAILSSTWALVVCLFLPKCFIIVFRPNMNSKKELMKKTSAHLQISMY
>XP_002940927 PREDICTED: extracellular calcium-sensing receptor-like [Xenopus(Silurana) tropicalis].
MEGIFQAGDIMLGALLPLHIDKEYHPVSFRERPPNINCTTFNLENFQQLQALIFAVEEINANPNILPNITLGFQAYDSCNVLQKDLEGMFQILTGYSRAIPNYRCLKNIPVAAVIGPYVSTHAILLANILGVYRFPQISHFATSRLLSNYMMFPSFFRTVPSDAFQSQGLAKLVLFFGWTWVGLLAVDNDYGQQGIQVVKQEIEKAGACVAFSETILMSLPDRNAKHIVKVIKDSTATAIVVFSLPADFLPVLEEMLVQNITKKMLVASEGWSTSTLFIDHKFTDILYGTIGLGLQSGIIPGFRGFLNKAHPSTGLGKYWLKLLWEEIFTCKFLEEKNLTAPTEKPAHICTGMESLESISNNYNDVSSLRTTYNVYTAVHVVAKALEDLKNCCDAGDLCPHRRCPDIWNFTPWQLLYFMRKVRIKLSSGRDLFFDQNGDPPAVYDIVNWKLSPEGTIKQVKVGSYDTAASFGQVFTVNTSAIVWATGDQVPVSVCSQSCPPGFRKAPISGKPACCFKCIPCPQGEISNHTDSIDCFKCSWEEWPNLQNSKCIQKGIEYLSYEDPLGATLAAISILSSLVPVFILRLFIKHRTTPIVKANNYSLSCLLLLCLPLCFLCSLAFVGFPQPEKCLLCQAAFGLVFALCVSCILAKTIMVVLAFMATKPVSKLRRWASPLVSYMIISLCFLLQFLLCTVWLLKAPPYTEYDTQTKPGLIIVQCNNGSTAAFWSMLGYLGLLATISFIVAFLSRGLPDTFNEAKYITFSMLAFLSVWASYTLASFSAQGKYTVATEIFAILSSSWALVVCMFASKCYIILFRPLLNSKKSLMKNDSRNIKSKYKT
>XP_002940928 PREDICTED: extracellular calcium-sensing receptor-like [Xenopus(Silurana) tropicalis].
MRILYKVLWLFILCHPILAFQDQVCRLHVSEMDGIFQPGEIIVGALLPLHIERVYYPISFRERPPRINCTTFHSENFQQLQALIFAVEEINKNPSILPNITLGFQVFDSCNVLQKDLEGTLQALTGYSWPIPNYRCLDSTLAAVIGPYVSTPSIMLAHILGLLRYPQVSHSSTTSLLSNRKTFPSFFRTVPSDAFQSKGIGKLVLLFGWTWVGLLALDNDYGQIGIQLVKQEIIKAGACVAFSETIIMSQPDRNAKHIVKVIKESTATTIIIFSLPADLAPILEEMLRQNIYNKMLVGCHGWSASSLFSDGKYSKIVSGTIGLAFSSGTIPGFREFLNKAHPFRGIAKPWLKLLWEDTFSCQFLDKTNSTGPKEVPTKECTGEESLESINNNYNDVSSLRRTYNIYTATHIVAKALEDLKNCNNGYDMIPDKTCLDILHFQPWQLLKYIKKVRIMLNSGRELFFDKNGDIPAIYDVVNRKLSPDGTTKQVKVGSYDSTAFFGQVLTINTSAISWGTEDQQIPVSVCSQSCPPGFRKAPLSGKPACCFQCIPCPHGEISNTTDSVDCMKCSWDEWPNLWKSKCIEKNIEYLSYDDPLGAALTTTGIVSTLVPVLILRLFITYKETPIMKANNYSLSCLLLVCLSLCFLCSLAFIGYPQHEKCLLRQAAFGLVFTLCISCILAKTILVVLAFMATKPGSKLRKWTSRSVSYMFISICFFVQFLLCLVWLLRAHPFTEYNIQLRPDLIIVECNNGSPTAFWSVLGYLGLLATISFIVAFFARRLPGNFNEAKFITFSMLAFLSVWVSFIPAYLSAHGKYTEAMEIFAILSSSWALIGCMFIPKCYILLFRPNMNSKIQLIKRP
>XP_002940929 PREDICTED: extracellular calcium-sensing receptor-like [Xenopus(Silurana) tropicalis].
MDGIIQLGDIMLGAVLPLHIDKVYYPVSFRQRPPQINCTQFHLENFQQFQALVFAVDEINRNPDILPNITLGFQVFDSCNVLRKDLEGTLQILTGYNKAMPNYLCLPSTPLIAVIGSYVSTPSIMLAHILGLYRYPQVSHSSTSPLLSNRKTFPSFFRTVPTDAFQSKGMAKLVLHFGWTWVGLLALDNDYGQIGIQLVKQEIIKAGACVAFSETIIMSQPDRNAKHIVNVIKESTATTIIVFSLPIDLVPILEEMLRENITDKMLVACQAWSTSSLFSDGKYSKIVSGTIGLALHSGSIPGFREFLNKAHPFKGIAKHWLKLLWENMFSCQFLDKTNSTGPQEVPTKECTGEETLESINNNYNDVSSLRRTYNIYTATHIVAKALEDLKSCKNGDDMFSDQTCTDIRHFNPWQLLRYLKKVKIMLNSGRELFFDENGDIPAIYDIVNWKVGPGGTIKQVKVGSYDTTAFFGQVFTINTSAILWATEDQQIPVSVCSQSCPPGFRKVPISEKPACCFQCIPCPQGEISNHTDSVDCAACSWDEWPNLQRSSCIPKTIEYLSYEDPLGAALAYTGSLSSLVPVLILRLFITYRTTPIVKANNYSLSCLLLLCLSLCFLCSLAFIGYPQPVKCLLRQVAFVLVFTLCVACILAKTILVVLAFMATKPGSKLKKWTSPYMPYVIISFGFFVQCILCMVWLLMSPPFKEYNIQLKPGHIIVDCNNGSPTAFWSVLAYLGLLATISFIVAFLARRLPGNFNEAKFITFSMLAFLSVWVSFIPASLSAQGKYTEAMEIFAILSSSWALLGCMFIPKCFILLFRPNMNSKTQLIKKDSSKMKANHFT
>XP_002940930 PREDICTED: extracellular calcium-sensing receptor-like [Xenopus(Silurana) tropicalis].
MAGSLYTTFWYFILSYPMPALYSRDQACRLQVPELEGIFQAGEIMLGALLPLHIDKEYHPVTFKERPPNINCTTFNVENFQQLQALIFAVEEINNNPNILPNITLGFQAYDSCNVLQKDLEGTLQVLTGYNGIIPNYRCLENIPIAAIIGPYTSTHSILLAHILGLYRYPQVSHFSTSPILSDKRMFPSFFRTVPSDMFQSQGLAKLVLHFGWTWIGLLALDNDYGQQGIQLVKQELIKAGACIAFSENILMSQPDRNARHIVNVIKKSAATVIIVFSLPVDLVPILDEMLTQNITKKVFVASEAWSTSTLFSDGKFSDILTGTIGLALHSEMIPGFGDFLNKSLHSMTWLKLLWEEFFVCKFAGERNLTVTLDAPIKMCTGMEALQINDVSSLRATYNVYTAVRVVAKAFENMKNIEAPKVFSCGKCEYFKPWKLLEYMRKVKVVLSSGREIFFDENGDPPAVYDIVNWKLSPEGTIKQVKVGSYDIAALSGRVFSVNTSSIFWATGNEQVCSSLLEGIFYTLQYLELLNQASQVIDNNVFQVPVSVCSQSCPPGFRKVAINGKPACCFQCIPCPQGEISNHTDAVDCVTCTWDEWPNLQKTKCLQKNIEYLSYEDPLGASLAVTGIISSLVPVVILRLFIKYKSTPIVKANNYSLSCLLLLCLPLCFLCSLTFIGYPQPEKCLLRQAAFGLVFTLCISCILAKTIMVVFAFMAHQPGSKLRILVRPFVSYLIISICFLLQLILCLVSLVKLPSFTEYDTQTKPGIIIVQCNNGFSLAFWSMLAYLGLLATISFIVAFLARRLPDSFNEAKFITFSMLAFLSVWVSFILASLNAQGKYTEAVEVFAILSSSWALVACMFLPKCFIMLFRPALNSKKRLIKDNSHL
>XP_002940931 PREDICTED: extracellular calcium-sensing receptor-like [Xenopus(Silurana) tropicalis].
MTWMNEDPHRHYLWLKARLYWCIWHLVIFYFIPPSYGNDIPCNLSLSELSVILEPGDILIGVLLPFHIDKTFLKISFTETPPTVSCTRFLLETYQQFQAMRFALDEINKSPTLLPNVTLGFYVYDSCANLRKEQEGTLWMLTGMNKTVPNYCCQEWPRLAAVLGHSVSTYSILMAHILGLYRYPQISHYSTSSSLSDRSQFPSFFRTVPSDAFQSRGLAHLLLYFGWTWVGLVGMGSDYGEQGVYLITQELIKAGACVAFTGFILSNREDKNVPYLTRIIKESTARVIVVFAPDIYFAALLDELLKQNLTGKIFVASEAWSISSMLSAEKYSSVLTGTIGFAFSSSPLPGLRGFLNKVRPSNTPGQTITKIFWENIFKCKFMDQGNLTGTWIDSTKLCTGKEDLERVESSYNDVSNLRSSYSIYTSIQILARSLHNLFSCWNGKETLSGGTCVDAKNFKPWQLTRYIQNAHVKLSNGREVSFDISGDLPAVYDIVNWQLRADGTMKQVKVGSYDTADTNGNIFSINITALMWAQGDHQVPSSVCSKSCPPGFRRAVIRGQPICCFQCVPCPYGEISNKSGSNECSKCPWNMWPNVDKDRCVPKATDFLSFEEPLGTTLTAATITSSLVPLSVLGLYYCYRSTPIVRANNYSLSCTLLVSLTLCFLCSLSFIGCPQQLKCFLRQVAFGMVFTLCVSCILAKTIMVVLAFMATKPGSSLKKWTGPRVSYIIVSICNILQLCLCICWLSLFPPFPEYNTDTQPDIIIIVCNEGSTIAFWCMLGYLGLLATISFIVAFLARHLPESFNEARFITFSMLSFLTVWISFIPASLSARGQYIVAMEVFAILSSSWALLVCMFLPKCFIIVFRPNLNSREHLIRRARN
>XP_002940932 PREDICTED: extracellular calcium-sensing receptor-like [Xenopus(Silurana) tropicalis].
MEERWLNAPSHWCFWHLVIFCFIPDPHCSDVRCSLGKSEVSMILEPGDVLIGVLLPFHVGRIPLKTTFTETPPQLPCARFLLETYQQFQAMRFALDEINKSPTLLPNVTLGFYVYDSCAHLRKEQEGTLWMLTGMNKTVPNYCCQEWPRLAAVLGHSVSTYSILMAHVLGLYRYPQISHYSTSSSLSDRSQFPSFFRTVPSDAFQSRGLAHLLLYFGWTWVGLVGMGSDYGQQGVYLITQELIKAGACVAFTGFILSDHDDKNVPYLTRIIKESTARVILVFAPDIYVAALLDELLKQNLSGKTFVASEAWSISSMLSAEKYSPVLTGVIGFTFSSSPLPGLRGFLNKVHPSNTPGETITKIFWENIFKCKFMDQGNLTGTWINSTKLCTGKEDLETVESSYNDVSNLRSSYSIYTSIQILARSLHNLFSCWNGKETLSDGTCVDAKYFKPWQLTHYIQNAHVKLSNGREVSFDLNGDLPAVYDIVNWQLGVDGIMKQVKVGSYDTAAADGNIFNVNISAVIWAPGDHQIPSSICSKSCLPGFRRAVIRGQPLCCFQCIPCPQGEISNKTGSDDCTKCSWNMWSNADKDRCIPKAIEFLSSEEPLGATLTITSIISSLVPLLVLGLFYHYKSTPIVRANNYSLSCTLLGSLSLCFLCSLPFIGCPQQLKCLLRQVAFGIVFSLCISCILAKTIMVVLAFMVTKPGSSLKKWTGPRVSYIIVSICNILQLCLCICWLSLFPPFPEYNTDTQPEIIIFICNEGSAIAFWCMLGYLGLLASISFIVAFLARRLPDSFNEAKYITFSMLAFLSVWVSFIPAYLSARGMYTVAMEVFAILSSSWAVVGCIFVPKCFIIVFRSSMNSREHLMRRARN
>XP_002940933 PREDICTED: extracellular calcium-sensing receptor-like [Xenopus(Silurana) tropicalis].
MGPQGILVPGDLLIGGVVPIHVAKLYPTVTFHEMPPADICTMFRFENYQQLQAMRYAVEEINQRSDLLPNITLGFYAYDSCAALQSEIKGTLWMLTGKTEEVPNYCCRKSPPLAAIIGHSKSTYSMLMAHILGLYKVPQISYFSTSSLLSDRTQFSSFFRTVPSDVFQSRGLAHLVLHFNWTWVGLIASNDDYGYKGLEVIKQEITKGGACVAYIIYMSRNPMDQNIHNIVQVIKESSARVLVAFCTDVYLIPVLDEMLKQNVTGKSFIASEAWSISNVLSVPKYSSLLSGTIGFAFHSSTIPGFQRFLNSINPLNTPGTMWSKFFWEEAFGCTFSNQTNSSDIVNALENPCTGDEDLENLQNSYNDVSNLRASYNIYTAVYVIAKALDDLNHCQTLAGPLFNKYCATLENFEPWQLLHYLKKVRVKLSNGREVYFDEDGNPPAVYDIVNWHPGSDGSLRQVKVGRYDTMDTSRNVFSINISAIWWPSGNEEIPLSVCGQSCPEGFRKAARRGEPVCCFECVPCAQGEISNQTDSIECWKCPWDMWPNSKRDRCFPKPIEFLSYDDSLGITLAAISVFSCVVPLAIFRLFIHYKSTPIVRANNHLVSCVLLVSLSFCFLCALAFIGYPQPEKCLLRQAAFGLVFTLCVSCILAKTIIVVFAFMATKPGSSLKKWTTPRVPYMIITICTFIQLTLCVIWLTISPPFPQYNSEAKPGIIFVECDENSPYAFWCMLGYLGFLASVSFTVAFLARRLPDNFNEAKLITFSMLAFLSVWVYFIPASLSAQGKYTVAMEIFAILTSTWALVICMFLPKCFVILFRPNMNSKENLMGKDRRKEIKKKIIF
>XP_002940934 PREDICTED: extracellular calcium-sensing receptor-like [Xenopus(Silurana) tropicalis].
MDGNPSILGSHGILVPGDLLIGAVIAIHTDGVFPLVTYKEKPTPDTCKKFRLDFYQQFQTFRFAVEEINRNPELLPNSTLGFYVYDSCAVLQRELGGTLWMITGLDRVIPNYCCQVHPPLTAVIGHTISTFSILVAHIMGLYRFPQFCVWCQNFLDDQFHLDFYQQFQTFRFAVEEINRNPELLPNSTLGFYVYDSCAVLQRELGGTLWMITGLDRVIPNYCCQVDPPLTAVIGHTTSTFSILVAHIMGLYRFPQISYYSTSSLLNDKRQFPSFFRTVPSDDFQSRGLAQMVLHFNWKWVGLIASNDDYGSEAIKVIRQEVMKEGACVAYTVYISDSIQQQNLPNIVKMMKESSANVIVAFLIAFYLTPLLDEMLKQNVTGKTFVVSETWSIADLSVMNKYASLLSGTIGFAFFSAEIKGLQEFLNSMTIYNTPGIYWAKELWEEVFGCTFADQKNLTVTLNIKKQCTGEEHLSSVQNSYNDVSRLRISYNIYTAVYVIATALHDLRECQSLGGPLVGNNCFDIGHFKPWQLMSYFRKVRVSLNNAREVFFDKDGNPPAIYDIVNWQLGLDGTIKQVKVGSYDTTNSSGDIFSINTTLIWWATGNQGSTFCPDFGLIIDFISSKVPNSVCSQSCPEGFKQSLKEGEPVCCFQCSPCAQGEISNQTNAIECWKCPWDMWPNSKRDRCFLKPIEFLSYEDYLGITLATISTFSSMVPISVFRLFIHYKSTPIVRANNYSVSCILLVSLSFCFLCALAFIGYPQPEKCLLRQAAFGLVFTLCVSCILAKTVIVVFAFMATKPGSSLKKWTTPRVPYMIITICTFIQLTLCVFWLTISPPFLQFNIEAKPGIIVVECNENSPFAFWCMLGYLGILASVSFTVAFLARRLPDNFNEAKLITFSMLAFLSVWVYFIPASLSAQGKYTVAMEIFAILTSSWALVFCMFLPKCFIILFRPDMNSRDNFMRKEGGRK
>XP_002940936 PREDICTED: extracellular calcium-sensing receptor-like [Xenopus(Silurana) tropicalis].
MDGNPSILGSHGILVPGDLLIGAVIPIHTDRIFPLATYKEKPTPDICKRFRLDFYQQFQTFRFVVEEINRNPELLPNSTLGFYVYDSCAVLQRELGGTIWMITGLDRVIPNYCCQVHPPLTAVIGHSTSTISILMAHIMGLYRFPQISYFSTSSLLSDKRQFPSFFRTVPSDDFQSRGLAQMVLHFKWKWVGLIASNDDYGSEAIKVIRQEVMKGGACVAYTVYISDNVQQQNLPNIVKMIKESSANVIVAISLPFFLTPLLDEMLKQNVTGKTFVASEAWSIANRLAVNKYVSLLSGTIGFAFFSSEIKGLQKFLNSMTIYNTPGIYWAKELWEEVFGCTFVDQKNLTVTLNIKKQCTGEEHLSSVQNIYNDVSILRASYNIYTAVYVIATALHDLRQCRSLGGALVGNNCLDIGHFKPWQLMSYFRKVRVTLNNARDVFFDKDGNPPAVYDIVNWQLGSDGTIKQMKVGSYDTMNSSGDSTFCPDFGLIIDFISSKVPNSVCSQSCPEGFKQSLKEGEPVCCFQCSPCAQGEISNQTDAIECWKCPWDMWPNSARDRCLTKPIEFLSYEDYLGITLATISTFSSMVPIFIFRLFVHYKSTPIVRANNYSVSCILLVSLSFCFLCALAFIGYPQPEKCLLRQAAFGLVFTLCVSCILAKTVIVVFAFMATKPGSSLKKWTTPRVPYMIITICTFIQLTLCVFWLTISPPFLQFNIEAKPGIIVVECNENSQFAFWCMLGYLGMLATVSFTVAFLARRLPDNFNEAKLITFSMLAFLSVWVYFIPASLSAQGKYTVAMEIFAILTSSWALVFCMFLPKCFIILFRPDMNSRENLMRKEGGENKEHN
>XP_002940937 PREDICTED: extracellular calcium-sensing receptor-like [Xenopus(Silurana) tropicalis].
MLFQWFRLRFYQPFQAIRFAVEEINRNPDLLPNSTLGFYVYDSCVVLQRELVGTLWMITGLDRVIPNYCCREHPPLTAVIGHSKSSHSILMAHILGLCKFPQISHYSTSSLLSDKRQFPSFFRTVPSDDFQSRGLAQMVLHFKWKWVGLIASNDDYGTKAIEVIRQEVVKEGACVAYTVYISDNLLNQNLPNIVKTIKNSSANVLVVFSVDFYLFPLLVEMLKQNVTGKTLVASEGWSISEILAVEKYSSLLFGTIGFAFYSSNIPGFQEFLNSINTHNTPGILWTQKLWEEAFGCTFINQSNLTDALKNVKKQCTGEENLNSVQNSYNDVSRLTASYNIYTAVYVIATALHDLSQRQALDGPLVGDNFSDIGHFKPWQLLGYFKNVRVKLSNNREVFFDKDGNPPAVYDIVNWQLGLDGTIKQMKVGSYDTLNPSGDIFSINKKLIWWPTGNQEIPLSECSQSCPVGFKKAVIEGAPVCCFHCVPCAQGEVSNQTDAIECWKCPWDMWPNSKRDRCFRKPIEFLSYEDYLGITLATISTFSSMVPIFIFRLFIHYKSTPIVRANNYSVSCILLVSLSFCFLCALAFIGYPQPEKCLLRQAAFGLVFTLCVSCILAKTVIVVFAFMATKPGSSLKKWTTPRVPYMIITICTFIQLTLCIFWLSISPPFPQYNIEAKPGIIVVECNENSQFAFWCMLGYLGLLASISFIVAFLARRLPDSFNEAKLITFSMMAFLSVWVYFIPASLSAQGKYTVAMEIFAILTSSWALMFCIFLPKCFIILFRPNMNSRENILAEYGQGKDNQQSEKNIESPPVFPSLAEYGQGKDNQQSDRNIGSPPVFPSLAEYGQGKDNQQSDKNIGSPPVYPSLAEYGQG
>XP_002940938 PREDICTED: extracellular calcium-sensing receptor-like [Xenopus(Silurana) tropicalis].
MPIHVGSLSSMATYHEKPLPDICTMFLAEFYQHFQALRFALEEINGNPTLLPNKTLGFYVYDSCAALRREIEGTLWILTGKSQAIPNYSCREKPPLTAIIGHSKSTYSILMAHILGLYKYPQISYYSTSSLLSDRAFFPSFFRTVPSDAFQFRGLAKLVLHFKWTWVGLIATNDDYGNEAIKTINEEIIKGEACVAYTLYITSNLVSRTTTNIVNIIKESSANVVIAISVGAYLAPILEEMLKQNVTGKNFVASEAWSISNFLLLSKYSPLLSGTIGFAFQSSEIPGFQEYLNSINPITTPGKQWVQMLWEETFGCTFSDPTNQTFPMNNSKKPCTGEESLKSIHNGYNDVSKLRSSYNIYTAVHVIATALHDLSQCHLSNGTLFSDECSDIGYFKPHQLLHYFKNVRVKLSNNREIFFDKDGNPPAVYDIVNWQPGPDGSIKHVKVGSYDTLNSSGDVFSLNINSVWWGTGNQETPRSVCSQSCPVGFKKLVKRGEPVCCFQCVPCAQGEVSNQTDSIECWKCPWDMWPNSKRDKCFLKLTEFLSYEDPLGLILAAVSAFSSMVPMSIFRLFFQYKSTPIVRANNYSVSCILLVSLSFCFLCALAFIGYPQPEKCLLRQAAFGLVFTLCVSCILAKTVIVVFAFMATKPGSSLKKWTTPRVPYMIITICTFIQLTLCVFWLTIFPPFLQFNIEAKPGIIIVECNENSQFAFWCMLGYLGILATVSFTVAFLARRLPDNFNEAKLITFSMLAFLSVWVYFIPASLSAQGKYTVAMEIFAILTSSWALVFCMFLPKCFIILFRPDMNSREKLMGK
>XP_002940939 PREDICTED: extracellular calcium-sensing receptor-like [Xenopus(Silurana) tropicalis].
MRLIFHFYRTFLQLLLTYNVPVSCCNDDLLHMDLNGVLVPGDILLGAVIPIHIDRNSSLATYQERPSQDICIMFRIELYQHFQALSFAVEEINRNPTILPNRTLGFYVYNTCADLQREMRGTFSILTGQSQAIPNYCCRKYPPLAAIIGLSKSSYSILMAHVLGLYKLPQISYYSTSSLLSDRTLFPSFFRTVPSDAFQFRGLAKLALRFNWTWVGLIAINDDYGNEAIKTIKEEIIKGEACVAYTLYITYNPVSQTITKIVNIIKGSSANVVVAISVDVYLVPLMEEMLKQNVTGKNFVASEAWSISTLLSLAKYSPIVSGTIGFAFQSSEIPRFQKYLNSINPLNSPGLTWTQMLWEQTFGCTFSDPTNQTFKMNNSKNTCTGEESLEGIQNGYNDVSRLRASYNIYTAVYVIATALHGLRQCRFLGGPLFGDECSKIENFKPYQLLYFLKNVLVKLSNNMEVFFDKDGNPPAVYDIVNWHPELQDTIKQVKIPLSVCSQSCPLGFKKSIKREEPVCCFLCVPCAQGDISNQTDAIECWSCPWDMWPNSARDRCFPKLIEFLSYEDPLGITLASTSVLSSMVPISIFYLFIQYKSTPIVRANNYSVSCILLVSLSFCFLCALAFIGYPQPEKCLLRQVEFGLVFTLCVSCILAKTVIVVFAFMATKPGSSLKKWTTPRVPYMIITICTFIQLTLCVFWLTIFPPFLQFNIEAKPGIIVVECNENSQFAFWCMLGYLGILASVSFTVAFLARRLPDNFNEAKLITFSMLAFLSVWVYFIPASLSAQGKYTVAMEIFAILTSSWALVFCMFLPKCFIILFRPDMNLRENLMVKTGV
>XP_002940940 PREDICTED: extracellular calcium-sensing receptor-like [Xenopus(Silurana) tropicalis].
MLSKRQSTDPDRMRFLLQFYQQLQALRYAVEEINRSSDLLPNATLGFYAYDSCAAMRNELQGTLWMLTGLSQEIPNYCCRESPPLSAIIGHSKSTYSMLMAHILGLYRFPQISCYSTSSLLSDRTQFPSFFRTVPSDDFQSRGLAQMVLHFKWTWVGLVASNDDYGFEGLKIIKDEITKGGACVAYTVYIATNQDNKNMPDIVQMIKESTANVIIVFSVDVFLFPFLDEMVNQNVTGKQFVASEAWSVSNFLTNFSKILSGTIGFALQSSNIPGFQEYLNSVNPYNTPGTTWSKMFWEEAFNCSFSQPQNQTLNLRKAKKTCTGDENLEHVQNGYNDVSTLRSSYNIYTSVYVTAKALDDLSRCQSLDGALPETKCSDLTNFGPWQLTHYIKNVRVKLRNGREVFFHKDGNPPAVYDIINWQPASNGTLKQVKVGSYDTLNFSGEIFSLDTSSVWWATSNKIPLSVCSQSCPVGFKKVAKKGEPVCCFQCVPCSQGEISNQTDAIECWSCPWDMWPNSARDRCIVKPIEFLSYEDPLGIILATISALSSMVPIFIFRLFIHYKSTPIVRANNYSVSCILLVSLSFCFLCALAFIGYPQPEKCLLRQAAFGLVFTLCVSCILAKTVIVVFAFMATKPGSSLKKWTTPRVPYMIITICTFIQLTLCIFWLSISPPFPQYNIEAKPGIIVVECNENSQFAFWCMLGYLGLLASVSFTVAFLARRLPDNFNEAKLITFSMLAFLSVWVYFIPASLSAQGKYTVAMEIFAILTSSWALVFCMFLPKCFIILFRPDMNLRENLMVKTGV
>XP_002940870 PREDICTED: extracellular calcium-sensing receptor-like [Xenopus(Silurana) tropicalis].
MAKERNYIYKVQSGKVKVSYFIPPPELSNQVLFPTSLSVAPALTAQAKGLIRLLQFFDWSWVGVLVQEGSVSTVAQTFLRELEGSGICVAFKENVPSVSADVSRIVSVVRESTATVVVVFSLEAYLNPVLLDLALKGDSRPRIWLTTEGWSTSPGLVAPWLSQFLRGSLGLVLRNGAAPGFKEFVFGLQPSTLHKDPFLIEFWEEAFGCRWDASADTSSFTPNLTVSSISPSTTPTFSSTTSSSPHQVLCTGKEKPGSLQLFSDIGDLRVTYNVYKAVRMVSGALRDMSKCRDGEGPLPGGKCVNMSDFKPWQVGNPMSPGLQFLLHCKPITRFSFRSYRWVLAMMFAIVELNGTPQSLPNVTLGVGVLDTCSSASRALKGAAWLLSGAPGGTLTHHCQRSSSQLAAVLADSGADSVLSVANVLGLYRYPQVSYFIPPPELSNQVLFPTSLSVAPALTAQAKGLIRLLQFFDWSWVGVLVQEGSVSTVAQTFLRELEGSGICVAFKENVPSVSADVSRIVSVVRESTATVVVVFSLEAYLNPVLLDLALKGDSRPRIWLTTEGWSTSPGLVAPWLSQFLRGSLGLVLRNGAAPGFKEFVFGLQPSTLHKDPFLIEFWEEAFGCRWDASADTSSFTPNLTVSSISPSTTPTFSSTTSSSPHQVLCTGKEKPGSLQLFSDIGDLRVTYNVYKAVRMVSGALRDMSKCRDGEGPLPGGKCVNMSDFKPWQFHHYLRRVHTKGNIGDDLYFDVLGNAPAVYDIINWQSAPSGSTGWVTVGSYESGAPPGQDMLINDNFIHWAEGIKKWPSSVCSEHCTPGFRKAIRQGQPNCCFDCVPCSSGEVSNQTDSVECYLCSDDEWPNSARNHCLSRAIELLSLSEPFGLSLGTTAVIGSLLPAAVLVIFIRNRDTPLVRANNRGLSFLLLAALLLSFLCPLLLLFPPGTFLCFIRQAAFGILFALCISCLLAKTVIVVLAFRANQLGKGLMLIMGPRSPILIALSCTVFQLTLCLSWIIQSPPFPEQDIKSQVGTITIKCNEGLGFWFMLGYLGLLSTICFVAAFLARKLPGAFNEATHITFSMVVFLCVWVSFVPAYLSTHGKLAVATEIFAILSSSAGLLFCIFSPKCYIILLKPQLNTRPLVSGHHRRRPGSH
>XP_002940941 PREDICTED: extracellular calcium-sensing receptor-like [Xenopus(Silurana) tropicalis].
MLSKRQSTDPDRMRFLLQFYQQLQALRYAVEEINRSSEILPNATLGFYAYDSCATMRNELQGTLWMLTGLSQEIPNYCCRESPPLSAIIGHSKSSFSMLMAHILGLYRFPQISCFSTSSLLSDRTQFPSFFRTVPSDEFQSRGLAQMVLHFKWTWVGLVASNDDYGFEGLKIMKDEITKGGACVAYTVYIATNQDNKNMPDIVQMIKESTANVIIVFSVDVFLFPLLDEMVNQNVTGKQFVASEGWSVSDILNNFSKILSGTIGFAIQSSNIPGFQEYLNSVNPYNTPGTTWSKMFWEEAFNCSFSQPENQTLNLSKTKKTCTGDENLEHVQNGYNDVSTLRSSYNFYTSVYVTAKALDDLSRCQSLDGALPGAKCSDLTNFGPWQLTHYIKNVRVKLRNGREVFFHKDGNPPAVYDIINLQPESNGTLKQVKVGSYDTLNSSGEIFSLDTSSVWWATSNKIPLSVCSQICSVGFKKVAKKGEPVCCFQCVPCSQGEITNQTDAIECWSCPWDMWPNSARDRCILKPTEFLSYEDPLGIILAATSTLSSMVPIFIFRLFIHYKSTPIVRANNYSVSCILLVSLSFCFLCALAFIGYPQPEKCLLRQAAFGLVFTLCVSCILAKTVIVVFAFMATKPGSSLKKWTTPRVPYMIITICTFIQLTLCIFWLSISPPFPQYNIEAKPGIIVVECNENSPFAFWCMLGYLGLLATVSFTVAFLARRLPDNFNEAKLITFSMLAFLSVWVYFIPASLSAQGKYTVAMEIFAILTSTWALVFCMFLPKCFIILFRPDMNLRENLMVKTGV
>XP_002940942 PREDICTED: extracellular calcium-sensing receptor-like [Xenopus(Silurana) tropicalis].
MSVYYIPTLLLSGPVRLLFRLSSEVNPRWRHPLSPFLLSTHSQFKKDLSIAVKSSGRSRHESKYGIREMFVSLLSFRFRRELYQHFQALRYVVEEINRSPDLLPNVTLGFYAYDTCSVIKSELQGTLWMLTGLTQEIPNYRCRDSPLAAIIGHSKSTFSILMAHILGLYKFPQISYYSTSSLLSDRTQFSAFFRTVPSDVFQSKGLGQLVLHFKWTWVGLIASDDDYGYEALQVIKEEIIKSGACIAYTIYISTNQKNQDMPNIVKLINKSTANVIIAFSVDVFLIPLLDEMLEQKVTGKTFVASDAWSISTPLTTVKYSTILLGAIGFAFHSSKIQGFQEYLNSLNPINPPGTDWSKMLWEETFNCTFSDHTNLSDILNNEESMCTGKENLEHIHNSYNDVSSLRASYNIYTAVYLIATALDDLSHCQGLTGPFSGGKCSDIRNIKPWEVLYYIQKVRVKMSNQREVYFDKDGNPPAVYDIVNWQPGSDGTLKQVKLGSYDTLNSTGNVFSLNTSLIWWGTVNQETPISVCSQSCPVGFKKVMKKEEPVCCFQCVPCSQGEISNQTDSIDCWKCPWDMWPSGARDRCISKPVEFLSYVEPLGITLAATSVFSSLVPISIFYLFIHYKSTPIVRANNYSVSCILLVSLSFCFLCALAFIGYPQPEKCLLRQAAFGLVFTLCVSCILAKTVIVVFAFMATKPGSSLKKWTTPRVPYMIITICTFIQLTLCIFWLSISPPFPQYNIEAKPGIIVVECKENSPFAFWCMLGYLGFLASVSFTVAFLARRLPDNFNEAKLITFSMLAFLSVWVYFIPASLSAQGKYTVAMEIFAILTSSWALVFCMFLPKCFIILFRPNMNSRDNLMGKDRSSR
>XP_002940944 PREDICTED: extracellular calcium-sensing receptor-like [Xenopus(Silurana) tropicalis].
MSPDGVNALKLHLREKIQMLDVWVLSVNVSLYINWLQALIEYVNITSHGDILNSPGLPPWDLGGNFQSLSFRFRFENYQQFQALRFAVEEINRSPDLLPNRTLGFYVYDSCAALQSELEGTLWMLTGQSPAILNYCCRESPPLAAIIGHSLSTYSILMAHILGQYRFPQVSYFSTSSLLSDRKQFSSFFRTVPSDIFQSKGIAQLVKHFKWTWVGLIAADDDYGHEGIEVLRQEIIKEGICVAYTEYISSNFIFKNIWNIANVIKESSAKVVVAFSTDIYLIPVLDEMLKLNVTGKIFISSEGWSTSNVISAKKYSSLLYGSLGIAFYSSNIQGFHDFLNSINPFNTSGITWSKLFWQEAFRCRLVDQTNISYLMNDQENSCTGEEDLETVQNSYNDVSNLRASYNIYTAVYVIAKAMDDLSHCQYLDGPLPKSKCSDLDNFKPWQLLYYIKNVRVNLSNGREVSFDKDGNPPAVYDIVNWQPGADGTIKQVKVGSYDSRNSSGDVFGIKTTSISWGTKNKEIPLSVCSQSCPEGFRKATRQGEPVCCFECVPCGQGEISNQTNSIECWKCPWDMWPNSARDRCLSKPIEFLSYEEPLAIILASTGVISSLIPISIFRLFIRYKSTPIVRANNYSVSCILLVSLSFCFLCALAFIGYPQPEKCLLRQAAFGLVFTLCVSCILAKTVIVVFAFMATKPGSRLKKWTTPRVPYMIITICTFIQLTLCIFWLSISPPFPQYNIEAKPGIIVVECNENSQFAFWCMLGYLGFLASVSFTVAFLARRLPDSYNEAKFITFSMLAFLSVWVSFIPASLSAQGKYTVAMEIFAILTSTWALVFCMFLPKCFVILFRPNMNTKEKLMGKDRSRM
>XP_002940945 PREDICTED: extracellular calcium-sensing receptor-like [Xenopus(Silurana) tropicalis].
MILRARLIRLRDRRLLLTITCFVSTLALEMYYCLDSKMACKLPSQRINGFQTSPGDIVIRGTFPIHLDRLHHNFDFTSKPQEVQCQRFAPEYYQSMQALIFAVQEINQDPELLPNITLGFQIFDTCIALRRAAEGALWMLSGEQDITPNYCCDKGAPLAGIVGDSGSTRSILMAQILGLRQYPLISYFASNPLLGDRNLFPSFFRTIPSDEFQVRGLAHLVSFFGWSWVGLLASDDDYGQYGILMAKQEITNSGACIAFIQNILTGQPNRNAPHIAQVIKESTAKVVIVIASDSDFLIVMEELLRKNVSGNIWVGSEAWVTSSLLSDKQFLAVLAGTIGFAIHGGQMPKFGNYLNSLRPSEDLHDSFIKELWEKTFSCKWLSQDSRDILMVNTTIQACTGNETHKDLLTEELYRVSLNVYTAVYAIAWALQGFLHCIPGKGPFQHGACANISSFYPWQLLGYVKNVNFQTKDGRHIFFDANGNPPARYDIVNWRVNAKGGLEQVVVGSYDLNAADGKILKVNSSAITWANSNTQVPVSKCSPNCTPGFRKVIVPGKPHCCYECAPCPQGQMSNQTDSVECHPCSWNRWPNLQQDKCLPRPTEFLSYGDPLGYSLAVTSILSSLIPLIMFGIFLHYKKTPVVRANNYSLSCLLLLSLFLCFLCSLGFIGYPQPEKCLLRQVAFGMVFALCISCVLAKTIIVILAFNATKPGSSLKKWIGVKLSLCVIGFCVSIQFFVCLMWLIVSSPFSELDTETKPGILIVNCNEGSSIAFWCMLGYLGLLASISFIVAFLARRLPDSFNEAKLITFSMLAFLSVWVSFIPAYLSARGMYTVAMEVFAILSSSWAVVACIFVPKCFIVLFRPTMKSRELLSKGRGQK
>XP_002940946 PREDICTED: extracellular calcium-sensing receptor-like [Xenopus(Silurana) tropicalis].
MRCPGMILSTAWILYCIGEGFGSGCSLPSEPITGYVSQPGDIVIGGTFPVHLSRIDNNLDFTRKPPEMHCQTIATEYYQSMQALIFAVEEINGDHELLPNITLGFQIFDKCTTLRRSAQGALCMLSGGNKITPNYRCHNGAPLAGVIGDSGSTHSILMAEILGLYRYPQISYLSTNPILSDRNLFPSFFRTIPSDEFQMRGLAQLVSYFDWSWVGFIADDDDYGQFGLQMAKQEIINAGACVAFAENILIGQPNRNAPRLVQVVRESSVKVVVVIASDHNFVIVVEELLRENVTDKIWVASEGWATSALLSQKKFQVVLVGTIGFAIHGAKMPEFTKYFQRLHPFQDFYDPFIEEFWGQTFSCILLNQGNPVQLSSNSTIQTCTGNETLESLLTGNYHRISFNVYTAVYTIAWALQALLDCPPRTEPFHYVGCSSIFSFRPWQLLYYIKNLNFQTKFGNQVVFDAKGNLPAVYDIVNWHGGTNCTLEQVVVGSYDLSTSNGNTLKINIPAIIWTNNNTQVPLSKCSPSCTSGFRQMMVPRKPSCCYECARCPQGQISNQTDAVECHPCSWDTWPNLQQDRCLPRPTEFLSYEKPLGYSLAAISIFSSLIPLIMLAVFIYYKKTPIVRANNYSLSCLLLLSLFLCFLCSLGFIGYPQPEKCLLRQVAFGMVFALCISCVLAKTITVIIAFNATKPGSRLKQWIGLKVSYCVTVLCVFVEFCMCMIWLIYFPPFPELDTNTKPGIIIVNCNEGSAAAFWCMLGYLGLLATISFIVAFLARRLPDSFNEAKLITFSMLAFLSVWVSFIPAYLSARGMYTVAMEVFAILSSSWAVVGCIFVPKMFILLFKPNLNSREHLIRNE
>XP_002940947 PREDICTED: extracellular calcium-sensing receptor-like [Xenopus(Silurana) tropicalis].
MFLKANWFTFSMAWILCTLALGVSTSLDFTSGCSLTSDSIRGYLSRTGDIIIGGNFMIHLSRTYNYLDFTRKPLELQCEMFATEYYQCMRALIFAVEEINADPDLLPNVTLGYQILDKCITLQLTTQTALWMLSGGQEMTPNYHCGQGPPLAGIIGDSASTHSMLMAQILGLYRYPQISYLSTNPILSDRNLFPSFFRTIPSDEYQMIGLGQLISHFGWTWVGLLANDDDYGQFGMQMAKQEIVSLGGCVAFSENILMGQPNKNAPHIARVIKESTAKVVVVIATDPNFVIVVEELLRQNVTGIVWVASEGWANSAVLSEKRFRAILKGAIGFAIHGGQMPSFTKYLNSLHPLKDIHDPFIKELWEKTFTCKWPDQNYLYQWADNATIQACTGNERLDTVLTEDFHRIPLHVYAAVYAMAWALHNLIYCKPGDGPFHHGACANISTFQPWHLLHYVKNVNFKTKEGSQVFFDAKGNPPTIYDIVNWQESAKGALEQVGIGTYDLSTPDGKAMKVNSGDIIWTNNETQVPISKCSPNCQTGYRKLIVPGKPICCYECARCPQGHFSNQTDAAECHPCSWDTWPNLQQDRCLPRPTEFLSFQEPLGYSLAVAAIFSSLSPLTVLGVFIHYKNTAIIRANNYSLSCLLLLSLFLCFLCSLGFIGYPQPEKCLLRQVAFGMVFALCISCVLAKTITVVIAFNATKPGSRLRKWTGIKVSYCVIIFCVFIQLWICILWLLFFPPFHELDLDTKPGFIIVTCNEGSPTAFWCMLGYLGLLASISFIVAFLARRLPDSFNEAKLITFSMLAFLSVWVSFIPAYLSARGMYTVAMEVFAILSSSWAVVGCIFVPKCFIVLFRPHMNSRDYLMGKGRNLK
>XP_002940948 PREDICTED: extracellular calcium-sensing receptor-like [Xenopus(Silurana) tropicalis].
MEMPLNWVQQVHKICYFLLSTSWVLCTLAIEVCAFSGSKAACNLPSYNVHGYLSRPGDVIIGGTFPIHVDRLHYNLDFTRKPQELQCETFGIEFYQSMQALIFAIEEINAYPELLPNITLGFQIFDSCITLRRAAQGALWILSGGPAITPNYNCHKGAPLAGIIGDCGSTQSILIAEILGLYQYPQISYLSSHPILSDQNLFPSFFRTIPSDDFQMRGLAQLISYFGWSWLGILANDDDYGQYGTQMAKQEIMNVGACVAFAEKIIIGQPNRNAPHIVQVIKESTAKVVVVITTDPDFMIIIQELLRQNVTGNIWVASEGWSTSVLLSEELFRDMLLGTIGFAIHGRKMPEFTKYLNSLHPSKDAQDSFIRQFWEKNFSCKWLNQSNLFETVGNTTLRPCTGNEKLETLMTEHRISLNIYTAAYTFAWALQSLLECTPGNGPFYQGTCANITSFRPWHLLHYIQNVKFQARDGSQVSFDAKGNPPVIYDIVNWHMSTKGTQKQILVGHYQFNAPNERNLTVDTTSIIWPNNNKQVPISKCTPSCSSGFRKMTVPGKPPCCYECARCPQGQISNETDAVECHPCSWDTWPNLQQDRCLPRPTEFLSYGDPLGYSLAVISIFSSWVPVIILGVFICYKKTPVVRANNYSLSCLLLLSLFLCFLCSLGFIGYPQPEKCLLRQVAFGMVFALCISCVLAKTITVVIAFNATKPGTILRKWTGLKVSYSVIVLSAFIQLCVCLLWLIFSPPFSELNSEDQPGIIIINCNEGSPAAFWCMLGYLGLLATISFIVAFLARRLPDSFNEATFITFSMLAFLSVWVSFIPAYLSARGMYTVAMEVFAILSSTWAVVVCIFVPKCFVVLFRPTMNSKELLRRKDIGQH
>XP_002940949 PREDICTED: extracellular calcium-sensing receptor-like [Xenopus(Silurana) tropicalis].
MILFDLQLPYSFIWLSFFLAWILGTRVEDVFAYSDSKISCRLPSENITGYLSQEGDIIMGGTFTVHSDRVHRDIDFTSKPQDIRCQRFAVEYYQTMRALIFAVEEINADSELLPNITLGFQIFDTCNTLRPAAQGTFSMLSGKTEITPNYHCRKGGPLAGIIGDSGSTRSILMAQILGLYRYPQISYFATNPTLSNRVHFPSFFRTIPSDEFQMRGLAQLVFHFGWSWVGLLANDDDYGQYGLQMVKQEIINAGACVAFTENILTGQPNRNAPHIVQVIKESTAKVVVVITFDSDFIIVVEEMLRQNVTGNIWVASESWATSVLLCNKRFQIVLGGSIGFAIHGGKMPKFTKYLNSLHPMDYLYDSLILEFWEQIFSCKWYSQNDVDIQRNNDSIKICTGNEKVESLPPEEDRRLSLNVYIAVYAMAWALQSLLHCTQGTGPFHKGACANISSFYPWQLFHYIKNVNFKTKDGRQVFFDARGNPPAIYDIVNWRLSDEGTLEQVTVGSYDFSAADGNTLSIEDAGIMWANSKTQVPVSKCSPSCPPGFQKVILPGKPLCCYECGQCPLGHISNQTDSVECHPCSWDTWPNLQQDRCLPRPTEFLSYGDPLGYTLAAIAILSSLIPAAILGVFICFKKTPIVRANNYSLSCLLLLSLFLCFLCSLGFIGYPQPEKCLLRQVAFGMVFALCISCVLAKTITVVIAFNATKPGSRLRKWTGVKLSCSIIILSSFIQLCICGMWLIFSPSFPELDTDTKPGIIILNCNEGSPTAFWCMLGYLGLLASISFIVAFLARRLPDSFNEAKLITFSMLAFLSVWVSFIPAYLSARGMYTVAMEVFAILSSSWAVVGCIFVPKCFIVLFRPNMNSREHLTIKGHK
>XP_002940950 PREDICTED: extracellular calcium-sensing receptor-like [Xenopus(Silurana) tropicalis].
MASNTSCSLLTDSSTGNLWRPGDIVIGGTFTIHLDRVYNHFSFTSKPGELQCQRFSTEHYQSMQALIFAVDEINADPELLPNITLGFQIFDTCNTLRPSAQGTLSMLSGGTEITPNYHCSKGTRLAGVVGDSGSTRSILMAQILGLYRYPQVSYFATNPSLSNRDLFPSFFRTIPSDDFQMRGLAHLVLYYGWTWVGLLANDNDYGQFGLQMVKQEINNGGACVAFSENIMTQQPDRNAPHLVQVIRDSMAKVVVVITSDSDFVFVVEELLKQNVTGKIWIASESWATSVLLRDKRFQMILMGTIGFAIRGGKMPEFTDYFSRLDISKHFSDLFMKEFWEEAFSCKWHNMKMAGNVTTNECTGNEKLEAVYGEDYYRLPLNVYTAVYAIARAFHDFLYCKPRTGLFIYGKCPNFSSFQPWHILHYIKHVNFRTNDGGQVFFDANGNPPAVYDIVNWHVNAEGTLEQVTVGSYDLSATDMNILNVDKGRLVWPNYSTEVPLSKCSPSCSSGFRKVIVPGKPPCCYECARCPQGQISNQTDAAECHPCSWDTWPNLQQDRCLPRPTEFLAYEEPLGYSLAAIAIFSSLFPLIILGVFIYYKKTPVVRANNYSLSCLLLLSLFFCFLCSLGFIGYPQPEKCLLRQVAFGMVFALCISCVLAKTITVVIAFNATKPGSRLRKWTGVKVPYCIIGFCSSSQSCMSITRLIFSHPFAKLDTSTKPGVIIIYCTEGSPIAFWCMLGYLGLLASISFIVAFLARRLPDSFNEAKLITFSMLAFLSVWVSFIPAYLSARGMYTVAMEVFAILSSSWAVVGCIFVPKCYIVLFRPNMNTREQFKIKMKFPV
>XP_002940951 PREDICTED: extracellular calcium-sensing receptor-like [Xenopus(Silurana) tropicalis].
MNGYMSRPGDIIIGGTFRVHWDRVYNDLHYTSKPPEFECQRFAIEHYQTMHAITFAVKEINDDPKLLPNITLGFQVFDTCNTLRRAAQGTLIMLSGAQEIIPNYNFLSKAPLAGIVGDSGSTRSIFMGQILGLYRYPQISYFSTNPVLSQRDLFPSFFRTIPSDEFQMRGLAQLVSHFGWSWVGLLASDNDYGQSGLHIVKEEIIKVGVCVAFAENILTGLPNRNAPYLAKIIKNSTAKAVVVISSDPDFVIVVEEMVRQNITGNIWVVSESLATSTLLSQRLFQFVLSGTIGFAIQSGQMPMFNQYLRNFDPSDYLHDPFIREFWEQVFSCKWIERGNSVIVTDNATANACTGNEELDAIFTEEEHRLPLNVYTAVYAIAWGLHSLLYCTPGTGSFYNGCRVNISSFRSWQLLPYIKNVNFKTKGGRQVFFDANGDIPAVYDIVNWRVGAKGTLKQVKIGSYDSSSPDGKTFKVDGAAITWTNGCTLPSESVNSYLSRPGDIVIGGIFRIYLYAAYSDFHFSSKPLDLKCREVSIQHYQTMQALIFAVEEINADSDLLPNITLGFQMFETCITIRRAAQGTLSLLSGGNGITPNYHCYGGAPLAGVIGDSASPRSIIMAQILGLYRYPQISYYSTSPILSKRDLFPSFFRTIPSDEFQMRGLAQMVTHFGWSWVGILANDDDYGQFGLQVAKQELMNVGVCVAFSETILTGQSNTNAPHIVQVIRESSAKVVIVIATDHKFIVVVEELFKQNVTGTIWVASEGWATSTLLSDKRFQIILKGTIGFAIHSGHLPKFADYLNSLRPSTYPGDSYMMEFWEKVFTCKWLGQENIPIRVDNATFEVCTGNEKLESLLTQQDPRLSLNIYTAVYALAWALHSLIYCTPGTGPFHDGTCANITSLHPWQLLHYVKNVNFKTKDGTHIFFDANGNPPAIYDIVNWRLNAKGGLEQVTVGSYTLEHTDSKTLQIVPISRCSPSCPSGFRKMIVPGKPPCCYECAQCPQGQISNQTDAVECQPCSWDTWPNLQQDRCLPRPTEFLSYGDPLGYSLAAISIFSSLIPLSIFGIFIRFKKTPIVRANNYSLSCLLLLSLFLCFLCSLGFIGYPQPEKCLLRQVAFGMVFALCISCVLAKTITVVIAFNATKPGSRLRKWTGVKVSYCFIAFCLFFQLFLCIMWLIFSPPFTELDTITYPGVIIVNCNEASLIAFWCMLGYLGLLASISFIVAFLARRLPDSFNEAKLITFSMLAFLSVWVSFIPAFLSARGMYTVAMEVFAILSSSWAVVGCIFVPKCYIVLFRPNMNSREHLTVKSKVQK
>XP_002940952 PREDICTED: extracellular calcium-sensing receptor-like [Xenopus(Silurana) tropicalis].
MYKTRSAYLALIISSDARRDVAFILEMICCKEQRGHRLKWVIFLKTLALCNISIDKCSCSDLKIGCTLPSESVNGNLSRPGDIVIGGIFRIYMKATYSDFRFTRKPLELKCEEVSIQHYQSMQALIFAIEEINASPEVLPNITLGFQIFDTCITIRRAAQGTLSLLSGGEGITPNYHCHKGAPLAGVVGDSGSTRSILMAHILGLYKYPQISYFSTSPILSKRDLFPSFFRTIPSDEFQMRGLAQMVAHFGWTWVGILANDDEYGQFGLQVAKQELMSGGACVAFTENILTGKPNRNAPHIAKVINDSTAKVVVVITSNSDFYIVAEELLKQNVTGKIWVASEAWSTSAYLSIDRFRALLVGTIGFAIHSGQLPKFNKYLNSLHPSKYPHDSYMAEFWEKVFSCKIIQQENVDNTTIKFCTGNEKLENFFIQDDHRSSLNVYTAVYAYAWALHHFLYCTQRSGPFQRNTCANITMFHPWHLLHYVKNVNFLAKDGSHVFFDAKGNPPAIYDIVNWRVNPRGTLEQATVGSYNLNAPDGNILNIVSAEIIWFNNDTQVPVSKCSPSCGSGFRKVIVPGKPPCCYECARCPQGQISNQTDAVECHPCSWDTWPNLQQDRCLPRPTEFLSYEQPLGYSLATISMFSSLTPIAILGIFIHYKTTPIVRANNYSLSCLLLLSLFLCFLCSLGFIGYPQPEKCLLRQVAFGMVFALCISCVLAKTITVVIAFNATKPGSRLRKWTGVKVSYCVIMLCALIQIIDCALWLIFSPPFHELDTDTQPGVIIVNCNEGSPTAFWCMLGYLGLLASISFIVAFLARRLPDSFNEAKLITFSMLAFLSVWVSFIPAYLSARGMYTVAMEVFAILSSSWAVVGCIFVPKCFIVLFRPNMNSRIHLSFKGKGA
>XP_002940953 PREDICTED: extracellular calcium-sensing receptor-like [Xenopus(Silurana) tropicalis].
MFPKNNWFIFSTACVLSIIYNAACYSCTLPSESITIFQSRPGDVVLGGTFRIYLDGVFDDLHFTKKMPEVQCKRFGIEPYQSLQALTFAVDKINADPELLPNITLGFQVFDTCRSLRRAAQGTFAMLSGGEEIIPNYNCHEGAPLAGIIGDSGSTRSILMAQILGLNRYPQISYFSTSPILSERDLFPSFFRTIPSDEFQMKGLAQLVSHFGWSWVGLLASDNDYGQYGLQLVRQEIINHGACVAFTENILTTEPNRNAPRIVQVIKQSTANVVIVIASDSDFVIVVEELLKQNVTGKVWVASESWSTSGLLSAKRFQVVLMGSVGFAIHAGQIPNFTNYLSSLHPSKNPQDSHLWEYWEEVFSCKWLSPKDLVANVTYKACTGNEKLESQLSEENVRLSFNVYTAVYAIAWALHNLQQCVSGTGPFYHSDCANIFSFHPWHLFHYIKNVNFKNQDGSYMFFDEKGNPPAIYDIVNWRPRESTTLEKVVVGSYDLNVPDGKTLKVDSSRITWSNTFDQVPLSNCSPRCPLGFRKVIIPGKPLCCHECSSCPQGQISSQIDAVECHPCSWDTWPNLQQDRCLPRPTEFLSYGDPLGYSLAAISIFSSLIPLIILAVFIHQKKTPIVRANNYSLSCLLLLSLLLCFLCSLGFIGYPQPEKCLLRQVAFGMVFALCISCVLAKTITVVIAFNATKPGSRLRKWTGVKVSYCLIMFCVFIQLFVCIMWLILSPPFHELETDTKPGVIIVNCNEGSPTAFWCMLGYLGFLASISFIVAFLARRLPDSFNEAKLITFSMLAFLSVWVSFIPAYLSARGMYTVAMEVFAILSSSWAVVGCIFVPKCVIILFKPNLNTRDHIMFKGSNK
>XP_002940954 PREDICTED: extracellular calcium-sensing receptor-like [Xenopus(Silurana) tropicalis].
MSKIDYFKSKYGCSLPGESVAGSLSRPGDIVIGGTFMIHLDKVYTRLDFRTKPPQLQCKRFAAEYYQSMYGLIFAIDEINSDPELLPNITLGFQVFDTCFTLRRAAQGTLSMLSGGKEITPNYNCHGGGTLAGIIGDSGSTASILMAHILGLYRYAQISYFATNPVLSDRNLFPSFFRTIPSDEFQMRGLAQLVSHFGWSWVGLLANDNDYGQYGLQMVKQEIMKAGACVAFSENILISQANRNAPHIVQVIKESTAKVVVVITSDSDFVILAEELLRQNVSGIIWVASESWATSVLLSEERFQNILIGAMGFAIHGGQMPEFTNYLGRLHPSNNVNDSFMRDFWEQVFSCKWPDPGNTFTDNATVKPCTGNEKMESLAIESYHRLSLIIYTAVYAIAWALHNLLQCTPGTGPFQDGNCANVSTFRPWHLLHYIKNVHFKTKEDNQVFFDAKGNPPAVYDIVNWRPTGKGTLEQVTVGRYDWSAQDGKVFNVDSSIIIWPDNYTQVPVSKCSPSCPSGFRKVIVPGKPLCCYECARCPQGQFSNQTDAVECHPCSWDTWPNLQQDRCLPRPTEFLSYGDPLGYSLAAISIFSSLIPLIILAVFIHQKKTPIVRANNYSLSCLLLLSLFLCFLCSLGFIGYPQPEKCLLRQVAFGMVFALCISCVLAKTITVVIAFNATKPGSRLRRWTGVKVSYSLIALCAFIQSILCLLWLVLSPPFPESDISTKPGIIIVNCNEGSPTAFWFMLGYLGLLASISFIVAFLARRLPDSFNEAKLITFSMLAFLSVWVSFIPAYLSARGMYTVAMEVFAILSSSWAVVVCIFMPKCFIILFKPEKNSREHLRAKGKGHT
>XP_002940955 PREDICTED: extracellular calcium-sensing receptor-like [Xenopus(Silurana) tropicalis].
MQALIFAIKEINADPGLLPNVTLGFQVFDTCLALRKAIQATLQMMSGRGEITPNYHCRKESPLAGIIGDSESTGSILMAQILGLNRFPQISYFATNPMLSDRGLFPSFLRTIPSDEFQMKGLAQLVLHFGWSWVGLLASDNDYGQYGLQMVKQEIINGGACVAFSENIITGQPNRNAQYLAQVITKSTANVVVVVTSDVDFVIVLEELLRQNVTGITWVASEAWATSDLLSGERFRKILSGTIGLAIHSGTMPEFSKYLNSLHPASHLHDLFIREFWEKTFSCTWPSQETLVTRLNSSTLPACTGNEKLEGLATEEGHRVSLNIYSAVYAIALGLQNLLDCKPGTGPFADGSCADISTFQPWQLLHYIKNINFKNKDQNPIFFDAKGNPPAVYDFVNWRLGTKGTLKRTTVASYDLSGPDWKTFNVDTSGIIWANRNTQVPLSKCSPSCSPGFRQMIVPEKPPCCYECARCPQGQISNQTDAVECHPCSWDTWPDPNRIKCVPKTTEFLSYEGPLGYGLTSTAMISSPVPLFILGIFICYKKTPIVRANNYSLSCLLLLSLFLCFLCSLGFIGYPQPEKCLLRQVAFGMVFALCISCVLAKTITVVIAFNATKPGSRLRKWTGVKVSYCVIGTCVLIQLFLCVIWLILSPPFPEYDTGTKPGIKIVVCNEGSPTAFWCMLGYLGFLAMISFIVAFLARRLPDSFNEAKLITFSMLAFLSVWVSFIPAYLSARGMYTVAMEVFAILSSSWAVVGCIFVPKCYIVLFKPNVNSRKHILGKRGPM
>XP_002940956 PREDICTED: extracellular calcium-sensing receptor-like [Xenopus(Silurana) tropicalis].
MKVCPATICFVLSTTWTFNTFAIGSDSKFSCNLPNENNTGFLYRPGDIVIGGTFMVHVESVYHNIDFTRKPQELQCLKFAPEYYQTMRALIFAVEEINSDIELLPNITLGFQIFDTCVTLRRAAQGALSMLSGGEEITPNYKCYKGGPLAGIVGDSGSSRSILMAQILGLYRYPQISYFATSPILSDRKLFPSFFRTIPSDEFQMRGLALLVSHFGWTWVGLLASDNDYGQFGLQLVKEEITNAGACLAFSEIILTGQYNRNAPHLAQIIKRSSANIVVVIAYDFVVVLEELLRQNVTGKIWLASESWSTSGLLSTKRYQGILLGTLGFAIHSGHMPMFNKYVNSLHPSTDLYDPFIKEFWEEAFTCKWPSQENVVLGTENISKVCTGNEKLGSQLKEEYQRESLSVYTAVYAIAWALHHLANCTPGTGPFHHGHCANISSFHPWQLLHYVKNVNFETKKGTQVSFDAKGNPPAVYDIVNWKMSTKGTLEHVVVGNYDFNAPIGKSFNIDNSGITWINNNTQVPISKCSPSCHLGFRKVIVPGKPTCCYECARCPQGQISNQTDAVKCLPCSWDTWPNLQQDRCLPRPTEFLSYGDPLGYSLAAASVFSSLTPLFILGVFYFFKKTPIVRANNYSLSCLLLLSLFLCFLCSLGFIGYPQPEKCLLRQVAFGMVFALCISCVLAKTITVVIAFNATKPGSRLRKWTGVKVSSSIIIVCTSIDFCLCVIWVIYFPPFSELDTYTKPGFIIVSCNEGSPTAFWCMLGYLGFLASISFIVAFLARRLPDSFNEAKLITFSMLAFLSVWVSFIPAYLSARGMYTVAMEVFAILSSSWAVVGCIFVSKCFIVLFRPNLNSREHLMGRGRRKHIEG
>XP_002940957 PREDICTED: extracellular calcium-sensing receptor-like [Xenopus(Silurana) tropicalis].
MQALIFAVEEINAQPKLLSNITLGFQVFDTCFNLRKAAHGTLSMLSGGKETTPNYHCNKLSPLASIIGDSGSSVSIIMAQILGLNRYPQSTAKVVVALEAESSFVIVLEELLRQNVSGIIWVASESWATSAVHSESRFQRVAVGTLGFAIHGAQLPMFSKYLNSLSPSKTLYDPFIKEYWEQSFSCKWLSQENLGNGTIQACTGKENLENTSPESYHRATLNVYNAVYAIAWALQNLILCVPGNGPFDHGSCTNLSSFQPWHLLRYIKNVTFQTTYDSQVFFDAKGNPPAIYDIVNWHVSNKGNLEQVTVGRYDLNAPDGKVFKIDSTGIIWPNNNTQAPLSNCSPSCPPGFRKVMVTGKPPCCYECALCPLGRISNQTDAAECHSCSWDTWPNLQRDKCLQRTTEFLSYKEPLGYGLSAISIFSSLIPLVILFVFIYYKTTPVVRANNYSLSCLLLLSLFLCFLCSLGFIGYPQPAQCLLRQVAFGIAFSLCISCVLAKTITVVIAFNATKPSSRLRQWAGVRVSYCVIVLCTFTQLVICVIWLFFFPPFPELDNDTQPGIIIANCNEGSPTAFWCMLGYLGFLASISFIVAFMARRLPDSFNEAKFITFSMLAFLSVWVSFIPAYLSARGMYTVAMEVFAILSSSWTVMLCIFVPKCFIILFRPNMNSREHLMGKVRGQK
>XP_002941707 PREDICTED: extracellular calcium-sensing receptor-like [Xenopus(Silurana) tropicalis].
MLLLYKDGECEASLEGCRLLTEDVIGYSLAGDITLGGLFSVHVDTNHPVINFKENPQTLQCNRFHLRYYRFYLAMVYTIMEINASDDLLPNITLGYKLYDSCYNEVRSLMGAQWILSGKEKVVPNFDCNKDIMPLAIIGDLPTKASIPIARIMGLNRYPQVSYGSIHPSLSDKIEFPSFLRTSHNANYEVFALVQLLKYFNWTWVGIISSDTDLGRSGAQLVSREIENNGGCIAFNEILPIVNFMESVYHIIDVIQKSRATAIIAYCTIESFIPLIEEASIHNITDKVWLGTTLWSISSDFPKNEIQTTLNGSLGIATRHGNIPGFREFLYRLHPSMSLDDLLVKTFWENAFQCVWPENGTYNNSSPAPHREGIVWCTGKERVESIDPNIFDVYNFRVTHKVYTAVLSVAHALHQMNNCVPGKGPFKNGSCADIYNHQPWQIPVSVCSDPCPRGHRRATIQGQKICCFDCLPCSEGEIPNPKDNSKCLKCPEDQWPDSMKEKCLPKPIQFLSYDEPLGSSLACISVLFCLITFSAFCLFIAKRKTPIVKANNRELSYLLLISLMFGFLCSLAFIGRPNLKTCMIRQVLFAVIFSFCISVILAKTVTVIMIFSATNPDSKLKRLVAMRIPVYIVPVCTMVQIILCIVWLARAAPFAEFNMAAEIGIIVIECNEGSRVLFACVLGYMGLLAAVSLLVACLARKLPDTFNETKFITFSMLVFASVWLTFIPAYLSTKGKQTVAVEIFAILSSMAGLLVCIFIPKCYIILLHPEMNSKQYITGRNTRNRGT
>XP_002941708 PREDICTED: extracellular calcium-sensing receptor-like [Xenopus(Silurana) tropicalis].
MESVYRIVDVIQKSRAKVIIAYCTIESFIPLIEEASIHNITDKVWLGTTLWSISSDFPRKEFLTTLNGSLGIAARHGNIPGFKEFLYSLHPSVSLDDLLIKTFWENAFRCIWPQNDAYKNLSLALLREDTVWCTGKERVDSIDPNIFDLNNSHLVHNAVLSVAHALHQMKNCVPGKGPFKNGSCADIYNHQPWQLLHYIKHVKFNNAAGEQIYFDANGDVLLFLDILNWQMFPNGSNQYVSIGSFDAQAPKGQELKIQDNKILWNLGHNQIPVSVCSDPCPRGHRRATIQGQKICCFDCLPCSEGEIIDPDGCRLLTEDVIGYSLAGDITLGGIFSVHVDTNHPVINFRESPQPLQCNRFHLRYYRFFLAMVYTIMEINASDDLLPNITLGYKLYDSCYNEVRSLMGAQWILSGKEKVVPNFNCNKDIMPLAIIGDLPSKASIPLARILGLYRYPQVSYGSVHPSLSEKTQFPSFLRTIHNANYEVFVLAQLLKYFNWTWVGIISSDNDLGRSGAQLVSREIENNGGCIAFNEILPIVNFMGSVYRIVDVIQKSRATVIIAYCTIESFIPLIEEASIHNITDKVWLGTTLWTISSDFSKNEIRTTLNGSLGIATQHGNIPGFKEFLYNIHPSVSLDDLLIKTFWENAFQCVWPENGTYNNSSPAPHREDIVWCTGKERVDSIDPNIFDVYNFRVTHNVYTAVLSVAHALHQMNNCVPGKGPFKNGSCADIYNHQPWQLLHYIKHIRFNNTAGEEIYFDANGDVPLYLDILNWQMFPNGSNQYVSIGGFDAQAPKGQELKIQINKILWNVGHGQSMANVLVSSSIKSVSSIKVCSFLMHCSANLKGICAGDSKCLKCPEDQWPDSMKERCLPKTIQFLSYDEPLGSSLACISVLFCLITFSAFCLFIAKRKTPIVKANNRELSYLLLISLMFGFLCSLAFIGRPNLKTCMIRQVLFAVIFSFCISVILAKTVTVIMIFSATNPDSKLKRLVAMRIPVYIVPVCTMVQIILCIVWLARAAPFAEFNMAAEIGIIVIECNEGSRVLFACVLGYMGLLAAVSLLVACLARKLPDTFNETKFITFSMLVFASVWLTFIPAYLSTKGKQTVAVEIFAILSSMAGLLVCIFIPKCYIILLHPEMNSKQYITGRNTRNRGT
>XP_002941709 PREDICTED: vomeronasal type-2 receptor 1-like [Xenopus (Silurana)tropicalis].
MVYTIMEINASDDLLPNITLGFKHYDSCYNEVKSLMGAQWILSGKEKVVPNFNCNSDIMPLAIIGDLISKASIPIARILGLTRYPQVSYRSVHPLLSDKKQFPSFLRTSHNADYEVFALAQLLKYFNWTWVGIIFSDNDLGRSGAQLVSREIENNGGCIAFNEVLPIVNFMESVYRIIDVIQKSRATVIIAYCTIESFIPLIEEASIHNITDKVWVVTTSWSISSDFPRKDFLTTLNGSLGIATRHGKIPGFKEFLYSLQPSVSLDDLLVKTFWENAFQCVWPENGAYNNSPHREDIVWCTGKERVDSIDPNIFDVYNLRVTHKVYTAVLSVAHALHQMNNCVPGKGPFKNGSCADIYNHQPWQLLHYIKNINFNNTEGEQIYFDVNGDVPLYLDILNWQMFPNGSNQYVDIGSFDARALNGQELKILDNKILWNTGHSQIPVSVCSDPCPRGHRRATIQGQKICCFDCLPCSEGEILNPNDDSKCLKCPEDQWPDRMKERCLPKIIQFLSYDEPLGSSLACISVLFCLITFSAFCLFIAKRKTPIVKANNRELSYLLLISLMFGFLCSLAFIGRPNLKTCMIRQVLFAVIFSFCISVILAKTVTVIMIFSATNPDSKLKRLVAMRIPVYIVPVCTMVQIILCIVWLARAAPFAEFNMAAEIGIILIECNEGSRVLFACVLGYMGLLAAISLLVACLARKLPDTFNETKFITFSMLVFASVWLTFIPAYLSTKGKQTVAVEIFAILSSMAGLLVCIFIPKCYIILLHPEMNSKQYITGRNTRNQRT
>XP_002941710 PREDICTED: extracellular calcium-sensing receptor-like [Xenopus(Silurana) tropicalis].
MGGPQKGVRDDWGQQGSGIHERVSPLQLPRRVPLHMAITLICLAEGLECRTLIIEAVCLLLVLSWYQGGVGEALLEGCRLLTEDVIGYSLAGDITLGGLFSVHMNVSYPVVNFRERPQPIQCSRFHLRYYRFFLAMVYTIMEINASDDLLPNITLGYKLYDSCYNEVRSLMGAQWILSGKEKVVPNFDCNKDIMPLAIIGDLPSKASIPLARIMGLNRYPQVSYGSLHPSLSDKIQFPSFLRTIHNANYEVFALAQLLKYFNWTWVGIISSDNDLGRSGAQLVTREIENNGGCIAFNEILPIFNFMESVFRIIDVIQKSRAKVIIVFCTVVSFIPFIEEASLHNITDKVWLGTASWSISSDFPRKDFLTTLNGSFGIAAQHGNIPGFREFLYSLHPSVSLDNLFVKTFWENAFRCVWPENGTYNNSSPAPHREDIVWCTGKERVDSIDPNIFDVSNFRFTHKVYTAVLSVAHALHQMNNCVPGKGPFKNGSCADIYNHQPWQLLHYIKHIRFNNLSGDEIYFDENGDVPLYLDILNWQMFPNGSNQYVSIGSFNARAPKGQQLKIQEDKILWNVDKIPVSVCSDPCPKGHRRATIQGQKICCFDCLPCSEGEILNPNDNSECLKCPEDQWPDRMKERCLPKTIQFLSYDEPLGSSLACISVLFCLITFSAFCLFIAKRKTPIVKANNRELSYLLLISLMFGFLCSLAFIGRPNLKTCMIRQVLFAVIFSFCISVILAKTVTVIMIFSATNPDSKLKRLVAMRIPVYIVPVCTMGQIILCIVWLARAAPFPEFNMAAEIGKIVTECNEGSRVLFACVLGYMGLLAAISLLVACLARKLPDTFNETKFITFSIATNPDSKLKRLLAMRIPVYIVPVCTMGQIILCIVWLARAAPFPEFNMAAEIGKIVTECNEGSRVLFACVLGYMGLLAAISLLVACLARKLPDTFNETKFITFSMLVFASVWLTFIPAYLSTKGKQTVAVEIFAILSSMAGLLVCIFFPKCYIILLHPEMNTKQYITGRNTRNRGT
>XP_002941711 PREDICTED: extracellular calcium-sensing receptor-like [Xenopus(Silurana) tropicalis].
RFHLRYYRFFLAMVYTIMEINASDDLLPNITLGYKLYDSCYNEVRSLMGAEWILSGKEKVVPNFDCNKDIMPLAIIGDLPTKASIPLARIMGLNRYPQVSYGSVHPSLSDKTQFPSFLRTIHNANYEVFALAQLLKYFNWTWVGIIFSDNDLGRSGAQLVSREIENNGGCIAFNEILPIVNFMESVYRIIDVIQKSRATAIIAYCTIESFIPLIEEASIHNITDKVWLGTTSWTISSDFPRKDFLTTLNGSLGIAVQNRKIPGFKEFLYNIHPSVSLDDLLVKTFWENAFQCVWPENGTYNNSSPAPHREDIVWCTGKERVDSIDPNIFDVSKFRFTHKVHNAVLSVAHALHQMNNCVPGKGPFKNGSCADIYNHQPWQLLHYIKHIRFNNTAGDEIYFDENGDVPLYLDILNWQMFPNGSNQYVDIGGFDARAPKGQELKIQNNKILWNIGQDKIPVSVCSDPCPRGHRRATIQGQKICCFDCLPCSEGEILNPKDNSECLKCPEDQWPDGMKERCLPKIIQFLSYDEPLGSSLACISVLFCLITFSAFCLFIAKRKTPIVKANNRELSYLLLISLMFGFLCSLAFIGRPNLKTCMIRQVLFAVIFSFCISVILAKTVTVIMIFSATNPDSKLKRLVGLRIPVYIVPVCTMVQIILCIVWLARAAPFAEFNMAAEIGIIVIECNEGSRVLFACVLGYMGLLAAISLLVAFLARKLPDTFNETKFITFSMLVFASVWLTFIPAYLSTKGKQTVAAEIFAILSSSAGLLVCIFFPKCYIILLHPEMNTKQYITGRNTRNRGT
>XP_002943383 PREDICTED: vomeronasal type-2 receptor 26-like [Xenopus (Silurana)tropicalis].
MEYYRHVLAFIFAVDEINRNPAILPNVTLGYHIFDSCRNVNNAMQDVFSILSGPGETVPNYSCREQHRVAGFIGDLFTETSLPIAQLLRPYGYSQISYGATDHLLSDKRFYPAFFRTLPNDQTQYQAIAKLLRHLGWNWVGIIRSDDDIGEQLSRDLSKVLGEYGICIEYTLSIPEEQNPRRDELYARLQGKLRQTTSRGAVMCSRVSLFYMNSLTREEGSLLEKILIVPVNWNYRPYSTARSLRTLYNGTLFFKRPSKNLPRLHRLLENLNRTKGDKMLEDIFATYFNCLTSVPLRNTMIQTIYPLVLGNCSGKEKITQLKRKGYNTVTFRTTYHVYKAVYAMAYALHHMLLPRGPPHLHTGAHIHRERFRHFLTKVHFKDPTGEEIYFKENGEMSSVYHLLQQINWVNGTTELRHVGTFNSSAPEEEQLVIAHRGFMWHLDGSGIPVSRCTPRCPPGQRKLPRRGQQHACCYDCVQCSEGMISNDTDREACQPCPEDKWPNQKKDQCLPRSSEFLSYQSDWKTLLFSIVSILLSGVTAIIVGIFVAFRHSPIVKANNQRLSFLLLGSIMMSFLCVFLFLGRPLHVTCMLRQTCMGIIFSVVVSSVLAKTIMVCIVFKASKPGNYWKKCVGAKIPNGVVVACSLLQVSISIAWLSISPPFMELNRSFPGKILIQCNEGSPVAFYAVLGYLGLLAAVSFIVAFLARKLPDSFNEAKYITFSMLVFCSVWVSFIPAHLSVTGKNTVVVEIFAIMASSFGVLASIFFPKCYIILIKPEQNTKRNLLGRSPNRR
>XP_002943994 PREDICTED: extracellular calcium-sensing receptor-like [Xenopus(Silurana) tropicalis].
LIPAGNIIMDVSYTVIWHLILASLSLAFYNDQSCRLHGSEMEGMFQPGDILLGVVLPLHLDKEYHPVSFSERPPRINCTTFHLENFQQLQAMMFAVKEINTNPNILPNISLGFQAYDSCDVLQQDLEGTLQVLSGRNGAIPNYRCIENMPLSGVIGASISTHSILLAHILGLYRYPQVSHYSTSPILSNQKMFPSFFRTVPSDAFQSQGLAKLVLHFGWTWVGLLAVDNDYGQQGIQLVKQEIIKAGACVAFTESILTSQPDRNARNIVKVMKESTATAIVVFSPAIDLVHVLAEMLAQNVTEKILVASEAWSTSTLFSDGKFSEILSGTIGLALHSGKIPGFREFLNKVHPSTSLGKYWVKLLWEESFQCKFLGEKNPTATSEDLRRECTGEETLASIENNYNDVSSLRATYNVYTAVHVMAKALEDLTNCNKGRSRLSNQTCPDILNFKPWQLLHYVKKVRVTLSSGRELFFDKNGDPPAVYDIVNWKGTPNGTIKQVNVGSYDTAASFGQVFTLNKSAISWPAGILQVPLSVCSQSCPLGFRKTSERGKPACCFQCIPCPQGEISNITDSIDCFKCLWDEWPNGHKTRCMQKNIEFLSYEDPLGAGLAATGITSSLVPVVILKLFMKYKTTPIVKANNYSLSCILLSCLPLCFLCSLAFIGYPQQEKCLLRQAAFGLVFALCVSCILAKTVMVVFAFMATKPGSRLRKWTSPIVSYMIIAICFALQCILCISWLLQAPPFPQYDIQTKPGVIIIECNNGSATAFWCMLGYLGFLAAISFSVAFLARRLPDNFNEAKFITFSMLAFLSVWVSFIPASLSAQGKYTEAMEIFAILSSSWALVVCMFFPKCCIIKFRPNMNSKKQLMKKAGSQI
>XP_002942796 PREDICTED: extracellular calcium-sensing receptor-like [Xenopus(Silurana) tropicalis].
MEALPCTLHSPQETGFIKDGDLMISGLFPVHTAWIDTKYLFTERNPPLTCSSFSTVLYSYVQAMVYAIEEINANDSLLPNISLGYKIFDSCMHLFQSLRGTLWALTGQDHPILNYECHPNVPIAIIGDATSGTSVAMATLLGVYRYPQVSYSASMSSFSNHFLYPSFFRTIPNDAMQSLALAHLISYMGWTWVGLISLDDDYGIDGSHVLKQELYKLAVCIAYHESFGIESSSKRIQSVANIIDQSSARVVIIYSRDPFVSMLMEYFVERQDTKRIWLATTGWSNSQMLPTKLFSHTVMGTLGLSLHQAEMPWLKKFLLNIHPSTSLPYDIFIKTFWEIVHNCQWPEEYSVVTNGTVWCTGEEKLLRFKSSVYEFDEFDFRVQYLVYNAVYAVAYALHNLIYCLTDEEPFQWKLCKNKTDVTPWQVYHHLRKVSFVNRMGEQMYFDQHGDPPAYFDIVNWQRSQDGTIQFLKVGWYDARAPLGKEIVINTTAIQWITGDTEVPPSVCSESCAPGYRKAAEKGQPICCFDCIRCSEGEISNQTDSSNCFPCTDETWPNEDRTECLPKPVDFLSFEEPLGITITCTTIFSSFSTLTILCVFIRYKDTAIVKANNRDLTYVLLGSLALSFLCPLLFIGQPHRFTCLFRQVTFGVIFVLSVSCVLAKTIMVVIAFRATKPGSNMRRWLGPIVPGLIVSACTNLQLFICIFWMLYCPPFPERNSRIKIGVIVFQCNECSDTLLWCMVGCMAFLSCVCFLVAFLARKLPDTFNEAKWITFSMLIFLSVWIAFAPAYLSTQGKYMAAVEVFGIICSSAGILVCIFLPKCYIILLRPDLNTRGNILNNRSTYNT
>XP_002942797 PREDICTED: extracellular calcium-sensing receptor-like [Xenopus(Silurana) tropicalis].
MENLSDDAYQSSISKTGTKMARSVHPKKRFGHHEFLREDLLLLKGYYKEVISQIQSMVFVPVPSLSSLFFLLPIVQALPCTLHSPRETGFIKDGDLMISGHFPVHTAWIDTKYLYTERNPPLTCSSFSTVSYSYVQAMVYAIEEINANDSLLPNISLGFQIFDTCMHLFQSLKGTLWTLTGQDHPILNYKCHPNVPTAIVEDATSGTSAAMATLLGVYRYPQVSYSASMSSLSNHFLYPSFFRTVPNDAMQSLALAHLISNMGWTWVGLISLDDDYGIDGSHVLKQELYKLAVCIAYHESFGVESSSKMIQSVANIVAQSSARVVIIYSRDPFVSMLMEYFVERQDTKRIWLATTGWSNSQMLLTKLFSHTVMGTLGLSLHKAEMPWLKKFLLKIHPSTSLPYDIFIKTFWEIVHNCQWPEEYSVVTNGTVWCTGEEKLVRFRPSAYEFDEFDFRVQYLIYNAVYAMAYALHNLIYCLTDEEPFQWKLCKIKTDVTPWQVYHHLRKVSFVNRMGEQMYFDHHGDPPAYFDIVNWQRSQDGTIQFQKVGWYDARAPLGKEFVINTTAIQWITGNTEVPLSVCSESCAPGYRKAAQKGQPICCFDCIRCSEGEISNQTDSSNCFPCTDETWPNEGRTECLPKPVDFLSFEEPLGITITCTTIFSYISTVTILCVFIRYKDTAIVKANNRDLTYVLLGSLSLSFLCPLLFIGQPHRFTCLFRQVTFGVIFVLSVSCVLAKTIMVVIAFRATKPGSNMRRWLGPSVPGLIVSACTNLQLFICIFWMLYCPPFPERNTRIKIGVIVFQCNECSDTLLWCMVGCMAFLSCVCFLVAFLARKLPDTFNEAKWITFSMLIFLSVWIAFAPAYLSTQGKYMAAVEVFGIICSSAGILVCIFLPKCYIILLRPDLNTRGNILSNRST
>XP_002944019 PREDICTED: extracellular calcium-sensing receptor-like [Xenopus(Silurana) tropicalis].
FQTRYYRDFLGLIFAIDEVNRSPDLLPNITLGFRLFDSCMFELRATGGALTVMSGMRNPAPGYDCHEHSHVVGIVGELFSALSLPIARVLGVLHVPQISHGSTLSALSNKINFPSFLRTVPSNMFQNTALTRLVGLFGWTYVGMLVVDNDAGEQGGQVIRAGIEKAGSCVAFLEKIHLSYSMAQIQRVVDVIRKSSVNVIILHSPEVHVKVLLDSLYDEGVTNKVFISSASFALRLGIFSRKAWKVLNGTIGLIPSTGAMPGFEEFLGSLHPSRYNKYPLIRVLWEKAFSCRWPGGETQENKTEPAVFLPLCTGEEDLGGLVPSLFEMKDLSYTYHAYLAVFAYAQALHSLLLCQAPTEKSHYGTCGDARDTQPWQVLNYVKRTPFRPNTGEPIAFNADGDIPAAYHIVNVQILNGSFNLVKVGRFDPEAGDSILLDISSIRWNERFSQVPPSMCSTNCRPGSWKAPRRGQPICCYDCIPCPLGDITNTTDAAECFTCPRDQWPNEEQNMCVPKVIEFLSYQEPLGIFLAVTVIIFFLITLAILFIFMKYRGTPIIKATNRELSFILLVSLTLCFLCCLIFIGSPSPMTCPLRQTLFMVVFSISISSVLAKTIMVIVAFKATKMHSPLRKWLGPKIPRTVVALCTTAQVGICGAWLLLSPPFPQVNAEIEKHKLIRECHEGQSLFFYVTLGFMGFLAMVSFFAAFLARNLPGSYNEAKLITFSMLVFCSVWVSFIPAHLSTKGKYTVSVQIFAILASSAGLLACIFLPKCYIVLLRPDRNSRGRITKLVT
>XP_002942838 PREDICTED: extracellular calcium-sensing receptor-like [Xenopus(Silurana) tropicalis].
MSQPGDIVIGAVVPVHVDKMYPATSFTETPSSAICKMFRFENYQRIQALRFAVEEINNDPDLLPNITIGFQILDSCAVLQRALSGTLQLLTGHKEPVPNYRCQQAVPLAAIIGHSMSTYSMMLAYILGLYQYPQISHYSTSSLLSDRTQFHSFFRTVPSDAFQSQGLAQLVLHFGWTWVGLVALDNDYGQQGIQMIKRDLLNAGACVAFTENIILSQQNRNAPQIARVIKESTAKVVVFFSTDWGLLFVLDEMLRQNISEKILVASEAWATSVFLADDKYSEILSGTIGFALHSGTIPGFKDFLNSIHFSLSLDDELLKIFWEQAFGCQFQDQANTTVTSEYSVKICTGSEDLRNIQNSYNDVSSLRVTYNIYTAVRVVAKALHDLSRCNEGEGPFSKGTCAYIRRFEPWQLLHYMKQVRLKTGSGTEFAFHENGDPTAVYDIINWQFSPLGKIQQVKVGSYDTGATAGDIFTVNISALHWSTGQKEVPRSICSQSCPPGYSKAVLPGKPVCCFECFPCPHGEISNKTDSPYCFKCPWDMWPNIKRDSCLPKPREFLSYEDSLGETLATTSISSSLVPFAILVLFVHYKMTPIVRANNYLLSCLLLVSLSLCFLCSLFFIGFPHPEMCRLRQVTFGMVFALCISCILAKTFMVVVAFKATKPNSSLKKWTRPRISYLIVVLCILIQTCLCTMWLLLSPPFFEENIRTKVGVVIVECNDGSSVAFWCMLGYLGLLASVSFFVAFLARRLPDSFNEAKFITFSMGTFLSVWISFIPATMSARGKYTVAMEIFAILSSTWALVVCMFVPKCFIILFRPNMNSREHLMGKEKRGSEKQACKQNNTSGIH
>XP_002943285 PREDICTED: extracellular calcium-sensing receptor-like [Xenopus(Silurana) tropicalis].
MVCPLLLLLIPLPFVHVLGQSGCLLSPPTLTAYTEEGDVTLGLIVPINTISSRKVLSFKDRPAPPQCDLFRRDQYKSILALLFAIEEVNKDPHLLPNVTLGFHMLDSCFAEDFSLRATLQAVTGNNKNAPNFKCAPRTKVPAILGDPLSTSSVPMARVLGLWRVPQVSKYGETSSVSYAASFPSLSNKVEFPSFLRTIVSTEGQPYALVELCKTFGWNWIGVLISSTDYAVQGGVVFKREAAKNGICIAYYETIALETISQRIPSVMKNVRGITATAIVLFCSPAEVSAILTEALQQNVTGKIWIGVEAWFTSPVFFKPEFWNLLNGTIGISRSRRILPYFPQFLQDFYPSRYPRMLNIQQFWERTFNCKWTSANGTLGPNIKACTGSERLITDDITEYNDPVSQYVYMAHSALFALANALHDLMACRPGEGPFSGGSCANKQDFQQWQLLYYLKKVQFVNTAGELVAFDVNGDSYGYFDILNWRLDGNLTSRYVNVGTFNNYMNSEQKLSINASFILWADGLAKHKVPSSVCTESCPPGYRKAPRTGQPLCCFDCVLCPDGMISTQINSIDCTSCPLDQWPNSERNQCLPKVIEYLSYQEPLGLVLALVSMTFSLMTVAVLCVFLRFRDTVIVKANNRSLSYVLLLSLTFCFLSSLTFIGSPTAVTCSLRQSIFGVIFSLCVSCILAKTIIVVMAFKATRPDSRLRQWVSSKTTVLVVSLSTMVQVILIALWLIISPPFLEHTVQSITGKVLLECNEGSSPMFYSVLGYLGFLAFLSFVVAFLARSLPDNFNEAKYITFSMLIFLSVWVSFIPAHLSTKGKYIVATEVFAIIVSGSGLLGCIFCPKCFIILLRPSMNTKEFLVSSRSNFD
>XP_002944394 PREDICTED: extracellular calcium-sensing receptor-like [Xenopus(Silurana) tropicalis].
FQTRYYRDVLGLIFAIDEVNRSPDLLPNITLGFRLFDSCMSELRATGGALTVMSEMRNPAPGYDCHEHSHVVGIVGELFSALSLPIARVLGVLHVPQISHGSTLSALSNKINFPSFLRTVPSNMFQNTALTRLVGLFGWTYVGMLVVDNDAGEQGGQVIQAGIEKAGSCVAFLEKIHLSYSMAQIQRVVDIIRKSSVNVIVLHSPEVHVKVLLDSLYDEEVTHKVFISSASFGLTPGVFSRKSWKVLNGTIGLIPSTGAMPGFEEFLGSLHPSRYNKYPLIRALWEKAFSCRWPGGEIQGNKTDPAVFLPLCTGEEDLGGLVPSLFEMKDLSYTYHAYLAVFAYAQALHSLLLCQAPTEKSHYGTCGDARDTQPWQVLNYVKRTPFRPNTGEPIAFNADGDIPAAYEIVNVQILNGSFNLVKVGRFDPEAGDSILLDISSIRWNERFSQVPPSMCSTNCRPGSWKAPRRGQPICCYDCIPCPLGDITNTTDAAECFTCPRDQWPNEEQNMCVPKVIEFLSYQEPLGIFLAITVIIFFLITLAILFIFMKYRGTPIIKATNRELSFILLVSLTLCFLCCLIFIGSPSPMTCPLRQTLFMVVFSISISSVLAKTIMVIVAFKATKMHSPLRKWLGPKIPRTVVALCTTAQVGICGAWLLLSPPFPQVNAEIEKHKLIRECHEGQSLFFYVTLGFMGFLAMVSFFAAFLARNLPGSYNEAKLITFSMLVFCSVWVSFIPAHLSTKGKYTVSVQIFAILASSAGLLACIFLPKCYIVLLWPDRNSRGRLTSGASRQHIGHMVQEPPITSNR
>XP_002944520 PREDICTED: extracellular calcium-sensing receptor-like [Xenopus(Silurana) tropicalis].
LQISYFATNPVLSDRNLFPSFFRTVPSDEFQMRGLAQLLSHFGWSWVGVLATDNDYGQYGLQIVMQEIISSGACVAFTETILTGQPNRNAPRLAQVIKESTAKVVIAITGDSDLVIVLEELLRQNVTGKIWIATEGWATANSLSNERFQGILLGAIGFAIYSGQMPSFSEYLNSLHPSNDLYDPFIKEFWEQAFSCKWPSQKNVSLVDNVREQTCTGNERLESVLTKVDRRVSGNVYTAVYAIAWALHNLLNCTAGVGPFHDGACANISSFHPWHLLQYIKKVNFKTPAGNRVFFDERGNPPAIYDIVNWHLTSQGSLGQITVGKYDLSAPNGKSLYIDNGVINWASKTQIPPSKCSPSCPSGFRKVIVPGKPPCCYECARCPQGQISNQTDALDCHPCSWDMWPNLQQDRCLPRPTEFLSYENPLGYSLAAISMLSSMIPLVILGIFIHYKNTPIVKANNYSLSYFLLLSLFLCFLCSLGFIGYPQPEKCLLRQVAFGLVFALCISCVLAKTIIVVIAFNATKPGSRLRKWTGVKVSYCVIMLCALIQMIDCVLWLIFSPPFHELDTDTQPGVIIANCNEGSPTAFWCMLGYLGLLASISFIVAFLARRLPDSFNEAKLITFSMLAFLSVWVSFIPAYLSARGMYTVAMEVFAILSSSWAVVGCIFVPKCYIILFRPNLNSREHLIGKRIA
>o73640_takru Pheromone receptor
MSQLSRIFTLIVGFGGRELGLGGVLQVVQALTCSQWSTPTEQGLFQDGHVVVGGLFNLHYTPPDTANNFTQQSHYKACTGLENLPLQYIYAMVFAVEEINHSAALLPGVKLGYHIRDSCALHPWTTQAALALVAGDSASCELATPADYSAETSEEKGAASVPLIIGGASSNAAKILLGTLSPLSISYTASCPCLSDRHRYPTFFRTMASDIYQAQALAQLVLRFNWTWIGAVVANNDYGHVAVKVFQEQTQGKGVCLAFVETLQRETIVADAVRAARTIQASTARVILVFSWYTDVGHLFRQLQKINVTDRQFLASEAWSTSEVLLKDPDTSTVASGVVGVAIASQHIPGFDRFLRGLNPSLRPSDKFLQEFWEEEFGCSPSPPSSETSGDLNASLPPCSGAESLEGVQHPFTDTSHLRVTYNVYLAVYAAANALHSLLSCPIHNSPSGTSHCTSPKGIKTTELLQHLSKVNFTTPQGKHLYFRGADIPAMYDLINWQSGTDGTLQLVLIGAVAGFDLQLNESEIEWSAKYNQVPVSVCSESCPPGTRKANRKGEPLCCFDCIPCADGEISNTSGSLQCDRCPPEFWSNDGRTACVPRQLDFLSFNETLGVALTAVAVSGAVVTTAVFVVFLHYRHTPMVRANNSELSFLLLLSLKLCFLCSLVFIGRPSVWSCRFQQAAFGISFVLCVSCLQVKTIVVLAAFRSARPGAGALMKWFGPSQQRGSVCIFTCVQARVIICIVWLSLSPPVPQADLDVPGLQVTLECAMASVVGFSLVLGYIGLLACTCLLLAFLARKLPDNFNEAKLITFSMLIFCAVWVAFVPAYISSPGKYSVAVEIFAILASSYGLLFCIFAPKCFIILLRPEKNTKKHLMMR
>q1lv70_danre Uncharacterized protein
MVRVCNANPTCSLKKSFVSESLYKDGDVIIGGLFPVHVQSPVPDPAFTQQQHGSNCQGIDLRSYRWLRAMIFTVDEINRDPVLLPNVTLGYLVADTCLAESTTLSAALALVTGQETTVFSTECNGAPMVPVIIGDARSSASVVVADTLGVFDIPMVSYFASCACLSDKHRFHTFLRTVPSDAFQAKAMARLLHLLDWNWVGVVAGDDEYGKSGSHLLLKELEGSGVCVDYVEVIPKSHSQSRIKQIMERIQSSTASVVVTFAIGPDLEVIFKEMVVQNVTNRQWIATEAWSTTVQYSDPESIPLLAGTIGFALRRAEIKGLGAFLTQLNPVKQSNEPFVKDVWEEIFRCSLAHDRQPSFKRPKCTGSESVEKHGRIYTDVSQLRVTYNVYKAVYAIAYALHNMIACLPGRGPFENGQCPDATQVKPRQLLHYLNAVNFTTPVGELVYFENNGEPSASYDIMNWYVNKSGEVNFVQVGQYDAAKGPGQELNINIEKVIWGGGWGNQVPVSVCSVSCLPGTRKVVQKRKPICCFDCIPCAAGEISNMSDSTECMRCPEKFWSNTEKTKCIPKVVEFLSLQDTMGIVLTVLSVTGATLTTTVLATFFHHRDTPLVRAYNSELSFLLLMSLTLCFLCALVFIGRPAAWNCMLRHTLFGVSFVTCIGCILSKTVVVLVAFRATRPGSHLMQYFGPIQQRAAIFICTLVQVVICLLWLLLDPPQPTESAGELGARLILQCTVGSVVGFVFVLGYIGMLAVVCFLLAFFARKLPDNFNEAKFITFSMFIFCAVWAAFVPAYISSPGKYTVAVEIFAILASSYGLLICIFTPKCYIILLKPEKNTKKTMMAR
>o73638_takru Pheromone receptor
MPVCVCVMLLFALFHGAFGAEDNLKCKMLGRPEFPLLSQEGDITIGGAFTLHSQMSKPSLSFEETPEDLTCSRINLREFRFAQTMIFAIEEINNSSSLLPNISIGYKVFDTCGLTLPSTRAVMALMNGKTRTPEGGCSSRTSVHAIIGASESSSTIVMLQISGIFQIPVISHFATCACLSNRKEYPSFFRTIPSDFYQSRALAKLVKHFGWTWVGAVKSDNDYGNNGLATFIMAAEQEGVCVEYSEGFSWTDPSEQIARVVTVIKSGSARVLVAFLAQSEMSALLEEAVKQNLTGLQWVGSESWITAGHLALKKYSAILTGSLGFTIRKTKITGLQEFLLQVNPSQNPQNNLLKEFWETTFGCSFQSDVHGATQCSGVEKLKDIQNPFTDVSELRISNNVYKAVYAVAHAMHSMLKCGQSGEAVNQSCTTKKDFELKQVVEHLQSVNFTLQSGERVYFDDYGDPAATYELVNWQRSPEGNTVFVVVGNYDASQPNGRQFTMNNINITWAARLQKRPLSVCSQSCIPGFRQAVIKGKPICCFTCVACAAGEISNSSNSAECLQCPLEFWSNEDHSQCVPKVIEFLSFEETMGALLAAVSLFGAALTSLVFCVFFRFRHTPLVKASNSELSFLLLFSLTLCFLCSLTFIGRPSRWSCVLRHTAFGITFALCMSCVLAKTVAVLFAFTAKRPGNTVFYCSVPLQRTSVFACITLQVIICVLWLTLAPPHPHKNTAHAKERIILECNLGSPVWFWVVLGYIGLLAVICFILAFLARKLPDNFNEAKFITFSMLIFCAVWVTFIPAYVSSPGKFTVAVEIFAILASSFGLLFCIFAPKCYILILKPEKNTKKHMMGRNHQN
>q4spr3_tetng Chromosome 16 SCAF14537, whole genome shotgun sequence.
KKGDIIIGGAFTLHNQMSKPSLSFEVTPEDLTCSRINLREFRFAQTMIFAIEEINNSSLLLPNISIGYKIFDTCGLTLPSTRAVMGLMNGKTNASDRGCSRRASVHAIIGSSESSSTIVMLQISGIFHIPMVIHFATCACLSNRKQYPSFFRTIPSDFYQSRALAKLVKHFGWTWVGTVKSDNDYGNNGLATFIMAAKQEGVCVEYSEGFSWTDPSEQIARVVTVIKSGSAKVLVAFLAQSEMSVLLEEAVKQNLTGLQWVGSESWITAGHLAVKKYSAILMGSLGFTIRKTKITGLQKFLLQVNPSQDPQNNLLKEFWETTFSCSFQSDMHQGTQCSGTEKLNDIQNPFTDVSELRISNNVYKAVYAVAHAMHAMFKCDQSGEAVNQSCTSNEDFELKQVVEHLQRVNFTLQSGETVYFDDFGDPAATYELVNWQRSQAGNTVFMVVGNYDASQPNKRQFTMNSMNITWAAGLQKLPDNFNEAKFITFSMLIFCAVWITFIPAYVSSPGKFTVAVEIFAILASSFGTIPSDIYQSQALAKLVKHFGWTWVGAIRTNSDYGNGGMTAFLEAAQKEGVCVEYSVAIYRTDPRKWFLEVVDTIKKSTSKVIVAFVDGTDLDILIKELYAQSVTGLQWVGSEGWITYRFIASPVNYAVVKGAVGFSALNAHLPGLQEFLTESRPSTTPGNDGLVELWETVFKCTLNLGVQSSLAACTGKESLRNASTRFTDVSDGSLLNNVYKATYAIAHALHMIFTCKDGEGLFENNTCADRHNVQPWQVLHYLKQVNFTTKIGDHVFFDEMGDPVPRYALVNWQMDDAGYVMFKTIGDYDASRPEGRQFQMKDGVKALWAGGNLEVRSDFESFDSLS
>o73636_takru Pheromone receptor
MEISVIFLCFISLFDLNSAGDLKAPENSLKQQVGPREDTTGAAAPSDICRLQGSARLPAFSKDGDFVIGGVFSIHRYTVTVNHNYTTMPEPFRCRVIDHHELQLSHAMVFAIEEINNSTELLPGIKLGYQIHDSCAAVPIAVNVAFQLLNTLDPVFVTGDNCSQSGMVMAVVGESGSTPSISISRVIGSFDIPLVSHFATCACLSDKQKYPSFFRTIPSDQFQADALVKLIKHFGWTWIGAVCSDSDYGNNGMAAFLHAAQKEGICVEYSESFYRTHPHSRIKRVADVIRRSTAVVVVAFTASTEMMILLEELSHEPSPPRQWIGSESWVTDPDLLRFSFCAGTIGFAIQRSVIPGLRDFLLDLSPSKVASSPVLTEFWEDSFNCRLGKGERMCDGSEDIMTLQSPYTDTSELRITNMVYKAVYAIAHAIHNAVCQDTNATTRCSKFTTINPKKVLTQLKTVNFSQNGYAVSFDANGDPVASYELVNWKKSGSGSIEVVPVGYYDASLPEGQEFRIFRDITWVDGRKQVPVSVCSDSCPQGTRKVLQKGKPICCYDCVQCPEGEISNVTDSPECIPCLDDFWPNPERNACFPKPVEFLSFNEVLGIILAVFSVGGACLAVITAAVFFHHRTSPIVRANNSELSFLLLFSLTLCFLCSLTFIGAPSHLSCMLRHTAFGITFVLCISCVLGKTVVVLMAFRATLPGSNVMKWFGPPQQRMTVVTFTSIQVLICIVWLVVNPPFPVRNLTTYKERIILECALGSSVGFWAVLGYIGLLAAVCLVLAVLARKLPDNFNEAKMITFSMLIFCAVWITFIPAYVSSPGKFTVAVEIFAILASSFGLILCIFAPKCFIILFKPEKNSKKHLMNKK
>q4t805_tetng Chromosome 16 SCAF7936, whole genome shotgun sequence
MAGDFVMGGVFSLHHYKVTEEHNYTTVPEPFRCSGSIDPRELRLSHAMVFAIEEINNSTELLPGIRLGYQIHDSCAAVPIAVHVAFQLLNGLDPVFDTGDNCSQSGMVMAVVGESGSTPSISISRIIGSFDIPLVSHFATCACLSDKQMYPTFFRTIPSDQFQADALAKLVKHFGWTWIGAVCSDSDYGNNGIAAFLHAAQKEGICVEYSESFYRTHPYSRIKRVADVIRRSTANVVVAFTSSGDLRILLEELSREPPPPRQWIGSESWVTDLDMLRFSFCAGTIGFAIQRSVIPGLREFLLGLSPSKAASSSLLTEFWEDSFNCRLDKDSPDCVPCINNFWPNPVSNACFPKPVEFLSFSEVLGMILAVFSVGGACLAVIIAAVFFHHRACPIVRANNSELSFLLLFSLTLCFLCSLTFIGAPSQWSCMLRHTAFGVTFVLCISCVLGKTVVVLMAFRATLPGSNVMKWFGPPQQRLTVFTFTAIQVLICIVWLVVSPPYPVKNLSTYKDRIILECALGSALGFWAVLGYIGLLAAVCLVLAVLARKLPDNFNEAKLITFSMLIFCAVWITFIPCLCQLTWKVHCGRGDLCHSGFHFWTHTVHFCSQMFHYFIQARKEYQKKIDEQEIIIISGMSSLHIPKVPQFWVIACVC
>a3kql4_danre Uncharacterized protein
CIITRLYVVYGNRLGSCILQGDPQPPVLFDEGDFIIGGAFSIHYYLRTEKHTYTMRPQSLECSGSMDFRELRFARVLQFAIQEINNSSDLLPGITLGYRIYDSCGSVPMAVKLSFQLANGLDLIFNDNDSCSKSAAVAALVGESGSTPSISISRLYGPFGIPQVSHYATCACLSDKRQHPTFFRTIPSDHHQAAALARMVKRFGWTWIGAVRSDSDYGNNGMASFLKAAEEEGICVEYSEAYYRTQPRSKLMRVADVIRRSTARVIVAFMASGDMRLLLEELSQQPLPPMQWIGSEAWFTDPEMLRFNMCIGGVGFAIPRSVIPGFRTFLLDLSPQRAMKFPLLTEFWESSFSCSLKQQTGPSTGMPACDGTEDLGRLKNPYTDTSQLRISNMVYKATYAIAHALHGIICNEKKCNKNIKIEPREVLDKLKQVKFSKNNYSVSFDAYGDPVAVYELVNWQLQKDGSIDFVTVGKYDSSQPKGKEFSLSRAIIWYDGTEEVPVSVCSESCPPGTRKAVQKGRPVCCYDCINCADGEISNDTDCLDCHECLSDYWPNNEKNKCLRKPVEFLSWDEILGIILAAFSVAGSLVALSMALVFYKNRASPIVRANNSELSFLLLFSLTLCFLCSLTFIGQPTEWSCMLRHTAFGITFVLCISCVLGKTIVVLMAFKATLPGSNVMKWFGPSQQRLSVFGFTLVQIIICVLWLTISPPFPYKNMQHYKDKIILECSLGSAVGFWAVLGYIGLLAFLCFVLAFLARKLPDNFNEAKFITFSMLIFCAVWITFVPAYVSSPGKFTVAVEIFAILASSFGLILCIFAPKFFIIIFRPERNTKKHIMGKVPSKAL
>XP_001334567 PREDICTED: extracellular calcium-sensing receptor-like [Daniorerio].
MLCIARLCIAVCGVDLGTCILQGDAQPPALSEDGDFIVGGAFTIHYYVRTEKYTYTRRPQPLECSGSMDFRELRFARALQFAIQEINNSSDLLPGIFLGYHIYDSCGSVPMAIKVALQLANGLDPKYNDTDSCAKSAAVLALVGDSASTPAISISRIFGPFEIPQVSHYATCACLSDKRQHPTFFRTIPSDHHQAAALARMVKRFGWTWIGAVRSDSDYGNNGMASFLKAAEKEGICVEYSEAYYRTYPLSKLKRVADVIRRSTARVIVAFVAAGDMRFLLEELSKEPLPPMQWIGSEAWVSDPQMLRFNLSIGTMGVAVPRSLIPGFRKFLLDLSPYKVLKFPLLTEFWESSFSCSLQQQTDPSTGMPACDGTEDLGRLKNPYTDTSQLRVSNMVYKATYAIAHALHGIVCNETQCSKNIKVKPRQVFDQLKQVNFSKNNYSVSFDANGDPVAVYELVNWQLQGDGSIDFVTVGKYDASQPEGQEFSLNKAIIWYDGSEKVPVSVCSENCPPGTRKAVKKGRPVCCYDCIPCGEGEISNKTDSPDCDKCPPDYWPSTEKDKCLPKPVEFLSWDEILGIILAVLSVSGSLLALSMALVFYKNRASPIVRANNSELSFLLLFSLTLCFLCSLTFIGQPTEWSCMLRHTAFGITFVLCISCVLGKTIVVLMAFKATLPGSNVMKWFGPPQQRLSVFGFTLVQIIICVLWLTISPPFPYKNMQHYKDKIILECSLGSAVGFWVVLGYIGLLASLCFVLAFLARKLPDNFNEAKFITFSMLIFSAVWITFIPAYVSSPGKFTVAVEIFAILASSFSLILCIFAPKFFIILFRPEENTKKHLMGKVQSKSY
>XP_697465 PREDICTED: extracellular calcium-sensing receptor-like [Daniorerio].
MDFRELRFARVLQFAIQEINNSSDLLPGITLGYRIYDSCGSVPMAVKLSFQLANGLDLIFNDNDSCSKSAAVAALVGESGSTPSISISRLYGPFGIPQVSHYATCACLSDKRQHPTFFRTIPSDHHQAAALARMVKRFGWTWIGAVRSDSDYGNNGMASFLKAAEEEGICVEYSEAYYRTQPRSKLMRVADVIRRSTARVIVAFMASGDMRLLLEELSQQPLPPMQWIGSEAWFTDPEMLRFNMCIGGVGFAIPRSVIPGFRTFLLDLSPQRAMKFPLLTEFWESSFSCSLKQQTGPSTGMPACDGTEDLGRLKNPYTDTSQLRISNMVYKATYAIAHALHGIICNEKKCNKNIKIEPREVLDKLKQVKFSKNNYSVSFDAYGDPVAVYELVNWQLQKDGSIDFVTVGKYDSSQPKGKEFSLSRAIIWYDGTEEVLNVPVSVCSESCPPGTRKAVQKGRPVCCYDCINCADGEISNDTDCLDCHECLSDYWPNNEKNKCLRKPVEFLSWDEILGIILAAFSVAGSLVALSMALVFYKNRASPIVRANNSELSFLLLFSLTLCFLCSLTFIGQPTEWSCMLRHTAFGITFVLCISCVLGKTIVVLMAFKATLPGSNVMKWFGPSQQRLSVFGFTLVQIIICVLWLTISPPFPYKNMQHYKDKIILECSLGSAVGFWAVLGYIGLLAFLCFVLAFLARKLPDNFNEAKFITFSMLIFCAVWITFVPAYVSSPGKFTVAVEIFAILASSFGLILCIFAPKFFIIIFRPERNTKKHIMGKVPSKAL
>XP_696250 PREDICTED: extracellular calcium-sensing receptor-like [Daniorerio].
MDFRELRFARVLQFAIQEINNSSNLLPGITLGYHIYDSCASVPMVIKVAVQLANGLQLAFNDTDSCAQSSEVLALVGESGSTAAITTSRLFGPFGIPQVSHYATCACLSDKRQHPTFFRTIPSDHHQAAALARMVKRFGWTWIGAVRSDSDYGNNGMASFLKAAEVEGICVEYSEAYYRTQTRNKLQRVADVIRRSTARVIVAFMAAGDMRFLLEELSQQPPPPMQWIGSEAWVTDPQMLRFNLSIGAVGFAIPRSVIPGFRKFLLDLSSEQALKIPVLKEFWESSFGCSLKQHTGYFSGMPACDGTEDLGTLKNPYTDTSQLRISNMVYKATYAIAHALHGIVCNGKLCDKNIKVEPRKVSDQLKQVNFSKNNYSVSFDANGDPVAVYELVNWQLQGDGSIDFVTVGKYDASQPKGQEFSLNRAIIWYDGTEKVLNVPVSVCSESCPPGTRKAVKKGRPVCCYDCINCADGEINNETDSLDCHKCQPDYWPNAEKIKCLPKPVEFLSWDEILGNTLAAFSIAGSLVALSMALVFYKNRVSPIVRANNSELSFLLLFSLTLCFLCSLTFIGQPTEWSCMLRHTAFGITFVLCISCVLGKTIVVLMAFKATLPGSNVMKWFGPPQQRLSVFGFTLVQIIICVLWLTISPPFPYKNMQHYKDKIILECSLGSAVGFWAVLGYIGLLAFLCFVLAFLARKLPDNFNEAKFITFSMLIFCAVWITFVPAYVSSPGKFTVAVEIFAILASSFSLILLIFAPKCFVIVFRPEENTKRHLLGKVPPKAL
>o73637_takru Pheromone receptor
MADITGTLGLFFTLITLFVSSSTSFNAPTCKLWRKFQLNEMHEPGDVLLGGLFQVHYSSVFPEWTFTSEPHQPVCTRFDILGFRHAMTMAFAVQEINKNPDLLPNLTLGYRLYDNCGALVVGFSGALALASGQEEAFALQGGCAGSPPVLGIVGDSLSTFTIASASVLGLYKIPMVSYFATCSCLTNRQRFPSFFRTIPSDDFQVRAMIQILKHFGWTWVGLLVSDDDYGLHVARSFQSDLVQSGQGCLAYLEVLPWDNYLSENRRIVHVIKESTARVLMVFAHQSHMIHLMEEVVRQKVTGLQWLASEAWTGTTFLQTPDFMPYLNGTLGIAIRRGEITGLRDFLLRIRPGQSSNNTSYDMVQQFWEYSFQCKFGASGSAEACTGDENIQQVDAEFLDVSNLRPEYNIYKAVYALAYALDDMLQCEPGRGPFSGGSCADIHKLEPWQFVHYLQHVNFTTTFGDQVSFDENGDVLPIYDILNWQWLPDGRTQVQNVGEVKRSPSRGEELQIHEDKIFWNFESNKPPHSVCSESCPPGTRMSRKKGQPVCCFDCLLCSEGKISNTTDSMECTSCPEDFWSSPQRDHCVPKKTEFLSYHEPLGICLTAASLLGTVISVVVLGIFIHHRSTPVVRANNSELSFLLLVSLKLCFLCSLLFIGRPRLWTCQLRHAAFGISFVLCVSCILVKTMVVLAVFRASKPGGGATLKWFGAVQQRGTVLGLTSIQAAICFAWLLSSSPKPHKNIQYHKDKIVFECVVGSTVGFAVLLSYIGLLAILSFLLAFLARNLPDNFNEAKLITFSMLIFCAVWVAFVPAYINSPGKYADAVEVFAILTSSFGLLVALFGPKCYIILFRPERNTKRAIMAR
>q4t846_tetng Chromosome 16 SCAF7896, whole genome shotgun sequence.
VSYFATCSCLSNRQMFPSFFRTIPSDAFQVRAMIQILKHFGWTWVGLLVSNDDYGHHAARSFQSDLAESGGGCLAYLEVLPWGEDWPELRRIVDVMKKSTARVVIVFAHESHMITLMEEVMRQKVTGLQWIASEAWTAASVLHTPRLVPYLAGALGIAIRRGEISGFREFLLQIHPGEHFNDSVETNMVKQFWEHTFQCRFAPPPAGQADGRERLCTGRELLKDAETEFMDLSNLRPEYNVYKAVYALAYALDNMLKCKQGQGPFSGQRCGRLNQLEQWQLVYYLEKVNFTTPFGDQVSFDENGDVLPIYDIMNWLWLPDGKIKVQNVGEVKKSPLRREEVRIQENQIFWNFEFKQPPQSVCSQSCPPGTRVSRRKGQPVCCFDCLTCSEGKFSNKTNSMECTSCPEDFWSCSQRDHCVPKKTEFLSYHDPLGICLTVASLLGTVISAVVLGIFIHHRSTPIVRANNSELSFLLLVSIKLCFFCSLLFIGHPRLWTCQLRHAAFGISFVLCVSCILVKTMVVLAVFSASKPGGVAILKWFGAVQQRGTVLGLTLVQAAICIVWLLSSPPKPHKNTQYHTDKIIFECVIGSTVGFAVLLSYISLLAILSFLLAFLARNLPDNFNEAKLITFSMIIFSAVWVAFVPAYINSPGKYADAVEVFAILTSSFGLLVALFGPKCYIILFQPERNT
>q4t848_tetng Chromosome 16 SCAF7896, whole genome shotgun sequence.
SMAFAIEEINKNSDLLPNVTLGYRLYDNCGTLIVGFSGALSLASGQEEEFPLQDDCAGSPPVLGIVGDSPSTFTIASASVLGLYQLPMVSYFATCSCLTNRQRFPSFFRTIPSDAFQVQAMIQILKHFRWTWVGLLVSDDDYGLHVGRSFQSDLVQSGEGCLAYLEVLPWDGDPVEIRRIVNVIKKSTARVLMVFAHKFHVISLMNEVVRQNVTGLQWLASEAWTGAAEIQTPQFMPYLRGTLGIAIRRGEITGLRDFLLQIRPEQISNITRNNMVQQFWEYSFQCKFGGSNSSEACRGDEDIERVDPEFLDVSNLRPEYNIYKAVYALAYALDDLLRCEPGRGPFSEHSCADIHRLKPWQLVHYLQHVNFSTTFGDQVSFDQNGDVLPIYDIVNWLWFPDGRVKVQNVGEVKRTLLRGDEVTLHGDKIFWSFEYNKPPQSVCSQSCPPRTRVSRRKGQPVCCFDCLTCSEGKFSNKTNSMECTSCPEDFWSSSQRDHCVPKKTEFLSYHDPLGICLTVASLLGTVISAVVLGIFIHHRSTPVVRANNSELSFLLLVSIKLCFLCSLLFIGRPRLWTCQLRHAAFGISFVLCVSCILVKTMVVLAVFSASKPGGVAILKWFGAVQQRMTATILTFIQVAICILWILLASPFPRKNTQYSNEKIVYECAIGSTVGFSLLLSYIGFLAILSCLIAFYSRNLPDSFNEAKLIAFSMLIFSAVWVVFVPAYISSPGKYADAVEVFAILASSFGLLVTLFGPKCYIILLRPERNT
>a3kqm9_danre Uncharacterized protein
MQLWIVGLIGEIIRLCSTEQSCGLQGRVISESLYKEGDVIIGGLFPVYNEAPVPNHAFTQIQNRSRCQGVDLRSYRWLKTMLFTVEEINRDPFLLPNIILGYLVADTCLAESTTLSAALAIMTGQEETVSDTECIVAPRVPVIVGDARSSASIGVADTLGVFDIPMVSYFASCACLGDNHRFHTFLRTVPSDAFQAKAMARLLHLLDWTWVGVVAGDDEYGKSGVQLLLKELEHVGVCVDYLEFIPKSHSQRRIRRTVETIQSSTAHVVVTFAIAPDIEVLFKEVVVQNVTNRQWIATEAWSTSVQFLDPASIPLLAGTLGFALHRADIEGLGAYLSQLNPAKQSNEPFVKDVWEEIFGCSLAQDWQPSFKRPKCTGSENVEIHGGIYTDVSQLRVTYNVYKAVYAIAYAIHNMIACQPGRGPFENGQCPDVNQIKPRQLLHYLNAVNFTTPVGELVYFEDNGEPSASYDIMNWHVDESGAVNFVQVGQFDAANGPGQELNINIKKVVWGGGWSDQVPVSVCSVSCLPGTRKSVQKGKAICCFDCLPCAAGEISNLTDSTKCIRCPEKFWSNVERTKCVPKIVEFLSLQDTMGIVLTVLSVTGATLTTTVLATFFHHRDTPLVRANNSELSFMLLVSLTLCFLCALVFIGRPATWNCMLRHTLFGVSFVICIACILSKTVVVLVAFQATLPGSNLMQYFGPIQQRAGILVCTMVQVVICLLWLLLAPPLPTERAGGEFGARVILQCTVGSVVGFALVLGYIGLLAVVCFLLAFFARKLPDSFNEAKFITFSMLIFCTVWIVFVPAYVSSPGKYTVAVEIFAILASSYGLLLCIFTPKCYIILLKPEKNTKKNMMAK
>q767k3_xenla Putative pheromone receptor
MLGAKMFLVLIYLTALRLTSISSQIQSKKPACHLEIIKTFEDYEYMKEGDIMIAGVLTVNTLILSFEYPMGLYDAMLCVGALAKNYRQFVDFLFAIEQINNNSDQLLNLTLGYHIYDSCGDARKAVRSVFQILSGINEPVPNYSCVDKRNIAGFIGDLSSETTVPIAQVLNVYGYAQISYGATDPLLSDRVAFPYFFRMVQSDHGHYLALSKLLKYFEWTWIGIIQFNDNSGEKQLQLLTNYLTMEGICVEFKIKLSNYIKDTPMYKMHKEIIQKSSTSVIILCGTASVTFVETFRNLTDVFRKKTLIISSTVTANHNLMDYYLEIFHCSLGFVQESVYSLDSPKMRSFLQSFHPLRYPEDKLLEHIWMQYHFCLSEDASKNDLYENVYKITLHNSTGQDNLTDILSTDSTMHFPLVHFAVNIIAGAVHKMHDSLTELISENKTTGHYYKHKLHLYLKNLRYKTLRNKTKIFNENGELISEYLIYNYIMDSGTHIVVNYLGVFNPWEMSDQKLEIISSDIRWKTNDSKIPRAQCSDKCLPGFRKAPRPGVQSCCYDCVPCPAGDISTTTDSERCARCPDKEWPNENKDQCITKTEEFLTFANDMMSVFFSTISVLIFLVTLLILGVFITYRDSPIVRANNRTQLLLLVSIKLSFLSVFLFLGRPVDITCMLRNITFGITFSIAVSSLLAKTIMVCVAFKATKPGSTWRKWVGAKLSYSVVLFCSSIQIIICMTWLAISPPFQELDLHTYPGTIIIQCNEGSAIGFYSVIGYMGLSYWLLSVIGYMGLLAAVSFVLAFLARTLPDSFNEAKYITFSMLLFCSVWITMIPAYLSTKGKNTVCVEIFAILTSSAGLLACIFLPKCYIILFTPEMNTKSHLLGNRIGSVILH
>XP_002935799 PREDICTED: vomeronasal type-2 receptor 1-like [Xenopus (Silurana)tropicalis].
MPGKAEYYSVKLFIYLPFLCMSLCISEINPSISACRLEMIEVEEKYEYIQDGDIMIGGVLTVSKTETGPNNRTVYCDYPSPQKYRYLVEFIFHIKEINDNPARLPNMTLGYHIHDSCGNPKRALMSLFKILSGIGEPVPNYSCMGRKMVTAFIGDLDSEPTVAMAHILGLLGYSQISYGATDPALSDRTTFPYFFRTVQSDEEEYIALSKLLKYFGWTWVGIIQFDDYSGYRDHQLLLRYLSREGICTEFTVKLNVTVHVKLLMSRSLTFTQHRLSGHHDAKFLQFSDSFYPSNYPHDILLENMWIYSYQCLPKDKRNKRVNWQLVLYLYNCTEEGKLTDIPEYLNAYHSASLIQAVDMMAMALQDMHNFHSKQTHGKGRWVGNYNYQLHRFLKNISYATDENSAVSSNDNGNISITYDIINPYYGEGKWSMNTVGYYKPLAPLDDQLVMIPQGIAWKTPNNKVPRAQCSDSCFPGYRKVPKPGAQSCCYDCVPCPEGEISNTTDIENCIQCPEMEWADNKRTKCIAKTEQFLSYTNDMISVIFSSITVLFFLITVLILRVFITYRDSPIVRANNRSLSFLLLVSIKLSFLSVFLFLGRPVDITCMLRIITFGITFSIAVSSLLAKTIMVCVAFKATKPGSSWRKWLGVKLSNSVVLFCSSIQIIICMTWLAISPPFQELDIHTSPGTIIIQCNEGSAIGFYSVIGYMGLLAAVSFVLAFLARSLPDSFNEAKYITFSMLLFCSVWITMIPAYLSTKGKNTVCVEIFAILTSSAGLLASIFLPKCYVILFRPEINTKSNLLGNQKVAYKS
>XP_002935800 PREDICTED: vomeronasal type-2 receptor 26-like [Xenopus (Silurana)tropicalis].
MLFCLIVLCVGPCTSGVQPPNPACNLRIIQSDMEYEYILAGDIMIGGVMAAHLNLQTIRDPGKGMYKLRCVFPSQEQSMYLVDFHFAIEQMNHNPAVLPNLTLGYHIYDSCGDPRKAVRSVFQILSGTREPVPNYSCVGKRNIAGFIGDLSSETTVPIAQVINVYGYAQISYGATYYSLLDRVNFPYIFQTLPNPDNAAITLVRLLKDFSWNWVGIITSDDLSGSYEQQILAEAFSFHGICVEFTIKMNKDKPETSQRDKTTLKESSTEVIIVCGTISLNHIITYEKLTCKVSEKTFVLSPSWGDNHYLFIYTRKTFNCSLFIRSLYSYYMNTPEFVDFLDKYYPLNYPEDKILEDIWIMHFDCLVKDQTKNQYYRKDKKLHNCTGAERLRSLPLFYYISHSPRVHLATVLMSLAINNLHNLVHEESPQKRKATYNYRHQLHRHLKEVVYYDPEGHPCAFNKNRDIATMYGIFNSLITDKGTLESRSVGMQNVTSIAEQNIVLIPKLITWKANECLIVISTDSENCLRCADMEWPNEKRNQCIAKMEDFLSYTSDGISVLFYSISVLFFLLNVLILGVFIRHLDTPIVRANNRSLSFLLLVSIKLSFLCVFLFLGRPVDITCMLRIITFGITFSIAVSSLLAKTIMVCVAFKATKPGSSWRKWLGVKLSNSVVLFCSSIQIIICMTWLAISPPFQELDIHTSPGTIIIQCNEGSAIGFYSVIGYMGLLAAVSFVLAFLARSLPDSFNEAKYITFSMLLFCSVWITMIPAYLSTKGKNTVCVEIFAILTSSAGLLASIFLPKCYIILFRPERNMKSAMFGNKTEIFFK
>XP_002935801 PREDICTED: vomeronasal type-2 receptor 26-like [Xenopus (Silurana)tropicalis].
MEYEYILAGDVMIGGVMAAHLNLQTIRDPGKGMLKLRCVFPSQEQSMYLVNLHFAIEQMNHNPAVLPNLTLGYHIYDSCGDPRKAVRSVFQILSGTREPVPNYSCVGKRNIAGFIGDLSSETTLPIAQVINVYGYAQICYGATYYSLSDRVNFPYIFQTLPNPDNAAITLVRLLKDFSWNWVGIITSDDLSGSYEQQILAEAFSFHGICVEFTIKMNKDKPETSQRDKTTLKESSTEVIIVCGTVSLNHIVIYEKLTNEVSEKTFVLSPSWGDNHYLFIYTRKTFNCSLFIRSLYSYYMNTPEYLNFIAKYYPLNYPEDKILEDIWIMHFDCLIPRAQCSDNCLPGYRKAPKPGVHSCCYDCVLCSEGEISNRIDSENCIRCADIEWPNEKRNQCIAKMEDFLSYTSDGISVFFYSISVLFFLLNLLIFGVFIRHLDTPIVRANNRSLSFLLLVSIKLSFLSVFLFLGRPVDITCMLRIITFGITFSIAVSSLLAKTIMVCVAFKATKPGSSWRKWLGVKLSNSVVLFCSSIQIIICMTWLAISPPFQELDIHTSPGTIIIQCNEGSAIGFYSVIGYMGLLAAVSFVLAFLARSLPDSFNEAKYITFSMLLFCSVWITMIPAYLSTKGKNTVCVEIFAILTSSAGLLASIFLPKCYIILLKCQMNTKSHLLGNKH
>XP_002935802 PREDICTED: vomeronasal type-2 receptor 26-like [Xenopus (Silurana)tropicalis].
MDRFNTRHEVRDFFNCRSESIIYLITCPCGKQYVGKTNRMLKDRLLEHVRNIEHSNIDAGSNTKMTPIARHFYEKHEGKSMGLRMSGLSKISLGLRGGDLDKALIKKERSPHKGLENASKLGYDCHSSSKVGAVVEAMAFLELIYLTALYVTTCSSKVQTKKPACHLEIIKTYEEYEYMKEGDIMIAGVLTINTLIVPISYPMDFYNSMLCVGYICLSGGAVVEAMAFLELIYLTALYVTTCSSKVQTKKPACHLEIIKTYEEYEYMKEGDIMIAGVLTINTLIVPISYPMDFYNSMLCVGALAKNYRQFVDFLFAIENINKDPVLLPNLTLGYHIYDSCGDPRKAVRSVLQILSGTREPVPNYSCVGKRNIAGFIGDLSSETTVPIAQILNVYGYAQISYGATDPSLSDRLTFPYFFRMVQSDHGHYLALSKLLKYFKWTWIGIIRFNDNSGEKELQLLSSYLSVEGICVEFTIKISNYIENIAVYKMYSEIIQKSSTSVIILCGTPSVNFVGTFRNLTDVFRTKTLVISSTVAANHNIIDYHLELFHGSLGFVQHAIYSLDSPQMRSFIESLHPLRNPEDKLLEDIWMQYHLCLSEDPNKNDLYERVYAFKLHNCTGKDNITDILRIDSKLHFPHVHFAVHIMSGALHKMQNTSEKSKTGNYYKYKLHHYLKNIQYKTIKNKTNIFNENGELIGEYLIYNYIMDPGAQVIVNYLGLFNPWASSNQKLEIVSSEIRWKTNDSKIPRAQCSDNCPPGFRKVPNPGAQTCCYDCVPCPTGDISTTTDSEKCTRCPDMEWPNENKNQCIIRNEEFLSYNNDMISVFFSSISVLFFLTTLLILGVFITFRNSPILGRPVDITCMLRIITFGITFSIAVSSLLAKTIMVCVAFKATKPGSSWRKWLGVKLSNSVVLFCSSIQIIICMTWLAISPPFQELDIHTSPGTIIIQCNEGSAIGFYSVIGYMGLLAAVSFVLAFLARSLPDSFNEAKYITFSMLLFCSVWITMIPAYLSTKGKNTVCVEIFAILTSSAGLLASIFLPKCYIILLKCQMNTKSHLLGNKKY
>XP_002935803 PREDICTED: vomeronasal type-2 receptor 26-like [Xenopus (Silurana)tropicalis].
MAESLFLLKLKYLVGLTVILCIFAFVFVDPACRLNILEAYEEYEYIQEGDVIIGGILTVNSFAVPFDDEDNMVMCGSTLLQYYRQFVDFIFAIEKNNKDASLLPNLTLGYHIYDSCGDPRKAVKSVFQILSGTREPVPNYSCVGKRNIAGFIGDLASDTTVPIAQILSLLGYAQISYGATGDLLSDKVAFPYFFRTVECDNSHYFALSKLLKYFGWIWIGILRFSDNSEDFQLLSDHLSSNGICVEFHIKIHNYNTDVNYKPYKEIIQKSSTDVIIFCGTASVHMIAGLSYLSDAFSEKTIIVSYTVAANSHILDHAPTLFLGCLGLLQHFSSSIDSPERRLFLENIYPLKYPEDKLLDNIGIRYHSCLSKDQMKNYLFEQIHNRKLHNCTGWERISDLRQFDNKFYSPQVLLAVYMMSRAIQDIYISHRKQALKGEIEYRFQLHHYLENLPHEITGAQISYTNNGEFVPQYVIYNCLLDMESHIIVAYVGKFTPWAPSDESLHTELIKWKTNNSQIPRAQCTERCLPGYRRAPREGAPACCYHCVPCSEGEISNITDSEKCIRCPDMEWPTKKKKWCRPKRIEFLSYSKDVISVLYAMFSFIFFLITVLVLAVFISYQDTPIVRANNRSLSFLLLVSIKLSFLSVFLFLGRPVDITCMLRIITFGITFSIAVSSLLAKTIMVCVAFKATKPGSSWRKWLGVKLSNSVVLFCSSIQIIICMTWLAISPPFQELDIHTSPGTIIIQCNEGSAIGFYSVIGYMGLLAAVSFVLAFLARSLPDSFNEAQQQSVKLVSQLTCAAPVPINLVTLTLMHKQNTTLLGMQLGHPLKLPELPHVCMDSVFIRHFATRMSIYLHQ
>XP_002935804 PREDICTED: vomeronasal type-2 receptor 26-like [Xenopus (Silurana)tropicalis].
MATYIPIKLLIYIIIMCEGPCRSGQASISTACRLEMIKAVEEYEYIQEGDIMIGGVLSLSLYGILSGTREPVPNYSCVGKRNIAGFIGDLGSKTTVPIAQILTLYGYSQISYGAGEPSLSDRGTFPSFFRTVQSHHHQYFALCKLLKHFGWNWVGIITSNDDKGEKEHELLTRYLSTYGICVEFTVKILEISQNQTRKPGLYEKMMDKYSANIIILCGKALAGISANLLTLTDRLSRKTLVLTSMWESFSHVLEYYGKVFHGSLVFSQHFTYPMSIHRFRQFAAGRRPSKYPEDILLKNIFMFYICMPSNHKRNSFYHHLYPVQHLNCSGEERLTDLAEFNNTYHSPSVSLAVLMMSLGLQSFLSKQMAERNTKGLRYRHQLHHYLKNVTVTDTENQTSYFNENGEFVTQYEIHNLFFDKTLAWAPVGTYTPWAQPDQKLHIKPELIRWKTPDNKIPRSRCSKNCSPGFRKASAPSVHTCCYSCVRCSEGEISSETDSENCLRCSTMEWPNEWRNQCFSKTEEFLSYNNDVISVVLSSLSVFFFFLTLLIFGLFITHRDSPIVRANNRSLSFLLLVSIKLSFLSVFLFLGRPVDITCMLRIITFGITFSIAVSSLLAKTIMVCVAFKATKPGSSWRKWLGVKLSNSVVLFCSSIQIIICMTWLAISPPFQELDIHTSHGTIIIQCNEGSAIGFYSVIGYMGLLAAVSFVLAFLARSLPDSFNEAKYITFSMLLFCSVWITMIPAYLSTKGKNTVCVEIFAILSSSAGLLASIFLPKCYIILLKPEMNTKQYLLGNNK
>XP_002935805 PREDICTED: vomeronasal type-2 receptor 26-like [Xenopus (Silurana)tropicalis].
MRIQSQIVQFCFLLGLSKREEWKLQIKEMIHFTWKWSLPRGLSSDQLRVILCLAAIWVTPCSTGLSGSDSPCRIPLTKPKYEYKYIQDGDIIIAGVFSVNTAVVNISDDTGKHIPLCINPYHDYYTEIHTLLYGIDEINRNPDLLPNITLGYRVYDSCGDPRLAIGSALQILSGPGNVVPNYSCRGKGEIAGFIGDRSTVTSLPIAQLLGVYGYSQISYGATDPVLNDRTLYPHYFSTGPNEHFQHIAIAELVERLGWTWVIILATSNDGGQNLKNEINKHGACVDLIGTLTGDNDTDERTLERIQKSTAEVVILCGGQSYDPYLVSVLEKMLNNKMVVVPVTWVFIPDYFLYNGCLQFQDTNMLFNDDAEGKFTKHMFAPREDALLKDLLANCYFCLTHDKEKDNLFQRVYNHLYRNCSNITLPMSYYQAYHRVTTAVNVLARAQHNLLSSSGKHNNTGLPTIIHRKQLHRYLRNVLLNEQRELPFHEAYVIHSLYNDSEVKWDHIRVGEYTWSESGNSLQINTEEIVWMKDTKGQILKSQCSTNCPPGYRKVPREGAPPCCYDCAPCSEGEISNLTDMDNCLKCGDYEWPNPEKTVCIEKQIQFLSYDDSLTLVFIVHSLVFFIIAAVILGIFISFRDTPVVRANNHTLSFILLVSIKLSFLSVFLFLGRPVDITCMLQQTSFGITFSIAVSCILAKTIMVCVAFKATKPGSPWRNWVGVKVAYCIVIFCSIIQILISVIWLTISPPFLELNFLSEPGQIIIQCNEGSAIAFWFVLSYMGLLASVSFIVAFLARSLPDSFNEAKYITFSMLLFCSVWITMIPAYLSTKGKYMVAVEIFAIISSSCGLLFCIFLPKCYIILFKPEMNSKQYLLGNNK
>XP_002936767 PREDICTED: vomeronasal type-2 receptor 26-like [Xenopus (Silurana)tropicalis].
PSPQTYRYLVEFLFIVKEMNDNPAQLPNVTLGYHIHDSCGDTQGALISLLQILSGTREPVPNYSCVGKRNIAGFIGDLQSEPTISMAHVLGVLGYSQISYGATDPVLSDRSIFPYFFRTVLSDEEEYIVLCKVLKHLGWTWVGIVQINNDSGYRDYQLLTKHLPKEGICVEFVVKMMGTVSLMHTRLNGHNDGKFREFSDTFHPSKYPEDKLLENIWLEVFSCFSKDESKNSFQEAYNYNFLHNCSGEERLTDIPNYLGAYHSGSLVQAVDMLALALEDMQDFLTKQTSEKHRWMYHYNHQIPRAQCTASCPAGFRKAIQPGHLTCCYGCVLCPEGEISNRTDSENCIRCPDMEWPNRKSTQCTARTEEFLSYTKIISVIFSSVSVFFFLITLLILGVFISYRDSPIVRANNRSLSFLLLVSIKLSFLSVFLFLGRPVDITCMLRIITFGITFSIAVSSLLAKTIMVCVAFKATKPGSSWRKWLGVKLSNSVVLFCSSIQIIICMTWLAISPPFQELDIHTSPGTIIIQCNEGSAIGFYSVIGYMGLLAAVSFVLAFLARSLPDSFNEAKYITFSMLLFCSVWITMIPAYLSTKGKNTVCVEIFAILTSSAGLLACIFLPKCYIIMFRPEINTKTHLFGNIS
>XP_002936768 PREDICTED: vomeronasal type-2 receptor 26-like [Xenopus (Silurana)tropicalis].
MYLMVLCVGPCTSLVQTNRSACYLEMIKVEEEYEYIEEGDIMIGGVLTVSSSLGVNDIDITLRCIQPSAQKYRYLVELIFLIKEINSNPNLLPNVTLGYHIHDSCGDPRRAVRSVLQILSGTREPVPNYSCVGKRNIAGFIGDLHSDSTMTMAYILGVLHYSQISYGATDPSLSDRVTFPYFYRTVQSDEEEYIALCKLLKYFGWNWVGIIQSDNYSGYRDHQLLTEHLSREGICVEFSNSLNYIFDSAFMDFSNTVRPSRYPEEKLLENIWIRYLCCLSKNTSKPNVQDSLDRHVPYVCSGKEKLTDIPNYLDAYHSSSLVQAMDMMAFALEDMQDFLSKQTSEKHGRRNNYNYQVPRAWCSERCVPGHRRALVPGFHSCCYNCIPCPEGEISNITVRANNRSLSFLLLVSIKLSFLSVFLFLGRPVDITCMLRIITFGITFSIAVSSLLAKTIMVCVAFKATKPGSSWRKWLGVKLSNSVVLFCSSIQIIICMTWLAISPPFQELDIHTSPGTIIIQCNEGSAIGFYSVIGYMGLLAAVSFVLAFLARSLPDSFNEAKYITFSMLLFCSVWITMIPAYLSTKGKNTVCVEIFAILTSSAGLLACIFLPKCYIILFRSKMNTKTHLLKNKS
>XP_002936336 PREDICTED: vomeronasal type-2 receptor 26-like [Xenopus (Silurana)tropicalis].
MLGGTTASHHIKVLIYLSVLCVGPCSSVALPINPACQLKSAETDIEYEYMQEGDILIGGVMTLNMVTAKSYRHLVDFLFVIEEINKNRGHLSNLTLGFHISDSCGNEMKAVRSVLQILSGTREPVPNYSCAGKRNIAGFIGDLNSGTTVPIAQILSVLGYSQISYGATDPLLSDRVAFPYFFRTVQSVHHHYFALSKLLKYFGWTWVGIVISDDDAGERDHRLLSRYFSSDGICVAFTVVFNIKIFDTKSMDKLRQQIVNLPAKLIVLCGTVDQTMVIGLAKVLFMGHDITFVLTTLWPSYRDYFKLASYVFHGSLIFAPHFLDPANMYKLKFKQFAADRYPSKYPEDVFLEKMWKSKCIINVHGFCSIKRLIDVNGFNDTFHPPGVYIAALTMTHGLRLLLLNQSNEKNGKGHSYKHQLHHYLKRVTLTDTDNLSSYFDKNGEFVTHYGINNLIKLPRSLSQTQVGKYIPWAPPDQRLNITTEAIRWNTLDNKLPVSRCSKSCLPGYRKAPAPSFHTCCYSCIQCSEGEISSKTDSENCFRCPDLEFPNKRRNQCIPKKEDFLSYTTDVISIVLSSISVLFLLITFLILGVFIKYRDSPIVRANNRSLSFLLLVSIKLSFLSVFLFLGRPGDITCRLRNITYGIAFSIAVSSLLAKTIMVYIAFKSTKPGSSWGKWMGVKLSKSVVLVFSSIQIIICITWLAISPPFQELDIHTYPGTIIIQCNEGSALGFYSVIGYMGLLAAVSFVLAFLARSLPDSFNEAKYITFSMLLFCSVWITMIPAYLSTKGKNTVCVEIFAIVTSSAGLLGCIFLTKCYIILFRPKMNIRSQLFGNKTR
>XP_002936337 PREDICTED: vomeronasal type-2 receptor 26-like [Xenopus (Silurana)tropicalis].
MLGGTTASHHIKVLVYLSVLCVGPCSSVALPINPACQLKSAETVREYEYMQDGDILIGGVMTVNLLGYFGGMNSFIECDMLTPKSYRHLVDFLFVIEEMNKNRGHLSNLTLGFHISDSCGNEMKAVKSVLQILSGTREPVPNYSCAGKSNIAGFIGDLNSGTTVPIAQILSVLGYSQISYGATDPLLSDRVAFPFLFRMVQNNQHHFFALSKSLKYFSWTWVGIVTSDDDNGEREHQLLTRYLSSDGICVEFTIKFPKYNIKLSDRFMFGQTIHKSTANVIVFCGTVDITMAIQLSFLLTELSEKTFVLTSIWASYRDALELTDDLFHGSLIFVPYFLDPGNMYKIQFKPFAADRHPSKYPEDVFLKEIWTDACRKGSNKGHIPDWLNNCLGEQRLTDLEGFNDTFHPPGVYLAALTMAQGLLINRSKEKHGTGYSYKHHLRHHLKRVTLRDTEDQMYYFDENGEFLTQYGIINLFNYHYHSSTSQTQVGKYTPWAPSDHRLIINTELIRWKSPDNKVPRSQCSESCLPGYRRVSAPSIHTCCYNCIQCSEGEISSKTDSENCFSCSSMEWPNKKNTRCIPKKEDFLSYTTDVISIVLSSISVLFLLITFLILGVFIKYRDTPIVRANNRSLSFLLLVSIKLSFLSVFLFLGRPGDITCRLLNITYGIAFSIAVSSLLAKTIMVYIAFKSTKPGSSWGKWMGVKLSKSVVLVFSSIQIIICITWLAISPPFQELDIHTYPGTIIIQCNEGSALGFYSVIGYMGLLAAVSFVLAFLARSLPDSFNEAKYITFSMLLFCSVWITMIPAYLSTKGKNTVCVEIFAIVTSSAGLLGCIFVTKCYIILFRPKMNVRSQLLGNKTR
>XP_002936338 PREDICTED: vomeronasal type-2 receptor 26-like [Xenopus (Silurana)tropicalis].
MLGGTTASHHIKVLIYLSVLCVGPCSSVALPINPACQLKSAETLEEYEYMQDGDILIGGVMTLNLHGYNNGGMYMYCNMLTPKSYRHLVDFLFVIEETNKNRGHLSNLTLGFHISDSCGNEMKAVKSVLQILSGTREPVPNYSCAGKRNIAGFIGDLNSGTTVPIAQILSVLGYSQISYGATDPLLSDRVAFPFLFRMAQNNQHHFFALSKSLKYFSWTWVGIVTSDDDNGEREHQLLSRYLSSDGICVAFTIKFPKYNMLLSDKLMFGQTIHKSTANVIVLCGTVDLSMAIQLSLLLIELSEKTFVLTSIWASYSDAKELTDDLFHGSLLFVPYFLDPGNMYKIRFKQFAADRHPSKYPEDVFLKTIWTDACRKGSNEMHLPDWLNNCLGEQRLTDLEGFNDTFHPPGVYLAALTMAQGLLINRSKEKNERGYSYKHHLRHYLKRVTLRDTEDQMYYFDENGEFLTQYGIINLFYNHYYSSSMSQTQVGKYTPWAPSDHRLIINTELIRWKSPDNKMPRSQCSESCLPGYRKAPAPSIHTCCYNCIQCSEGEISSKIDSENCFRCPDLEWPNKENTQCIPKKEDFLSYTTDVISIVLSSISVLFLLITFLILGVFIKYSDTPIVRANNRSLSFLLLVSIKLSFLSVFLFLGRPGDITCRLRNITYGIAFSIAVSSLLAKTIMVYIAFKSTKPGSSWGKWMGVKLSKSVVLVFSSIQIIICITWLAISPPFQELDIHTYPGTIIIQCNEGSALGFYSVIGYMGLLAAVSFVLAFVARSLPDSFNEAKYITFSMLLFCSVWITMIPAYLSTKGKNTVCVEIFAIVTSSAGLLGCIFLTKCYIILFRPKMNVRSQLFGNKPR
>XP_002937650 PREDICTED: extracellular calcium-sensing receptor-like [Xenopus(Silurana) tropicalis].
VQKYKYLVDFLFLIKEMNDDPFFLHNMTLGYHIHDSCGSPQLALRSVLQILSGTREPVPNYSCVGKRNIAGFIGDLHSDPTIAMAHILSVLGYTQISYGATDPALSDRVTFPYLFRTVQSDEEEYIALAKLIKYFGWNWVGILQFDDYSGYRDHQLLIKALSREGICVEFTAKLNYRTVRQTRYMIQQASTDVILICGEVSFANSEMLFLIYDLRKKTCIFLSKLLNDFEELIFHENLLSGGLTFMQNRENDQSDPKFIEFSDSVNPSRFPGENLLENIWIWYFSCLSKKKRWTYDINSPYSRVPYNCSWKEKLTDIPNYLGLYRSGSLIQAVDMMAYALEDMQNLLKKQTSKKHTWRDNYNYQAPRAQYSDSCVPGYRKAPKSGIYTCYYDCVLCPDGEISNTTDSKSCFRCPDLEWPNEKKNQCIARTEEFLSYSNDVISVFFSSFSLLFFLLTVLILGVFFTYRDTPIVRANNRSLSFLLLVSIKLSFLSVFLFLGRPVDITCMLRNISFGITFSIAVSSLLAKTIMVCVAFKATKPGSSWRKWLGVKLSNSVVLFCSSIQIIICMTWLAISPPFQELDIHTSPGTIIIQCNEGSAIGFYSVIGYMGLLAAVSFVLAFLARSLPDSFNEAKYITFSMLLFCSVWITMIPAYLSTKGKNTVCVEIFAILTSSAGLLASIFLPKCYTFLFTPEINTKTHLFVNKL
>XP_002937651 PREDICTED: vomeronasal type-2 receptor 26-like [Xenopus (Silurana)tropicalis].
MLEGAAASKSLKVLIYIITLCVGPCKSGPMNPACRLQIIKAAEEYEYIQEGDIMIGGVMTVDMSMAILTPPWEKSEIKPQLICLESTLFSFNQQNIKHLVDLRFAVEQTNKDPTQFPNLTLGYHIYDSCGNQLKAVRSVLQILSGTREPVPNYSCVGKRNIAGFIGDLTSETTVPIAQILSIYGYSQISYGATDPSLSDRITFPYFFRTVQSNKAEFHALGQLLRHFGWTWVGVITSDDMSGEEEYNLLAKYLSREGICIEFTIRLHTIIGTAYSITDKYTKIISSSSTNVIIICGTVTLKLFIYLTNVNDYYRKKTVILASNWGANDIVGYNPILLNNSLVLVPGYHYDLDTPQMRDFLQHFHPSNYPEDKLLEDIWLIYFYCLSKDPNKNKICEYLYVRDKPLCNCTGQERITDLPYFRGKHNSPRVHLAVDMMSRALHDMNMELEAKSVRNGDRLVYKSELHHYLKKVLLQSKHGEIFSFDENGEYMTKHQIYSNLVTPDSKLIRNFVGEFSPWAPVDQQLNITSMAIPWKTTDNTVPKAQCTDNCLPGYRKLPIPGAQSCCYHCVPCSEGEISNITDSVSCTQCPDMEWPNEMRNQCIQREEVFLSYTNDVISIFFSAFSVLFFLITQLILQVFITYRDTPIVRANNRSLSFLLLVSIKLSSSVFCSSIQIIICMTWLAISPPFQELDIHTSPGTIIIQCNEGSAIGFYSVIGYMGLLAAVSFVLAFLARSLPDSFNEAKYITFSMLLFCSVWITMIPAYLSTKGKNTVCVEIFAILTSSAGLLASIFLPKCYIMMFRPEMNTKTHLHGNK
>XP_002937652 PREDICTED: vomeronasal type-2 receptor 26-like [Xenopus (Silurana)tropicalis].
MLCKDHKRAVHVRKPTNIQRNLSNIQDLKLFCMEEWAKLRCTGVVNSYLQQSGIQPLSPACHLEIIKVVEEYDYIQEGDIMIGGVMTAHLYMINVTFPRVNSKRFLCTAPSQQQFRHFIDFRFAVEQTNKDPARLPNLTLGYHISDSCEDPLKAVRSVLQILSGTREPVPNYSCVGKRNIAGFIGDEASETTVPIAQILSIYGLSQISYGATAQSLRDRVAFPYFFRTVQSEETSYLALGKLLSHFGWTWVGIITSDDISGEREHQLLAKYLSREGVCVEFTIRIKTNNDIIDTDTLQKSFTSVILLCGTVSLFLLMRLILIKSVFLEKTWILSTNWGTNDLVIRHGQELFDCSLGLVPGYHYDLDTPEMRNFLDNLHPSNYPEDKLLENIWMIFHLCLLEDPNKNHLYEYIYLQPLHNCTGQERITDLSYFTADFSSPQVHLAVDLMSQALHDMNIHPSEKHVGKKEMYHYVHQLHRYLKALQYNSPDGPNFYFGENGEYITSYRIYNYVITAGYRLTRNLIGDFSPWDPPDQQLHIAWTALSWRSNTVRIPRAQCTDSCPLGFRKAPMPGVQTCCYDCVPCSEGEISNITDSISCFPCPDMEWPNERKDQCIASKDDFLSYTNDTVSVLCSSISILFFLITSWISGVFITYRDSPIVRANNRSLSFLLLVSIKLSFLSVFLFLGRPVDITCMLRIITFGITFSIAVSSLLAKTIMVCVAFKATKPGSSWRKWLGVKLSNSVVLFCSSIQIIICMTWLAISPPFQELDIHTSPGTIIIQCNEGSDIGFYSVIGYMGLLAAVSFVLAFLARSLPDSFNEAKYITFSMLLFCSVWITMIPAYLSTKGKNTVCVEIFAILTSSAGLLACIFLPKCYTILLRPEINLKTNLLGNK
>XP_002937653 PREDICTED: vomeronasal type-2 receptor 26-like [Xenopus (Silurana)tropicalis].
MNPACQLEIIKVVEEYEYIQEGDIMIGGVMTIDLSMESFTPLQDKSDFRTKLICFDSSLQNIKYLLDLRFSVEQTNKDPTQFPNLTLGYHIYNSCGGAQKAVRSILQILSGTREPVPNYSCVGKRNIAGFIGDLTSETTVPIAQILTLYGYSQISYGATDPSLSDRITFPYYFRTVQSIQGDFYVLGQLLSHFGWTWVGVITSDDMSGEEEYKLLAKYLSSAGIYIEFTLRLHIKIKNDHRITDKYSKIISSSSTNVIIICGTVTFELFVCLTNVNDYYSKKTVILASNWGANDIVGYNPILLNYSLVLVPGYHYDLDTPQMRDFLQHFHPSNYPEDNLLDDIWIIHLYCLSKDPNKNKIYKNIYDPYTPLHNCTGQERITDFPHFSENCNSPRVHLAVDMMSRALHDLNLQFEMKSVRNGERFLYKSELHHYLKKVQLQSKHGEMFSFDENGEYMTKYQIYSNIVTPDRKWIRNFVGEFSPWAPVDQQLNITPMAIPWKTTDNTIPRAQCTDNCLPGYRKLPIPEAPPCCYHCVPCSEGEISNITDSVSCTQCPDMEWPNEMRNQCILREEVFLSYTNDVISIFFSAASVIYFLITQLIIVVFIKHMDSPIVRANNRSLSFLLLVSIKLSFLSVFLFLGRPVDITCMLRIITFGITFSIAVSSLLAKTIMVCVAFKATKPGSSWRKWLGVKLSNSVVLFCSSIQIIICMTWLAISPPFQELDIHTSPGTIIIQCNEGSAIGFYSVIGYMGLLAAVSFVLAFLARSLPDSFNEAKYITFSMLLFCSVWITMIPAYLSTKGKNTVCVEIFAILTSSAGLLACIFLPKCYTILLRPEMNMKTNLLGNK
>XP_002937654 PREDICTED: vomeronasal type-2 receptor 26-like [Xenopus (Silurana)tropicalis].
MGKIYYNGVSVSIRSEPIKPACHLEIIKAVEEYEYIQEGDIMIGGVMTIDLSVQIFFPPWDNSKFRGSLICTDSSQQNIKYLLDFRFAVEQTNKDPTQFPNLTLGYHIYNSCGSKQKAVRSVLQILSGTREPVPNYSCVGKRNIAGFIGDAASETTVPIAQILSLYGYSQISYGVTDPLLSDRITFPYFFRTVQSIQSEFHALGQLLSHFGWTWVGIITSDDMSGEEEYKLLAKYLSSAGICIEFTLRLHIKIKNDYYITEKNTNIFSSSSTNVIIICGTVSFQLFIGLYNENDCYRRKTVILSSNWGANDIVIGYSPVLFNNSLVLVPGYHYDLDTPQMRDFLQHFHPSNYPDDKFLEDIWLIHLYCLSKDPNKNKIYKLAYIRKKPLRNCTGQERITDLPYFRGKHNSPRVHLAVDMMFRALHDMNMELEVKSVRNRDRFPYKFELRHYLTNVQLQSKHGEIFSFDKNGEYMTKYQIYSNLVTPNGMLIRNFVGEFSPWAPVDQQLNITSMAIPWKTTDNTIPISQCSDSCLPGYRKMPIPGGQSCCYNCVPCSEGEISNITVCSSIQIIICMTWLAISPPFQELDIHTSPGTIIIQCNEGSAIGFYSVIGYMGLLAAVSFVLAFLARSLPDSFNEAKYITFSMLLFCSVWITMIPAYLSTKGKNTVCVEIFAILTSSAGLLASIFLPKCYTILLRPEMNTKNNLLGDK
>XP_002937655 PREDICTED: vomeronasal type-2 receptor 26-like [Xenopus (Silurana)tropicalis].
MGACKSEVQSKHSACHLEMMKSFEEYEYIQEGDIMIGGVLTVNSYVKFLKHPEDNSIRILCMEAVPEYYRQFIDFRYFIEQTNNNTALFPNLTLGYHIYDSCGDPRKAVRSVLQILSGTREPVPNYSCVGKRNIAGFIGDLTSETTVPIAQILTLYGYSQISYGATDPLLRDRAAFPYFFRTVQSDHHHCYLLTELLKHFGWTWVGVIRLDDDAGDREFQLLTKYFSNNGICIEFSTKINIKANKYSSDPHIAKHKEQLQKSTTSVIVLCGTVSIAIAEKFSLLKDVLREKTLILATNWAANHMMYYAIEVFNGSLGFMQRLLYSLNGPKVKAFLASIHPSKYPKDKLLEDLWMQHHLCSSSNEYKNKIYDYLYPYSLHNCSGEQHIQDIWNIDNALHSPRVHLAVNVLSHAIHKMHMSLSKLSPKQNKRLYSYRYQLHHYLKVLQYEVEGVPYTFDEAGEFKSQYWMYNYMIEAEENVKVQYFEFNPLAPSEQKLIPADIKWKTGQKPRAQCSDTCPTGFRKASKPGTQSCCYGCAQCSEGEISNVTERENCTRCPDMEWPNEKRNQCVARTEEFLSYNDDVISICLLSLSVVLYLCTVLITTCFITYRDSPIVRANNRSLSFLLLVSIKLSFLSVFLFLGRPVDITCMLRIITFGITFSIAVSSLLAKTIMVCVAFKATKPGSSWRKWLGVKLSNSVVLFCSSIQIIICMTWLAISPPFQELDIHTSPGTIIIQCNEGSAMRFWSILDTKDKTLALKRPWGKGTLPSREHLGFTNISFCSSEMAVHYSYLPLTTADCIPQSTYFDPSGKLFEDGAWENFSDGHDLEDTSNEEEWKDLNLMLMEVTKEYQYFTAFLFSTT
>XP_002937656 PREDICTED: vomeronasal type-2 receptor 26-like [Xenopus (Silurana)tropicalis].
MTLPFCATAEYYRQFLDFHYFIEQRNNNTAFFPNLTLGYHIYDSCGDPPKAVRSVLQILSGTRETVPNYSCVGKRNIAGFIGDLTSETTVPIAQILTLYGYSQISYGATDPLLRDRAAFPYFFRTVQSDHHHCYLLTELLKHFGWTWVGVIRLDDDAGDREFQLLTKYFSNNGICIEFSIKINIYNIQSREHIINKHKEQFQKSTTSVIVLCGTVSITIAEEFRLLKDVLREKTLVLTTNWAANHMIYYAIEVFNGSLGFMQRSLYELNSPEIKAFLASIHPSKYPKDKLLEDLWIQHHLCSSTNEYKNKIYEYLYPYSLHNCTGEERIQDIWNIDNALHSPWVHLAVTLLSQAMYKMHMTLSKLSPKQKKRLYNYRYQLHHYLKVLRYKVQGAPYTFDEAGEFKSQYWMYNYMIEAEENVKVQYFEFNPLAPSEQKLIPADITWKTGQKPRAQCSDNCPTGFRKASKPGTHSCCYGCAQCSEGEISNVTERENCTRCPDMEWPNEKRNQCVARTEEFLSYNDDVISICLLSLSVVLYLCTVLITTCFIIYRDTPIVRANNRSLSFLLLVSIKLSFLSVFLFLGRPVDITCMLRIITFGITFSIAVSSLLAKTIMVCVAFKATKPGSSWRKWLGVKLSNSVVLFCSSIQIIICMTWLAISPPFQELDIHTSPGTIIIQCNEGSAIGFYSVIGYMGLLAAVSFVLAFLARSLPDSFNEAKYITFSMLLFCSVWITMIPAYLSTKGKNTVCVEIFAILTSSAGLLFCIFLPKCYTILLRPEINMKSNLLGNKYK
>XP_002937657 PREDICTED: vomeronasal type-2 receptor 26-like [Xenopus (Silurana)tropicalis].
MVPYKLKLLNCIMLMCMGACKSEVQSKHSACHLEMLKSFEEYEYIQEGDIMIGGVLTVNSYVKFLKHPEDNFIRILCMEAVAEYYRQFIDFRYFIEQTNNNRAFFPNLTLGYHIYDSCGDPRKAVRSVLQILSGTREPVPNYSCVGKRNIAGFIGDLTSETTVPIAQILTLYGYSQISYGATDPLLRDRAAFPYFFRTVQSDHHHCYLLTELLKHFDWTWVGVIRLDDDAGDREFQLLTKYFSNNGICIEFSTKINIKTNTNSSDPHIAKYKEQLQKSTTSVIVLCGTVSITIAEKFSLLKEVLREKTLVLTTNWAANHMIYYAIEVFNGSLGFMQRSLYSLNGPKVKAFLASIHPSKYPRDKLLEDLWMQHHLCSSSNEYKNKIYEYLYPYSLHNCTGEERIQDIWNIDNILHSPRVHLAVNVLSHAIHNMYMSLSKLSPKQNKRLYSYRYQLHHYFKFLEYKVQGVPYNFDENGEFKSLYWMYNYMTETEAKTNVQYFEFNPLAPSEQKLIPADITWKTGQKPRAQCSANCPTGFRKASKPGTQSCCYGCAQCSEGEISNVTDSKNCIRCPDMEWPNEKRNQCVSKTEEFLSYTNDVISISFSAVSIIFFLITQLLIVVFIIHMDTPIVRANNRSLSFLLLVSIKLSFLSVFLFLGRPVDITCMLRIITFGITFSIAVSSLLAKTIMVCVAFKATKPGSSWRKWLGVKLSNSVVLFCSSIQIIICMTWLAISPPFQELDIHTSPGTIIIQCNEGSAIGFYSVIGYMGLLAAVSFVLAFLARSLPDSFNEAKYITFSMLLFCSVWITMIPAYLSTKGKNTVCVEIFAILTSSAGLLASIFLPKCYIILFRPEINAKSYLFQNKSM
>XP_002937658 PREDICTED: extracellular calcium-sensing receptor-like [Xenopus(Silurana) tropicalis].
MIGGVMSLSLYGLREWHTNMLASFQTDLRNYKYFLDFLFAIEEINNNSVLLSNLTLGYHIYDSSGVALKALWSMFQILSGTTELAPNYSCVGKRNIAGFIGDLTSETTVPIAQILSLYGYSQISYGATDPSLSDRVAFPYFFRTVQSDHHQFIALCKLLKYFGWNWVGIITSDNDDGEKEHQLLTRYLSTHGICVEFTVEILEINHVKIFELYQKTIGESSANVIILCGAVIAGISANLHTLSDRLSQKTLILTFKWKSFSHVLEYSGKVFHGSLIFSSHFEYPMSMYRFSQFAAGRQPSKYPEDMVLTDFFMLYICIPSNHKRNNFNYDPVQLPACSGEERLTDLAEFNNTYHSPSVSLALLMMSLGLQDLLSKQTAEKNTKGLSYRYQLHRYMKNVTFTDTENRTSYLDHNGEFVTQYGIHYVLLNDNESLVWKPVGMYTPWAQPDQRLHVTSELIMWKTPDNKIPRSRCSKNCSPGFRKAPAPSVHSCCYSCVRCSEGEISNVTDSENCLRCPDIEWPNEWRNQCFAKTVDFLSYDTDAISVVLSSVSVLFFFLSLLILGVFIKHRDSPIVRANNRSLSFLLLVSIKLSFLSVFLFLGRPVDITCMLRIITFGITFSIAVSSLLAKTIMVCVAFKATKPGSSWRKWLGVKLSNSVVLFCSSIQIIICMTWLAISPPFQELDIHTSPGTIIIQCNEGSAIGFYSVIGYMGLLAAVSFVLAFLARSLPDSFNEAKYITFSMLLFCSVWITMIPAYLSTKGKNTVCVEIFAILTSSAGLLASIFLPKCYIILVVPEINVKSNLFGNKPGSFI
>XP_002937659 PREDICTED: vomeronasal type-2 receptor 26-like [Xenopus (Silurana)tropicalis].
MCIYNCRSLLGFRRHQYLLEEMSDNDVQRMYLLNQAAIQDLYALVAEDLEPLLGRPNALPGMCQLLAVLYFLSTFQPVTSGMIGMSQPTFSRILTQVLKSIIVISEIAIEGGVTDILQLDGYVGQREGYVGQREGYVGQREGYVGQREGYVGQREGYVGQREGYVGQRGGYVGQREGYVGQREGYVGQREAFVGQREGYVGQRDGYVGQREGYVGQREGYVGQREGYVGQREGYVGQRGGYVGQREGHVGQREGNVGQREGYVGQREGYVGQREGYVGQREGYVGQREGYVGQREAFVGQREGYVGQREGYVGQREGYVGQREAYVGQREGYVGQREGYVGQREGYVGQREGYVGQREGYREGYVGQREGYVGQREGYVGQREGYVGRSLLGFRRHQYLLEEMSDNDVQRMYLLNQAAIQDLYALVAEDLEPLLGRPNALPGMCQLLAVLYFLSTFQPVTSGMIGMSQPTFSRILTQVLKGIMAVCNSLIELIYLIMLCVGPCAPGALPAIPACHLEIIKTYEEYEYIKEGDIMIGGVMTFSTKLLSFRYKQLEKIFMISFPRPSPQKFRYLVEFLFLIKELNDNPSRLPNVTLGYHIHDSCGTSQRALINVFKILSGTREPVPNYSCVAMRNIVGFIGDLESQPTISMAYMLGVLGYSQISYGATDPSLSDRVTFPYFYRTVQSDEEEYIALCKLLNYFGWNWVGILKSDDYSGYRDHQLLIKYLSREGICVAFTISVWEKPSIDELKKKISTFYSASVFIICGDVAISNLQSFASTILYSLRRKTFIFLSKWLNHVDVLDSSVLELFHGSLLFVQKRRNDQFVSRLKEFSDSYKPSNYPEDILLEDIWLLKFFCLSKVKSNNAHHRYMYYRRHNCSGKETLTNIPSYLNPYHSASLMNAVEIMFVALTHMQNSLPKQTSQYRHMYNYQLHKYLRNVSYTSDGSPALSFTEKGDFNYEYEIVNPQLGSDETWTWNTVGNYVPWAQRLTLTLEKIRWKTPNNKLPISRCSESCVPGYRKVTRPGIYMCCYDCVWCPEGEISNTTDSENCIQCPKMEWPNRKKTECIPKTVDFLSYTHILSAFFSATSVLFFLTSLLILGVFIAHRGTPIVRANNRSLSFLLLVSIKLSFLSVFLFLGRPVDITCMLRIITFGITFSIAVSSLLAKTIMVCVAFKATKPGSSWRKWLGVKLSNSVVLFCSSIQIIICMTWLAISPPFQELDIHTSPGTIIIQCNEGSAIGFYSVIGYMGLLAAVSFVLAFLARSLPDSFNEAKYITFSMLLFCSVWITMIPAYLSTKGKNTVCVEIFAILTSSAGLLACIFLPKCYIIQFRSEINTKSQLLGNRQNQY
>XP_002937660 PREDICTED: vomeronasal type-2 receptor 26-like [Xenopus (Silurana)tropicalis].
MLFHAATLGDLVVLKPRTVLIYILVLCVGPCRSGIQPLNPACRLEIIKAAKEYDYIQEGDIMVGGAMTAHLYMINVTFPRENSKRFLCTDPSQQDFRHFINFRFAVEQTNKDPARLPNLTLGYDISDSCGDPKKAVRSVLQILSGTREPVPNYSCVGKRNIAGFIGDEASETTVPIAQILSIYGLSQISYGATDQSLRDRVAFPYFFRTVQSEETSYLALGKLLRHFGWTWVGIITSDDISGEREHQILANYLSREGVCIEFTMRIKTNNDMIDTDTLQKSFTSVILLCGTVSFYLLVTLILIKSVFLKKTWILSTNWGTNDVVVQYDQELFNCSLGLVPSYHYQLDTPEMRNFLDNLHPSNYPEDDLLKNIWMIFHLCLSEDPNKNHLYEYIYLKTLHNCTGQERITDIPYFTADFSSLQVHLAVDLMSQALHDMNIRLNSISCFPCPDMEWPNEKKDHCIASREDFLSFTNDTISVLCSSISILFFLITSWILGVFITYRDSPIVRANNRSLSFLLLVSIKLSFLSVFLFLGRPVDITCMLRIITFGITFSIAVSSLLAKTIMVCVAFKATKPGSSWRKWLGVKLSNSVVLFCSSIQIIICMTWLAISPPFQELDIHTSPGTIIIQCNEGSAIGFYSVIGYMGLLAAVSFVLAFLARSLPDSFNEAKYITFSMLLFCSVWITMIPAYLSTKGKNTVCVEIFAILTSSAGLLACIFLPKCYIILIRPEMNTKTYLLGNKDN
>XP_002938699 PREDICTED: vomeronasal type-2 receptor 26-like [Xenopus (Silurana)tropicalis].
MRLSDDPEPFLITSLHLPRALLGGEADDQLLMPLLHYPLVPQHQGKEHSGGISGPWCAVIQEPLGPCKSVRPACRMEIIKAVEEYEYSKDGDVIIGGIMTGHISSIVIHPEQWSQRLLCTDPHQQNSKLFVDFRFAIEQINKNPELLPNLSLGYHIYDSCGDVQKAVRSILQILSGTREPVPNYSCVGKRNIAGFIGDAASDTTIPIAQILNLYGLSQISYGATDPELSDRITFPYFFRTVQSDEGYYFALGKLLRHFGWTWVGIVISDGISASQEQLLKKSLSSEGICVEFTAKISKNTIKEADSQQELNIIRKSATSVVILCGTLTSVFLGKFSAYFYMVREKTFILPPHWGTDDYIINYAEESFNGSLVFVPVYSYNLNTPEMRNFLEDFHPTKYPKDKLVEDIWMIFHLCLSKDPNKNQLYEYIYLQTLHNCTGKETITSHLYSGNNSYSPRVHLAVHMMAHAIHNLHNLLQKQSPGKNTELHVYKHQLYHLLRNLHYEIPEGRETSFDDSGGYITKYGIQNYIIIPPHQVVINFLGTFSPWESHDQLGIDTTSIVWKTKNRNIPRAQCSDNCLPGFRKVSKLGAQICCHDCIPCSEGEISAGTDSEYCMRCPDMEWPNKKKDQCVSKMEDYLSYTKELISVLFSLISVTFALIAIVILGVFIFYMDSPIVRANNRSLSFLLLVSIKLSFLSVFLFLGRPVDITCMLRIITFGITFSIAVSSLLAKTIMVCVAFKATKPGSSWRKWLGVKLSNSVVLFCSSIQIIICMTWLAISPPFQELDIHTSPGTIIIQCNEGSAIGFYSVIGYMGLLAAVSFVLAFLARSLPDSFNEAKYITFSMLLFCSVWITMIPAYLSTKGKNTVCVEIFAILTSSADLSQF
>XP_002939026 PREDICTED: vomeronasal type-2 receptor 26-like [Xenopus (Silurana)tropicalis].
MGPCATDCNWGNALTLCLVLGYIALCQGAILGGTTASHHIKVLIYLSVLCVGPCSSVALPINPACQLKSAKTWGEYEYIQKGDILIGGVMTLNMYSSIIKDMMSWRFFCQMVTPRSYRHLADFLFVIEEINKNRGHLSNLTLGFHISDSCGNEMKAVKSVLQILSGTREPVPNYSCAGKRNIAGFIGDLNSGTTVPIAQILSVLGYSQISYGATDPLLRDRVAFPYFFRTVQSVQHHYFALSKLLKYFGWTWVGIVTSDDDAGEREHRLLSRYFSSDDICVAFTIALNSNKIASKNYHVKLLHELEQKIANSYSSVIVLCGTVNQIMVIGLFKLIFNHNDITLVLTALWASDSVFMQVTYHNILHGSLIFAPHFLDPANMYKLKFKQFAAERHPSKYPEDVFLEEILIYGCKEIRPPCPGEQRLTDLDGFNDNLTDTFHPPGVYLAALTMTHGLRLLLINQSNEKNGKGHSYRHQLHHYLKRVTLTDTDNLSFYFDENGEFITHYGINNLFFKNRFPFALSWAQVGKYTPWAPPDQRLNITTEAITWNTLDNKMPRSQCSESCLPGYRKAPAPSIHACCYFCIQCSEGEISSKTDSENCFRCPDLEFPNKRRNQCIPKKEDFLSYTTDVISIVLSSISVLFLLITFLILGVFIKYRDSPIVRANNRSLSFLLLVSIKLSFLSVFLFLGRPGDITCRLRNITYGIAFSIAVSSLLAKTIMVYIAFKSTKPGSSWEKWMGVKLSRSVVLVFSSIQIIICITWLAISPPFQELDIHTYPGTIIIQCNEGSALGFYSVIGYMGLLAVVSFVLAFLARSLPDSFNEAKYITFSMLLFCSVWITMIPAYLSTKGKNTVCVEIFAIVTSSAGLLGCIFLTKCYIIFFRPEFHVKSHLFRNKTK
>XP_002940459 PREDICTED: vomeronasal type-2 receptor 26-like [Xenopus (Silurana)tropicalis].
MAASNPLAVLVYLTFISVITCKSQAHRNPACYLTITGTYEDYEYIQEGDTMIGGVLTVNSFMVPRASYKPMVCAWPLPEYYRQLLDFRFVIEQTNKDPAWLPNLTLGYHIYDSCGDPRKAVRSVLQILSGTQEPVPNYSCVGKRNIAGFIGDLTSETTVPIAQILSLLGYSQISYGATDTLLSDKISFPYFFRTLQSDHGHYFSLSKLLKAFGGNWVGIITSDDISGEKELQILTNYLSIDGICVEFTIKISETMGGVKDYARKDRPYKEILQKSSTNVVVLCGKVSIGFIGKLDIYTDAFIEKTLIVSSTLTAKSHIMAYTLEIFQNIVGFVQRSPYSAESPDIKPFIESIHPSRYPQDTLLEDIWMKYHSCLSKQQHRNDVYESLYMSKLHNCTGQERITDIRHFDSKLYSPSVALAVDMMSHAIHEMQISLAERPPENQIYRYQLHHYLKRLLYKTSTGTTASFEENGELITQYMICNCVLEPDEQLSINSLGVFKPLDPSNDRLTINSYQIIWMSNKSKFPSAKCSESCLPGFRKVPRIGAQSCCYDCAECSKGEVSGVIDSVNCLRCPDMEWPNVKKDQCIPKTEEFLPYSHDGISVFFSAVSLLFALITLLILRVFIVYQDSPIVRANNRSLSFLLLVSIKLSFLSVFLFLGRPVDITCMLRIITFGITFSIAVSSLLAKTIMVCVAFKATKPGSSWRKWLGVKLSNSVVLFCSSIQIIICMTWLAISPPFQELDIHTSPGTIIIQCNEGSAIGFYSVIGYMGLLAAVSFVLAFLARSLPDSFNEAKYITFSMLLFCSVWITMIPAYLSTKGKNTVCVEIFAILTSSAGLLASIFLPKCYTILIRPETNKKTHFHGNKSL
>XP_002940460 PREDICTED: vomeronasal type-2 receptor 26-like [Xenopus (Silurana)tropicalis].
MAASSPLALLLYLTAVCLVTNTSWAWVRTSACNLEITGTYEDYEYVQEGDIMIGGVLTVNSFIVPFKYPWDSYSRMLCVWPLPEYYRQFVDFHFAIEKSNNDPLLLPNLTLGYHISDSCGDPRKAVRSVLQILSGTREPVPNYSCVGKRNIAGFIGDLSSETTVPIAQILTLYGYSQISYGATDTSLSDRVTFPYFFRTLQSDHGHYFSLSKLLKAFGGNWVGIITSDDISGEKELQILTNYLSIDGICVEFTIKISDNMDDISAVGNIRHHLPYKNIIQKSTTNVVILCGKISLGVIGKLIIYTDVLSEKILVVSPTLTSKNHIIDYSLEIFSNILGFVQHSAYSVDSREITHYLESFRPSTYPEDKLLEDIWLLYHLCLSKQQHKNYLYANLYKYELHNCTGQKRITDIRHFDSKLYSPSVALAVDMMSHAIHAMHISLAERPPENRKQMYKYQVNIYLNKLHYKTTGGTTVSFEKNGELVTWYMIYNCILEPNNQISVNYLGTFQPRDPLDDKSMIRSHQIIWISNKSQIPSAQCSASCLPGLRKVPRIRAQPCCYDCAQCSEGDISNATDSENCYKCPDMEWPNEKRDQCILKSEDFLSYSNHEISMLFGSVSLFLSVLTVLIMGIFLKYRDTPIVRANNRSLSFLLLVSIKLSFLSVFLFLGRPVDITCMLRIITFGITFSIAVSSLLAKTIMVCVAFKATKPGSSWRKWLGVKLSNSVVLFCSSIQIIICMTWLAISPPFQELDIHTSPGTIIIQCNEGSAIGFYSVIGYMGLLAAVSFVLAFLARSLPDSFNEAKYITFSMLLFCSVWITMIPAYLSTKGKNTVCVEIFAILTSSAGLLACIFLPKCYIILITPETNKKFYLTGKTCGYVK
>XP_002940461 PREDICTED: vomeronasal type-2 receptor 26-like [Xenopus (Silurana)tropicalis].
MLFEGATLRGKGASKPFRVLLLLAALCVGPCRPGELTVKSNCHLNISKISSIEELEYTKEGDIIIGGVLSMFTSTLYVTDKKTKTFFTGVMCLQAFHKNFRQFLDFPFVIEQINSDPSRLPNLTLGYHIYDSCGGAQRAVRSVLQILSGTREPVPNYSCVGKRNIAGFIGDLTSETTVPIAQILSIYGYSQISYGATDPALSDRFTFPYFFRMLQSDHGQYSALSKLLKYFGWNWVGIIALKNSGDKNHQMLEESFSSHGICIEYTLKLDHYFARATNEFIVKSIKETIEKTSTSVIVLVGQITLEIVFEITALRNLFVEKTFIVSSSVAAHNYIMNYRLEMFHGSLIFQQYSRYPLDTSKMRNFMLSNNISKNDEYRGLEKDLLKTYLCSSQDKTICKGEGHNENWTIPDQVFFYTHVYFAVEIMAQALQEMNKALVWQNPAKVTHEYQYRNKLHKYLRKLQYQTPTREMVSFEENGEMITDYEIYNCVMETRKSPIMKPIGLFKPRTRDKLIISADQITWKTRTNEIPQARCSHSCTPGFRKAPKAGTQPCCYDCVSCSEGEISLITDSEICIRCSGMEWPNEKRNQCVAKMEDFLSYTNDVISAVFISVSICLYLVALLILGVFIKYRDTPIVRANNRSLSFLLLVSIKLSFLSVFLFLGRPVDITCMLRIITFGITFSIAVSSLLAKTIMVCVAFKATKPGSSWRKWLGVKLSNSVVLFCSSIQIIICMTWLAISPPFQELDIHTSPGTIIIQCNEGSAIGFYSVIGYMGLLAAVSFVLAFLARSLPDSFNEAKYITFSMLLFCSVWITMIPAYLSTKGKNTVCVEIFAILTSSAGLLFCIFLPKFYLICFKPKLNIKSNLLGNKS
>XP_002940462 PREDICTED: vomeronasal type-2 receptor 26-like [Xenopus (Silurana)tropicalis].
MHFSRAFHKNFRQFLDFLFAIEQINSDPSRLPNLTLGYHIYDSCGGAQRAVKSVLQILSGTREPVPNYSCVGKRNIAGFIGDLTSETTVPIAQILSIYGYSQISYGATDPALSDRFTFPYFFRMLQSDHGQYLALSKLLKYFGWNWVGIIALKNSGDKNHQMLEESFSSHGICIEYTLKLDHYLARATNEFIVKSIKETIEKTSTSVIVLVGQITLEIVFEITALRNLFVEKTFIVSSSVAAHNYIMNYRLEMFHGSLIFQQYSRYPLDTSKMRNFMLSNNISKNDKYQGFEKDLLKTYLCSSQDKTICKGEGHNENWTIPDQVFFYTHVYFAVEIMAQALKEMNKAPVWQSPAKVTHEYQYRNKLQKYLRKLQYQTPTRKMVSFEENGEMITDYEIYNCVMETQETPIMKPIGLFKPQTQDSKDKLIISADQITWKTRTNEIPQARCSHSCTPGFRKAPKAGTQPCCYDCVSCSEGEISLITVARQAGDLDNFSEEGGGFEVVEVGCVTTSFEFSSEGDVPFKGPAEVVLAGQAVAHAVPVVQLHKYLRKLQYQTPTREMVSFEENGEMITDYEIYNCVMETQETPIMKPIGLFKPQTQDSKDKLIISADQITWKTRTNKLHKYLRKLQYQTPTREMVSFEENGEMITDYEIYNCVMETRKSPIMKPIGLFKPQTQDSEDKLIIMRANNRSLSFLLLVSIKLSFLSVFLFLGRPVDITCMLRIITFGITFSIAVSSLLAKTIMVCVAFKATKPGSSWRKWLGVKLSNSVVLFCSSIQIIICMTWLAISPPFQELDIHTSPGTIIIQCNEGSAIGFYSVIGYMGLLAAVSFVLAFLARSLPDSFNEAKYITFSMLLFCSVWITMIPAYLSTKGKNTVCVEIFAILTSSAGLLASIFLPKCYIILFRPENNRKSHLLIKT
>XP_002940463 PREDICTED: extracellular calcium-sensing receptor-like [Xenopus(Silurana) tropicalis].
MVPSITETDVRWKDGTFHRRDRCEAGKMVPSIIETDVRVERWYIPSQRQTSETPTTNPACRLQIIKSAEEYEYIQEGDIMIGGVLTVSMFRPVDYFRGLTCIFPSAPNYKYLVDFLYVIENINRNPDIFPNTTLGYHIYDSCGDPRKAVRSVLQILSGTREPVPNYSCVGKRNIAGFIGDLISETTIPIAQILSVFGYTQISYGATDPALSNRFSFPYFFRTTGSDDSYYLVISKIAKYFQWNWVGIITFDDDRGERDHQLLKDYLSRENICIEFTLKITDIIHGNIRYREIIQKSSTNVVIFCGAVNLQILIEFHFLYRLVSEKTFIFTSNWLYYNHVLDFGHKVFRGSLLLMQNKEEDYSNTSKYTQFSKQFHPSRYPDDKLLENIWMCYHFCLSKNKKKNEIFKKEFKMLLYNCSGQESLSKIGMYNNGFHSLNMMYAVDMLASALHYRHDTLRMETSGRNRDMYNFRYKVPRAQCSDTCPTGFRKTQKPRAQSCCYDCVLCSEGEISNISDSENCIRCPYNEWPNEKKDKCIARIEEFLSYSTDVISVFFSSLSVLLFLITQLILQVFISYRDSPIVRANNRSLSFLLLVSIKLSFLSVFLFLGRPVDITCMLRIITFGITFSIAVSSLLAKTIMVCVAFKATKPGSSWRKWLGVKLSNSVVLFCSSIQIIICMTWLAISPPFQELDIHTSPGTIIIQCNEGSAIGFYSVIGYMGLLAAVSFVLAFLARSLPDSFNEAKYITFSMLLFCSVWITMIPAYLSTKGKNTVCVEIFAILTSSAGLLACIFLPKCYIILFRTENNRKSHLLKNIKT
>XP_002940465 PREDICTED: vomeronasal type-2 receptor 26-like [Xenopus (Silurana)tropicalis].
MLGGTSAIKILLYLTVMCVGPYRSETPTIKPACCLEIIKSAEEYEFIQEGDIMIGGVLTVSMFQPADYFTGLTCIYPSAQNYKYLVDFLYVTEQVNKNPALLPNITLGYHIYDSCGDPRKAIKSTLQILSGSREPVPNYFCVRKRQIAGFIGDFTSETTIPIAQILSGFGFTQISYGATDPVLSDRFSFPYFFRTTESDDSYYFVISKIAKYFQWNWVGIITFDDDRGERDHQLLKYYLSSENICIEFTLKITHIIHGNIRYREIIQKSSTNVVIFCGAVNLQVQMQFNYLYEMLSEKTLIFTSNWLYYHHVLDFSRKIFHGSLVLMQNKEDHPSNSPYAQFSNQFHPTRYPDDKLLENIWMYYYSCLSKNHKKNEIFEKELGFRLHNCSGQESLSEIDMYNRGFHSLNMIFAADMLASALYYMHKSLGMETSGMERKMYNYRYMVHRYLKTINYRDEKNHVLYFNENGEFVTQYHIITLYRKATHETGYKSCGTYSPWAPVHLNLNITPGEIQWKTKDNRVPRSQCSDNCPTGFRKAPKPGAQSCCYDCVSCSEGEISNRTGPVDITCMLRIITFGITFSIAVSSLLAKTIMVCVAFKATKPGSSWRKWLGVKLSNSVVLFCSSIQIIICMTWLAISPPFQELDIHTSPGTIIIQCNEGSAIGFYSVIGYMGLLAAVSFVLAFLARSLPDSFNEAKYITFSMLLFCSVWITMIPAYLSTKGKNTVCVEIFAILTSSAGLLACIFLPKCYIILFITENNRKSNLLVIKS
>XP_002940467 PREDICTED: vomeronasal type-2 receptor 26-like [Xenopus (Silurana)tropicalis].
MLGGTSVLKILLYLTVMCVGPCRSKTPTIKPACHLEIIKSAEEYEYIQEGDIMIGGVLTVSMFQPADYFTGLTCVYPSLQNYKYLVDFLYIIDNFNKRSDYLPNITLGYHIYDSCGDPRKAVKSILQILSGTREPVPNYSCVGKRNIAGFIGDLSSDTTIAIAQILNGFGYAQISYGATDPVLSDRLTFPYFFRTEESDDSYYFVISKIVKYFQWNWVGIITFDDDRGERDHQLLKYYLSSENICVEFTLKITDIIHDNLRYREIIQKSSTNVVIFSGSVNIQIVLQFDSLYELLSEKTLIFTSNWLYYHHVIHFIREIFQGSLILLRNNKQFPSNSPYSQFSNKFHPTRYPDDKLLENIWMYSYSCLSKNHRKNEIFEKQGRVLKKCSGQESLLKTDLYTRGFHTFNMIYAVHILAATLNSMHRSLGMETSGIKRKMYNYRNKVPRSQCSDNCPTGFRKAPKPGAQSCCYDCVSCSEGEISNQTDSETCLRCPYNEWPNQRRNQCIPKIEEFLSYRDSGIPVFISAVTAILLLIAVIILGVFITYRDTPIMRANNRSLSFLLLVSIKLSFLSVFLFLGRPVDITCMLRIITFGITFSIAVSSLLAKTIMVCVAFKATKPGSSWRKWLGVKLSNSVVLFCSSIQIIICMTWLAISPPFQELDIHTSPGTIIIQCNEGSAIGFYSVIGYMGLLAAVSFVLAFLARSLPDSFNEAKYITFSMLLFCSVWITMIPAYLSTKGKNTVCVEIFAILTSSAGLLASIFLPKCYIILFKTENNRKSNLLVIKS
>XP_002940469 PREDICTED: vomeronasal type-2 receptor 26-like [Xenopus (Silurana)tropicalis].
MVRVTDITNAINLIIYIIVLCLVPCTSTVQTINPACELKIIPTYEDYEYIQEGDIMIGGALTVNSYTIPFRYPQDGYLRMAWVDIYPEYYRQLVDLLIAIKQINQSPNILLNLTLGYHIYDSCGDPRKAVRSVLQILSGTREPVPNYSCVGKRNIAGFIGDLSSENTVAIAQILNLYGYSQISYGATDTELSDRVSFPYFFRTTQSDRGHYFVLSKLLKYFGWTWVGIIRLDDYGGEKEHQLLKSILSNDGICIDFTIKITSFISRTELEANIPNLMVYKRIIEESTASVIVLCGSVPSGAVEEFIHLSDLFIKKTIIVSYNLASSMHFMDYAIEIFNGSLGITQMLLSSPYSPENTQVLKEFHPSKYPKDKLLEDIWMQYHSCLSKDPAKNKVYEQLYSGSLYNCSGRELITNVRHFDNKFYSPRVPLAVDIMARALHIMQISLANRTTEKAKREQNYRNQMHHYLKKVQYNFFDPKTMNRTLSFEEDGELITQYKIRYVTFQSYKQIYMQIFGVFTPWAPPDKYLQFISKIGWKTKNNEVPKSQCTDNCLPGFRKVPKPGTHSCCYNCVPCSNGEISNTSDSENCVYCPDMEWPNENRTQCIAKVEEFLSYTNDIISIIFSAFSILFFLITMLILILFITYRDSPIVRANNRSLSFLLLVSIKLSFLSVFLFLGRPVDITCMLRIITFGITFSIAVSSLLAKTIMVCVAFKATKPGSSWRKWLGVKLSNSVVLFCSSIQIIICMTWLAISPPFQELDIHTSPGTIIIQCNEGSAIGFYSVIGYMGLLAAVSFVLAFLARSLPDSFNEAKYITFSMLLFCSVWITMIPAYLSTKGKNTVCVEIFAILTSSAGLYRLFCAKGFVFLIRPDLDRKSGRIGDRIGSLMRAIKEYEYGIVSLVFSIMDIVGNLS
>XP_002940470 PREDICTED: vomeronasal type-2 receptor 26-like [Xenopus (Silurana)tropicalis].
MVRVTDITNAFKLTIYIIVLFLVPCTSTVQTINPACELKIIPTYEDYEYIQEGDIMIGGALTVNSYTVPFRYPHDGYLRMLCVDIFPEYYRQLVDLLIAIKQINQSPNFLLNLTLGYHIYDSCGDPRKAVRSVLQILSGTREPVPNYSCVGKRNIAGFIGDLSSENTVAIAQILNLYGYSQVSYGATDTVLSNRVSFPYFFRITQSDRGHYFVLSKLLKYFGWTWVGIIRLDDYGGEKEHQLLKSILSNDGICIDFTIKITSYILRNELEANIPYYMVYKRIIEESTASVIVLCGTVPSGVVEELIPLSDLFIKKTLIVSYNLASSLHFMDYAIEIFNGSLGITQMLLSSPYSPENTQVLKEFHPSKYPKDKLLEDIWMQYHSCLSKDPAKNKVYEQLYSATLYNCSGRELITNVRHFDNKFYSPRVPFAVDIMARALHNMQISLANRTTGKAKKEQNYRNQMHHYLKKVQYDFFDMNRTLSFEEDGELITQYKIQYVTFRSYKQMSLHIFGVCTPWAPPDKYLQFITKIGWKTKNNEVPASQCTDNCLPGFRKVPKPGAHSCCYNCVPCSNGEIANTSDSENCVHCPDMEWPNENRTQCIAKVEEFLSYTNDIISITFSAISILFFLITMLILILFITYWDSPIVRANNRSLSFLLLVSIKLSFLSVFLFLGRPVDITCMLRIITFGITFSIAVSSLLAKTIMVCVAFKATKPGSSWRKWLGVKLSNSVVLFCSSIQIIICMTWLAISPPFQELDIHTSPGTIIIQCNEGSAIGFYSVIGYMGLLAAVSFVLAFLARSLPDSFNEAKYITFSMLLFCSVWITMIPAYLSTKGKNTVCVEIFAILTSSAGLLACIFVPKCYVILIRPDLNTKTQLLGNKM
>XP_002939764 PREDICTED: extracellular calcium-sensing receptor-like [Xenopus(Silurana) tropicalis].
MERKMIYSTWIPTRELLPDQLRVILCLAAIWVTLGSTKLSGSDSPCRIHITKPEYEYKYFKDGDIIIGGVFTVHNYVEYNFTGPERYTSLCTLPVFEFFSQIHSFRFAIDEINRNPDLLPNITLGYHIYDSCGDPCLAIGSILQILSGPGNVVPNYSCRGKGEIAGFIGDQSSLTSLPIAQLLGVYGYTQISYGATDPTLNDRNMFPYYFSTGLSDDIQHIAVAELVEQLGWTWVIIVAPDNDSGEKQSQNLQKEINKRGACVEMIILLTDDFYTNMKLFEQIMTAEVIVLCGTPSDLMLLSLSFLQKMAPQKTLKRIKGLNDQFNDYLLSVEEDMLLKDILEKYPLCDAPEPFNLTDFSNCTKRTALKDMNIYFTINDEVYRSLHRYMKNLHFKDPWGEESYYEEFRDILSVYWIINSFYMSDMVITSSLVGTVTFPQSKPKIEIYVERIMWKKDTKNQILKSQCSANCPPGSRKIPGKSAVPCCYACVPCSHGEISNRTDMENCLKCEDTEWPNQEKTLCIEKQIEFLSYAGDPLTLIFIISSVILFIIAAVILGIFISFRDTPVVRANNHTLSFILLVSIKLSFLSVFLFLGRPVDITCMLRQTSFGITFSITVSCVLAKTLMVSIAFKATKPGSPWRKWVGVKLANGLVFICSLIQFLISVIWLVIAPPYVEKNFRSEPGKIIIQCNEGSAIGFYIVLSYMGLLASVSFIVAFLALSLPDSFNEAKYITFSMLLFCSVWITIIPAYLSTKGKYMVAVEIFAIISSSCGLLFCIFLPKCYIILFKPEMNSKQYLLGKCNT
>XP_002939765 PREDICTED: extracellular calcium-sensing receptor-like [Xenopus(Silurana) tropicalis].
MWGDLGPSCRYSGRLLQAPSLGRTILFVGTMFCSTYNPFPIFIYLFALRIRQPAAHPTNPACNLEIAKLIEDFEYIQDGDVMIGGLLTVNAYTMHLLRRNNNYNNKLTLCGGLQPRHYRQLVELRLAIEEINKNPSLLPNLTLGYHIYDSCGDPGVAVRSVLQILSGTKQPVPNYSCGRKRKIVGFIGDLTSETTIISAQILSLFGFSQISYGASDPLLSDRVRFPYFFRTLQGFGGSALAISKILKHFGWTWVGIIRIHDSDRENEVHVLTDYLSRDGICVEFTHTLSAYLDAPSRDKEINRINEIVNTFTTDIIILCGKLSNDILLALYKLNVQMLINKTFILSPSASVIGHNVKSIPATFDGSLILTQYTVYPRETHELIELINAIHPSKDPTDKLLEDILLLICQCSSKDPYKNKLYGLLYKQNYTECEDKNITQCVLFVKSLVLAALSPHVHLAVTIMSRAVHEMHRSLSEKGRKAQRYQYQLHHYLKKYPYQTKYGGEVSFNGRGEMDTGYTIYFFPSVNDASYLGTLGRLIPSAPSDYKLIIHPDEIPWEMKNKTLYKHNRDFLKNMGMVKPQDLFTSADKKPIKFQLDCGANCNVIPCHMLKKEVKLEHTDQVLMMYNKSILKPMGKCRLKLHNLCNKKSYRLEFTVKNRDHMPLLGVKAAQAIDLIKVQFHNIMALQGSASSPEKLDLDLQIIQANYADLFKGDGCLEGKYKLKVNTAIEPSRLPTRRLPVALMQPLKEKLQDLHSRHIIEPVQKGTDWISSLVIVKKPSGKLRLCIDPKPLNKALKRNHYPMPTIEDILPDLSEAGYCHGNTMNGLGATLMQEKEPVAFASRTLTTTERGYAQIEKELLAAVFGMETFHQYTYGRHTTSKTPDQKTVIKKLKAHFSRHGIPDRLFSDNAAQFMSEEFKQFIKKWEFEHNTSSPGYPQSNGKAESAVKMAKKLMRKAKQAGTDIYLMLLELRNTPTQGFGSSPVQILMSRCTKTLLPITKQLLNPELAVNIKSKLKLTQNSQAQYYKRSARDLPTLQINDNVWVQPLDKYSKHWQKAKVIKTLGHWSYLVRTEEGKVLRRNRRHLKKTGEPDDWKPQRPFDDDQNWPSSKTADLQGQTRQEATEICGEQENGQPTTDNDLHVYEMPRAQCTDACQPGYRKALEPGAQPCCYHCVRCSEGEISNQTDSDNCLKCPDLEWPNEQRNQCIARTEEFLSFTDCTIAEFLSSVSILFYIITLLILGIFITFRGTPIVRANNRSLSFLLLVSIKLSFLSVFLFLGRPVDITCMLRIITFGITFSIAVSSLLAKTIMVCVAFKATKPGSSWRKWLGVKLSNSVVLFCSSIQIIICMTWLAISPPFQELDIHTSPGTIIIQCNEGSAIGFYSVIGYMGLLAAVSFVLAFLARSLPDSFNEAKYITFSMLLFCSVWITMIPAYLSTKGKNTVCVEIFAILTSSAGLLASIFLPKCYIIMLGPEMNTKSHLFSNNHH
>XP_002940471 PREDICTED: G-protein coupled receptor family C group 6 memberA-like [Xenopus (Silurana) tropicalis].
MDRPDANHQEWDENNREASETISLEDDHSYKEKCGKLQDRAVEGILVGHAENSKGYRILLPKIDKVMTINSETFIEDLRDGLMTSLELRPEKEISTEQVTSTFVLQIIEVDTKSYNTDEQTQPMSDTGQWVPQERTRRSHLLEFHTEQIDPAFVNPQAVLFLVPCTSTVQTINPACELKIIPTYEDYEYIQEGDIMIGGALTVNSYTIPFRYAQDGYLRMACVDVFPEYYRQLVDLLIAIKQINQSPNVLLNLTLGYHIYDSCGDPRKAVRSVLQILSGTREPVPNYSCVGKRNIAGFIGDLSSENTVAIAQILNLYGYSQISYGATDNMLSDRISFPYFFRTTQSDRGHYFVLSKLLKYFGWTWVGIIRLDDYGGEKEHQLLKSILSNDGICIEFTIKITGYISRTEIETNIPNYMVYKRVIEESTASVIVFCGTVPTSAVGELIHLSDLFIKKTIIVSYNLASSMHFMDYAIEIFNGSLGITQMLLGSSYSPENTQVLKEFHPSKYPKDKLLEDIWMQYHSCLSKDPAKNKAYEKLYSGFLYNCSGRELITNVRHFDNKIYSPRVLLAVDIMARALGIMISLANRTTEKAKKEQNYRNQMHHYLKKVQYNFSDPTMNRTISFEEDGEFITQYKIRYVTFQSYKQITMQHFGVFTPWAPPDKYLKFISKIGWKTKNNEVPKSQCTDNCLPGFRKVPKPGAHSCCYNCVPCSNGEIANTSGTNTIIIISICLYNKRCFSSSSLDTSLNAHNKVSNVADDAYTLHLSFLLLVSIKLSFLSVFLFLGRPVDITCMLRIITFGITFSIAVSSLLAKTIMVCVAFKATKPGSSWRKWLGVKLSNSVVLFCSSIQIIICMTWLAISPPFQELDIHTSPGTIIIQCNEGSAIGFYSVIGYMGLLAAVSFVLAFLARSLPDSFNEAKYITFSMLLFCSVWITMIPAYLSTKGKNTVCVEIFAILTSSAGLLACIFLPKCYVILIKSEMNTKTHLLGNKM
>XP_002940473 PREDICTED: vomeronasal type-2 receptor 26-like [Xenopus (Silurana)tropicalis].
MLGGTSVLKILLYLTVMCVGPYRSETPTIKPACHLEIIKSAEEYEYIQEGDIMIGGVLTVSMFRPEDYFTGLMCIFPSAQNYKYLVDFLYMIEQVNKNPYAFPNTTLGYHIYDSCGDPRKAVKSVLQILSGTREPVPNYSCTGFRQIAGFIGDLTSETTIPIAQILSVFGYTQISYGATDPALSDRFSFPYFFRTTGSDDSYYFVISKIVKYFQWNWVGIITFDDDRGERDHQLLKDYLFSENICIEFTLKITHIIHGNIRYREIIQKSSTNVVIFCGAVNIQIVLQFNYLYDMLSEKTFIFTSNWLYYYHVLDFSHKVFHGSLVFMQNKEDHPSNSPYAQFSKQFHPTRYPDDKLLENIWLLYNFCLAKNHKNNELIRKQFMRPLNNCTENESISKIPIYYNGFHTFNMIFAAHMFVKALYYKGNSPAKETFGMNRKIYHYRYKMHLYLRRVHYFSTNHVFSFNEKGEFDTRFNLIQKYHAPRHVYNSPLKSKIILSFLVTLTDSETCARCPYNEWPNEKRNQCIARIEEFLSYSDNVISVFFSVISALLLLMNMMISGVFISYRETPIVRANNRSLSFLLLVSIKLSFLSVFLFLGRPVDITCMLRIITFGITFSIAVSSLLAKTIMVCVAFKATKPGSSWRKWLGVKLSNSVVLFCSSIQIIICMTWLAISPPFQELDIHTSPGTIIIQCNEGSAIGFYSVIGYMGLLAAVSFVLAFLARSLPDSFNEAKYITFSMLLFCSVWITMIPAYLSTKGKNTVCVEIFAILTSSAGLLASIFLPKCYTVLFRADINIKSHLLVMKT
>XP_002940474 PREDICTED: vomeronasal type-2 receptor 26-like [Xenopus (Silurana)tropicalis].
MGTSPDDCWENALTLCIVLGYIMLPEGAMLGDMPVINILLYLTVMCVGHCRSETPTYNPACHLEIIETTEEYEYIQEGDIMIGGVLTVSMFRQANYFTGLTCVYPSAQNYKYLLDFLYVIEQVNKNPDAFPNTTFGYHIYDSCGDLRKAVKSVLQILSGTREPVPNYSCTGMRQMAGVIGDLTSETTIPIAQILNVFGYTQISYGATDPVLSDRFSFPYFFRTTGSDDRYYFLISKIAKYFQWNWVGIITFDDDRGERDHQLLKYYLSSENICIEFTLKITHIIHGNMRYREIIQKSSTNVVIFCGAVNMQIVLEFNYLYDMLSEKTFILTSNWLDYYHVLDFSHKVFQGSLILMQNKEEYPSNSPYAQFSKQFHPSRYPDDKLLENIWLLYNFCLPKNHKKDEFYKKQFIWHHRHNCSEQESISKIPIYERGFHTFNMICAVGMFFRALMHYPPGMETLGMNGKIYNYRYKMHHYLRRARYVGTDHVYSFNENGEFDTRYLIINLYFKLGKQSAWKTCGTYTPWAPEHLKLNITPGKIQWKTKDNKVPRSQCSESCPTGFRKTLRLRAQPCCYDCVPCSEGEISNRTDSENCFTCPYNEWPNEKRNQCIARIEEFLSYSDNVIPVFFSVISALLLLINVMISGVFISYRDTPIVRANNRSLSFLLLVSIKLSFLSVFLFLGRPVDITCMLRIITFGITFSIAVSSLLAKTIMVCVAFKATKPGSSWRKWLGVKLSNSVVLFCSSIQIIICMTWLAISPPFQELDIHTSPGTIIIQCNEGSAIGFYSVIGYMGLLAAVSFVLAFLARSLPDSFNEAKYITFSMLLFCSVWITMIPAYLSTKGKNTVCVEIFAILTSSAGLLFCIFLPKCYTILFRTDINQKLNLLVIKT
>XP_002940475 PREDICTED: hypothetical protein LOC100493353 [Xenopus (Silurana)tropicalis].
MTHHLQSLTRGLSSDWLRVLFCLAAIWVPSCSTELSGSDSPCRIPLTKPKYEYELIQDGDIIIGGVFSVHTGVHRVPDNAVKHIPLCVHPDYDLYEGIRTFLFAIDEINWNPDLLPNITLGYHLFDSCSAPRLAVGSALQILSGPGKSVPNYSCRGRGEIAGFIGNLYSSSSMSLAQLLGNYGYTLISSAATDPALSDPVLYPYFLSTAPSDHIRHTAIAMLIQRLGWTWVIILVADDDNGELAGQKLQSEIIKHGACVDFIVTLTRDELKNFRISDRIINSKAEVIVLCGTFTFYFLATLYMYSYLFQAKTLLVPMPGISSQVIYDTLSHGSLVFRYPTEDNKGQRSKFTEYMLSITEDELLKDLLVFLYSCRRGDEEKKDLLYDVYKLVKNCTGEETLKEFVTDYHYRTEVNRSVYTMALALHTMLSLHGLNGAKDIPTRTYKNKVIKRDLTAYSNKTLSWFSMNVLPMLLNVFQALPMKPPAEFFHIKQHAKTLLVPMPGISSQVIYDTLSHGSLVFRYPTEDNKGQRSKFTEYMLSITEDELLKDILVFQYSCRRGDEEKKHFLYDAYKLVKNCTEEETFTELVTDYQHRTEVNRSVYTMALALHTMLSLHGLNGAKDIPTRIYKNKSQHSAKRMGFTGPAPTRDRVYHLLKGYSGCPTHRQTNTLMTQALRIWDKVNKLVPHQAGVTEYYTPIWENSSLPECCTMQDTVLFKEKGIWCLGQILDHNTIKSFDQLKQEYNLPKYYLFRYLQLRHALSTQYPSGYPTLETRPHSTAIQAGYVKGMIFKLYNILLNPNTIAHTDRSKTAWKDNTGQIDQEEWEETLEYPKYASPYTREQIIQTFILHRAYLTPLTIRHFRCKTNIKCPRCHSDNPHFYHLIWTCPILIYYWKQVTQFIHDVMGSPVPLDPKETLSCQVTVIWNMALTDPFPVLIYLVLCARYCYSGDQPLSSACNLKIIKALEDYEYIKEGDIMIGGVVTVNALVSRFRHKEDYDKIILCLEPSPQNYKYVLDFLYYIKKFNNDPLLAQNLTLGYHISDSCGDVYKAERSVFQILSGLRDPVPNYSCVGKRNIVGFIGDLTSETTIPIAHILSVLGYSQISYGATDPFLSDRDTFPFFFRTVQSEEGQYFAITQLVKYFGWTWVGIITSDDINGDRAYQLLTKYLSSEDICIDFIMKIHHEDIHQQFPLYNKIIQQSSTSVVIFCGTIRLETAEHLHELSDILSKKTFIFPSNWLDYSLALGYALALFNGSLVIMQNMAEYDKNDHSFSEFLDNLHPSKYPEDKLLADIWMRYHYCESENKSMNFLHEFIYSRRLHKCTGEERLMDIEDFKEELHTFNMFAAVHTLSMIHRLLKDMQSPYQEKSLRSFNEKGEIVSAYQITHFYVQPNGQVTETRVGQYIPWAPRDQRLNITLGAIKWKTTNNQIPRAQCSDNCPPGFRKAPRPGAQSCCYDCVQCSEGEISNITDSDICIQCQDKEWPNEKKNQCMTKSEDFLSYTNDIISMFFSSISVFFFVITLMILGTFITYRDSPIVRANNRSLSFLLLVSIKLSFLSVFLFLGRPVDITCMLRIITFGITFSIAVSSLLAKTIMVCVAFKATKPGSSWRKWLGVKLSNSVVLFCSSIQIIICMTWLAISPPFQELDIHTSPGTIIIQCNEGSAIGFYSVIGYMGLLAAVSFVLAFLARSLPDSFNEAKYITFSMLLFCSVWITMIPAYLSTKGKNTVCVEIFAILTSSAGLLACIFLPKCYIIMMRPEMNTKSYVLGNNT
>XP_002940565 PREDICTED: vomeronasal type-2 receptor 26-like [Xenopus (Silurana)tropicalis].
MANRFYSAEEAAALCMASSSEEFSDSDSEYVPPGSESDSPTEELGCSSSTVSALQEPMEVDEDVDDLEDQEAEAILQDMVLYTNVYAEQYLTQNPLPWYAQAHHGIPLILTKLRGQTANFYEELHPHFPCREMRMAPLYSCRFLIYIMSVNSVGYCLSAVPPVSSACKLQIIKTLEDYEYIQEGDIMIGGVITVNALAHHYDSKSGKFVLCYKPNLQNYKYLLDFLYLISEFNKDQYLSQNLTLGYHIYDSCGDVYKAESSVLQILSGLRDPVPNYSCAGKRNIVGFIGDLTSETTIPIAHILSVLGYSQISYGATDPFLSDRVTFPYFFRTVQSKDGQYFAISQLLKYFGWTWVGIITTDDMNGDEAYQLLSNYLSSEGICIEFSIKLNNQNVYKELMQHKSSSVVIFCGTINLKTAVKLQELSDMFSDKTFIFTSDLIYYSYLIYHALTLVNGSLIITQNRADYIRSNTRLTQFIASVHPSRHPEDKLLEAIWMLHHSCMAENMSLTFTHKLIYSPHLPNCTGEERLSDIEAFNEEFHTRNMIIAVHALILECSKMHYRQNFITEQKSGKNRKVIHFKHQLYHLLNKMLYPYEGQFMKSFNENGELVSPYHINNLFITNDYVPRAQCSENCLPGFRKAPRPRAQSCCYDCVPCSSGEISNTTDSENCIRCPDTEWPNANKSACVVKGAEFLSYTNDVISVFFSSISVLLFVITLLILGIFIIYRDTPIVRANNRSLSFLLLVSIKLSFLSVFLFLGRPVDITCMLRIVTFGITFSIAVSSLLAKTIMVCVAFKATKPGISWRTWVGVKLSNSVVLFCSSIQIIICMTWLAISPPFQELDIHTSHGTIIIQCNEGSAIGFYSVIGYMGLLAAVSFVLAFLARSLPDSFNEAKYITFSMLLFCSVWITMIPAYLSTKGKNTVCVEIFAILTSSAGLLACIFLPKCYTILFRPEINTKSILRGNKFC
>XP_002940567 PREDICTED: vomeronasal type-2 receptor 26-like [Xenopus (Silurana)tropicalis].
MSVQHAGYCLSGDQPNNSACKLEILNTLEDFEYIKEGDIMIGGVVTVNAVSKHYSDGNSGKLLLCFTPSPQNYKYLLDFLYLIKTFNDNQLLAQNLTLGYHIYDSCGDVHKAEKSIFQILSGLRNPVPNYSCVGKRNIVGFIGDLTSETTIPIAHILSVLGYSQISYGATDPFLSDRDTFPYFFRTVQSKKGQFYVITQLLKYFGWTWVGVITTNDINGEGAYQLLKHYLSSEGICIDFTLNIQVEEIDAEENILHKGIIQKFSSSVIIFCGTINLKTAMTLNELSDTLSEKTFIYTSDWLYYSHVFNYGFQLFNGSLVFMQNRKAYKKSNPQFTMFLESLHPSRYPEDKLLETIWLHHHSCISENMSLSPFHKIHFSHLKKCKGEERLTDIEAFRGHFHTSNMILAVDALSQISIKYHSMQALLSKESPKNYRNELNYKFRIRSLLKIWQFHYKDTLIKAFNEHGELVSPFWITNFYSRSKEYISETQVGWYIPWAPLDQKLNISLEKIKWKTKHNKIPRAQCSDKCLPGFRKAPRPRAQSCCYDCVQCSEGEISTITDSENCIRCSDMEWPNEKRNKCTKKMEDFLSYTNDVMTVIFSSISVLLFVITLMILGVFITNWDTPIVRANNRSLSFLLLVSIKLSFLSVFLFLGRPVDITCMLRIITFGITFSIAVSSLLAKTIMVCVAFKATKPGSSWRKWLGVKLSNSVVLFCSSIQIIICMTWLAISPPFQELDIHTSPGTIIIQCNEGSAIGFYSVIGYMGLLAAVSFVLAFLARSLPDSFNEAKYITFSMLLFCSVWITMIPAYLSTKGKNTVCVEIFAILTSSAGLLASIFLPKCYVIMFRPEMNHKSGILGGNN
>XP_002940568 PREDICTED: vomeronasal type-2 receptor 26-like [Xenopus (Silurana)tropicalis].
MLGGSAVPQCLKLLIYLTVLPMAPCRSVDQSNNPACHLNMKVKAHKEYEYVQEGDIMIGGVLTVGIRDTFIDETLLGCDKPSAQKYRYLLDFAFRVKEINENPALLPNITLGYHIHDSCGDTRRALMSLLKILSGTREPVPNYSCRNTGKMAGFIGDLYSVPTESIAHILSALGYSQISYGATDPALSDRTTFPYFFRTLQSDEEEYMAVCKLMKFFGWNWVGIIYMNNKSGERDYQLLTKYLSREGICIEFAWEFTESFGFRQFIKKTTTRVVIICGDPSYEYKVQSYDLDYIIIEKTCIFLSKWLNHYESLDLALLLTGTVLFMQNRLDNQYDARFREFSDTFHPSKYPHDDLLHDMWLWKQCLLRDDDIKYFTIFDVIPDKCTGKEKLTDIPEYLNAYHSASLIQAVDMMAMALQDMHNFHSKQTHGKGRWVGNYNYQLHRYLRNAVYAIDGSPVSSFNEKGEFVHQYDINNPFFDSEGKFSWKTVGCYVPWAPMEQRLILNPDKIIWNTPDHKVPRAQCTDNCLPGLRKVIEPGKLICCYSCAPCPEGEISNKTDMENCIKCQDNEWPNQEKTMCIEKQTEFLSYRNDSLTLVFIVLSMVLILITTLILGIFISFRDTPVVRAHNHTLSFILLVSIKLSFLSVFLFLGRPVDITCMLRQTSFGITFSIAVSCVLAKTLMVSIAFKATKPGSPWRKWVGVKLANGLVFICSLIQFLISVIWLVIAPPYVEKNFHFEPGKIIIQCNEGSVVAFYIVLSYMGLLASVSFIVAFLARSLPDSFNEAKYITFSMLLFCSVWITMIPAYLSTKGKYMVAVEIFAIISSSCGLLFCIFLPKCYIILFKPEMNSKQYLLGNSKQRTITQQTGSI
>XP_002940569 PREDICTED: extracellular calcium-sensing receptor-like [Xenopus(Silurana) tropicalis].
MTHLLQSLTRGLSSDQLKVLFCLAAIWVPSCSTELSGSDSPCRIPLTKPKYEYELIQDGDIIIGGVFSVNTGVHRIPDNAVKYIPVCVHPDYDLYEELRMLPFAIDEINRNPDLLPNITLGYHLFDSCSAPHLAVGSALQILSGPGKSIPNYSCRDQGIIGFIGNLYSASTMSLAQLLGNYGYTLRDLDLEQEILEDNLDSFDKDFMSGDKKKEDTFESVKKAKTPEQEILPEIMSESIIVLLYTKAGREELKNWRPILLNVDYKILAKIIAKRLRKVIEKMVGDEQFCGILGRQITEYLISSAATDPALSDPVLYPYFLSTVPSDHIRHTAIAMLIQRLGWTWVIILVADDDNGELVGQKLQSEIIKHGACVDFIVTLTTTDELKNLRISDRIINSKAEVIVLCGTFTFYFLATLYIHSYLFEEKTLLVPMPGISSQVIYDTLSHGSLVFRYPTEDNKGQRSKFMEYMLSITEDELLKDILVFQYSCRRGDEEKKHFLYDAYDFFKNCTGEETLKEFVTDYHYGTEVDRSVYTMALALHTMLSLHKLNGAKEIPSRIYKKKTLKSQCSANCPPGYRKVPQKSAPPCCYDCAPCSEGEISNVTDMENCLQCPDNEWPNRGKNMCIEKQTDFLSYDGSLTLSFAFISVICFLMNEIIFGIFISYRDTPVVKANNRDLSFILLIAIKLSFLSVFLFLGHPVDITCMLRIITFGIPFSIAVSSLLAKTIMVCVAFKATKPGSSWRKWLGVKLSNSVVLFCSSIQIIICMTWLAISPPFQELDIHTSPGTIIIQCNEGSAIGFYSVIGYMGLLAAVSFVLAFLARSLPDSFNEAKYITFSMLLFCSVWITMIPAYLSTKGKNTVCVEIFAIISSSCGLLFCIFLPKCYIILFHPEMNRRQYLLGR
>XP_002940570 PREDICTED: extracellular calcium-sensing receptor-like [Xenopus(Silurana) tropicalis].
MTHHLQSLTRGLSFDRLSVLFCLAAIWVPPCSTELSGSDSPCRIPLTKPKYEYELIQDGDIIIGGVFSVHTGVYHIPDNAVKYISLCVHPDYQFYEEIRMLPFAIDEINRNPDLLPNITLGYHLFDSCSAPRLAVGSALQILSGPGKSVPNYSCRGRGEIAGFIGNLDSASSMSLAQLLGNYGYALIERCIGRNELKDLSVQVWKESKRVVCELQKKETMETIGGLSKQQCKSVWKNDQNLVNRQKDLVWTISSAATDPALSDPVLYPYFLSTAPSDHIIRTAIAMLIERLGWTWVIILVADDDNGELVGQKLQSEIIKHGACVDFIVALTRDKLRNFRISDRIINSKAEVIVLCGTFTFYFLATLYMYSYLFQAKTLLVPMPGIFSQIIYYTLFHGSLVFRYPTEGNKGQRSKFTEYMLSITEDELHKDILVFQYACRRKDEEKKHLLYDIYNLVKNCTGEETLKEMVTDYQHRTEVDRSVYTMALALHTMLSLHGLNGAKDIPTRTYKNKTLKSQCSANCPPGYRKVPQKSAPPCCYDCAPCSEGEISNVTDMENCLQCPDNEWPNQGKNMCIEKQTDFLSYDGSLTLSFAFISVICFLMNEIIFGIFISYRDTPVVKANNRDLSFILLIAIKLSFLSVFLFLGRPVDITCMLRIITFGITFSIAVSSLLAKTIMVCVAFKATKPGSSWRKWLGVKLSNSVVLFCSSIQIIICMTWLAISPPFQELDIHTSPGTIIIQCNEGSAIGFYSVIGYMGLLAAVSFVLAFLARSLPDSFNEAKYITFSMLLFCSVWITMIPAYLSTKGKYMVAVEIFAIISSSCGLLFCIFLPKCYIILFNPEMNRRQYLLGRLNK
>XP_002940340 PREDICTED: extracellular calcium-sensing receptor-like [Xenopus(Silurana) tropicalis].
MLGITAVCYLIYLIFLGVGPCRSGVQPLNPACRLQIIKPVKEYEYVQEGNIMIGGVMASHFYMINMTFPWDNTSRFACVSPIEQGYRYLVDFRYAIEQTNKDQTQFPNLTLGYHIYDSCGDPRKAVRSVLQILSGTREPVPNYSCVGKRHIAGFIGDLTSETTVPIAQILTLYGYSQISYGATDPSLRDRVAFPYVFRTVQSDETNYFAISKLLSHFGWTWVGIITSDDISGEREHQILAKYLSREGVCIEFTISINISKGDHWSISRSLVNKFQGYSTNVIIISGSASIMFALSLPYVLREKTLILSSNWGNNDFIVGYARHIYNYSLVFVPRYHYDLGTPEMSRFLEDLHPSKLPNDELIEDIFLMFHLCLSKDQNKNDLYQYIYGKLHNCTGQERITDLYYFRGETNSPRVHLAVDIMSQIPRSQCSDNCLPGFRKAPKPGAQSCCYDCVPCSEGEISNTTGTNAWFLKIFLSVFLFLGRPVDITCMLRIITFGITFSIAVSSLLAKTIMVCVAFKATKPGSSWRKWLGVKLSNSVVLFCSSIQIIICMTWLAISPPFQELDIHTSPGTIIIQCNEGSAIGFYSVIGYMGLLAAVSFVLAFLARSLPDSFNEAKYITFSMLLFCSVWITMIPAYLSTKGKNTVCVEIFAILTSSAGLLASIFLPKCYTILLRPDVNMKTNFLRKK
>XP_002940341 PREDICTED: vomeronasal type-2 receptor 26-like [Xenopus (Silurana)tropicalis].
MLGVTALCYLIYLIFLCVGPCRSGVQPLNPACRLQIIKPVKEYEYMQEGDIMIGGVMASHFYMINMTFPWDNTSRFACVSPIEQAYRYLVDFRYAVEQTNKDPAQFPNLTLGYHIYDSCGDPRKAVRSVLQILSGTREPVPNYSCVGKRNIAGFIGDLTSETTVPIAQILTLYGYSQISYGATDPSLRDRVAFPYVFRTVQSDEANYFAISKLLSHFGWNWVGIITSDDISGEREHQILAKYLSREGVCIEFTITINISKGDHWSISQYESKFQGYSTNVIIISGSASIMFALSLPYVLREKTLILSSNWGNNDFIVGYARHIYNYSLVFVPRYHYDLGTPEMSRFLEDLHPSKLPNDELIEDIFLMFHLCLSKDQNKNDLYQYIYGKLHNCTGQERITDLRYFRGETSSPRVHLAIDIMSQALHEMLFIKESIEYPYKYQLYHYLKNHQYSPQTDPTSSFDEHGEYISGLRIYNYIISSKHDLNRKIVGEFSPWAPPDQQLSITSSLIQWKTNNNDIPRSQCSDNCPPGFRKAPKPGAQSCCYDCVQCSEGEISNTTDSESCIQCPDMEWPNEKKIQCIAKTEEFLSYRDGIISVIFLFFSVLFFLITEVILGVFIKHQDTPIVRANNRSLSFLLLVSIKLSFLSVFLFLGRPVDITCMLRIITFGITFSIAVSSLLAKTIMVCVAFKATKPGSSWRKWLGVKLSNSVVLFCSSIQIIICMTWLAISPPFQELDIHTSPGTIIIQCNEGSAIGFYSVIGYMGLLAAVSFVLAFLARSLPDSFNEAKYITFSMLLFCSVWITMIPAYLSTKGKNTVCVEIFAILTSSAGLLACIFLPKCYTILLRPDVRIKTNLLRKK
>XP_002940342 PREDICTED: vomeronasal type-2 receptor 26-like [Xenopus (Silurana)tropicalis].
MLGVTAVIFFVKVLIYLIFLDVGPCRSGVQPLNPACRLQIIKPVKEYEYMQEGDIMIGGVMASHFYMINVTFPWDNLSRFACVSLTLGYHIYDSCGDPRKAVRSVLQILSGTREPVPNYSCVGKRNIAGFIGDLTSETTVPIAQILTLYGYSQISYGATDPSLRDRAAFPYFFRTVQSDEANYFALSKLLRHFGWNWVGIITSDDMNGMEEHRSLAKYLSREGVCIEFTITMNINKVDHWVGGQYDSKFQGYSTNVIIISGSASIIFAISLPYVVREKTLILSSNWGNNDFIVGYARHIFNYSLVFVPRYHYDLGTPEMGRFLEDLHPSKFPDDKLIEDIFIMFYLCLSKDQNKNDLYQYIYAKTLRNCTGQERITDLPYFRGETNSPRVHLAVDIMSQALHEMLFIKDSIQYPYKYQGLYRYLKNHQYSPQTGPTSSFDEHGEYISGLRVYNYIISKHDLNRKIVGEFSPWAPPDQQLNVSSSLIQWKTDNNKIPRAQCSDNCPPGYRKAPKPGAQSCCYVCVPCSEGEISNTTDSETCIQCPDMEWPNQQKNQCIPKMEEFLSYTNDVISVFLSSISILFFLITLLILGVFISHWDSPIVRANNRSLSFLLLVSIKLSFLSVFLFLGRPVDITCMLRIITFGITFSIAVSSLLAKTIMVCVAFKATKPGSSWRKWLGVKLSNSVVLFCSSIQIIICMTWLAISPPFQELDIHTSPGTIIIQCNEGSAIGFYSVIGYMGLLAAVSFVLAFLARSLPDSFNEAKYITFSMLLFCSVWITMIPAYLSTKGKNTVCVEIFAILTSSAGLLFCIFLPKCYTILLRPDVKMKTNFLRKK
>XP_002940343 PREDICTED: G-protein coupled receptor family C group 6 memberA-like [Xenopus (Silurana) tropicalis].
MARVTILLLGAMLAVLAALDCPANSHYEACATACPASCADRTAPDRCKEPCVESCQCNKGFILSSDQCVPSTSCGCNYKGLYYQANEEYWADDTCSSYCRCDPQSGQVVCQERRCKAGEVCKVVSGKRGCHPSGFSTCIASGDPHYTTFDGRKFDYMGTTDFEITVTYDLNSYARVIVPQNYANAVGGLCGNGNKDPSDDFIMGNGAKAKSEKEFGDSWKVADVPGCDKGCEPNCPKSGVQPLNPACHLQIIKAVKEYEYMKEGDIVIGGVMASHFHMANVILPPYKSKRLLCNSVNQQGYRYLVDFIFAIEQTNKDPARFPNLTLGYDIYDSCGDPRKAVRSVLQILSGTREPVPNYSCVGKRHIAGFIGDLTSETTVPIAQILSLLGYSQISYGATDPSLRDRAAFPYVFRTVQSDEANYFAISKLLSHFGWNWVGIITSDDISGEREHHSLAKYLSREGVCIEFTLRICTNNEVEMKHNQYDITIQESSTSVIILSGTVSTMFVSELPVLYKVLQEKTWILSSNWGNNDILVGYAVEIFNYSLLFLPRYQYDLGTPEMSRFLEGLHPSKFPDDKFIEDIFMMFHSCLSKDQNKNDFYQYIYINTLRNCTGQERITDLPYFRGETNSPRVHLAVDIMTQALHEMLFIKESIQYTYKYQGLHRYLKKHQYSPQTGPTSSFDEHGEYVSGLWIYNYIISKHDLNRKIVGEFSPWAPPDQQLNITSSVIQWKTNNNKIPRSQCSHNCLPGFRKAPKPGAQSCCYLCVPCSEGEISNTTDWDTPIVRANNRSLSFLLLVSIKLSFLSVFLFLGRPVDITCMLRIITFGITFSIAVSSLLAKTIMVCVAFKATKPGSSWRKWLGVKLSNSVVLFCSSIQIIICMTWLAISPPFQELDIHTSPGTIIIQCNEGSAIGFYSVIGYMGLLAAVSFVLAFLARSLPDSFNEAKYITFSMLLFCSVWITMIPAYLSTKGKNTVCVEIFAILTSSAGLLACIFLPKCYTILLRPDVNMKSNLLRNN
>XP_002942176 PREDICTED: vomeronasal type-2 receptor 26-like [Xenopus (Silurana)tropicalis].
MLGITAPSSPLKVLIYLIILCVGPCSSTDQPPNPACHLRIIQSPMEYEYIQTGDIIIGGVMAAHLSTQDIIYPNDRMMRLVCTCFSREHSKYFLDFRYAIEQTNKDPTRLPNLTLGYHIYDSCGDPRKAVRSVLQILSGTREPVPNYSCVGKRNIAGFIGDLTSETTVPIAQILTLYGYSQISYGATDPSLCDRRTFPYFFRTVQSDETNYLALGKLLKYFGWTWVGFITSDDISGEREDETLRKYLSKETICVEFTVKINRDLSDQVHLSRDSKIIQNSTTGVVIIGGTVSLIFVRKLIELTVALTKKTFILSSVWGANHYVLIFTKQTFNGSLSIQPLYPYYLTAPEDFRYLVNLHPFKYPNDTMLEDIWLMCFGCLAQTQAKNDYYKQVIVMSNCTGAERYTNIGYFQYFTFSPRVHLAVGMMSLAIDWMEVSVSEKLPKNQRLGYSYRNQLHHYLKDIIYYTRDGKATAFDEYGDYVTNYGIYNNIITSALVLRYNFIGKFTPWGPPEQLMNINPDRIIWKTNRTKIPRSQCSDNCLPGFRKAAKTGTKACCYDCVPCSDGEISHGTDSEICIRCPDMEWPNEQKEQCIPKIEEFLSYTNDVISVVLSSISVLFFLITLLVLGLFISYWDTPIVRANNRSLSFLLLVSIKLSFLSVFLFLGRPVDITCMLRIITFGITFSIAVSSLLAKTIMVCVAFKATKPGSSWRKWLGVKLSNSVILFCSSIQIIICMTWLAISPPFQELDIHTSPGTIIIQCNEGSAIGFYSVIGYMGLLAAVSFVLACLARSLPDSFNEAKYITFSMLLFCSVWITMIPAYLSTKGKNTVCVEIFAILTSSAGLLACIFLPKCYVIFLLPERNTKSHMLGNKRQSFAHSSKFRRKKTLPTQHLKN
>XP_002942179 PREDICTED: vomeronasal type-2 receptor 26-like [Xenopus (Silurana)tropicalis].
MAFCRSEPTNPACRLQIIKAVEEYEYIQEGDIMIGGVMTAHLNVFNITFPWDNSTRFLCIDPVQEYVKFLMDFRYAIEQTNKDPARLPNLTLGYHIYDSCGDPRKAVRSVLQILSGTRELVPNYSCVGKRNIAGFIGDLTSETTIPIAQILTLYGYSQISYGATDPELSDRITFLYLFRTVPSDESYYSVMSKLLSHFGWNWVGIITSDDISGEREHQILAKYLSREGVCIKFTLRINKVRSNRFHWEKDSAIIQENSTNVIILCGTVSVNLILQEKQFNNERAFQDKTLILSPSWGSTEDILYYEAELFNCSLVLVPGYHYDLDIPEMRSFLENSHPSNYAGDKLLEDIWIIYFYCLSEDQNKNDLYKYIYNYIRTLYNCTGQERITDRDYFRGKWQHWTSYQGLKKSTPGNLHHYLKKVQYRSKHGETFSFDENGEFVTNYLIYSNFMPNSLTVNKSFLEIGYMFFVSISTDSVSCTKCPDMEWPNEMNQCIGRKEEFLSYTKDLISICISMISVLLFLMTQLILGVFIKYRDSPIVRANNRSLSFLLLVSIKLSFLSVFLFLGRPVDITCMLRIITFGITFSIAVSSLLAKTIMVCVAFKATKPGSSWRKWLGVKLSNSVVLFCSSIQIIICMTWLAISPPFQELDIHTSPGTIIIQCNEGSAIGFYSVIGYMGLLAAVSFVLAFLARSLPDSFNEAKYITFSMLLFCSVWITMIPAYLSTKGKNTVCVEIFAILTSSAGLLACIFLPKCYIILLKPEMNTKSNLLYKV
>XP_002941483 PREDICTED: vomeronasal type-2 receptor 26-like [Xenopus (Silurana)tropicalis].
TANPACHLEIIKTHEEYEYIKEGDIMIGGMMTAGQASTPDHIKRIFYCDEPSPQQYSYLVEFLFLVKEINEDPARLPNKTLGYHIHDSCGSPQRALMSLFKILSGTREPVPNYSCVQKRNIVGFIGDLYSEPTVSMALFLGVLGYPQISYGATDPSLSDRVAFPYVYRTVQSDEEEYIALCKLLKYFGWNWIGIIQFDDYVGYQNHQLLVKYLSREGICVAFTIKLTTTPKENAPKQRLIRKSSTDIIIICGDVGALSSQALFDVRRSLNFIGGNHVMQVFDSDTMWLRARKSYIIIVSVLVPRAHCSSSCPPGFWKAIMAGILTCCYECVQCPEGEISNRTDSESCIPCPKMEWSNKKRTQCIAKMEDVLVYANVISVFFSASSVLFFLTTLLILGVFIAHRETPIVRANNRSLSFLLLVSIKLSFLSVFLFLGRPVDITCMLRIITFGITFSIAVSSLLAKTIMVCVAFKATKPGSSWRKWLGVKLSNSVVLFCSSIQIIICMTWLAISPPFQELDIHTSPGTIIIQCNEGSAIGFYSVIGYMGLLAAVSFVLAFLARSLPDSFNEAKYITFSMLLFCSVWITMIPAYLSTKGKNTVCVEIFAILTSSAGLLACIFLPKCYIIQFRSEMNTKSNLFRNRQYQY
>XP_002941484 PREDICTED: extracellular calcium-sensing receptor-like [Xenopus(Silurana) tropicalis].
MSGSDSQCRIHLTKPKYEYKYMQDGDIIIGGVFSINSALYYIPEHNGKHKPLCINPTESHYVDILSFLFIIEEINKDPDLLPNVTLGYHVYDSCGDPSLAIGSVLQILSGPGEPVPNYSCGDQGEIAGFIGDVSPVTSLPIAQLLSVYGYSQISYGATNPALSDRTLYPYYVSTGLNDHVQHVAIAELVEHLGWTWVIILVDDDDYEQSKNLRTEITKHNACVDFIAALTGDINTNRRTLEHIKQSTAEVIIFCGRVSRGRSLVSYLETIIQDKTLVVPAIWVSMLTLRLFNGSLLFAEARDFFEDNTEFNQFSLAITEDVLRNDLFSVQSSCLTHDKEKDRLFQKVYDKVYRNCPGLKWSDEGYPTLQVQRAVNGLARAEHIMLSSFGKYHKDIYKNIHKNKLHQYLRKVRFTEASGREIDFSNLINSPVKFQIFSWYCYLTFEIRQVYVGEYVWSGSERSLEIQIEKIFWKKNTNNQTLKSQCSANCPPGSRKVPRKTAPPCCYDCISCSEGEISNLTDMENCLKCQDYEWPNQEKTMCIEKQTEFLSYQDDPLTLAFIVLSVVFILITTVILGIFISFRDTPVVKANNRNLSFILLVSIKLSVLSVFLFLGRPMDITCMLRQTSFGITFSIAMSSVLSKTIMVCMAFKASKPDSPWRKYVSAKVAYWIVFVCSVIQILISVIWLASSPPFVEHNIHSEPGKILILCNEGSVVAFYIVLSYMGLLASVSFIVAFLARSLPDSFNEAKYITFSMLLFCSVWITMIPAYLSTKGKYMVAVEIFAIISSSCGLLFCIFLPKCYIILFKPEMNTKQYLLGSSK
>XP_002941485 PREDICTED: vomeronasal type-2 receptor 26-like [Xenopus (Silurana)tropicalis].
MYVGPCGCRNQPLNPACHLQIFKAVKEYEYMQEGDIIIGGVMASYFYMFNYTFPWDNSTGFACLTPNQQAYRYLVDFRFAIEQINKDPARLPNLTLGYHISDSCGDPRKAVRSVFQILSGTREPVPNYSCVGKRNIAGFIGDLISKTTVPIAQILSVLRYTQISYGATDPSLRDRAAFPYFFRTIQSDEANYFALSKLLRHFGWTWVGIITSNDMSGEEEIHSLAKYLNREGVCIEFTAKVKISKANDFSLNQYKSIIGRSSTSVFIISGTASVMFVDALHSAFTQKTLILSPNWGNNDIVLGYNIIIFNNSLVFVPRYHYDLGTPEMSRFLEDLHPSKFPDDELIEDIFLMFHLCLSKDQNKNNLYEYTSPHTLFNCTGQERITDLYYFRGETNSPLVHLAVDIMSQALHEMNMLFIRKSNQHPYKHKYFHLGVAPFLKNYQYSTQTGPTSSFNEHGEYMSGLWIYNYIISPNRYLKRKLIGEFSPWAPPDQQLNVTPSLIQWKTDINKIPRAQCSDNCLPGFRKAIKPRAQSCCYDCVPCSEGEISNTTDSESCIQCPDMEWPNEQKDQCIPKIEEFLSFSADVISVFFSFISVLFFVITAVTLGIFLKYQDSPIVRANNRSLSFLLLVSIKLSFLSVFLFLGRPVDITCMLRIITFGITFSIAVSSLLAKTIMVCVAFKATKPGSSWRKWLGVKLSNSVVLFCSSIQIIICMTWLAISPPFQELDIHTSPGTIIIQCNEGSAIGFYSVIGYMGLLAAVSFVLAFLARSLPDSFNEAKYITFSMLLFCSVWITMIPAYLSTKGKNTVCVEIFAILTSSWGLLACIFLPKC
>XP_002941486 PREDICTED: vomeronasal type-2 receptor 26-like [Xenopus (Silurana)tropicalis].
MNQPPNPACNLQIFKAVKEYEYMQEGDIIIGGVMASHFYMFNFTFPWDNSTGFACLTPNQQAYRYLVNFRFAIEQINKDSSRLPNLTLGYHISDSCGDPRKAVRSVLQILSGTREPVPNYSCVGKRNIAGFIGDLISKTTVPIAQILSVLRYTQISYGATDPSLRDRVAFPYFFRTIQSDEANYFALSKLLRHFGWNWVGIITSDDMSGEEEIHSLAKYLSREGVCIEFTAKAKISTENDFSFSQYESIIGRSSTSVFIISGTASIMFVNALPYALRQKTLIISPNWGNNDDVLGYNIMIFNNSLVFLPRYHYDLGTPEMSRFLEDLHPSKFPDDKLIEDIFLLFHLCLSKDQNKNNLYQYTSPHTLHNCTGQERITDLPYFRGETNSPLAHLAVDIMSQALHEMNMLFIRKSNQYPDKYQELHYFLKNHQYSPQTGPTFSFNEHGEYMSGLWIYNYIISPNYYLERKLVGEFSPWAPPDQQLNITSSVIQWKTDNNDIPRAQCSDNCLPGYRKAPNPGAQSCCYNCVLCSEGEISNTTDSESCIQCPDMEWPNEQKDQCIPKIQEFLSYSLSFLSVFLFLGRPVDITCMLRIITFGITFSIAVSSLLAKTIMVCVAFKATKPGSSWRKWLGVKLSNSVVLFCSSIQIIICMTWLAISPPFQELDIHTSPGTIIIQCNEGSAIGFYSVIGYMGLLAAVSFVLAFLARSLPDSFNEAKYITFSMLLFCSVWITMIPAYLSTKGKNTVCVEIFAILTSSAGLLACIFLPKCYIILFTPEINTKSHLLENKY
>XP_002941487 PREDICTED: G-protein coupled receptor family C group 6 memberA-like [Xenopus (Silurana) tropicalis].
MRGAMMGELKQMMSEFQREVLQIASLEAKKCGVMILVKDMVVFKQDKLLCDNEVLIYLILVYVGPCGCRNQPLNSACNLQIFKAVKEYEYMQEGDIIIGGVMASHFYMFNFTFPWDNSTGFACYTPNQQAYRYLVDFRFAIEQINKDPARLPNMTLGYHISDSCGDPRKALRSVFQILSGTREPVPNYSCVGKRNIAGFIGDLISKTTVPIAQILTLYGYSQISYGATDPSLRDRAAFPYFFRTIQSDEANYFAISKLLSHFGWTWVGIITSDDMSGEEESHSLAKYLNREGVCIEFTAKMKISKANDFSLNQYKSTIERSSTSVIIFSGTASIMFVNALTSAFRQKTLILSPNWGNNDIVLGYNIIIFNNSLVFVPRYHYDLGTPEMSRFLEGLHPSKFPDDELIEDIFLMFHLCLSKVRIKNNLYEYTSPHTLRNCTGQERITEIDCFNGETNSPLVHVAVDIMSQALHEMNMLFIRKSNQHPYKYQGLHYFLKNHQYSPQTGPTSSFDEHGEYMSGLWIYNYIISPERDLNRKLIGEFSPRAPPDQQLNVTSSLIQWKTNYNEIPRAQCSDNCLPGFRRAQRPRAQSCCYDCVPCSEGEISNRTVVRANNRSLSFFLLVSIKLSFLSVFLFLGRPVDITCMLRIITFGITFSIAVSSLLAKTIMVCVAFKATKPGSSWRKWLGVKLSNSVVLFCSSIQIIICMTWLAISPPFQELDIHTSPGTIIIQCNEGSAIGFYSVIGYMGLLAAVSFVLAFLARSLPDSFNEAKYITFSMLLFCSVWITMIPAYLSTKGKNTVCVEIFAILTSSAGLLACIFLPKCYIILFRPEINTKSHLLKTTY
>XP_002941488 PREDICTED: vomeronasal type-2 receptor 26-like [Xenopus (Silurana)tropicalis].
MLGVTAVCYSVKVLIYLTFMYVGPYGCWNQPINPACHLQTINVVKEYEYMQEGDIIIGGVMASHFYMFNFTFPWDKSTGFSCICPNQQAYRYLVDFRFAIEQINKDPARLPNLTLGYHISDSCGDPRKAVRSVLQILSGTREPVPNYSCVGKRNIAGFIGDLTSETTVPIAQILTLYGYSQISYGATDPSLRDRAAFPYFFRTVQSDEANYFAISKLLSHFGWTWVGIITSDDMSGEEEHHSLAKYLSREGVCIEFTIKINKVNDYYIKQYESTIEKTSTSVIIISGTASIMFVVALPLVVSKKTLIVSSNWGITDIVLGYDRKSFNNSLVFLPRYHYDLGTPEMSRFLEDLHPSKFPEDKLIDDIFLLFHLCLSKDQNKNNLYKYTSLCTLRNCTGQERITDLYYFSGGTNSPLVHLAVDIMSQALHDMNMLFIMKSNQHPYKYQLCHFLKKHQYSPQTGPTSSFDEHGEYMSGLWIYYYVFMPNLKRKLVGKFSPWAPPDQQLNITSSEIKWKTNNNKIPRAQCSDNCPPGYRKAPNPRAQSCCYVCVPCSEGEISNTTDSVSCIPCPDMEWPNENKIQCFARMEEFLSYSVDFISLFFSFFSLLFFLVTEVILGIFLKYRDTPIVRANNRSLSFLLLVSIKLSFLSVFLFLGRPVDITCMLRIITFGITFSIAVSSLLAKTIMVCVAFKATKPGSSWRKWLGVKLSNSVVLFCSSIQIIICMTWLAISPPFQELDIHTSPGTIIIQCNEGSAIGFYSVIGYMGLLAAVSFVLAFLARSLPDSFNEAKYITFSMLLFCSVWITMIPAYLSTKGKNTVCVEIFAILTSSAGLLACIFLPKCYIILFRPEINTKSHLFENKY
>XP_002941489 PREDICTED: vomeronasal type-2 receptor 26-like [Xenopus (Silurana)tropicalis].
MLGVTAVCYFVKVLIYLILVYVGPCGCRNQPINPACHLQTINVVKEYEYMQEGDIIIGGVMASHFYMFNFTFPWDNSTGFSCICPNEQAYRYLVDFRFAIEQINKDPARLPNLTLGYHISDSCGDPRKAVRSVLQILSGTREPVPNYSCVGKRNIAGFIGDLTSETTVPIAQILTLYGYSQISYGATDPSLRDRAAFPYFFRTVQSDEANYFAISKLLSHFGWTWVGIITSDDMSGEEEVHSLAKYLSREGVCIEFTIKTNTVNDNYIKQYESTIYRTSTSVIIISGTASITFVVALTNVISEKTLILSSNWGNNDIVLGYNIIIFNNSLVFVPRYHYDLGTPEMSRFLENLHPSKFPEDKLIDDIFLLFHLCLSKDQNKNILYKYTSLRTLRNCTGQERITDLYYFRGETNSPLVHLAVDIMSQALHDMNMLLIRKSNQHPYKYQLHHFLKNHQYSPQTGPTFSFDEHGEYMSGLWIYNYVFMPNRYLKRNLFGEFSPRAPPDQQLNITPSVIQWKTSNNKIPRAQCSDNCLPGYRKAPNPGAQSCCYDCVLCSEGEISNTTDSVSCIPCPDMEWPNENKTQCFARMEEFLSYSVDVISVFFSFISLLFFLITEVILGIFLNYRDTPIVRANNRSLSFLLLVSIKLSFLSVFLFLGRPVDITCMLRIITFGITFSIAVSSLLAKTIMVCVAFKATKPGSSWRKWLGVKLSNSVVLFCSSIQIIICMTCFIRTMFYLSDCHLFLDCKVKMYLVKWRVLARLSGSLDTVVKGLAFIMAAISAMKVVRVS
>XP_002941490 PREDICTED: vomeronasal type-2 receptor 26-like [Xenopus (Silurana)tropicalis].
MAAGNSLNVLLYLLMLCVGPCRTEVLITNPACRLEITREYRHYKYIKEGDIMIGGVLTVSQSHEEKEKRMFFSCFESSPQKYRYLVEFLFLIKEINDNPSMLPNITLGYHIRDSCGDPRKALLSLFKISSGAWEPFPNYSCLRMRNIVGFIGDLESEPTISMAHILGVLGYPQISYGATDPSLSDRVAFPYIYRTLQSDEEEYIALCKLLKYFGWNWIGILKSDDYSGYRDHQLLLKHFSREGICVAFTINVGEDSHELNTDIIEKSSSNIIIICGDVSKVSYRASSAQFYLLSGKTFIFLSKWLNHVDALRSFILTVFSGSLMFVQKGIRDQLDPRFEEFSHSFHPLKYPKDDLLENMWLLQLSCLPKGKDKKKFTNQNNFAHNCSGKEKLTDIASYVNLYHSPSLMYAVQMMSLALTHMPTSSPKQTLQISRMYKHKVPKARCSDSCEPGFRQATRTGFFTCCYDCVRCSEGEISNRTDSESCIPCPKLEWSNWNRTQCIAKREDFLSFTNEMSIFFSAASAVFFLAVLVILGVFIAHRETPIVRANNRSLSFFLLVSIKLSFLSVFLFLGRPVDITCMLRIITFGITFSIAVSSLLAKTIMVCVAFKATKPGSSWRKWLGVKLSNSVVLFCSSIQIIICMTWLAISPPFQELDIHTSPGTIIIQCNEGSAIGFYSVIGYMGLLAAVSFVLAFLARSLPDSFNEAKYITFSMLLFCSVWITMIPAYLSTKGKNTVCVEIFAILTSSAGLLACIFLPKCYIILFRPEINTKSHLLENK
>XP_002941492 PREDICTED: vomeronasal type-2 receptor 26-like [Xenopus (Silurana)tropicalis].
MCVGPCRSEILITKAACRLQIIKAVEEYEYIQEGDIMIGGVLTVSMFQPEDYFTGLTCISPSAQNYKYLVDFLYVVQHFNKKPDILPNKTLGYHISDSCGDLRKAVKSILLILSGTREPVPNYSCVGKRNIAGFIGDLTSETTIPIAQILSVFGYTQISYGATDPALSDRSTFPYFFRTTESDAGYYVLISKIAKYFQWNWVGIIRSNDERGERDHQLLKYYLSSENICIEFILKIADLYGNIFYREILRKASANVIIFCGAALHYMHHSPGLGTSGMSKKVYNYRYKPFHLVPECQLPARDESNHCRIICKLNDLITEVPRSQCSDSCPTGFRKTLKLKAQPCCYDCVLCSEGEISNRTDSENCIRCPYNEWPNEKRNQCIAKIEEFLSYTNNAIPVFFSVISALLLLKTVMILGVFIFYRDSPIVRANNRSLSFLLLVSIKLSFLSVFLFLGRPVDITCMLRIITFGITFSIAVSSLLAKTIMVCVAFKATKPGSSWRKWLGVKLSNSVVLFCSSIQIIICMTWLAISPPFQELDIHTSPGTIIIQCNEGSAIGFYSVIGYMGLLAAVSFVLAFLARSLPDSFNEAKYITFSMLLFCSVWITMIPAYLSTKGKNTVCVEIFAIITSSAGLLACIFLPKCYIILLRPERNRKEYLIGRSNN
>XP_002941493 PREDICTED: extracellular calcium-sensing receptor-like [Xenopus(Silurana) tropicalis].
MCVGPCRSETPITKAACRLQIIKVVEEYEYIQEGDIMIGGVLTVSMFQPEDYFTGLTCVSPSAQNYKYLVDFLYVVEYFNKKPDILPNKTLGYLIYDSCGDLRKAVRSVLQILSEMRENISYGATDPALSDRSTFPYFFRTTESDAGYYVLISKIAKYFQWNWVGIIVSNDERGERDHQLLKYYLSSENVCIEFTLKITNTNNGNIFYREILKKASANVIIFCGAVNIHIVLQFKYLYDMLSDKTFILTSNWLYYNHLIDFTHKIFHGSLLLMQNKENYPSNSPYAQFSEGFNPSRYPDDKLLKYIWLQNHFCLHKKQYIWQFYNCSEQESISEIPMYNSGFHTFNMIYAADMFVKALHYMHHSPGLGTSGMSKKVYNYSIKVQVVDHSDSSSTSSLNANSLSHPITIVSSANLMILLLRRQSAWKICGNYFSLVPTHRKLNFTIAKIQWKTKNNEVPISQCSDSCPTGFRKTLKLKVQPCCYDCVLCSEGEISNRTDSENCIRCPYNEWPNEKRNQCIAKIEEYLSYTDNAIPVFFSVISALLLLKTVIISGVFIFYRDTPIVRANNRSLSFLLLVSIKLSFLSVFLFLGRPVDITCMLRIITFGITFSIAVSSLLAKTIMVCVAFKATKPGSSWRKWLGVKMSNSVVLFCSSIQIIICMTWLAISPPFQELDIHTSPGTIIIQCNEGSAIGFYSVIGYMGLLAAVSFVLAFLARSLPDSFNEAKYITFSMLLFCSVWITMIPAYLSTKGKNTVCVEIFAIISSSCGLLFCIFLPKCYIILFKPEMNRKEYLTGRLNN
>XP_002941494 PREDICTED: extracellular calcium-sensing receptor-like [Xenopus(Silurana) tropicalis].
MPSCDLSEEQLKYLLDFLYAIEQINNNTTRLPNLTVGYHIYDSCGNEKKAVRSVLQILSGTREPVPNYSCVGKRNIAGFIGDLFSRTTVPIAQILSVYGYSQISYGATDPSLSDRASFPYFFRTVQSDETNYSMLVQLIKYFGWTRVGFLTTNDISGYYEHQIFSRYLSNKGICIEFTLYLNQKYNFDDIMVNHMKILEKSSSSVVIVGGTASMIFADKIGGMYEDIVSKNFIFLPQWETYLLLPFDVMGRINSSLMFVSLYPYNFNTPETHHYYENLHPSKYPDDKSLEDIWMLYFFCLSRNQNRNDLFEASIDVSLYNCTGGERVANFNILKLFRHVPLVHFPVTIMIGAIEDMHAAHNKESPGKPKGPIIYRHRKFKSVMDHLVTQFRSMKVNELIGKRRKAEFKEYKYYYLHHYLKKMTIDTQNGQFYKFDEYGNLGLDYDILNCVTEISTEDLKVTYRPVGKIRPKAPSDQQLEIYRDLITWRSNSSEIPRSQCSDNCLPGSRKMRISFLLLVSIKLSFLSVFLFLGRPVDITCMLRIITFGITFSIAVSSLLAKTIMVCVAFKATKPGSSWRKWLGVKLSNSVVLFCSSIQIIICMTWLAISPPFQELDIHTSPRTIIIQCNEGSAIGFYSVIGYMGLLAAVSFVLAFLARSLPDSFNEAKYITFSMLLFCSVWITMIPAYLSTKGKNTVCVEIFAILTSSAGLLACIFLPKCYIILFNSEMNTKKYLLGNKDV
>XP_002942284 PREDICTED: vomeronasal type-2 receptor 26-like [Xenopus (Silurana)tropicalis].
ISYGATDPSLSDRDDFPYFFRTVQSDQRNYLTLVQLIQYFGWTWVGFITSDDITGFYEHQVFSRYLSERNICLEFTIYLNPNVHHADDTERLSRDKETIGRSSSNVIIVGGTVSFLIVGLIDNLIKALAMKNLIFLPQWGTNLLHHLDPSKHFNNSLILYSLYPYDLDTPEFDQYYESLHPLNYPEDKLLKDIWVRIFFCLSGDQNKNDYYDAALHNCTGRESFTNHGTFKYSGGSPRVHLPVSVMARAIGNMHSANRKEHSETGRRPKSYRYQLHHYLKEMTVHITDGQPSKFDKYGNLDMDYGIFNIMKFLNDGLKGPVGKIRVRAPSDQQVEIKEDLITWNTVNSVVPRSQCSDNCFPGFRKATKTTTQSCCYDCVSCSEGEISNITDSEKCFRCPSLEWPNGKRNQCIAKVEEFLSYPNDVISLFVSTVSILFFLTTLLILGVFISYQDTPIVRANNRSLSFLLLVSIKLSFLSVFLFLGRPVDITCMLRIITFGITFSIAVSSLLAKTIMVCVAFKATKPGSSWRKWLGVKLSNSVVLFCSSIQIIICMTWLAISPPFQELDIHTSPGTIIIQCNEGSAIGFYSVIGYMGLLAAVSFVLAFLARSLPDSFNEAKYITFSMLLFCSVWITMIPAYLSTKGKNTVCVEIFAILTSSAGLLACIFLPKCYTILLRPERNTTPQLNVNKSY
>XP_002941222 PREDICTED: vomeronasal type-2 receptor 26-like [Xenopus (Silurana)tropicalis].
MDTEFFNDNSNSWVAPLPFRTTRTKMPNNRDQAISRFVSLQRTLKSKPEMKDLFVAFMKKIFENDHVEPAPPPQEHDKCWYLPSFGVYHARKPKQIRVVFDSSAKYQGISLSDVLVTGPNLTNNLVGVLMRFRREPVAITAESRRCSIVLWYERTTEISSDSSGTTTMTSTVNLGIDNPPIQRNLGLRWDLLNNTFGFQVTTTDKPFTRRGVLSVVNSLHDPMEFVAPITIQGPCRSRIQPINPACCLKTAEIYEDFEYFQDGDLIIGGLLTVNTYATYEDLPWKKSHKVLCVNLQPRYYRQLVEFRLAIEEINKNPSLLPNVTLGYHIYDSCGHALKTVRSTLQILSGTKDFVPNYFCGRKRNIAGFIGDLTSETTIISAQILSLFGFSQISYGASDPFLSDRVAFPYFFRTLKGFHGSSFALSKLLKHFGWTWVGIIRLDDNSGETELQVLTDYLSRAGICVEFTIKLIYYRYKISHDQAHINRITATVQKSTTNIIVICGKLSITVLKLLEQLSAELVEKTLILSPSTSVMGTTSNQIVAIFDGSLMFEQYPVYPRETHEIIEFINSIHPSKDPEDKLLEDFLLVRFKCSTKDQYKNQIYGYLYGTYNTECSDRDITKALGRLKKTLLAALSPNVHLAVNIMSQAIHEMHTSLREQSPERDREAHRYQYQLHHYLKQNRYQTKYGGEVSFDGRGEMDTGYIIYFYDYFSSYETSYLGTFGRFIPLATSNYKLEIHPVIIPWKIKNKTIPRAQCTDSCQPGYRKALNPGVQPCCYDCVQCSEGEISNRTDSENCLRCPDMEWPNENKNHCLSKTEEFLSFYNDTISVFLLSMPILFFFITLLILGIFIIYRDTPIVRANNRSLSFLLLVSIKLSFLSVFLFLGRPVDITCMLRIITFGITFSIAVSSLLAKTIMVCVAFKATKPGSSWRKWLGVKLSNSVVLFCSSIQIIICMTWLAISPPFQELDIHTSPGTIIIQCNEGSAIGFYSVIGYMGLLAAVSFVLAFLARSLPDSFNEAKYITFSMLLFCSVWITMIPAYLSTKGKNTVCVEIFAILTSSAGLLACIFLPKCYIILFRPEMNHKSYLLGSKT
>XP_002941223 PREDICTED: vomeronasal type-2 receptor 26-like [Xenopus (Silurana)tropicalis].
MVFVGAILGARSPYNPVTMLMYLLVLCIGPCRSRIQPINPACCLKTAEIYEDFEYFQDRDLIIGGLLTVNTYATYEDLPWEKSHKVLCVNLQPRYYRQLVEFRLAIEEINKNPSLLPNVTLGYHIYDSCGHALKAAMSILQILSGTKEPVPNYSCGRKRNIAGFIGDLTSETTMISAQILSLFGFSQISYGASDPFLSDRVAFPYFFRTLKGFHGSSFALSKLLKHFGWTWVGIIRLDDNSGETELQVLTDYLSRGGICVEFTIKLIYSRYKMSYDQVYINRIKATVQKSTTNIIVICGKLSLKIIKLLVQLGAELVEKTLILSPSASVMGTTSNQIIAIFDGSLIFEQYPVYPGDTHEIIEFINSIHPSKDPEDKLLEDFLLVRFKCSTKDQYKNQLYGNMYGTYNTECSDRDMTKALGRLNQTLLVALSPNVHLAVNIMSQAIHEMHTSLREQSPERDREAHRYQYQTPRAQCTESCQPGYRKALNPGVQPCCYVCVRCSEGEISNQTESGIYLNSPGILPRLFSVFDVLSFLSVFLFLGRPVDITCMLRIITFGITFSIAVSSLLAKTIMVCVAFKATKPGSSWRKWLGVKLSNSVVLFCSSIQIIICMTWLAISPPFQELDIHTSPGTIIIQCNEGSAIGFYSVIGYMGLLAAVSFVLAFLARSLPDSFNEAKYITFSMLLFCSVWITMIPAYLSTKGKNTVCVEIFAILTSSAGLLACIFLPKCYIIMFRPEMNHKSCLLGIKT
>XP_002941224 PREDICTED: vomeronasal type-2 receptor 26-like [Xenopus (Silurana)tropicalis].
MVFVGAMLGSRSPYNPVTMLMYLLVLCIGPCRSRLQPINPACCLKTAEIYEDFEYFQDGDLIIGGLLTVNTYATYEDLPWKKSHNVLCVKLQPRYYRQLVEFRLAIEEINKNPSLLPNVTLGYHIYDSCGHALKTVRSTLQMLSGTKDFVPNYSCGRKRNIAGFIGDLTSETTIISAQILSLFGFSQISYGASDPFLSDRVAFPYFFRTLKGFHGSSFALSKLLKHFGWTWVGIIRLDDNSGETELQVLTDYLSRGGICVEFTMKLIYYRYKISHDQVYINRIKDTIQKSTTNIIVICGKLSLNVLELLVQLRAELVEKTLILSPPASIMGTTVNQIVATFDGSLMFEQYPVYPRDTHEIIEFINSIHPSKDPEDKLLEDFLLVRFKCSTKDQYKNQLYGYFYSTYNTECSHRDITKALGLLNQTLLAALSPNVHLAVNIMSQAIHEMHTSLREQSPERDREAHRYQYQIPRAQCAESCQPGYRKALNSGAQPCCYDCVPCSEGEISNRTELDSFAEGIILTGGDFNLALNPLVDSSKKKFNVSYKRLKQAKMHLHKLHLIDAWRYMNPKLRDYTYHSKPFNCYNRIDYTFINQEWLHLINKAKIGTPLFSDHAPVITEFTIPNSTKPEYNWKLNNFLLHAKENRSLIEKHIQQILLDNASPGTDPDFPPSLEKKMFDRWNTYKNRPTLIKDFIKNHRIIPLSKVQKRWGHHPRVHWNYNQLHHYIETTKLKDSIKQNTCFLSVFLFLGRPVDITCMLRIITFGITFSIAVSSLLAKTIMVCVAFKATKPGSSWRKWLGVKMSNSVVLFCSSIQIIICMTWLAISPPFQELDIHTSPGTIIIQCNEGSAIGFYSVIGYMGLLAAVSFVLAFLARSLPDSFNEAKYITFSMLLFCSVWITMIPAYLSTKGKNTVCVEIFAILTSSAGLLACIFLPKCYIIMFRPEMNQKSCLLGSKT
>XP_002941225 PREDICTED: extracellular calcium-sensing receptor-like [Xenopus(Silurana) tropicalis].
MVLQSDWLVIADLDCQYTVNICDIESLQPRYYRQLVEFRLAIEEINKNPSLLPNVTLGYHIYDSCGHAVKSVRSTLQILSGTKDFVPNYSCGKKRKIAGFIGDLTSETTMISAQILSLFGFSQISYGASDPFLSDRVAFPYFFRTLKGFHGSSFALSKLLKHFGWTWVGIIRLDDNSGETELQVLTDYLSRGGICVEFTMKLIYSIYRFSYDQVYINRIKATVQKSTTNIIVICGKLSLKIIELLVQLRAELVEKTLILSPSASVMGTTSNQIIATFDGSLMFEQYPVYPEDTYEIIEFINSIHPSKDPEDKLLEDFLLVKFKCSTKDQYKNQLYGNVYGTYNTECSDRDITEALGRLNQTLLAALSPNVHLAVNIMSQAIHEMHTSLREQSPERDREAHRYQYQIPRSQCTVSCQPGYRKAVNPGAQSCCYGCLPCSEGEISNRTDSENCLRCPDMEWPNENKNRCLAKTEEFLSFYNDTISVFLLSMPILFFFITLLILGIFIINRDSPIVRANNRSLSFLLLVSIKLSFLSVFLFLGRPVDITCMLRIITFGITFSIAVSSLLAKTIMVCVAFKATKPGSSWRKWLGVKLSNSVVLFCSSIQIIICMTWLAISPPFQELDIHTSPGTIIIQCNEGSAIGFYSVIGYMGLLAAVSFVLAFLARSLPDSFNEAKYITFSMLLFCSVWITMIPAYLSTKGKNTVCVEIFAILTSSAGLLACIFL
>XP_002941566 PREDICTED: vomeronasal type-2 receptor 26-like [Xenopus (Silurana)tropicalis].
LQIKEMIHLTCKWSLTRGLSSDQLRVILCLAAIWVTPCSTELSGSDSPCRIPLTKPKYEYKYIQDGDIIIGGVFSVNTAVVHISDDTGKHIPLCINPNDDYYTEIHTLLYGIDEINRNPDLLPNITLGYRVYDSCGDPRLAIGSALQILSGPGNVVPNYSCRGKGEIAGFIGDRSTVTSLPIAQLLGVYGYSQISYGATDPVLNDRTLYPHYFSTGLNEHFQHIAIAELVERLGWTWVIILTTSNDGGQNLKNEINKHGACIDLIGTLTGDNDTDERTLEKIQKSTAEVVILCGGCSYNPSFVFVLKKMINNKMVVVPVTWVYLPNYFLYSGCLQFQDTNMIFNDDADGKFTEHMFAPREDELLKDLLANYNLCLTHDKEKDDLFQRVYEHLYRNCSNITLPMPYYYPSHRVTRAVNVLARAQHNFFSSSGKHSNSGLPTIIHRKQILKSQCSTNCPPGYRKVPREGAPPCCYDCAPCSEGEISNLTDMDNCLKCGDYEWSNPEKTVCIEKQIQFLSYDDSLTLVFIVHSLVFFIIAAVILGIFISFRDTPVVRANNHTLSFILLVSIKLSFLSVFLFLGRPVDITCMLRQTSFGITFSIAVSCVLAKTIMVCFAFKATKPGSPWRKWVGVKVAYCIVLFCSIIQILISVIWLTISPPFLELNFLSEPGQIIIQCNEGSAIAFWFVLSYMGLLASVSFIVAFLARSLPDSFNEAKYITFSMLLFCSVWITMIPAYLSTKGKYMVAVEIFAIISSSCGLLFCIFLPKCYIILFKPEMNSKQYLLGNNK
>XP_002941567 PREDICTED: vomeronasal type-2 receptor 26-like [Xenopus (Silurana)tropicalis].
MAKFIEDFEYIQDGDVIIGGLLTVNAYSMHLLRRNNNYNNKLTMCGGLQGRHYRQLVELRLAVEEINKNPSLLPNVTLGYHIYDSCGDPRKAVRSVLQILSGTREPVPNYSCGKKRKIVGFIGDLTSETTIISAQILSLFGFSQISYGASDPLLSDRVRFPYFFRTLQGFGGSALAISKILKHFGWTWVGIIRIHDSDRENEVHVLTDYLSRDGICVEFTHTLSPYLDAPSRDKEINRINDIVKKFTTDIIILCGKLSNDIMLALYKLNVQMLINKTFILSPSASVIGHNVKSIAATFDGSLMLTQYTVYPRETHELIELINAIHPSKDPTDKLLEDILLLICQCSSKDPYKNKLYGHLYKQNYSECEDKNITQCVLFVKSLVLGALSPHVHLAVTIMSRAVDEMHRSLSEKGRKAQRYQYQMPRAQCTDACQPGYRKALEPGAQPCCYHCVRCSEGEISNQTDSDNCLKCPDVEWPNEKSNQCIARTEEFLSFTDCTIAAFLSSVTIVFYIITLLILGIFITFRDSPIVRANNRSLSFLLLVSIKLSFLSVFLFLGRPVDITCMLRIITFGITFSIAVSSLLAKTIMVCVAFKATKPGSSWRKWLGVKLSNSVVLFCSSIQIIICMTWLAISPPFQELDIHTSPGTIIIQCNEGSAIGFYSVIGYMGLLAAVSFVLAFLARSLPDSFNEAKYITFSMLLFCSVWITMIPAYLSTKGKNTVCVEIFAILTSSAGLLASIFLQGRHYRQLVELRLAIEEINKNPSLLPNLTLGYHIYDSCGHETKAVRSVLQILSGTKQPVPNYSCGRKRKIVGFIGDLTSETTIISAQILSLFGFSQISYGASDPLLSDRVSFPYFFRTLQGFHGSALAISKILKHFGWTWVGIIRIYDKESDRENEVHVLTDYLSRDGICVEFTHTLSAYLDAPFRDKEINRINEIINTFTTDIIILCGKLSQDFRLALYKLNVQMRINKTFILSPSASVIGHNVKSIAATFDGSLMLTQYTVYPRETHELIELINAIHPSKDPTDKLLEDILLLICQCSSKDPYKNKLYGDLYKQNYSECEDKNITECVLFVKSLVLGALSPHVHLAVTIMSRAVHEMHRSLSEKGRKAQRYQYQMPRARCTDACQPGYRKALEPGAQPCCYHCVRCSEGEISNQTVHDPLLGAQLESTFFLLLVSIKLSFLSVFLFLGRPVDITCMLRIITFGITFSIAVSSLLAKTIMVCVAFKATKPGSSWRKWLGVKLSNSVVLFCSSIQIIICMTWLAISPPFQELDIHTSPGTIIIQCNEGSAIGFYSVIGYMGLLAAVSFVLAFLARSLPDSFNEAKYITFSMLLFCSVWITMIPAYLSTKGKNTVCVEIFAILTSSAGLLACIFLPKCYVIMFEPETNQKLCLLRSKTL
>XP_002941568 PREDICTED: vomeronasal type-2 receptor 26-like [Xenopus (Silurana)tropicalis].
MIVTGIQKPRYYRQLVELRLAVEEINKNSSLLPNLTLGYHIYDSCGHGQKAVRSILQILSGTREPVPNYSCDGKRKIVGFIGDLISETTIISAQILNVFGFSQISYGASDPLLSDRAAFPYFFRTLQSFYGSSLVVSKLLKHFGWTWVGIIRFNYDSGENELQALTDYFSRDGICVEFTIKISHYLDEMSYDDQTYSNRMKEIIHKSTTNIIVVCGKLSATGMSKLMKLRDELVNKTLIFSPSASVIGHIEIPIVATLYGSLILAQYTVYPRDTQEIMEFIHDIHPSKDPGDKLLEDILLIRFKCSSKDLYKNELYGFLYETYCKICTDKDITKALAILNATLLGALSPHVHLAVTIMSRAVHEMHRSFSEGRKAQRYQYQVPRAQCTDACQPGYRKALEPGAQPCCYHCVRCSEGEISNRTNSENCLRCPDMEWPNEKNNECVTKTEEYLSFTNDIISAFLSSLSVLLFLLSLQILGIFITFRDTPIVRANNRSLSFLLLVSIKLSFLSVFLFLGRPVDITCMLRIITFGITFSIAVSSLLAKTIMVCVAFKATKPGSSWRKWLGVKLSNSVVLFCSSIQIIICMTWLAISPPFQELDIHTSPGTIIIQCNEGSAIGFYSVIGYMGLLAAVSFVLAFLARSLPD
>XP_002941569 PREDICTED: extracellular calcium-sensing receptor-like [Xenopus(Silurana) tropicalis].
MERKMIYSTWIPTRDLLPDQLRVILCLAAIWVTLGSTKLSGSDSPCRIHITKPEYEYKYIKDGDIIIGGVFTVHNNIEYNSTGPVRYTSLCTLPLFEFYRQIHSFRFAIDEINRNPDLLPNITLGYRVYDSCGDPRLAIGSALQILSGPGNVVPNYSCRGKGEIAGFIGDQSSLTSLPIAQLDTHRLSWLCFQISYGATDPTLNDRKLFPYFFSTGLSDDIQHIAVAELMEQLGWTWVIIVAPDNDSGEKQSRNLQNEINKRGACVEMIILLTDDIYMNMRKFEQIRITTAEVIVLCGAPSDLMLLSLSFLQKMAPEKTLKRIKALNDQFNDYLLSVEEDMLLKDILEKYPLCHSPEPFNLTDFSNCTKTAALKDLDTYFIINDEVYRSVYTMLHRYMRNLHFKDPWGEQSYYEEFREILRIYWIINSFYMSDMGISSSLVGKVMFSQSKPRIEIDIQQIMWKKDTKNQTLKSQCSVNCPPGFRKMPGKSLAPCCYACVPCSHGEISNRTDMENCLKCEDNKWPNQEKTLCIEKQIEFLSYSDDPLTLIFIIISMMLFIIAAVILGIFISFRDTPVVRANNHTLSFILLVSIKLSFLSVFLFLGRPVNITCMLRQTSFGITFSIAVSCVLAKTLMVCIAFKATKPGSRWQKWVGVKLADWLVFICSLIQFLISVIWLVIAPPYVEHNTHSEPGKIIIQCNEGSAIGFYIVLSYMGLLASVSFIVAFLARSLPDSFNEAKYITFSMLLFCSVWITMIPAYLSTKGKYMVAVEIFAIISSSCGLLFCIFLPKCYIILFKPQMNSKQYLLGKGYR
>XP_002941573 PREDICTED: vomeronasal type-2 receptor 26-like [Xenopus (Silurana)tropicalis].
MAPCISVDQSNNPACRLNMKVKAHEEYEYVKEGDIMMGGVLTVGVRGTFNETTVLGCDRPSAQKYRYLVDFAFRIKEINENPALLPNITLGYHIDDSCGDTRRALMSLLKIISGTREPVPNYSCRRTGKMAGFIGDLLSVPTESIAHILSALGYSQISYGATDPALSDRTTFPYFFRTLQSDEEEYIAVCKVMKFFGWNWIGIIYMNNKSGERDYQLLTKYLSSEGICIEFAWEFSELSEHSQFLTKTTTRVVIICGDPSYEYRVQSYDLDYIIIQKTCIFLSKWLNHYESLDLASLLTGTVLFMQNRLDNQFDARFREFSDTFHPSKYPHDDLLHNMWLCTHKCLLSYDDIKYYNIFDDIPDKCTGKEKLTDIPEYLNAYHSASLIQAVDMMAMALQDMHNFHSKQTHGKGRWVGNYNYQLHRYLRNAVYAIDGSPESSFNEKGEFVHQYDINNPFFDSEGKFSWKTVGRYVPLAPMEQRLILNPDKIIWNTPDHKVPRAQCTDNCLPGLRKVIEPGKLICCYSCAPCPEGEISNKTDSENCIRCPDLEWPNKNRTICIVKTEDFLSYNNDAITVVLSSISALFFFLTLLILGVFIANRDSPIVRANNRSLSFLLLVSIKLSFLSVFLFLGRPVDITCMLRIITFGITFSIAVSSLLAKTIMVCVAFKATKPGSSWRKWLGVKLSNSVVLFCSSIQIIICMTWLAISPPFQELDIHTSPGTIIIQCNEGSAIGFYSVIGYMGLLAAVSFVLAFLARSLPDSFNEAKYITFSMLLFCSVWITMIPAYLSTKGKNTVCVEIFAILTSSAGLLACIFLPKCYIILLRPEMNSKSNLLGNKSL
>XP_002942285 PREDICTED: vomeronasal type-2 receptor 26-like [Xenopus (Silurana)tropicalis].
MAGGTATYNPMKVLIYIIMMCEGPLRSGNATTNPACRLQIIKALEEYEYIQEGDIMIGGVMSLSLYGFRQLETNLLVCYSTDLRNYRYFMDFLFVIEEINNNPAVLSNLTLGYHIYDSCGFEQKAVRSVLQILSGTREPVPNYSCVGKRHIAGFIGDLKSRTTIPVAQILNLYGYSQISYGATDPSLSDRAAFPYFFRTVQSDHHHYFALSKLLKYFGWNWVGIITSDDDSGEKERELLTRYFSAHGICVEFTIKIMEINENYVNQTALYEQIIDESSANIIILCGTANIAFSINLLSLTDRLSQKTLILTSKWESFTHVLEYCYKIFHRSLISSQHFIYPVSMYKFWQFAASRHPSNYPEDTLLKDIFMFYFCMPSNYTLHSFHANLYPVQLHNCSGEERLTDIEDFNTTYHSPSVYLAVFTMFRGLQSLLSKQTAERTGISYRHQLHRYLKNVTFTDTENKTLYFDKDGEFVTQYEIQNVFLDDNKPLVLNPVGMYTPWAQPDQNLHITSELIRWKISDNKIPKSQCSENCSPGYRKAPAPSVHSCCYSCVQCSEGEISNVTDSEKCLRCPAIEWTNEWRNQCIAKTEDFLLHDTDAIAVVLSSLAVSLFVLTLFILGVFIKNQDTPIVRANNRGLSFLLLVSIKLSFLSVFLFLGRPVDITCMLRIITFGITFSIAVSSLLAKTIMVCVAFKATKPGSSWRKWLGVKLSNSVVLFCSSIQIIICMTWLAISPPFQELDIHTSPGTIIIQCNEGSAIGFYSVIGYMGLLAAVSFVLAFLARSLPDSFNEAKYITFSMLLFCSVWITMIPAYLSTKGKYTVCVEIFAILTSSAGLLACIFLPKCYIILFRPEINVKSHVFGKNM
>XP_002942286 PREDICTED: vomeronasal type-2 receptor 26-like [Xenopus (Silurana)tropicalis].
MPGGTATYNPMKVLIYIIMMCEGPFRSGSATVNPACRLEIIKALEEYEYIQEGDIMIGGVMSLSLYGFRQLETNLLVCYVTYLRNYRYFLDLLFVIEEINNNPALLSNLTLGYHIYDSCGFEQKAVRSVLQILSGTREPVPNYSCVGKRNIAGFIGDLKSRTTIPVAQILNLYGYSQISYGATDPSLSDRVAFPYFFRTVQSDHHHYFALTKLLKYFGWNWVGIITSDDDSGEKERELLTRYFSAHGICVEFTIKIMDINEKFVNQTALYEQIIDESSANIIILCGTANIAFSTYLLSLADRLSQKTLILTSKWESFTHVLEYCYKIFHGSLMSSQHFIYPVSMYRFWQFAASRHPSNYPEDTLLKDIFMFYFCMPSNYKLHSFHSNLYPVQLHNCSGEERLTDIEDFNTTYHSPSVYLTVFTMFRGLQSLLSKQTTERKGISYRHQLHRYLKNVTFTDTENKTSYFDKNGELVTQYEIQNVFLDDNKPLVWNPVGMYTPWAQPDQNLHITAELIRWKTSDNKIPRSQCSENCSPGYRKAPAPSVHSCCYSCVQCSEGEISNVTDSENCLRCPAIEWTNEWRNQCIAKTEDFLLHDTDAIAVVLSSLAVTFFVLTLFILGVFITYQDTPIVRANNRGLSFLLLVSIKLSFLSVFLFLGRPVDITCMLRIITFGITFSIAVSSLLAKTIMVCVAFKATKPGSSWRKWLGVKLSNSVVLFCSSIQIIICMTWLAISPPFQELDIHTSPGTIIIQCNEGSAIGFYSVIGYMGLLAAVSFVLAFLARSLPDSFNEAKYITFSMLLFCSVWITMIPAYLSTKGKNTVCVEIFAILASSAGLLACIFLPKCFIILFRPEINVKSHVFGKNM
>XP_002942288 PREDICTED: vomeronasal type-2 receptor 26-like [Xenopus (Silurana)tropicalis].
MAGGTATYNPMKVLIYIIMMCEGPLRSGNATINPACRLEMIKALEEYEYIQEGDIMIGGVMSLSLYGYRQWDTNLLACYLTDLRNYRSFLDFLFVIEEINNNPALLSNLTLGYHIYDSCGNEQKAVRSVLQILSGTREPVPNYSCVGKRNIAGFIGDLKSRTTIPVAQILNLYGYSQISYGATDPSLSDRVAFPYFFRTVQSDHHHYFALSKLLRYFGWNWVGIITSDDDSGEKERELLTRYFSAHGICVEFTIKIMDMSEYYVNRTELYEQIIDESSANIIILCGTANIAFSINLQSLTDRLSQKTLILTSKWESTSHVLEYYYKIFHGSLISSQHFIYPVSMYRFWQFAASRHPSKYPEDTLLKDIFMFYLCMPSNYKLHSFHSNLYQDQLHNCSGEERLTDIEDFNTTYHSPSVYLAVFTMFRGLQSLLSKQTAERKGISYRHQLHRYLKNVTFTDTENKTLYFDKNGEFVTQYEIQNVFLDDNKPLVSKPVGMYTPWAQPDQKIHITSELIRWKTLDNKIPRSQCSENCSPGYRKAPAPSVHSCCYSCVQCSEGEISNLSFLSVFLFLGRPVDITCMLRIITFGITFSIAVSSLLAKTIMVCVAFKATKPGSSWRKWLGVKLSNSVVLFCSSIQIIICMTWLAISPPFQELDIHTSPGTIIIQCNEGSAIGFYSVIGYMGLLAAVSFVLAFLARSLPDSFNEAKYITFSMLLFCSVWITMIPAYLSTKGKNTVCVEIFAILTSSAGLLACIFLPKCYVILFRPEMNTKSNLLYNV
>XP_002942289 PREDICTED: vomeronasal type-2 receptor 26-like [Xenopus (Silurana)tropicalis].
MTCEGPLRSGNATTNPACHLEIIKALEEYEYIQEGDIMIGGVMSLSLYGYREQKTNLLVCFLTDMRNYRYFLDFLFVIEEINNNPPLLSNLTLGYHIYDSCGFEQKAVRSVLQILSGTREPVPNYSCVGKRNIAGFIGDLKSRTTIPVAQILNLYGYLQISYGATDPSLSDRVAFPYFFRTVQSDHHHFFALSKLLRNFGWNWVGIITSDDDSGEKEHELLTRYFSTHGICVEFTIKIIEINEHYVNRTELYEQIIDGSSANIIILCGTANVAVSEYLLSLTDRLSQKTLILTSKWESFTHVLEYCHKTFNGSLIFSQHFIYPVSMYRFWQFAASRHPSKYPEDILLKDIFMFFFCMPSNYTLHSFHFNIYPVQFHNCSGKERLTDIKGFNTTYHSPSVYLAVFTMFRGLQSLLSKQTAERTGISYRHQLHRYLKNISFTDTENKTSYFDKNGELVTQYEVQNVFLNDNKPLATKPVGMYTPWAQPDQNLHITSELIRWKTSDNKIPRSQCSENCSPGYRKAPAPSIHSCCYSCVQCSEGEFSNVTDSEKCLRCPAIEWTNEWRNQCIAKTEDFLLYNTDAIAVVLSSLAVSLFLLTLFILGVFITYQDTPIVRANNRSLSFLLLVSIKLSFLSVFLFLGRPVDITCMLRIITFGITFSIAVSSLLAKTIMVCVAFKATKPGSSWRKWLGVKLSNSVVLFCSSIQIIICMTWLAISPPFQELDILTSPGTIIIQCNEGSAIGFYSVIGYMGLLAAVSFVLAFLARSLPDSFNEAKYITFSMLLFCSVWITMIPAYLSTKGKNTVCVEIFAILTSSAGLLACIFLPKCYIILFRPEINVKSHLFGKNM
>XP_002942290 PREDICTED: vomeronasal type-2 receptor 26-like [Xenopus (Silurana)tropicalis].
MPPLNPACHLEIIKAVKEHEYIQEGDIMIGGVMTAHLNMINLSFPLYNFTKFLCTEPSQQDFRRLIDFRFAVEQTNKDPARLPNLTLGYHIYDSCGDPRKAVRSVLQILSGTREPVPNYSCVGKRNIAGFIGDLISETTVPIAQILTLYGYSQISYGATDSFLRDRVTFPYIFRTVQSEESSYFALGKLLSHFGWTWVGIITSDDISGDKEHQILAKYLFTEGVCIEFTIRIKMNALSNIHSDVSIIKYSSTRIILLCGTVSLYFLTILLFFMKSVLLEKTLILSTNWGTNDMSVRYAHDIFNCSLSFVPGFHYHLDTPEMRSFLETLHPSKYPEDKLLENIWMIFHFCLSEEPIKNHLYEFIYINTLHNCTGQERITDLPYFTADYGSPQVHLAVDMMSQALHEMSIQLREKAVKTREMYHYVHQLHHHLETLKYNSPNGPIFCFDENREYITRYWIYNYITFAYSIRCSKCPDMEWPNKRKNQCIPRREDFLSYASDKISVCLSVIAILFFLITLWISAVFVTHRETVIVRANNRSLSFLLLVSIKLSFLSVFLFLGRPVDITCMLRIITFGITFSIAVSSLLAKTIMVCVAFKATKPGSSWRKWLGVKLSNSVVLFCSSIQIIICMTWLAISPPFQELDIHTSPGTIIIQCNEGSAIGFYSVIGYMGLLAAVSFVLAFLARSLPDSFNEAKYITFSMLLFCSVWITMIPAYLSTKGKNTVCVEIFAILTSSAGLLASIFLPKCYIILFKPEINVKSHLFGNKSR
>XP_002942291 PREDICTED: vomeronasal type-2 receptor 26-like [Xenopus (Silurana)tropicalis].
MALNILFAVLLYVISVKCVAYCHSVVEPNHSACKLEVVKMSGEYEYIKEGDIMIGGVVTVNAFIAADKDEKSYRRTIWCANPTPQNYKYLLDFFHLINEFNNNPLKPQNLTLGYHISDSCGDVYKAERSVLQILSGTREPVPNYSCAGKRNIVGFIGDLTSETTIPIAHILSVLGYSQVSYGATDPSLSDRDTFPYFFRTVQRMDGQYFAITQLLKHLGWTWVGIITTNDIKGDSDYGLLTNYLSSEGICIDFTIKIQNQISYDHKMLYRNIILKSSTSVVIFCGTVTWRIAIKLGPVLDIFSKKTFIFTSDWLCYSNIINYARGLFNGSLVFMANIIDYKNDDHFSVESIHPSNYPEDELLGTIWIRYFSCKPENMSMGFSALLKLLPNCTGKERLTDIKDFTKTLHTRNMLLAVEAFSVASCKLHFIHNSCNNQSSEKQRKVMNFKYQLHRLLKEAQFPSQGQLLKYFNENGEFVSAYEISNFYGTSKESIAETRVGQYVPWAPSDQKLNITLDAIKWKTANNMIPRAQCSDNCPPGYRKAPKPGAQSCCYVCVPCSEGEISNITDSENCIRCPDMEWPNDKRTKCIARTEVFLSFTNDVISLFFSSVSLLFFLLTLLILGVFIIYRDSPIVRANNRSLSFLLLVSIKLSFLSVFLFLGRPVDITCMLRIITFGITFSIAVSSLLAKTIMVCVAFKATKPGSSWRKWLGVKLSNSVVLFCSSIQIIICMTWLAISPPFQELDIHTSPGTIIIQCNEGSAIGFYSVIGYMGLLAAVSFVLAFLARSLPDSFNEAKYITFSMLLFCSVWITMIPAYLSTKGKNTVCVEIFAILTSSAGLLACIFLPKCYIILFRSEINTKSHLLGNKY
>XP_002942292 PREDICTED: vomeronasal type-2 receptor 26-like [Xenopus (Silurana)tropicalis].
MPCMVVNILSRLLIYIISVKCVGYYDSDVEPINSACKLEIVKVAEDYEYIKKGDIMIGGVITVNALVSFFGLKGRYDKNIVCINPTPQNYKYLLDIMYMINKFNKNPLMSQNLTLGYHIFDSCGYRQKAVRSVLQILSGTREPVPNYSCARKRNIIGFVGDLTSDTTIPIAHILNVLGYSQISYGATDPSLSDRDTFPFFFRTVQSKELQYFAIAQFLKYFGWTWVGILTTDDINGDRAHQLLANYLSSEGICIDFTIKIRRDKSAKDKFLFNKIIQQSSTSVVIFCGTVNWGNAVHLGSTLDIFNEKTLIFTSDWLDYSDIINEARGLFNGSLVFTQNMVDYTMYDDRFSHFLETIHPSNHPEDKLLEVIWLRHLSCKTENMTLFYLHVLYDLHPCTGEERLTDIKAFMETFHTRNMLLAVEALSVASSRLHFIHNSLNKPSSEIKTEVTHYKYQLHRLLKEAQFSSQGQLMKFFNENGEFVSPYQISNFYGTSNEPVEETRVGQYIPWAPSDQKMNITLDAIKWKTKNKMVPRAQCSDNCLPGFRKALKPGAQSCCYDCVPCSEGEISNITDSETCIRCSDMEWPNEKKNWCIERMKDFLSYTNDVISVVFVSICLLLFVLTLLILIVFVIYRDTPIVRANNRSLSFLLLVSIKLSFLSVFLFLGRPVDITCMLRIITFGITFSIAVSSLLAKTIMVCVAFKATKPGSSWRKWLGVKLSNSVVLFCSSIQIIICMTWLAISPPFQELDIHTSPGTIIIQCNEGSAIGFYSVIGYIGLLAAVSFVLAFLARSLPDSFNEAKYITFSMLLFCSVWITMIPAYLSTKGKNTVCVEIFAILTSSAGLLACIFLPKCYII
>XP_002942057 PREDICTED: vomeronasal type-2 receptor 26-like [Xenopus (Silurana)tropicalis].
MIEPYNNEPAGNPSLAQEQNELQLSAQWLSSVIKYEGEEGTFSDFLLTCKKFATVPFVKQAPDYMKSRLIILFLLGGNAEEWAEGCIDEEAHFLEDPCTFLSFLKATFTGDLWPVSSDIFPSTAVNKPVKNFQLTPPVPRYSKLVRPQSTFQTAVQDDEKEFCYEDESDCIDISEDEWEDMDSEDEIPTAYTTKFKGRSISQLSTVPAVQSPDSVPAHLPIFLCIKPSEAEPIKPACYLKPAKYLEDFEYIQDGDIIIGGLLSVNTNAISLPYENQQNGNNVTVCTDIECQYYRQLVEFRLAIEEINKNPSLLPNVTLGYHIFNSCGNEVKAVRSILQILSGTKEPVPNYSCGRKRNIAGFIGDLTSETTMISAQILSLFGFSQVSFGASDPSLSDRVAFPYFFRTKQSFHGSALAISKLMKHFGWTWVGIIGVNDSDMDDEPQVLTDYLSRDGICVEFTIKMSRYLDEILDGGIDRIGKIIKKSTTNIIIVCGKAYKVIVVVTNIRRMLMPINKTFVFSPSASVIYNNVDFITAVFDGSFIFEPYPVYPRETHEIIEFIYSTDPSKDPKDKLFENIMLTVCQCLSKDTIKNNVYEQLYNAHYTECDGKRTIKCVSTIISSLLAALSPNVHLAVNIMSQAIHEMHTSLREQSPERDREAHRYQYQIPRSQCKDSCQPGYRKAVNPGAQPCCYGCLPCSEGEISNRTVGRTLLMLRIFILYRDSPIVRANNRSLSFLLLVSIKLSFLSVFLFLGRPVDITCMLRIITFGITFSIAVSSLLAKTIMVCVAFKATKPGSSWRKWLGVKLSNSVVLFCSSIQIIICMTWLAISPPFQELDIHTSPGTIIIQCNEGSAIGFYSVIGYMGLLAAVSFVLAFLARSLPDSFNEAKYITFSMLLFCSVWITMIPAYLSTKGKNTVCVEIFAILTSSAGLLACIFLPKCYIIMFRPEMNQKSCLLGNKT
>XP_002941355 PREDICTED: vomeronasal type-2 receptor 26-like [Xenopus (Silurana)tropicalis].
MVKRTELSGSDSPCRIPLTKPKYEYKYIQDGDIIIGGVFTVNTAVVHISDDTGKHIPLCINPYEDYYTDIQTLLYGIDEINRNPDLLPNITLGYRVYDSCGDPRLAIGSALQILSGPGNVVPNYSCRGKGEIAGFIGDRSSLTSLPIAQLLGVYGYSQISYGATDPVLNDRTLYPHYFSTGPNEHIQHIAIAELVERLGWTWVIILATSNDGGQKESQNLKNEINKHGACVDLIGTLTGDNDTDERTLERIQKSTAEVIILCGGRSYNPYFVFVLNKMLNNKMVVVPVTWLFIPNYFLYNGCLQFQDTNMLFNDDAEVKFTKHMFATREDELLKDLLANFHSCLTHDKEKDDLFQQVYKHLYRNCSNITSLKPYYYPSHRVTRALNVLARAQHNLLSSSGKHNNSGLPTIIHRKQLHRYLRNVLLNEQRELVIYEAYEILSLYNDSELRWQQRSVGEYTWSESASSLQINTEEIVWKKDTKGQLGSLVSFAFAFAFAFAFAFAFAFAFAFAFAFAFAFAFAFAFAFAFAFAFAFAFAFAFTFLPRCILKSQCSTNCPPGYRKVPREGAPPCCYDCAPCSEGEISNLTDMDNCLKCGDYEWPNPEKTLCIEKQLQFLSYDDSLTLVFIVLSLVFFIIAAVILGIFISFRDTPVVRANNHTLSFILLVSIKLSFLSVFLFLGHPVDITCMLRQTSFGITFSIAVSCVLAKTLMVSIAFKATKPGSPWRKWVGVKVAYCIVLSCSIIQILISVIWLTISPPFLELNFLFEPGQIIIQCNEGSAIGFYIVLSYMGLLASVSFIVAFLARSLPDSFNEAKYITFSMLLFCSVWITMIPAYLSTKGKYMVAVEIFAIISSSCGLLFCIFLPKCYIILFKPEMNSKQYLLGNNR
>XP_002941356 PREDICTED: vomeronasal type-2 receptor 26-like [Xenopus (Silurana)tropicalis].
MAETALAPKVVTLPHTTGLSKREEWKLQIKEMIHFTCKWSLTRGLSSDQLRVILCLAAIWVTPCSTELSGSDSPCRIPLTKPKYEYKYIQDGDIIIGGVFSVNTGVVHISDDTGKHIPLCINPYHEYYTEIQTFLYGIDEINRNLDLLPNITLGYRVYDSCGDPRLAIGSALQILSGPGNVVPNYSCRGKGEIAGFIGDQSSLTSLPIAQLLGVYGYSQISYGATDPVLNDRTLYPHYLSTGPNEYIQHIAIAELVERLGWTWVIILATSNDGGQKESQNLKNEINKHGACVDLIGTLTGNNDTDKRTLERIQKSTAEVVILCGGRSYNPYFVFILKEIINNKMVVVPVTCVFIPNDFLYNGCLQFQDTNMMSDESLEVKFTEHIYAPREDELLKDLLANDHLCLTHDKEKDDLFQRVYKLLYRNCSNITSPMLYYYPSHRVSTAVSVLARAQHNLLSSSGKHSNSGLPTIIHRKQLHRYLRNVLLNEQRELDYGEAYLIHSLYKDSELKGQEIHVGEYTWSESGSSLRINTEEIVWKKDTKGQILKSQCSTNCPPGYRKVPREGAPPCCYDCAPCSEGEISNLTDMDNCLKCGDYKWPNPEKTVCIEKQLQFLSFDDPLTLIFIISSVILFVIAAVILGIFISFRDTPVVRANNHTLSFILLVSIKLSFLSVFLFLGRPVDITCMLRQTSFGITFSIAVSCVLAKTLMVCFAFKATKPGSPWRKWVGVKVAYCIVLSCSIIQILISVIWLTISPPFLELNFLFEPGQIIIQCNEGSVVAFYIVLSYMGLLASVSFIVAFLARSLPDSFNEAKYITFSMLLFCSVWITMIPAYLSTKGKYMVAVEIFAIISSSCGLLFCIFLPKCYIILFKPEMNSKQYLLGNNR
>XP_002941357 PREDICTED: vomeronasal type-2 receptor 26-like [Xenopus (Silurana)tropicalis].
MLPGGAMLGDIPAIKILIYLIALCLRPHNSEISVPKPDCHLEMIKTEEEYEYIGEGDIIIGGLVTVSMPYSSDYFTGLMCIHASPQSYRDLVDMLYEIEENHPSYPPNITFGYHIYDTCGDPQRAIKSTLQILSGSRVPVPNYSFREMENIAGFIGDFASETTIPIAHILSVLGYTQISYGATDPALSDTFTFPYFFRTTESDDRNFFIISKIVTYFGWNWVGIIRFDDDRGDRDQQLLEYYLSRESICIEFTLKITSKSNGNIQYKEIIKKSSANVIIFCGPVNVKLATEFNYLWDLLREKTSIFPPNWLYYNHIFNFLHEKFHGSLLLVQEQLKNRNDGKYKQFSERFHPSKHPDDKLLENMWIEHLGCLSDNQRKNQFYERELRLNLRNCSGEESLSRIHIYERGGFHNANMLRAVHYLFFMLDNMHYFLNVQGSGTTRKVYNYRYKWLESKWRVYPILSQQLSCGNNAHHQWTWSGFSRVLQGSPGFSRVLQGSPGFSRVLQGSPGFSRVLQGSPGFSRVLQGSPGFSRVLQGSPGFSRVLQGSPGFSRVPRSQCSDNCPPGFRKAPRPGAQSCCYDCVPCSEGEISNITDSEFCIRCPYSEWPNERRNQCIAKAEAFLSYIDVISMFFSAVSVLSFFISLLILGVFISYRDSPIVRANNRSLSFLLLVSIKLSFLSVFLFLGRPVDITCMLRIITFGITFSIAVSSLLAKTIMVCVAFKATKPGSSWRKWLGVKLSNSVVLFCSSIQIIICMTWLAISPPFQELDIHTSPGTIIIQCNEGSAIGFYSVIGYMGLLAAVSFVLAFLARSLPDSFNEAKYITFSMLLFCSVWITMIPAYLSTKGKNTVCVEIFAILTSSAGLLFCIFLPKCYVIMFRPEINSKSKLLGNRSF
>XP_002941358 PREDICTED: vomeronasal type-2 receptor 26-like [Xenopus (Silurana)tropicalis].
MTGAAVQYNRFKVLLYLIVLCVRPCGSGVQPPYPACRLEIIKTHKEYEYIQEGDIMIGGILTMNSYAINFLYSGDIIKRTACVHPRIELYRELQTFLFAVDEINRNLDLLPNITLGYRVYDSCGDPSLAIGSVLKILSGPGNVVPNYSCRGKGEIAGFIGDKTSLTSLPIAQLLSVHGYTQISYGATASTLSDRRLFPYFFSTGLSDDIQHIAVAELLEKLGWTWVIIVATADESGAKQSLNLQNEISKHGTCVDIIIFITDDADTNKPNFNRIQTSTAEVIILVGSPSESNLVSLCALEKVTHDKTLVFTSSWHEDKHQCALLYNCSLSYIHAYKPTEEFDIKFNDYVSSANEDTKLVKDLLAIYTVCPTEVDINFVNCTEKKTLQEVGVYFRHNAEVYRSVYTMTLKSQCSANCLPGYRKISGKSLAPCCYDCVPCSHGEISNRTDTENCLKCQDTEWPNQEKTLCIERQIEFLSYAGDPLTLIFIISSVILFIIAAVILGIFISFRDTPVVRANNHTLSFILLVSIKLSFLSVFLFLGRPVDITCMLRQTSFGITFSIAVSCVLAKTLMVSIAFKATKPGSPWRKWVGVKLANGLVFICSLIQSLINVIWLVIAPPYVEQNFHSEPGKIIIQCNEGSAIGFYIVLSYMGLLASVSFIVAFLARSLPDSFNEAKYITFSMLLFCSVWITMIPAYLSTKGKYMVAVEIFAIISSSCGLLFCIFLPKCYIILFKPEINSKQYLLGKCNK
>XP_002941360 PREDICTED: vomeronasal type-2 receptor 26-like [Xenopus (Silurana)tropicalis].
MPGVTATSYWVKVLIYLILMCVGPCRSGDQPLNPACHLQIIKTAKEYEYMQEGDIMIGGVMASHFYLRNYTLPWHNSSSFACIFANEQAFRYLVDFRFAIEQINKDLAWSANLTLGYHISDSCGDPRKAVRSVLQILSGTQEPVPNYSCVGKRNIAGFIGDLTSDTTIPIAQILSRLGYSQISYGATDPSLRDRHTFPYFFRTVQSDEANYFALSKLLRHFGWTWVGIITSDDMSGEEEQHNLAKYLSREGVCIEFSIKIQIYKVKTYSFTQHESTILGSSTSVVILSGTASAMFVTLLPYVLRVKTLILSSNWGNNDVVVQNTIKVFNYSLVFVPRYHYDLGTPEMSRFLEDLHPSKFPDDELVDDIFLMFHFCLSKDQNKNNLYEYTSLQFLNNCTGLELITDLYYFSGKTNSPRVHLAVDIMSRALHDMNKLFIKKSIKPPYKYQELHGFLKKHQYSTQTGPTFSFDEHGEYVSGFQIYNYIFSTEGSLTRKLFGEFSRWGPPDQRLKITSSSSSMQWKTSNRGIPRAQCSDNCLPGFRKAPRPRAQSCCYDCVQCSEGEISNITDSENCIRCPSMEWPNNNRTNCIARTEDFLSLTNDVISVFFSSVSLLLFVITLLILGVFISHQDTPIVRANNRSLSFLLLVSIKLSFLSVFLFLGRPVDITCMLRIITFGITFSIAVSSLLAKTIMVCVAFKATKPGSSWRKWLGVKLSNSVVLFCSSIQIIICMTWLAISPPFQELDIHTSPGTIIIQCNEGSAIGFYSVIGYMGLLAAVSFVLAFLARSLPDSFNEAKYITFSMLLFCSVWITMIPAYLSTKGKNTVCVELFAILTSSAGLLGCIFLPKCYAILLRPEKNTKSHLFANKSQ
>XP_002942463 PREDICTED: vomeronasal type-2 receptor 26-like [Xenopus (Silurana)tropicalis].
MLGFRPTHNPFQILIHLLVLCIRQSEAEPIKPACCLKTAKFLEDFEYIQDGDIIIGGLLSVNTNVGWHQPEYKQNGNRVCLALQPQHYRQLVEFRLAIEEINKNPSLLPNVTLGYHIYDSCGNEMKAVRSILQILSGTKEPVPNYSCGRKRNIAGFIGDFTSETTMISAQILSLFGFSQVSFGASDPSLSDRVTFPYFFRTLQSFHGSALAIRKLLKHFGWTWVGIIGLNDGDKEDEPQVLTDYLSRDGICVEFTIKANHYLTKLSDDEGNGIDKIIQTSTTHIIIVCGKLFKTFAVLYCIHYLHMLDNKTFILSPSASVIGNNEMLTAATFDDMLIFEPYPVYPRETHEIIEFINRTHPSKDPEDTLFENIMLTVCECLSKDPHKNKVYESFSVMNHTECDDAIPWEMMNKTIPRSQCTDSCQPGYRKAVNPGAQPCCYGCLPCSEGEISNRTDSENCIRCPDLEWPNDKRNQCIAKIEEFLSFTNGTISVSLLSITVLFSLITLLMLRIFISYRDSPIVRANNRSLSFLLPVSIKLSFLRCVLFLGRPVDINCMLRIITFGITFSIAVSSLLAKTIMVCVAFKATKPGSSWRKWLGVKLSNSVVLFCSSIQIIICMTWLAISPPFQELDIHTSPGTIIIQCNEGSAIGFYSVIGYMGLLAAVSFVLAFLAFLARSLPDSFNEAKYITFSMLLFCSVWITMIPAYLSTKGKNTVCVEIFAIFTSSTGLLACIFLPKFYIIMFRPEMNCKSGILGGKN
>XP_002942464 PREDICTED: vomeronasal type-2 receptor 26-like [Xenopus (Silurana)tropicalis].
MGVIHFTWSSTGGLLFGQLKVIFSLAAIWVTACSTEPSGSDSPCRIDLSKPKYEYKYIQDGDIIIGGVFSVNCEVYKIPDNKWKYIPLCVNPILDRYLEIQALILTVDELNKAPDLLPNVTLGYHVYDSCGDPNLAIGSVLQILSGPGEPVPNYSCRGEGEIAGFIGDRSSLTSLPIAQLLGTYGYPQISYGATDPVLNDRVQYPYYFTTGPKDYIQHVAIAELVERLGWTWVIILAASGDYGERETKSLRKEITKHGAYVDFIGTLTQDRNTDRETLERIQMSSAEVVILYGEQFQTNALSVLVEEMIKDKTLLVPVTWFPSYLESLFNGSLRFEEKIVEFGYTTKFTAHVLAIEDDVLLKDLLATLHKYLRNVHFNEGRGIPFDELMESRENYIIFNLYTDPDGGFSETEVGTYYWSESGSSLEINTKKIVWKKDTHNQTLKSQCSANCPPGYRKLLRQRAPPCCYDCARCSEGEISNATDAENCLKCGDYEWPNQEKTQCIKKQNEFLSYRDDSLTVAFILLSLMFFLIAAVILGIFISYRDTPIVRANNRSLSFLLLVSIKLSFLSVFLFLGRPVDITCMLRIITFGITFSIAVSSLLAKTIMVCVAFKATKPGSSWRKWLGVKLSNSVVLFCSSIQIIICMTWLAISPPFQELDIHTSPGTIIIQCNEGSAIGFYSVIGYMGLLAAVSFVLAFLARSLPDSFNEAKYITFSMLLFCSVWITMIPAYLSTKGKNTVCVEIFAILTSSAGLLACIFLPKCYIILLKPEMNTKQYLLGNNKEANKD
>XP_002942465 PREDICTED: vomeronasal type-2 receptor 26-like [Xenopus (Silurana)tropicalis].
MKEDDSQALSSLLLGPHLSQSFQPQHYRQLVEFRLAIEEINKNPSLLPNVTLGYHIYDSCGLEVKTVRSTLQILSGTKEPVPNYSCGRKRNIAGFIGDFTSETTMISAQILSLFGFSQLHKYLRNVHFNEGRGIPFDELMESRENYIIFNLQSEAEPIKPACYLKPTFFEDFEYIQDGDIIIGGLLSVNTNLGWHQPEYNQNGSKFALCVPFQPQHYRQLVEFRLAIEEINKNPSLLPNVTLGYHIYDSCGLEVKTVRSTLQILSGTKEPVPNYSCGRKRNIAGFIGDFTSETTMISAQILSLFGFSQVSFGASDPSLSDRVAFPYFFRTLQSFHGSALAISKLLKHFGWTWVGIIGVNDGDMADEPQVLTDYLSRDGICVEFTIKANHYLTKLSDDEGNRIDKIIQTSTTHIIIVCGKLFKTFAFVYIIRFILTQDNKTLILSPSASVIGNNEMLTAFTFDDILIFAPYPVYPRETHEIIEFIHRTHPSKDPNDTLFENIMSIVCECLSRDPHKNKVYQFFSVMNYTECDGKDTTKCLSNIISSLLAALSPNVHLAVNIMSQAIHEMHTSLREQSPERDREAHHYQYQLHHYLKKNRYQTKYGGEVSFDGRGEMDTGYIIYFFPNETDTTYLGTLGRFIPSAPSEYKLIIYPDAIPWKMKNKMIPRSQCTDSCQPGYRKAVNHGAQPCCYGCLPCSEGEISNRTDSENCIRCPDLEWPNDKRNQCIAKTEEFLLFTDGTISVSLLSITVLFSLITLFILGVFITYRDSPIVRANNRSLSFLLLVSIKLSFLSVFLFLGRPVDITCMLRIITFGITFSIAVSSLLAKTIMVCVAFKATKPGSSWRKWLGVKLSNSVVLFCSSIQIIICMTWLAISPPFQELDIHTSPGTIIIQCNEGSAIGFYSVIGYMGLLAAVSFVLAFLARSLPDSFNEAKYITFSMLLFCSVWITMIPAYLSTKGKNTVCVEIFAILTSSAGLLACIFLPKCYIIMFRPEMNQKSCLLGSKT
>XP_002942466 PREDICTED: vomeronasal type-2 receptor 26-like [Xenopus (Silurana)tropicalis].
MALSTKLYSIKSSNTSTDKKDPTINGVTTDWDTNSRTKRHYHRFCETLPPRQSEAEPIKPACYLKTAKFFEDFEYIQDGDIIIGGLLTVNTNAGRHPKEYYQNGNKLKYYRQLVEFRLAIEEINKNPSLLPNVTLGYHIYDSCGLEIKTVRSTLQILSGTKEPVPNYSCGRKRNIAGFIGDLTSETTVISAQILSLFGFSQVSFGASDPSLSDRVAFPYFFRTLQSFHGSALAISKLLKHFGWTWVGIIGLNDGDMADEPQVLTDYLSRDGICVEFTFNYNHYLTHVPSDEGYRMHGIIPKSTTHIIIVCGKSLKTVVFVYYMRYSMLEFNKTLILSPSASFIGITEKFTGATYDDILIFEPYPVYPRETHEIIQFINRTHPSKDPEDTLLENIMLSVCRCLSKDPHKNKVYETLFHIRYTECDGKEATECLLRIISSLLAALSPNVHLAVNIMSQAIHETHTSLREQSPEKDREAHRYHYQLHHYLNKSHYQTKYGGEVSFDGRGEMDTGYIIYFFPNETDGTYLGTLGRFIPSAPSEYKLIIYPDAIPWKMKNKTIPRSQCTDSCQPGYRKAVNPGAQPCCYGCLPCSEGEISNRTDSENCIRCPALEWPNDKRNQCIAKTEEFLSFTDGAISVSLLSITVLFSLITLLMLRMFISYRDSPIVRANNRSLSFLLLVSIKLSFLSVFLFLGRPVDITCMLRIITFGITFSIAVSSLLAKTIMVCVAFKATKPGSSWRKWLGVKLSNSVVLFCSSIQIIICMTWLAISPPFQELDIHTSPGTIIIQCNEGSAIGFYSVIGYMGLLAAVSFVLAFLARSLPDSFNEAKYITFSMLLFCSVWITMIPAYLSTKGKNTVCVEIFAILTSSAGLLACIFLPKCYIIMFRPEMNHKSSLLGSKT
>XP_002941770 PREDICTED: vomeronasal type-2 receptor 26-like [Xenopus (Silurana)tropicalis].
MDWLTQATSSAADSSEQQEVASPASSVIRGMLSPLLFDPEVDFSPDTQDLFDDQTGMGGAFQSDEEEVYVAQHTTSAVGDVGQGPLMAGQQADEPDVDVDAGSDLGEDDGDRSWVPAQEDNSSSSEGELHGQGRYISYTAHWVTLMSAGEGAGSRTPLRLEVPPRGVKGKPHTATSSSSSSSTMDEPPLKRPRSYASVQYKRCQAVLQLLCLGERSHTAPELHAAFQTQVQRWFAPRQLQAGNVVCDNGRNLLAALHLGRLTHVPCFAHVLNLVVQHFLKSYTGLGVVLEKARRVCGHFRRSPTASASLSRMQRQHSLPPHRLICDLPTRWNSTLHMVERLVEQRWARTLDGLLEEGDVPEEEEEECRPRRQVEGAARHDEEDMPDEEDEGEEDWVPAEQGEQGPRHPTTPAVVRGWEDTEQGEEYYRHYVDFLFAIENINKDRILLPNLTLGYHISDSCGDARKAVRSVLQILSGTREPVPNYSCVGKRHIAGFIGDLTSETTVPIAQILSLYGYTQISYGATDPMLSDRFSFPYFFRLLHSDAHYEALAEFLYYFGWTWVGIIRTEEDNEDREHQLLTKHLSRLGICVAFDIKMRKERDMLTKNNFNYYEEWKRIIKQSSVNVTIIFGTFSVTFQQELIKLIDVLDKNTVVFTSNWALNGDSLNYIMGIVNGSLIIMQKPINFITTRTEHFLENIHPYNYPEDKVLEDIWMQYHFCLSEDQDKNQLYETIYSGTLHNCTGQEHITDIGNFNNVLHSALVYSAVQVMYRALYMMHFSFSSKSPPNSKRISSYRNQLHQFLKLIKIKGKDHFLDKNGNFQIEYLLYNCYIELFGKLYVNWVGHFCPWNKSDRALRVSPDEITWKTSKGQIPRAQCSASCPPGFRKAPRPGAQSCCYDCVLCSEGEISNITDSISCIRCSDMEWPNEKRNRCMTKTEEFLSYTNDLISVFISSISVLFFLITLLVLVVFISNHDTPIVRANNRSLSFLLLVSIKLSFLSVFLFLGRPVDITCMLRIITFGITFSIAVSSLLAKTIMVCVAFKATKPGSSWRKWLGVKLSNSVVLFCSSIQIIICMTCLAISPPFQELDIHTSPGTIIIQCNEGSAIGFYSVIGYMGLLAAVSFVLAFLAAVSFVLAFLARSLPDSFNEAKYITFSMLLFCSVWITMIPAYLSTKGKNTVCVEIFAILTSSAGLLASIFLPKCYVILFKPEINTKSHVFANKS
>XP_002941771 PREDICTED: vomeronasal type-2 receptor 26-like [Xenopus (Silurana)tropicalis].
MERADGPNEEYLKYFLDFHYVIEQMNNSTTQFPNLTLGYHIYDSCGNEQKAVRSVLQILSGTREPVPNYSCVGKRNIAGFIGDLSSKTTLPIAQILSIYGYSQISYGATDTSLSDRLTFPYLFRTVQSDQTNYLMLVRLIQYFGWTWVGFITLKDFSGFYEHQTFSQYLSSQGICMEFAINLNLNIFNDEFIPSYRKTIADSSSNVIIVGGTVSIAIISKIAALADVLANKNVIFSPQWETYLLLHFHSYTSVNNSLIFSSLYPYNLDTPEINYYYEHLHPLKYPEVTFLEDIWFFIFYCVSRDLNKKSPFGKYEWNDLTLHNCTGEERITNLLGFKLFGNSPRVHFPVTMMVRAIEALHVAHNQEPPEKPIRPIIYRHQISYGATDTSLSDRLTFPYLFRTVQSDQTNYLMLVRLIQYFGWTWVGFITLKDFSGFYEHQTFSQYLSSQGICMEFAINLNLNIFNDEFIPSYRKTIADSSSNVIIVGGTVSIAIISKIAALADVLANKNVIFSPQWETYLLLHFHSYTSVNNSLIFSSLYPYNLDTPEINYYYEHLHPLKYPEVTFLEDIWFFIFYCVSRDLNKKSPFGKYEWNDLTLHNCTGEERITNLLGFKLFGNSPRVHFPVTMMVRAIEALHVAHNQEPPEKPIRPIIYRHQLQHYLKKMPLYMEYGQFYEFDEYGNLEIDYGIFNCIIEPSIETGEVEVTLRPVGKIRPRAPSDQQLEMNKDLIMWNSDGLEIPRSQCSDNCLPGFRKATKETIQSCCYRCVPCAEGEISNTTDSELCFPCNDTEWPNKKRTQCIAKGEAFLSYTNDVISMFFSAFSVLSFFITLLILRVFISYRDTPIVRANNRSLSFLLLVSIKLSFLSVFLFLGRPVDITCMLRIITFGITFSIAVSSLLAKTIMVCVAFKATKPGSSWRKWLGVKLSNSVVLFCSSIQIIICMTWLAISPPFQELDIHTSPGTIIIQCNEGSAIGFYSVIGYMGLLAAVSFVLAFLARSLPDSFNEAKYITFSMLLFCSVWITMIPAYLSTKGKNTVCVEIFAILTSSAGLLACIFLPKCYIILFKPAMNTKKNLL
>XP_002941772 PREDICTED: extracellular calcium-sensing receptor-like [Xenopus(Silurana) tropicalis].
MDSGDRRKIIGIIIPTANEEYLKYLLDFHYVIEQMNNSTTQFPNLTLGYHIYDSCGDPGKAVRSVLQILSGTREPVPNYSCVGKRNIAGFIGDLSSKTTLPIAQILSIYGYSQISYGATDTSLSDRLTFPYFFRTVQSDQTNYLMLVRLIQYFGWTWVGFITLDDISGFYEHQTFSQYLSSQGICMEFAIYLNFNVFNDDFIPRYRKTIADSSSSVIIFGGTVSIAILSKITAVPDVLANKNLIFSPQWETYLLLHFDSTALINNSLIFSSLYPYNLDTPEINYYYEHLHPLKYPEVTFLEDIWFVVFYCFSGDLNKKNTFEFWYDCTLPKCTGEERITNHQTFKFYRNSPRVHFPVTMMVRAIEALHVAHNQEPPEKPIRPIIYRHQLQHYLKKMPLYMEYGQFYEFDEYGNLEIDYGIFNSIIAPRTETNEVEVTLRPVGKIRPRAPSDQQLEMNKDLIMWNSDGLEIPRSQCSDNCLPGFRKATKETIQSCCFRCVPCAEGEISNTTDSELCFPCNDTEWPNKKRTQCIAKAEAFLSYRDVISMFFSAFSVLSFFITLLILGVFISYRDSPIVRANNRSLSFLLLVSIKLSFLSVFLFLGRPVDITCMLRIITFGITFSIAVSSLLAKTIMVCVAFKATKPGSSWRKWLGVKLSNSVVLFCSSIQIIICMTWLMNRHLTQGRSRLPQGRYASLHTSPPPRRKASGISSEVSVIWSAAELQNYAAIPLGSQPRPLRRKILYPENPGPKHSGCQHVGAMSLAGKGLNTEVCANKITKPIIHKVLNYGKAISRKLHYKRISLIFKNYFLFLCYIKTGVGWCLDHNGVWITMILAYLSTKGKNTVCVEIFAILTSSAGLLASIFLPKCYIIMLRPEMNIRSHIPYILEYKPSF
>XP_002941775 PREDICTED: extracellular calcium-sensing receptor-like [Xenopus(Silurana) tropicalis].
MTGAAVHYNHFKVLLYLIVLCVGPCGSGVRPRYPACRLEIINTRKEYEYIQEGDIMIGGILTMNSYAINFHYPGDIFDRIACVHPLLELYREFQTFLFAIDEINRNPDLLPNITLGYHVYDSCGDPRLAIGSALQILSGPGNVVPNYSCRGKGEIAGFIGDKTSLTSLPIAQLLGVYGYSQISYGATDPTLSDRRLFPYFFSTGLSDDIQHIAVAELVEQLGWTWVIIVATADESGAKQSLNLQNEISKHGGCVDIVIFITDDADTNKPNFNRIRKSTAEVIILVGSPSESNLVSLCTLENVTHDKTLVFTSSWREDKHQCMLLYNCSLSYIHAYKPTEEFDIKFNDYVLSANEDTKLVKDLLATYTVCRTEVDINKSYFMNCTVKNTLQEVGVYFRHNAEVYRSVYTMVHALHTKLSVSVTHRDKYVPIKTHRKQTLKSQCSAICLPGYRKISGKSLAPCCYDCAPCSHGEISNRTDTENCLKCQENEWPNQEKTLCIEKQTEFLSYAGDPLTLVIIISSVILFIIAAVILGIFISFRDTPVVRANNHTLSFILLVSIKLSFLSVFLFLGRPVDITCMLRQTSFGITFSIAVSCVLAKTLMVSIAFKATKPGSPWRKWVGVKLANGLVFICSLIQFLISVIWLVVAPPYVEKNFHSEPGKIIIQCNEGSAIGFYIVLSYMGLLASVSFIVAFLARSLPDSFNEAKYITFSMLLFCSVWITMIPAYLSTKGKYMVAVEIFAIISSSCGLLFCIFLPKCYIILFKPEINSKQYLLGKCNK
>XP_002941778 PREDICTED: vomeronasal type-2 receptor 26-like [Xenopus (Silurana)tropicalis].
MEREMIHCAWIPTRELLSDQLKVILCLAAVWVTPCSTELSGSDSPCRSHITKPEYEYIYIQDGDIIIGGVFTVHNNMKYVSNGPVRHLPICTEPFLARYQQIRTFLFAIDEINRNPDLLPNITLGYRVYDSCGDPRLAIGSALQILSGPGNVVPNYSCRGKGEIAGFIGDQSSLTSLPIAQLLGVYGYSQISYGATDPTLSDREMFPYYFSAGLSDDIQHIAVAELVEQLGWTWVIIVATDNESGEKQSQNLQNEISKHGACVDIIIFITEDDDTNKRHFERIRISTAEVIVLCGTPSDSVLLSLCTRESLIHEKTLVITLSWGDYGYSCNFLYNASLMYFYPYNLIEELDTQFHDYVLSVTEDSKLLKELLSQYPSCLEQENINNTYFRNCTEKKTIKEVGLYFRHNAEVYRSVYTMVHALHTKLSVSVTHRDKYVPINTHGKQTVKSQCSANCPPGSRKIPGKSAVPCCYACVPCSHGEISNRTDMENCFKCEDTEWPNQEKTLCIERQTEFLSYAGDPLTLISIISSVILFIIAAVILGMFISFRDTPVVRANNHTLSFILLVSIKLSFLSVFLFLGRPVDITCMLRQTSFGITFSIAVSCVLAKTLMVSIAFKATKPGSPWRKWVGVKLANGFVFIFSLIQSLISVIWLVIAPPFVEQNTHSEPGKIIIQCNEGSVVAFYIVLSYMGLLASVSFIVAFLARSLPDSFNEAKYITFSMLLFCSVWITMIPAYLSTKGKYMVAVEIFAIISSSCGLLFCIFLPKCYIILFKPEMNTKQYLLGKCNT
>XP_002943787 PREDICTED: vomeronasal type-2 receptor 26-like [Xenopus (Silurana)tropicalis].
PCQSKVNPISPACHLNIPEMLEDFEYFQDGDIIIGGLLTCQYNRLKSLVLDPYLNCKVTVKRKQVEGLYNLHGELEVSREGILEVVRSYYTDLYKERVLDRDPFLKRRGVPLPLGRSFKSVASSDNEPEKEGEVWECIKSHSEALGSQINQDILEAFWVVEEGTKLQSRYYRQLVEFRLAIEEINKNPSLLPNVTLGYHIYDSCGHEQKVMKSILQILSNTKEPVPNYSCGRKRNIAGFIGDLKSETTVISAQILSLFGFSQISYGASDPSLSDRVAFPYFFRTKQSFRGTSVVLIKLLKHFGWTWVGIIRLDDNSGETELQVLTDYLSRAGICVEFTIKMSHIDDTYNRQMDIDGMKKIITNSTTNIIVFCGRLSKISASKLTHLNAELNNKTLILSPSVALLEHLQMYIMPSFDGSLMFEQYPVYPRDTHEIIEFINSIHPSKDPEDKLLEDILLIRFKCSSKNEYKNLLYEYVYITFNAECTDKDVAEALVILNYTLLNVHSPNVHLAVNIMSQAIHEMHTSLREQSPERDREAHRYQYQLHRYLKETKHQTQSEGTVSFDGNGEMNTGYIIYDFMFSREGLNLHQFGKFVPLSPSDSQLIVYLQTKPWKTKNSTIPRAQCADSCQPGYRKALKPGLQPCCYECIHCSEGEISNRTDSENCFRCPDLEWPNEKRNQCIAKTEEFLSFTDGTISTSLLSITVLFSLTTLLMLRIFISYRDSPIVRANNRSLSFLLLVSIKLSFLSVFLFLGRPVDITCMLRIITFGIPFSIAVSSLLAKTIMVCVAFKATKPGSSWRKWLGVKLSNSVVLFCSSIQIIICVTWLAISPPFQELDIHTSPGTIIIQCNEGSAIGFYSVIGYMGLLAAVSFVLAFLARSLPDSFNEAKYITFSMLLFCSVWITMILAYLSTKGKNTVCVEIFAILTSSAGLLACIFLPKCYIIMFRPEINQKSCLLGNKAF
>XP_002943384 PREDICTED: G-protein coupled receptor family C group 6 memberA-like [Xenopus (Silurana) tropicalis].
MPVVPAVQVVPTVPVVPVIPVVPVIPAVPAMPVVPAVPVVPVVPAVPVVPAMPVVPAVQVVPTVPVVPAVPAVPVIPAVPAVPVVPVLFRQNYRQFVDFAFAVDEINKKPSQLPNLTLGYQIYDSCGDPRKALWNVFQILSGTKRPVPNYSCVRNRTIAGFIGDLDSDTTLPIAQILSLFGYSQISYGASDPALSDRDAFPYFFRVLQSSRGQYLALSKLLKYFGWTWVGIIALTDTGDKDYQLLRESLAKEGICMEFLQKLNYHLEWSLDEDAVRSVKGTIRRASTSVIVLIGKPSLGTIGAISNIIELSQRKTLVVCSSVAINKFIMNFGLKMFHGSLIFEQYSRPRPDAPSVYHFMLRNGFSMFHSPEDNDGNSSIFTEEFSYSNVYFAVHVMSLALQHLHRPLGQRDPPGEGHKYRHKLHQYLKRLHYQTTTKDKISFEENGEMVVDYEIYNCRVTARDGPVMKLIGSFQPRAQNKLRISPDQIIWNSGKNKIPRARCSSPCPPGYSKAPAVGIQSCCYTCVICSAGEISNVTDSKNCSKCPDMEWPNRKRNECVAGWEDFLSYSDVISVVLVSVAVFLYLMALLILGVFISYRDTPIVRANNRSLSFLLLVSIKLSFLSVFLFLGRPVDITCMLRIITFGITFSIAVSSLLAKTIMVCVAFKATKPGSSWRKWLGVKLSNSVVLFCSSIQIIICMTWLAISPPFQELDIHTSPGTIIIQCNEGSAIGFYSVIGYMGLLAAVSFVLAFLARSLPDTFNEAKYITFSMLLFCSVWITMIPAYLSTKGKNTVCVEIFAILTSSAGLLASIFLPKCYIILYRPEMNTKSQLLGNKSL
>XP_002943055 PREDICTED: vomeronasal type-2 receptor 26-like [Xenopus (Silurana)tropicalis].
MLIYIIILCLRPSSSEPINAACHLQIIKAAEEYEYIQEGDIMIGGVMASHLSMLNVTFPWDNSTRFLCTDPNQENIKLMVDFQFAVEQTNKDPARLPNLTLGYHIYDSCGSQLKAVRSVLQILSGTREPVPNYSCVGKRNIAGFIGDLTSETTVPIAQILTLYGYSQISYGATDPELSDRVTFPYLFRTIQSDEFNYFVMSKLLSHFGWTWVGIITSDDISGEREHQILAKYLSREGVCIEFTLRIDMYNCKLIQLQKDKRIIRESSTSVIILCGTVSILLMVRTDHDPLYRAFYEKTLILSPSWGSMEAILYYEPELFNCSLVLVPRYHYDLDTPEMRSFLENSHPSNHPEDKLLIDIWMIYFYCLSNDQNKNDLYKFIYFYNPTLHNCTGQERITDLDYFRGKYNSPRVHLAVDMMSRALHDMNMKLNEKSKEKRDMNINRHKLRWYLKEVQHRSELGQTFSFDDNREYVTKYLIHSNFMASREKVIKYSLGEFSPWAPLDQQLNVTPTSVPWKTKDNKIPRAQCSDSCLPGQRKMPIPGAQSCCYVCAPCANGEISNTTDSVSCIRCSDMEWPNEMKNQCIGRKEEFLSYTEDLISVFISLVSVLFGLITQLILGIFIKYRDSPIVRANNRSLSFLLLVSIKLSFLSVFLFLGRPVDITCMLRIITFGITFSIAVSSLLAKTIMVCVAFKATKPGSSWRKWLGVKLSNSVVLFCSSIQIIICMTWLAISPPFQELDIHTSPGTIIIQCNEGSAIGFYSVIGYMGLLAAVSFVLAFLARSLPDSFNEAKYITFSMLLFCSVWITMIPAYLSTKGKNTVCVEIFAILTSSAGLLACIFLLKCYIILLKPERNTKTNLFYKA
>XP_002943056 PREDICTED: vomeronasal type-2 receptor 26-like [Xenopus (Silurana)tropicalis].
MHKRSEPINPACRLQIIKAVEEYEYIQEGDIMIGGVMAAHLTVYNVTFPWDNSTRLLCIDLIQENIKQFMNFRFAVEQTNKDPARLPNLTLGYHIYDSCGDPRKISYGATDPELSDRITFPYLFRTVPSDESNYSVMSKLLSHFGWTWVGIITSDDISGEREHQILAKYLSREGICIEFTLRINMNDLTPIQKKDDQMIQESSTSVIILCGTVTLLLIASLGHKGIIHDKTLILSPSWESVEDILYYQPEIFNCSLALVPRYHYDLDTPEMRGFLENSHPSNHPEDKLLEDIWMGFFYCLSEDQNKNDLYKYIYRYQPTLRNCTGQERITDLPYFRERYNSPRVHLAVDMMSRALHDMNMKLNEKSEEKREMGIYNHQLHLYLKRVKYRVKLGQTFSFDDKRDPNQENIKLMVDFQFAVEQTNKDPARLPNLTLGYHIYDSCQNQPKAVRSVLQILSGTRELVPNYSCVGKRNIAGFIGDLTSETTVPIAQILTLYGYSQISYGATDPVLSDRITFPYLFRTIQSDEFNYFVMSKLLSHFGWTWVGIITSDDISGEREHQILAKYLSREGICIEFTLRIDMYNWKPIQLQKDKRIIRESSTSVIILCGTVSILLMITTNHDTHYKAFHDKTLILSPSWGSMESILYYAPEIFNCSLALVPGYHYDLDTPEMRSFLENSHPSNHPEDKLLEDIWMIYYYCLSNDQNKNDLYKFIYFYNPTLYNCTGQERITDLDYFRGKHNSPRVHLAVDMMSRALHDMNMELNEKSKEKRNMNINRHKLHLYLKKVQYRSELGQTFSFDDNREFITKYLIHSNFMASHEKVIKYSLGEFSPWAPLDQQLNVTPTSVPWKTKDNKIPRAQCSDSCLPGQRKMTIPGAQSCCYGCAPCANGEISNITDSVSCTRCSDMEWPNEMNQCIGRKEEFLSYTEDLISVFISLVSVLFGLKTQLILGVFIKYLDSPIVRANNRSLSFLLLVSIKLSFLSVFLFLGRPVDITCMLRIITFGITFSIAVSSLLAKTIMVCVAFKATKPGSSWRKWLGVKLSNSVVLFCSSIQIIICMTWLAISPPFQELDIHTSPGTIIIQCNEGSAIGFYSVIGYMGLLAAVSFVLAFLARSLPDSFNEAKYITFSMLLFCSVWITMIPAYLSTKGKNTVCVEIFAILTSSAGLLASIFLPKCYIILLRPERNTKLICFTKPNNF
>XP_002942657 PREDICTED: extracellular calcium-sensing receptor-like [Xenopus(Silurana) tropicalis].
MAVYNSLIELIYLIMLCVGPCWPGALPANPACHLEIIKTYEEYEYIKEGDIMIGGVMTISQSLGPRHEERFFYCDEPSPQKYRHLVEFLFLVKELNDNPSRLPNVTLGYHIHDSCGASQRALMNVFKILSGTREPVPNYSCVAMRNIVGFIGDLESQPTISMALILGVLGYSQISYGATDPSLSDRVTFPYFYRTVQSDEEEYIALCKLLKYFGWNWVGIIQFDDYSGYKDHRLLMEHLSREGICVAFTISVREQLPIKALNKNISKFYLASVFIICGDVGISNLQSSSAEMYYLRRKTFIFLSKWLNYVDVLDYSVLELFHGSLLFVQKRRNDQFVPRFKEFSDSYKPSNYPEDNLLEDIWIRKFSCLSKDQSKNAHHRYLFHFLNNCSGKEKLTDLPAYLNPYHSASLMNAVEIMFVALTHMQNSLPKQTSQYRHMYNYQVSSLIACKDEISGSPSSSASPSLFQCSHKKHAKNISKAVSIFTSDSLLDLLPISWCSESCVPGYRKVTRPGIYMCCYDCVWCPEGEISNTTDSENCIQCPKMEWPNRKKTKCIPKTVDFLSYTHILSAFFSATSVLFFLASLLILGVFIAHQDTPIVRANNRSLSFLLLVSIKLSFLSVFLFLGRPVDITCMMRIITFGITFSIAVSSLLAKTIMVCVAFKATKPGSSWRKWLGVKLSNSVVLFCSSIQIIICMTWLAISPPFQELDIHTSPGTIIIQCNEGSAIGFYSVIGYMGLLAAVSFVLAFLARSLPDSFNEAKYITFSMLLFCSVWITMIPAYLSTKGKNTVCVEIFAILNSSAGLLACIFLPKCYIIQFRAEINTKSLLLGNRQNQY
>XP_002942658 PREDICTED: vomeronasal type-2 receptor 26-like [Xenopus (Silurana)tropicalis].
MTPYNLKLLISLMLLWTKTYRAEFQHKNLACQLEMLKLYEEYEYIQEGDIMIGGVLTVNSYMKLLELPEDNSMRMLCMEVVPEHYRQFIDFRYFIEQTNNNTALFPNLTLGYHIYDSCGDPRKAVRSVLQILSGTREPVPNYSCVGKRHIAGFIGDLTSETTVPIAQILTLYGYSQISYGATDPLLRDRAAFPYFFRTVQSDHHHCYLLTELLKYFGWTWVGVIRFDDDAGDREFQLLTKYFSNNGICIEFSTKINIDNFKSHEHITNKHKELVRKSTTSVIVLCGTVSAAVIVGLRILKDVLKEKTFVLTTNWAANHMMNFATEVFNGSLGFMQCSLYSLNSPELKAFIASIHPSKYPKDKLLEDLWMQYHFCSSSNEYKNKVFKYVYPQGSLYYCTGEQRIQDIWNIANALHSPRVHLAVTLLSQAMYKMHIKLSPKLDNIIYDYRYQLHHYLNVLRYEVQGAPYTFDENGEWKSRYWIYNYMIEDKKKKIHTKYFEFNPLAPSEQKLFPTNIRWKKSQSSVPRAQCSANCPTGFRKASKPGTHSCCYGCAQCSEGEISNVTDSESCIRCPDMEWPNEQRNQCIARTEEFLSYTNDVISIFLPSLSVVLYLCTVLILAIFIKYRDSPIVRANNRSLSFLLLVSIKLSFLSVFLFLGRPVDITCMLRIITFGITFSIAVSSLLAKTIMVCVAFKATKPGSSWRKWLGVKLSNSVVLFCSSIQIIICMTWLAISPPFQELDIHTSPGTIIIQCNEGSAIGFYSVIGYMGLLAAVSFVLAFLARSLPDSFNEAKYITFSMLLFCSVWITMIPAYLSTKGKNTVCVEIFAILTSSAGLLASIFLPKCYIILYRPEMNTRTFVFANKI
>XP_002943487 PREDICTED: vomeronasal type-2 receptor 26-like [Xenopus (Silurana)tropicalis].
MEVFIIVLIQEDDAKLQNTIENVIVHASPGGTFWYFLPFDFVKDIFWDLLDQSVVDYLDNILVFSKDIFNHRVQPCSSEPINPACHLQIIKAAEEHEYIQEGDIMIGGVMAVRLNVHKVTLSGENSARLVCINPVPEYVKLLIDFRFAVEQTNKDPARLPNLTLGYHLYDSCGSQLKAVRSVLQILSGTREPVPNYSCVGKRNIAGFIGDLISETTVPVAQILTLYGYSQISYGATDPELSDRITFPYLFRTVQSIDSHYFVMSKLLRHFGWTWVGIITSDDISGEREHQILAKYLSREGVCIEFTLTINANGLHFFNYKDITMIQRSSTNVIILSGTVSLILILKAGIFNNERAFYEKTLILSPSWGSTEAILYYAPKLFNCSLVLVPRYHYDLDTHEMRSFLENSHPSNYPEDKLLKDIWLIYFYCLSEDQNKNDLYKYVKYYNPTPHNCTGQERITDLPYFRGKYNSPRVHLAVDMMSRALHDMKSKGNNEMDIYKHQLHHYLKKVQYRSKHGGTFSFDENGEYNTKYLIYSNFMADSITVIKSFLGEFFPWAPLDQQLNITFMLVQWKTKDNKIPRAQCSDSCLPGQRKMPIPGAQSCCYGCAPCANGEISNTTDCVSCIKCPDMEWPNDKKNQCIRRNEEFLSYAKDLISAFISLVSVLFILTTQLILGVFMKYRDSPIVRANNRSLSFLLLVSIKLSFLSVFLFLGRPVDITCMLRIITFGITFSIAVSSLLAKTIMVCVAFKATKPGSSWRKWLGVKLSNSVVLFCSSIQIIICMTWLAISPPFQELDIHTSPGTIIIQCNEGSAIGFYSVIGYMGLLAAVSFVLAFLARSLPDSFNEAKYITFSMLLFCSVWITMIPAYLSTKGKNTVCVEIFAIITSSAGLLASIFLPKCYVILLKPEMNTKIQFTLQRLIMFKEY
>XP_002943488 PREDICTED: vomeronasal type-2 receptor 26-like [Xenopus (Silurana)tropicalis].
YHIYDSCGDPRKAVRSVLQILSGTREPVPNYSCVGKRNIAGFIGDLTSETTVPIAQILTLYGYSQISYGATDPELSDRITFPYLFRTVQSDEFNYFVMSKLLSHFGWNWVGIITSDDISGEREHQILAKYLSREGVCIEFTLRIDMYNCKLIQLQKEKRIIRESSTSVIILCGQVSILLIVRADHDLHDPNDPHVFHDKTLILSPSWGSMESILYYAPEIFNCSLALVPGYHYDLDTPEMRSFLENSHPSNHPEDKLLIDIWMIYLNCLSKDKHKNDLYKYIYFYNPNLYNCTGQERITDLRYFRGKYNSPRVHLAVDMMSRALHDMNMELNEKSKEKREMNINRQKLHLYLKEVQYRSELGQTFSFDDNREYVTKYLIHSNFMASRVKVIKYSLGEFLPWAPLDQQLNVTPTSVPWKTKDNKIPRAQCSDSCLPGQRKMPIPGAQSCCYGCAPCANGEISNTTDSVSCIRCSDMEWPNEMKNQCIGRKEEFLSYTKDLISVFISLVSAFFILTTQLILGVFIKYRDTPIVRANNRSLSFLLLVSIKLSFLSVFLFLGRPVDITCMLRIITFGITFSIAVSSLLAKTIMVCVAFKATKPGSSWRKWLGVKLSNSVVLFCSSIQIIICMTWLAISPPFQELDIHTSPGTIIIQCNEGSAIGFYSVIGYMGLLAAVSFVLAFLARSLPDSFNEAKYITFSMLLFCSVWITMIPAYLSTKGKNTVCVEIFAILTSSAGLLACIFLPKCYIILLRPEMNTKSCLFTN
>XP_002942717 PREDICTED: vomeronasal type-2 receptor 26-like [Xenopus (Silurana)tropicalis].
MLGAVAFLIRIYLTALRAISCDSQIQTKSLACQLEIIKTYEDYEYIKEGDIIIAGVLTVNTLMVSLSYPIEFYDIMICVGVLAKNYRQFVDFRFAVEQINNNSAKLPNLTLGYHIYDSCGDPRKAVRSVLQILSGTREPVPNYSCVGKRNIAGFIGDAASETTVPIAQILNVYGYAQISYGATDPSLSDRISFPYFFRTLQSDHSHYLALSKLLRYFEWTWIGIITFDDDSGEKEFQLLTNYLSMEGICVEFTIKIGNYVDNIAMYEIYSEIIQKSSTSVIILCGTASVNFAETFRNMTDMFLTKTLIVSSTVAANHNSMDYYLEIFHGSLGFVQHSEYSLDTPEMRSFVESFHPLRYPDDKLLEDIWMQCHLCLSEDPSKNDLHEKLYASKLHNCTGQDNITNLLGIESKLHFPHVHFAIPRAQCSDNCPPGFRKATKPGAQSCCYDCVPCPAGDISTTIDSEICTRCPDKEWPNENKNQCITKTEEFLTFDNNMSLIFLSISVLIFLVTLLILGVFITYQDTPIVRANNRSLSFLLLVSIKLSFLSVFLFLGRPVDITCMLRIITFGITFSIAVSSLLAKTIMVCVAFKATKPGSSWRKWLGVKLSNSVVLFCSSIQIIICMTWLAISPPFQELDIHTSPGTIIIQCNEGSAIGFYSVIGYMGLLAAVSFVLAFLARSLPDSFNEAKYITFSMLLFCSVWITMIPAYLSTKGKNTVCVEIFAIITSSAGLLACIFLPKCYIILFRPEMNTKSHLLGNRIEYAV
>XP_002943125 PREDICTED: vomeronasal type-2 receptor 26-like [Xenopus (Silurana)tropicalis].
MTYRPSPQKYRYLVEFLFLVKEINENPARLPNKTLGYHIHDSCGNPQRALMSLFKILSGTREPVPNYSCVQKRNIVGFIGDLYSEPTVSVALILGVLGYPQISYGATDPSLSDRVAFPYIYRTVQSDEEEYIALCKLLKYFGWNWVGIIQFDDYIGYQNHQLLVKYLSREGICVAFTVKLAPNLNGNALKEIIIQKSSTDIIIICGDVGVLSSQALYEVRDSLSKKTFIFLSKWLNYLDVIKVPLKYFSGSLLFAQKGIRDQLDPRFKEFSDSFHPSKYPEDNLLEDIWLWQFSCLSKDESKNEYHELMLRFPHNCSSGEEKLTDLPSYLNLYHSPSLMYAVEMMSLALTHMHNSLPKQSFQNNKMYKFQLHHHLKNVSYTRNGSPALSFNEKGELVNQYEIVNLQFSSSGNWSWNIVGNYVPWALPDQRLILTPENIIWKTLRNKVPRAQCSSSCPPGFWKAMKAGILTCCYECVQCPEGEISNRTDSESCIPCPKMEWSNKKRTQCIAKMEDLLVYANVISVFFSASSVLFFLTTLLILGVFIAHRETPIVRANNRSLSFLLLVSIKLSFLSVFLFLGRPVDITCMLRIITFGITFSIAVSSLLAKTIMVCVAFKATKPGSSWRKWLGVKLSNSVVLFCSSIQIIICMTWLAISPPFQELDIHTSPGTIIIQCNEGSAIGFYSVIGYMGLLAAVSFVLAFLARSLPDSFNEAKYITFSMLLFCSVWITMIPAYLSTKGKNTVCVEIFAILTSSAGLLACIFLPKCYIILFRSAMNTKSNLLGNRQYQY
>XP_002943126 PREDICTED: vomeronasal type-2 receptor 26-like [Xenopus (Silurana)tropicalis].
MAVSNSLKELIYLIMLCAGPSRSGLLTASPACHLEIIKTREEYEYIKEGDIMIGGMMSAGQIPTPDHKKRIFHCHEPSPRQYSYLVEFFFLVKEINEDPARLPNKTLGYHIHDSCGSPQRALMKLFKILSGTREPVPNYSCVQKRNIVGFIGDLYSEPTVSMALILGVLGYPQISYGATDPSLSDRVAFPYVYRTVQSDEEEYIALCKLLKYFGWNWIGIIQFDDYVGYQNHQLLVKYLSREGICVAFTIKLTSNPTKNAEKEIISGKSSTDIIIICGDVGELSFRPLYALRHSLRKKTCIFLSKWLNHLDVLKVPLDYFSGSLLFAQKGIRDQFDPRFKEFSDSFHPSKYPEDNLLENIWLWQFSCFSKDKSKNEEEEMFENFLHNCSSGEEKLTDLPSYLNLYHSPSLMYAVEMMSLALTHMHNSLPKQSFQNNKMYKFQVPRAQCSSSCPPGFWKAIMAGILTCCYECVRCPEGEISNRTDSESCIPCSKMEWSNKKRTQCIAKMEDVLVYTNVISVFFSASSVLFFLTTLLILGVFIEHRETPIVRANNRSLSFLLLVSIKLSFLSVFLFLGRPVDITCMLRIITFGITFSIAVSSLLAKTIMVCVAFKATKPGSSWRKWLGVKLSNSVVLFCSSIQIIICMTWLAISPPVEIFAILTSSAGLLACIFLPKCYIILFRTEMNRKSNLLGNRQYQY
>XP_002942718 PREDICTED: vomeronasal type-2 receptor 26-like [Xenopus (Silurana)tropicalis].
MALILLFRMLIYIVSIKNAGYCHSTLQSMNSACKLQILKTFEDYEYVKEGDLMIGGVVTVNAVAKRYSDDTYGKLLMCFDPSPQNYKYLLDFLYIIKTFNENPNMSQNLTLGYHISDSCGNVYKAERSVLQILSGLRDPVPNYSCAGKRNIVGFIGDLTSETTIPIAHILNVLGYSQISYGATDPSLSNRDTFPFFFRTVQSKKGQFLVITLLLKYFAWTWVGIITSNDINGDGAYQLLKNDLSGEGICIEFVISVESGENVYTESSLHKGIIQRSSTSVVIFCGTINIQTALALRELSDVLIEKTFIFTSDWLYYSHVFNHVFRLFNGSLVFMQNRETYKEKNPQLIQFLESIHPSKYPEDKLLEAIWVQRHSCISENMTLSGFHKILFPQNQLKKCRGKKRLMDIEAFREDLHTNNMILAINALCNVGSRLHFMHILLSEQSPEKYRNVPHYKYQVPRAQCSDNCLPGFRKALKPGAQSCCYDCVPCSEGEISNTTDSENCIKCSDMEWPNEKKNQCTEKMEDFLSYTDDVISVFFSSISVLFFVITVLILRVLIIYRDTPIVRANNRSLSFLLLVSIKLSFLSVFLFLGRPVDITCMLRIITFGITFSIAVSSLLAKTIMVCVAFKATKPGSSWRKWLGVKLSNSVVLFCSSIQIIICMTWLAISPPFQELDIHTSPGTIIIQCNEGSAIGFYSVIGYMGLLAAVSFVLAFLARSLPDSFNEAKYITFSMLLFYLPTT
>XP_002942719 PREDICTED: vomeronasal type-2 receptor 26-like [Xenopus (Silurana)tropicalis].
MCVRPCRSGDQPNNPACHLDIMKEHEEYEYIQEGDIMIGGVLTVSRSKGDINMNIFDCACPSPERYRYLVEFLFLIKEINENPVRLPNVTLGYHIYDSCGNTRRALISLLKILSGTRVPVPNYSCVGKRKFAGFIGDLDAEPTVSMAHILGVLGYSQISYGATDPALSDRVAFPYFFRTVQSDEEEYIALCKVLKYFGWTWVGIIYFDNYSGYRDHQLLTKYFSREGICAEFMLKIRMNVDEYYLHIDTIEKSSSGVIIICGDFDYASESALLYLRGSVRKKTCIFLSKWLHHVNGLETTVALVRGSLSFMQNRLNDRFDPKFTEFSKTFHPLTYPHDKFLEKLWMFFLFCLSKDDKKNRYFMWDYHIPLRNCSGKEKLTDIPEYLNAYHSASLIQAVDIMVIALQDMYNSHSKQTHGKRTWMDNHNQLYLYLKNISYENKDNLVMSFNERGEMANKYFIVNPYIDTKNYSMEAVGYYVPWAPFNQRLSLTPQKIIWKTPNNKTPRAQCSDYCFPGYRKVPKPGAQSCCYDCVPCPEGEISNTTDNKNCIQCQDMERPNSRRTKCTAKTEEFLSYTNDVISIILSLISVSSFFISVLILGVFITYRDTPIVRANNRSLSFLLLVSIKLSFLSVFLFLGRPVDITCMLRIITFGITFSIAVSSLLAKTIMVCVAFKATKPGSSWRKWLGVKLSNSVVLFCSSIQIIICMTWLAISPPFQELDIHTSPGTIIIQCNEGSAIGFYSVIGYMGLLAAVSFVLAFLARSLPDSFNEAKYITFSMLLFCSVWITMIPAYLSTKGKNTVCVEIFAVLTSSAGLLACIFLPKCYTIFFRPEMNTKSHLYGNKS
>XP_002942720 PREDICTED: hypothetical protein LOC100494145 [Xenopus (Silurana)tropicalis].
MCVRPCRSGDQPNNPACHLDIIKAREEYEYIQEGDIMIGGVLTVSRILIISFPSPSPEKYRYLVEFLFLIKEINESPVRLPNVTLGYHIYDSCGNTWRALISLLKILSGTRVPVPNYSCVGKRKLAGFIGDLDAEPTVSMAHILGVLGYSQISYGATDPSLSDRATFPYFFRTVQSDEEEYIALCKLLKYFGWNWVGIIYFDNYSGYRDHQLLTKYFSREGICAEFMLKIRMNVDEYNLHIDTIEKSSSGVIIICGDFDYASESALLHLRGSVRKKTCIFLSKWLDHVDGLETTVALVRGSLSFMQYRLNDRFDPKFTEFSKTFHPLTYPHDKFLEKLWMFFLFCLSKDDIKNRLFMWDFHVGLRNCSGKERLTDIPEYLNAYHSASLIQAVDMMALALQDMYNSHSKQTHGKRTWMDNHNQLHRYLKNISYENKDNLVMSFNERGEMANKYYIVNPYIGTINYSMEAVGYYVPWAPFNQRLTLTPQKIIWKTPNNKTPRAQCSDNCLPGYRKVPKPGAQSCCYDCVPCPEGEISNTTDNKNCIQCQDMERPNTRRTKCTAKTEEFLSYTNDVISIILSLISVSSFFISVLILGVFITYRDTPIVRANNRSLSFLLLVSIKLSFLSVFLFLGRPVDITCMLRNVTFGITFSIAVSSLLAKTIMVCVAFKATKPGSSWRKWLGVKLSNSVVLFCSSIQIIICMTWLAISPPFQELDIHTSPGTIIIQCNEGSAIGFYSVIGYMGLLAAVSFVLAFLARSLPDSFNEAKYITFSMLLFCSVWITMIPAYLSTKGKNTVCVEIFAILTSSAGLLACIFLPKCYTIVFRPEINTRSYLRGNHVGTLLLHLVIVFHRLEPRLFFTESPSPSILSGTKGRKDGAAQSKRAGRRRRMGGHVYTRQQRGRVCAQLGEDASERTKPTTSARNVGAELRRGSRRKKRSRSPAALVQAAEAKKSLVKYKSQSIAAGKLEKDQLKVIDELNLKFEYAANYPKRKDNFKYIPKSLEENDVNIENTSQISFVSPLKGVGLQTDYGSLLVEKENLQIDYVPTQVDGNLQANCAFLQSYNSSQIVYVSELSGDSPQLEDVALPTKDNLQTDIMISETNDNFQTDYVSSQTHGNLQTDFGLTLMESICGNVQIVCAPLIMEKNSDIAPLISDENLHMGGFSTLSDDNVLRLDQENIVHNIKFKYKESMPTIQNTITELGIIKQDTLQCEDLEYDKGGNIGNSSKKIRKKKNVMNNFFSDEAIQDKQISKNVWQNEQILNLSTHQLSKEEIEVLQKGLNFCPTCNMDYFKTYVDFQKFVRKIALKRYFKIKELQSSVQPNTLLVQTDEIIMDDNSVNKIQDVFSTEEVEIINFLAQCAEESDPIETITHSNLKGESVFSPDIPPGNAILMYKKVVEQELLRIFEKDLSTDWKFRDNLTRKQRRALLRLQKDSNICIKRADKGGKVVVLDTSQYKKMVMDILCDQKTYEYMKDNPLNKYKRELQQLLLDAKSQEILNKSEFEYIWRENPIMAHIYALPKLHKSVTFPPGRPIVSSIGSLTEGLSAYVDYYLSDIVKCTPAYIRDSQDASLKISAIQWKDSYIWVTLDVQALYSRINHVDGLKAVNMYLNRYLRSGEQIAFLLNAVEFILSHNVMTFDGRYYRQLVGTAMGAKFAPSYAGLFMAMWEEEYIYGVDNPYHDDIVGWFRYIDDVIMVWDGKVEELLGFLHYVNSNIYDINFTLEYDMQTINFLDLTFYLEKGLINTKLFRKPVAGNTILRRDSFHPEHTVKSIPYAQLVRLYRNCSSYDVFKVQARHECERLGERGYKKCDLQMALQRVEELRNNDNSKSYKGWASECLSQSLLADTDFSLKRWLMSSSKQLVYTIVFRSY
>XP_002942721 PREDICTED: G-protein coupled receptor family C group 6 memberA-like [Xenopus (Silurana) tropicalis].
MPGKATYYSIKVLIYLISLCVRSFISEVNYSIPACCLKMIKLEEEYEYIQDGDIMIGGMVTVSQFYRLEDDRKLHCDFPRPQKYRYLVEFFFHIKEINENPVLLPNVTLGYHIHDSCGEPRRALMSLFKILSGTREPVPNYSCVGKRKLTGFIGDLTSETTVSMAHVLGALGYSQISYGATDPALTDRATFPYFFRTLQSDEEEFIALCQLLKHFGWNWVGIIQFDDYSGYRDYQLLMKHLSRAGICIEFTIKSSKKLKDPQVEMIQKSSSDVMIICGDFTFANEEVLRGVLYSHSGKTCFVLSKWLNHLDVNYRTERLISGSLTFMQNRVSVQQEAKFKQFSDAFHSLNYPQDNLLENIMMLYHFCLTKDEKKNIGFYFQTFVPLHNCTGKEKLTDIAEYLSSYHSASLIQAVDMMALALQDMHNFHSKQTHGKGRWMDNYRQLHHFLKNVFNATNESRAVSSNDKGELANKHDIVNLYLGPGNNWSMNTVPRAQCSDYCFPGYRKVPKPGAQSCCYDCVPCPEGEISNTSDKENCIQCSDMEWTNNKRTKCITKTEEFLSYTNDLISVIFSSISVLFFLTTVLVLSVFITYRDSPIVRANNRSLSFLLLVSIKLSFLSVFLFLGRPVDITCMLRIITFGITFSIAVSSLLAKTIMVCVAFKATKPGSSWRKWLGVKLSNSVALFCSSIQIIICMTWLAISPPFQELDIHTSPGTIIIQCNEGSAIGFYSVIGYMGLLAAVSFVLAFLARSLPDSFNEAKYITFSMLLFCSVWITMIPAYLSTKGKNTVCVEIFAILTSSAGLLACIFLPKCYTIVFRPEINKKSHLLGN
>XP_002942722 PREDICTED: extracellular calcium-sensing receptor-like [Xenopus(Silurana) tropicalis].
MAFLSATFQGRSPGNFLLPALGSPQILSCYDGGDSRGHPTSIGIPVLAFALFGTAQEGFCRSPQGYSLWIQPQLSFPSAFISYGATDPALTDRATFPYFFRTLQSDEEEFIALCQLLKHFGWNWVGIIYTDNESGERDYQLLTKYLSREGICTEFGMKLNLKLEKSLKKTKTRVVIICGDPNFEFEPFSDTLPKLIRQKTCIFLSKWLNQYESLELASLLTGTVFFMQNRLDEQYGARFREFSDTFHPSKYPHDDLLQHMWLWHHQCVLKDDGKSMYYIYNFIATKNCTGKEKLTDIPEYLSSYHSASLIQAVDMMALALQDMHNFHSKQTHGKGRRMDNYNYQLHRYLRHVPYAIDGSPVSSFNEKGEFVHQYDIINPFFDPGGKMSWKPVGSYVPWAPVEQRLILNSDKIIWNTPNHETVRTVSAARTWNGPIRRGLSALQKQKPSAQKYRYLVDFAFRVKEINEDPGRLPNMTLGYHIHDSCGDTRRALRSLMQIVSGTREPVPNYSCRRKGRMAGFIGDLLSEPTVSIAHILSVLGYSQISYGATDPALTDRATFPYFFRTLQSDEEEFIALCQLLKHFGWNWVGIIYTDNESGVRDYQLLTKYLSREGICTEFGMKLKFELGKNLKKTKTRVVIICGDPNFEFDPLSYTLPEFIKQKTCIFLSKWLNQYESLELAPLLTGTVFFMQNRLDEQYGARFREFSDTFHPSKYPHDDLLQHMWLWHHRCVLKEDDDDKSMYYISIFFIMDDCTGKEKLTDIPKYLSSYHSASLIQAVDMMALALQDMHNFHSKQTHGKDRWMDNYNYQLHRYLRHVPYAIDGSPVSSFNEKGEFVHQYDIINPFFDPGGKMSWKPVGSYVPWAPVEQRLILNSDKIIWNTPNHEVPRAQCTDNCLPGLRKLIVPGTLTCCYQCAPCPEGEISNKTDSENCISCPDMEWPNKKRTFCIAKTEAFLSYTNDVISVIFSSISVFFFVITVMILGVFIINQDSPIVRANNRSLSFLLLVSIKLSFLSVFLFLGRPVDITCMLRIITFGITFSIAVSSLLAKTIMVCVAFKATKPGSSWRKWLGVKLSNSVVLFCSSIQIIICMTWLAISPPFQELDIHTSPGTIIIQCNEGSAIGFYSVIGYMGLLAAVSFVLAFLARSLPDSFNEAKYITFSMLLFCSVWITMIPAYLSTKGKNTVCVEIFAILTSSAGLLACIFLPKCYTIFFKPEMNMKSQLFGNKQH
>XP_002943183 PREDICTED: vomeronasal type-2 receptor 26-like [Xenopus (Silurana)tropicalis].
MLGPTAVCSSVKVLIYLAILCVGPYRSGVHPLNPACHLQIIKAVKEYEYMKEGDIMIGGVMTSHFHMKNVTFPWSKSTRLLCVSPNQQGYRYLVDFRYAVEQTNKDPARLPNLTLGYHIYDSCGDPRKAVRSILQILSGTREPVPNYSCVGKRNIAGFIGDLTSETTVPIAQILTLYGYSQISYGATDPLLSDRVTFPYFFRTVQSDEANYFALGKLLSHFGWTWVGIITSDDISGEREHHSLAKYLSREGVCIEFTIKINTNKEHTMKPNQYGIIIQGSSTGVIIISGTASTTFVIQLPILNNVLQEKTLILSSNWGNNNIVVGYAVDIFNYSLVFVPRYHYDLGTPEMSRFLEDLHPSKFPEDELIEDIFLMFHSCLSKDKNKNELYKYIYGNTLCNCTGQERITELYYFIGTNSPRVHLAVDIMSQALHEMLFIKDFIQYPYKYQLHRYLKKHQYSTQTGPTFLFDEHGEYISGLRIYNYIISAEGYLNQEPIGEFLPWESPDQQLNIISFIEWKTNTNEIPRAQCSDNCLPGFRKAPKPGAQSCCYDCVPCSEGEISNTTDSESCIRCPDVEWPNEEKSQCIAKMEEFLSYSDDVISVICLFISVLFFLITEVILGVFIKYQDTPIVRANNRSLSFLLLVSIKLSFLSVFLFLGRPVDITCMLRIITFGITFSIAVSSLLAKTIMVCVAFKATKPGSSWRKWLGVKLSNSVVLFCSSIQIIICMTWLAISPPFQELDIHTSPGTIIIQCNEGSAIGFYSVIGYMGLLAAVSFVLAFLARSLPDSFNEAKYITFSMLLFCSVWITMIPAYLSTKGKNTVCVEIFAILTSSAGLLASIFLPKCYTILL
>XP_002943184 PREDICTED: vomeronasal type-2 receptor 26-like [Xenopus (Silurana)tropicalis].
SQDLNVQTTVPPDSGRHQSPEPSPAVMSVSHVLRERSPTQLQVIVAALSPDLLASLSEAQINLPGNVPSGRLFVPENLHEAVLSETHDSRIAGHPGQNSESCIQCPDMEWPNEKKIQCIAKLEEFLSYSDDHEAPPVSTMVRRSLAAELQLPSLKLAGYAHLAYGMLDNAAYSADHTYIIVLVFKYFLWQFRCKQTIGHPHTSVKTMVRAMVKSRIQPLNPACCLQIIKPLKEYEYMQEGDIIIGGVMTSHFYMINVTFPWDNSNGFLCISSLISYGATDPSLRDRVTFPYVFRTVQSDEANYFAISKLLRHFGWTWVGIITSDDMSGEREHHSLAKYLSREGVCIEFTIRIKTNIEYTRKPKLHEMTIKESSTSVIILSGTASTMFVIELPVLNRVLQEKTLILSSNWGNNDFIIGYAMDIFNYSLVFVPRYHYDLGTPEMSRFLEDLGFSKFLNDKLIEDIFIIFYLCLSKDQNKNDLYQYIYFQTLRNCTGQERITDLPYFRERYNSPRVHLAVDMMSQALHEMLFIKESIQYPYKYQLHRYLKKHQYSTQTGPTFLFDEHGEYISGLQIYNYIISSKRDPNRKIVGEFSPRAPPDQQLNITSSFIQWKTNNNKIPRAQCSDNCPPGYRKAPKPGAQSCCYLCVPCSEGEISNTTDSESCIQCPDMEWPNEKKIQCIAKTEEFLSYSDDVISIIFSFISVLFLLITGQILGVFTKHRNTPIVRANNRGLSFVLLVSIKLSFLSVLLFLGRPVDITCMLRIITFGITFSIAVSSLLAKTIMVCVAFKATKPGSSWRKWLGVKLSNSVVLFCSSIQIIICMTWLAISPPFQELDIHTSPGTIIIQCNEGSAIGFYSVIGYMGLLAAVSFVLAFLARSLPDSFNEAKYITFSMLLYVSSGCSNLLDGGRRRSQDELSQVELSYYETFGAVFYTVLVQEFL
>XP_002943697 PREDICTED: vomeronasal type-2 receptor 26-like [Xenopus (Silurana)tropicalis].
MLGGTAVSNSLKVLIYIITLCVEPCSSEPINPACRLQIIKAAEEYEYIQEGDIMIGGVMTTHLNVYNISYGATDPELSDRITFPYLFRTVPSDESYYSVMSKLLSHFGWNWVGIITSDDISGEREHQILAKYLSREGVCIEFIFRIDMKSSITLQDKDQEIMRKSSASVIILCGTVTVYLTLTTDVVSSFEEKTLILSPSWGSMESILYYNPYLFNCSLALVPGYHYDLDTPEMRSFLENSHPSNYPEDKLLEDIWMIYLHCLSEDQNKNKLYKYIYYYIYTFHNCTGQERITDLPYFRGKYSPQVHLAVDMMSRALHDMNMELNEKSVSFFKRTGIRHKDLCLPGTFYRHNLRKTIALREEAVVSQISGRVTEVKLRGLCATVLEGPRCDVIHDWPDSVSCTRCSDMEWPNEMKNQCIGRKEEFLSYTKDLISAFISLVSLLFGLKTLLILGIFIKYRDSPIVRANNRSLSFLLLVSIKLSFLSVFLFLGRPVDITCMLRIITFGITFSIAVSSLLAKTIMVCVAFKATKPGSSWRKWLGVKLPNSVVLFCSSIQIIICMTWLAISPPFQELDIHTSPGTIIIQCNEGSAIGFYSVIGYMGLLAAVSFVLAFLARSLPDSFNEAKYITFSMLLFCSVWITMIPAYLSTKGKNTVCVEIFAILTSSAGLLACIFLPKCYIIQFRSEMNTKCHLLGNRQYRY
>XP_002943278 PREDICTED: vomeronasal type-2 receptor 26-like [Xenopus (Silurana)tropicalis].
MLWATYNPFPILIYLFALRIRQPAAHPTNPACNLGMAKLIEDFEYIQDGDVIIGGLLTVNTYTVHLLRRNNNYNNKLTLCANLELRHYRQLVELRLAVEEINKNPSLLPNLTLGYHIYDSCGDPVVAVRSVLQILSGTREPVPNYSCGRKRKIVGFIGDLTSETTIISAQILSLFGFSQISYGASDPLLSDRVSFPYFFRTLQGFRGSALAISKILKHFGWTWVGIIRIHDSDRENEVHVLTDYLSRDGICVEFTHTLHAYIDAPSRDKEINRINNIVKKFTTDIIILCGKLSNDIMLALYKLNVQMLINKTFILSPSASVIGHNVKSIAATFDGSLMLTQYTVYPRETHELIELINAIHPSKDPTDKLLEDILLLICNCPSKDLYKNKLYGRLYKQNYSECEDKNITECVLFVKSLVLGALSPHVHLAVTIMSRAVHEMHRSLSEKGRKAQRYQYQMPRAQCTDACQPGYRKALEPGAQPCCYHCVRCSEGEISNQTDSDNCLKCPDLEWPNEQRNQCIARTEEFLSFTDCTIAAFLSPVTILFYIITLLILGIFITFRDSPIVRANNRSLSFLLLVSIKLSFLSVFLFLGRPVDITCMLRIITFGITFSIAVSSLLAKTIMVCVAFKATKPGSSWRKWLGVKLSNSVVLFCSSIQIIICMTWLAISPPFQELDIHTSPGTIIIQCNEGSAIGFYSVIGYMGLLSWVQSWVQSWVQSWVQSWVQSWVQSWVQSWVQSWVQSWVQSWVQSWVQSWVQSWVQSWVQLSSHSCFVL
>XP_002943279 PREDICTED: vomeronasal type-2 receptor 26-like [Xenopus (Silurana)tropicalis].
MRIQSIIVQFCFLLGLSKREEWKLQIKEMIHFTCKWSPTRGLSSDQLGVILCLAAIWVTPCSTELSGSDSPCRIPLTKPKYEYKYIQDGDIIIGGVFTVNTGVVHISDDTGKHIPLCINPYHEYYTEIQTLLYGIDEINRNPDLLPNITLGYRVYDSCGDPRLAIGSALQILSGPGNVVPNYSCRGKGEIAGFIGDQSSLTSLPIAQLLGVYGYSQISYGATDPVLNDRTLYPHYMSTGPNEHIQHIAIAELVERLGWTWVIILATSNDGGQKESQNLKNEINKHGACVDLIGTLTGNNDTDNKTLERIQKSTAEVVILCGGRSYNPYFVFVLKEIINNKMVVVPVTCVFIPNDFLYSGSLQFQDTNMMSFEGLEVKFTEHIYAPREDELLKDLLANDHLCLTHDKEKDDLFQRVYKLLYRNCSNITSSNHYPCHRVTRAINVLARAQHNLLSSSGKHSNTGLPTIIHRKQLHRYLQNVLLNEQRVYYEAYLILSLYKDSELKGQEIHVGDYTWTESGSSLEINTEEIVWNKDTKGQILKSQCSTNCPPGYRKVPRKGAPPCCYNCAPCSEGEISNLTDMDNCLKCGDYEWPNPEKTVCIEKQLQFLSFDDCLTLIFIISSVILFIIAAVILRIFISFRDTPVVRANNHTLSFILLVSIKLSFLSVFLFLGRPVDITCMLRQTSFGITFSIAVSCVLAKTLMVSIAFKATKPGSPWRKWVGVKVAYCIVLFCSIIQILISVIWLTISPPFLELNFLFEPGQIIIQCNEGSVIAFYIVLSYMGLLASVSFIVAFLARSLPDSFNEAKYITFSMLLFCSVWITMIPAYLSTKGKYMVAVEIFAIISSSCGLLFCIFLPKCYIILFKPEMNSKRYLLGNNK
>XP_002942494 PREDICTED: vomeronasal type-2 receptor 26-like [Xenopus (Silurana)tropicalis].
MAPLEVLMCSRYTLWRKNLHGNLKFWVKLRPDPDGIGGVKHLLANVSIAGNRPIAEGATLESVGEGPRVEGGGARDGSQTAGVLEEFLIESAESPLSDGNITGEIVWDTAGDEVEESMDVQSGYKDLAVHEVCSLANRAKPSPLFTAGDLGEEVASCSSPKTPAIFREAVQSKATGKARVWGTRRMFVSSALVLEQGCGAQAENPACQLNIIETYEDYEYIQEGDIMIGGILAVNSEMIEYRKAGEGYKRKMCVVVLPQYYRQLVDFRLLIKIINHKRSLFPNLTLGYHIYDSCGDAQKAVRSVLQILSGTREPVPNYSCVGKRNIAGFIGDVYSATTVPIAQILSLFGYSQISSGATDPLLSDRVTYPYFFRTVQSDHHYYLAFSQLLKHFGWTWIGIIRLDDYEGGKEHQLLMKYLSSHGICVEFSVKISSFIDQTSSGWNEYNKDMQSKQVIQKSSARVILLCGMVSGTSVESLQKFTEEFIERTLILSYTIYVNYHMMDYAIDIFNGSLGLIQYLEYSLQGPILKPYLESIRPSNYPEDKLLEDIWMRYHLCLSKDNSKNNVYKQVYKDELRNCTGKELITNVRHFDNPLHSPHVAFAAYILTHAIHIMQMSIDQEGPKKSKNMYNYKHQLHHYFKNIPFKTNTTLNFEENGEFLTHYRIYYYTMKSYSEIHMEILGWFLSRGLSDQQLYIGPYDVRWKTNNSQIPKSQCSDNCLPGFRKAPDHGTHSCCYHCVPCSEGEMSNLTDSENCIRCPDMEWPNEKRNQCIAKTEQFLSYTNDVISDAFISVSILFSLITVIVLGIFVLYRDSPIVRANNRSLSFLLLVSIKLSFLSVFLFLGRPVDITCMLRIITFGITFSIAVSSLLAKTIMVCVAFKATKPGSSWRKWLGVKLSNSVVLFCSSIQIIICMTWLAISPPFQELDIHTSPGTIIIQCNEGSAIGFYSVIGYMGLLAAVSFVLAFLARSLPDSFNEAKYITFSMLLFCSVWITMIPAYLSTK
>XP_002942495 PREDICTED: extracellular calcium-sensing receptor-like [Xenopus(Silurana) tropicalis].
MRRQTIFAFLDNQNCNVYMLQECAFPFSRSYKHLMRQWTHGPSYWSGGNSCKSAGVAILIRGSLFTVDSVLELVCGRLLVVDGSWAGEPVRLINVYASPEKGERLELLQTLRAQLATTRAVVLGGDFNCPIEEDGRSTSNGAKLDVTSKLLKEMVTEASLKDAVGSIGNGTVNYSWCRPDGSVRSRIDFVFTSRTIKQTRYAMVPCFFSDHRAIHFQGSLGCGFPPGPGSWKLNCELLGREEVMQELRDAYIWWRNEKCCYDNLQRMKMIHFTCMWSSTNRLSVMFCLAAIWVTACSTELSGSDSPCRIPLTKPKYEYKYIKDGDIIIGGVFSINCGVYYIPDNTGKYIPLCINPILDHYLEIQALLFTADEINRNPDLLPNITLGYRVYDSCGDPRLAIGSALQILSGPGNAVPNYSCRGKGEIAGFIGDRSTVTSLPIAQLLGVYGYSQISYGATHPALNDRVQYPHYFSTGPNDHIQHIAIAELVERLGWTWVIILAASGDYGERESKNLRNEITKHGACIDFIATLTEDKDRDIKTLVRIQKSSAEVVILCGELFRTRSLSSEVEEMIINKTLLVPLHRYLRNVRYNEGRGREIVFNELEKCPVSYMICALYGEAKFVFKETLVGKYFWSKSGSSLEINTQKIIWKKNTNNQTLKSQCSPNCPPGSRKLLRERAPPCCYDCARCSEGEISNVTDAENCLKCGDYEWPNQEKTHCIQKQMEFLSYTDDSLTVAFILLSLVFFIIAAVILGIFISFRDTPVVRANNHTLSFILLVSIKLSFLSVFLFLGRPVDITCMLRQTSFGITFSIAVSCVLAKTLMVSIAFKATKPGSPWRKWVGVKLANGLVFICSLIQFLISVFWLVIAPPFVEQNTHSEPGKIIIQCNEGSAIGFYIVLSYMGLLASVSFIVAFLARSLPDSFNEAKYITFSMLLFCSVWITMIPAYLSTKGKYMVAVEIFAIISSSCGLLFCIFLPKCYIILFKPEMNTKQYLLRNNK
>XP_002942496 PREDICTED: extracellular calcium-sensing receptor-like [Xenopus(Silurana) tropicalis].
MEMIHFTCAWSSTNGLLSDQLRVILCLAAIWVTACSTGLSGSDSPCRIPLTKPKYEYKYIKDGDIIIGGVFSISYGATHPALNDRVQYPHYFSTGPNEHIQHIAIAELVERLGWTWVIILATRGDYGERESKNLRNEITKHGACIDFIGALTEDKDRDIKTLVRIQKSSAEVVILCGELFRTRSLSSPVEEMIINKTLLVPVTWAPIYTILLFTGGLLFKETIVVLSDRNFFYNYVMAIEEDELLKDLLAIDGSCLTHDKEKDDLFQRVYNHKYWNCSSLTLSAQIFYPSHRVHRAVMGLAHAAHDLLSTSHNKDTPINIHRRELHRYLRNVRYNEGRGREIVFNELMKSPTLKSQCSPNCPPGSRKLLRERAPPCCYDCARCSEGEISNFQRMEIINFTCMWSSTNGLLSDQLRVIFCLAAIWVTACSTELSGSDSPCRIPLTKPKYEYKYIKDGDIIIGGVFSVNCGMYYIPDNTGKYIPLCKNPIIDRYLEIQAFTFTADEINNNPDLLPNITLGYHVYDSCGDPRLAIGSVLQILSGPGNVVPNYSCRGKGEIAGFIGDRSTVTSLPIAQLLGIYGYSQISYGVPHSVLNDRVQYPYYFSTGPNDHIQHIAIAELVERLGWTWVIILAASGDYGERESKNLRNEITKHGACIDFIGALTEDKDRDIKTLVRIQKSTAEVVILCGELFRTRSSLFLVEKMIKDKTLLVPVTWFLMYTQLLFNGGLQFTETIVGVSDSAKFDTHVMANEEDVLLKDLLATDGFCLTHDKEKDDLFQLAYNHTYWNCSRSKLTARIFFPSYRVHRAVMGLAHAAHDLLSTSHNKDTHINIHRKELHRYLRNVRYNEGRGREIVFNELMNTPMGYIICALYSDSKVNLEETIVGKYFWSKSGRSLEINTQEIRWKKNTNNQTLKSQCSPNCPPGSRKLLRERAPPCCYDCARCSEGEISNVTDAENCLKCGDNEWPNLEKTHCIQKQMEFLSYTDDSLTVAFILLSLVFFIIAAVILGIFISYRDSPIISYGATHPALNDRVQYPHYFSTGPNDHIQHIAIAELVERLGWTWVIILAASGDYGERESKNLRNEITKHGACIDFIGALTEDKDKDIKTLLHRYLRNVHYNERPGREIAFNELMKSPTLKSQCSPNCPPGSRKLLRERAPPCCYDCARCSEGEITNVTDAENCLKCCDNEWPNLEKTHCIQKQMEFLSYTDDSLTVAFILLSLVFFIIAAVILGIFISYRDSPIVRANNRSLSFLLLVSIKLSFLSVFLFLGRPVDITCMLHIITFGITFSIAVSSLLAKTIMVCVAFKATKPGSSWRKWLGVKLSNSVVLFCSSIQIIICMTWLAISPPFQELDIHTSPGTIIIQCNEGSAIGFYSVIGYMGLLAAVSFVLAFLARSLPDSFNEAKYITFSMLLFCSVWITMIPAYLSTKGKNTVCVEIFAILTSSAGLLACIFLPKCYIILLKPEMNSKQCLLGNNK
>XP_002942497 PREDICTED: vomeronasal type-2 receptor 26-like [Xenopus (Silurana)tropicalis].
METVSGSLCSNVANEVKPVCGAGVNLGSFGKEIQMTEFELQPIAEGATLESVGEGPRVEGGGAHDGSQTAGVLEEVLIESAESPLSDGNIPGEIVWDTAGDEVEESMDVQSGNKNLAMHEVCSPANRAKPSPLFTAGDLGEGDHFMFQPQDSCNFQRSRTIQSYWESESVGNPQNLQIREMIHFTWKWSLPRGLSSDQLRVILCLAAIWVTPCSTELSGSDSPCRIPMTKPKYEYKYSQGGDIIIGGVFSVNTAVVHISDDTGKHIPLCINPNDDYYTEIHTLLYGIDEINRNPDLLPNITLGYRVYDSCGDPRLAIGSALQILSGPGNVVPNYSCRGKGEIAGFIGDRSTGTSLPIAQLLGVYGYSQISYGATDPVLNDRTLYPHYFSTGPNEHFQHIAIAELVERLGWTWVIILTTSNDGGQNLKNEINKHGACVDLIGTLTGNNDTDKRTLEKIQKSTAEVVILCGGHSYDPYLAFVLEKMLNNKMVVVPVTWVFIPHYFLYNGCLQFQDTNMVFNDDAEEKFTKHMFAPREDELLKDLLANDHFCLTHDKEKDDLFQRVYEHLYRNCSNITLPMPYYYPYHRVTRAVNVLARAQHNLLSSSGKHNNTGLPTIIHRKQLHRYLQNVLNEQRELAYREAYVIHSLYNDSQLKGQEIHVGEYTWSESGSSLRINTEKIVWKKGIKNQILKSQCSTNCPPGYRKVPRRGAPPCCYDCAPCSEGEISNLTDMDNCLKCGDYEWPNPEKTVCIEKQIQFLSYDDSLTLVFIVHSLVFFIIAAVILGIFISFRDTPVVRANNHTLSFILLVSIKLSFLSVFLFLGRPVDITCMLRQTSFGITFSIAVSCVLAKTIMVCVAFKATKPGSPWRKWVGVKVAYCIVLFCSIIQILISVIWLTISPPFLELNFLSEPGQIIIQCNEGSVVAFWFVLSYMGLLASVSFIVAFLARSLPDSFNEAKYITFSMLLFCSVWITMIPAYLSTKGKYMVAVEIFAIISSSCGLLFCIFLPKCYIILFKPEMNSKQYLLGNNK
>XP_002943768 PREDICTED: vomeronasal type-2 receptor 26-like [Xenopus (Silurana)tropicalis].
MVQSEEEEYIALSKLLKYFGWNWVGIIQFSDSSASRDHQLLLKYLSREGVCAEFSIKLMEYSDENFKKNIERRNIIEKSSTSVVIICGDISSSTSDELGHIFDSIRKKTWIFSSKWLYQQDTMHFMNILLNGSLIFLPNRFNLSSHPKLRDFYDNFIPSKYPEDKLLEDIQMWQFSCLSKDEHKNDILETIYYHALYNCSGQEKLTDIPNYLNLYHSASLIHAVDIMSVALQDMGNFLSIQTNERIRNNHNYNYQLHRYLRNVSYAPDGAPPSTFNEKGEFPHQYEIINPHIKPGDTWTWNTMPRAQCSESCVPGSGVQPLNPACNLQIIKAVKEYEYVQEGDIMIGGVMASHFYMANVIFPPYKSNRFLCNSPNQQAYRYLVDFRYAIEQTNKDPARLPNLTLGYHIYDSCGDPRKAVRSVLQILSGTREPVPNYSCVGKRNIAGFIGDLTSETTVPIAQILTLYGYSQISYGATDPSLRDRVAFPYFFRTVQSDEANYFAISKLLRHFGWTWVGIITSDDISGEREHHSLAKYLSREGICIEFTIKICTNEEHTKKLNQYEIIIQESSTSVIILSGTVSTMFVIELPVTLNNVLQEKTLILSSNWGNNDIVVGYAVEIFNYSLVFVPRYHYDLGTPEMSRFLEDLHPSKFLDDELIEDIFMMFHLCLSKDQNKNELYKYIYINTLRNCTGQERITDIYHFRGETNSPRVHLAVNIMSQALHEMLFIKESIQYPYKYQLHCYLKKHQYSPQTGPTFLFDEHGEYISGLRIYNYIISAEGYLNKMLFGEFSPWAPPDQQLNVTSSLIQWKTNNNEIPRAQCSDNCPPGYRKAPKPGAQSCCYDCVPCSEGEISNTTDSESCIRCPDMEWPNEKMIQCIARNEEFLSYSDNVVSAIFSFISVLFFLITEVILGFFITYRDRPIVRANNRSLSFLLLVSIKLSFLSVFLFLGRPVDITCMLRIITFGITFSIAVSSLLAKTIMVCVAFKATKPGSSWRKWLGVKLSNSVVLFCSSIQIIICMTWLAISPPFQELDIHTSPGTIIIQCNEGSAIGFYSVIGYMGLLAAVSFVLAFLARSLPDSFNEAKYITFSMLLFCSVWITMIPAYLSTKGKNTVCVEIFAILTSSAGLLASIFLPKCYIILL
>o73639_takru Pheromone receptor
MSWMGWIPSQRGVQLLCLLCCMIIPVVIALLDQSQHCRVIPGSMSLPVLEKRGDIILGGLFSLHDMVVEPNLPFTSTPPPTQCTRFSFRTFRWMQTMIFAVEEINRNAEILPNITLGYKIYDSCSTPHQSLKAAIDLMGSEKDSQFEGKLQREGCDGNVPAVIGDGGSTQSLVVARFLGVFHVPQVSYFSSCACLSDKTQFPAFLRTMPSDLFQVGALVQLVKYFGWTWVGVIAGDDAYGRGGAAIFANEVRRLGACIALYEMIPKTQSQAAISSIISNIRSSGARVVLVFAVEQDVARLFDEAVRQKLTGIQWLASEAWSTAAILSTPKRYHHILQGSMGFAIRRADIPGLQDFLLRLHPSSAEADDDPFLIPFWEEVFQCSLDPHGHSEAKRPCSGTEELRSVKNIYSDVSQLRISYNVYKAVYALAYAIKAMRSCEKGSGPFSQQACPDLDNIHPWQLHHYIKQVNYTNRFGDEIKFDENGDPAAMYDLINWQLTPGGDMDFVTVGKFDDIAGTGRKNLHIEEEKIVWNGNNTQVPLSVCSSICPPGTRKAIRPNYPICCHDCVVCTAGEISNQTDAIECARCLPEFWSNADRTACVPKQVEFLSFGDTIGIALLVVSLIGSFLTCAVALVFFYHRTSPIVRANNSDLSFLLLFSLTLCFLCSLTFISPPSQWSCMLRHTAFGITFVLCISCILGKTIVVLMAFRATLPGSDVMKWFGPGKQKAIITFSTLVQVVICTVWLVVAPPTPRQYMPRESAIIILLCDEGSTIAFSLVLGYIGVLACMCFLLAFLARKLPDNFNEARLIAFSMLIFCAVWVAFVPAYISSPGKYSTLTEIFAILASSYGLLGCIFAPKCYIILMKSEKNTRKHLMSKSERF
>q4spr0_tetng Chromosome 16 SCAF14537, whole genome shotgun sequence.
MVKVIPGSLSLPVLEKRGDIILGGLFSLHDTVVEPNMTFTSTPAPTQCTRFSFRTFRWMQTMIFAVEEINRNPELLSNITLGYKIYDSCSTPHQSLKAAIDLMGSEKDSQSEGEMQSEGCDGNVPAVIGDGGSTQSLVVARFLGVFHVPQVGALVQLVKHFGWTWVGVVAGDDAYGRGGAAIFANELQKLGACVAFYEMIPKIQSQAAVSAIISNIRSSGARAVLVFAVEQDAARLFEEADREGLTGIQWLASEAWSTAAVLSTPKKYHHILQGSMGFAIRRAHIPGLQDFLLRLHPSSPDADEDPFLVPFWEEVFQCSLGTRSKDRHTRSEGKPPCSGTENLQSVKNIYCDVSQLRISYNVYKAVYAIAHAIKAMRSCVRGNGPFSQQACPDLDNIQPWQVCSRKQNVTCSMTADITTESFSLLLQLHHYIKQVNYINRFGDEIKFDVNGDPAAMYDLVNWQLTPSGDMEFVTVGKFDKIGADGRKNLHIEEEKIVWNGNKSQVPLSVCSSICPPGSRKAIRPHFPICCHDCVVCAAGEISNQTDAIECVRCLPEFWSNADRTACIPKQVEFLSFSDIIGIVLLVISLIGSFLTCTVALVFFYHRTTPIVKANNSDLSFLLLFSLTLCFLCSLTFISQPSRWSCILRHTAFGITFVLCISCILGKTIVVLMAFRSTHSSKVLKWFGPVRQKAIITFSTLVQVVICTVWLVLAPPTPQRYMPREGAIIILLCDEGSTLAFSLVLGYIGLLASLCFILAFLARKLPDNFNEARLIAFSMLIFCAVWVAFVPAYISSPGKYSTLTEIFAILASSYGLLGCIFAPKCYIILIKSEKNTR
>XP_001368172 PREDICTED: vomeronasal type-2 receptor 26 [Monodelphis domestica].
MVTFFNDLKRRNFRLLTWLQPLPPEILLLISNSDPKSASFLSLIAVAASARLIAATEKEETQLEMPRAVWSPEFFMEQHFSVEDASHSTEHRKEKLSCFHQINPIISQDADLVFGVFLSLFSVEVNQVTGAKLFESPPNKACKPYQWLYKNYQQALAVVFALEEINRDPNLLPNISLGFHLYNTYHSDEKTLESSLKWLSGGPQFIPNYSCRNMDNSVAVIGGVTSALSVQMGTLLDLYKFPQISYGPFDSILSDKVQFPYLYQMAPKDSSLHQGVVRLIVNFKWNWIGLVVTDDMRGEKFLWEIREEMIKNAICVSFTEKIPVSERRHMESHEYFMPRIAISATKVTVIHGDTDSLMILRHSQMHFFSAQKVWIATSHWDITMRPIFHYGYYFHGALTFSYLNSEVPGFKNFLKTVIPSRYSDDILLKEFWLSAFACPDQQGNPEQEICSPNASLESLPLNYFDMNMSGLSYTIYNTIYAVAWALHEMFMRNSDERPVGGEVSSLSILEHCKKCPEDKYPNKEKDLCLPKMVTFLDIKEPLGIMLAFVAVSFSFLTALVLWIFVKFQDTPIVKANNQMLSYTLLISLIFCFLCSLLFIGHPTTTTCLLQQTVLGVVFTVAVSSILAKTLIVILAFRSIRPGSRIQMFLSPRVSNYVVLICSGIQMIFCGIWLGTYPPFPEADTHSEYGHIIIRCNEGSAFAFYCVLGYMGFLALGSFTVAFLARNLPDTFNEAKFITFSMLVFCSVWASFLPTYQSAKGKAMVTVEIFAILASSAGLLGCIFIPKCYVILLKPDSNSIKHEKGSRSRQARAGNQELVGAQKQVGRRAGRQVGEWAPGENGVQMGRRERLKKV
>NP_001092957 vomeronasal 2 receptor, 37 [Rattus norvegicus].
MFAIEEVNRNPHLLHNTTIGYDIYNIPYTEKNILYSALLWHTGIINPLPNCDCGHKRKSPVVLTGPSWSASAHIGTLLQLYKIPQLTFGPFDSTLNDQGTSNSLYQMAPKDTSLSLAIVLLMLHFSWSWVGLMLPDDHRGTQFLSDLRENMESNGICIAFSKMIPGTWNAFSNALWKSMEKIEESSANVIVIYGDIISVEGLIRHIAQLLVTWKVWVLNSSWDVDNHSDYFMVESFHGSLVFSYHHEEMIEFMNFIQTVNPYKYPEDDYLPKFWFLFFKCSFSKFDCQLLENCQLNASLELLPRHIFDPTMSEEGYNIYNAVYAVAYSLHELSLQQIQIQPYINEKGMVFSPWQLLPFLRTTINKSHVKGHTVMDGGRNLDTKYDILNFWNFPSGLGLKVKVGTYSLSSYKDVQFSLCEGMIQWPTRFTKIPQSVCSESCRPGLRKAAQEGKAVCCFDCTPCAENEISNETDMDQCVKCPESHYANAEKNHCLRKSVSFLAYEEPLGMALTITALGFSVLTAVVLVVFVKHRDTPIVKANNRSLSYILLLTLFICFLSSLLFIGQPRTATCILQQTAFGILFTVALSTVLAKAITVVIAFKATVPARMVRWLMVSRAPNFIIPFCTLIQIIICGIWLVTSPPFIDQDTHAELGHIIIVCNMGSTVAFHTVLGYLCSLALGSYTMAFLSRNLPDTFNEAKFLSFSMQVFFCVWITFLPVYHSTKGKVMVAMEVFSILASSIALLGLIFAPKCYIILLRTEKNSCPGIRHKKHSKSNIHLNLVKN
>NP_001096052 vomeronasal 2, receptor 18 [Mus musculus].
MTLYFAIDEINKDTHLLPNVTLGFHIYNAFNFHPRTLEGPLMWLSGRNEFIPNYKCKTQYKALGIISGTRSEYSAGIGSLLERYKIPQVSFALLLQVNYGPFDSMLSDKDTFPSLYQMSPKDTALTQGVISVLLHFGWKWVGVIVSDDLKGMEFLSHLKAEMVSEDICVAFTKSLKTNWKVQYTSGVGLANLNHHPQVNVNILYGDIDDLLYFCLENKLLSSRRKVWIMAKLHLVYLESVFFKRKDLINFFTGSLLFSKKRNIPGFKNFLESLTPSYYPGEFYFYKFWIDKFDCAPPALLCGRNKPCPLNITLKNKEGENDIMIPSEASYSIWNTVYAVAHAIHNMFLRKTEIGSHEDKNHDRFLPWQLHPFLRKIQFTNTAGDPISFDEHKNHMEIYEIQNFMKYTKQHSYLVKVGEFVSKSPQDQSLFINESLIKWPNNFNQTPQSVCTQSCGPGFWKILQEERPVCCFSCVPCPEKHISNLTDQQKCIACLIQEYPNPERNHCLPKSATFLSFEDPLGMSLACMALGFSVSTAAVLGIFLKYQDSPIIKANNLTLSYILLISLLLCFLCSFLFIGHPNTVSCILQQITFALVFTLALSTVLAKTITVILAFRALKPGRTMRRLFVLGIYNAVIPFCVLIQLITSGIWLATSPPYIDTDSYSEHAHIIILCNNGSVTAFYCMLVYLGTLALGSFTVAFLARNLPDTFNEAKFLTFSMVVFCSVWVTFVPVYQSTKAKAMVAVEVFSILASSAGLLACIFFPKCYIILREPDKRNLKCFKNKTRIKK
>NP_001098009 vomeronasal receptor Vmn2r90 precursor [Mus musculus].
MFWILIFGLLYFLNIVCAITNNNCYTTIKENFHVKGDVKIGAFFSLHIYYTGNNIPDTIDPYYFKDVHLQYKFKNYQFLLALLFAIEEINKNPHLLPNITLGFDFYNVRFTEKSILEGPLTWLTMLPYAIPNYSCENKSNPPAALTGTSWSTSAHIGTLLQLYKIPQLTFGPFDSILNNQEQLNYVYQMAPKDTFLSLAIVSLMLHFSWSWVGLIIPDDHKGTQILSDLRQVMERNNICIASVQMIPGIWNSFSNALWKSLVQTKESSANVTVVCGDIVSLQGLMRHIAQLLVTWKVWVLNSQWDVDTHSDYFMLESLHGSFIFSHHHEEMAEFTNFIRTVNPYKYPEDNYLPKFWYLFFKCSFSEFDCQLLENCQPNASLELLPRYLFDPVMSEESYNIYNAVYAVAYSLHEMNLQQIQIQRYANGEKMVAFPWEVLPFLKNTLLKHRMRGHTDLDGKRKLDSEYDILNFWNFPKGLALKVKVGNFSPNAPHGQQLMLAEKRIQWPLMFTNIPQSVCSESCRPGFRKSVQEGEPTCCFYCTPCADNEISNETDMDECVKCPESHYANSEKNHCLQKSVSFLAYEDSLGIALTTTALCLSVLTAVVLVVFVKHRHTPIVKANNRTLSYTLLLTLIMCFLSSLLFIGQPNTTTCILQQTAFGIFFTVALSTVLAKAITVVIAFKVTVPNRKVRRLMISRAPNFIIPICTLVQLLFCGIWLITSPPFIDQNAHAEHGNIIILCNKGSAVAFHCVLGYLCFLALVSYTLAFFSRNLPDTFNEAKFLSFSMQVFFCVWITFLPVYHSTKGKVMVAMEVFSMLASSTALLSLIFGPKCYIILLRPDKNVCLDIRHKSHSKRNSGLNFI
>XP_001505324 PREDICTED: vomeronasal type-2 receptor 26-like [Ornithorhynchusanatinus].
MGAIGQKREIHAIIVRMALPNYDPDNVCAPALHFGISISHHSGLSASHAGYISLPGCEGRMGQAPCSLRKNFPVRYSKAGDLVIGGFFSMDWKRNFFFRDSLLRNDPFVDEMDSRPLRQYYQNVLALVFAVEEINRNLTLLPNVSLGFQLFDNNFRETTAMENSLMLLSEGGEAVPNFNCGGPGKLVAVIGGLTAPLSAVVADLLGLYRCPQIVYGPFDATLEDKARFPTLHQIAPKDLSQPLVIVRLLVHFNWTWVGLVVTDNMKGEEFLREMRREMARNEICQAFENKVPQSDNMSYAFKKVFFRIQDSTANVVTLSGDTDCMTSFAYVMTESRMAPKVWIITSTWDFSLSYTPKSDLSILHGALSFSPHKKEIPSFKDFLRKVNPSHYPDDFFLELFWKIKEICFDFEEQKTNPICSENVTLEQWPRHIFDVHLSDESQLVYRAVYAVARGLHEVLSSEEGAVDAGRGGAPPPWRSRKGAGRRPEEEMQQPLPPASSSEAQPSTTLSPRGRGQSLGPDHRRAPGISLSFQVHSVLSHVGGNGGDENGMVWGESRVSATKYDIKNFVAHPIESQVTVGEFDALAPAGQNLVIDEQAIVWANDDASIPTSVCSGDCQPGTRKTRESGEPVCCFTCIQCPDGAISSQMNMGTCVKCPEDHYANRKRNSCLPKAFTFLTFEEPLGMTLVFLALSFSLLSVAVLGVFIKHRDTPVVRANNRHLSYTLLIALTLCFLCSCVFIGRPGPVSCLLRQTAFGVVFAVAVSSILAKTVTVVVAFKATVPGGRSRTWMGPRVSASIVLVCSLVQVAICAAWLGAAPPFPDLDVLSEPGHIVVQCNEGSVVAFYCVLGYLGFLALVSFTVAFLARRLPDSFNEAKFITFSMLVFCSVWISFLPAYQSSKGKAMVAVEVFSILASSAGLLGCIFVPKCYVILLRPDRNTREWLKARSFSQLLSPDLSLMIVLNRAGLPAVLSRALPDRGWTESGPERDTNLAIPAWLCLRVGSGGETVETKGQRVQSWLQLSPARCAPLPRPRGSLEDAPLEDSGGAVLGETLLLYSGLKDRQSGLCPARPPPRTPVGLTSPRTPGEFGTPEDATEPHECWAQRFLAERFPATIFSPSNPAMLKPTRLSGPSSGPPNPLSCRGSAYRLGNEEGNRVFRLAPPEERKGRIQDFLSWWDENPGNLSFHP
>XP_001516623 PREDICTED: vomeronasal type-2 receptor 26-like [Ornithorhynchusanatinus].
MLRATALGSGDSVLMLLQLLWPRLLWLWLLTSPVSLSGSQCSLRRVYSRGYYKDGDLVIGALLALNVFEGHLSDFDRYPHYFDRNFARVSKHNQHVLALVFAVEQINKDPSLLPNVSLGFHFYDTLFRERLAVEQSLMLLSGVGRTVPNYSCQERNKLVAIIGGIRSTLSIVMANVIGFHKFPQGQPKEGETGNPFTVMESWFLNLFPTEERYPLSLMLFCCAEGDGKRASLSPNQITYGPFDASLRDPMQFPYLYQVAPRDTAQQRGIVRLLVHFGWTWVSLIVSNNVEGEIFTWDLTQEMSRHGVCVALTERIPETDYYGTRQVQKLYQKMNDLSSNVAIVYGDIDSLIMFKWVVSWFGVRGKVWVNTAHFDDTVSNDYHLYENSFIGSLSFSVHTNSVPGYKDFLQAASPSKYPNDVFLKDFWQAQIGCVFEASQHRKHTRKTICYGNESFDSLNLLNTDFELTGLKHTLYSAMYRVARALHEMLLSKSEMETSGAKESVVPSPWQLHSFLRQHQFSASMGDHRDIYGSTESVPSYDILNLQSYNLYGCVRVKVGEFKPEASMGNNLIINEEDIVWNSGFNKILPCSVCSKSCLPGFRKTALERKAICCYDCTPCPKGEISNQTDAAHCWKCPDDEYPNERRDDCLPRVTIFLSFDELLGTVLVSMALTFSLITALTLAIFIKHRHTPIVRANNRGLSYILLISLMLCFLCSLIFIGRPSTASCLLRQTAFGIIFSVAVASVLAKTITVVLAFRATKPGSRFQGWMGPRVSNSVVLICSMIQVTICGVWLGTSPPFPDSNSQAEFGLIILECNEGSITAFYCVLGYMGFLALVSFMVAFLARNLPDAFNEARFITFSMLVFCSVWISFLPTYLSTKGKAMVAVEIFSILASSAGLLGCIFGPKVYVILLRPDTNTRVQLLRKLNVNIKTP
>XP_001509698 PREDICTED: vomeronasal type-2 receptor 26-like [Ornithorhynchusanatinus].
MLSLLLLLGLGFQTLLSVSGNQCSLRRDYSRGYYKDGDLLIGGLLALNVFEGNPKEFSEYPFWFDIRFARVPRHIQHVLALVFAVEQINKDPSLLPNVSLGFHISDTLFRERLAVEQSLMLLSGAGRTVPNYSCQGRSKLVGVIGGVKSSLSLAMANILGFHKFPQITYGPFDPTLMDPVKFPSLYQVAPRSTAQQRGIVRLLVHFGWIWVSLVVSDNVQGETFAWDLMGEMDRHGVCVAFTDRIPETGYYGTIEAHRLYSKMNNMLVNVAIVYGDIDSLIMFKWVATWINILGKVWIATAHWDISASNNYDIYDRSFQGSLSFSIHTDEIPNFKAFLRAANPLKYPDDVFLKEFWEAELGCYFPSANFVSNGPLYECKGNESLESHFLHNTDVEMSGVQYTVYSAVYTLARGLHEMFLSWSEKQMSVTEDTMVPSLWRLHSFLRQLWLNTSLGNQQYKNGNSQSVLSYDILNLQIPRWTTSVLLKVGEFNPQASKGNDLTINEKAIVWNGFTQTPHSVCSESCSHGYRRTALDGKAVCCYDCSPCPEGEISNETGRDATQCVKCPEDEYSNLQRDRCLPKLITFLSSDDPLGITLICSALFFSLITALTLGIFIKHRDTPIVRANNHGLSYILLVSLLLSFLCSLIFIGRPSTASCLLRHTAFGIIFSVAVASVLAKTITVVLAFRATKPGSRFRGWMGPRVSNCVVLICSLIQVTICGFWLGTSPPFPDFNTQAEFGHIILECNEGSVTAFYCVLGYMGFLALVSFTVAFLARNLPDAFNEAKFITFSMLVFCSVWISFLPTYLSTKGKAMVAVEVFSILASSAGLLGCIFGPKVYVILLRPDRNTRDQLLRKPNIGIQSP
>XP_001509623 PREDICTED: vomeronasal type-2 receptor 26-like [Ornithorhynchusanatinus].
MLLRLVLLLGSRLLSPPVSGSASQCSLHRDYSRGYYKDGDLVIGALLALNVFEGNRPEFNKYPFWFDDRFARIYQHQLHVLALVFAVEQINKDPSLLPNISLGFHLYDNLFRERLAVEQSLMLLSGAGRTVPNYSCERRRKLVAVIGGIRSTLSVAMANVIGFHKFPQITYGPFDASLRDSLQFPSLYQMAPKDTAQQQGIVQLLLYFDWTWVSLIVSNNVQGETFVRDLTQEMRRHGVCVALTEQIPETDYYGTRQVQILDQKMNDLSVNVAIVYGDIDSLITFKWVVTWVGVKGKVWINPAHFDDTVSNNYLLSDNYFRGSLSFSIHTDDMPSFKDFLLAVNPSKYPSNVFLKDFWKVAVGCSFEFSEQWGHRVEPDCTGNESFVSLNLQNTDMELTGLRYTLYCAVYRVALALHEMLLSRSEMEMSGTEDIMVSPPWQLHSFLRRSQFNVSTGDQQYIDGSAQSVPSYDILNLQELLWNQWRRVKIGEFKPQASKGNDLIIDKEAIVWDAAHCLKCPDDEYPNDYKDRCLSRVMSFLTYDEPLGIVLVSTALSLFLATAFTLGLFIKHRDTPIVKANNRGLSYILLISLMLSFLCSLIFIGRPSPASCILRQTAFGIIFSVAVASVLAKTITVVLAFRVTKPRSRFRGWMGPQISNSVILICCLIQVTICGVWLGTSPPFPDFNRQAEFGHIVLECNEGSITAFYCVLGYMGFLALVSFMVAFLARNLPDTFNEARFITFSMLVFCSVWITFLPTYLSTKGKAMVAVEIFSILASSAGLLGCIFGPKVYVILLRPDRNSPAWQKKVWCAQSEKESKRMRKMSIGLSVSARCLQH
>o35194_mouse MCG145582
SLSLAIVSLMVHFRWSWVGLILPDDHKGNKILSDFRKEMERKRICTAFVKMIPATWTSSFVKFWENMDDTNIIIIYGDIDSLEGLMRNIGQRLLTWHVWVMNIEPHIIEYDNYFMLDSFHGSLIFKHNYRENFEFTKFIRTVNPKKYPEDIYLPKMWYLFFMCSFSDINCQVLDSCQTNASLDMLPSQIFDVVMSEESTSIYNAVYAVAHSLHEMRLQQLQTQPCENEEGMEFFPWQLNTFLKDIEVRVNSLDWRQRIDAEYDILNLWNLPKGLGLKVKIGNFYANAPQGQQLSLSEQMIQWPEIFSEIPQSVCSESCGPGFRKVTLENKAICCYNCTPCADNEISNETDVDQCVKCPESHYANTEKSNCYQKSVSFLGYEDPLGMALASIALCLSALTAFVIGIFVKHKDTPIVKANNQALSYTLLITLKFCFLCSLNFIGQPNTVACILQQTTFAVAFTMALATVLAKAITVVLAFKVSFPGRMVRWLMISRGPNYIIPICTLIQLLLCGIWMAISPPYIDQDAHIEHGHIIILCNKGSAVAFHSVLGYLCFLALGSYTMAFLSRNLPDTFNESKFISLSMLVFFCVWITFLPVYHSTKGKV
>o35195_mouse Putative pheromone receptor
SLSLAIVSLMVHFRWSWVGLILPDDHKGNKILSDFRKEMERKRICTAFVKMIPATWTSSFVKFWENMDDTNIIIIYGDIDSLEGPMRNIGQRLLTWHVWVMNIEPHIIEYDNYFMLDSFHGSLIFKHNYRENFEFTKFIRTVNPKKYPEDIYLPKMWYLFFMCSFSDINCQVLDSCQTNASLDMLPSQIFDVVMSEESTSIYNAVYAVAHSLHEMRLQQLQTQPCENEEGMEFFPWQLNTFLKDIEVRVNSLDWRQRIDAEYDILNLWNLPKGLGLKVKIGNFYANAPQGQQLSLSEQMIQWPEIFSEVPQSVCSESCRPGFRKVSLDDKAICCYKCTPCADNEISNETDVDQCVKCPESHYANTEKSNCFPKSVSFLAYEDPLGMALASIALCLSALTVFVIGIFVKNRDTPIVKANNRTLSYILLITLTFCFLCSLNFIGQPNTAACILQQTTFAVAFTMALATVLAKAITVVLAFKISFPGRMLRWLMISRGPRYIIPICTLIQLLLCGIWMATSPPFIDQDVNTEDGYIILLCNKGSAVAFHSVLGYLCFLALGSYTMAFLSRNLPDTFNESKFLSFSMLVFFCVWVTFLPVYHSTKGKV
>NP_001098017 vomeronasal 2, receptor 96 [Mus musculus].
MAPKDTSLSLAIVSLMVHFRWTWVGLILPNDHKGNKILSDFREEMERNGICLAFVKMTPETWTSYVAKFWENMDETNVTIIYGEIDSLEGIMRNIEQRLLTWNVWIMNIEHHVIDRADYFMLDSFHGSLIFKHNYRENIEFTKFIQTVNPNKYPEDIYLPKLWYLFFKCSFSDTNCHVLENCQTNATLDIFPRHIFDMVMNAESTIIYNGVYAVAYSLHEMRLQLLQMQPYENHHGMVFFPWQLNTFLKNIVVKDKRSLDWRQTIDAEYDILNIWNLPKGLGLKVKIGSFSANAPLGQQLSLSEQMIQWPAMFSEIPQSVCSESCGPGFRKVTLEGKAICCYKCTPCADNEISNETDVDTCVKCPERHYANAEKSNCFQKSVSFLAYEDTLGMALASIALCLSVLTAFVIGIFVKHRDTPIVKANNRALSYILLITLTFCFLCSLNFIGKPTTVSCILQQTTFAVAFTMALATVLAKAITVVLAFKVSFPGRMIRWLMISRGPNYIIPICTLIQLLICGIWMATSPPFIDQDAHTEYGHIIILCNKGSSVAFHSVLGYLCFMALGSYAMAFLSRNLPDTFNESKFLSFSMLVFFCVWVTFLPVYHSTKGKVMVAMEVFSILASSTALLAFIFGPKCYIILLRPDKNSFNYIRKKTPSRKNFPKI
>q3u0h1_mouse Putative uncharacterized protein
MFILLPMFCIFQLYCGNFHLLLNDNEQFPHLYQISPKDTSLPLAMVSLVVHFRWNWIGAIVTNDDHGIQFLSELRGEMQKHIVCLSVAIIIQTEKIMALKEFHTHYNQIIMSSAKVVIVYGDKDSPIHFALIVWKSKGIWRIWVSVSQFDMITIIGDFLLYSSMGTFIFSHQQPEIPGFEQFIQTVHPSNYSSEHSLAKLWWTYFRCSLPPSNCKKLKNCPTTTVFKWLFMTPLGIAMSNTCYNLYNGVYAVALSLHEMILQQVDTWSMNAGKELEFDSWKVMSLNTKWHLYGLNSLIKVHGLKPCQ
>NP_001096048 vomeronasal receptor Vmn2r75 precursor [Mus musculus].
MKNTFSLISVFWFLKISIIFCHLSDPRCFWRIKDAKNDLGDKETYCFFSIYTKQGYVKNDYFSWNLDKKVTPKTNHLIFSVYLAMEEINKNGHILPNISLLVNIECGLELYGERTGLAFKSEEFIPNYYCRNHRKYLIVLTTPKWGVSTSLGPLLYISRVPELYCGHFHLLLNDNEQFPHLYQISPKDTSLPLAMVSLVVHFRWNWIGAIVTNDDHGIQFLSELRGEMQKHIVCLSVAIIIQTEKFMALKEFRMNYNKIAMSSATVVIVYGDKDSPIQFTLIMWKSEGIWRIWVSVSQFDMITVIGDFLLYSSTGSFIFSHQQSEISGFEKFIQTVHPSNYSSEFSLAKLWWTYFTCSLPPSNCKKLKNCPIKTVFKWLFMTPIGMSMSDISYNLYNAMYAVAHSVHEMLLQQVDIWSTNAGTELEFDSWKMFSILKTLKFVNPAGDLVNMNQNLKQDTEYDIFYIPNFQKYYGLKMKIGRFSGYLPSGQQLYMSKEMMEWATDMDQILPSICSMPCRPGLRKSPQEEKDICCFVCNPCPENEISNMTNMDQCVKCPEDQYANEDQTLCLQKVVDVLDYRDPLGKSLAGFALCFSVLTSIVLCVFLKHRESPIVKANNQTLSYVLLISLIFCFICSLLYIGHPTMFICILQQTAFAIAFTVAASTVLAKTITVILAFKITVPGRMRWLLVSGAPKYIIFVCTMIQLIFCGIWLGTSPPFVETDVHMTHGHIIIVCNKGSVIAFYCVLGYMGSVALASFTVAFLSRKLPDTFNEAKLLTFSMLVFCSVWITFIPVYHSTKGKTMVAVEVFCILASSAGLLLCIYAPKCYIILLRPQKNSFYKFRKPHSKSENIS
>ENSMUSP00000071764 
MFILLPMFCIFQLYCGNFHLLLNDNEQFPHLYQISPKDTSLPLAMVSLVVHFRWNWIGAIVTNDDHGIQFLSELRGEMQKHIVCLSVAIIIQTEKIMALKEFHTHYNQIIMSSAKVVIVYGDKDSPIHFALIVWKSKGIWRIWVSVSQFDMITIIGDFLLYSSIGTFIFSHQQPEIPGFEQFIQTVHPSNYSSEHSLAKLWWTYFRCSLPPSNCKKLKNCPTTTVFKWLFMTPLGMAMSNTCYNLYNGVYAVALSLHEMILQQVDTWSMNAGKELEFDSWKVMSLNTKWHLYGLNSLIKLHGLKPCQ
>NP_001098652 vomeronasal 2, receptor 69 precursor [Mus musculus].
MFSLISVIWFLKIKLMFCHLSDPSCFWRIKETENDLGDTETYCLFSISTKQGYVKNDYFSWNIDKKVTPKTNHLIFSVYLALEEVNKNCHILPNISLLVNIECNGRKYDEKTGLALKIENIIPNYSCTNERTYLIVLTAPIWAVSTKLGPFLFMSRIPELYCGHFHPLLSDNEEFPHLYQISPKDTSLPLAMVSLVVHFRWNWIGVIVTSDDQGIQFLSELKGEMQKNIVCLSVAIIIQTEMSMALKELSMNYKHISISSAKVVIVYGDKFSPINYALTLWISQGILRIWVSVSQFDMITILGDFLLYSSTGTFIFSHQQPEIPGFEKFIQTVYPSNYSSEFSFAKLWWTYFRCSLPPSNCKKLKNCPTKTIFTWLFRTPFGMAMSDTCYNSYNAIYAVAHSLHEMLMQEVDTWSNNAGKELEFDSWKMFSILKTLKFVNPAGDLVNMNQNLKQATQYNIFYVMDFQKDYGLKMKIGRFSEHLPSGQQLYMSKEMIEWATDIDQILPSICSMPCTPGLRKSPQEGKDICCFVCIPCPENEISNMTNMDQCVKCLEDQYANEDHTLCLQKVVAILDYRDPLGKALAGFALCFSLLTSVVLFVFLKHRDTPIVKANNQTLSIVLLISLIFCFICSLLYIGHPTMVICILQQTTFAIAFTVATSTILAKTITVVLAFKITVPGRRMRWLLVSGAPKYIILICTMIQLILCGIWLGTSPPFVDADVQMVHGHIIIVCNKGSVIAFYCVLGYMGSVALAGFTVAFLARNLPDTFNEAKLLTFSMLVFCSVWMTFIPVYHSTKGKTMVAVEVFCILASSAGLLLCIFAPKCYFILRPQTNSFHKFRKPHAKTENKS
>NP_001098656 vomeronasal 2, receptor 73 precursor [Mus musculus].
MFSLIFIFWFLKISYIFCHLSNPRCFWRIKDTKDKLGDKETYCFFSISAKHGYIRNDYFSWNLDKHVTPKTNHLIFSVYLALEEINKNSHILPNISLVVNIECVLLKYGEKTGLGLKHEEFIPNYYCANERRYLIVLTAPIWAVSTKLGPFLFMSRIPELYCGHFHLPLSDNEQFPHLYQISPKDTSLPLAMVSLVVHFRWNWIGVIITNDNHGIQFLSELRGETQKQIVCLSVVIIIQTDDITAYKEYHMNYNKIVMSSAKVVIVYGDHNSPIKFVLFLWKSQGIFRIWVSVSQFDMITPLGDFMLYSASGTLIFSHQQSELSGFEKFIKTVKPSNYSSEFSFAKLWWTYFRCSSLPPSNCKKLKNCPTKTVFRWLFMTPLGMAMSDTCYNLYNAIYAVAHSLHEMLLQQVDTWSENAGKELEFDSWKMFSILKTMQFVNPAGDLVNMNQNLKQEREYDIFYIMDFQKDYGLKMKIGKFSGHLPSHQQLYMSKEMIEWATDMDQILPSICSMPCRPGLRKSPQEGKDICCFVCNPCPENEISNMTNMDQCVKCPEDQYANEDHTLCLQKIVAILDYRDPLGKALAGFALCFCVITSGVLCIFLKHRETPIVKANNQTLSYVLLISLIFCFICSLLYIGHPTIVICVLQQSTFAISFTVAASTILAKTITVVLAFKVTVPGRMRWLLVAGAPKYIILICTMIQLILCGVWLGTSPPFVDADLHMVHGHIIIVCNKGSVIAFYFVLGYMGSIALASFTVAFLARNLPDTFNEAKLLTFSMLVFCSVWVTFIPVYYSTKGKTMVAVEVFCILASSAGLLLCIFAPKCYNILLRPGKNSSHMFKKLHAKTENII
>NP_001096049 vomeronasal receptor Vmn2r67 precursor [Mus musculus].
MFSLISVFWFLKISFMFCHLSDPKCFWRIKDTKKNLGDTETYCSFSISTKRGYVKNDYFSWNLDKQVTPKTNHLIFSVYLALEEINMNFHILPNISLVVNIECLRKKYDEKTGLALQTEEFIPNYYCTDERRYLIIFTAPIWAVTTRLGTFMFMYSIPELYCGHFHLSLSDNEQFPHLYQISPKDTSLPLAMVSLMVHFRWNWIGAIVTTDDHGIQFLSELRGEMQKHIVCLSFEITILTEHSMARKEFQRYFNRIVMSSAKVVIVYGDYTSPIDLVLHLCKSKGIFRIWVSVSQFDMITKLGDFMLYSSSGTFIFSHQKPELSGFQQFIQTVHPSNYSSEFSFAKLWWTYFRCSLPPSNCKKLKNCPTKIVFKWLFMTPLGMAMSDTCYNLYNAIYAVAHSLHEMLLQQIDTWSNNAGKELEFDTWKMFSILKTLQFVNPAGDLVNMNQNLKQDTDYDIFYIMDFQKDYGFKMKIGRFSGHLPSHQQLYMSKEMMEWATDVDQILPSICSMPCRPGLRKSPEEGKDICCFVCNPCHENEISNMTNMDQCVKCQEDQYANEDHTLCLQKVVSILDYRDPLGKALAGIALCFSVLTSGILCIFLKHRETPIVKANNQTLSYVLLISLVFCFICSLLYIGHPTTVICILQPITFAIAFTVATSTILAKTITVLLAFKITIPGRRMRWLLLSGVPKYIVLICTMIQLILCGIWLGTSPPFVDADVYMVHGHIIIVCNKGSVIAFYCVLGYMGSVALASFTVAFLARNLPDTFNEAKLLTFSMLVFCSVWITFIPVYHSTKGKTMVAVEVFSILASSAGLLLCIFAPKCYIILLRPQTNSFHKFRKTHSKAENIS
>NP_001098660 vomeronasal receptor Vmn2r79 precursor [Mus musculus].
MFSLTFVFLVLKLSFLFCYLSDPRCFWRIKDRENYLGDKEADCFFSMYTKHGYVKNDYFSENLDKKVTLKTIHLISSVYFAAEEINRNSYILPNTSLIVKIECNLIADNVKRIWSLKKKEIIPNYYCKNQRRYLIVLTGPIWITSYILGPFLYFSQTPELYCGHFHLLLNDQEQFPHLYQMTPKDTSLPQGMVSLAVHFRWNWVGVIITDDDHGIQFLSELRAGMESNTVCLAFVTIITYNRKLYLKMYHKYYHQITMSSAKVVIVYGDKESPLQFNFILWKSENIQRLWVSVSQFDIITMIGEFMLNSVHGTLIFSHQQSEMSGFKQFMQTVHPSNYSNDISLAKLWWTYFKCSLPPPDCKTLKNCPTKTLLKRFFVPPLGMSMSETCYNLYNSVYAVAHSLHEMLLQQVDTCSENDGKVLEFNSWKMFSFLKTIQFVNPVGDLINMNQNRERDTEYDIFYIMDFLKHEGLKMKIGRFSGHFPNGQQLFISDEMIEWATDIKQTIASACSVPCRPGLRKYFQEGKAVCCFDCYPCPENEISNMTDMDQCLKCPEDEYANTDQTNCLKKVVTFLDYKEPLGMALTGLAVLFSSLTVVVLCVFLKHRDTPIVKANNETLSYVLLISLIFCFICSLLYIGYPSMVSCILQQTTFAMVFTVSASCVLAKTITVVLAFKITVPGRRLRWLLLSGAPNYIIPICTTIQMMLCGIWLGISPPFVDADLHMVHGHIIIVCNKGSVIAFYCVLGYMGSLALASFTVAFLARNLPDTFNEAKLLTFSMLVFCSVWITFLPVYHSTKGKAMVAVEVFCILASSAGMLLCIFVPKCYLILWRPQINSFHEFRKMHVKNKNIN
>NP_001098651 vomeronasal receptor Vmn2r68 precursor [Mus musculus].
MFSLISVIWFLKVKLMFCHLSDPKCFWRIKDTENNLGDTETYCSFSISTRHGYVKNDYFSWNLDKKVTPKTNHLIFSVYLALDEINMNIHILPNISMVANIECFLQKDGEKTGLALQRKEFIPNYYCTDERRYLIIFTAPIWAVTTRLGPLMFMYSIPELYCGHFHLSLNDNEQFPHLYQISPKDTSLPLAMVSLMVHFRWNWIGAMITNDDHGIQFLSKLRGEMQKHIVCLSFVITILTEHSMAHKEFQRYFNRIVMSSAKVVIVYGDYTSPIDLVLHLCKSKGIFRIWVSVSQFDMITYLGDFMLYSSSGTFIFSHQKPELSGFQQFIQTVHPSNYSSEFSFAKLWWTYFRCSLPPFNCKKLKNCPTKIVFKWLFMTPLGMAMSDTCYNLYNAIHAVAHSLHEMLLQQVDTWSNNAGKELEFDTWKMFSILKTLQFVNPAGDLVNMNQNLKQDTEYEIFYIMDFQKDYGLKMKIGRFSGHLPSRQQLYMSKEMMEWAIDVDQILPSICSMPCRPGLRKSPQEEKDICCFVCNPCLENEISNMTNMDQCVKCREDQYANEHHTLCLQKVVSILDYRDPLGKALAGIALCFSFLTSVVLCIFLKHRETPIVKANNQTLSYVLLISLVFCFICSLLYIGHPTAVICILQQTTFVIAFTVATSTILAKTITVLLAFKITIPGRRMRWLLVSGAPKYIILICTMIQLILCGIWLGTSPPFVDADAHMVHGHIIIVCNKGSVIAFYCVLGYMGSVALASFTVAFLARNLPDTFNEAKLLTFSMLVFCSVWITFIPVYHSTKGKTMVAVEVFCILASSAGLLLCIFAPKCYIILLRPDINSFQKFRKPHANAENIS
>NP_001098653 vomeronasal 2, receptor 70 precursor [Mus musculus].
MFSLNSVFWFLKISFIFCHLSDPRCFWRIKDTENNIGDTETYCFFSISTKHGYVKNDYFSWNLDKQVTPKTRHLIFSVYLALEEINDSFHILPNISLVVNIECVLQKYGEKTGLLLRSEKLIPNYYCINERRYLIVLTAPTWAISTKLGPFLFMSRIPEVNQLYCGHFHLPLSNNEQFPHLYQISKKDTSLPLAMVSLVVHFRWNWIGVIITNDDHGIQFLSELRGEMQNNIVCLSVVITIKTQKLVALKELHMNYKQILMSSAKVVIVYGYKDSPIIYALISWKSHGIFRIWVSVSQFDMITIRGDFLLYSSTGTFIFSHQKPEISGFEQFIQTVHPSNYSSEFSFAKLWWTYFRCSLPPSDCKKLKNCPTKTVFKWLFMTPLGMAMSDTCYNLYNAVYGVAHSLHEMLLQQVDAWSKNAGKELEFDPWKMFSVLKTIQFINPAGDLVNMNQNLRQDVEYDVFYIMDFQKVYGLKMKIGRFSGQLSSGQQLYMSKEIIEWATDIDQILPSICSMPCRPGLRKSPQEEKDICCFGCNPCPENEISNMTNMDQCVKCPENQYANEDHTLCLEKVVAILDYKDPLGKALAGFALCFSVLTSVVLGIFLKNRDTPIVKANNQSLSFVLLISLIFCFICSLLYIGHPTMVICILQQTTFAIVFTVATSTILAKTVIVVLAFKITVPGRRMRWLLEIGAPKYIILICTIIQLILCGIWLGTSPPFVDADVHMVHGHIIIVCNKGSVIAFYCVLGYMGSVALASFTVAFLARNLPDTFNEAKLLTFSMLVFCSVWITFIPVYHSTKGKTMVAVEVFSILASSAGLLLCIFAPKCYIILLKPQKNSFQKFRKPHAIADNIS
>NP_001098658 vomeronasal receptor Vmn2r77 precursor [Mus musculus].
MAEMFSLIVFFLVLKLSFLFCYLSDPRCFWRIKDRENYLGDKEADCFFSIYTKRGYVKNDYFSENLDKKVTLKTIYLISSVYFAIEEINRNIHILPNISLLVKIDCNLIEDNVERVWSLKKKEIIPNYYCKNQRRYLIVLTGPIWITSYILGPFLYFSRTPELYCGYFHLLLSDQEQFPHLYQMTPKDTSLPLAMVSLAVHFRWNWVGVIITDDDHGIQFLSELRTGMERNTVCLAFVTSITYDKMLYLKMTHKYYHQIIMSSAKVVVVYGDKESPLQLNFMLWKSINIQRLWVSVSQFDMITMMGDFMLNSIHGTLIFSHQQSEMSGFKHFIQRVNPSNYSNDISLAKLWWTYFKCSLPPPDCKTLKNCPTKTLFQWFFEPPLGMSMSETCYNLYNSVYAAAHSIHEMLLQHVDTSSENDENVLEFNSWKMFSFVKNIQFVNPAGDLVNMNQNRKLDTEYDIFYITDFLKHEGLKMKIGRFSGHFPNGQQLFISDEMIEWATDIKQTLASICSVPCRPGLRKYFQEGNSVCCFDCYPCPENEISNMTDMDQCVKCPEDEYANTNQTKCFKKVVTFLAYEDPSGMALAVLAVCFSVLTSVVLCVFLKHRNTPIVKANNETLSYVLLTSLIFCFICSLLYIGYPTMVSCILQQTTFAIVFTVAASCVLAKTITVVLAFKITVPGRRLRWLLLSGAPNYIIPICTMIQMILCGIWLGTSPPFVDADLHMVHGHIIIVCNKGSVIAFYCVLGYMGSLALSSFTVAFLARNLPDTFNEAKLLTFSMLVFCSVWITFLPVYHSTKGKAMVAVEVFCILASSAGMLVCIFLPKCYIILLRPQINSFHDFRKIHVKVININ
>NP_001098657 vomeronasal receptor Vmn2r74 precursor [Mus musculus].
MFFLNSVFWLLKISFNFGHLSDPRCFWRIKDTENKLGDKETYCFFTISTKHGYVKNDYFRWNLDKKVTPKTRHLIFSVYLALEEINKNCHILPNISLVVNIECVLDKHDEKTDFLFKSEDLIPNYYCKNERRYLIVLTAPLWAVSSSIGPYLFMSRIPEVSQLYCGHFHLPLSDNEQYPHLHQISRKDTFLPLAMVSLVVHFRWNWIGVIVTNDDHGIQFLSEFRGEMQNKIVCLSFAIIIKTGKFLAVTELHMNYKQILMSSAKVVIVYGYRDSPIIYAFIVWKSQDLFRIWVSVSQLDMITFLGDFLLYASTGTFIFSHQKPEISGFEQFIQRIHPSNYSSEFSLAKQWWTYFRCSLPPSNCKKLKNCSTKTVFKWLFMTPLGLAMSDTCYNIYNAMYAVAHSLHGMLLQQVDTWSKNAGKELEFDSWKMFSILKTLKFVNPAGDLVNMNQNLKQDVEFDVFYIMDFQKDYGLKMKIGRFSEHLPSGQQIYMSKEMIEWATDIDQILPSICTMPCRPGLRKSPQEGKDICCFDCKPCSENEVSNMTNMDQCVKCPEDQYANEDHTVCLQKVVTILDYRDPLGKALAGFALCFSVLTSLVLVVFLKHRDTPIVKANNQTLSFVLLISLIFCFICSLLYIGHPTMAICILQQTTFAIVFTVATSTILSKTVIVILAFKITVPGRRMRWLLESGTPKYIIPICTIIQLILCGIWLGTSPPFVDADLHMVHGHILIVCNKGSVIAFYCVLGYMGSVALASFTVAFLARNLPDTFNEAKLLTFSMLVFCSVWITFIPVYHSTKGKTMVAVEVFCILASSAGLLLCIFAPKCYIILLRPQKNYFYKFRKRRELNLTT
>NP_001098654 vomeronasal receptor Vmn2r71 precursor [Mus musculus].
MFSLISVFWFLKVNFIFCHLSDPRCFWRIKETENKLGDKETFCLFSISTKQGYVKNDYFSWNLDKQVTPKINHLIFSVYLALEEINKNCHILPNISLLVNTECNGRKYDEKTGLALKSEKIVPNYSCTNERRYLIVLTAPIWAVSTKLGPFLSYCCLCPVFFQLYCGHFHLLLSDKGQFPHLYQISPKDTSLPLAMVSLFVHFRWNWIGVIITNDDHGIQFLSELKGDMQKSIVCLSVAIIIQTEVYMALKELHMNYKKILMSSAKVVIVYGDKDSPIKYVLTAWKSQGIFRIWVSASQFDMITILGDFLLYSYTGTFIFSHQQPEIPGFEKFIQTVHPSNYSSEFSFAKLWWTYFRCSLPPSNCKKLKNCPTKSVFAWLFRTPLGMAMSDTCYNSYNAIYAVAHSLHEMLLQEVDTWSKNAGKELEFDSWKMFSILKTLKFVNPSGDLVNMNQNLKQDTEYDIFYIMDFQKDYGLKMKIGRFSGHLLSGQQLYMAKEMMEWATDIDQILPSICSVPCSPGLRKSPQEGKDICCFVCNPCPENEISNMTNMDQCVKCLEDQYANEDHTLCLQKVVVIFDYRDPLGKALAGFALCFSVLTSVVLFVFFKHRDTPIVKANNQTLSFVLLISLIFCFICSLLYIGHPTMVTCIVQQITFAIGFTVATSTILAKTVIVVLAFKITVPGRRMRWMPESGAPKYIILICTMIQLILCGIWLGTSPPFVDADVQMVHGHIIIICNKGSVIAFYCVLGYMGSLALASFTVAFLARNLPDTFNEAKLLTFSMLVFCSVWITFIPVYHSTKGKIMAVVEVFCILASSAGLLLCIFAPKCYIILLRPQTNYFHKFWKSHANSENKS
>NP_001098659 vomeronasal 2, receptor 78 precursor [Mus musculus].
MFSLIVVFLLLKLSFLFCSLSDPRCFWRIKDRENDLGDKETDCFFSIYTKRGYVKNDYFSENLDKKVTLKTIHLISSVYFAAEEINKNIYILPNISLIVKIECNLIADNVKRIWSLKKKEIIPNYYCKNQRRYLIVLTGPIWITSYILGPFLYFSQTPELYCGHFHFLLNDQEQFPHLYQMTPKDTSLPQGMVSLAVHFRWNWVGVIITDDDHGIQFLSELRTGMESNTVCLAFVTIITYNRMLYLKMYHKYYHQITMSSAKVVIVYGDKESPLQFNFILWKSENIQRLWVSVSQFDMITVIRDFMLNSLHGTLIFSHQQSEISGFKQFMQTVHPSNYSNDISLAKMWWTYFKCSLKPPDCKTLKNCPTKTLFKWFFVPPLGMSMSETCYNLYNSVYAVAHSLHEMLLQQVDTCSENDGTVMEFNSWKMFYFLKTIQFVNPAGDLINMNQNRERDTEYDIFYIMDFLKHEGLKMKIGRFSGHFPNGQQLFMSDEMIEWATDIKQTLASACSVPCRPGLRKYFQEGKAVCCFDCYPCPENEISNMTDMDQCVKCPEDEYANTDQTNCLKKVVTFLDYKEPLGMALAVLAVFFSSLTFIILCVFLKHRDTPIVKANNETLSYVLLTSLIFCFICSLLYIGYPTMVSCILQQTTFALVFTVAASCVLAKTITVVLAFKITVPGRRLRWLLLSGAPNYIIPICTTIQMILCGIWLGTSPPFVDADLHMIHEHIIIVCNKGSVTAFYCVLGYMGSLALASFTVAFLARNLPDTFNEAKLLTFSMLVFCSVWVTFLPVYHSTKGKAMVAVEVFCILASSAGMLLCIFVPKCYLILLRPQINSFHEFRKIHAKSININRM
>NP_001098655 vomeronasal 2, receptor 72 precursor [Mus musculus].
MFSLISVFWFLKISFIFCHLSDPKCFWRIKDTENKIGDIETYCSFSISTKPGYVKNDYFILEIIFSTSVFRVTPKTNHLIFSVYLALEEINMNFHILPNISLVVNVECLRQKYDEKTGLALQSKEFIPNYSCTNERRYLIIFTAPIWAVTTRLGPLMFMYSIPELYCGHFHLSLSDNEQFPHLYQISPKDTSLPLAMVSLMVHFKWNWIGAMITNDDHGIQFLSKLRGEMQKHMVCLSFVFAILTEHSMVRKEFHKNFNLIVRSSAKVVIVYGDYASPIDLVLHWFKSKGLFRIWVSVSQFDIITNLGDFMLYSSSGTFIFSHQKPEISGFQKFIKTVYPSNYSSEFSFAKLWWTYFRCSLPPSNCKTLKNCPTKTVFKWLFRTPLGMAMSDTCYNSYNAIHAVAHSLHEMLLQQVDTWSNNDGKDLEFDTWKMFSILKTLQFVNPAGDLVNMNQNLKQDTEYDIFYIMDFQKHYGFKMKIGRFSGHLPSRQQLYMSKEMMEWATDVDQILPSACNIPCKPGFRKSPEEEMDICCFVCNPCPENEISNMTNMDQCVKCREDQYANEDHTLFLQKVVSILDYREPLGKALAGFALCFSVLTSGIFCVFLKHRETPIVKANNQTLSYVLLISLIFCFICSLLYIGHPTTVICILQQTTFAIAFTVATSTILAKTITVLLAFKITIPGRRMRWLLVSGAPKYIILICTMIQLILCGIWLGTSPPYVDADVHMVHGHIIIVCNKGSVIAFYCVLGYMGSFALTSFTVAFLARNLPDTFNEAKLLTFSMLVFCSVWITFIPVYQSTKGKTMVAVEVFCILASSAGLLLCIFAPKCYIILLRPHINSFRNFRKPHAKTENIS
>q80z09_mouse EC1-V2R pheromone receptor protein
MLLSWLLIVWFLQMPTFTWIIATHICPTDTKYLIYSDGTVVIGAFFPILHNSLVRTTTDWKYFPMDSDNYFGMSGRNYQLVLAMLFAINEINLNSHILPNTSLGLEIYNLPAIGRNIFRTVFSWLTGLSSVIPNYTCRKESNSAATLTGVSWKTSETIWTILDLYKFPQLTFGPFDPVQIDRNQFQSLYQVAPKDTALLSGIASLMLHFNWNWVGLLIPDDQRGAQFLSDFRKELDKTKICIAFVKTVLYLGETLLRLISQDHIHIIESSTADVIVIYGPTSILLTLIENTYRTYNKKKIWVMSTKWFCPNLELYNMLELTHGALIFSPHYKEIVGFKKFMLEATPIKYPEDIFLHLLWYWHFNCSFLHSECKIFENCLQNASLELLPGNIFTMTMTEESYNVYNAVYAVAHSLHEETLSQIQFQPQANIDRTLLFPWQLHPFLKKIQVKNSVGDHVVLDWKRKADPEYDITNIWNFPTGLSLLVKVGTFVPSAPKGEQLSMSEYMISWPIGFTEIPHSVCTESCNPGFRKVVLESKPTCCFDCTPCPDNEISNETGLDHCVHCPETHYANAEKRHCLKKTVTFLYYNDPLGKGITLLSIGFSTLTALFIWVFVDHRGTPIIKANNRSLSYILLITLILCFLCPLLFIGLPNTATCIMQQYMFGLLFTVALSTVLAKTITVVMAFKITAPGRKIRWLLTSQVPKFAIPICTLIQVLLSGIWLGTSPPFIDKDYHSEHGHIIILCNKGSYIYFYCTLAYLGVMAFGSYLLAFLSRRLPDRFNESKSLAFSMLVFCSVWVMFLPVYHSTSGKVMVAMEMFSILASSASILIIVFAPKCYIVLFRPELNILTHNRDKRHHRSKTFLKT
>NP_001096838 vomeronasal 2, receptor 80 precursor [Mus musculus].
MLFSLFIFFWFLNMPTFTWIIATDICPTDTKYLIHYDGTVVIGAFFPILHNSPISLTTEWKYLPMDTDNYFGMSERNYQLVLAMLFAINEINLNSHILPNTSLGLEIYNLPAIGRNIFRTVFSWLTGLSSVIPNYTCRKESNSAVTLTGVSWKTSETIWTILDLYKFPQLTFGPFDPVQIDRNQFQSLYQMAPKDTALLSGIASLMLHFSWNWVGLIITDDHRGAQFLSDFRKELDKTRICIAFVQTVLYLEETLLHLLSQNLIHFLESSTADVIVIYGPTSILLTLIESTYRKYNMKKIWIMNSKWFCPNLELYNMIELSHGALIFSPHYEEITGFKKFMQEATPNKYPEDIFLHLLWYWHFNCSFLHSECKIFENCLQNASLELLPGNIFTMTMTEESYNVYNAVLAVAYSLHEKTLSQIQFQPQANIDRTLLFPWQLHPFLKKIQVKNSVGDHVVLDWKRKADPEYDITNIWNFPTGLSQLVKVGTFVPSAPKGEQLSISEYMINWPIGFTEIPHSVCSESCSPGFRKVALESKPTCCFDCTPCPDNEISNETDLDQCVHCPETHYANGEKRYCLKKRVTFLSYDDPLGKGITLLSIGFSTLTALFIWVFVDHRGTPIIKANNRSLSYILLITLILCFLCPLLFIGLPNTAMCIMQQYIFGLLFTVALSTVLAKTITVVMAFKITAPGRKIRWLLTSQVPKFVIPVCTLIQILLSGIWLGTSPPFIDKDCHSEHGHIIILCSKGSYIYFYCTLAYLGVMAFGSYLLAFLSRRLPDRFNESKSLAFSMLVFCSVWVMFLPVYHSTSGKVMVAMEIFSTLASSASILIIVFAPKCYIVLFRPEVNTLTHNRDKRQHRSKILL
>NP_001098021 vomeronasal 2, receptor 99 precursor [Mus musculus].
MVAWIFIFWFMQINKCVSAFTYISSCYYRISEEFHHEGDVVIGAFFPLHTFHTKKEKPHSTIPYYYLDNKIQYNFKNYQYILALNFAIEEINGNPSLLPNISLGFDFYNVRFTGKYIHSNTFNWLTALGLRNYLPNYNCKKRNFTAALTGTSWITSALTGTLLQLFKFPQITFGPYDFHLSDRGQYPSLYQMAPKDISLSLAIVSLVVYFNWSWVGLILPDDHKGNIILSDFSEEMERKGICLAFVKMTPATWTSYFAKFWENMDETNVTIIYGDIDSLEGVMRNIEQRLLTWNVWIMNIEHHIIDIADYFMLDPFHGSLIFKHNYRENFEFTKFIQTVNPNKYPEDIYLPKLWHLFFKCSFSDINCHVLENCQTNASLDVFPRHIFDGSMSDESRSIYNGVYTVAHSLHEMRIQQLQMQPYENGEGMVFFPWQLNTFLKDIELKDKRSLDWRQTIDTEYDILNIWNLPKGLGLKVKIGSFSANAPQDQQLCLSEQMIQWPEIFSEIPQSVCSESCGPGFRKVTQEGKSICCYRCTPCADNEISNDTDVDKCVKCPERHYANAEKNNCFQKSVSFLAYEDPLGMALASIALCLSALTAFVIGIFVKHRDTPIVKANNRALSYILLITLTFCFLCSLNFIGQPNTAACILQQTTFAVAFTIALATVLAKAITVVLAFKVSFPGRMLRWLMISRGPNYIIPVCTLIQLLICGIWMATSPPFIDQDPQTEYGHIIILCNKGSAVAFHSVLGYLCFMALGSYAMAFLSRNLPDTFNESKFLSFSMLVFFCVWVTFLPVYHSTKGKVMVAMEVFSILASSTALLVFIFGPKCYIILLRPDKNSFNHIRKKTLSRRKNFSKI
>NP_001098034 vomeronasal receptor Vmn2r102 precursor [Mus musculus].
MLSWMFFFRLLQIPKFVSALTYNISTCYYIITEEFHHEGDVVVGAFFPLHTFYTEKKMPHKTVPYQYLDNRIQYNFKNYKYILALQFAIEEINRNPNLLPNTSLGFDFYNVRFTEKYTLDNAFIWLTALVNRKYFPNYNCKKRNFTAALTGTSWITSAQIGTLLQLFKFPQITFGPYDPLLSDHGQYPSLYQMAPKDTSLSLAIVSLIAHFRWSWVGLILPDDHKGNKIVSDFREEMERKGICLAFVKMIPATWTSHFAKFWEHMDETNVTIVYGDVDSLEGVIRNIEQRLLTQNVWIMNIEHHVIDRADYFMLDTFHGSLIFKHSYRENFEFTKFIKTVNPKKYPEDIYLPKLWHLFFKCSFADINCNVLDNCQTNASLDVFPRHIFDVAMNEESSSIYNGVYAVAHSLHEMRLQELQMQPYENGKGIVFFPWQLNRFLKDTEVKDKRCLDWKQTIDTEYDILNLWNLPKGLGLKVKIGSFSANAPQGQQLSLSEQMIQWPEIFSEIPQSVCSESCEPGFRKVTLEGKAICCYKCTPCGDNEISNETDVYQCVKCPEGHFANTERNNCFQKSVIFLAYEDPLGMALASIALCLSSLTVFVIGIFVKHRDTPIVKANNRALSYILLLTLTFCFLCSLNFIGQPNTATCILQQTTFAVTFTMALATVLAKAITVVLAFKVSFPGKIVRWLMLSRGPNYIIPICTLIQLLICGIWMATSPPFIDEDAHTEYGQIIILCNKGSAVAFHSVLGYLCFLALGSYTMAFLSRNLPDTFNESKYLSFSMLVFFCVWVTFLPVYHSTKGKIMVAMEVFSILASSTALLAFIFGPKCYIILLRPENNSFTHIRKKTYSRRKNFPKI
>NP_001095042 vomeronasal 2, receptor 82 precursor [Mus musculus].
MLLSWLLIVWFLQMPTFTWIIATHICPTDTKHLIHSDGTVVIGAFFPILHNSRVSKIIDWRYFPMDSDDYFGINARNYQLVLAMLFAVNEINLNSHILPNTSLGLEIYNLPAIGRNIFRTVFSWLTGLSSVIPNYTCRKESKSAATLTGLSWKTSETIWTILDLYKFPQLTFGPFDPVQIDRNQFRSLYQVAPKDTALLSGIASLMLHFNWNWVGLLIPADQRGAQFLSDFRKELDKTRICIAFVQTVLYLGETLLRLLSQDHIHILESSTADVIVIYGPTSILLTLIESTYRKYNMKKIWVMNTKWFCPNIELYNMLELSHGALIFSPHYEEIAGFKKFMQEATPIKYPEDIFLHILWYWYFKCSFLHFECKIFKNCLQNASLELLPGNIFTMTMTEESYYVYNAVYAVAHSLHEETLSQIQYQPQSNIDRTLLFPWQLHPFLKKIQVKNSVGDDVVLDWKRKADPEYDITNIWNFPTGLSLLVKVGTFVPSAPKGKQLSMSEYMINWPIGFTEIPHSVCSESCNPGFRKVALESKPTCCFDCTPCPDNEISNETGMDQCVHCPETHYASAEKRHCLKKTITFLSYNDPLGKGITLLSIGFSTLTALVIWVFVEHRGTPIIKANNRSLSYILLITLILCFLCPLLFIGLPNTATCIMQQYMFGLLFTVALSTVLAKTITVVMAFKITAPGRKIRWLLTSQVPKFVIPVCILIQVLLSGIWLGTSPPFIDKDYQSEHGHIIILCSKGSYIYFYCTLAYLGVMAFGSYLLAFLSRRLPDRFNESKSLAFSMLVFCSVWVMFLPVCHSTSGKVMVAMEMFSILASSASILIIVFAPKCYIVLFRPELNTLTHNRDKRHHRSKTLLKT
>NP_001098036 vomeronasal 2, receptor 104 precursor [Mus musculus].
MFSWIFFAWLLQNHKVSSDTVHVTKNFSACYYLISEEFHHEEDVMIGAFFPLHTLYTEKKKPHSTKPYVYLDYYIQYNFKNYQYILALLFAIEEINRNPNILPNISLGFDFYNNEYTERNILRFTCRWLTAHVKRAMIPNYTCKRRNVIAALTGSSWITSAQIGTLLQLFKFPQITFGPYEPTLSDDGQYSSLYQMAPKDTSLSLAIVSFMVHFSWSWIGLIIPDNHKGNKILSEFREEMERNKICIAFLKMIPATWTSYFTRFWENMDETNVIIIYGDIDSLEILMQIIGQRLLTWNIWIMNNEPHIIELSDYFMLDSFHGSFIFRHNYRDNIEFTKFIQRVNPYKYPEDIYLPKLWNFFFKCSFSDINCHVLDNCKTNASLDLLPSFIFDVVMSEESTNIYNGVYALAHSLHQMRLQLLQMQAFENGEEMVFFPWQLNTFLKDIEVKDKRNLDWKQTIDTEYDILNLWNLPKGLGLKVKIGSFSANAPQGQQLSLSEQIIQWPEIFSEVPQSVCSESCRPGFRKVSLDDKAICCYKCTPCADNEISNETDVDQCVKCPESHYANTEKSNCFPKSVSFLAYEDPLGMALASIALCLSALTVFVIGIFVKNRDTPIVKANNRTLSYILLITLTFCFLCSLNFIGQPNTAACILQQTTFAVAFTMALATVLAKAITVVLAFKISFPGRMLRWLMISRGPRYIIPICTLIQLLLCGIWMATSPPFIDQDVNTEDGYIILLCNKGSAVAFHSVLGYLCFLALGSYTMAFLSRNLPDTFNESKFLSFSMLVFFCVWVTFLPVYHSTKGKVMVAMEVFSILASSTALLAFIFGPKCYIILLRPEKNSFNHIRKKTQSRRKKSPKM
>d3zyl3_rat Protein Vom2r8
MFSWIFIQLLLHLPNFFCVFITFNISKCYYKITEAFHQKGDVVIGAFFPIHTYYTGNKIPHSFLPYYYVDNYLQYNFKNYQYILALIFAIEEINENPNLLSNISLGFDFYNVRFTEKDTLMNACIWLTAHREKYILPNYKCGKKHFTAALTGTSWTTSAQMGTLFQLFKFPQLSFGPYDHILSDRNQYSSLYQMAPMASSLSLGIVSLLVHFRWSWVGLILPDDHKGNTILSDFRNEMERKGVCIAFLKMIPATWMSHFNKFWKNMDETNVIIIYGDIDSLEGLMRNIGQRLLTWKVWVMNIEPHVIADYFMLDSFHGSLIFTHHYTERIEFTNFVQTVNPYKYPEDIYLPKLWYLFFKCSFSDIDCQLLNNCQFNASLDILPRHIFDVSMSDESISIYNAVYAVAHSLHEMRLQQVQMQPYENGEEIMFFPWQVISFLLYCNVSILIDQRSLDWRQKFNTEYDIINLWNLPNGLGRKVKVGSFSTNAPQGHQLSLTEQIIQWPEEFSEIPRSVCSESCGHGFRKLALEGKAVCCYKCTPCADNEISNETDVDQCLKCPESHYANTEKNHCLQKAVSFLAYQDPLGMSLASIALCLSTLTAFVIGIFVKYRDTPIVKANNQALSYILLITLTFCFLCSLTFIGQPNKDTCIMQQITFGVVFTVALATVLAKAITVVIAFKATFPGRMIRWLMKSRAPNYIIPICTLIQVFICGIWMATSPPFIDQDFHAEHGHIIIFCNKGSSVAFHCTLGYLCFLALGGYTMAFLSRTLPDSFNESKFLSLSLLVFFCVWITFLPVYHSTMGKFMVATEIFSILASSIALLSFIFAPKCYIILFRPNENTFHYIRDKMHSRRNKSLKT
>NP_001092939 vomeronasal 2 receptor 10 precursor [Rattus norvegicus].
MMFSWIFIFWLLQILKFVSAIVFNISRCYYIITEEFHHEGDIVIGAFFPLHTFYTGKKMPDPTLPYQYLDNYIQYNFRNYQYILALLFAIEEINGNPNLLPNISLGFDFYNVRFTEKETLMNAVIWLTAHVQRKVLPNYNCKKKKFSAALTGTSWTTSAQIGTLLQLFKFPQITFGPYDPLLSDHGQYSSLYQMAPKDTSLSLAIVSLMVYFRWSWVGLILPDDHKGNKILSDYREEMERQRVCIAFVKMIPATWTSYFPRFWENMNETNVIIIHGDIDSLESLLRNIGQRLLTRNVWVMNIERHVTEFSDYFMLDSFHGSLIFKHNYREKFEFTKFIQTVNPNRYPEDIYLPKLWNLLFKCSFSDRNCQVLDNCQTNASLDILPSHIFDVAMSEESISIYNGVYAVAHSLHDMRLHQVQMRPYENGEGMIFIPWQLNTFLKDLEVRDNRSLNWIQTIDAEYDILNLWNLPKGLGLKVKIGSFSANAPKGQQLSLSEQIIQWPEIFSKVPQSVCSESCGPGFRKVTLEGKPICCYKCTPCAENEISNETDSDQCVRCPESHYPNTEKSNCYQKTSSFLAFEEPLGMALASIALCLSALTAFVIGIFVKYRDTPIVKANNQALSYILLITLKFCFLCSLNFIGQPNTAACILQQTTFGVAFTVALATVLAKAITVVLAFKVSFPGRMVRWLMISRGPYYIVPICTLIQLLLCGIWMTMSPPFIDQDPHTEHGHIIILCNKGSSLAFHAVLGYLCLLALGSYTMAFLSRNLPDTFNESKFLSLSMLVFFCVWVTFLPVYYSTKGKVMVAMEVFSILASSTALLAFIFGPKCYIILLRPDKNSFNHVRKKAHFRRKNSPKI
>NP_001096051 vomeronasal 2, receptor 95 precursor [Mus musculus].
MFSWIFIFWFLQINKFVSAANYIISSCYYKISEEFHHEGDVVIGAFLPLHTFHTGKKKPHSTIPYYYLDNKIQYNFKNYQYILALQFAIEEINGNPNLLPNISLGFDFYNVRFTGKYILDITFNWLTALGDGNHIPNYNCKKRNFTAALRGTSWITSAQIGTLLQLFKFPQITFGPYDLLLSDHGQYPSLYQMAPKDTSLSLAIVSLMVHFRWSWVGLILPDDHKGNKILSDFREEMERKDICLAFVKMTSETWTSYFYKFWENIDETNVTIIYGDIDSLEGVMRNIEQRLLTWNIWIMNIEHHVIDRADYFMLDSFHGSLIFKHHYRENFEFTKFIQRVNPNKYPEDIYLPKLWYLFFKCSFSATNCHVLENCQTNASLDVFPRHIFDVAMNAESTSIYNGVYAVAHSLHEMRLQQLQMQPYENGKGMVFFPWQLNTFLKHIEVRDKKSLDWRQKIDTEYDILNIWNLPKGLGLKVKIGSFSANAPQGQQLSLSEQMIQWPAIFSEIPQSVCSESCGLGFRKVTMKGKAICCYKCTPCAVNEISNETDVDQCVKCPESHYANTEKSNCFQKSVSFLAYEDPLGMVLVSIALCLSTLTVFVIGIFVKHRETPIVKANNRALSYILLVTLTFCFLCSLNFIGKPTTAACILQQTTFAVAFTVALATVLAKAITVVLAFKVSFPGRMVRWLMISRGPNYIIPICTLIQLLLCGIWMATSPPFIDQDAHTEYGHIIILCNKGSAVAFHSVLGYLCFMALGSYAMAFLSRNLPDTFNESKFLSFSMLVFFCVWITFLPVYHSTKGKVMVAMEIFSILASSTALLAFIFGPKCYIILLRPDKNSFNHIRK
>NP_001098010 vomeronasal receptor Vmn2r91 precursor [Mus musculus].
MMSSWILIFWLLQVPKFFSAIMFNISRCYYIITEEFHHEGDVLIGAFFPLHTFYTGKKMPNSAVPYQYLDNYIQYNFKNYRYILALLFAIEEINGNPNLLPNTSLGFDFYNVRFTEKDTLDNVFIWLSALVQRNYLPNYNCKKRNFTAALTGTSWKTSAQIGTLLQFLKFPQITFGPYDPLLSDHSQYPSLYQMSPRDTSLSLAIVSLMVHFRWSWVGLIIPDDHKGNKILSDFREEMERKGICIAFVKMIPETWNLYFAKFWENMDETNVIIIYGDTDSLASLMRNIGQRLLTWNVWVMNIEHHVIDTADYFMLDLFHGSLIFKHHYRENFEFTKFIQTVNPNKYPEDIYLPKLWYFFFKCSFAGINCHVLANCQTNASLDILPSHIFDVAMNDESRNIYNGVYAVAHSLHEMTLQQIQMQQFKNGEGMVSFPWQLNTFLKDIEVRDKKSLGWRQTIDEEYDILNLWNLPKGLGLKVKIGSFSVNAPQGQQLSLSEQMIQWPEIFSEVPRSFCTESCGPGFRKVTMEGKAICCYKCTPCADNEISNETADVDQCVKCPEGHYANTEKNNCFQKSVSFLAYEDPLGMALASIALCLSALTVFVIGIFVKHRDTPIVKANNRVLSYILLITLTFCFLCSLNFIGQPNTAACILQQTTFAVAFTVALATVLAKTITVVLAFKVSFPGRIVRWLMISRGPNYIIPICTLIQLLLCGIWMATSPPFNDQDAHSEYGHIIILCNKGSAVAFHSVLGYLCFLALVSYTMAFLSRNLPDTFNESKFLSFSMLVFFCVWVTFLPVYHSTKGKVMIAMEVFSILASSTALLAFIFGPKCYIILLRPEKNLFRHTRKKNHIPVAKI
>NP_001098013 vomeronasal receptor Vmn2r94 [Mus musculus].
MMIGAFFPLHTFYTEKKRPHSAKPYQYLDNYVQYNFKNYQYILALLFAIEEINGNPYILPNISLGFDFYNTKYTERDTLVFTFLWLTAHVERKVLPNYNCKKRNFTAALTGTSWITSAQIGTLLQLFKFPQITFGPYDTILSEHGQYSSLYQIASKDTSLTLAIVSLMVHFRWSWVGLILPDNHKGNKILSDFREEMERNRICIAFVKMIPATWTAYFTSFWENMEETNVIIIYGDIDSLEGLMRNIGQRILTWIVWVMNIEHTITYDNDYFMLDSFHGSLIFRHNYRENFEFTKFIQTVNPNKYPEDIYLPKLWNFFFKCSFSDTNCHVLDKCQTNASLDLLPRHIFDVVMSEESTNIYNGVYALAHSLHQMRLQLLQMQPFENGEGMVFFPWQLNAFLKDIEMRDKRSLEWRQTKDSGYDILNLWNLPKGLGLKVKIGSFSANAPQGQQLSLSEQMIQWPEIFSEIPQSVCSKSCRPGFRTVTQQGKAICCYKCTPCAENEISNETDVDQCVKCPESHYANTEKDHCFPKSVSFLAYEDPLGMALGSIALCLSAFTAFVIGIFVKHRDTPIVKANNRALSYILLITLTFCFLCSLNFIGKPNTVACILQQTTFAIAFTVALATVLAKAITVVLAFKVSFPGRMVRWLVISWGPRYIIPICTLIQLLICGIWMTTSPPFIDQDAHTEHGHIILLCNKGSAVAFHSVLGYLCILALGSYTMAFFSRNLPDTFNESKFLSFSMLVFFCVWVTFLPVYHSTKGKVMVAMEVFSILASSTALLAFIFGPKCYIILLRPEKNSFNHIKKKTRSKQKILLKYS
>NP_001098012 vomeronasal receptor Vmn2r93 precursor [Mus musculus].
MFSWIFIFWLLQIPKLVSAFTFKISRCYYIITEEFHHEGDFMIGAFFPLHTFYTEKKMPHSTIPYTYLDGYVQYNFKNYQYILALQFAIEEINGNPNLLPNISLGFDFYNVRFTEKDTLMNAGIWLTSHVHKMVFPNYTCGKKKFTAALTGSSWMASAQIGTLLHLFKFPQITFGPYDPLLSDHSQYSSLYQMAPQDTSLTLAIVSLIVHFRWLWVGLILPDDHKGNKILSDFREEMERKRICMAFVKMIPATWTSYFAKFWKNMDETNVIIIYGDIDSLEGLMRNIGQRLLTWIVWVMNTEHHVLEISDYFMLDSFHGSLIFKHHYRENSDFTKFIQTVNPKNYPEDIYLPKLWYYFFKCSFSDINCHVLDNCQTNASLDVLPSHIFDVAMTEESTSIYNGVYALAHSLHEMRLQQLQVQPFENGEGMVFFPWQLNTFLKDIEMRKNRSLYWRQTIDVEYDILNLWNLPKGLGLKVKVGSFSANAPQGQQLSLSEQMIQWPAIFSEIPQSVCSESCQSGFRKVSQEGKAICCYNCTPCAENEISNETDVDQCVKCPESHYANTERNNCLQKSVSFLAYDEPLGMALASIALCLSTITVFVIGIFLRHRDTPIVKANNQGLSFILLITLTFCFLCSLNFIGQPNTSACILQQTTFAVAFTMALATVLAKAITVVLAFKVSFPGRMVRWLMISRGPNYIIPICTLIQLLLCGIWMATYPPFIDQDAHTEHGHIILLCNKGSAVAFHSVLGYLCFLALGSYTMAFLSRNLPDTFNESKFLSFSMLVFFCVWVTFLPVYHSTNGKVLVAMEVFSILASSSALLAFIFGPKCYIILLRPDKNSFNHIRRKQHTRRKNSPKI
>NP_001098011 vomeronasal 2, receptor 92 precursor [Mus musculus].
MMSSLILIFWLLQVPKFFSSIIFNISRCYYIITEEFHHEGDVLIGAFFPLHTFYTGKKMPNSAVPYKYLDNYIQYNFKNYRYILALLFAIEEINGNPNLLPNTSLGFDFYNVRFTEKDTLDNVFIWLSALVQRNYLPNYNCKKRTFTAALTGTSWKTSAQIGTLLQFLKFPQITFGPYDPLLSDHSQYPSLYQMSPRDTSLSLAIVSLMVHFRWSWVGLIIPDDHKGNKILSDFREEMERKGICIAFVKMIPETWNLYFAKFWENMDETNVIIIYGDTDSLASLMRNIGQRLLTWNVWVMNIEHHVIDTADYFMLDLFHGSLIFKHHYRENFEFTKFIQTVNPNKYPEDIYLPKLWYFFFKCSFAGINCHVLANCQTNASLDILPSHIFDVAMNDESRNIYNGVYAVAHSLHEMTLQQIQMQRCKNGEGMVSFPWQLNTFLKDIEVRDKKSLGWRQTIDEEYDILNLWNLPKGLGLKVKIGSFSVNAPQGQQLSLSEQMIQWPEIFSEVPRSFCTESCGPGFRKVTMAGKAICCYKCTPCADNEISNETADVDQCVKCPEGHYANSEKNNCFQKSVSFLAYEDPLGMALASIALCLSALTVFVIGIFVKHRDTPIVKANNRVLSYILLITLTFCFLCSLNFIGQPNTAACILQQTTFAVAFTVALATVLAKTITVVLAFKVSFPGRIVRWLMISRGPNYIIPICTLIQLLLCGIWMATSPPFIDQDAHSEYGHIIILCNKGSAVAFHSVLGYLCFLALVSYTMAFLSRNLPDTFNESKFLSFSMLVFFCVWVTFLPVYHSTKGKVMMAMEVFSILASSTALLAFIFGPKCYIILLRPEKNSFSHTRKKKTHSKRKIFPKI
>NP_001098035 vomeronasal receptor Vmn2r103 precursor [Mus musculus].
MFTWIFFFRLLQIPKFVSVFTYNISRCYYIVTEEFHHEGDVVVGAFFPLHTFYTEKKMPHKTVLYQYLDNQIQYNFKNYKYILALQFSIEEINRNPNLLPNTSLGFDFYNVRFTEKYTLDNVFIWLTALVHRKYFPNYNCKKRNFTAALTGTSWIISAQIGTLLQLFKFPQITFGPYDLLLSDHGQYPSLYQMAPKDTSLSLAIVSLMAHFRWSWVGLILPDDHKGNNIVSDFREEMERKGICLAFVKMIPATWTSHFAKFWEHMDETNVTIVYGDVDSLEGIMRNIEQRLLTQNVWIMNIEHHVIDRADYFMLDSFHGSLIFKHNYKENFEFTKFIQTVNPNKYPEDIYLPKLWHLFFKCSFADINCNVLENCQTNASLDVFPRHIFDLSMNAESTSIYNGVYAVAHSLHEIRLQQLQMQPYENGEGMVFFPWQLNRFLKDTEVKDKRCLDWRQTIDTEYDILNFWNLPKGLGLKVKIGSFSANAPQGQELSLSEQMIQWPEIFSEIPQSVCSESCEPGFRKVALEGKAICCYKCTPCGDNEISNETDVYQCVKCPEGHYANTERNNCFQKSVIFLAYEDPLGMTLASVALCLSALTVFVIGIFVKHRDTPIVKANNRALSYILLLTLTFCFLCSLNFIGQPNTATCILQQTTFAVTFTMALATVLAKAITVVLAFKVSFPGKIVRWLMLSRGPNYIIPICTLIQLLICGIWMTTSPPFIDQDAHTEHGHIIILCNKGSAVAFHSVLGYLCFLALGSYTMAFLSRNLPDTFNESKYLSFSMLVFFCVWVTFLPVFHSTKGKIMVSMEVFSILASSIALLAFIFGPKCYIILLKPENNSFTHVRKKTYSRKNYPKI
>NP_001098020 vomeronasal receptor Vmn2r98 precursor [Mus musculus].
MISWIFIFRLLQISNFFSAFSYNISTCYYKISEEFHREGDVVIGAFFPLHTFYSLKKMQHSTIPYYYLDNVIQYNFKNYQYILALQFAIEEINGNPNLLPNISLGFDFYNVRFTGKYILDITFNWLTALGERNYIPNYNCKKRNFTAALTGTSWITSAQIGTLLQLFKFPQINFGPYDLLLSDRGQYSSLYQISPKDTSLSLAIVSLMVHFRWSWIGLILPNDHKGNKILSDFREEMERNGICLAFVKMTSDTWTSYVAKFWENMDETNVTIIYGDIDSLEGIMRNIEQRLLTWNIWIMNIEHHVIDRADYFILDSFHGSLIFKHSYRENFEFTKFIQTVNPNKYPEDVYLPKLWYLFFKCSFSDTNCHVLGNCQTNASLEVFPSHIFDVAMNAESTSIYNGVYAVAHSLHEMRLQQLQMQPYENPHGMVFFPWQLNSFLKDIEVKDKRSLDWRQTIDTEYDILNIWNMPKGLGLKVKIGSFSANAPQGQQLSLSEQMIQWPAIFSEIPQSVCSESCGPGFRKVTLEGKAICCYKCTPCADNEISNETDVDKCVKCPERHYANKEKSNCFQKSVSFLAYEDPLGMAVASIALCLSALTAFVIGIFVKHRDTPIVKANNRALSYILLITLTFCFLCSLNFIGKPTTASCILQQTTFAVAFTMALGTVLAKAITVVLAFKISFPGRMVRWLMISRGPNYIIPISTLIQLIICGIWMATSPPFIDQDAHTEYGHILILCNKGSAVAFHSVLGYLCFMALGSYAMAFLSRNLPDTFNESKFLSFSMLVFFCVWVTFLPVYHSTKGKVMVAMEVFSILASSTALLVFIFGPKCYIILLRPDKNSFNHIRKKTPSRKKKFPKI
>NP_001098019 vomeronasal receptor Vmn2r97 precursor [Mus musculus].
MFSRIFIFRLLQISNFFSAFSYNISTCYYKISEEFHREGDVVIGAFFPLHTFYSLKKMQHSTIPYYYLDNVIQYNFKNYQYILALQFAIEEINGNPNLLPNISLGFDFYNVRFTGKYIHSNTFNWLTALGDGNYIPNYNCKKRNFTAALTGTSWITSAQIGTLLQLFKFPQISFGPYDLLLSDRGQYPYLYQMAPKDTSLPLAIVSLIVHFRWSWVGLILPDDHKGNKILSDFREEMERNGICLAFVKMTSETWTSYVAKFWENMHETNVTIIYGENDSLEGIIRNIEQRLLTWNVWIMNIEHHVIDRADYFMLDSFHGSLIFKHNYRENFEFTKFIQTVNPNKYPEDIYLPKLWYLFFKCSFSDTNCHVLENCQTNASLDVFPRHIFDVAMNAESTIIYNGVYAVAHSLHEMRLQQLQMQTYENHHGIVLFPWQVITFLLYFIVSTLVKDKRSLDWRQIRDTEYDILNIWNLPKGLGLKVKIGSFSANAPQGQQLSLSEQMIQWPTIFSEIPQSVCSESCGPGFRKVTLEGKAICCYKCTPCADNEISNETDVDKCVKCQERHYANREKSNCFQKSVSFLAYEDPLGMVLASIAICLSALTVFVIGIFMKHRDTPIVKANNRALSYILLITLTFCFLCSLNFIGKPTTASCILQQTTFAVAFTMALATVLAKAITVVLAFKVSFPGRMVRWLMISRGPNYIIPICTLIQLLICGIWMATSPPFIDQDAHTEYGHIIILCNKGSAVAFHSVLGYLCLMALGSYAMAFLSRNLPDTFNESKFLSFSMLVFFCVWVTFLPVYHSTKGKVMVAMEVFSILASSTALLIFIFGPKCYIILLRPDKNSFNHIRKKTPTRKKNFPKI
>ENSMUSP00000131156 
MAPKDISLSLAIVSLVVYFNWSWVGLILPDDHKGNIILSDFSEEMERKGICLAFVKMTPATWTSYFAKFWENMDETNVTIIYGDIDSLEGVMRNIEQRLLTWNVWIMNIEHHIIDIADYFMLDPFHGSLIFKHNYRENFEFTKFIQTVNPNKYPEDIYLPKLWHLFFKCSFSDINCHVLENCQTNASLDVFPRHIFDGSMSDESRSIYNGVYTVAHSLHEMRIQQLQMQPYENGEGMVFFPWQLNTFLKDIELKDKRSLDWRQTIDTEYDILNIWNLPKGLGLKVKIGSFSANAPQDQQLCLSEQMIQWPEIFSEIPQSVCSESCGPGFRKVTQEGKSICCYRCTPCADNEISNDTDVDKCVKCPERHYANAEKNNCFQKSVSFLAYEDPLGMALASIALCLSALTAFVIGIFVKHRDTPIVKANNRALSYILLITLTFCFLCSLNFIGQPNTAACILQQTTFAVAFTIALATVLAKAITVVLAFKVSFPGRMLRWLMISRGPNYIIPVCTLIQLLICGIWMATSPPFIDQDPQTEYGHIIILCNKGSAVAFHSVLGYLCFMALGSYAMAFLSRNLPDTFNESKFLSFSMLVFFCVWVTFLPVYHSTKGKVMVAMEVFSILASSTALLVFIFGPKCYIILLRPDKNSFNHIRKKTLSRRKNFSKI
>NP_001098033 vomeronasal 2, receptor 101 precursor [Mus musculus].
MLLWIFIFRLLDIPKFVSAFTYNISRCYFIITEEFHHEGDVVVGAFFPLHTFYTEKKMPHSTVPYEYLDNQIQYNFKNYQYILALQFAIEEINGNPNLLPNISLGFDFYNVRFTEKFTLDNAFIWLTALVQRKYLPNYSCKKRNFTAALTGTSWVTSAQIGTLLQLFKFPQINFGPYDPLLSDRDQYPSLYQMASKDTYLSLAIVSLMVHFRWSWVGLILPDDHKGNKIVSDFRDEMERKGICLAFVKMIPGTWTSHFAKFWEHMDETNVTIVYGDVDSLEGVMRNIEQRLLTRNVWNMNIEHHVIDRADYFMLDSFHGSLIFKHNYKENFDFTKFIQTVNPNKYPEDIYLPKLWYLFFKCSFADINCQVLNNCQTNASFDILPRHIFDVVMNAESTSIYNGVYAVAHSLHEMTRQQLQRQPYENGEGMLFFPWELNTFLKDIELKDKWSLDWRQTIDTEYDILNLWNLPKGLGLKMKIGSFSANAPQGKQLSLSEHMIQWPETFSEIPQSVCSESCKPGFRKVNLEGKAICCYKCTPCGDNEISNETDVYQCVKCPEGHYANKERKSCFQKSMTFLAYEDPLGMALASIALCLSALTFFVIGIFVKHRDTPIVKANNRTLSYILLITLTFCFLCSLNFIGQPNRATCILQQTTFAVTFTVALATVLAKAITVVLAFKVSFPGKIVRWLMLSRGPNYIIPICTLIQLLLCGIWMTTSPPFIDLDAHTEYGHIIILCNKGSAVAFHSVLGYLCFLALGSYTMAFLSRNLPDTFNESKFLSFSMLVFFCVWLTFLPVFHSTKGKIMVAMEVFSILASTTALLAFIFGPKCYIILLRPEENSFTHIQKKTHSRRKNFPKI
>NP_001098039 vomeronasal 2, receptor 107 precursor [Mus musculus].
MFSWIFIFLLLQIPKFVSSDLKFNVNRCYFEITEEFHHEGDVMIGAFFPVHTFYTEKKRPHSTIPYQYLDGYIQYNFKNYQYILALLFAIEEINGNPNLLPNISLGFDFYNVRFTEKETLMNTVIWLTAHVQRKVLPNYNCKKSNFTAAITGTSWITSAQIGTLLQLFKFPQITFGPYDPFLSDRGQYPSLYQMAPKDTSLSLAIVSLMVHFRWSWVGLILPDDHKGNKILSDFRKEMERKRICTAFVKMIPATWTSSFVKFWENMDDTNIIIIYGDIDSLEGLMRNIGQRLLTWHVWVMNIEPHIIEYDNYFMLDSFHGSLIFKHNYRENFEFTKFIRTVNPKKYPEDIYLPKMWYLFFMCSFSDINCQVLDSCQTNASLDMLPSQIFDVVMSEESTSIYNAVYAVAHSLHEMRLQQLQTQPCENEEGMEFFPWQLNTFLKDIEVRVNSLDWRQRIDAEYDILNLWNLPKGLGLKVKIGNFYANAPQGQQLSLSEQMIQWPEIFSEIPQSVCSESCGPGFRKVTLENKAICCYNCTPCADNEISNETDVDQCVKCPESHYANTEKSNCYQKSVSFLGYEDPLGMALASIALCLSALTAFVIGIFVKHKDTPIVKANNQALSYTLLITLKFCFLCSLNFIGQPNTVACILQQTTFAVAFTMALATVLAKAITVVLAFKVSFPGRMVRWLMISRGPNYIIPICTLIQLLLCGIWMAISPPYIDQDAHIEHGHIIILCNKGSAVAFHSVLGYLCFLALGSYTMAFLSRNLPDTFNESKFISLSMLVFFCVWITFLPVYHSTKGKVMVAMEVFSILASSTALLAFIFGPKCYIILLRPEKNSFHHIREKRTTHSRRKIFFLKYS
>NP_001098040 vomeronasal receptor Vmn2r108 precursor [Mus musculus].
MFSCIFISSLLLIAKFVLTFMHVNISKCFYKITEDFHHEGDVVIGAFFPLHTYYTKNKIPHSYLPYYYKDNYLQYNFKNYQYILALVFAIEEINDNPNLLPNISLGFDFYNVRFIEKDTLMNVCFWLTGQGQKNILPNYNCGKSNFATALTGTAWTTSAQIGTLLQLFKFPQLSFGPYDSILSDRGQYSSLYQMASKYTSISLGIVSLMVHFRWSWVGLILPDNHKGNKILSEFREDMERKGVCIAFVKMIPMTWNAYYNKFWENMDETNVIIIYGDIDSLTGLMRNIGQRLLTAKVWIMNTEPHITDYADYFMLDSFHGSLIFTHNYRKSFKISNFIQTVNPYKYPEDIYLPKLWHLFFKCSFSDVDCRLLANCQPNASLDVLPSHILDMVISEESNNIYNAVYAVAHSLHQMHLQEVQIKPHENGEAIAFFPWQLNIFLKDINERDNMSFGGRQKLNAEYDILNLWNLPKGLGQKVKIGSFSANAPEGQQLSLSEQMIQWAEGFSEIPQSVCSESCGPGFRKVTLEGKAICCYNCTPCADNEISNETDVDQCVKCPESHYSNTEKNHCLQKTVIFLAYEDPLGMTLACIALCLSALTAFVIGVFVKYRDTPIVKANNRGLSYTLLITITFCLLCSLNFIGQPNTASCILQQNIFGVAFTVALATVLAKAITVVLAFKATFPGRMVRWLMTSRAPNYIIPLCTLIQLFICGIWMTMSPPFIHQDNHAEHGHILLLCNKGSSVAFHCVLGYLCSLAFGGYTMAFLSRNLPDTFNESKFLSFSMVVFFCVWVTFLPVYHSTKGKVMVAVEVFSILASSTALLGFIFAPKCYIILFRPEKNSFHRIKDKTYSRWNKI
>NP_001098037 vomeronasal receptor Vmn2r105 [Mus musculus].
MFSWIFIPLFLQIPNFFCVFISYNISKCYYIIAEDFHHKGDVVIGAFFPIHTYHTMNKSCDIKAIFLLLILCHLHRYNFKSYQYILALLFAIEEINGNPNLLPNISLGFDFYNVRFTEKDTLMNVCMWLTAHREKFILPNYNCEKKYFTAALTGTSWTISAQIGTLFQLFKFPQLSFGPYDPILSDRNQYSFLYQIAPKSSSLSLGIVSLMVHFRWSWVGLILPDDHKGNKILSDFKNEMERKGICIAFVKMIPATWSSHLNQFWKNIDETNVIIIYGDIDSLEGLMRNIRQRLLTGKVWVMNIEPHFTDYADYFFLDSFHGSLIFTYHYSERFEFTNFIQTVNPYKYPEDIYLPKLWHLFFKCSFSDNGCQLLNNCQFNASLDALPRHIFDESMSDESTSIYNAVYAVAHSLHELTLQQVQMEPYENGEETLFFPWQLNSFLKDIEVGGQMRLDWRQEVNVKYDILNIWNLPKGLGRKVKIGSFSPNAPQGQQLSLTEQIIQWPEEFSEIPRSVCSESCGHGFRKVILEGNAVCCYKCTPCAHNEISNKTDEDQCMKCPDSHYANTEKNYCLKKAVSFLAYEDLLGMILASIALCLSALTVFVIGIFVKNRHTPIVKANNQALSYILLITLTFCFLCSLTFIGQPNKNTCILQQTTFGVAFTAALATVLAKAITVVIAFKATFPGRIVRWLMISRAPNYIIPICTLIQVGFCGTWMATSPPFIDQDAHTEHGHIIIFCNKGSSVAFHCVLGYLCFLALCGYTVAFLSRTLPDTFNESKFLSFSLLVFFCVWVTFLPVYHSTKGKFMVATEIFSILASSTALLGFIFGPKCYIVLLRPDENTFNYIRNKIHSRKNKSQKT
>NP_001098038 vomeronasal receptor Vmn2r106 precursor [Mus musculus].
MLYWTFILWFLQIPKFVSAIMTVNISKCYYKTTEDFHHEGDVMIGAFFPIHTYYSAKKIPHPFLPYYYLDNHIQYNFKNYQYILALLFAIEEINGNPNILPNISLGFDFYNVRFTEKDTLMNAFNWFTNRRKKKILPNYNCNKKKFSAALTGTSWTTSAQISTLFQLFKFPQLSYGPYDPILSDRSQYFSLYQMAPKYTSLSHGIVSLMVHFRWSWVGLILPDDHKGNKILPEIKEDMQRKGVCIAFVKMIPATWTSHFSKFWENMDEVNVIIIYGDIDSLEILMRNIGQRLLTLKVWVLNIEPHVTDYADYFLLDSFHGSLIFTHHYRKNFEFTNFIQTVNPYKYPEDIYLPKLWHLFFKCSFSDIDCQLLANCQANASLDVLPCHIFDIAISEESKTIYNAVYALAHSLHVMSIQQIQIQPHENGDVLVFSPWQVITILNTFLKEIDERDNMSLDWRQKLNAEYDILNLWNLPKGLGLKVKIGSFSANTAQHQQLSLSEEMIQWPEGFLDIPQSVCSESCKPGFRKIILEGKAICCYNCTPCAEDEISNETDVDQCVKCPESHYSNTEKNHCFQKTVIFLAYEDPLGMTLACIALCLSALTAFVIGIFVKYRDTPIVKANNRALSYTLLITLTFCFLCSLNFIGQPNLTTCILQQTTFGVAFTMALATVLAKAITVVIAFRATFPGRMVRWLMMSRVPNYIIPICTLIQLLLCGIWMAISPPFIDNDVHTEHGYIIIFCNKGSSFAFHCVLGYLCSLAFGGYTMAFLSRNLPGTFNESKFLSFSMLVFFCVWVTFLSVYHSTKGKFMVAMEVFAILASSSALLGFIFGPKCYIILIRPDRNSFHHIRDKTHSRRNKTYVM
>NP_001098041 vomeronasal 2, receptor 109 precursor [Mus musculus].
MFYWIFISWFLQIPKLVSAFITMNISLCFYKTPEDFHHDGDVMIGAFFPIHTYYTEYKIPHPFLPYQYMDNYLLYNFKNYQYILALVFAIEEINGNPSLLPNISLGFDFYNVRFTEKETLMNACFWLISQGQKKILPNYNCAKRNFTAALTGTSWTTSAQIGTLLQLFKFPQLSFGPYDPILSDRGQYSSLYQMAPKYTLIPLGIVSLMVHFRWSWVGLILPDDHKGNIILSEFREDMDRKGICIAFVKMIPDTWASYINKFWENMDETNVIIIYGDIDSLIGLMRNIGERLLTGKVWVMNIEPYITDYADYFMFDSFHGSLIFTYHYRESFELTKFIQTVNPYKYPEDIYLPKLWHLFFKCSFSDINCQLLADCHSNASLDMLPSHILDMTISEESNNIYNAVYAVAHSLHQITLQQEQIQAHENDKMMAFFPWQLNIFLKDIDERNNMNSGGRQKLNAEYDILNLWNLPKGLGRKVKIGSFSANAPEGQQLSLSEHMIQWAGGFSEIPQAVCSKSCEPGFRKVTLEGKAICCYNCTPCADNEISNETDADQCIKCPESHYASIEKNRCFQKALSFLSYKDPLGVTLANISLCLSALTAFVIGVFVKYRDTPIVKANNRGLSYTLLITITFCLLCSLNFIGQPNTASCILQQTIFGVSFTVALATVLAKAITVVIAFKATFPGRMVRWLMTSRAPNYIIPICTLIQLLLCGIWMATSPPFIDQDVHAEHGQILLFCNKGSSVAFHCVLGYLCSLALGGYTMAFLSRNLPDTFNESKFLSFSMLVFFCVWVTFLPVYHSTKGKVMVAMEVFSILASSAALLGFIFAPKCYIILLRPEKNSFHHIRDKTHSRRNKSLKI
>NP_001098032 vomeronasal receptor Vmn2r100 precursor [Mus musculus].
MMFSCIFIFCLLQIPKFISAIMFNISRCYYIISEEFHHEGDVVIGAFFPLHTFYTEKKMPHSTLPYQYLDNYIQYNFKNYQYILALLFAIEEINGNPNLLPNISLGFDFYNVRFTEKDTLMNAGIWLTAHVERKVLPNYNCKKRNFTAAFTGTSWITSAQIGTLLHLFKFPQITFGPYDPLLSDRSQYSSLYQIAPKDTSLTLAIVSLMVHFRWSWVGLILPDDHKGNKVLSDFKQEMERRRICIAFVKMIPATWTSYFTKFWQNMEETNVIIIYGDIDSLEGLVRNIGQRLLTWNVWVMNVEYNIKLITDYFLLDSFHGSLIFKHNFRENFEFTKFIQTVNPSKYPKDIYLPKLWYLFFKCSFADVNCHVLDNCQSNASLDILPSHIFDVAMSEESTSIYNGVYAVAHSLHEMRLQQLQRQPFENGEGMEFIPWQLNTFLKNIEVRENRSIDWKLAIDAEYEILNLWNLPKGLGLKVKVGSYSASAPQGQQLSLSEQIIQWPEIFSEIPKSVCSESCVPGFRKVTLEGKAICCYKCTPCADNEISNETDVDQCVKCPESHYANTEKSMCYQKSVSFLAYEDPLGMALASIALCLSALTAFVIGIFVKYRDTPIVKANNRALSYILLITLTFCFLCPLNFIGQPNIAACILQQTTFAVAFTMALATVLAKAITVVLAFKVSFPGRMVRWLMISKGPNYIIPICTLIQLLICGIWMATSPPFIDQDAHTEHGHIIILCNKGSAVAFHSVLGYLCLLALGSYTMAFLSRNLPDTFNESKFVSFSMLVFFCVWVTFLPVYHSTKGKIMVAMEVFSILVSSTALLAFIFGPKCYIILLRPDKNSFNHIKKKTSH
>NP_001098042 vomeronasal receptor Vmn2r110 precursor [Mus musculus].
MFYCIFISCFLHISKVVSEAMTVNISLCFYKTPEEFHHEGDVVIGAFFPIHTYYSPNKVPHPSVPYKYMDNYLQYNFKNYQYILALVFAIEEINENPNLLPNISLGFDFYNVRFTEKETLMNVCFWLTGQGQKKILPNYNCAKNNFTTALTGTSWTTSAQIGTLLQLFKFPQLSFGPYDPILSDRGQYSSLYQMAPKYSSISRGIVSLMVHFRWSWVGLILPDDHKGYIILSELREDMERKGVCIAFVKMILLTLTSYYNKFWENMDKTNVIIIYGDVDSLTGLMRNIGQRLLTAKVWVMNIEPHITDYADYFMFDSFHGSLIFTHKYRESFDLTTFIQTVNPYKYPEDIYLPKLWHLFFKCSFSDIDCLLLANCQSNASLDVLPSHILDMTISEESNNIYNAVYAVAHSLHQMSLQQVQKQPHENGEAMAFFPWQLNIFLKDINERGNISLDWRHKLNGEYDILNLWNLPKGLGQKVKIGSFSANAPEGQQLSLSEHMIQWAGGFSEIPQSVCSESCRPGFRKVILEGKAICCYNCTPCADNEISNETDVDQCVKCPESHYANTEKNHCFQKTVSFLAYEEPLGITLASITLCLSALTAFVIGVFVKYRDTPIVKANNRGLSYTLLITITFCLLCSLNFIGQPNTASCILQQNIFGVAFTVALATVLAKAITVVIAFKATFPGRMVRWLMTSRAPNYIIPICTLIQLLLCGIWMATSPPFIDQDVHAEHGQILLFCNKGSSVAFHCVLGYLCSLALGGYTMAFLSRNLPDTFNESKFLSFSMLVFFCVWVTFLPVYHSTKGKVMVAMEVFSILASSAALLGFIFAPKCYIILFRPDRNSFHHIRDKTHSQRNTSLKI
>XP_001058772 PREDICTED: vomeronasal type-2 receptor 26-like [Rattus norvegicus].
MFYWIFISWFLQIPKFVSSIMTVDISLCFYIIPEDFHHEGDVVIGAFFPIHTYYSPNKVPYKTLPYQYMDNYLQYNFKNYQYILALVLAIEEINGNPNLLPNISLGFDFYNVRFTEKETLMNVCIWITGQGQKKILPNYNCNKRIFTAALTGTSCTASAQIGTLLQLFQFPQLSFGPYDPILSDRGQYSSLYQMAPKYTSLSLGIVSLMVHFRWSWVGLILPDDHKGTKILSEFREDMERKGVCIAFLRIIPVTWTKHFNKFWENMEETNVIIIYGEIDSIIGIMRNIGQRLLTWKVWVMNIEPHITDFADYFMLDSFHGSLIFTHHYKESFELTKFIQTVNPYKYPEDIYLPKLWHLFFKCPFSDIDCQLLDNCQSNASLDILPSHILDTAISEESNNIYNAVYAVAHSLHQMSLQQVQIQPHEIGEVMTFFPWQLNIFLKDMDERGNMSLGGRKKLNAEYDILNLWNLPKGLGRKVKIGSFSGNAPEGQQLSLSEPMIQWAERFSEIPKSVCSKSCVPGFRKVTLEGKAICCHNCTPCADNEISNETDVDQCMKCPESHYVNPEKNHCLQKTVSFLAYEDPLGMTLTSISLCLSALTAFVIGVFVKYRETPIVKANNRGLSYTLLITITFCFLCPLNFIGQPNAATCILQQTIFGVAFTVALATVLVKAITVVIAFKVTFPGRIVRWLMTSRAPNCIIPICTLIQLLFCAIWMATSPPFIDQDFHAEHGHILLLCNKGSSLAFHCVLGYLCSLALGGYTMAFLSRNLPDTFNESKFLSFSMLVFFCVWVTFLPVYHSTKGKVMVAMEVFSILVSSAALLGFIFAPKCYIILLRPEKNSFHHMRDKAHSRKNKSLKI
>o35268_rat Protein LOC100365824
MSRLRAGKNMLTFILLFFLLNIPLFVPSFIYPRCFWSMKKNEYQDRNLGTGCMFFILAVQQPMEKEYFSHISNIQTPTENQKYPLTLAFSMNEINNNPDLLPNMSLAFTFSEYSCYLESHHKRLFNFSLKNHEILPNFICTKDIKCGVVLTGLSLVTTVTLHIILNNFIFQQFRQLTYGHFHPALCDHENFPHLYQMASDDTSLALALVSFIIHFSWNWIGLAISDNDQGIHFLSYLRREMEKNTVCFAFVNIIPVNMNLYMSRAEVYYSQVMTSSANVVIIYGDTGNTLAVSFRMWDSLGIQRLWVTTSQWDVTPFKKDFTFDNGYGTFGFGHRHSEISGFKYFVQTLNPFKYSDEYLVKLEWMYVNCKILEYNCKSLKNCSFNHSLEWLMTHTFDMAIIEGSYEIYNAVYAFAHALHEMTLQNVDNVLLPNYEEQNYNCKMVYSFLSKTQFTNPVGDTVNMNQRNKLKEEYDIFYNWNFPQGLGFKVKIGIFSPYFPKGQQLHLSENLIEWSTGRIQMPTSVCSADCGPGFRKVWKNGMPACCFDCSPCPENEISNETNVELCVQCPEDQYANQEQNHCIHKARIFLSYDEPLGMALSLMALCLAALTVVVLGVFVKHHRTPIVKANNCTLTYILLIALIFCFLCPLFFIGHPNSATCILQQITFGVVFTVAISTVLAKTTTVILAFRVTAPHRMMKYFLVSRASNYIIPICTLIQIIVCAIWLGASPPSVDIDAQSEHGHIIIACNKGSVTAFYCVLGYLACLAFVSFTLAFLSRNLPVTFNEAKSMTFSMLVFCSVWVTFLPVYHGTKGKVMVAVEIFSTLASSAGMLGCIFAPKCYTILFRPDRNSLQMIREKSSSHTHIL
>d7urw2_mouse Vomeronasal 2 receptor p2
MFTLIFLFLLLNIPLLVADFIHPRCFWKMKRNENKDRNQGTGCTFVIHAVQQPVEKEYFSHILNIQTQTENRKYALALAFSINEINRNPDLLPNMSLIFKFSAHNCVWESEIMNLMLLSLQNYDIFPNYLCKEYTKCAMALTNLNWATTVTLYTILNNIISEQFLQITYGPFHPVLSDHEKFPYLHQMASDHTSLALALVSFIIHFGWNWVGLVISDSDQGIQFLSYLRREMEKYTVCFAFVNMIPVNMNLYMSRAEVYYNQIMTSSTNVVIIYGDTDSTLAVSFRMWESLGIQRLWITTSQWDVSPRMKDFTFGNKYGTFDFQQHNSEISGFKNFVQTLNSVKYPDDYLVELEWMHFNCEVSASKCKTLKNCSSNHSLEWLMVHTFDMAFIEKSYYIYNAVYAFAHALHQFTFQKFDNLPKDNGKEHNYSCKKVDPSLRKMQFTNPVGDIVNMNQRDKLQEEYDIFYIWNFPQGLGLRVKIGMFSPYLPNGQQVHLSEVIIKWTKGSTQVPTSVCSADCGPGSRKFGMDGMAACCFHCKPCPENEISNETNVDNCAQCPEDQYANTEQNHCIHKAVVFLNYEEPLGMALSLFSLCFSAFTTVILGVIVKHHNTPIVKANNRTLTYILLISLIFCFLCPLLFIGHPNSVTCILQQITFGVVFTVALSTVLAKTIVVVLAFKITASQRMMKYFLVSGASNYIILICTLIQVIVCAVWLGASPPSVDIDAQSEHGHIIIVCHKGSVNAFYSILGYLALLSFGSFTLAFLSRNLPGAFNEAKSITFSMLVFCSVWVTFIPVYHSTKGKVMVAVEIFSTLASSAGMLGCIFVSKCYTILFRPDRNSVEMTRVKSSFHARVS
>d7urw1_mouse Vomeronasal 2 receptor p1
MFTLIFLFLLLNIPLHVADFIHPRCFWKMKRNENKDRNQGTECTFVIQAVQQPVEKEYFSHILNIQTQTENRKYALALAFSINEINRNPDLLPNMSLIFKFSAENCVWENKLMSLMHSSLQNYDILPNYLCEEYTECVMALTSLNWATTVTLYTILNNFMSEQFLQITYGPFHPVLSDHEKFPYLHQMASDHTSLALALVSFIIHFGWNWVGLVISDSDQGIQFLSYLRREMEKYTVCFAFVNMIPVNMNLYMSRAEVYYNQIMTSSTNVVIIYGDTDSTLAVSFRMWESLGIQRLWITTSQWDVSPSMKDFTFGNKYGTFDFQQHNSEISGFKNFVQTLNSVKCPDEYLVELEWMHFNCEVSASKCKPLKNCSSSYSFDWLMEHTFDMAFIEKSYYIYNAVYAFAHALHQFTFQKFDNLPKDNGKKHNYSCKKVDSSLRKTQFTNPVGDIVNMNQKGELQEEYDIFYIWNFPQGLGLRIKIGMFSPYFPNGQQVHLSEVMIRWAKGSTQVPTSVCSADCGPGSRKFEMDGMAACCFHCKPCPENEISNETNVDNCVQCPEDQYANTEQNHCIHKAVVFLSYEEPLGMALSLLSLFFSAFTTVILGVIVKHHNTPIVKANNRTLTYILLISLIFCFLCPLLFIGHPNSVTCFLQQITFGVVFTVALSTVLAKTITVVLAFKITASQRMMKYFLVSGASNYIILICTLIQVIVCAVWLGASPPFVDIDAQSEHGHIIIVCHKGSVNAFYSILGYLALLSFGSFTLAFLSRNLPGAFNEAKSITFSMLVFCSVWVTFIPVYHSTKGKVMVAVEIFSTLASSAGILGCIFVSKCYTILFRPDRNSVEMTRVKSSFHAHIS
>d7urw7_mouse Vomeronasal 2 receptor p7
MFTLILLFLLLNIPLIVADFIDPRCFWRIKQNKDEDGNLGSGCSFFIQAVQWPVEKEYFSSILNTQTHTENHKYALVLAFSINEVNRNSDLLPNMSLIFTFSALICDYESQLKSLIHLSLQNHEIFPNYICNDDVCAVALTGLNWTTTLTLYTILNNFISHQFLHLTYGPFHPVLSDHEEFPYLYQMASEDTSLALAMVSFIIHFSWNWVGLAISDNDKGIQFLSYLRREMEKNTVCFAFVSMIPVNMHLYMTRTEVYYNQIMTSSTNVVIIYGDTDSTLAVSFRMWESLDIKRIWVTTSQWAITTGKKDFTFNNLYGTFAFGHHHGEISGFKNFVQTLNLLKYSDEYLVKLEWMYFNCEVSAPKCKTLKNCSSNHPLEWLMVRTFDMAFTEGSYAIYNAVYAVAHALHELTFQKFDNLPTDNVKEQNYACNKLGSFLRKIHFTNPVEDRVNMNQRNKLQENYDIFYVWNFPQGLGLKVKIGIFSPYIINGQQLHLSEDMLEWARGSTQMLTSVCSADCGPGFRKFGKNGMPACCFDCSPCPENEISNETNVELCVPCPEDQYANTEQNHCIHKALIFLTYKDPLGMALSLMALCFSAFTAVVLLVFVKHHSTPIVKANNRTLTYILLISLIFCFLCPLLFIGHPNSVTCILQQVTFGVAFTVAVSTVLAKTITILLAFRVTAPQRMMKYFLVSGTYIYIIPICTLIQVIVCAVWLGAAPPSVDIDARSEHGHIIIVCNKGSVSAFYCVLGYLACLAFGSFTLAFLSRNLPSTFNEAKSITFSMLVFCSVWVTFLPVYHSTKGKVMVAVEIFSTLASGAGMLICIFVPKCYIILFMPDRNSLQMIRKKSSSHAHLS
>d7urw5_mouse Vomeronasal 2 receptor p5
MFTLIFLFLFLNIPLLVADFISPRCFWKMKQNEYRDRHHGTGCIFLILAIQQPVKKEYFSHILNIQTHTENHKYALALAFSIYEINRNPDLLPNMSLIFIFSADSCEWESELSLIRFGLQNSDNLPNYLCEELTKCILALTNMNWATTVTLHTILSNFLSDQLLHITYGTFHPALSDHEKFPYLHQMASDHTSLALALVSFIIHFGWNWVGLVISDSDQGIQFLSYLRREMEKYTLCFAFVNMIPLNINLYMSRAEVYYNQIMTSSTNVVIIYGDTDSTLAVSFRMWESLGIQRLWITTSQWDVSPSMKDFTFGNKYGTFAFEQHHSEISGFKHFVQTLNSVKCPDEYLVKLEWMHFNCEVSASKCKTLKNCSSNHSLKWLMVHTFDMAFIEESYYIYNAVYAFAHVLHQFTFQKFDNLPKDNGKEHNYSCKKLYSYLRKNHFINPVGDRVSMNQRDKLQEEYDIVYIWNFPQGLGLRVKIGMFSPYFPNGQQVHLSEDMLKWARGSTQVPTSMCSADCGPGSRKFRMDGMAACCFHCKPCPENEISNETNVDNCVQCPEDQYANTEQNHCIRKAVVFLSYEEPLGVALSLLSLCFSAFTTVVLGIFVKHHNTPIVKANNRTLTYLLLISLIFCFLCPLLFIGHPNSATCILQQLTFGVVFTVSLSTVLAKTITVVLAFKIIASQRMMKYFLISGAINYIIPICILIQVIVCAVWLRASPPSVDIDAHSEHGQIIIVCHKGSVNAFYCVLGYLAILAFGSFTLAFLSRNLPGAFNEAKSITFSMLVFCSVWVTFIPVYHSTKGKVMVAVEIFSTLASSAGMLGCIFVPKCYTILFRQDQNSLEMIRVKSSSNVHVS
>d7urw6_mouse Vomeronasal 2 receptor p6
MFTLIFLFWLLNIPLLVSDFIYPRCFWKIKQNEDKNRNQGTECTFMIHAVQRPVEKEYFSHILNIQTHTENHKYALALAFSIYEINRNPDILPNMSLTFKFSNYNCHWKSKYNSFIHLSLQNHDILPNYMCKEFTKCAMALTRLNWATTVKLNTILNNFMSQQFLQITYGPFHPVLSDHEKFPYLYQMASDHTSLALALVSFIIHFSWNWVGLVISDNDEDIQFLSYLRREMEKNTVCFAFVNMIPMSMNLYMSRAEVYYNQIMTSSTNVVIIYGDTDSTLAVSFRMWESLGIQRLWITTSQWDVSPSMKDFTFGNEYGTFAFGQHHSEISGFKHFVQTLNSVKCPDEYLVKLEWMHFNCEVSASKCKTLKNCSSNHSLEWLMVHTFDMAFIEGSYDIYNAVYAFAHALHQIAFQKLDNLPKDNGKEHNYSCKKLYSFLRKTQFTNPVGDRVNMNRRNKLQEEYDIFYIWNFPQGLGLRVKIGMFSPYFPNGQQVHLSEDMIEWAKGSAQVPTSVCSAECGPGSRKFRMDGMAACCFHCKPCPENEISNETNVDYCVQCLEDQYANTEQNQCIRKTVVFLSYEEPLGMALSLLSLCFSAFTTVVLGVMVKHHSTPIVKANNRTLTYILLISLIFCFLCPLLFIGHPNAATCILQQITFGVVFTVSVSTVLAKTITVVLAFKITASQRMMKYFLVSGAINYIIPICILIQVIVCAVWLRASPPSVDIDAHSEHGQIIIVCHKGSVNAFYCVLGYLATLAIGSFTLAFFSRNLPGAFNEAKSITFSMLVFCSVWVTFIPVYYSTKGKVMVAVEIFSILASSAGMLGCIFVPKCYTILFRPDQNSLEMIRVKSSSNAHVS
>d7urw3_mouse Vomeronasal 2 receptor p3
MFTLIFLFWLLNIPLLLADFISPRCFWKMKQNENRDRNQGTGCTFMIHAVQRPVEKEYFSHILNIQTHAENYKNVLALAFSIYEINRNPDILPNMSVRFTISKYNCYWESELMSLIHLSLQNHDILPNYMCKELTRCTMALTRLNWVTTVKLNTILNNFISQQFFQITYGPFHPVLSDHEKFPYLYQMASDHTSLALALVSFIIHFSWNWVGLAISDNDQGIQFLSYLRRVMEKNAVCFAFVNMIPMSMNLYMSRAEVYYNQIMTSSTNVVIIYGDTDSTLAVSFRMWESLGIQRLWITTSQWDVSPSMKDFTFGNEYGTFAFGQHHSEISGFKHFVQTLNSVKCPDEYLVKLEWMHFNCEVSASKCKTLKNCSSNHSLEWLMVHTFDMAFIEGSYDIYNAVYAFAHALHQIAFQKFDLPKDNGKEHNYSCKKLYSFLRKTQFTNPVGDRVNMNQRDKLQEEYDIFYIWNFPQGLELRVKIGMFSPYFPNGQQVHLSEDMIEWAKGSAQMPTSVCSAECGPGSRKFRMDGMAACSFHCKPCPENEISNETNVDYCVQCLEDQYANTEQNHCIRKTVVFLSYEEPLGVALSLISLFFSAVTIVVLGVIVKHHSTPVVKANNRTLTYILLISLIFCFLCPLLFIGHPNAATCILQQITFGVVFTVSVSTVLAKTITVVLAFKITASQRMMKYFLVSGAINYIIPFCILIQVIVCAVWLGASPPSVDIDAHSEHGQIIIVCHKGSVNAFYCVLGYLATLAIGSFTLAFFSRNLPGAFNEAKSITFSMLVFCSVWVTFIPVYHSTKGRVMVAVEIFSILASSAGMLGCIFVPKCYTILFRPDQNSLEMIRAKSSSRAHIS
>d7urw4_mouse Vomeronasal 2 receptor p4
MFTLIFLFWLLNIPLLLADFISPRCFWKMKQNENRDRNQGTGCTFMIHAVQRPVEKEYFSHILNIQTHTENHKYALALAFSIYEINMNPDILPNMSLIFEFSVHNCVWESKLMSFMHVSLQNYDIFPNYLCKEYTKCAMALTSLNWATTVKFNTILNNFISQQFFQITYGPFHPVLSDHEKFPYLHQMASDHTSLAFGLVSFIIHFGWNWVGLVISDNDQGIQFLSYLKTEMEKNTICFAFVNMIPMSMNLYMSKAEVYYNQIMTSSTNVVIIYGDTDSTLAVSFRMWESLGIQRLWITTSQWNVSPGMKDFTFGNEYGTFAFGQHHSEISGFKHFVQTLNSVKCPDEYLVKLEWMHFNCEVSASKCKTLKNCSSNHSLEWLMVHTFDMAFIEGSYDIYNAVYAFAHALHQITFQKFDNLPKDNGKEHNYSCKKLYSFLRKTQFINPVGDRVNMNQRDKLQEEYDIFYIWNFPHGLGFKVKIGIFSPYFPNGQQVHLSEDMIEWAKGSAQMPTSVCSADCGPGSRKFRMDGMAACCFHCKPCPENEISNETNVDYCVQCLEDQYANTEQNHCIRKIVVFLSYEEPLGVALSLISLFFSAFTIVVLGVIVKHHSTPVVKANNRTLTYILLISLIFCFLCPLLFIGHPNAATCILQQITFGIVFTVSVSTVLAKTITVVLAFKIIASQRMMKYFLVSGAINYIIPVCILIQVIVCAVWLGASPPSVDIDGQSEHGQIIIVCHKGSVNAFYCVLGYLATLAIGSFTLAFFSRNLPGAFNEAKSITFSMLVFCSVWVTFIPVYHSTKGKVMVAVEIFSTLASSAGMLGCIFVPKCYTILFRPDQNSLEMIRVKSSSNARSS
>NP_001093126 vomeronasal 2 receptor, 22 precursor [Rattus norvegicus].
MLTFILLFFLLNIPLFVPSFIYPRCFWSMKKNEYQDRNLGTGCMFFILAVQQPMEKEYFSHISNIQTPTENQKYPLTLAFSMNEINNNPDLLPNMSLAFTFSEYSCYLESHHKRLFNFSLKNHEILPNFICTKDIKCGVVLTGLSLVTTVTLHIILNNFIFQQFRQLTYGHFHPALCDHENFPHLYQMASDDTSLALALVSFIIHFSWNWIGLAISDNDQGIHFLSYLRREMEKNTVCFAFVNIIPVNMNLYMSRAEVYYSQVMTSSANVVIIYGDTGNTLAVSFRMWDSLGIQRLWVTTSQWDVTPFKKDFTFDNGYGTFGFGHRHSEISGFKYFVQTLNPFKYSDEYLVKLEWMYVNCKILEYNCKSLKNCSFNHSLEWLMTHTFDMAIIEGSYEIYNAVYAFAHALHEMTLQNVDNVLLPNYEEQNYNCKMVYSFLSKTQFTNPVGDTVNMNQRNKLKEEYDIFYNWNFPQGLGFKVKIGIFSPYFPKGQQLHLSENLIEWSTGRIQMPTSVCSADCGPGFRKVWKNGMPACCFDCSPCPENEISNETNMDQCVKCPETHYANTEKIHCLEKSVTFLAYDEPLGKAFSFMSLSFSSLTAVVLVVFLKNRDTPIVKANNLALSYTLLIILFLCFLCPLLFIGRPSTASFILQQNIFGLLFTGVLSTVLAKTITVVIAFKITASGKMRRWLLISRAPNYIIPICTLIQVALSGIWLTTSPPFIDKDAHSEHGHIILICNKGSSIAFHCILGYLGTLALGSYFMAFLSRNLPDTFNEAKFLAFSMLVFCSVWVTFLPVYHSTKGKIMVAMEVFSILASSISLLGIIFAPKCYIILLRPEKNSLHYGRDKTYSRRQKPS
>d3zdw0_rat Protein Vom2r19
MFTIILFFLLLNIPLFVADFIYPRCFWRMKQKEEKNGNMGIGCTFFLHAVKWHLENEYFSHISNIQTHTENHKYALALAFSIYEINRNPDLLPNMSLTFKFSEYSCDWESQLNSLISMGLQNHDILPNYVCKEFSKCVMAITRLNWATTVTLHIILNNFISQQFLHLTYGPYHPVLSDDEKFPYLYQMASDDTSLALALVSFIIHFSWNWVGLVILDNDQGIQFLSYLRREMEKNTVCFAFVNIIPVNMNLYISRAEVYYSQIMTSSANVVIIYGDPDSTLAVSFGMWESLGIQRIWITTSQWDVTPSMKDFTFGVGYRTFAFGHHHGEISGFKNFVQTLNPVKYSDEFLVKLEWMHFNCEVSASKCKTLKNCSSNHSLEWLMIHTFDMAFIEGSYDIYNAVYSFAHALHEMTFQKFDNMIQDNGKNYSYSCKKLCSFLRKNPFTNPVGDRVSMNQRDKLQEVYDIFYIWNSPLGLELKVKIGMFSPYFPNGQQTHFSEDMTEWAGGNTQMPTSVCSADCGPGFRKFGKDGMATCCFHCKPCPENEISNETNIDLCAQCPEDQYANTEQSHCIPKAVVFLSYEEPLGMAISLISLCFSAFTTVVLGVFMKHHSTPIIKANNCTLTYILLISLIFCFLCPLLFIGHPNSAICILQQITFGVVFTVSVSTVLSKTITVVLAFEVTASQRMMKYILVSGASNYIILVCTLIQVTLCAVWLGASPPSVDIDAQSEHGHIIIVCHKGSVTAFYCVLGYLGTLAFGSFTLAFFSRNLPGGFNEAKSITFSMLVFCSVWVTFIPVYHSTKGKMMVAVEIFSTLASSAGMLGCIFVPKCYTVLFRPEQNSLQMVRVKSSSHVHIS
>d3zpc9_rat Protein Vom2r15
MFTLSLFFLLLNIPLLMTCLIYPRCFWSMRQDEYENRSLERGCAFFIRAVKWPVEKEYFSNALNIQTHTENQKYALALAFSMNEINLNPNLLPNMSLVFTYSTDACDWEAIFKSVIHLDLQEHKILPNYICTEDIKCGVALTGFNWATTVTIHILLNNFIFQKFIHLTYGSFYPVLSDHEKFPYLYQMASEDTSLALALVSFIIHFSWNWVGLAISDNDKGTQFLSYLRREMEKNTVCFAFVNMIPVNMRLFMSRAEVYYNQIMTSSTNVVIMYGDKDSTLAVSFRMWVSLGIQRIWITTAQWDVTPRMKDLTFDNLCGTFAFGQHHGEIYGLKNYAQTLNPFIYSDEYLLKLEWMYFNCNVTASKWKPFKNCSSNHSLEWLMTHTFDMAFIEGSYDIYNAVYAFAHALHQVTFQKGDNLPTDNRKEQDYDCKKLCSFLRKTHFTNPAGDRVNMNQIEKLQEEYDIFYIWNFPQGIGLKLKIGIFSPYFQTGQHLHLSEDIIEWAKEGSQMLTSVCSADCGPGFRKFRKNGMPACCFDCSPCPENKISNETNVEMCILCPEDQYANTEQNHCIQKPLIFLTYEEPLGITISLMALCFSALTAVILGVFVKHHSTPIVKASNHILTYILLISLIFCFLCPLLFIGHPNSATCILQQITFGVVFTVAISTVLAKTITVILAFKVTAPQRMMKYFLVQRASNYIIPMCTLIQVIVCAVWLGASPPFVDIDTQSEHGHIIIVCNKGSVTAFYCVLGYLACLSFASFFLAFFSRNLPGNFNEAKSMTFSMLLFCSVWITFLPVYHGTKGKVMVAVEIFSTLASSAGMLGCIFIPKCYTILFRPDKNSLQMIREKLSSHTHIS
>NP_001092961 vomeronasal 2 receptor, 17 precursor [Rattus norvegicus].
MLTFILLFFLLNIPLLVASFIYPRCFWSMKKNEYQDRNLGTGCMFFILAVQQPVEKKYFSHISNIQIPTENQKYPLALAFSMNEINNNPDILPNMSLAFKCSEDSCYLESQYNSLFSLALQNHEILPNFICAEDIKCGVVLSGLKWETTVTLHIILNNFMFQQFRQLTYGHFHPALCDHENFPHLYQMASDDTSLALALVSFIIHFSWNWIGLAIPDNDQGTHFLSYLRREMEKNTVCFAFVNIIPVNMNLYMSRAELYYSQIMTSSANVVIIYGDTGSTLAVSFTMWESLGIQRLWVTTSQWDVTPFKKDFTFDNGYGTFGFGHRHSEISGFKYFVQTLNPFKYSDEYLVKLEWMYINCKILENKCKTLKNCSFNHSLEWLMTHTFDMAVIEGSYEIYNAVYAFAHALHEMTLQNVDNLLLDNYKEQNYNCKKVYPFLSKIQFTNPVGDTVNMNQRNKLKEEYDIFYNWNFPQGLGFKVKIGIFSPYFPKGQQLHLRENILEWSTGSIQMPTSVCSADCGPGFRKVWKNGMPACCFDCSPCPENEISNETNVELCVQCPEEQYANQEQNHCIHKARIFLSYDEPLGMVLSLMALCLAALTVVVLGVFVKHHRTPIVKANNCTLTYILLIALIFCFLCPLFFIGHPNSATCILQQITFGVVFTVAISTVLAKTTTVILAFRITAPHRMMKYFLISRATNYIIPICTLIQIIVCAIWLGASPPSVDIDAQSEHGHIIIVCNKGSVTAFYCVLGYLACLAFVSFTLAFLSRNLPVTFNEAKSMTFSMLVFCSVWVTFLPVYHSTKGKVMVVVEIFSTLASSAGMLGCIFVPKCYTILCRPDRNSLQMIKEKSSSHTHIL
>XP_002724219 PREDICTED: rCG64098-like [Oryctolagus cuniculus].
MFSLIFLVLFLQLYLLVTCQDGRDCYSQMEQSFYKDGDIEIAAFLHIYTYDVHRIERSFSKYRRFRWKTSLCLSCRFQSKNYQYVLALVFAIEEINKNPYLLPNMTLGFGLYNVMHSHMTVMENPFIWLVGLEKHVPNYTYRKQNKSVAVISESSIAVQMGTLLELYKIPQLTLGPFEPLLSDSGQFPSLYQLAPKDTSLAHGMASLMLHFGWTWVGLAISDLPKGIQFMSDLKVELQKNGICVDFVELIPATEESLSSFQSTFHIQILKSSANVVILFCVTESLIGASFQSWGQLMTWKVWVTTSQWDFASSEKPFLLNSFHGTLIFSHQHSEISGFKNFLQRANPSKYPEDSYLSRFWSLVFNCSVTGTSCKTLQNCPLNASLESLPPHHFDMSMSDGSYNIYNAVYAVAHSIHEMLLQEVEMQPVNNGAKVAFSPWQLHPFLKNLQFTNPAGDLVNLNHRKNLEAEYDILNFWNFPYGFGRKVKVGWFSPYVSQSEQLSLSENLIEWATGITETPRSVCSVSCSPGFRKTPLEGKPACCFDCIPCPENEISNQTDMDQCVKCPDLQYANTERDQCFYKKLTFLSFEEPLGMTLVCTAVCFSVLTAVVLGVFVKHRDTPIVKANNRCLSYILLIALIFCFLCSLLFIGHPNTTTCVLQQTMFGVVFTMAVCTVLAKTITVLLAFKVTAPGRRMRHWLISGLPNSIIPICCLIQLALCAIWLGTSPPFIDTDAHSEHGHIILVCNKGSVTAFYCVLGYLGSLALASFTVAFLARNLPDKFNEAKFLTFSMLVFCSVWVTFLPVYHSTKGKVMVAVEVFSILASSVGLLGCIFVPKCYIILFRPEKNALKGFRDRIISKETDVLKCSS
>XP_002723959 PREDICTED: rCG64098-like [Oryctolagus cuniculus].
MFPLIFLLLFLQLCLLVTCHDDRNCFFQMERSYYKDGDIEIAAFFPIYIYLVDRMINIFKKDFTFKRSLCISCRFQSKNYQYALALVFAIEEINKNPQLLPNVTLGFDLYNVMHSDMMVLQNSFIWLAGLEEDVPNYMCRKQSKSVAVISGTSIAVQVGTLLELYKIPQLTLGSFEPLLSDSGQFPSLYQMAPKDTSLAHGLVSLMLHFSWIWVGLAISDLPKGIQFMSDLKVELQKNGICVDFVELIPVTEESRISLQNRFHIQILKSSANVVILFCDTDSLIGISFPTWERVMTWKVWVTTSQWDFASDERHILLHSFHGTLIFSHHHSEISGFKNFLWTANPSKYPEDIYLLRFWSLVFDCSVTGASCKTLRNCPLNTSLELLPLHHFDMSMSDGSYNIYNAVYAVAHSVHEMLLQLLEMQPGNKGEKVAFSPWQLHPFLKNLQFTNPAGDLVNLNHLRNLEAEYDILNFWNFPYGVGRKVKVGQFSPYASQSQKLSLSENLIEWATGITETPHSVCSETCSPGFRKAPLEGKPTCCFDCTPCPENEISNQTDMDQCVKCLDHQYANRERNQCFYKKLTFLSFEEPLGMILVCTALCFSVLTALVLGVFVKHRDTPIVKANNRCLSYILLIALIFCFLCSLLFIGRPNTTTCVFQHTTFGVVFTVAVSTVLAKTITVLLAFKVTAPGRRMRHWLISGVPNSIIPICSLIQLALCAIWLGTSPPFIDTDAHSEHGHIILVCNKGSVIAFYCVLGYLGSLALASFSVAFLARSLPGTFNEAKFLTFSMLVFCSVWVTFLPVYHSTKGKVMVAVEVFSILCSSAGLLGCIFVPKCYIILLRPEKNALKGLRDRRISKETDVLRCSS
>XP_002722045 PREDICTED: rCG64098-like [Oryctolagus cuniculus].
MFPLIFLLLFLQLCLLVTCHDDLNCFFQMERSYYKDGDIEIAAFFPIYIYLVDRMINIFKKYITFKGSLCLSCRFQSKNYQYVLALVFAIEEINKNTHLLPNMTLGFDLYNVMHSDMMVMENPFIWLAGMEKYVPNYTCRKQSKSVAVISGTSIAAQMGTLLELYKIPQLTLGSFEPLLSDSAQFPSVYQMAPKDTSLAHGMVSLMLHFSWTWVGLAISDLPKGIQFMSDLKVEMQKNGICVDFVEFIPVTEESHNSFQRLYHIQILKSSANVVILFCDTDSLIGVSFPTWERVMTWKVWVNTSQWDFASDEHHILLHSFHGTLIFSHHHSEISGFKNFLRTANPSKYPEDIYLLRFWSLVFDCSVTGASCKTLKNCPLNTSLESLTWHNFDMSMSDGSYNIYNAVYAVAHSVHEMLLQLLEMQPGNKGEKVAFSPWQLHPFLKNLQFTNPAGDLVNLNHLRNLEAEYDILNFWNFPYGVGRKVKVGQFSPYASQSQKLSLSENLIEWATGITETPHSVCSESCSPGFRKTPLEGKPTCCFDCTPCPKNEISNQTDMDQCMKCLDHQYASTERNQCFHKKVTFLSFEDPLGMTLVCTALCFSVLTAVVLGVFVKHRDTPIVKANNRCLSYILLIALIFCFLCSLLFIGHPNTTTCVLQQTTFGVVFTVAVSTILAKTITVVLAFKVTAPGRRMRHWLISGVPNSIIPICSLIQLALCAIWLGTSPPFIDTDAHSEHGHIILVCNKGSVTAFYCVLGYLGSLALLSFTVAFLARNLPDTFNEAKFLTFSMLVFCSVWVTFLPVYHSTKGKVMVAVEVFSILASSAGLLGCIFVPKCYIILFRPEKNALKGLRDRIISKETDVLRSSS
>XP_002723672 PREDICTED: rCG64098-like [Oryctolagus cuniculus].
MTNTHLIFLRLHARYAVRVAALGSGKPLWRESIPVVSIVHLVQRMRFPIRQSKNYQYVLALVFAIEEINKNPHILPNMTLGFDLYNVMHSDMRVMENPFIWLAGLEEDVPNYTCRKQSKSVAIISGTSIAVQIGTLLELYKIPQLTLGSFEPLLSDSGQFPSLYQMAPKDTSLAHGMVSLMLHFSWTWVGLAISDLPKGIQFMSNLKVEMQKNGICVDFVELIPATEESYNSFGRLYHIQILKSSANVVILFCVTDSLIGVSFQTWERVMTWKVWVTTSQWDFASSEGHFLLHSFHGTLIFSHHHSEISGFKNFLQTANPSKYPEDIYLSRFWSLAFDCKVSRASCKTLHNCPLNASLESLPPHHFDTAMSDGSYNIYNAVYAVAHSIHEMLLQEVEMQPGNNGAKVAFSPWQLHPFLKNLQFTNPAGDLVNLNHKRNLEAEYDILNFWNFPYGVGHKVKVGKFSSYVPQSQQLSLSENLIEWAIGITETPRSVCSVSCSSGFRKAPLEGKPENEISNQTADMHQCVKCLDHQYANTEHDRCLHKAVDFLAYDDPLGMTLVCTALCFSAITAVVLGVFVKHQDTPIVKANNRCLSYILLINLIFCFLCSLLFIGHPNTTTCVLQQTTFGVVFTMAVSTVLAKTITVVLAFKVTAPGRRMRQWLISGVPNSIIPICSLIQLTLCAIWLGTSPPFIDTDAHSEHGHIILVCNKGSVTAFYCVLGYLGSLALLSFTAAFLARNLPDTFNEAKFLTFSMLVFCSVWVTFLPVYHSTKGKVMVAVEVFSILASSAGLLGCIFVPKCYIILFRPEKNALKGLRDRIISKETDILKSSS
>XP_002723674 PREDICTED: rCG64098-like [Oryctolagus cuniculus].
MFSLIFLLLFLQLYLLVTCQDGHDCYSQMEQSFYKDGDIEIAAFLHIYTYDVPRIERSFIKYRRFSCKDQELKNCHFLWSTQSLCISFRFKSKNYQYALALVFAIEEINKNPHLLPNMTLGFGIYNVMHSHITVMENPFIWLVGLEKYVPNYTCKKQSKSVAVISESSIAVQMGTLLELYKIPQLTLGPFEPLLSDSGQFPSLYQMAPKDSSLARGMVSLMLHFGWTWVGLAISDLPKGIKFMTDLKVELQKNGICVDFVELIPATEEALSSFQSTFHIQILKSSANVVILFCVTESLIGASFQSWWELMMWKVWVTTSQWDFASSEEPFLFHSFHGTLIFSDHHSEISGFKNFLRTANPSKYPEDSYLSRFWSLAFNCSVTGTSCKTLQNCPLNASLESLPPHHFDMTMSDGSYNIYNAVYAVAHSIHEMILQEVEMQPVNNGAKVAFSPWQLHPFLKNLQFTNPAGDLVNLNQKRNLEAEYDILNFWNFPYGFGRKVKVGRFSPHVSQSEQLSLSENLIEWATGITEIPHSVCSVSCSPGFRKTPLEGKPACCFDCTPCPGNEISNQTDMDQCVNCPDLQYANTERDQCFHKKVTFLSFEDPLGMTLVCTALCFSILTVVFLGMFVKHRDTPIVKANNRCLSYILLIALTFCFLCSLLFIGHPNTTTCVLQQTMFGVAFTAAVSTILAKTITVLLAFKFTAPGRRMRHWLLSGVPNSIIPICSLIQLALCAIWLGTSPPFIDTDAHSEHGHIILVCNKGSVTAFYCVLGYLGSLALASFTVAFLARNLPDTFNEAKFLTFSMLVFCSVWVTFLPVYHSTKGKVMVAVEVFSILCSSAGLLGCIFVPKCYIILFRPEKNALKGFRDRIVSKETDVLKNSS
>XP_001061453 PREDICTED: vomeronasal type-2 receptor 26-like, partial [Rattusnorvegicus].
SQNRSKKIMFTMIFLFLLLNIPLLMVDFIHPRCFWRMKQNEDKDGNPGTGCTFFLQSVHWPVEKEYYSDIFNIQMHNENHKYALALAFAIYEINGNPDLLPNMSLIFEFTRDVCDWESQLNSVIQSSLKNHNILPNYICKEFTKCPMALTGLNWTTTLKLHTILNNFISQQFLQVTYGPFHPVLSDNEKFPYLYQMASDDKSLALALVSFIIHFGWNWVGLAISNNDQGIQFLSYLRREMEKGTVCFAFVNMIPVNMHLYMSRAEMYYNQIMTSSTNVVILYGDTDSTLAVSFRMWESLGIEKIWVTNSWWAATLSKKDHTFDNLYGTYAFGQHHGEISGFKNFVQTLNPAKYSDEHLVKLEWMYFNCEVSASKCKTLKNCSSNHSLEWLMVHTFDMAFTGGSYDIYNAVYSFAHALHEMTFQIFDNLPKDNGREHNYSCKKLCSFLRKTSFTNPVGDRVNMNQRHKQKEEYDIFYIWNFPQGLGIKVKIGMFSPYFPNGQQLHLSEDVLEWAKGSAQMPTSACSADCGPGFRKSWKDGMATCCFHCKPCPENEISNETNVDVCARCPDDQYANIEQNRCIPKAVVFLSYEEPLGMALSLISLGFSVFTIVLLGVIVKHHNTPIVKANNRTLTYILLISLIFCFLCPLLFIGHPNSAICILQQITFGVVFTVSVSTVLAKTITVILAFKVTASQRMMKYFLVSRVPNYIIPTFTLFQVILCAVWLGASPPSIDIDAKSEHGHIIIACHKGSVTTFYCVLGYLGTLASGSFTLAFFSRNLPGAFNEAKSITFSMLVFCSVWVTFIPVYHSTKGKIMVAVEIFSTLASSAGMLGCIFVPKCYTVLFRQDQNSLVMIRMKSSSHAHIS
>NP_001093018 vomeronasal 2 receptor 572 [Monodelphis domestica].
MFAVEEINRNTKLLPNITLGFQIFNAHHNEDRTLESSLVWLSGQGETIPNYSCERLSKSIVVIGGATSELTISMETLLELYRFPQVTYGLFDPLLSDPVQFPSVYQMASRDTSLPVAMVRLMLHFKWTWVGLIASDDSRSDKFLRDLQEEMVKNDVCVAFIHRLFTGSTEDIHHYSYFLNKLSLSTAKVIVIYGNTDTLLTLRISRVPRAFLNRMWITSSQWNIAKNSLNIFFDHFHGALIFADQTSKIPGFKHFLKTINPDKYPEDIFFHIFWNSAFGCTFTIRKIDGAVCSPNSSLDTLRLSYIDLTMSDQSYTVYNAVYAVAWALHEMFLVTSEMESNRNGNNSGTYPWKLHSFLKNIQFNNSAGNLEVLAEKKNSFANYDIFNYVTFDNDTEVLVKVGEFISEAPLGQEFTIQQKAIVWPRTWGEPLPSRCSKVCSPGFHIKALEGKPVCCFDCAPCPQGQISNQTGKVQCMKCPEDQYPNRERIQCLPKSVTFLAYEENLGIALASIAASFSLLTALVLWVFVKHRDTPIVKANNRDLSYLLLFSLSLCFLCSLFFIGRPSAANCLLRQTTFGVMFTVAISSILAKTITVVLAFRATRPGSRSIKWVGSRAPISLVVFCTFIQVTLCAMWLFLSPPFPDVDTHSDPEHIILECNEGSLIAFYSVLGYIAFLALGSFTVAFLARNLPDTFNEAKFITFSMLVFCSVWVSFLPTYQSTKGKMMVAVEVFSILSSSAGLLGCIFIPKCYVILVQPQKNTKKFLKNNTIS
>NP_001093023 vomeronasal 2 receptor 566 [Monodelphis domestica].
MGSLLELYRIPQVTYGLFDPFLSDPVQFPSVYQMAPRDTSLPLAMVRLMVHFKWTWVGLVASDDPRSEKFLRDLQEEMVRNDVCVAFIHKVFTGLTEDNQYLFYFLNELFFSTARVIVIYGNTDSLLTLRFREVPHALVYRMWITSSHWDIAKKPSYVYFDHFHGALIFADQTSKIPGFKHFLKTIHPAKDPENIFLQDFWNSAFGCTSKVGKGDGAVCSPNASLDTLRLSYLDITMSDQSYTVYSAVYAVAWALHEMFLVRSEMKSNSNGNNSGAYPWKLHSFLKNIQFNNSAGNLVVLAEKKNSVANYDILNYVTFGNDTEVLVKVGEFVSEAPAGQQFIIQQKAIVWPRTWGEPLPSRCSKVCSPGFHIKAQEGKPVCCFDCAPCPQGQISNQTGKDQCMKCPEDQYPNRERIQCLPKRVTFLAYEETLGMALASIAASFSLLTALVLWVIVNQKDTPIVKANNRDLSYILLLSLSLCFLCSLFFIGRPTAINCLLRQTTFGVLFTVAISSILAKTITVVLAFRATRPGSRSRRWVGSRGPISLVVFCTFIQVMLCAIWLLLSPPFPDADTHSDPEHIILECNEGSLIAFYSVLGYIALLALGSFTVAFLARNLPDTFNEAKFITFSMLVFCSVWISFLPTYQSTKGKMMVAVEVFSILSSSAGLLGCIFIPKCYIILLQPQKNTKKF
>NP_001093020 vomeronasal 2 receptor 570 [Monodelphis domestica].
MLAVEEINRNTKLLPNMTLGFHIFNAYHKDERTLESSVVWLSGQGPTIPNYNCERQGKSIVVIEGATSELTISMGSLLELYRIPQVTYGLFDPFLSDPVQFPSVYQMAPRDTSLPLAMVRLMVHFKWTWVGLVASDDPRSEKFLRDLQEEMVRNDVCVAFIQKIFTGLTEDNHYIYYFLNKLFRSKARVIVIDGNTDTLLTLRVREVAHALVYRMWITSSHWDIAKKPGYVYFDNFHGALIFADQTSKIPGFKHFLKTIHPAKDPENIFLQSFWNSAFGCTSKVGRVDGAVCSPNASLDTLGLSYLDMTMSHQSYTVYNAVYAIAWALHEMFLVRSEMESNRNGNNSGAYPWKLHSFLKNIQFNNSAGNHVVLDEKKKSVANYDILNYVAFGNDTEVLVKVGEFISEAPLGQAFIIQEKAIVWPRTWGESERERKGIDRYVGRETETEIDKEKSLLSHTKSLESQISNSSSLDQCMKCPEDQYPNTEKIQCLPKRVIFLTYEETLGMALASIAASFSLLTALVLWVFVKHKDTPIVKANNRDLSYILLFSLSLCFLCSLFFIGRPSAINCLLRQTTFGVMFTVAISSILAKTITVVLAFRATRPSSRSRRWVGSRTPISLVVFCTLIQVMLCAIWLFLSPPFPDADTYSDPEHIILECNEGSLIAFYLVLGYIALLALGSFTVAFLARNLPDTFNEAKFITFSMLVFCSVWLSFLPTYQSTKGKMMVAVEVFSILSSSAGLLGCIFIPKCYVILLQPQKNTNKFLRNNPIS
>NP_001093022 vomeronasal 2 receptor 567 [Monodelphis domestica].
MGSLLELYRIPQVTYGLFDPFLSDPVQFPSVYQMAPRDTSLPLAMVRLMVHFKWTWVGLVASDDPRSEKFLRDLKEEMVRNDVCVAFIRKVFTGLTEDNQYLFYFLNELFFSTARVIVIYGNTDALLTLRFREVPHTLLYRMWITSSHWDIAKKPSYVYFDHFHGALIFADQTSKIPGFKHFLKTINPVKDPENIFLQDFWNSAFGCTSKVGRVDGAVCSPNASLDTLRLSYLDITMSDQSYTVYNSVYAVAWALHEMFLVRSEMESNSNGNNSGAYPWKLHSFLKNIQFNNSAGNHLVLDKKMSVANYNILNYVTFGNDTEVLVKVGVFISEAPLGQELIIQEKEIVWPRTWGEPLPSRCSKVCSPGFHIKAQEGKPVCCFDCIPCPQGQISNQTGKDQCMKCPEDQYPNRERIHCLPKRVTFLAYEETLGMALASIAASLSLLTVLVLWVFVKHRDTPIVKANNRDLSYLLLFSLSLCFLCSLFFIGRPSAANCLLRQTTFGVMFTVAISSILAKTITVVLAFRATRPGSRSRRWVGSRGPISLVVFCTFIQVMLCAIWLLLSPPFPDVDTHSDPEHIILECNEGSLIAFYSVLGYIAFLALGSFTVAFLARNLPDTFNEAKFITFSMLVFCSVWISFLPTYQSTKGKMMVAVEVFSILSSSAGLLGCIFIPKCYVILLQPQKNTTKFLKKNPIS
>NP_001093016 vomeronasal 2 receptor 577 [Monodelphis domestica].
MFAVEEINRNNKLLPNITLGFHIFNAYHNDERTLESSLVWLSGQGPTIPNYSCERQGKSIVVIGGATSELTVAMGSLLELYRFPQITYGLFDPLLNDPVQFPSVYQMASRDTSLPLAMVRLMLHFKWTWVGLVASDDSRSEKFIRDLQEEMVRNDICVAFKQKIFYDVTEDNDYLSYFLKKLFCSTARVIVIYGNTDTLLTLRFSKVPHTLLYRLWITSSHWDIAKKPGYVYFDNFHGALIFSDQTSRIPGFKHFLKTTKPAKYPEDIFLQNFWNSAFGCASKIGKGDETICSPNASLDTLTLSYLDMTMSHQSYTVYSAVYAVALALHEMFLVISEMESNSNGSNSGIYPWKLHSFLKNIQFNNSAGNLVVLTEKNSVASYDIFNYVTFGNDTEVLVKVGEFISEAPVGQEFIIQQKAIVWPRTWGEPLPSRCDKVCSPGFHIKALEGKPVCCFDCAPCPQGQISNQTGKDQCMKCPEDHYPNTERIHCLPKRVTFLAYEETLGMALASIAASFSLLTALVLWVFVKHRDTPIVKANNRDLSYILLFSLSLCFLCSLFFIGRPTATNCLLRQTTFGVLFTVAVSSILAKTITVVLAFRATRPGSRSRRWVGSRGPIYLVVFCTFIQVSLCTMWLFLSPPFPDADTHSDPEHIILECNEGSLIAFYSVLGYIALLALGSFTVAFLARNLPDTFNEAKFITFSMLVFCSVWISFLPTYQSTKGKMMVAVEVFSILSSSAGLLGCIFIPKCYVILLQPQKNTKKCLKNNPIS
>NP_001093017 vomeronasal 2 receptor 575 [Monodelphis domestica].
MLAVEEINMNSKLLPNITLGFHIFNAYHNDERTLESSLVWLSGQGQNIPNYSCERQGKSTVVIGGATSELTVAMGSLLELYRFPQVTYGLFDPLLSDPVQFPSVYQMAPRDTSLPLAMVRLMVHFKWTWVGLVASDDSRSEKFLRDLQEEMVRNDVCVAFIHKSSPSLTKDKYDCSYFLKKLSSSTATVIVIYGNTDTLLTLRFRDVPYTLLYRMWITSSHWDIVKKPGYVHFDNFHGALIFADQTSKIPGFKHFLKTIHPAKDPENIFLWNFWNSAFGCAPKIGKGDGAVCTPNASLDTLRLSYVDLTMSDQSYTVYNAVYAVAWALHEMFLVRSEMESNRNGNNSGIYPWQIHSFLKNIQFNNSAGNHVVLDEKKNTVASYNIFNYVTFGNDTEVLAKVGEFISETPLGQEFIIQQKEIVWPRSWGEPLPSRCDKVCSPGFHIKTQEGKPVCCFDCAPCPQGQISKQTGKDQCMKCPVDHYPNRERIHCLPKSVTFLAYEETLGMALASIAASFSLLTALVLWVFVKHKDTPIVKANNRDLSYILLLSLSLCFLCSLFFIGRPTTTNCLLRQTTFGVTFTVAVSSILAKTITVVWAFRATRPGRRSRRWVGSRGPISLVVFCTFIQVTLCTIWLFLSPPFPDADTHSDPEHIILECNEGSLIAFYSVLGYIALLALGSFTVAFLARNLPDTFNEAKFITFSMLVFCSVWISFLPTYQSTKGKMMVAVEVFSILSSSAGLLGCIFIPKCYVILVQPQMNTKKFLKNNPIS
>q5i5c4_9tele Putative pheromone receptor CPpr13
MPVIELVSLGLALLLNFSVVLCTSLDKSCWTLGDFNSPVLEQDGDIVIGGLFPMHNIAPETDYNFSDLPHYQDCSRFDFRAFRWVQTMVFAIEEINSNSSLLPGVALGYRILDSCDHVHTSLHSALFLLNGTFGQTQADAVGTANCLSTAPISYFATCTCLTDKKEYPSFLRTVPSDRFQVQGLVQLVSHFGWRWVGTVGTDDDYSHYGIQAFTEQLERLGSCIAFHQTIPKSPSQAQIRSILNSLESSTAQVIIAFATEGELLELLVEVARRNLTRLQWVASEAWVTAKLLTIPELHPVLIGTVGFSFRGTAIPGLAEFLFRVRPSSRPESAFTNMFWEELFGCRLGYEDSNDSVLPLCTGSENLLETESSYTDVSRVRISYNVYKAVYAIAHALHQLLQCGSKEQGSDHSCNTESKFSPLQVLGIYLHIRVFAGEISNISGATECLKCPEYYWPNKERVSCVAGIEEFLSYHDVMGIILISLSLFGVAVATVVMVIFFIFRSTPIVKANNSEMSFLLLLSLKLCFLCSLVFVGRPSPLTCRARQAAFGISFVLCISCILVKTIVVLLAFRSTVPGSISLKVFGPPQQRVFIFCCTTGQVILCACWLALAPPYPYKNTSYQDGRIILECKDILPLGFYLVLGYIGLLSCMCFVLAFLGRKLPDTFNEAKLITFSMLIFCAVWISFIPAYNSSPGKYTVAVEIFAILASTFGLLFSIFIPKCYVILLRPDLNTKKGMTGKLSK
>q1lv86_danre Uncharacterized protein
MPVIELVSLGLALLLNFSVVLCTSLDKSCWTLGDFNSPVLEQDGDIVIGGLFPMHNIAPETDYNFSDLPHYQDCSRFDFRAFRWVQTMVFAIEEINSNSSLLPGVALGYRILDSCDHVHTSLRSALFLLNGTFGQTQTDAVGTANCLSTAPVPAVIGLASSSPTRAVAQTLGPFGIPLISYFATCTCLTDKKEYPSFLRTVPSDRFQVQGLVQLVSHFGWRWVGTVGTDDDYSHYGIQAFTEQLERLGSCIAFHQTIPKSPSQAQIRSILNSLESSTAQVIIAFATEGELLELLVEVARRNLTRLQWVASEAWVTAKLLTIPELHPVLIGTVGFSFRGTAIPGLAEFLFRVRPSSRPESAFTNMFWEELFGCRLGYEDSNDSVLPLCTGSENLLETESSYTDVSRVRISYNVYKAVYAIAHALHQLLQCGSKEQGSDHSCNTESKFSPLQLLRYLKKVHFTNQFNEKVYFDTNGEPVPLYDIINWQKNARGTINFQLVGTYDGSAPHGQQLKIEEGLIRWTGGQTKVPVSLCSPPCPPGTRQATRPGQPVCCFDCLPCAEGEISNISGATECLKCPEYYWPNKERVSCVAGIEEFLSYHDVMGIILISLSLFGVAVATVVMVIFFIFRSTPIVKANNSEMSFLLLLSLKLCFLCSLVFVGRPSPLTCRARQAAFGISFVLCISCILVKTIVVLLAFRSTVPGSISLKVFGPPQQRVFIFCCTTGQVILCACWLALAPPYPYKNTSYQDGRIILECKDILPLGFYLVLGYIGLLSCMCFVLAFLGRKLPDTFNEAKLITFSMLIFCAVWISFIPAYNSSPGKYTVAVEIFAILASTFGLLFSIFIPKCYVILLRPDLNTKKGMTGKLSK
>b3dib3_danre V2rx1 protein
MPVIELVSLGLALLLNFSVVLCTSLDKSCWTLGDFNSPVLEQDGDIVIGGLFPMHNIAPETDYNFSDLPHYQDCSRFDFRAFRWVQTMVFAIEEINSNSSLLPGVALGYRILDSCDHVHTSLRSALFLLNGTFGQTQTDAVGTANCLSTAPVPAVIGLASSSPTRAVAQTLGPFGIPLISYFATCTCLTDKKEYPSFLRTVPSDRFQVQGLVQLVSHFGWRWVGTVGTDDDYSHYGIQAFTEQLERLGSCIAFHQTIPKSPSQAQIRSILNSLESSTAQVIIAFATEGELLELLVEVARRNLTRLQWVASEAWVTAKLLTIPELHPVLIGTVGFSFRGTAIPGLAEFLIRVRPSSRPESAFTNMFWEELFGCRLGYEDSNDSVLPLCTGSENLLETESSYTDVSRVRISYNVYKAVYAIAHALHQLLQCGSNEQGSDHSCNTESKFSPLQLLRYLKKVHFTNQFNEEVYFDTNGEPVPLYDIINWQKNARGTINFQLVGTYDGSAPHGQQLKIEEGLIRWTGGQTEVPVSLCSPPCPPGTRQATRPGQPVCCFDCLPCAEGEISNISGATECLKCPEYYWPNKERVSCVAGIEEFLSYHDVMGIILISLSLFGVAVATVVMVIFFIFRSTPIVKANNSEMSFLLLLSLKLCFLCSLVFVGRPSPLTCRARQAAFGISFVLCISCILVKTIVVLLAFRSTVPGSISLKVFGPPQQRVFIFCCTTGQVILCACWLALAPPYPYKNTSYQDGKIILECKDILPLGFYLVLGYIGLLSCMCFALAFLGRKLPDTFNEAKLITFSMLIFCAVWISFIPAYNSSPGKYTVAVEIFAILASTFGLLFSIFIPKCYVILLRPDLNTKRGITGKLSK
>d4ab78_rat Protein Vom2r43
MIDMFSLILVLLFLKASLLFCTLNDPKCFLRIKDKKNVDGDKEVDCFFSIYAKHGHVKNDFFSGNLDKQLTTKNIHLILSLYFSIEEINSTPQVLPNISLLVKIECNLLADRSKISLSSRKGDYFPNFDCRNQRRYLIVFTGPMWFPTAMLGPLLYISRTPELYYGPFHPLLNTYEQFPYLYQMAIKDTSIAIGMVTLVIYFSWNWVGLMISDDDLGLQFASELREEMQRYDICLAFVTVITYNSKLFLTMAGMYYNQIIMSLAKVVIIYGDIDSFLQVIFRLWQFVDIRRIWIATSQWDIITSNGEFLFNSFHGTLSFSHHYSEISGFKEFIQTVYPLNYSNTISPAKLWWVNFNCFWPSSNCKKLKKCSRKMLLKWLSNNQFEMAMSETNYNLYNAVYAVAHSLHELILQQANTLSNNVEKELEFDSLQVLSSLKKIQFVNPAGDLVNLNQKENLNVDYDIFYTGDFLQSYGIKVKIGNFFKYLTQPQKLLMFDEMVDWATDIRQTLPSICSTPCNPGFRKSPQEGKAVCCFDCNPCPENEISNMTDMDYCYKCLDNQYANSEGTHCLSKTVIFLSYEDPIGVTLACLALCFSALTAVVFGIFLRNQDTLIVKANNRALSYCLLISLIYCFLCSLLFIGKPHMVTCIMQQTIFAVAFTVAVSTVLSKTITVVLAFKFTLPSKKMRWLMTSGTSVLIIPICTMIQLIICGIWLGTYPPYVDSDGHIEHGHILIVCNKGSVTAFYCVLGYLGSIALASFTVAFLARNLPDTFNEAKFLTFSMLVFCSVWLTFLPVYHSTSGKALVIVEVFCILTSTAGLLICIFAPKCYIILLTPKNNSFHTFRHKC
>d3zyj3_rat Protein Vom2r11
MKMFSWIFITSFLQTPYLVFTFNLSICYYLITEDFHHEGDLMIGAFFPVHTYYTVNKIPNVQFPNIYYYQDYYLQFNFKNYQYVLALEFAIEEINRNPNLLPNLTLGFDFYNVKFTEKETLMNVCMWLTAHKRGKVLPNYNCEEKNFTAAFTGTSWTTSAHIGTLLQLFRFPQLSIGPYDTALNDHGQYSSLYQMATKDTSLSHGIVSLMLYFRWSWVGLLLPDDHKGNKVLSEFRDEMERERVCIAFVKMIPTTWTLYFNKQWKNMEEIEESSTNVIIIYGDVDSLQGLMRNIGQRLLTGKVWVMNFEQDITDHADYFLLDSFHGSFIFTQHYGESFEFTKFIQTVNPYKYPEDIYLPKMWHYFFKCSYSEVDCKLLDNCQANATLNVLPRHIFDVSMSKESYNIYNAVYAVAHSLHEITLKQVQMQPCKNGEELLFYPWQINSFLRKNMGLDWRQKRNEEYDILNLWNFPKGLGLKIKIGKYSENAPDGQQLTLSDQMIQWPEKFSEIPQSVCSESCGPGFRKVTLEGQAVCCYNCTPCAENEISNETDVDHCVKCPESYYANTEKNHCLQKAQSFLAYEDPLGMALTSISLLFSALTVIVVGIFVRHRHTPMVKANNRALSYTLLISLNFCFLCSLNFIGQPNTATCILQQTIFGVAFTVALATVLAKAITVVIAFKATFPGRIIRWLMISRAPNYTIPICTLIQLVLCGIWMATFPPFVDQDDHTEHGHVIIFCNKGSSVAFHCALGYLCFLALGSYAMAFFSRNLPDTFNESKFLSFSMLVFFCVWITFLPVYHSTKGKIMLAMEVFCILASSAALLGFIFTPKCYIILLRPEKNSFHRIRNKIHSKGNVSQTIVQKPI
>q4t8x3_tetng Chromosome undetermined SCAF7707, whole genome shotgun sequence.
MEARLFLLPLVCLWLLHLRVSADSTCKLKAKFNLSGYKSVEKKTVVVGGMFPVHMRVASSGRNTSRVPVSSGCEGFNFRTFRWTRTMLFAIDEINRRSDLLPDTDLGYVIYDSCFTISKAVEGTLTYLTGQDEAVPNYRCGSGPPLAALVGAGGTDLSIATARILGLYHFPQLLLHLLGSGEQIPVPHLPEDRSQRPAPVQRHRQTGDRLRLDLGGDISANDDYGKYGIKDFKEQVEEAGVCISFSETLPKGNSPEDIQRIVQTVVESTAKIIVVFSSDVDLSPLVAELLRNNVTNRTWIASEAWVTSALLLEPGASSLLGGTLGFAVRRGSIPGLQRYLLDLDPYGDPLTEEFWETVGVSPPTCISFSGAHACLPQVFNCTLDYGKALRQSGQGLCSGLESLAQLNNTYSDISQLRITYSVYKAVYAVAHALHNLEHCQQGQGPFNGKDCADIGSFEPWQFSSDGEISYVRVGHFNASAAPEEQMSISNSSILWNNDTPEPPRSVCSDNCQPGTRKGIRQGEPVCCFDCIPCADGEISNTTNARECILCGEDDWSNQAHDACVPKIIEFLAFGEPLGITLIVISACGAVVTIAVAVSFTHQEAGLQVVFILNASTPLVKANDAVLSLLLLFSLVVTFLCSIVFLGEPQDWSCMTSQVALALGFALCLSCIMSESWHPCVCVCCSLARSCRREIWRCFLIPQAVACTVWLVLFPPHAVKNTSAQNIKIILECDEGSIVFICCIFAYDILLALIAFIFAFIARKLEDHFSEGKSMTFGMLVFFIVWISFVPAYLSTRGKFMVAVQIFAILASSFGLLTCIFLPKCYILLIKPERNKEDMMRP
>a8e7k1_danre Uncharacterized protein
MDLTGLSYEGRFLLVLCMISYLFTPTDAEGSCKLKAKFNLRGYKEVEKTTVVIGGMFPVHRSLVSTDSNTTDPPESVDCQGFNFRAFRWAQTMLFALKEINSRTDLLPKTELGYVIYDSCFTISKAVEGTLTFLTGQDEAVPNYRCGNGPPLSALVGAGGSDLSIATARILGLYYFPQVSYESSCSVLESRFQYPTFLRTIPSDENQSVAMAKLVLRFGWTWVGTIAAEDDYGKYGIKRFKEVVEEAGVCISFSETLPKISNPEAIQRIVQTVHDSTAKIIVVFSSDVDLSPLVEALLQSNVTNRTWIASEAWVTSAAISRQPNVLSLLGGTIGFAVKRAEIPGLKKHLLSISPFNDSLTEEFWGIVFNCTTNYTLILKGMRRCTGEEMLGTVDNTYSDVSQLRITYNVYKAVYAVAHALHNLEQCKTGSGPFENDTCADITNFEPWQLMYYLIHLRFTVPHTGEELFFTNGEVEGFYELLNWQSDSNGGITYTHIGYYNSTAAPEDKLVINNNSIIWNNNVLKAPRSVCSERCQPGTRMGIRQGEPVCCFDCIPCADGEISNTTDARGCIQCDGDYWSNANHDECVPKTIEFLDFSEPLGITLIAIAAFGALATIVVAIIFLMHLNTPLVNVNDPLLTFSLLLGLVITFLCSIVFLGKPQMWSCMTSQMALAVGFALILSSLMGKSALLMLRARAVKAVKAAAKAAKAAAAASEQSPDTAVFAPAIPQKNDVDPIHPRHQRAIMILCTLIQVVGCTAWLILMPPHPVKNTGVQNIKIILECDPGNIIFICSIFGYDILLALVTFAFAFVARKLEDHFNEGKSVTFGMLVFFIVWSSFVPAYLSTRGKFMVAVQIFAILASSFGLLACVFIPKCYVLLVKPERNKEEMMIPRPKSRDIAAAAASSASLATTSSSGNPNGTTVSTLSLEE
>d3zgs1_rat Protein Vom2r54
MLFAINEINWNSDILPNTSLGLEIYTLPHYERNILRNIFHWLTGLNTFIPNFSCRQQSKLAAALTGVSWETSENIARLLNLYKFPQLTFGPFNHVLTDRSQFPSLYQVAPNGASLFCAIVSLMLYFNWTWVGLLTTDDHSGVQFISDLTKELDKNKICMAFVRTVFLLGEEIYNVSHDFWVNILESSAKVIIIYTDITFIFFETENIYRKFTLGKVWITTSKLLGSKYSKYNMLSLSHGILTFSPHHGEILGFTKFIQEATPIKYPDDSFLHFVWSLSFNCPLSDCKILENCMPNASLELLPGKIFDMVISEESYNVYNAVYTIANSLHEMILNQCQIQPQANKNRNTYFPWQLHPFLKNIQVINSAGDHVVLDWKRKTDPEYDITNLWNLPTGLSVFVNVGRYSPSSPQGQRLSLSEYMIQWPIEFTEIPQSVCSESCTPGFRKIIQEGKLTCCFDCIPCQENEISNETDMNQCMKCPETHYANAEKRQCLKKTVTFLSYDDPLGMGLTIISMGFSALTALIIGVFVNYRDTAIVKANNRSLSYILLITLTHCFLCPLFFIGLPNTVTCILQENLLRLLFTIALSCVLAKSITVVMAFQITAPRRKTRWLLFLRAPNLVIPVCLLVQVIFTSIWLGTSPPFVEMDVQSEHGYIIILCNKGSGLAFHGTLAYLGVMAIASYIMAFLSRNLPDIFNEAKFLAFSMLVFCSVWVTFLPVYHSTTGKTTVVMEIFSILASSASILSLIFAPKCYVILFRSEKNTLHQIRNKGHHRSKILFKI
>q5i5d1_9tele Putative pheromone receptor CPpr6
MNFGAGLRTGSRNGNEKWKRMTFCRSSAFCHMFSSTLYLISSMARHAVVLRAGACQLQGRFRLNGMYQDGDVILGGLFEAHFFTLFPELTFRTEPAPPYCEIFNMESFQYAQTMAFAINEINRNPSLLPNISLGYHLYDNCVMLGMALRAAMSLVSGIEESFLNLNCTGPPPIIGVVGDPSSTPSIAISSVLGLFRVPIVSHYATCSCLSDRKKYPSFFRTIPSDAFQVRAMIQLISHFGWTWIGLLYSDDDYGTYAAQSFHQEMQLFGFCIAFSEPLRYDSNPRDIQRLMEVIQASTSTVVVVFSPSTLVIPLMNEVVLQNMTGRQWIASESWATSPVFYTPRFLPFLGGTLGIAIRRGEIEGLREFLLQLRPKNDPRNNMLKIFWENMFGCSFETGPHVKNVCTGQEDLSTTNTPYTDVSELRAANNVYKAVYALAHALHDLMKCEEGKGPFSKNSCAEISNLKPWQLVHYLQKVNFSTRFGDHVSFNKNGDALAIYDVMNWQPGSDRSIRIHTVGVVSEELEKGLMLTLDEDAIYWNFETKKPPQSVCSESCPRGSRRATRKGHPVCCFDCLPCRDGEISNTTDATKCTVCPDDFWSNLYKDQCIPKEVEFLSYNDPLGISLTTASLLGTCFCAFVMVIFVHHHNTPIVRANNSELSFLLLFSLKLCFLCVLLFIGRPQLWTCQLRHAVFGISFVLCISSILVKTMVVIAVFKSSRPEGKMAMKWFGAAQQRCTILALTAIQVVICVVWLSTASPTPHKNNLYIRSIIVYECTIGSVTGFSMLLGYIGLLAAVSFLIAFLARNLPDNFNEAKFITFSMLIFCAVWITFVPAYVSSPGKYSVAVEIFAILASSFGLLVSIFAPKCYIILLHPERNNKKAIMGRETH
>a3kqh8_danre Uncharacterized protein
FFCRFSMESFQNVQTMAFAINEINMNPNLLPNIILGYHIHDNCVTFGMALRAAMSLVSGIEESFINLNCTGPPPIIGIVGHPSSTPSIAISSVLGLFRVPIVSHYATCSCLSDRKKYPSFFRTIPSDAFQVRAMIQLISHFGWTWVGLLYSNDDYGTYAAQSFHQEMQLFGICIAFSEPLRYDSNPRDIQRIMAVIQASTSRVVVVFSPSTLVIPLINEVVLQNMTGRQWIASESWATSPVFYTPHFLPFLGGTLGIAIRRGEIEGLREFLLQLRPQNDPRNNMPKIFWENMFGCSFETGAQAKNVCTGQEDLSTTNTSYTDVSELRAANNVYKAVYALAHALHDLMKCEEGKGPFSGNSCADITNLKPWQKVNFSTRFGDHVSFNKNGDALAIYDVMNWQPGSDRSIRIHTVGVVREEPEKGLMLTLDEDAIYWNFETKKPPQSVCSESCPRGSRQATRKGHPVCCFDCLPCRDGEISNTTDPTKCTVCPDDFWSNLYKDQCIPKEVEFLSYYDPLGISLTTASLLGTCFCAFVMVIFVHHHNTPIVRANNSELSFLLLFSLKLCFLCVLLFIGRPQLWTCQLRHAVFGISFVLCISSILVKTMVVIAVFKSSRPEGKKAMKWFGAAQQRCTILVLTAIQVVICAVWLSTASPTPHKNNLYIRSIIVYECTIGSVTGFSMLLGYIGLLAAVSFLIAFLARNLPDNFNEAKFITFSMLIFCAVWITFVPAYVSSPGKYSVAVEIFAILASSFGLLVAIFAPKCYIILLHPERNNKKTIMGRETH
>XP_001333318 PREDICTED: extracellular calcium-sensing receptor [Danio rerio].
MESFQNVQTMAFAINEINMNPNLLPNIILGYHIHDNCVTFGMALRAAMSLVSGIEESFINLNCTGPPPIIGIVGHPSSTPSIAISSVLGLFRVPIVSHYATCSCLSDRKKYPSFFRTIPSDAFQVRAMIQLISHFGWTWVGLLYSNDDYGTYAAQSFHQEMQLFGICIAFSEPLRYDSNPRDIQLIPLINEVVLQNMTGRQWIASESWATSPVFYTPHFLPFLGGTLGIAIRRGEIEGLREFLLQLRQEDLSTTNTSYTDVSELRAANNVYKAVYALAHALHDLMKCEEGKGPFSGNSCADITNLKPWQLVHYLQKVNFSTRFGDHVSFNKNGDALAIYDVMNWQPGSDRSIRIHTVGVVREEPEKGLMLTLDEDAIYWNFETKKPPQSVCSESCPRGSRQATRKGHPVCCFDCLPCRADPTKCTVCPDDFWSNLYKDQCIPKEVEFLSYYDPLGISLTTASLLGTCFCAFVMVIFVHHHNTPIVRANNSELSFLLLFSLKLCFLCVLLFIGRPQLWTCQLRHAVFGISFVLCISSILVKTMVVIAVFKSSRPEGKKAMKWFGAAQQRCTILVLTAIQVVICAVWLSTASPTPHKNNLYIRSIIVYECTIGSVTGFSMLLGYIGLLAAVSFLIAFLARNLPDNFNEAKFITFSMLIFCAVWITFVPAYVSSPGKYSVAVEIFAILASSFGLLVAIFAPKCYIILLHPERNNKKTIMGRETH
>XP_001333853 PREDICTED: extracellular calcium-sensing receptor [Danio rerio].
MYQDGDVILGGLFEAHFFTLFPELTFRTEPAPPYCEIFNMESFQYAQTMAFAINEINRNPSLLPNISLGYHLYDNCVMLGMALRAAMSLVSGIEESFLNLNCTGPPPIIGVVGDPSSTPSIAISSVLGLFRVPIVSHYATCSCLSDRKKYPSFFRTIPSDAFQVRAMIQLISHFGWTWIGLLYSDDDYGTYAAQSFHQEMQLFGFCIAFSEPLRYDSNPRDIQRLMEVIQASTSTVVVVFSPSTLVIPLMNEVVLQNMTGRQWIASESWATSPVFYTPRFLPFLGGTLGIAIRRGEIEGLREFLLQLRPKNDPRNNMLKIFWENMFGCSFETGPHVKNVCTGQEDLSTTNTPYTDVSELRAANNVYKAVYALAHALHDLMKCEEGKGPFSKNSCAEISNLKPWQLVHYLQKVNFSTRFGDHVSFNKNGDALAIYDVMNWQPSESCPRGSRRATRKGHPVCCFDCLPCRDGEISNTTDATKCTVCPDDFWSNLYKDQCIPKEVEFLSYNDPLGISLTTASLLGTCFCAFVMVIFVHHHNTPIVRANNSELSFLLLFSLKLCFLCVLLFIGRPQLWTCQLRHAVFGISFVLCISSILVKTMVVIAVFKSSRPEGKMAMKWFGAAQQRCTILALTAIQVVICVVWLSTASPTPHKNNLYIRSIIVYECTIGSVTGFSMLLGYIGLLAAVSFLIAFLARNLPDNFNEAKFITFSMLIFCAVWITFVPAYVSSPGKYSVAVEIFAILASSFGLLVSIFAPKCYIILLHPERNNKKAIMGRETH
>o35271_rat Putative pheromone receptor
MLILMVIFFLLNIPFLLANFMDPRCFWKINLNEIKDEVLGMTCSFILETVQKTMDKDYFNQTLNVLNTTTNHKYALALAFTVDEINRNPDLLPNMSLIIKYNLGHCDGKTVTTLSDLFNPNNHLHFPNYLCNEGIMCLVLLTGPHWRASLYLWISVYVYLSPHFLQLSYGPFYSIFSDNEQYPYLYQMGPKDSSLALAMVSFIIYFKWNWVGLFISDDDQGNQFLSELKKESQTKDICFAFVNMISVSDVSYYHKTEMYYNQIVMSSTKVIIIYGETNSIIELSFRMWSSPVKQRIWVTTKQFDCPTSKRDLTHGTFYGTLTFLHHYGEISGFKNFVQTRYNLRSTDLYLVMPEWKYFNYEASASNCKILRNYLSNISLEWLMEQKFDMSFSDYSHNIYNAVYAIAHALHEKNLQEVENQAINNAKGENTHCLKLNSFLRKTHFTNSLGNRVIMKQREVVHGDYNIVHMWNFSQRLGIKVKIGQFSPHFPQGQQLHLYVDMTELATGSRKMPSSVCSADCHPGFRRIWKEEMAACCFVCNPCPENEISNETMVVFWVFVKHHDTPIVKANNRILSYLLIVSLMFCFLCSFFFIGYPNRATCILQQITFGIFFTVAISTVLAKTITVVLAFKVTDPGRQLRIFLVSGTPNYIIPICSLLQCILCAIWLAVSPPFVDIDEHSEHGHIIIVCNKGSITAFYCVLGYLACLAFGSFTIAFLAKNLPDTFNEAKFLTFSMLVFCAVWVTFLPVYHSTKGKVMVAVEIFSILASSAGMLGCIFAPKVYIILMRPDRNSIHKIREKSYF
>o35272_rat Putative pheromone receptor
VYLSPHFLQLSYGPFYSIFSDNEQYPYLYQMGPKDSSLALAMVSFIIYFKWNWVGLFISDDDQGNQFLSELKKESQTKDICFAFVNMISVSDVSYYHKTEMYYNQIVMSSTKVIIIYGETNSIIELSFRMWSSPVKQRIWVTTKQFDCPTSKRDLTHGTFYGTLTFLHHYGEISGFKNFVQTRYNLRSTDLYLVMPEWKYFNYEASASNCKILRNYLSNISLEWLMEQKFDMSFSDYSHNIYNAVYAIAHALHEKDLQEFENQAINNAKGENTHCLKLNSFLRKTHFTNSLGNRVIMKQREVVHGDYNIVHMWNFSQRLGIKVKIGQFSPHFPQGQQLHLYVDMTELATGSRKMPSSVCSADCHPGFRRIWKEEMAACCFVCNPCPENEISNETNMDQCANCPEYQYANTEKNKCIQKGVIVLSYEDPLGMALALIAFCFSAFTVVVFWVFVKHHDTPIVKANNRILSYLLIVSLMFCFLCSFFFIGYPNRATCILQQITFGIFFTVAISTVLAKTITVVLAFKVTDPGRQLRIFLVSGTPNYIIPICSLLQCILCAIWLAVSPPFVDIDEHSEHGHIIIVCNKGSITAFYCVLGYLACLAFGSFTIAFLAKNLPDTFNEAKFLTFSMLVFCAVWVTFLPVYHSTKGKVMVAVEIFSILASSAGMLGCIFAPKVYIILMRPDRNSIHKIREKSYF
>ENSRNOP00000032871 
MLILMVIFFLLNIPFLLANFMDPRCFWKINLNEIKDEVLGMTCSFILETVQKTMDKDYFNQTLNVLNTTTNHKYALALAFTVDEINRNPDLLPNMSLIIKYNLGHCDGKTVTTLSDLFNPNNHLHFPNYLCNEGIMCLVLLTGPHWRASLYLWISVYVYLSPHFLQLSYGPFYSIFSDNEQYPYLYQMGPKDSSLALAMVSFIIYFKWNWVGLFISDDDQGNQFLSELKKESQTKDICFAFVNMVSVSDVSYYHKTEMYYNQIVMSSTKVIIIYGETNSIIELSFRMWSSPVKQRIWVTTKQFDCPTSKRDLTHGTFYGTLTFLHHYGEISGFKNFVQTRYNLRSTDLYLVTPEWKYFNYEASASNCKILRNYLSNISLEWLMEQKFDMSFSDYSHNIYNAVYAIAHALHEKNLQEVENQAINNAKGENTHCLKLNSFLRKTHFTNSLGNRVIMKQREVVHGDYNIVHMWNFSQRLGIKVKIGQFSPHFPQGQQLHLYVDMTELATGSRKMPSSVCSADCHPGFRRIWKEEMAVCCFVCNPCPENEISNETMVVFWVFVKHHDTPIVKANNRILSYLLIVSLMFCFLCSFFFIGYPNRATCILQQITFGIFFTVAISTVLAKTITVVLAFKVTDPGRQLRIFLVSGTPNYIIPICSLLQCILCAIWLAVSPPFVDIDEHSEHGHIIIVCNKGSITAFYCVLGYLACLAFGSFTIAFLAKNLPDTFNEAKFLTFSMLVFCAVWVTFLPVYHSTKGKVMVAVEIFSILASSAGMLGCIFAPKVYIILMRPDRNSIHKIREKSYF
>o35267_rat Putative pheromone receptor
MAPKDTSLALAMVSLFVHFSWNWVGAVVSDDDPGYEFILELRREMQRNNFCLAFVSIIVSDDNLFLKRYNIYYNQIKMSSAKVVIIYGDKDSPLQVNFRLWNLFDIQRIWVTTSQWDMIINNGKFLLNSFYGTLSFSHHYSELSGFKTFIQTAYPSNYSDDFSLGILWWVYFNCSLSLSECKNLQNCPKENIFRWLYRHHFEMSLSDTTYDLYNSMYAVAYTLQQMLLKQADTWQIDDGKEPEFDSWQMLSFLRNIQFINPVGDKVNLNHEEKLDTKYEIHQTLTFLPNPVFKLKIGTFSQNLSHGRQLYMLKEMIEWNTGHQQSPTSVCSIPCSPGFRKSPQLGKPVCCFDCTPCPENEISNMTNMNQCIKCLNDQYANPGGTRCLKKVIVFLGYEDPLGMSLAILALCFSALTAFVLSIFLKHQETPTVKANNRTLSYVLLISLISCFLCSLLFIGHPSFTTCIMQQTTFAVVFTVAASTVLAKTIIVILAFKVTNTSRKMRWLLVSGAPKFIIPICTMIQLILCGIWLGTSPPFVDADGHVEKGHILIFCNKGSILAFYCVLGYLVSIAIASFTLAFFARNLPDTFNEAKFLTFSMLVFCSVWVTFLPVYHSTKGKSMVAVEVFCILASSAGLLFCIFAPKCFIILLRPEKKSFQKFQNIHSKI
>XP_001516426 PREDICTED: vomeronasal type-2 receptor 26-like, partial[Ornithorhynchus anatinus].
MHFACFNLSSSQLGNNIAPSLLTPMPVITYGPFDPILHDKVQFPSLYQVAPRFSSLPWGMVRLMVHFGWTWVGLVVSDDMKGERFPLHLTREMARNSVCSAFTKKMPSGKFNLYIAQGIYSSVTATSAAVMAAYGDAESLNLLRFVIQSFGLSKMVLITTFHWDFTLSMTYETNSYYFHGTLTLANHAKDVPGFRDFLQTLKPAKYPEVIILKEFWESAFACSLSLPEKSGIKCSENASLEMLPVHRFSLTMSALSYSVYNAVYAVAHGLQDLLLSNSNLESLENGHSLVPRPWQESPVSFYPFQLHEFLSKVQFDNPVGEPVFLDENHRSTARFEILNFVMSPSGTCELVKVGEMDPQAPPDQDVFINEAIIMWPGGSSQAPRSRCSRSCGPRFRKRAQQGEAICCYFCVRCPEGEISNQTDAEQCVKCGEDQYSNMERDGCLHKVVTFLSHKEPLGLILVCTSLSFSLLTALVFGIFIKHRDTPIVRANNRNLSYTLLLSLMLCFLCALTFIGQPTPASCLFRQMAFGVVFTVAVSSILAKTLTVVLAFRATSLGSRVRRWVGPRASTSTVLSCSLVQVTICMIWLGTAPPFLEVDVHSEPRLIIVECNEGSVTAFYCLLGYLGVLALVSFTVAFLARRLPNSFNEAKFITFGMLVFCSVWASFLPAYQSTKGKATVAMEIFSILASGAGLLSCIFIPKCYVILLRPDRNTREWLKRK
>XP_001518782 PREDICTED: vomeronasal type-2 receptor 26-like, partial[Ornithorhynchus anatinus].
ITYGPFDPILHDKIQFPSLYQVAPRFSSLPWGMVRLMVHFGWTWVGLVVSDDMKGERFLLDLTREMVGNSVCSAFTKKIPSGKFNFYTARGIYSSVTATSAAVMAAYGDAKSLDLLRFVIESFGLSKMVLITTFHWDFTSSLTYETNSYYFHGTLTLANHAKEVPGFRDFLRTVKPAKYPEAIILKEFWESAFVCSLSIPEKSGRKCSENASLEMLPMHIFSLTMSALSYSMYNAVYAVAHGLQDLLLSNSNLESLENGDCLVPHPWQLHEFLSKVQFDNPVGEPVILDESHRSTAKFEILNFVISPNGTCELVKVGEMDPQAPPGQDVFINDAIIMWPGGSSQVPRSQCSRSCGPGFRKRAQQGKTICCYFCVQCPEGEISNQTDAEQCVKCGEDQYSNMERNGCLHKAVTFLSHKEPLGLILVCTSLSFSLLTALVFGIFIKHRDTPIVRANNRNLSYTLLLSLMLCFLCALTFIGQPTLASCLLRQMAFGVVFTVAVSSILAKTFTVVLAFRATSLGSRVRRWVGPRASTSTVLSCSLVQVTICMIWLGTAPPFLEMDVHSEPRLIIVECNEGSVTAFYCLLGYLGVLALVSFTVAFLARRLPDSFNEAKFITFGMLVFCSVWASFLPAYQSTKGKAMVAVEIFSILASGAGLLSCIFIPKCYVILLRPERNTREWLKRK
>d3zyh2_rat Protein Vom2r42
MIKMFTFLFAFLVLKLSFLLCSSIDNRCFWRLKTKTPWEEDKDIDCFFFIYTKFGHVKNEQFSGNLDKRLTTKNIHLILTLYFALEEINMNPNILPNISLLVKIECSLLDDWRINSLSSKREEYLPNYYCINQRSYLIVLTGPMCETNTLYSRFFMLFLTFYGLQLYYGPFHPLLSSQELYPYLYQMAPKDTSLALAMVSLLVHFSWNWVGAVVSDDDPGYEFILELRREMQRNSVCLAFVSIIISDEKLFLKSINIYYKQITMSSAKVVIIYGDKDSPLQLNFRLWNLLDIQRIWVTTSQWDMIIKNGKSLLTSFYGTLTFSHHYSELSGFKTFIQTAFPSNYSDDISLARLWWMYFNCSLSLSDCNNLQNCSNENIVRWLFRHHFEMSLSDTTYDLYNSVYAVAHTLQQMLVQQEDTWHIDDGKELEFDSWQMVSFLKNTQFINPAGDKVNLNHKEKPDTEYDIHYTMDFWPNLVFKLKMETFSQNLQHGQQLNMLKEMIEWITGHQQSPTSICSIPCSPGFRKSPQQGKPVCCFDCTPCPEDEISNMTNMNQCIKCLDDEYANPGGTNCFKKLIAFLGYEDPLGMSLTILALCFSALTAFVFGIFLKHQESPTVKANNRTLSYVLLTSLISCFLCSLLFIGHPNFATCIMQQTTFAVVFTVAASTVLAKTIIVILAFKVTNTSRKMRWLLVSGAPKFIIPICTMIQLILCGIWLGTSPPFVDADGHVEKGHILIFCNKGSVLAFYCILGYLGSIAIGSFTLAFLARNLPNTFNEAKYLTFSMLVFCSVWITFLPVYHSTKGKSMVAVEVFCILASSAGLLFCIFAPKCFIILLRPEKKSSQKFQNIHSKM
>XP_002724248 PREDICTED: mCG5579-like [Oryctolagus cuniculus].
LTLGSFEPLLSDSGQFPSLYQMAPKDTSLAHGMVSLMLHFSWTWVGLAISDLPKGIQFMSNLKVEMQKNGICVDFVELIPATEESYNSFGRLYHIQILKSSANVVILFCVTDSLIGVSFQTWERVMTWKVWVTTSQWDFASSEGHFLLHSFHGTLIFSHHHSEISGFKNFLQTANPSKYPEDIYLSRFWSLAFDCKVSRASCKTLHNCPLNASLESLPLHHFDMTMSDGSYNIYNAVYAVAHSIHEMLLQEVEMQPGNNGAKVAFSPWQLHPFLKNLQFTNPAGDLVNLNHKRNLEAEYDILNFWNFPYGVGHKVKVGKFSSYVPQSQQLSLSENLIEWATGITETPRSVCSVSCSSGFRKAPLEGKPACCFDCTPCPENEISNQTDMHQCVKCLDHQYANTEHDRCLHKAVDFLAYDDPLGMTLVCTALCFSALTAVVLGVFVKHQDTPIVKANNRCLSYILLINLIFCFLCSLLFIGHPNTTTCVLQQTTFGVVFTMAVSTSLALLSFTAAFLARNLPDMFNEAKFLTFSMLVFCSVWVTFLPVYHSTKGKVMVAVEVFSILASSAGLLGCIFVPKCYIILFRPEKNALKGLRDRIISKETDILKSSS
>XP_002723938 PREDICTED: rCG64098-like [Oryctolagus cuniculus].
MRPSVYRDGDLVLGGFFPLYFLEPESDMIRLSFLYRSMDKMERDRWLWKNYQYVLAFFFAIQEINKDPQLLPNLTLGFQLYNSVTSGHFTLRSTLHWLTGKHHLIPNYTCQTQGKTVAIIAGTTSAFLAEIGTMLELYKTPQITYGPFDPMLSERDKFPSLYQMATSDSSLACGMLSLLLHFGWIWVAIFVSNDMKGEQFLQDIEAEMVKKGVCLAYSVKLPDAKSRYEESEISFLEGIRIASANVHILYGDVRSLYTMEFLSKCYLTLGKVWIMAAKWEIVVKETDHMLHSFHGGFSFSHHKGVIPGLNHFVKTVDPSHYPEDFFLSQLWLHAFHCLPPGSLCGTIGVCPPNASFEFFPGHIDMLTISDFSYFIYNAVYAVAHALHKMLSEQIEKGSPGDAAQPRILPWQSAHGQELVLNEDMIEWPVAFKETPQSLCSQRCGPGFRKIPQEGKHVCCYTCVVCPERDISNHTDAEQCIPCADDEYPNMERNHCLPKLVTFLAFEESLGMALACVALCFSVLTAAVLWVFVKHRDTPIVKANNRTLSYILLITLLLCFLCSLLFIGRPNTATCLLQQIAFGLVFTVAVSTVLAKTITVMLAFKALKPGRTMRRLLVSGASNSLIPICFLIQLALCGIWLGTYPPFIELDAHSEHGPIILVCNKGSVTAFYCVLGYLGSLALVSFTVAFLARNLPETFNEAKFLTFSMLVFCSVWVTFLPVYHSTKGKVMVAVEVFSILAFSAGLLGCIFAPKCYIILIKSDKNSLKALKNQHSYTPQSLCSQRCGPGFRKMPQEGKHVCCYTCVVCPERDISNHTDAEQCIPCADHEYPNMERNHCLPKLVTFLAFEESLGMALACLALCFSVLTAAVLWVFVKHRDTPIVKANNRTLSYILLITLLLCFLCSLLFLGRPNTATCLLQQIAFGLLFTVAVSTVLAKTITVILAFKALKPGRTTRRLLVSGASNSLIPICFLIQLALCGIWLGTYPPFIELDAHSEHGHIILVCNKGSVTAFYCVLGYLGSLALVSFTVAFLARNLPDTFNEAKFLTFSMLVFCSVWVTFLPVYHSTKGKVMVAVEIFSILASSVGLLGCIFFPKCYIILIKSDKNSLKALKNQHSYAGS
>XP_002724299 PREDICTED: rCG64098-like [Oryctolagus cuniculus].
SANVVILFCVTESLIGTSFHSWGELMMWKVWVTTSQWDFASSEKPFLLNSFHGTLIFSNHHAEISGFKNFLRTANPSKYPEDSYLSKFWSLAFNCSVTETSCKTLQNCPLNASLESLPPHRFDMSMSDGSYNIYNAVYAVAHSVHEMLLQEVEMQPVNNGAKVAFSPWQLHTFLKDLQFTNPAGDLVNLNHKRNLEAEYDILNFWNFPYGFRRKVKVGWFSPYVSQSEQLSLSENLIEWATGFTETPRSVCSVSCSPGFRKTPQEGKPACCFDCTPCPENEISNQTDVDQCVKCPDLQYANTERDQCFYKKLTFLSFEEPLGMILVCTAVCFSVLTAVVLGVFVKHQDTPIVKANNRCLSYILLIALIFCFLCSLLFIGHPNTTTCVLQQTTFGVVFTMAVSTVLAKTITVLLAFKVTAPGRRMRHWLISGVPNSIIPICCLIQLALCAIWLGTSPPFVDTDAHSEHGHIILVCNKGSVTAFYCVLGYLGSLALASFTVAFLARNLPDTFNEAKFLTFSMLVFCSVWVTFLPVYHSTKWKVMVAVEVFSILASGAGLLGCIFVPKCYIILFRPEKNALKGFRDRSTTHSHLSQSSSLQK
>XP_002936172 PREDICTED: vomeronasal type-2 receptor 26-like [Xenopus (Silurana)tropicalis].
MGVERVSYGAVDPAFSDRIRFPLFYRTVPSETVRFEVIIQLIKTFGWNWVGIVTSNDESYQKTSEEMRNEIVKNGFCVAFLVKIAENDYRTLHEARETIIQSTANVVILHSRLVILFNMFFKMNDRGNHVWLMLSPFPLSLSSLYLEMNLLLNGSIFIHFHHEAIPGLKDFLNMGNPSEFPNDPFTAAVWLEVFACKVFANSSLYETCNANHTLKQYEMNGYDMSNFRLTYSMYIAVYAVAHALHAMYMDKASGGTILHSDKTTYGLMPMQLNRYLKKIHFKTPSGDEIFFNDKGEVPRHFDIINWNIFHNGTATSRPVGIFISSPSPELVMDEKAIFWAPQFYGIPISRCSTSCPPGYRKAVIEGKQICCYECVQCSEGEISPLPDMENCIKCPEDQWSNEKRSKCIMRTIDFLSYEDLLGIVLTTTALVLSSCTSAVFYIFIKYKKSPIVKANNQELSYILLLSLLVSFLCSLLFIGRPTKVTCLLRQAVFGIDFAICVSSILGKTVTVIIAFKATRPGSRLRNYVGVRVSKYILLLCTLPEVFICALWLIISPPFPDYDTHSATGKIILQCNEGSPSAFYIMVGYIALLAFVSFFVAYLARKLPDIFNEAQYITFSMLLFCSVWISFILAYVSTTGKYLAAVEIFAILVSSAGLLGLIFIPKCYIIIIKPAVSTRCQLLE
>q5i5d2_9tele Putative pheromone receptor CPpr5
MHQDGDFVIGGLFDVQTYLKVYPEISFRTQPKLPNCELFYMTSFQQALTMVFAISEINHNPNLLPNITLGYQIYDTCLRLRVAFQAATALISGTEETISDFNCKGPPPVIGLIGDPGSTHSIAISSVLGLFRMPMISYYATCSCLSDKKKYPSFFRTIPSDTFQVRAIVQTLRHFGWTWVGLIYSNNDYGIYAAQSFHQEMQLFGHCVAFSEILPQDNNPRVIDHIMGVIQASTARVVVVFSASSLLIPLMNKVVLQNLTSRQWIASEAWVTAAVFRTPYFQPFLKGTLGIAIRRGEIQGLHSFLLRLHPNSDQRNNIVRIFWETMFGCSFETGDKETFGQQMKKVCTGLEDLSTTNTPYTDVSGLRATYNVYKAVYALAHALHDLMQCKEKRGPFSGNSCADITDLKPWQLVHYLKKVNFTTSFGDSVSFDNNGDALAIYDVLNWQPSSEGSIKLHNIGVVNEVATGMVLTLNNDEIYWNFEAQKSVCSESCLPGTSRAMRKGFPVCCFDCLICGDGEISNTTDAIKCTVCPDEFWSNLNKDRCVPKEIDFLSYEDPLGISLTTTSLLGTCFCALVMIIFTFHRNTPIVRANNSELSFLLLLSLKLCFLCVLLFIGQPQLWTCQLRHAVFGISFVLCISSILVKTMVVIAVFKSSRPEGSGAMKWFGTAQQRCTVLVLTALQIVICAVWLSTSSPTPYKNNQSIRSKIVYECAIGSVAGFSLLLGYIGLLAAISFLLAFLARNLPDNFNEAKFITFSMLIFCAVWVAFVPAYMSSSGKYAVAMEIFAILASSFGVLVAIFAPKCYIIILHPERNTKKAIMGRENKNK
>q5i5d0_9tele Putative pheromone receptor CPpr7
MASTGICQQQGHFTINGMHQDGDFVIGGLFDVQTYLKVYPEISFRTQPKLPNCELFYMESFQQALTMVFAISEINHNPNLLPNITLGYQIYDTCLRLRVAFQAATALISGTEETISDFNCKGPPPVIGLIGDPGSTHSIAISSVLGLFRMPMISYYATCSCLSDKKKYPSFFRTIPSDTFQVRAIVQTLRHFGWTWVGLIYSNNDYGIYAAQSFHQEMQLFGHCVAFSEILPQDNNPRVIDHIMGVIQASTARVVVVFSASSLLIPLMNKVVLHNLTSRQWIASEAWVTAAVFRTPYYQPFLKGTLGIAIRRGEIQGLHSFLLRLHPNSDQRNNIVRIFWETMFGCSFETGDKETFGQQMKKVCTGLEDLSTANTPYTDVSGLRATYNVYKAVYALAHALHDLMQCKEKRGPFSGNSCADITDLKPWQLVHYLKKVNFTTSFGDSVSFDNNGDALAIYDVLNWQPSSEESIKLHNIGVVNEVATEMVLTLNNDEIYWNFEAQKPPQSVCSESCLPGTRRAMRKGLPVCCFDCLICGDGEISNTTDAIKCTVCPDEFWSNLNKDQCVPKEIDFLSYEDPLGISLTTTSLLGTCFCALVMIIFTFHRNTPIVRANNSELSFLLLLSLKLCFLCVLLFIGQPQLWTCQLRHAVFGISFVLCISSILVKTMVVIAVFKSSRPEGSGAMKWFGTAQQRCTVLVLTALQIVICAVWLSTSSPTPYKNNQSIRSKIVYECAIGSLAGFSLLLGYIGLLAAISFLLAFLARNLPDNFNEAKFITFSMLIFCAVWVAFVPAYMSSSGKYAVAMEIFAILASSFGVLVAIFAPKCYIIILHPERNTKKAIMGRENKNK
>q5i5c9_9tele Putative pheromone receptor CPpr8
MHQDGDFVIGGLFEIQSYVKVYPEISFRTQPKLPNCDLFYMTSFQQALTMVFAISEINNNPNLLPNITLGYQIYDNCLRLGVAFRAATALISGTEETISDLNCKGPPPVIGVIGDPGSTHSIAISSVLGLFRLPMISYYATCSCLSDKKKYPSFFRTIPSDTFQVRAMVQTMRHFGWTWVGLIYSNNDYGIYAAQSFHKEMQLFGHCVAFSEILPQDNNPRVIDHIIGVIQASTARVVVVFSASSLLIPLMNKVVLQNLTGRQWIASEAWVTSTVFRTPYYQPFLKGTLGIAIRRGEIQGLHSFLLRLHPNSDQRNNIVRIFWETMFGCSFETEDKETFGQQIKKVCTGQEDLSITNTPYTDVSGLRAPYNVYKAVYALAHALHDLMQCKEKRGPLSEKNCADITDLKPWQLLSYLKKVNFTTGFGDPVSFDNNGDALAIYDVLNWQPSSEGSIKLHSIGVVNDEVATGMVLRLNKDEIYWNFEAQKAPRSVCSESCPPGTRKAMRKGFPVCCFDCLTCGDGEISNTTDAIKCTVCPDEFWSNFNKDQCVPKEIEFLSYEDPLGISLTTASLLGTCFCALVMIIFAFHHNTPIVRANNSELSFLLLLSLKLCFLCVLLFIGQPQLWTCQLRHAVFGISFVLCISSILVKTMVVIAVFNSSRPEGKGAMQWFGAAQQRCTVLVLTVLQVVICAVWLSTSSPTPHKNNQYVRSKIVYECAIGSVAGFSLLLGYIGLLAAISFLLAFLARNLPDNFNEAKFITFSMLIFCAVWIAFVPAYVSSPGKYAVAVEIFAILASSFGVLVAIFAPKCYIIILHPERNTKKAIMGRETKKY
>a3kqh5_danre Uncharacterized protein
WAVLLFCLVLSCYYICVTLMASTGICQQQGHFTINGMHQDGDFVIGGLFDVQTYLKVYPEISFRTQPKLPNCELFYMESFQQALTMVFAISEINHNPNLLPNITLGYQIYDTCLRLRVAFQAATALISGTEETISDFNCKGPPPVIGLIGDPGSTHSIAISSVLGLFRMPMISYYATCSCLSDKKKYPSFFRTIPSDTFQVRAIVQTLRHFGWTWVGLIYSNNDYGIYAAQSFHQEMQLFGHCVAFSEILPQDNNPRVIDHIMGVIQASTARVVVVFSASSLLIPLMNKVVLHNLTSRQWIASEAWVTAAVFRTPYYQPFLKGTLGIAIRRGEIQGLHSFLLRLHPNSDQRNNIVRIFWETMFGCSFETGDKETFGQQMKKVCTGLEDLSTANTPYTDVSGLRATYNVYKAVYALAHALHDLMQCKEKRGPFSGNSCADITDLKPWQLVHYLKKVNFTTSFGDSVSFDNNGDALAIYDVLNWQPSSEESIKLHNIGVVNEVATEMVLTLNNDEIYWNFEAQKPPQSVCSESCLPGTRRAMRKGLPVCCFDCLICGDGEISNTTDAIKCTVCPDEFWSNLNKDQCVPKEIDFLSYEDPLGISLTTTSLLGTCFCALVMIIFTFHRNTPIVRANNSELSFLLLLSLKLCFLCVLLFIGQPQLWTCQLRHAVFGISFVLCISSILVKTMVVIAVFKSSRPEGSGAMKWFGTAQQRCTVLVLTALQIVICAVWLSTSSPTPYKNNQSIRSKIVYECAIGSLAGFSLLLGYIGLLAAISFLLAFLARNLPDNFNEAKFITFSMLIFCAVWVAFVPAYMSSSGKYAVAMEIFAILASSFGVLVAIFAPKCYIIILHPERNTKKAIMGRENKNK
>a3kqh6_danre Uncharacterized protein
WAVLLFCLVLSCCYICVTLIASTGTCQQQGHFTINGMHQDGDFVIGGLFDVQTYLKVYPEISFRTQPKLPNCELFYMTSFQQALTMVFAISEINHNPNLLPNITLGYQIYDTCLRLRVAFQAATALISGTEETISDFNCKGPPPVIGLIGDPGSTHSIAISSVLGLFRMPMISYYATCSCLSDKKKYPSFFRTIPSDTFQVRAIVQTLRHFGWTWVGLIYSNNDYGIYAAQSFHQEMQLFGHCVAFSEILPQDNNPRVIDHIMGVIQASTARVVVVFSASSLLIPLMNKVVLQNLTSRQWIASEAWVTAAVFRTPYFQPFLKGTLGIAIRRGEIQGLHSFLLRLHPNSDQRNNIVRIFWETMFGCSFETGDKETFGQQMKKVCTGLEDLSTTNTPYTDVSGLRATYNVYKAVYALAHALHDLMQCKEKRGPFSGNSCADITDLKPWQLVHYLKKVNFTTSFGDSVSFDNNGDALAIYDVLNWQPSSEGSIKLHNIGVVNEVATGMVLTLNNDEIYWNFEAQKPPQSVCSESCLPGTSRAMRKGFPVCCFDCLICGDGEISNTTDAIKCTVCPDEFWSNLNKDRCVPKEIDFLSYEDPLGISLTTTSLLGTCFCALVMIIFTFHRNTPIVRANNSELSFLLLLSLKLCFLCVLLFIGQPQLWTCQLRHAVFGISFVLCISSILVKTMVVIAVFKSSRPEGSGAMKWFGTAQQRCTVLVLTALQIVICAVWLSTSSPTPYKNNQSIRSKIVYECAIGSVAGFSLLLGYIGLLAAISFLLAFLARNLPDNFNEAKFITFSMLIFCAVWVAFVPAYMSSSGKYAVAMEIFAILASSFGVLVAIFAPKCYIIILHPERNTKKAIMGRENKNK
>a3kqh9_danre Uncharacterized protein
FICVTLMVSSGTCQKQGHFTLNGMHQDGDFVIGGLFEIQSYVKVYPEISFRTQPKLPNCDLFYMTSFQQALTMVFAISEINNNPNLLPNITLGYQIYDNCLRLGVAFRAATALISGTEETISDLNCKGPPPVIGVIGDPGSTHSIAISSVLGLFRLPMISYYATCSCLSDKKKYPSFFRTIPSDTFQVRAMVQTMRHFGWTWVGLIYSNNDYGIYAAQSFHKEMQLFGHCVAFSEILPQDNNPRVIDHIIGVIQASTARVVVVFSASSLLIPLMNKVVLQNLTGRQWIASEAWVTSTVFRTPYYQPFLKGTLGIAIRRGEIQGLHSFLLRLHPNSDQRNNIVRIFWETMFGCSFETEDKETFGQQIKKVCTGQEDLSITNTPYTDVSGLRAPYNVYKAVYALAHALHDLMQCKEKRGPLSEKNCADITDLKPWQLLSYLKKVNFTTGFGDPVSFDNNGDALAIYDVLNWQPSSEGSIKLHSIGVVNDEVATGMVLRLNKDEIYWNFEAQKAPRSVCSESCPPGTRKAMRKGFPVCCFDCLTCGDGEISNTTDAIKCTVCPDEFWSNFNKDQCVPKEIEFLSYEDPLGISLTTASLLGTCFCALVMIIFAFHHNTPIVRANNSELSFLLLLSLKLCFLCVLLFIGQPQLWTCQLRHAVFGISFVLCISSILVKTMVVIAVFNSSRPEGKGAMQWFGAAQQRCTVLVLTVLQVVICAVWLSTSSPTPHKNNQYVRSKIVYECAIGSVAGFSLLLGYIGLLAAISFLLAFLARNLPDNFNEAKFITFSMLIFCAVWIAFVPAYVSSPGKYAVAVEIFAILASSFGVLVAIFAPKCYIIILHPERNTKKAIMGRETKKY
>a3kqi0_danre Uncharacterized protein
MVSSGTCQQQGHFTLNGMHQDGDFVIGGLFEIQRYLKVYPEISFRTQPNLPNCELFYMTSFQQALTMVFAISEINSNPNLLPNITLGYQIYDNCLRLGVAFRAATALISGTEETISDLNCKGPPPVIGLIGDPGSTHSIAISSVLGLFRLPMISYYATCSCLSDKKKYPSFFRTIPSDTFQVRAMVQTLRHFGWTWVGLIYSNNDYGIYAAQSFHQEMQLFGHCVAFSEILPQDNNPRVIDHIMGVIQASTARVVVVFSASSVLIPLMNEVVLQNLTGRQWIASEAWVTSAVFRTPYFQPFLKGTLGIAIRRGEIQGLHSFLLRLHPKSDQRNNIVRIFWETMFGCSFETGDEVTFVQQMKKVCTGQEDLSITNTPYTDVSGLRAPYNVYKAVYALAHALHDLMQCKEKRGPLSENSCADITDLKPWQLVPYLKKVNFTTGFGDPVSFDNNGDALAIYDVLNWQPSSEESIKLHTIGVVNDEVATGMAPRSVCSESCPPGTRKAMRKGFPVCCFDCLTCGDGEISNTTDAIKCTVCPDEFWSNFNKDQCVPKEIEFLSYEDPLGISLTTASLLGTCFCALVMIIFTFHRNTPIVRANNSELSFLLLLSLKLCFLCVLLFIGQPQLWTCQLRHAVFGISFVLCISSILVKTMVVIAVFNSSRPEGTGAMKWFGAAQQRCTVLVLTALQVVICAVWLSTSPPTPHKNSQYVRSKIVYECAIGSVAGFSLLLGYIGLLAAISFLLAFLARNLPDNFNEAKFITFSMLIFCAVWIAFVPAYVSSPGKYAVAVEIFAIVASSFGVLVAIFAPKCYIIILHPERNTKKAIMGRETKNN
>XP_684341 PREDICTED: extracellular calcium-sensing receptor-like [Daniorerio].
MVFAISEINNNPNLLPNITLGYQIYDNCLRLGVAFRAATALISGTEETISDLNCKGPPPVIGVIGDPGSTHSIAISSVLGLFRLPMISYYATCSCLSDKKKYPSFFRTIPSDTFQVRAMVQTMRHFGWTWVGLIYSNNDYGIYAAQSFHKEMQLFGHCVAFSEILPQDNNPRVIDHIIGVIQASTARVVVVFSASSLLIPLMNKVVLQNLTGRQWIASEAWVTSTVFRTPYYQPFLKGTLGIAIRRGEIQGLHSFLLRLHPNSDQRNNIVRIFWETMFGCSFETEDKETFGQQIKKVCTGQEDLSITNTPYTDVSGLRAPYNVYKAVYALAHALHDLMQCKEKRGPLSEKNCADITDLKPWQLLSYLKKVNFTTGFGDPVSFDNNGDALAIYDVLNWQPSSEGSIKLHSIGVVNDEVATGMVLRLNKDEIYWNFEAQKAPRSVCSESCPPGTRKAMRKGFPVCCFDCLTCGDGEISNTTDAIKCTVCPDEFWSNFNKDQCVPKEIEFLSYEDPLGISLTTASLLGTCFCALVMIIFAFHHNTPIVRANNSEKKKKKKNVLATGSRGGSPSNTSHTLYRNDIAQSHPLYHTTLRIPFHKHSPQRRRYVHSGFPPELFSSHSSRIGAATTAAHHGFSQRQIQIPGRWYSEAFKPYIHLSHYHLKEAQLILSS
>XP_685037 PREDICTED: extracellular calcium-sensing receptor-like [Daniorerio].
MASTGICQQQGHFTINGMHQDGDFVIGGLFDVQTYLKVYPEISFRTQPKLPNCELFYMESFQQALTMVFAISEINHNPNLLPNITLGYQIYDTCLRLRVAFQAATALISGTEETISDFNCKGPPPVIGLIGDPGSTHSIAISSVLGLFRMPMISYYATCSCLSDKKKYPSFFRTIPSDTFQVRAIVQTLRHFGWTWVGLIYSNNDYGIYAAQSFHQEMQLFGHCVAFSEILPQDNNPRVIDHIMGVIQASTARVVVVFSASSLLIPLMNKVVLHNLTSRQWIASEAWVTAAVFRTPYYQPFLKGTLGIAIRRGEIQGLHSFLLRLHPNSDQRNNIVRIFWETMFGCSFETGDKETFGQQMKKVCTGLEDLSTANTPYTDVSGLRATYNVYKAVYALAHALHDLMQCKEKRGPFSGNSCADITDLKPWQLVHYLKKVNFTTSFGDSVSFDNNGDALAIYDVLNWQPSSEESIKLHNIGVVNEVATEMVLTLNNDEIYWNFEAQKPPQSVCSESCLPGTRRAMRKGLPVCCFDCLICGDGEISNTTDEFWSNLNKDQCVPKEIDFLSYEDPLGISLTTTSLLGTCFCALVMIIFTFHRNTPIVRANNSELSFLLLLSLKLCFLCVLLFIGQPQLWTCQLRHAVFGISFVLCISSILVKTMVVIAVFKSSRPEGSGAMKWFGTAQQRCTVLVLTALQIVICAVWLSTSSPTPYKNNQSIRSKIVYECAIGSLAGFSLLLGYIGLLAAISFLLAFLARNLPDNFNEAKFITFSMLIFCAVWVAFVPAYMSSSGKYAVAMEIFAILASSFGVLVAIFAPKCYIIILHPERNTKKAIMGRENKNK
>q1lv88_danre Uncharacterized protein
SRLPRFLFSHEICFAFSRFYMASFQQALTMVFAINEINSNSKLLPNITLGYQIYDNCLRLGVAFRAAMSLVSGTEESSNLSCTGPPPVIGIVGDPGSTQSITISSVLGLYRVPMVSYYATCSCLSDRKKYPSFFRTIPSDAFQVRAMVQILRHFGWTWVGLLYSNDDYGIYAAQSFQQEMQILGGCVAFSEMLPYDNNGRDIQRIAGVIQKSTAKVVVAFSTDLASLMDELLLQNVTGKQWIASEAWTTTPVLQTPQYLPLLGGTLGIAIRRGQIQGLYEFLKNLRPDKNPKNSTIRIFWETMFGCKFEVGGKKVDEQQERGRNKCSGQEDLNNSETAYTDVSELRASYNVYKAVYALAHALHDLVKCEEGKGPFTGNSCADISNLKPWQLVHYIQNVKFTTGFGDHVSFDENGDALAIYDVMNWHPSESCPPGTRRARKKGLPVCCFDCLPCGDGEISNTTDSPECFICPEDFWSSPENDRCVPKEMEFLSYDDPLGISLTTASLLGTCFCVLVLVIFAYHHNTPVVRANNSELSFLLLVSLKFCFLCVLLFIGRPRLWTCQLRHAVFGISFVLCISSILVKTMVVIAVFKTSRPEGKTSIKWFGSAQQRGTVIALTSAQVAICTVWLSSASPTPHKNNQYIHSKIVYECAIGSVAGFSLLLGYIGLLAAVSFLLAFMARKLPDNFNEAKFITFSMLIFCAVWIAFVPAYASSPGKYAVAVEIFAILASSFGLLAAIFAPKCYIIILHPERNTKKAIMGRSTQNK
>q1lv89_danre Uncharacterized protein
MCITLNICLHLSFIFISVNSDSCQIQGHFKLNRMYKDGDYIIGGLFEVQHLKVFPELSFRMEPEQPKCEEFYMSSFQQAQTMVFAIDEINKNPNLLPNITLGYHLYDNCLKLVVAFRAATTLISGTEETFSNFNCTGPPPVIAIVGDPGSTHSIAVSSVLGLFHVPLISYYATCSCLSNRKKYPSFFRTIPSDAFQVRAMVQILKYFGWTWVGVLYSDDDYGIYAAQSFQQEMQRFKGCVAFSEIVPYDNHRDIQRIVAVIKASTARVVVAFSTDLLPLMEELLQQNVTGRQWIASEAWSTSPVLHLPRFVPLVRGTLGIAIHRGKIKGLHEFLLHIQPDNDPTNNMVRIFWENMFGCSFEKGNGYGEKMCTAQEDLNITVNEYNDVSELRASYNVYKAVYALAHALHDLMQCEEGRGPFSGNSCADITKLKPWQMVPYLQKVNFTTGFGDHVSFDENGDALAIYDVMNWHPSSDGLIVVRTVGVVDEGASAGRVLTLDEDAIYWNFETKKPPRSVCSESCPPGTRRAMRKGLPVCCFDCLPCADGEISNMSDATECTSCPNEFWSSPKKDQCVPKEVEFLSYEDPLGISLTTASLLGTCFCALVLAVFAHHHNTPVVRANNSELSFLLLLSLKLCFLCVLLFIGRPQLWTCQLRHAMFGISFVLCVSSILVKTMVVIAVFKSSRPEGKSAVKWFGAVQQRGTVLVLTAVQIVICVVWLSTASPTPHKNILYVRSKIVFECSIGSMAGFAILLGYIGILAAVSFLLAFLARNLPDNFNEAKFITFSMLIFSAVWIAFIPAYVSSPGKYSVAVEIFAILASSFGLLVAIFVPKCYIIILHPERNTKKAIMGRTAEK
>a3qjx9_danre Uncharacterized protein
IYFFISCNYMSVALMASSGTCQLQGHFTLNGMYQNGDFLIGGLFEIQYLKAFPGLSFRTEPKLPHCENFYMTSFQQAITMVFAINEINNNPNLLPNITLGYQMYDNCLRLGVAFRAATALISGTEETLSDLNCKGPPPVIGVIGDPGSTHSIAISSVLGLFRMPMISYYATCSCLSNRKKYPSFFRTIPSDAFQVRAMIQILRHFEWTWVGLLYSDDDYGINAALSFHHDVQQFGGCVAFSEILPNDNNQMAVQHIVRVIQNSTAKVVVVFSTSSYLLPVIDEMLLKNITGRQWIASEAWSTSPVLLNPRLRYVLGGTLGIAIRRGEIEGLDNFLLRLRPDNFSQNSMMRIFWENMFECNFDTIGGLRTKLCSGQEDLRSKFTPYTDVSELRASYNVYKAVYALAHALHDLMHCEEGRGPFSENRCVDISNLKPWQLVHYLQRVKFTTGFGDHVSFDKNGDALAIYDVLNWQLSSEESVTVRRIGVVDEGVTTGKVFTLDENAIYWNFETNKPPRSVCSESCPPGTRQATRKGLPVCCFDCLPCGDGEISNTTDTTECIACPNDFWSNPEKDQCIPKEVEFLSYEDPLGISLTTAAMLGTFICALVMTIFAHYRNTPVVRSNNSELSFLLLLSLKLSFLCVLLFIGQPQLWTCQLRHAVFGISFVLCVSSILVKTMVVIAVFKSSRPEGKNAMKWFGAAQQRGTVLILTALQVLICAVWLSTASPTPHKNSRYIRSIIVYECAIGSVAGFSLLLGYIGLLAAVSFLLAFLARNLPDSFNEAKFITFSMLIFCAVWIAFVPAYVSSPGKYAVAVEIFAILASSFGLLLAIFAPKCYIIILHPERNTKKAIMGKGTKNK
>a3qjx8_danre Uncharacterized protein
IYFFISCNYMSVALMASSGTCQLQGHFTLNGMYQNGDFLIGGLFEIQYLKAFPGLSFRTEPKLPHCENFYMTSFQQAITMVFAINEINNNPNLLPNITLGYQMYDNCLRLGVAFRAATALISGTEETLSDLNCKGPPPVIGVIGDPGSTHSIAISSVLGLFRMPMISYYATCSCLSNRKKYPSFFRTIPSDAFQVRAMIQILRHFEWTWVGLLYSDDDYGINAALSFHHDVQQFGGCVAFSEILPNDNNQMAVQHIVRVIQNSTAKVVVVFSTSSYLLPVIDEMLLKNITGRQWIASEAWSTSPVLLNPRLRYVLGGTLGIAIRRGEIEGLDNFLLRLRPDNFSQNSMMRIFWENMFECNFDTIGGLRTKLCSGQEDLRSKFTPYTDVSELRASYNVYKAVYALAHALHDLMHCEEGRGPFSENRCVDISNLKPWQLVHYLQRVKFTTGFGDHVSFDKNGDALAIYDVLNWQLSSEESVTVRRIGVVDEGVTTGKVFTLDENAIYWNFETNKPPRSVCSESCPPGTRQATRKGLPVCCFDCLPYTTECIACPNDFWSNPEKDQCIPKEVEFLSYEDPLGISLTTAAMLGTFICALVMTIFAHYRNTPVVRSNNSELSFLLLLSLKLSFLCVLLFIGQPQLWTCQLRHAVFGISFVLCVSSILVKTMVVIAVFKSSRPEGKNAMKWFGAAQQRGTVLILTALQVLICAVWLSTASPTPHKNSRYIRSIIVYECAIGSVAGFSLLLGYIGLLAAVSFLLAFLARNLPDSFNEAKFITFSMLIFCAVWIAFVPAYVSSPGKYAVAVEIFAILASSFGLLLAIFAPKCYIIILHPERNTKKAIMGKGTKNK
>XP_001332214 PREDICTED: extracellular calcium-sensing receptor [Danio rerio].
MWFTLYIYICLSLNCISATLILKPSMCLLQRSFKLNGMYQDGDFILGGLFEVHFFTVFPDLTFTTNPKSPYCEIFNMEGFQHAQTMAFAIEEINKNPKLLPNITLGYHLYDNCVMLGMAFRAAISLTSGTEESFLNLNCSGPSPVIGIVGDPSSTPSIAISSVLGLFRVPIVSHYATCSCLSNRKKYPSFFRTIPSDAFQVRAIVQVLKHFKWTWVGLLYSDDDYGVYAAQSFQQEMRQFGLCAAFSEFLPHDNNPRTIQHIMGVIQGSTAKAVVVFAPSSFLIPLMNEVVLQNMTGRQWIASEAWATSLESHIPSFQPFLRGTIGIAIRRGEIQRLHDFLLRIRPSNDPKNYMLRIFWENMFGCSFGKGDTEGEQVIKVCTGQEDLSTTNTPYTDVSGLRAAYNVYKAVYALAHALHDLMECEEGKGPFSKNSCADKTNLKPWQVVHYLQNVNFTTGFGDYVSFDKNGDALAIYDVLNWQPSSDESIRIYTVGVVKEGTETGMVLTLDEDAIFWNFETRKPPRSVCSESCPPGTRRATRKGLPVCCFDCLPCGDGEISNTTNAVECFLCPDEFWSNQYNNHCVPKEVEFLSYEDPLGISLTTASLLGTCFCALVIFVFALHRNTPIVRANNSELSFLLLLSLKLCFLCVLLFIGRPQLWTCQLRHVVFGISFVLCMSSILVKTMVVIAVFKSSRPEGKGAIKWFGAVQQRSTVVVLTVLQVLICAVWLSTASPTPYKNNQYIRSKIVYECAIGSVVGFSMLLSYIGFLAAASFLLAFLARNLPDNFNEAKFITFSMLIFSAVWIAFVPAYVSSPGKYTVAVEIFAILASTFGLLIAIFAPKCYIILLHPERNTKNVIMGRETQNK
>a7mbp0_danre Vomeronasal 2 receptor, h32
MCITLNICLHLSFIFISVNSDSCQIQGHFKLNRMYKDGDYIIGGLFEVQHLKVFPELSFRMEPEQPKCEEFYMSSFQQAQTMVFAIDEINKNPNLLPNITLGYHLYDNCLKLVVAFRAATTLISGTEETFSNFNCTGPPPVIAIVGDPGSTHSIAVSSVLGLFHVPLISYYATCSCLSNRKKYPSFFRTIPSDAFQVRAMVQILKYFGWTWVGVLYSDDDYGIYAAQSFQQEMQRFKGCVAFSEIVPYDNHRDIQRIVAVIKASTARVVVAFSTDLLPLMEELLQQNVTGRQWIASEAWSTSPVLHLPRFVPLVRGTLGIAIHRGKIKGLHEFLLHIQPDNDPTNNMVRIFWENMFGCSFEKGNGYGEKMCTAQEDLNITVNEYNDVSELRASYNVYKAVYALAHALHDLMQCEEGRGPFSGNSCADITKLKPWQMVPYLQKVNFTTGFGDHVSFDENGDALAIYDVMNWHPSSDGLIVVRTVGVVDEGASAGRVLTLDEDAIYWNFETKKPPRSVCSESCPPGTRRAMRKGLPVCCFDCLPCADGEISNMSNATECTSCPNEFWSSPKKDQCVPKEVEFLSYEDPLGISLTTASLLGTCFCALVLAVFAHHHNTPVVRANNSELSFLLLLSLKLCFLCVLLFIGRPQLWTCQLRHAMFGISFVLCVSSILVKTMVVIAVFKSSRPEGKSAVKWFGAVQQRGTVLVLTAVQIVICVVWLSTASPTPHKNILYVRSKIVFECSIGSMAGFAILLGYIGILAAVSFLLAFLARNLPDNFNEAKFITFSMLIFSAVWIAFIPAYVSSPGKYSVAVEIFAILASSFGLLVAIFVPKCYIIILHPERNTKKAIMGRTAEK
>XP_684062 PREDICTED: extracellular calcium-sensing receptor-like [Daniorerio].
MASSGTCQLQGHFTLNGMYQNGDFLIGGLFEIQYLKAFPGLSFRTEPKLPHCENFYMTSFQQAITMVFAINEINNNPNLLPNITLGYQMYDNCLRLGVAFRAATALISGTEETLSDLNCKGPPPVIGVIGDPGSTHSIAISSVLGLFRMPMISYYATCSCLSNRKKYPSFFRTIPSDAFQVRAMIQILRHFEWTWVGLLYSDDDYGINAALSFHHDVQQFGGCVAFSEILPNDNNQMAVQHIVRVIQNSTAKVVVVFSTSSYLLPVIDEMLLKNITGRQWIASEAWSTSPVLLNPRLRYVLGGTLGIAIRRGEIEGLDNFLLRLRPDNFSQNSMMRIFWENMFECNFDTIGGLRTKLCSGQEDLRSKFTPYTDVSELRASYNVYKAVYALAHALHDLMHCEEGRGPFSENRCVDISNLKPWQLVHYLQRVKFTTGFGDHVSFDKNGDALAIYDVLNWQLSSEESVTVRRIGVVDEGVTTGKPPRSVCSESCPPGTRQATRKGLPVCCFDCLPCGDGEISNTTDTTECIACPNDFWSNPEKDQCIPKEVEFLSYEDPLGISLTTAAMLGTFICALVMTIFAHYRNTPVVRSNNSELSFLLLLSLKLSFLCVLLFIGQPQLWTCQLRHAVFGISFVLCVSSILVKTMVVIAVFKSSRPEGKNAMKWFGAAQQRGTVLILTALQVLICAVWLSTASPTPHKNSRYIRSIIVYECAIGSVAGFSLLLGYIGLLAAVSFLLAFLARNLPDSFNEAKFITFSMLIFCAVWIAFVPAYVSSPGKYAVAVEIFAILASSFGLLLAIFAPKCYIIILHPERNTKKAIMGKGTKNK
>XP_685124 PREDICTED: extracellular calcium-sensing receptor [Danio rerio].
MYFNHISGVFTSESCQLQGCFKLNGMYQDGEFIIGGLFEVQNLKVFPELSFTNEPELPQCEEFYMASFQQALTMVFAINEINSNSKLLPNITLGYQIYDNCLRLGVAFRAAMSLVSGTEESSNLSCTGPPPVIGIVGDPGSTQSITISSVLGLYRVPMVSYYATCSCLSDRKKYPSFFRTIPSDAFQVRAMVQILRHFGWTWVGLLYSNDDYGIYAAQSFQQEMQILGGCVAFSEMLPYDNNGRDIQRIAGVIQKSTAKVVVAFSTDLASLMDELLLQNVTGKQWIASEAWTTTPVLQTPQYLPLLGGTLGIAIRRGQIQGLYEFLKNLRPDKNPKNSTIRIFWETMFGCKFEVGGKKVDEQQERGRNKCSGQEDLNNSETAYTDVSELRASYNVYKAVYALAHALHDLVKCEEGKGPFTGNSCADISNLKPWQLVHYIQNVKFTTGFGDHVSFDENGDALAIYDVMNWHPRSDGSIIVHVVGVYEEAILGKPPDSVCSESCPPGTRRARKKGLPVCCFDCLPCGDGEISNTTDSPECFICPEDFWSSPENDRCVPKEMEFLSYDDPLGISLTTASLLGTCFCVLVLVIFAYHHNTPVVRANNSELSFLLLVSLKFCFLCVLLFIGRPRLWTCQLRHAVFGISFVLCISSILVKTMVVIAVFKTSRPEGKTSIKWFGSAQQRGTVIALTSAQVAICTVWLSSASPTPHKNNQYIHSKIVYECAIGSVAGFSLLLGYIGLLAAVSFLLAFMARKLPDNFNEAKFITFSMLIFCAVWIAFVPAYASSPGKYAVAVEIFAILASSFGLLAAIFAPKCYIIILHPERNTKKAIMGRSTQNK
>XP_001509767 PREDICTED: vomeronasal type-2 receptor 26-like [Ornithorhynchusanatinus].
MGLGHLGDLGLSIVLSSGKAQGYSSKAGRRDSDAVPTAAVDLAPDASLLGVREPVLLAQGLFSGLLQRRRLGDWRALLSEYIFSRADKHYQHVLALVFAVEQINKDPSLLPNISLGFHISDNLFRERLAVEQSLILLSGAGRTVPNYNCEARRKLVAVIGGVKASLSLAMTNILGFHRIPQITYGPFDADLRDSGQFPSLYQMAPRDSAQQRGIVRLLVHFGWTWVSLVVSDNVQGERFARTLRGEMATHGVCVALTEQIPETKYYGTMEIRRLYTKMDANFVNVAIIYGDIDSLLLFKWTLSMVDESGKIWIITAHWDVSVRIDYERKDDAFCGSLSFSTHTSEIPKFQDFLQTVNPLKYPDDIYLKNFWEAYLQCQFPVGSFVQERVNVCQINESHKGIPEIFTDLQLSGVSYTVYGAVYAVARVLHAMLLLRSEMEMAETGDTVRLLSWQLHSFLSRHWFNTSTGDERHFGGNNQAVLSFDILNFRRTGYYICEKIKVGEFNARAPLGSDFTINEKAIEWNERFEETPRSVCSQSCLPGYRKATRESTAVCCYDCAPCPEGEISNRTALTLGIFIKHRETPIVRANNRGLSYILLVSLMLSFLCSLVFIGRPSTASCLLRQTAFGIIFSVAVASVLAKTITVVLAFRATKPGSRSRGWMGPRMSNCVVLACALIQVTICGIWLGTVPPFPDSNAQAEFGHIVLECNEGSVTAFYCVLGYLGFLALVSFTVAFLARNLPDTFNEAKFITFSMLVFCSVWISFLPTYLSTKGKAMVAVEIFSILASSTGLLGCIFGPKVYVILLRPDRNTREQLLRKPNASTKCS
>XP_001521044 PREDICTED: vomeronasal type-2 receptor 26-like [Ornithorhynchusanatinus].
MLFLLLLWIWLLTSPFSVSGNQCSLLRDFSRGYYKDGDLVIGGLFSLNIFSGIPPSFSSYPSWFNTKFVRAGKHYHHILALVFAVEQINKDPSLLPNISLGFHISDNLFRERLAVEQSLILLSGAGRTVPNYNCEARRKLVAVIGGVKASLSLAMTNILGFHRIPQITYGPFDADLRDSGQFPSLYQMAPRDSAQQRGIVRLLVHFGWTWVSLVVSDNVQGERFARTLRGEMATHGVCVALTEQIPETKYYGTMGIRRLYTKMDANSVNVAIIYGDIDSLLLFKWTLCLVDESGKIWITTAHWDVSVRIDYELQYDTFCGSLSFSTHTSEIPKFQDFLQTVNPLKYPDDIYLKNFWKAYLHCQYPVGSFEPEEMKICQGNESHKDIPEIFTDVQLSGMSYTVYGALYAVARVLHEMLLLRSEMEMAETGDTVRLLPWQIWITTAHWDVSVRIDYELQYDTFCGSLSFSTHTSEIPKFQDFLQTVNPLKYPDDIYLKNFWKAYLHCQYPVGSFEPEEMKICQGNESHKDIPEIFTDVQLSGMSYTVYGALYAVARVLHEMILLRSEMEMAETGDTMRLLPWQLHSFLSRHWFNTSTGDERHFGGNNQAVLNFDILNFRRTGYYICEKIKVGEFNARAPLGSDLTINEKAIEWNERFEETPRSVCSKSCLPGYRKATREGTAVCCYDCAPCPEGEISNRTARARSIGDRGDLSILASSAGLLGCIFGPKVYVILLRPDRNTREQLLRKPNASTKCS
>XP_001521001 PREDICTED: vomeronasal type-2 receptor 26-like [Ornithorhynchusanatinus].
MCLLHVWKCLYFAEYSTSGYYKDGDLVIGGLFSLNIFSGIPPSFSSYPSWFNTKFVRAGKHYQHVLALVFAVEQINKDPSLLPNISLGFHISDNLFRERLAVEQSLILLSGAGRTVPNYNCEARRKLVAVIGGVKASLSLAMTNILGFHRIPQITYGPFDADLRDSGQFPSLYQMAPKDSAQQRGIVRLLVHFGWTWVSLVVSDNVQGERFARTLRGEMATHGVCVAITEQIPETKYYGSLEIRRLYTKMDVNSVNVAIIYGDIDSLLLFKWTLSMVDESGKIWIITAHWDVSVRIDYERQNVAFCGSLSFSTHTSEIPKFQDFLQTVHPLKYPDDIYLKNFWKAYLHCQYPVGSFEPEEVNVCQGNESSQDIPEIFADLQLSGVSYTVYGAVYAVARVLHAMFLLRSEREMAETGDTVRLLPWQLHSFLSRHWFNTSTGDERHFGGNIQAVLSFDILNFRRTGYSICERIKVGEFNPRAPLGSDLTINEKAIEWNERFEETPRSVCSKSCLPGYRKATREGTAVCCYDCAPCPESEISNRTDAAECVKCPEVEYPNPQKDRCLPKVITFLSYDEPLGFVLTCSALGFFLISALTLGIFIKHRDTPIVRANNRGLSYILLVSLMLSFLCSLIFIGRPSTASCLLRQTAFGIIFSVAVASVLAKTITVVLAFRATKPGSRSRGWMGPRMSNCVVLACALIQVTICGIWLGTVPPFPDSNAQAEFGHIVLECNEGSVTAFYCVLGYLGFLALVSFTVAFLARNLPDTFNEAKFITFSMLVFCSVWISFLPTYLSTKGKAMVAVEIFSILASSAGLLGCIFGPKVYVILLRPDRNTREHSKETDSTHLPATKI
>q9pwe1_ictpu Metabotropic glutamate receptor
MASHSPPSPLLDLRLQPSWTGRHSPTWPRLLWIFCVCVSPALMAHQHTHPHSIKIPGDVTLGGLFPVHSKGPLGQACGEIKKEKGVHRMEAMLYALDQINSDPELLPNITLGTRILDTCSRDTYALEQSLTFVQALIQKDTSDIRCSNGEQPIIRKPERVVGVIGASASSVSIMVANVLRLFEIPQISYASTAPELSDNNRYDFFSRVVPPDSYQAQAMVDIVKALGWNYVFILASEGNYGESGVDAFVQISREAGGLCIAQSMKIPRDPKPGEFDKIIKRLMETPNARGIIIFANEDDIKQVLEAARRANLTGHFKFVGSDSWGAKSAPILDNEEVAEGAVTILPKRASVEGFDQYFTSRSLENNRRNIWFAEFWEDDFRCKLTRPGIKLDPEKKKCTGKERIGRDSPYEQEGKVQFVIDAVYAMAHALHNMHQTCARGRGTLCKMDPVEGRLLLSYIRAVNFNGSAGTGVLFNENGDAPGRYDIFQYQFSNTSSPGYKVIGQSFSISSAKTSSPGYKVFGQWTNNLGINEVEEMQWSGGEHYIPASVCSFPCQPGERKKMVKGVPCCWHCEPCDGYQYQVGELTCEMCPFDMRPTANHTACTPTPIIKLDWHSPWAVVPMFLAILGIAATLSVVIVFVRFNDTPIVRASGRELSYVLLTGIFLIYLITFLMIAEPNTVVCALRRLLLGLGMCITYSAMLTKTNRIYRIFEQGKKSVTAPKFISPTSQLVITFILVSFQVIGVFIWFGVVPPHTIVDYDELRPPNPELARGILKCDMSDLSLICCLSYSILLMVTCTVYAVKSRGVPETFNEAKPIGFTMYTTCIVWLAFVPIFFGTAQSHGEDVHPDDHADRVHEPECLRVPWACSTSLKCTSSSFTRSRMCRNASAASRLWFRRPPCPLVCHTPTAKSTTARLRWSQTGRSSRWPGATHSANPDGRKVEGKESKTPLSRFPFADFYKEDSEARTSKPCKRGSKN
>b0uyj3_danre Uncharacterized protein
MTSHPLPFSLDHQVRMFRVLSCTTCHASTWPRLLWILWVWLSPCSSVHQHSHPHSIKIPGDITLGGLFPVHSRGPAGVPCGEIKKEKGIHRLEAMLYALDQINSDPELLPNITLGARILDTCSRDTYALEQSLTFVQALIQKDTSDIRCSNGEQPIIRKPERVVGVIGASGSSVSIMVANVLRLFEIPQISYASTAPELSDNNRYDFFSRVVPPDSYQAQAMVDIVKAMGWNYVSTLASEGNYGESGVDAFVQISRETGGLCIAQSMKIPREPKPGEFDKIIKRLMETPNARGVIIFAHEDDIKQVLEAARRSNLTGHFKFVGSDSWGAKSSPILDQEDVAEGAVTILPKRASIDGFDQYFTTRSLENNRRNIWFAEFWEDDFRCKLTRPGIKIDPEKKKCTGEERISRDSHYEQEGKVQFVIDAVYAMAHALHNMHQELCPGATGVCDKMDPVEGRSLLNYIRAVNFNGSAGTAVLFNENGDAPGRYDIFQYQMTNTSSPGYRVIGQWTNNLRLNAKMQWTGGSRQIPDSVCSFPCRSGERKKMVKGVPCCWHCELCDGYQFQADEFNCEMCPFDMRPTLNRTACRPTPIIKLEWHSPWAVIPLFLAILGILATLFIIITFIRFNDTPIVRAAGRELSYVLLTGIFLIYLITFLMIAEPGTVVCAFRRLLLGLGMSITYSAMLTKTNRIYRIFEQGKKSVTPPKFISPTSQLMITFVLISVQVVGVFVWFGVMPPHTTVDYEELRPPNPELARGILKCDMSDLSLICCLSYSIVLMVTCTVYAVKSRGVPETFNEAKPIGFTMYTTCIIWLAFVPIFFGTAQSTEKMFIQTTTLTVSMSLSASVSLGMLYIPKVYVIIFHPEQNVQKRKRSFKAVVQAATMSSRLSQKSINEKQNGETKIEPDRTQ
>NP_001098525 vomeronasal receptor Vmn2r58 precursor [Mus musculus].
MFWIFTFGLLCIPIFVCAFTDNECYVTCSDYFYREGDVTIGAFFPLHIYYTGNKVPGKYLPYSFQDYRVQYKFKNYQFVLALVFAIEEINRNPDLLPNTTIGYDIYNIPFTEKNILRSIFLWRTRIINPLPNCDCGQKRKSPVVLTGPSWSASAHIGTFLQLYKIPQVTFGPFDSILNDRGQFNSLYQMSPKDTSLSLAIVFLLLQFRWSWVGLIIPDDHRGTQILSDLRENMENHGICIAFLKIISSAWNAFSNELWKNMYKIEESSANVIVIYGDIISVQGLMRHIAQLLVTWKVWVLSSSWDVDTHSDYFMVESFHGSLVFSHHHDEMVEFMNFVQTVNPYKYPEDNYLPKFWHLFFKCSFSEFNCQLLENCQPNASLDLLPRHHFDPAMNEEGYNIYNAVRAVAYSIHEMNLQKIQTQPYAKGEEMVFFQWQLHPFLKNTIMRSHIGRHTATHGGGNLDAQYDILNFWNFPSGLGLKVKVGTYSLSAQQGPQFSLCEQMIQWPTGFTMTPQSVCSKSCRPGFRKAVQEGKAVCCFDCIPCADNEISNETDMYQCMKCPESHYANSEKSHCLQKSVSFLAYDEPLGMALIITALCFSLLIAAVLVVFVKHRDTPIVKANNRTLSYILLLTLFICLLSSFLFIGQPNTTTCILQQTAFGILFTVALSTVLAKAITVVIAFKATVPARMVRWLMVSRAPNFIIPICTLIQLIICGIWLVTSPPFIDQDTQTEHGHIIIVCNMGSTVAFHTVLGYLCSLALGSYTMAFLSRNLPDTFNEAKFLSFSMQVFFCVWITFLPVYHSSKGKVMVVMEVFSILASSVALFILIFAPKCYIILLRPEKNSCHNVRHKKHSRRNINLFT
>d3zj30_rat Protein Vom2r9
MYVNRMFCVFIPWSMQIPTFECAFQYSECYFRFKENFHCEGNVVIGAFFPLHTFYTANKTAYGNVMNYYKDFYLKYKFNNYQFVLALVFAIEEINKNPHLLSNISLGFHVYNVPYTEKNTLMSTLIWLTGQRNFMPNYNCRMNRMSAAALTGTSWATSAQIGTLLQLYKFPQVREIILTFGPSDPILSDRGQFSSLYQMAPNDTTLSLAMVSLMLHFNWSWVGLLLIDDHKGTHILSHLREEMDRSKICLALVEMIPVTWTSFSYNFWKNLKKIQESLANVFIIYGDIDSLQGLMDNLGQQLITWKVWIMNSQWDSTKQADYFLLDSFHGSLIFSHHHEESFEFSNFIRKVNPYKYPEDPYLPKLWYALFNCSFSKFDCQLLENCQPNASLELFPTTIIDMSMSEESYNIYTSVYAVAHTLQEMSLQQCQMQSHLKGEKMVFFPWQLHHFLRKIHEGDHMSLEWKWRFIEEYDILNFWNFPKGLGLKVKVGTFSLDAPQGEQLSLSEHMIQWPTKFTQIPQSACYTSCWPGFRKATQKGRAVCCYDCIPCLDNEISNETDVDQCVKCPETHFPNTEKNNCLQKSMSFLEYNDNLGMVLITIALCFSALTLAVLGVFVKYRDTPIVKANNRTLSYILLMTLVVCFLCSLLFIGHPNTATCLMQQTTFGIVFTVALSTVLAKVITVVMAFKFTIPGRITRWLMVSRAPNYVIPICTLIQIVLCGIYLGTSPPFLDQDPYSEHDHILIVCNKGSDVVFHCILGYLCFLALGSCVMAFLSRNLPDTFNESKLLSFSMQVFLCVWVTFLPVYHSTKGKVMVAMQVSSILASSAGILGFIFAPKCYIILLRPDQNSLHHIRNTAYTRRNKPL
>NP_001093040 vomeronasal 2 receptor 616 [Monodelphis domestica].
MLFALEEANRDPTFLPNVTVGLQLYDSCVSGTRALGSTLSLLSGQLPPTPNFDCRSSQHQLLGIIGGVTSPESEPMAELLSIYQVSQVSHGSQHPQFSDHHRFPSFLRTVPSRAQQPQAIAKMLLFFNWTWVGLVGSDNGAFEWLDQELRKEVGKNGGCVSFSRKIDGHVANVGDVADAIQDSTAKVIICDCYHIHFMLLAKALQKKNVTNKIWVMSTSFLPDSSVLNREARVMLNGSLSLGIHSGPVLGLQHFLSTLHPAMFPDNHLIKLFWQDLFGCIWPGLKPIGLQKGSLVQNCTGLEQLTPTHLSVLKLDDLTATYQAYIAVKAFLEAYKNLRSCSPGEGLFTGGNCARTGDAKPWQLLQYLRAVCFITQAKEKIFFTQDGDIPAIFDIVSIYLAPDHTLKTTKVGHLDFSKPSGRELVINRNIIIWAKGPGKAPLSVCSKTCPLGTWKSAIQGQPSCCHQCLLCPQGEITYIPDSTSCLKCPEDQWPNSKQDQCIPKNLDFLSYKEPLGMALATCTTLFFLLSLTILVIFIWHHHTPIVRANNQRLSYILLCSLALCFLCPFMFIGHPVPLTCALRQAAFGIIFTVCVSAILAKTIIVVSAFRTTRPNARFRKWAGSNLPHAILIACSLIQIVLCMFWVIVWPPMPMNSMEAGPKVTVMCDIGSSEFFYAMLSFLGFLALVSLVVAFLARQLPDTFNEAKHITLSMLVFSCVWISFIPAHLSAQGKDTVAVEIFAILASGAGLLCCLFFPKCYIILLQPAKNTRDQMMGKHYFKK
>XP_002944635 PREDICTED: extracellular calcium-sensing receptor-like [Xenopus(Silurana) tropicalis].
MIKRDLLNAGACVAFTENIILSQQNRNAPQIARVIKESTAKVVVFFSTDWGLLFVLDEMLRQNISEKILVASEAWATSVFLADDKYSEILSGTIGFALHSGTIPGFKDFLNSIHFSLSLDDELLKIFWEQAFGCQFQDQANTTVTSEYSVKICTGSEDLRNIQNSYNDVSSLRVTYNVYTAVRVVAKALHDLSRCNEGEGPFSKGTCAYIRRFEPWQLLHYMKQVRLKTGSGTEFAFHENGDPTAVYDIINWQFSPLGKIQQVKVGSYDTGATAGDIFTVNISALHWSTGQKEQGLFLIVNSALKVPGSICSQSCPPGYSKAVLPGKPVCCFECFPCPHSEISNKTDSPYCFKCPWDMWPNIKRDSCLPKPREFLSYEDSLGETLATTSISSSLVPFAILVLFVHYKMTPIVRANNYLLSCLLLVSLSLCFLCSLFFIGFPHPEMCRLRQVTFGMVFALCISCILAKTFMVVVAFKATKPNSSLKKWTRPRISYLIVVLCILIQTCLCTMWLLLSPPFFEENIRTKVGVVIVECNDGSSVAFWCMLGYLGLLASVSFFVAFLARRLPDSFNEAKFITFSMGTFLSVWISFIPATMSARGKYTVAMEIFAILSSTWALVVCMFVPKCFIILFRPNMNSREHLMGKEKRGSEKQACKPNNTSGIH
>XP_696754 PREDICTED: extracellular calcium-sensing receptor [Danio rerio].
MTPDQGKAGDMRNHVSAVGMMGNSGDEARMSQGGADNLSLREFKFAQTLIFAIEEINNNTQLLPGVSLGYKIYDSCGSIAQAIFSGMALMNGYEETLSDTSCSRPPAVNAIVGESNSSPTIALASIAGPFSLPVISHFATCACLSNRKRYASFFRTIPSDYYQSRALAQLVKHFGWTWVGTVRSRSDYGNNGIATFEEAAKKEGICIEYSEAILRTDPQDQFLKTVEVIKKGTARVVLAFVALRDFYPLLKEIAQQNITGLQWVGSESWITSRTVAETKEYSFLSGAVGFSIANVKLVGLLDFLVNVHPDHEPKNKLLKEFWETTFQCSFNNRGSVGCTGSEKLANLQNEYTDASELRIANKVYTAVYAVAHTLHNIFQDFKSANRSKLKQPTPQMSPQVLNYMKDVRFTVKTGEEIFFDTSGDPVARYDLVNWQPSGDGSLQFKNVGIYDSSLPSEKCLQVNQEHVLWADNSRQLPVSVCSESCPLGTRKAVQKGRPVCCFDCIPCADGEISNNTGKAEYWSNERKEKCVLKVIEFLSYTEIMGMVLCIFSFIGLLLTAMVSFLFYLHKETPIVRANNSELSFLLLFSLSLCFLCSLTFIGRPTEWSCMLRHTAFGITFVLCISCVLGKTIVVLMAFRATLPGSNVMKWFGPTQQRLSVVFLTLIQVIICVVWLTVSPPFPYKNLSYYREKIILECNLGSALGFWAVLGYTGLLSVLCFILAFLARKLPDNFNEAKFITFSMLIFCAVWLTFIPAYVSSPGKFTVAVEIFAILSSSFGLLFCIFAPKCYIILLKPEKNTKKQMMGKSSSKTI
