# Supplementary material for: Representation Learning for Class C G Protein-Coupled Receptors Classification
Source: Molecules. 2018 Mar 19;23(3):690. doi: 10.3390/molecules23030690 (PMC6017523; doi:10.3390/molecules23030690)
Supplement: Supplementary file 1 [file molecules-23-00690-s001.zip › SupplementaryMaterial/SourceData/UnalignedSeq/proteins_05-12-2014_23-49-44.fasta]

>q2mhk3_oryla Taste receptor, type 1, member 2c
MFHKEFFVLLCFLHAETESIANSEFNLQGDYLLGGLFDIHYASVAHYRNIPEAVICSSNPFTLSSYRRFQMMRFSIEEINNSTSLLPNVTLGYEIFDHCSDTKNFPGIFSLMSVVGSIQPWKESVNFSKVIAVVGTYTSTATLTVAPLFMKDLVPLISYGAASSVFSRKKNFPSFLRTVHPNKDVIKMIFEILQRFKWTWVTFLYADDDYGRDGYDLFVKMIRNTEICLGYSKGLNTDTDYPKMFKQIIDFRVNVIIVFTAEWTAEAVINSAIQQNVTNKVWIAADAWSLHKELPKKTGIRNIGTVLGVAEPKTTIPGFSDFIYSFKAQNQCENPEQDPFCNQRCNCSSVSAEDIITADPSFNFPVYSAVYAVAHALHAVLQCGAGSCNKSIKVYPHMVLHELRRSSFTFLNQTVQFDDNGDPKFGSVAIVFWNSSGNAEEVGFFSFYPTFKFFINSSKIKWHGDEKVPESVCSQACPEGFAKIQEGIHTCCFSCTICPNGTYINSTEDPYNCINCKETEWSTEGSTSCTIRLLEYIPFTDTAAVVIMVGALVLVALTVVMSVLFALNYNTPVVRSAGGPMCFLILGCLSLCSLSVFFYFGEPTETYCTLRFLPFLLFYTVCLACFVVRSFQIVCIFKISAKFPKLLSYWTKYHGHWLIITVAFFVQALLLITGYSIAPPKPYSDTFWYSDIIVLGCDLDLNLKATSSSFILLSVLCCLSFIFSYMGKNLPKNYNEAKTITFCLLLLILTWITFATVSMLYHGKYIHAMNALAILSSLYSFLLWYFFPKCYIIIFQPKKNTQQHFQGLIQNYTKTISQ
>ENSORLP00000005413 
MKPFLASLCLLGLFLTQCRSEFNLKGDFIIGGLFGIHDASDTVHHDRPEAINCSSHQFSASNYRRFQLMRFSVEEINNSTSLLPNVSLGYEMFDHCSDALSFPGVFRLMSVNGSIQPWAEPNDKVYKVIAVIGPFTSNQAMTVAPFFMPDLIPVVSYGSSSSVFSSKVKYPSFLRTGNPNKDVIDVIVTMVQHFNWSWVAFLNSDDAYANDGLELFMRKIKTTEICLAYTKSVNQNTDYSQIFKNIEDQRINVIIVFASEVAAEALIESAVQLNVTNKVWIAADTWSLKKRLLKMNGIRNIGTVLGLSQPALTIAGFSEFITSFETQSRYPENKPQKFCNQVINWDTWRAKDILDADPSFSYPVYSAVYAIAHALHKVLQCGTAGCNNIIVYPNMVLAEIQKSNFTLLNRTVLFDENGVLRSGLFSLVFWNSSGDAEEVGLYSFYPTVTFFINISKINWHTDGEVPASVCSPECSKGYARIQNRIHKCCFTCEICPAGTYVNVEENPYKCVLCKSTEWSEEGSTSCNLRQLEYIQLTDTVAIAIMVTTWVIVGLTLSVSVLFSINYNTPVVRSAGGPMCFLILGCLGLCSISVFFHFGLPTPASCILRYFPFIWFYTVCLACFVVRSFQIVCIFRISAKFPSLLIWWKKYHGQWLLISAAFVVQAVLLLTFSYDPPRPYNETSWRPEQIVLFCYMNLKATSCSLVLPISFACLCFVFSYMAKDLPKNYNEAKAITFSLLLLTFTWTIFITVYMLYRGKYIQTLNAVTVLLSLYYFLVGYFLPKCYIILFQPNKNTQQYFQSLIQNYTKTISQ
>q2mhk4_oryla Taste receptor, type 1, member 2b
MKPFLASLCLLGLFLTQCRSEFNLKGDFIIGGLFGIHDASDTVHHDRPEAINCSSHQFSASNYRRFQLMRFSVEEINNSTSLLPNVSLGYEMFDHCSDALSFPGVFRLMSVNGSIQPWAEPNDKVYKVIAVIGPFTSTEAMTVAPFFMPDLIPVVSYGSSSSIFSSKVKYPSFLRTGNPNKDVIDVIVTMVQHFNWSWVAFLNSDDAYANDGLELFMRKIKTTEICLAYTKSVNQNTDYSQIFKNIEDQRINVIIVFASEVAAEALIESAVQLNVTNKVWIAADTWSLNKRLLKMNGIRNIGTVLGLSQPALTIAGFSEFITSFETQSRYTENMPQKFCNQVSNWDTGRAKDILDADPSFSYPVYSAVYAIAHALHKVLQCGTAGCNNIIVYPNMVLAEIQKSNFTLLNRTVLFDENGVLRSGLFSLVFWNSSGDAEEVGLYSFYPTVTFFINISKINWHTDGEVPASVCSPECSKGYARIQNRIHKCCFTCEICPAGTYVNVEENPYKCVLCKSTEWSEEGSTSCNLRQLEYIQLTDTVAIAIMVTTWVIVGLTLSVSVLFSINYNTPVVRSAGGPMCFLILGCLGLCSISVFFHFGLPTPASCILRYFPFIWFYTVCLACFVVRSFQIVCIFKISAKFPSLLIWWKKYHGQWLLISAAFVVQAVLLLTFSYDPPRPYNETSWRPEQIVLFCYMNLKATSCSLVLPISFACLCFVFSYMAKDLPKNYNEAKGITFSLLLLTFTWTIFITVYMLYRGKYIQTLNAVTVLLSLYYFLVGYFLPKCYIILFQPNKNTQQYFQSLIQNYTKTISQ
>q2mhk6_oryla Taste receptor, type 1, member 1
MFQYMFFFLRWLILHLAAGELDYISQGKGMQLQGDYSLAGLFPLHYTKNPNSGFPALVPCDQGRPNKHAVHLMQAMRFAVEEINNASGPLHLLPGVKLGYQIYDVCSIPASVLATLDLLVPQYQNPRVSEAGQALFNSTEAQIAVGVIGPDSSSKTFTPAALLGSFLVPEISYEASNEMLSNKFLYPSFFRTIPSDKNQVTAMIQLLVQFNWTWITVLGSDNDYGLQGMQSLSQQAPKHGICIAYQGIIPAASDEKVQTMRNMVEKILKTKVNTIVVFSSKTIFHDFLPFVLERNITDKVWIGTEDWSPSTLISGIPGINTIGTVVGVSVQDASISGFPDFQKKEVEKSIKHIKDDSNVIKSSANDCLQSTDLYTLVSKNYSMDDYDTTSSFNVYKAVYAMAYALHLTLGCDSGKCSRKSVSPQKLLPSLKKVRFSLSNSSVYFDAKGDPPTGYDIVSWVWRGTEWSLKVVGSFTPDPVVLSVDTDLIQWHGREDFKSVPVSLCSPPCPKGHKKLLTGQHTCCFDCLPCPAATFLNLSDPTECQPCLPEQWAPPSSEQCLNRTVLLLAWDNPLSIALLFFLATCLLLTSGTAIILLVNLNTPVAKSAGGRTCLLMLAALTAAALSTLCHFGEPSPLACILKQPLFTVSFTVCLACITMRSLQIICIFKFSSKLPPAYDKWVKKRGPEITILLVSVTILFISVLRVSLDTPRPSQDLNFYPDKIVLECSKTLSVGSAVELAYVSLLSVLCFSFSYMGKDLPANYNEAKCVTFSLLVYMISWISFFTLYLINRETFTMAAQVFATLFSVLAFIGGYFVPKIYIIVLKPKMNTTAHFQNCIQMYTMNK
>q4rx46_tetng Chromosome 11 SCAF14979, whole genome shotgun sequence.
RIDTYGLGMAIVMKYTVDEINANQFLLPGIQLGYEIHDTCRQSAVIVRPTMYYLAAKSNNMLSVECNYTNYETRVSAVIGPYGSEMVSVIGKLLGFFLMPQISYGATSDKFSDNILYPSFFRTVPSDKGQVEAMILLLLEFNWNWVAVVGSDEEYGQRGVQDFSKVAANRSICVAYQGLIPVYTDPEPVVKTIISNINSTKANVVIVFSLPNQAEIFFQEVIRTKLKGVWIGSTSWGIHNQVTSLPDIQTVGTILAFTDITQSLDHLSAYTHELLTKVSEEHAHTPPMVQISAHPPNPCPKCWNLSPANISLVTQPVVQRTAFSVYAAIYSVAQALHNLLQCNSTACMKTSEVKIYPWKLLKVLRNTSVNISGTQLKFDTNGNPNVGYNLVKWVWEESGVEFTEIGSFDEKLDINTSLFTWHTANSEVPESTCSAACGEGQVHRVKGFHSCCFDCIDCLPGTYQRDADDIQCTPCPPRQWSLKRSTRCTDPTYDYLSWDTPEALLLTLAIVLVVLLKGAVVVLFLKHRGTVLVAASGGTLSFVVLLGLMGACLSLLLFLGQPGDTVCRLQLPLVSIFQTVPLCIIMSISLQIFFVSEFPTLAASYLHVLRGPGTWLLLLICCAVQAGICGWQDIEKLQKEQEELHRNLGICKNFSRLHRDSEDTKTLRALLEEEDMIHAALVKEKDHQQELDKEALTHFSEQMTKNSQLRKELQTLHVEQMRFQQLRTRLEKVGAEMAEAQSKMILLKEKAVKDLTQYNAEIKDLERLIAHECHLKEFMTTKCNERSVGDQCENPIQSLYRRNITPTSNGHMQNSYLKQECQNPVLRAIIQAGLLSYQMILPWFSCLVKRCYLSGRT
>q4rx45_tetng Chromosome 11 SCAF14979, whole genome shotgun sequence.
MAVPPTLLVFLLVCKLTCSTPAWFQNISTNLFNLPGDIMLGGLFPINQLTSNLSQRTEPDQITCDRIDSFGLGMAIVMKYAVDEINANQFLLPGIRLGYEIHDTCRQSAVIIRPTIYYLRAKHDNNLIAQCNYTNYETRISAVIGPNNSELVSVIGKLLGFFLMPQISYGATSDKFSDNILYPSFFRTVPSDKGQVEAMVLLLLEFNWNWVAVVGSDEEYGQRGVQDFSKVAANRSICVAYQGLIPVYTDPEPVVKTIISNINSTKANVVIVFSLPNQAEIFFQEVIRTELKGVWIGSTAWTISERVFLLPNLHTVGTILGFAFTTQSLDLLRAYTHELLTKVSEEHAHTPPPVENLNDYSNSCPHCWNLSPANISLDAEVAIQRSAFRVYAAIYSVAQALHNLLQCNSTACMKTSEVQIYPWKLLKALRNTTVDINGTMLKFDRNGNPNIGYSVVELILKNSSLEFLEVGSFNKILDIKKSLFKWHTENSEVPESTCSAACGEGQVHRVKGFHSCCFDCIDCLPGTYQREKDDIQCTPCPPRQWSLKRSTRCTDPTYDYLSWDTPEALLLTLAIVLVVLLKGAVVVLFLKHRGTVLVAASGGTLSFVVLLGLMGACLSLLLFLGQPGDTVCRLQLPLVSIFQTVPLCIIMSISLQIFFVSEFPTLAASYLHVLRGPGTWLLLLICCAVQAGICGWFVQEGPSLSEYLANRRIDFVRSFLACPVSSLSGFGLMQGLITVMALISFMCTFMATKPLHQYNLARDITFSSLIYCIIWVTFIPIYVGLEEKFKSIVYVSFILTSNLGMVAMYYIPKCYLLLRKPELNTADHF
>q2mhj8_takru Taste receptor, type 1, member 3
MAVSPTLLVLFWVFKMTSATPAWFQNISTSLFNLPGDIKLGGLFPLNRLTSNLSQRTEPDQISCDRINTYGLGMAIAMKYTVDEINANQILLPGIQLGYEIYDTCLQSAIIVRPTLSLLSAKHDNTFSVQCNYTNYETSISAVIGPNNSEMVSVIGKLLGFFLMPQISYGATSEKFSDTALYPSFFRTVPSDKWQVEAMVLLLEEFNWNWVAVVGSDEEYGQRGVQDFSKLAANKSICVAYQGLIPVYTDPEPMVKTILSNINSTKARVVIVFSLSNQAEIFFKEVIRMKLKGVWIGSTSWTINDAVTSLPDIQTGWTILGFVEQTQSVDLLRAYTYALLNKLSEERAHTRSSAQNSNYPSNPCPQCWNLSPANISLVTDLVIQRKAFSVYAAIYSVAQALHNFLQCNSTACKNTSEVKIYPWKLLKTLRHTKVDINGTMLEFDSNGNPNVGYNLIELIWKNSTLEFVEVGSFNKILNINVSLFKWHTETSEVPQSTCSAACGEGQVHRVKGFHSCCFDCIDCLPGTYQAQDGDIQCTPCPPRQWSLARSSRCTDPIYDYLSWDTPEALLLTLAIVLVVLFMGSVVVVFVNHRETVLVTASGGTLSIVVLLGLMGACLSLLLFLGQPGDTVCRLQLPLISAFQTVPLSIIMSISLQIFFVSEFPNLAASYLHVLRGPGTWLLLLTCCAVQAGICGWFVQDGPSLSEYLADRRVDFVRSFLACPVSPLSGFALMQGFSAAMALMSFMCTFMATKPLHQYNLARDITFSSLIYCVIWVTFIPIYIGLEEKRRAIIHVSFILASDLGLVAVYYIPKCYFLLKTPELNTADHFCTFLEGLQPTPAQEEPQTQTESEQ
>q4s813_tetng Chromosome 9 SCAF14710, whole genome shotgun sequence.
MHLQTGTFVAILSTTNLVLQLVRGELDRSSHGQGMQLHGNFSIAGFFPLHYGYEPDGRLPALALCKDGDLNKHGFHLLHAMKLAVEEINSNTGAQSLLPGVMLGYQMYDTCSESASILASLDVLDYWSSSASGTEPDFSTSQRPLAVIGPDSSSKSFTPATLLGAYLVPQVSYEASNEMLSNKIFYPAFFRTIPSDKNQVAAMIQLLVRFNWTWVALLGSDNSYGLEGMRSLSQQAPDHHICIAYQGVIPEYTRDTVALMRNIVDGILMTKVTTIVVFSSKSKLSKFMPFVIERNVTEKVWIGTEDWSQSSLIAGIPGIHTIGTVIGVAIKYTVIPGFVERLAEASLQRSNEENASTVTVNPNNTCLQSRELYSLAEMNLPLDNYDIASAVNVYKAVYAVAHALHQLLRCGSGECQRKRVYPWELLSRLKQVQFPMANASVYFDSNGDPPTGYDIISWVWRGAKWSVRVVGSFSPTPISLTVDADAVEWHISGDSRSVPQSICSPPCEPGHKRLLTGQHECCFDCQACAEATFLNESDPTTCQTCLPEEWAPKSSQRCLKRTRLLLEWDHPMSVALLFFLVCCLLMTSSSAVILLLNINTPVAKSAGGRTCLLMLAALTAAAMSSLCHFGQPSPLACMLKQPLFTFSFTVCLACIAVRSLQVVCIFKFASRLPPAYDRWAKNHGPEATIFIASAAILCVSVLRVAVGPPQPSQDLDFYTDSIVLECSNTLSPGSFVELCYVSLLSAVCFVFSYMGKDLPANYNEAKCVTFSLMVYMISWISFFTVYLISRGPFTMAAYVCATLVSVLAFFGGYFLPKIYIIVLKPHMNTTAHFQNCIQMYT
>q2mhk1_takru Taste receptor, type 1, member 1
MQLQMKMLVAVLSATPLMLQLVTGELDYSTHGQGMQLHGNFSIAGFFPLHYGEKLDGSLPALELCKDGEINKHGFHLLQAMKLAVDEINKDAGTQALLPGVVLGYQLYDTCTVSAGILASLDVLEYWSPSASGKVPNFDISQRPLAVIGPDSSSNSFTPATLLGAHLIPQISYEASNEMLSNKVLYPSFFRTIPSDKNQVAAMIQLLVRFNWTWIALLGSDNSYGLEGMQSLSQQAPEFNICIAYQGVIPGYTQDTVQVMRNIVDSILKTKVTTIVVFSSKSKLSKFMPFVIEQKVTGKVWIGTEDWSPSSLISGIPGIHTIGTVIGVAVKYTIIPGFEKRLVEASLHQSNDGNASNVTANLSNTCLQSRDLYSLAEMNFPLDNYDITSAINVYKAVYAVAHALHQVLDCDSGECQRKRVYPWELLSRLKQVRFLMANSSVYFDSNGDPPTGYDIICWVWHGTEWSVRRVGSFSPNPISLTIDADKIEWHISGDSRSVPQSICSPPCEPGHRRLLTGQHSCCFDCQACSEATFLNTSDPTSCQDCLPEEWAPKSSERCLKRTPLLLEWDHHLSIALLFFLACCLLMTSSSAVILLLNINTPVAKSAGGRTCLLMLAALTAAAMSSLCHFGQPSPLACILKQPLFTFSFTVCLACITVRSLQVVCIFKFASRLPPAYDKWSKKQGPEVTIFIVSVTILCISVLRVAVGPPEPSQDLDFYMDSIVLECSNTLSPGSFIELCYVCVLSVLCFFFSYMGKDLPANYNEAKCVTFSLMVYMISWISFFTVYLISRGPFTVAAYVCATLVSVLAFFGGYFLPKIYIIVLKPQMNTTAHFQNCIQMYTMSKQ
>b6e4i3_9perc Taste receptor type 1 member 1
MQLQMKMLVAVLSATPLMLQLVTGELDYSTHGHGMQLHGNFSIAGFFPLHYGEKLDGSLPALELCKDGEINKHGFHLLQAMKLAVDEINKDAGPQALLPGVVLGYQLYDTCTASAGILASLDVLEYWSPSASGKVPNFDMSQRPLAVIGPDSSSNSFTPATLLGAHLIPQISYEASNEMLSNKVLYPSFFRTIPSDKNQVAAMIQLLVRFNWTWIALLGSDNSYGLEGMQRLSQQAPEFNICIAYQGIIPGYTQDTVQVMRNIVDSILKTKVTTIVVFSSKSKLSKFMPFVIEQKVTGKVWIGTEDWSPSSLISGIPGIHTIGTVIGVAVKYTIIPGFEKRLVEASLHQSNDGNASNVTANLSNTCLQSRDLYSLAEMNFPLDNYDITSAINVYKAVYAVAHALHQVLDCDSGECQRKRVYPWELLSRLKQVRFLMANSSVYFDSNGDPPTGYDIICWVWHGTEWSVRRVGSFSPNPISLTIDADKIEWHISGDSRSVTQSICSPPCEPGHRRLLTGQHSCCFDCQACSEATFLNTNDPTSCQDCLPEEWAPKSSERCLKRTPLLLEWDHPLSIALLFFLACCLLMTSSSAVILLLNINTPVAKSAGGRTCLLMLAALTAAAMSSLCHFGQPSPLACILKQPLFTFGFTVCLACITVRSLQVVCIFKFASRLPPAYDKWSKKQGPEVTIFIVSVTILCISVLRVAVGPPEPSQDLDFYMDSIVLECSNTLSPGSFIELCCVCVLSVLCFFFSYMGKDLPANYNEAKCVTFSLMVYMISWISFFTVYLISRGPFTVAAYVCATLVSVLAFFGGYFLPKIYIIVLKPQMNTTAHFQNCIQMYTMSKQ
>b0v3c8_danre Taste receptor, type 1, member 1
MGTMLSNFVFLCLLRFSDSTGLHLQGDYILSGWFALHNSDSTIPPTPYLNDCKKGLTNKHGYHLVQAFRYAVDEINNGTQDKQLLPGVTLGYRTYDICSLPASNLATLDLLAQQLHPSAVDSRAVAIIGPDSSSYAFTPAAALGVFLVPQISYEATNELLSNKLLYPSFFRTIPSDKNQVNAMIQVLVKFNWTWIALLGSDNSYGIQGMQSLSEQAPLNNICIAYQAQIPAVTDSTKKYMQDMVKNILKTKVNTIVVFANKRRAAGFFPFVIAQNVTGKVWIGTEDWSVASTVSSIPGISMIGTVIGVAVKYTEFDGFDNYERLSVPGLKNPGQFNLSVPCMQNTNLYDIAINGFSLSQYDITSSFNVYKAVYAVAHALHNVLDCDSGLCQKYDVQPWQVYEQLRQVRFSIRNASFYFDKNGDPPTGYDIVTWEWTNGLWSFKVVGNYSPSANDLHLDDSQIDWSGQVSPVTNVPESICSPECPYGFRKLMTGQHKCCFDCMACPAATFLNKTGYTSCQPCPIDDWSEAESEVCLPRAELYLSWGAPLTTALIIYLAVTLFVTLGTTLVFLLNLSTPVVKSAGGKTCLLMLVSMIVACCSTLCHFSRPSRVGCLLKQPLFVISCTVCLACVTVRSFQVVCIFKWSSKLPRSYETWAKNRGPEMFILITTVVETFISVLRMLLDPPFPSQDYNFYHDSIVLECSKTLSLSAFAELFFVCALSLVCFCLSYMGKDLPANYNEAKCITFSLMIYMISWITFFTAYCISRGSFVMALNVGAILLSVLGILGGYFLPKVYIILIKPQLNTTAHFQNCIQMYTMAKQ
>q2mhl2_danre Taste receptor, type 1, member 1
MGTMLSNFVFLCLLRFSDSTGLHLQGDYILSGWFALHNSDSTIPPTPYLNDCKKGLTNKHGYHLVQAFRYAVDEINNGTQDKQLLPGVTLGYRTYDICSLPASNLATLDLLAQQLHPSAVDSRAVAIIGPDSSSYAFTPAAALGVFLVPQISYEATNELLSNKLLYPSFFRTIPSDKNQVNAMIQVLVKFNWTWIALLGSDNSYGIQGMQSLSEQAPLNNICIAYQAQIPAVTDSTKKYMQDMVKNILKTKVNTIVVFANKRRAAGFFPFVIAQNVTGKVWIGTEDWSVASTVSSIPGISMIGTVIGVAVKYTEFDGFDNYERLSVPGLKNPGQFNLSVPCMQNTNLYDIAINGFSLSQYDITSSFNVYKAVYAVAHALHNVLDCDSGLCQKYDVQPWQVYEQLRQVRFSIRNASFYFDKNGDPPTGYDIVTWEWTNGLWSFKVVGNYSPGANDLHLDDSQIDWSGQVSPVTNVPESICSPECPYGFRKLMTGQHKCCFDCMACPAATFLNKTGYTSCQPCPIDDWSEAESEVCLPRAELYLSWGAPLTTALIIYLAVTLFVTLGTTLVFLLNLSTPVVKSAGGKTCLLMLVSMIVACCSTLCHFSRPSRVGCLLKQPLFVISCTVCLACVTVRSFQVVCIFKWSSKLPRSYETWAKNRGPEMFILITTVVETFISVLRMLLVPPFPSRDYDFYHDSIVLECSKTLSLSAFAELFFVCALSLVCFCLSYMGKDLPANYNEAKCITFSLMIYMISWITFFTAYCISRGSFVMALNVGAILLSVLGILGGYFLPKVYIILIKPQLNTTAHFQNCIQMYTMAKQ
>a4phq6_danre Taste receptor type 1 member 1
MGTMLSNFVFLCLLRFSDSTGLHLQGDYILSGWFALHNSDSTIPPTPYLNDCKKGLTNKHGYHLVQAFRYAVDEINNGTQDKQLLPGVTLGYRTYDICSLPASNLATLDLLAQQLHPSAVDSRAVAIIGPDSSSYAFTPAAALGVFLVPQATNELLSNKLLYPSFFRTIPSDKNQVNAMIQVLVKFNWTWIALLGSDNSYGIQGMQSLSEQAPLNNICIAYQAQIPAVTDSTKKYMQDMVKNILKTKVNTIVVFANKRRAAGFFPFVIAQNVTGKVWIGTEDWSVASTVSSIPGISMIGTVIGVAVKYTEFDGFDNYERLSVPGLKNPGQFNLSVPCMQNTNLYDIAINGFSLSQYDITSSFNVYKAVYAVAHALHNVLDCDSGLCQKYDVQPWQVYEQLRQVRFSIRNASFYFDKNGDPPTGYDIVTWECPYGFRKLMTGQHKCCFDCMACPAATFLNKTGYTSCQPCPIDDWSEAESEVCLPRAELYLSWGAPLTTALIIYLAVTLFVTLGTTLVFLLNLSTPVVKSAGGKTCLLMLVSMIVACCSTLCHFSRPSRVGCLLKQPLFVISCTVCLACVTVRSFQVVCIFKWSSKLPRSYETWAKNRGPEMFILITTVVETFISVLRMLLDPPFPSRDYDFYHDSIVLECSKTLSLSAFAELFFVCALSLVCFCLSYMGKDLPANYNEAKCITFSLMIYMISWITFFTAYCISRGSFVMALNVGAILLSVLGILGGYFLPKVYIILIKPQLNTTAHFQNCIQMYTMAKQ
>q2mhl1_danre Taste receptor, type 1, member 2a
MLLDSNYIFLLGFINSLFFNFCSLASDFSLEGDFLLGGLFPLHEIDQVTPVFTPETTECFRYTASPSGFQMLQVMRFAVEEINNSSTLLPNVSLGYELFDHCSNTRNFGSLLSFISKNGSIKPNVKRINYQSDVIALTGPYGSTRTISIAPLITMDLIPLVNYGASSSVLSNKLQYPSFVRTVPSNKDMINMIIHMIRWFGWNWVAFLGSKDAYSTDGLNLFNTYINNTGICVAYQERLNLDANYSQTLKKIDMLNINVIVVFAVPQYAVNIINTAIADNIRDKVWIASETWSMNQQLPREPGVEKIGTVIGITDRLLTLPGFNEFILKDMGTANVNASKFQTNTCNQKCDYCPSLTAEDIINENPSFSFAIYAAMYTIAHALHKVLQCDTKGCPKNTPFEPYMLLGEMKKLDFPLNGRQVKYDKNYDPPISYAVVLWHTDENSPQFEMVGTYDTYPKTVFTIDNSRFPWRNDSIPFSNCSVECKPGFARQPEGFHSCCFTCKKCPRNSYVDYSQDPYTCFPCAVSDWSDEGSTACKTRAVVYLEFTEITSIAVMISVLFLIILLIGILGLFTYNFNTPVVRSAGGDMCLLMLLCLTISSISVFFFFGKPSSVHCLVRNAIFAFFFTVCLSCLTVRSFQIICVFKMAAQFPRLHSLWVKHNGQWLFIAFSSFIHLISCVIWTTVSPDIPIADSWTFKDQTLLMCEMVNTITFTVVLFISWFLGFLCLVFSYMGRDLPKNYNEAKSITFSLILYYLSWIVYFTAYLSIKSKYIMLLNAMAQISSIYGILFSYFIPKSYIMIFQPQKNTAAYFQTSIQNYTQTISRS
>b0r142_danre Uncharacterized protein
MLLDSNYIFLLGFINSLFFNFCSLASDFSLEGDFLLGGLFPLHEIDQVTPVFTPETTECFRYTASPSGFQMLQVMRFAVEEINNSSTLLPNVSLGYELFDHCSNTRNFGSLLSFISKNGSIKPKVKRINYQSDVIALTGPYGSTRTISIAPLITMDLIPLVNYGASSSVLSNKLQYPSFVRTVPSNKDMINMIIHMIRWFGWNWVAFLGSKDAYSTDGLNLFNTYINNTGICVAYQERLNLDANYSQTLKKIDMLNINVIVVFAVPQYAVNIINTAIADNIRDKVWIASETWSMNQQLPREPGVEKIGTVIGITDRLLTLPGFNEFILKDMGTANVNASKFQTNTCNQNCDYCPSLTAEDIINENPSFSFAIYAAMYTIAHALHKVLQCDTKGCPKNTPFEPYMLLGEMKKLDFPLNGRQVKYDKNYDPPISYAVVLWHTDENSPQFEMVGTYDTYPKTVFTIDNSRFPWRNDSIPFSNCSVECKPGFARQPEGFHSCCFTCKKCPRNSYVDYSQDPYTCFPCAVSDWSDEGSTACKTRAVVYLEFTEITSIAVMISVSFLIILLIGIFGLFAYNFNTPVVRSAGGGMCLLMLLCLTISSISVFFFFGKPSSVHCLVRNAIFAFFFTVCLSCLTVRSFQIICVFKMAAQFPRLHSLWVKHNGQWLFIAFSSFIHLISCVIWTTVSPDIPIADSWTFKDQTLLMCEMVNTITFTVVLFISWFLGFLCLVFSYMGRDLPKNYNEAKSITFSLILYYLSWIVYFTAYLSIKSKYIMLLNAMAQISSIYGILFSYFIPKSYIMIFQPQKNTAAYFQTSIQNYTQTISRS
>a4phq7_danre Taste receptor type 1 member 2a
MLLDSNHIFLLGFINSLFFNFCSSASDFSLEGDFLLGGLFPLHEIDQVTPVFTPETTECFRYTASPSGFQMLQVMRFAVEEINNSSTLLPNVSLGYELFDHCSNTRNFGSLLSFISKNGSIKPKVKRINYQSDVIALTGPYGSTRTISIAPLITMDLIPLVNYGASSSVLSKKLQYPSFVRTVPSNKDMINMIIHMIRWFGWNWVAFLGSKDAYSTDGLNLFNTYINNTGICVAYQERLNLDANYSQTLKKIDMLNINVIVVFAVPQYAVNIINTAIADNIRDKVWIASETWSMNQQLPREPGVEKIGTVIGITDRLLTLPGFNEFILKDMGTANVNASKFQTNTCNQKCDYCPSLTAEDIINENPSFSFAIYAAMYTIAHALHKVLQCDTKGCPKNKPFEPYMLLGEMKKLDFPLNGRQVKYDKNYDPPISYAVVLWHTDENSPQFEMVGTYDTYPKTVFTIDNSRLPWRNDSIPFSNCSVECKPGFARQPEGFHSCCFTCKKCPRNSYVDYSQDPYTCFPCAVSDWSDEGSTACKTRAVVYLEFTEITSIAVMISVLFLIILLISIFGLFAYNFNTPVVRSAGGGMCLLMLLCLTISSISVFFFFGKPSSVHCLVRNAIFAFFFTVCLSCLTVRSFQIICVFKMAAQFPRLHSLWVKHNGQWLFIAFSSFIHLISCVIWTTVSPDIPIADSWTFKDQTLLMCEMVNTITFTVVLFISWFLGFLCLVFSYMGRDLPKNYNEAKSITFSLILYYLSWIVYFTAYLSIKSKYIMLLNAMAQISSIYGILFSYFIPKSYIMIFQPQKNTAAYFQTSIQNYTQTISRS
>a4phq8_danre Taste receptor type 1 member 2b
MLPCYSFLLAFINVVSCLESEFSLKGDYLLGGLFPIHEGKPATHLFTPEAIECFRYTFSKSGYQMLQVMRFAVEEINNSTTLLPDVSLGYEIFDHCSDTKNFPSVLSFISKNGSIKPKLKLNNYEPEVIALTGPYGSTTTITIAPLITMDLIPLVNYGASSYSLSNKLMYPSFVRTVPSNKDLIHMIIQIIQWFGWNWVAFLGDQDDYSEDGLRLFNTFISNSGICLAYQEALSQKTNYSLTFEMIDMLNVNVIVVFAEQQYASNIIKAAIANDVRDKVWIASETWSMNQQLPREPGIEKIGTVIGITERFLSLPGFNEFIYKERRSVDDAGHNHGMGEVKSQTCNQDCDCCTLLTAEEIITENPTFTFGIYSAIYTIAHALHKVLQCDVNVCDKNTTAKPYMLLEQIKKLDFPLNDRQVKYDANGDPTISFAIILWHTETDPPHFDKVGMFDTYPEVTFTINNTLLPWHNNVPFSNCSAECKEGFAREHDRFHTCCFLCKKCPRNSYVDYTRDPYTCFPCAESEWSDEGSTACKNRSVAYLQLTEASSITVLFSATCLMTVLIAIFVLFACNYNTPVVRSAGGSMCFLMLACLIMSTVSVFFFFGEPTFEHCILRNVIFAYFFSVFLSCMAVRSFQIVCIFKMAAKFPSMHSLWVKHNGQWLFVGFFSIINIVSCVLYMTVSPPKPFRDLVTFKDQLILSCEIGNTVTISMVMFIAWFLGFLCLVFSYMGRDLPKNYNEAKSITFSLILYYLSWIVYFTTYLMLKSKYIQLVNAMTELSSIYGILFSYFIPKSYIIIFQPHKNTPAYFQTSIQSYTQTISRT
>q2mhk5_oryla Taste receptor, type 1, member 2a
MKVFLTLLYLFEGFLQAATQSTVQTSEFHLRGDYLIGGLFNIHYVAAANFQRPQAIDCSSKLFILPNYRRFQLMRFSVEEINNSSSLLPNISLGYQMFDHCSDIHSFPGIFKLLSVNDLIRPWEDASTGLPNAIGVVGPFTSTHALSIAPIFMTNLFPMVSYGCSGSVFSKKNLYPSFLRTVHSNKDVINAIVGIILNFNWRWVAFLYSDDDFGKDGLEQFKNKIEDSEICLAFYKAINIYTDYPQVFKQIEEQNIKVIVVFAPKVYAEAVVESAVQLNVTNKVWIADDGWSLNKKLPSMNGIQNIGTVLGVAQPVVTIPGFTDFIHSAISQTDGGDTEQKMFCNQKCNCSNLSVKTLLNADPSFSFPVYAAVYAIAHALHNTLRCGSDRCHKNITVHPHMILEELKKSNFTLLNQTVQFDENGDPKFGSLSVVFWNSSGNAEEVGSYHFQSSIHLSINKTKIKWFTNGEVPTSLCSPECPAGYAKKPNGMHKCCFTCEICKTNNYVNISEDPFKCISCKDTEWAAEGSTSCLPRLLEYVSLTDIGAVLTMVLEGLLLGLTVSVSVVFAINYNTPVVRSAGGPICFLNLGCLSLCSISVFFYFGVPTPSSCVLRYLPFILFYTVCLACFVVRSFQIVCIFKISAQIPNIHIWWVKYHGQWLLISAAFMFQALSLTISFCCDPPRPYNEMLWYPEQIILSCNLNIQASCFSLFLLVSLCCLCFIFSYMAKDLPKNYNEAKAITFCLLLLICTWVIFITEYMLYRGKYIQIFNALAVLSSLYSFLLWYFLPKCYIIIFKPDKNTQQYFQGLIQSYTKTISQ
>q2mhk9_danre Taste receptor, type 1, member 3
MLLLRMKNKWTFLVLCGILGSGLGDNPSWFNNITTNFFKSPGDILIGGLFPINQLTSELSQRVKPDDLQCDSISTYGLSLSLVMKFTVDEINSKKHILPGITLGFESYDTCMQPAVIMKPVLQLLTQESTDELDIYCNYTNYKPRVMAIIGPDSSDVVPDAGKLIGFFLMPMISYGATSDEFSNKQTYPSFMRTVASDQWQVVAMIQLLKQFGWNWVSVIGSDEEYGQMGQQQFSSMANDESICVAYQGLIPVYSDPGPTIQDMLNRIVDAKVGVVVVFSIPIPAKAFFTEVIKRNITAVWVASTAWSLNDGVSTLPGISSIGTVLAFADITRPLDLFTPYIRELFTKIEGMAIPQQPDADISPLDNPCPRCSYVSQANVSMVEVDLVQRSAFSVYAAVYCAAYALHDLLGCNATSCTRNPKRDNVYPWQLLRKLQKLSLDLEGVNIQFDDEGNPNFGYDFMQWIFNDTTVTFDVIGYFYQNLTIESNAIKWHTKNGEVPMSTCSSDCGIGQVRRVKGFHSCCFDCIDCLEGTFLNNTDDIQCKSCPNGQWSTLRSTSCVYPIYTYLDWTNYESIGVILGGIVVLASHVWVGALFFKHRGTPLVKTAGGSLCGLTLLSLAGGCMSLVLFLGQPGDTVCRLQEPLNAFFPTVALSVILSSSLQIVCVTEFPEQSSEHLENLRGRGSWFVILGCCGLQAGLCGWYGLEGPSLTQYVASLDVTYVKTFLRCPVEPMLNFGLMLGFNVILALMSFMSTFMALKPPGQYNLARDITISTLSYCVMWVMFIPIYTSLDDKNKSLAQVGVSLLSNMGLVAAYFFPKCHLLVKQPELNTDDHFRTFLEGVPPTPPEES
>a0t303_danre T1R taste receptor
MKNKWTFLVLCGILGSGLGDNPSWFNNITTNFFKSPGDILIGGLFPINQLTSELSQRVKPDDLQCDSISTYGLSLSLVMKFTVDEINSKKHILPGITLGFESYDTCMQPAVIMKPVLQLLTQESTDELDIYCNYTNYKPRVMAIIGPDSSDVVPDAGKLIGFFLMPMISYGATSDEFSNKQTYPSFMRTVASDQWQVVAMIQLLKQFGWNWVSVIGSDEEYGQMGQQQFSSMANDESICVAYQGLIPVYSDPGPTIQDMLNRIVDAKVGVVVVFSIPIPAKAFFKEVIKRNITAVWVASTAWSLNDGVSTLPGITSIGTVLAFADITRPLDLFTPYIRELFTKIEGMAIPQQLDADISPLDNPCPRCSYVSQANVSMVEVDLVQRSAFSVYAAVYCAAYALHDLLGCNATSCTRNPKRDNVYPWQLLRKLQKLSLDLEGVNIQFDDEGNPNFGYDFMQWIFNDTTVTFDVIGYFYQNLTIESNAIKWHTKNGEVPMSTCSSDCGIGQVRRVKGFHSCCFDCIDCLEGTFLNNTDDIQCKSCPNGQWSTLRSTSCVYPIYTYLDWTNYESIGVILGGIVVLASHVWVGALFFKHRGTPLVKTAGGPLCGLTLLSLAGGCMSLVLFLGQPGDTVCRLQEPLNAFFPTVALSVILSSSLQIVCVTEFLEQSSEHLENLRGRGSWFVILGCCGLQAGLCGWYGLEGPSLTQYVASLDVTYVKTFLRCPVEPMLNFGLMLGFNVILALMSFMSTFMALKPPGQYNLARDITISTLSYCVMWVMFIPIYTSLDDKNKSLAQVGVSLLSNMGLVAAYFFPKCHLLVKQPELNTDDHFRTFLEGVPPTPPEES
>q2mhk2_oryla Taste receptor, type 1, member 3
MALCFLLLAVCWLLRPGCSSPNWFNNISTDLFSMPGDVKLGGLFPIKEQSNEVSNDLTKLNSVSCDSLNKDGLGRALVMKYAVEEINANSQLLPGVKLGYKIYNTCRHSAVIVRPALSFLTEKSNGTLSVECNYTDYETDMVAVIGPQSSEMVTVIGKLLGFFLMPQISFGATSDKFSDSLVYPSFFRTVPSDIRQVDAMVQLIKKFNWNWVAVVGSEEEYGQQGVQQFSKKAEDMGVCVAYQGLIPIYDDPKPAIQTIINNIQTTEVKVVVVFSLVSPAVSFFEEVIKKNLTGVWIASSSWAISDKVYSLPNIERIGTVIGFIDETETLELLYPFTEVLFKKIHEASPTEKPEDPYNPCPECWSLSPANVSLVKEESVQRTAFSVYAAVYTVAHALHKLLECNSAACKWSSSTRLYPWKLLEVLKEFSVNISNTSLKFDQNGNPNIGYSVIQRSWERNTHLYPSVGSYRSANLSINESLFKWYTNNSEKPESTCSKNCQIGQVRRVKGFHSCCFDCIDCLEGTYQANQDDLQCTTCPDRQWSSIRSNSCIAPSFDVLEWGAPVSLYLIVAGVILLICQGSVFVLFLMHRGTPVVLASGGALTFATLLSLMGACLSLLLFFGQPGDVVCHIQLPLISIFQTVALSVILAVSLQLLLVTEFPKSVAPHLRTLRGPGSWVFVLICCLVQAGLCGWFVQDVPSLSEYKNNMTINFLHSFLACPVPSEKLAIMQGLNGSMALVSFMCTFMAVKPLHQYNLARDITFSTLIYCVTWVIFIPLYTGFSTSQSTDHKKRSIAHVSFTLVGISALVLAYYLPKCFLLLRKPNLNTPQQFCTFLEGVPPTQTEEEPQPRQEK
>NP_689414 taste receptor type 1 member 3 precursor [Homo sapiens].
MLGPAVLGLSLWALLHPGTGAPLCLSQQLRMKGDYVLGGLFPLGEAEEAGLRSRTRPSSPVCTRFSSNGLLWALAMKMAVEEINNKSDLLPGLRLGYDLFDTCSEPVVAMKPSLMFLAKAGSRDIAAYCNYTQYQPRVLAVIGPHSSELAMVTGKFFSFFLMPQVSYGASMELLSARETFPSFFRTVPSDRVQLTAAAELLQEFGWNWVAALGSDDEYGRQGLSIFSALAAARGICIAHEGLVPLPRADDSRLGKVQDVLHQVNQSSVQVVLLFASVHAAHALFNYSISSRLSPKVWVASEAWLTSDLVMGLPGMAQMGTVLGFLQRGAQLHEFPQYVKTHLALATDPAFCSALGEREQGLEEDVVGQRCPQCDCITLQNVSAGLNHHQTFSVYAAVYSVAQALHNTLQCNASGCPAQDPVKPWQLLENMYNLTFHVGGLPLRFDSSGNVDMEYDLKLWVWQGSVPRLHDVGRFNGSLRTERLKIRWHTSDNQKPVSRCSRQCQEGQVRRVKGFHSCCYDCVDCEAGSYRQNPDDIACTFCGQDEWSPERSTRCFRRRSRFLAWGEPAVLLLLLLLSLALGLVLAALGLFVHHRDSPLVQASGGPLACFGLVCLGLVCLSVLLFPGQPSPARCLAQQPLSHLPLTGCLSTLFLQAAEIFVESELPLSWADRLSGCLRGPWAWLVVLLAMLVEVALCTWYLVAFPPEVVTDWHMLPTEALVHCRTRSWVSFGLAHATNATLAFLCFLGTFLVRSQPGRYNRARGLTFAMLAYFITWVSFVPLLANVQVVLRPAVQMGALLLCVLGILAAFHLPRCYLLMRQPGLNTPEFFLGGGPGDAQGQNDGNTGNQGKHE
>ts1r3_human Taste receptor type 1 member 3
MLGPAVLGLSLWALLHPGTGAPLCLSQQLRMKGDYVLGGLFPLGEAEEAGLRSRTRPSSPVCTRFSSNGLLWALAMKMAVEEINNKSDLLPGLRLGYDLFDTCSEPVVAMKPSLMFLAKAGSRDIAAYCNYTQYQPRVLAVIGPHSSELAMVTGKFFSFFLMPQVSYGASMELLSARETFPSFFRTVPSDRVQLTAAAELLQEFGWNWVAALGSDDEYGRQGLSIFSALAAARGICIAHEGLVPLPRADDSRLGKVQDVLHQVNQSSVQVVLLFASVHAAHALFNYSISSRLSPKVWVASEAWLTSDLVMGLPGMAQMGTVLGFLQRGAQLHEFPQYVKTHLALATDPAFCSALGEREQGLEEDVVGQRCPQCDCITLQNVSAGLNHHQTFSVYAAVYSVAQALHNTLQCNASGCPAQDPVKPWQLLENMYNLTFHVGGLPLRFDSSGNVDMEYDLKLWVWQGSVPRLHDVGRFNGSLRTERLKIRWHTSDNQKPVSRCSRQCQEGQVRRVKGFHSCCYDCVDCEAGSYRQNPDDIACTFCGQDEWSPERSTRCFRRRSRFLAWGEPAVLLLLLLLSLALGLVLAALGLFVHHRDSPLVQASGGPLACFGLVCLGLVCLSVLLFPGQPSPARCLAQQPLSHLPLTGCLSTLFLQAAEIFVESELPLSWADRLSGCLRGPWAWLVVLLAMLVEVALCTWYLVAFPPEVVTDWHMLPTEALVHCRTRSWVSFGLAHATNATLAFLCFLGTFLVRSQPGCYNRARGLTFAMLAYFITWVSFVPLLANVQVVLRPAVQMGALLLCVLGILAAFHLPRCYLLMRQPGLNTPEFFLGGGPGDAQGQNDGNTGNQGKHE
>ts1r3_pantr Taste receptor type 1 member 3
MLGPAVLGLSLWALLHPGTGAPLCLSQQLRMKGDYVLGGLFPLGEAEEAGLRSRTRPSSPVCTRFSSNGLLWALAMKMAVEEINNKSDLLPGLRLGYDLFDTCSEPVVAMKPSLVFLAKAGSRDIAAYCNYTQYQPRVLAVIGPHSSELAMVTGKFFSFFLMPQVSYGASMELLSARETFPSFFRTVPSDRVQLTAAAELLQEFGWNWVAALGSDDEYGRQGLSIFSALAAARGICIAHEGLVPLPRADDSRLGKVQDVLHQVNQSSVQVVLLFASVHAAHALFNYSISSRLSPKVWVASEAWLTSDLVMGLPGMAQMGTVLGFLQRGAQLHEFPQYVKTHLALAADPAFCSALGEREQGLEEDVVGQRCPQCDCITLQNVSAGLNHHQTFSVYAAVYSVAQALHNTLQCNASGCPAQDPVKPWQLLENMYNLTFHAGGLMLRFDSSGNVDMEYDLKLWVWQGSVPRLHDVGRFNGSLRTERLKIRWHTSDNQKPVSRCSRQCQEGQVRRVKGFHSCCYDCVDCEAGSYRQNPDDIACTFCGQDEWSPERSTRCFRRRSRFLAWGEPAVLLLLLLLSLALGLVLAALGLFIHHRDSPLVQASGGPLACFGLVCLGLVCLSVLLFPGQPSPARCLAQQPLSHLPLTGCLSTLFLQAAEIFVESELPLSWADRLSGCLRGPWAWLVVLLAMLVEVALCTWYLVAFPPEVVTDWHMLPTEALVHCRTRSWVSFGLAHATNATLAFLCFLGTFLVRSQPGRYNRARGLTFAMLAYFITWVSFVPLLANVQVVLRPAVQMGALLLCVLGILAAFHLPRCYLLMWQPGLNTPEFFLGGGPGDAQGRNDGDTGNQGKHE
>ts1r3_gorgo Taste receptor type 1 member 3
MLGPAVLGLSLWALLQPGAGAPLCLSQQLRMKGDYMLGGLFPLGEAEEAGFRSRTRPSSPVCTRFSSNGLLWALAMKMAVEEINNKSDLLPGLRLGYDLFDTCSEPVVAMKPSLMFLAKAGSRDIAAYCNYTQYQPRVLAVIGPHSSELAMVTGKFFSFFLMPQVSYGASMELLSARETFPSFFRTVPSDRVQLTAAAELLQEFGWNWVAALGSDDEYGRQGLSIFSALAAARGICIAHEGLVPLPRADDSRLGKVQDVLHQVNQSSVQVVLLFASVHAAHALFNYSISSRLSPKVWVASEAWLTSDLVMGLPGMAQMGTVLGFLQRGAQLHEFPQYVKTHLALAADPAFCSALGEREQGLEEDVVGQRCPQCDCITLQNVSAGLNHHQTFSVYAAVYSVAQALHNTLQCNASGCPAQDPVKPWQLLENMYNLTFHAGGLMLRFDSSGNVDMEYDLKLWVWQGSVPRLHDVGRFNGSLRTERLKIRWHTSDNQKPVSRCSRQCQEGQVRRVKGFHSCCYDCVDCEAGSYRQNPDDVTCTSCGQDEWSPERSTRCFHRRSRFLAWGEPAVLLLLLLLSLALGLVLAALGLFVHHRDSPLVQASGGPLACFGLVCLGLVCLSVLLFPGQPSPAQCLAQQPLSHLPLTGCLSTLFLQAAEIFVESELPLSWADRLSGCLRGPWAWLVVLLAMLVEVALCTWYLVAFPPEVVTDWHMLPTEALVHCRTRSWVSFGLAHATNATLAFLCFLGTFLVRSQPGRYNRARGLTFAMLAYFITWVSFVPLLANVQVVLRPAVQMGALLLCVLGILAAFHLPRCYLLIRQPGLNTPEFFLGGGPGDAQGRNDGDTGNQGKHE
>XP_425740 PREDICTED: LOW QUALITY PROTEIN: taste receptor type 1 member 3[Gallus gallus].
MIPWVLLCMSFGCAAALKPSCLSAQFRRPGDYIIGGLFPFGMDTINLTARSEPTLIVCERLFVDGLIWALGMKFAIDEINNSTSLLPGVELGYDIYDTCFEPLAALQPSLLFVTQNGTTGIGIACNYTDYQPRVTAVIGPHKSDLCLLTAKLFSFFLIPQVSYGASSEKLSNKELYPSFYRTVPSDKNLVEAVVLLLDEFGWNWIATIGSDDEYGRGAQELFLSTIGNSSICIAYEGLIPSDLTDPRAEKQLEETIQYINKTNVNIIVLFAFRQPAQALLKQSIKMRLSKKVWIGTEAWLLSDIAASIPNIQNIGTVLGFIMKASTVPGFQKYVANLLSSVQQDEFCQKSRGFYRHVSSDTLGTQCQQCDHISLNDISSTLSHSQIQPVYIAVYSVAYALHRALGCTHQGCPRASIRSWQLLHFMNTVPFTVNGQSFRFDESHGTNSGYKLIFWHWENGSLTHLPVGDYQESLYLNKSLIQFHTTDQKEPTSECFRECEPGQIRQIKGFHLCCYDCTDCPENTFCSSKDSSTCTPCLEHQWSPARSTQCYDRSERYLRWNEPLTAGLLISMSIIISLICLTAVLFVKNLNTPLVQAAGGNLNLFALFALTLMCLSSCLFIGKPTNNLCMMQQIVCALCLNACFSTFFIKSLEIVLLTEFPRCARTALRWVTPSRSWLLVALCLLTECLFCFCYLHLGPDYVLPDYSSLPTEVLLMCSTASWPAFALMHGYNGCLAFVCFLCTFMVQSSGKKYNMARGITFTILIYFIIWIFFITVFATLRTVLMSVIQISTILMVSLGIVGTYYIPKCYILLLKPDLNREDYFQYSTKEEPEGDSQ
>a2t0n1_ponpy G-protein coupled receptor T1R3
MLGPAVLGLSLWALLHSGTGAPLCLSQQLRMKGDYVLGGLFPLGEAEEAGLRSRTRPSSPVCTRFSSNGLLWALAMKMAVEEINNKSDLLPGLRLGYDLFDTCSEPVVAMKPSLMFLAKADSRDIAAYCNYTQYQPRVLAVIGPHSSELALVTGKFFSFFLMPQVSYGASMELLSARETFPSFFRTVPSDRVQLTAAADLLQQFGWNWVAALGSDDEYGRQGLSIFSALAAARGICIAHEGLVPLPRADDLRLGKVQDVLHQVNQSSVQVVLLFASVHAAYALFNYSISSRLSPKVWVASEAWLTSDLIMGLPGMAQVGTVLGFLQKGAQLHEFSQYVKTHLALAADPAFCAALGEREQGLEEDVVGQRCPQCDCITLQNVSAGLNHHQMFSVYAAVYSVAQALHNTLQCNASGCPAQDPVKPWQLLENMYNLTFHVGGLTLRFNSSGNVDMEYDLKLWVWQGSVPKLHNVGGFNGSLWTERLKIRWHTPDNQKPVSQCSRQCQEGQVRRVKGFHSCCYDCVDCKAGSYRHSPDDLACTFCRQDEWSPERSTRCFRRRSRFLAWGEPAVLLLLLLLSLALGLVLAALGLFIRHRDSPLVRASGGPLACFGLVCLGLVCLSVLLFPGRPGTARCLAQQPLSHLPLTGCLSTLFLQAAEIFVESELPLSWADRLSGCLRGPWAWLVVLLAMLVEVALCTWYLVAFPPEVVTDWHILPTEALVHCRTRSWVSFGLAHATNATLAFLCFLGTFLVQSRPGRYNRARGLTFAMLAYFITWVSFVPLLANVQVVLRPAVQMGALLLCVLGILAAFHLPRCYLLMRQPGLNTPEFFLGGGPGDAQGRNDGDTGNQRKHE
>a2t0n3_papha G-protein coupled receptor T1R3
MLRPAVLGLSLWALLHLGTGAPLCLSQQLRMKGDYVLGGLFPLGEAEEAGLRSRTRPSSPVCTRFSSNGLLWALAMKVAVEEINNKSDLLPGLRLGYDLFDTCSEPVVAMKPSLMFLAKAGSRDIAAYCNYTQYQPRVLAVIGPHSSELAMVTGKFFSFFLMPQVSYGASMELLSARETFPSFFRTVPSDRVQLTAAAELLQEFGWNWVAALGSDDEYGRQGLSIFSALAAARGICIAHEGLVPLPRANSPLLGKVQEVLHQVNQSSVQVVLLFASARAAHALFSYSISSKLSRKVWVASEAWLTSDLVMGLPGMAQVGTVLGFLQRGAQLHKFSQYVKTRLALAADPVFCATLGEREQGLEEDVVGRRCPQCDCITLQNVSAGLNHHQTFSVYAAVYSVAQALHNTLQCNASGCPVQDPVKPWQLLDNMYNLTFHAGGLTPRFNSSGNVDMEYDLKLWVWQGSVPRLHDVGRFNGSLRTERLKIRWHTSDNQKPVSRCSRRCQEGQVRRVKGFHSCCYDCVDCEAGSYRQNPDDIACPFCGQDEWSPERSTRCFRRRSRFLAWGEPAVLLLLLLLSLALGLVLAALGLFVHHRDSPLVQASGGPLACFGLVCLGLVCLSVLLFPGQPSPARCLAQQPLSHLPLTGCLSTLFLQAAEIFVESELPLSWADRLSGCLRGPWAWLVVLLAMLVEVALCTWYLVAFPPEVVTDWHMLPTEALVHCRTRSWVSFGLVHATNATLAFLCFLGTFLVQSRPGRYNRARGLTFAMLAYFITWVSFVPLLANVQVVLRPAVQMGALLLCVLGILAAFHLPRCYLLVRQPELNTPEFFLGRGPGDARDRNDGDTGNQGKHE
>XP_002194290 PREDICTED: taste receptor type 1 member 3-like [Taeniopygiaguttata].
MNTLPFEVNGQSFRFDQFHGTNTGYKLILWAWRDGTVTHLPVGDYDQSLYIRKSQIQFHTADKKGLIWALGMRFAIEQINNCSSLLPGVWLGYELYDSCSEPLVALQPSLLFLARRGSSGIALLRDYSEYQPRVTAVIGPHSSTLCLLTAKLFSAFLIPQVSYGASSETLSNTELYPSFYRTVSSDKNLVEAVVLLLNQFGWNWIATVGSDDEYGRGAQALFLSMASTNNICIAFEGLIPEDLTEPNAKTQLENTIKIINSTKVNVIVLFAHTPAAQALLEHSIRMGLGKKVWIGTEAWMVSDIPTTTPNIQSVGTVLGFVTKTGTVPGFQEYVVELFRSVTQEEFCRSSWELSRSTDTEELDTPCQQCGNVTLEDIWPMLEVTTVQPVHMAVYSVAHALHRALGCTSKGCPKTPIRSWQLLHYMNTLPFEVNGQSFMFDQFHGTNTGYKLILWAWRDGTVTHLPVGDYDQSLYIRKSQIQFHTADKKEPTSECFKRCQPGQFRRIKGFNLCCYDCTDCSENTFWSSTDSTSCSPCPQHQWAPARSTRCHDRGERFLFWDEPLAVALLSLAALAAALSVVAALLFLKHLQTPLVQLAGGARSLFALLWLLLQSLSCCLYVGRPGAALCSLQQLSYALCLNGCFSTLVPKALEIALLTEFPRRAPGLLHWVTQGRAWLLVAASMLAQALLCLCHLRLGPDYLVADYTSLPSEVLLVCGTQSWAAFALLHSYNSCLAFSCFLCTFMVQTPAGRYNVARGITFATFIYFVVLIFFLVIFTTLRTVLRAVTQICTILATTLGILASFFIPKCYILVFRPDLNTGDYCQNPSEEQPEQDRQ
>ts1r2_mouse Taste receptor type 1 member 2
MGPQARTLHLLFLLLHALPKPVMLVGNSDFHLAGDYLLGGLFTLHANVKSVSHLSYLQVPKCNEYNMKVLGYNLMQAMRFAVEEINNCSSLLPGVLLGYEMVDVCYLSNNIQPGLYFLSQIDDFLPILKDYSQYRPQVVAVIGPDNSESAITVSNILSYFLVPQVTYSAITDKLRDKRRFPAMLRTVPSATHHIEAMVQLMVHFQWNWIVVLVSDDDYGRENSHLLSQRLTNTGDICIAFQEVLPVPEPNQAVRPEEQDQLDNILDKLRRTSARVVVIFSPELSLHNFFREVLRWNFTGFVWIASESWAIDPVLHNLTELRHTGTFLGVTIQRVSIPGFSQFRVRHDKPEYPMPNETSLRTTCNQDCDACMNITESFNNVLMLSGERVVYSVYSAVYAVAHTLHRLLHCNQVRCTKQIVYPWQLLREIWHVNFTLLGNQLFFDEQGDMPMLLDIIQWQWGLSQNPFQSIASYSPTETRLTYISNVSWYTPNNTVPISMCSKSCQPGQMKKPIGLHPCCFECVDCPPGTYLNRSVDEFNCLSCPGSMWSYKNNIACFKRRLAFLEWHEVPTIVVTILAALGFISTLAILLIFWRHFQTPMVRSAGGPMCFLMLVPLLLAFGMVPVYVGPPTVFSCFCRQAFFTVCFSVCLSCITVRSFQIVCVFKMARRLPSAYGFWMRYHGPYVFVAFITAVKVALVAGNMLATTINPIGRTDPDDPNIIILSCHPNYRNGLLFNTSMDLLLSVLGFSFAYVGKELPTNYNEAKFITLSMTFSFTSSISLCTFMSVHDGVLVTIMDLLVTVLNFLAIGLGYFGPKCYMILFYPERNTSAYFNSMIQGYTMRKS
>ts1r2_rat Taste receptor type 1 member 2
MGPQARTLCLLSLLLHVLPKPGKLVENSDFHLAGDYLLGGLFTLHANVKSISHLSYLQVPKCNEFTMKVLGYNLMQAMRFAVEEINNCSSLLPGVLLGYEMVDVCYLSNNIHPGLYFLAQDDDLLPILKDYSQYMPHVVAVIGPDNSESAITVSNILSHFLIPQITYSAISDKLRDKRHFPSMLRTVPSATHHIEAMVQLMVHFQWNWIVVLVSDDDYGRENSHLLSQRLTKTSDICIAFQEVLPIPESSQVMRSEEQRQLDNILDKLRRTSARVVVVFSPELSLYSFFHEVLRWNFTGFVWIASESWAIDPVLHNLTELRHTGTFLGVTIQRVSIPGFSQFRVRRDKPGYPVPNTTNLRTTCNQDCDACLNTTKSFNNILILSGERVVYSVYSAVYAVAHALHRLLGCNRVRCTKQKVYPWQLLREIWHVNFTLLGNRLFFDQQGDMPMLLDIIQWQWDLSQNPFQSIASYSPTSKRLTYINNVSWYTPNNTVPVSMCSKSCQPGQMKKSVGLHPCCFECLDCMPGTYLNRSADEFNCLSCPGSMWSYKNDITCFQRRPTFLEWHEVPTIVVAILAALGFFSTLAILFIFWRHFQTPMVRSAGGPMCFLMLVPLLLAFGMVPVYVGPPTVFSCFCRQAFFTVCFSICLSCITVRSFQIVCVFKMARRLPSAYSFWMRYHGPYVFVAFITAIKVALVVGNMLATTINPIGRTDPDDPNIMILSCHPNYRNGLLFNTSMDLLLSVLGFSFAYMGKELPTNYNEAKFITLSMTFSFTSSISLCTFMSVHDGVLVTIMDLLVTVLNFLAIGLGYFGPKCYMILFYPERNTSAYFNSMIQGYTMRKS
>ts1r2_human Taste receptor type 1 member 2
MGPRAKTISSLFFLLWVLAEPAENSDFYLPGDYLLGGLFSLHANMKGIVHLNFLQVPMCKEYEVKVIGYNLMQAMRFAVEEINNDSSLLPGVLLGYEIVDVCYISNNVQPVLYFLAHEDNLLPIQEDYSNYISRVVAVIGPDNSESVMTVANFLSLFLLPQITYSAISDELRDKVRFPALLRTTPSADHHIEAMVQLMLHFRWNWIIVLVSSDTYGRDNGQLLGERVARRDICIAFQETLPTLQPNQNMTSEERQRLVTIVDKLQQSTARVVVVFSPDLTLYHFFNEVLRQNFTGAVWIASESWAIDPVLHNLTELRHLGTFLGITIQSVPIPGFSEFREWGPQAGPPPLSRTSQSYTCNQECDNCLNATLSFNTILRLSGERVVYSVYSAVYAVAHALHSLLGCDKSTCTKRVVYPWQLLEEIWKVNFTLLDHQIFFDPQGDVALHLEIVQWQWDRSQNPFQSVASYYPLQRQLKNIQDISWHTINNTIPMSMCSKRCQSGQKKKPVGIHVCCFECIDCLPGTFLNHTEDEYECQACPNNEWSYQSETSCFKRQLVFLEWHEAPTIAVALLAALGFLSTLAILVIFWRHFQTPIVRSAGGPMCFLMLTLLLVAYMVVPVYVGPPKVSTCLCRQALFPLCFTICISCIAVRSFQIVCAFKMASRFPRAYSYWVRYQGPYVSMAFITVLKMVIVVIGMLATGLSPTTRTDPDDPKITIVSCNPNYRNSLLFNTSLDLLLSVVGFSFAYMGKELPTNYNEAKFITLSMTFYFTSSVSLCTFMSAYSGVLVTIVDLLVTVLNLLAISLGYFGPKCYMILFYPERNTPAYFNSMIQGYTMRRD
>ts1r2_canfa Taste receptor type 1 member 2
MGPRAKAVCSLFILLQVLAEPAENSDFYLPGDYLLGGLFTLHANVKGTVHLSFLQVPQCKKYEMKVLGYNLMQAMRFAVEEINNRSDLLPGVLLGYEIVDVCYISNNVQPVLYFLAREDYSLPIQEDYSHYVPRVLAVIGPDNSESTTTVAHFLSLFLLPQITYSAISDDLRDKQHFPALLRTVAGADHQIEAMVQLLLHFNWNWIIVLVSSDDYGRYNSQLLNDRLATGDICIAFQETLPMPQPDQVVTEWERQRLEAIVGKLQQSSARVVVLFSPDLILHNFFREVLRQNFTGAVWIASESWAIDPVLHNLTELRQTGTFLGVTTQSVPIPGFSEFRIRRTPVRLPEPNRTSLEATCNQECDTCQDTTASFNSILMLSGERVVYNVYSAVYAVAHALHSLLGCTQACSKEVVYPWQLLKEIWKVNFTLLGHNVFFGQQGDVLMPMEVIQWQWDLSQNPFQSIASYYPKLRQLKAIHNISWHTANNTIPVSMCSKDCHPGQRKKPVGIHSCCFECIDCLPGTFLNRTADEFDCQPCPSYEWSHRNDTSCFKRRLAFLEWHEPSTIFVVMLTILGFLSTLAIMVIFWRHLHTPVVRSAGGPMCFLMLVPLLLAYAMVPMYIGQPTFFSCLWRQTFFTLCFTICISCITVRSFQIVCIFKMARRLPRAYGYWVRCHGPYVFVASFMVLKVVIVAGNVLATTANPTARPDPDDPNIMVLSCNYRRALLFNTSLDLLLSVAGFSFAYMGKELPTNYNEAKFITLCMTFYFTSSVSLCTFMSVYDGVLVTILDLLITVLNLLGISFGYFGPKCYMVLFYPERNTQVYFSSMIQGYTMGKD
>ts1r2_pantr Taste receptor type 1 member 2
MGPRAKTICSLFFLLWVLAEPAENSDFYLPGDYLLGGLFSLHANMKGIVHLNFLQVPMCKEYEVKVIGYNLMQAMRFAVEEINNDSSLLPGVLLGYEIVDVCYISNNVQPVLYFLAHEDNLLPIQEDYSNYISRVVAVIGPDNSESVMTVANFLSLFLLPQITYSAIGDELRDKVRFPALLRTTPSADHHVEAMVQLMLHFRWNWIIVLVSSDTYGRDNGQLLGERLARRDICIAFQETLPALQPNQNMTSEERQRLVTIVDKLQQSTARVVVVFSPDLSLYDFFNEVLRQNFTGAVWIASESWAIDPVLHNLTELRHLGTFLGITIQSVPIPGFSEFREWGPQAGPPPLSRTSQSYTCNQECDNCLNATLSFNTILRLSGERVVYSVYSAVYAVAHALHSLLGCDNSTCTKRVVYPWQLLEEIWKVNFTLLDHQIFFDPQGDVALHLEIVQWQWDRSQNPFQSVASYYPLQRQLKNIQDISWHTINNTIPVSMCSKRCQSGQKKKPVGIHVCCFECIDCLPGTFLNHTEDEYECQACPNNEWSYQSETSCFKRQLVFLEWHEAPTIAVALLAALGFLSTLAILVIFWRHFQTPIVRSAGGPMCFLMLTLLLVAYMVVPVYVGPPKVSTCLCRQALFPLCFTICISCIAVRSFQIVCAFKMASRFPRAYSYWVRYQGPYVSMAFITVLKMVIVVIGMLATGLSPTTRTDPDDPKITIVSCNPNYRNSLLFNTSLDLLLSVVGFSFAYMGKELPTNYNEAKFITLSMTFYFTSSVSLCTFMSAYSGVLVTIVDLLVTVLNLLAISLGYFGPKCYMILFYPERNTSAYFNSMIQGYTMRRD
>ts1r2_gorgo Taste receptor type 1 member 2
MGTRATTICSLFFLLWVLAEPAENSDFYLPGDYLLGGLFSLHANMKGIVHLNFLQVPMCKEYEVKVIGYNLMQAMRFAVEEINNDSSLLPGVLLGYEIVDVCYISNNVQPVLYFLAHEDNLLPIQEDYSNYISRVVAVIGPDNSESVMTVANFLSLFLLPQITYSAISDELQDKVRFPALLRTTPSADHHVEAMVQLMLHFRWNWIIVLVSSDTYGRDNGQLLGERLARRDICIAFQETLPTLQPNQNMTSEERQRLVTIVDKLQQSTARVVVVFSPDLSLYDFFNEVLRQNFTGAVWIASESWAIDPVLHNLTELRHLGTFLGITIQSVPIPGFSEFREWSPQAGPPPLSRTSQSYTCNQECDNCLNATLSFNTILRLSGERVVYSVYSAVYAVAHALHSLLGCDNSTCTKRVVYPWQLLEEIWKVNFTLLDHQIFFDPQGDVALHLEIVQWQWDRSQNPFQSVASYYPLQRQLKHIQDISWHTINNTIPVSMCSKRCQSGQKKKPVGIHVCCFECIDCLPGTFLNHTEDEYECQACPNNEWSYQSETSCFKRQLVFLEWHEAPTIAVALLAALGFLSTLAILVIFWRHFQTPIVRSAGGPMCFLMLTLLLVAYMVVPVYVGPPKVSTCLCRQALFPLCFTICISCIAVRSFQIVCAFKMASRFPRAYSYWVRYQGPYVSMAFITVLKMVIVVIGMLATGLSPTTRTDPDDPKITIVSCNPNYRNSLLFNTSLDLLLSVVGFSFAYMGKELPTNYNEAKFITLSMTFYFTSSVSLCTFMSAYSGVLVTIVDLLVTVLNLLAISLGYFGPKCYMILFYPERNTPAYFNSMIQGYTMRRD
>ts1r2_ponpy Taste receptor type 1 member 2
MGPRATTICSLFFLLWVLAEPAENSDFYLPGDYLLGGLFSLHANMKGIVHLNFLQVPMCKEYEVKVIGYNLMQDMRFSVEEINNDSSLLPGVLLGYEMVDVCYVSNNVQPVLYFLAHEDNLLPIQEDYSDYVSRVVAVIGPDNSESVMTVANFLSLFLLPQITYSAISDELRDKVRFPALLRTTPSADHHIEAMVQLMLHFRWNWIIVLVSSDTYGRDNGQLLGERLARRDICIAFQETLPTLQPNQNMTSEERQRLVTIVDKLQQSTARVVVVFSPDLTLYDFFNEVLRQNFTGAVWIASESWAIDPVLHNLTELRHTGTFLGITIQSVPIPGFSEFRERDSQAGPPPLGKTSQRSTCNQECDNCLNATLSFNTILRLSGERVVYSVYSAVYAVAHALHSLLGCDHSTCTKRVVYPWQLLEEIWKVNFTLLDHQIFFDPQGDMALHLEIVQWQWDRSQNPFQSVASYHPLQRQLKNIQDISWHTINNTIPVSMCSKRCQSGQKKKPVGIHVCCFECIDCLPGTFLNHTEDEYECQACPSNEWSYQSETSCFKRQLAFLEWHEAPTIAVALLAALGFLSTLAILVIFWRHFQTPMVRSAGGPMCFLMLTLLLVAYMVVPVYVGPPKVSTCLCRQALFPLCFTICISCIAVRSFQIICAFKMASRFPRAYSYWVRYQGPYVSMAFITVLKMVIVVIGMLATGLNPTTRTDPDDPKIMIVSCNPNYRNSLLFNTSLDLLLSVVGFSFANMGKELPTNYNEAKFITLSMTFYFTSSISLCTFMSAYSGVLVTIVDLLVTVLNLLAISLGYFGPKCYMILFYPERNTPAYFNSVIQGYTMTRD
>ts1r2_macmu Taste receptor type 1 member 2
MRPRATTICSLFFLLRVLAEPAKNSDFYLPGDYLLGGLFTLHANMKGIVHLDYLQVPMCKEYETKVIGYNLMQAMRFAVEEINNDSSLLPDVLLGYEMVDVCYVSNNVQPVLYFLAQEDDLLPIQENYSNYVPRVVAVIGPDNSDAVMTVANFLSLFLLPQITYSAISDELRDKVRFPALLRTAPSADHHIEAMVQLMLHFRWNWIIVLVSGDTYGRDNGQLLGDRLARGDICIAFQETLPTVQPNQNMTSEERQRLVTIVDKLQQSTARVVVVFSPDLTLYNFFNEVLRQNFTGAVWIASESWAIDPVLHNLTELRHMGTFLGITIQSVPIPGFSEFRVRDPQAGPPPLSRTSQRSTCNQECDSCLNGTLSFNNVLRLSGERVVYSVYSAVYAVAHALHSLLGCDHGTCTKREVYPWQLLKEIWKVNFTLLDHEISFDPQGDMALHLEIVQWQWGLSQNPFQSVASYYPLQRQLKKIQDISWHTINNTIPVSMCSKRCQSGQKKKPVGIHICCFECIDCLPGTFLNQTEDEFECQACPSNEWSHQSEASCFKRRLAFLEWHEAPTIVVALLAALGFLSTLAILVIFWRHFQTPMVRSAGGPMCFLMLTLLLVAYMVVPVYVGPPKVSTCFCRQALFPLCFTICISCIAVRSFQIVCVFKMASRFPRAYSYWVRYQGPYVSMAFITVLKMVTVVIGMLATGLNPTTRIDPDDPKIMIVSCNPNYRNSLFFNTGLDLLLSVVGFSFAYMGKELPTNYNEAKFITLSMTFYFTSSVSLCTFMSAYNGVLVTIMDLLVTVLNLLAISLGYFGPKCYMILFYPERNTPAYFNSMIQGYTMRRD
>ts1r2_papha Taste receptor type 1 member 2
MRPRATTICSLFFLLRVLAEPAKNSDFYLPGDYLLGGLFTLHANMKGIVHLDYLQVPMCKEYETKVIGYNLMQAMRFAVEEINNDSSLLPDVLLGYEMVDVCYVSNNVQPVLYFLAQEDDLLPIQENYSNYVSRVVAVIGPDNSDAVMTVANFLSLFLLPQITYSAISDELRDKVRFPALLRTAPSADHHIEAMVQLMLHFRWNWIIVLVSGDTYGRDNGQLLGDRLARGDICIAFQETLPTVQPNQNMTSEERQRLVTIVDKLQQSTARVVVVFSPDLTLYNFFNEVLRQNFTGAVWIASESWAIDPVLHNLTELRHMGTFLGITIQSVPIPGFSEFRVRDPQAGPPPLSRTSQRSTCNQECDSCLNGTLSFNNVLRLSGERVVYSVYSAVYAVAHALHSLLGCDHGTCTKTEVYPWQLLKEIWKVNFTLLDHQISFDPQGDMALHLEIVQWQWDLSQNPFQSVASYYPLQRQLKTIQDISWHTINNTIPVSMCSKRCQSGQKKKPVGIHICCFECIDCLPGTFLNQTEDEYECQACPSNEWSHQSEASCFKRRLAFLEWHEAPTIVVALLAALGFLSTLAILVIFWRHFQTPMVRSAGGPMCFLMLTLLLVAYMVVPVYVGPPKVSTCFCRQALFPLCFTICISCIAVRSFQIVCVFKMASRFPRAYSYWVRYQGPYVSMAFITVLKMVTVVIGMLATGLNPTTRIDPDDPKIMIVSCNPNYRNSLFFNTGLDLLLSVVGFSFAYMGKELPTNYNEAKFITLSMTFYFTSSVSLCTFMSAYNGVLVTIMDLLVTVLNLLAISLGYFGPKCYMILFYPERNTPAYFNSMIQGYTMRRD
>ts1r2_saisc Taste receptor type 1 member 2
MEPRVRTVCFLFFLLRVLAEPAKNSDFYLPGDYLLGGLFTLHANMKGTVHLNFLQVPMCKEYEVKLSGYNLMQAMRFAVEEINNDSSLLPDVRLGYEMVDVCYVSNNVQPVLYFLAQEDNLLPIQEDYSNYVPRVVAVIGPENSESVTTVANFLSLFLLPQITYSAISDQLRDKQRFPALLRTTPSAKHHIEAMVQLMLHFRWNWISVLVSSDTYGRDNGQLLGDRLAGGDICIAFQETLPTLQPNQDMMPEDRQRLVSIVEKLQQSTARVVVVFSPDLTLYDFFREVLRQNFTGAVWIASESWAIDPVLHNLTGLHRTGTFLGITLQNVPIPGFNEFRVRGPQAGPTHQRSTCNQECDTCLNSTLSFNTILRLSGERVVYSVYSAVYAVAHALHSLLGCDHSACTKRGVYPWQLLEEIWKVNFSLLDHQIFFDPQGDVALHLEIVQWQWDLSQNPFQSVASYQPLQGHLKDIQDISWHTVNNTIPVSMCSKRCQSGQKKKPVGIHTCCFECIDCPPGTFLNQTANEYDCQACPSNEWSHQSETSCFKRRLSFLEWHEAATIAVALLAALGFLSTLAILVIFWRHFETPMVRSAGGPMCFLMLTLLLVAYMVVPVYVGLPKVSTCLCRQALFPVCFTICISCIAVRSFQIVCVFKMASRFPRAYSYWVRYQGSYVSVAFITALKMVTVVISLLATGLNPTTRTDTDDPKIMIISCNPNYRNSLLFNTSLDLLLSVAGFSFAYMGKELPTNYNEAKFITFSMTFYFTSSVSLCTFMSVYDGVLVTIVDLLVTVFNLLAISLGYFGPKCYMILFYPERNTPAYFNSMIQGYTMRRD
>b7zmy6_mouse Tas1r2 protein
MGPQARTLHLLFLLLHALPKPVMLVGNSDFHLAGDYLLGGLFTLHANVKSVSHLSYLQVPKCNEYNMKVLGYNLMQAMRFAVEEINNCSSLLPGVLLGYEMVDVCYLSNNIQPGLYFLSQIDDFLPILKDYSQYRPQVVAVIGPDNSESAITVSNILSYFLVPQVTYSAITDKLRDKRRFPAMLRTVPSATHHIEAMVQLMVHFQWNWIVVLEVLPVPEPNQAVRPEEQDQLDNILDKLRRTSARVVVIFSPELSLHNFFREVLRWNFTGFVWIASESWAIDPVLHNLTELRHTGTFLGVTIQRVSIPGFSQFRVRHDKPGYRMPNETSLRTTCNQDCDACMNITESFNNVLMLSGERVVYSVYSAVYAVAHTLHRLLHCNQVRCTKQIVYPWQLLREIWHVNFTLLGNQLFFDEQGDMPMLLDIIQWQWGLSQNPFQSIASYSPTETRLTYISNVSWYTPNNTVPISMCSKSCQPGQMKKPIGLHPCCFECVDCPPGTYLNRSVDEFNCLSCPGSMWSYKNNIACFKRRLAFLEWHEVPTIVVTILAALGFISTLAILLIFWRHFQTPMVRSAGGPMCFLMLVPLLLAFGMVPVYVGPPTVFSCFCRQAFFTVCFSVCLSCITVRSFQIVCVFKMARRLPSAYGFWMRYHGPYVFVAFITAVKVALVAGNMLATTINPIGRTDPDDPNIIILSCHPNYRNGLLFNTSMDLLLSVLGFSFAYVGKELPTNYNEAKFITLSMTFSFTSSISLCTFMSVHDGVLVTIMDLLVTVLNFLAIGLGYFGPKCYMILFYPERNTSAYFNSMIQGYTMRKS
>c9wdv5_muspf G-protein coupled receptor
MGPWARAVCSLFILLWVLAAPAENSDFYLAGDYLLGGLFSLHANMKGIVHLNFLQVPQCKEYEMKVLGYNLLQAMRFAVEEINNQSSLLPGVLLGYEMVDVCYISNNIQPVLYFLAREDYSLPIQEDYSHYVPRVVAVIGPDNSESTTIVAHFLSLFLLPQITYSAISDELRDKNRFPSLLRTVPGADHQVEAMVQLMLYFRWNWIILLVSSDDYGCYNGQLLNTRLATRDICIAFQETLPMPQPNQEVTPWERQRLEAIVDKIQQSSARIVVLFSPDLALHNFFREVLRQNFTGAVWIASESWAIDPVLHNLTELRNTGTFLGVTAQSVPIPGFSEFRMRPPQAGPPAPTRTSLGATCNQECDSCQDTTASFSTILTLSGERVAYSVYSAVYAVAHALHSLLRCTRTTCSKEVVYPWQLLQEIWKVNFTLLGHKIFFDKQGDLLMSLEVIQWQWDLSQNPFLSIASYYPALRQLKMGHNVSWHTANNTIPVSMCSKDCHPGQRKKPIGIHPCCFECLDCLPGTFLNRTADEFGCQSCPSHEWSHRNDTSCFKRRLAFLEWHEASTIIVAMLSFLGFLSTLAIMVVFWRHLHTPMVRSAGGPMCFLMLVPLLLAYAMVPTYVGRPTFFTCLCRQTFFTLCFTICISCITVRSFQIVCIFKMARHLPRAYSSWVRYHGPYVFVASFTALKVVITVGNVLVMSANPTARPDPDDPKIMVLSCNYRKALLFNTSLDLLLSVAGFSFAYMGKELPTNYNEAKFITFCMTFYFTSSISLCTFMSVYEGVLVTILDLLFTVLNLLGISLGYFGPKCYMVLFYPERNTQVYFSNMIQGYTMRKD
>c9wdv6_gentg G-protein coupled receptor
MGPRVREVCSLIILLQVLAEPADNSDFYLGGDYLLGGLFTLHANVKGIVHLNFLQVPQCKEYEIKVLGYNLMQAMRFAVEEVNNHSGLLPGVRLGYEMVDSCYTSNNVQPALYFLAQEDHSLPIQEDYSHYVPRVVAVIGPDNSEATVMVAHFLSLFLLPQITYCAISDELQDKQRFPALLRTVPGVDHQVEAMVQLMLYFRWNWIVVLASSDDYGRFNGRQLSERLTGRDICIAFQETLPTPQPNQAVTRWERRRLEAIVDKLRQSSARVVVLLSPDLALHNFFREVLRQNFTGVVWIASESWAIDPVLHNLTELGHLGTFLGITIQSVPIPGFSEFREWGPQAGPPPLSGTSQSYTCNQECDNCLNATLSFNTILRLSGERVVYSVYSAVYAVAHALHSLLGCTRTSCSKEVVYPWQLLEEIWKVNFTLLGHQIFFDKQGDLPVHLEIVQWEWDLSQNPFRSVASYCPVLRHLRVTDNVSWHTANNTIPVSMCSKDCQPGQRKKPVGIHPCCFECLDCLPGTFLNQTADEFGCQPCPTYEWSHKNDTSCLKRRLAFLEWHEAPTVAVAALSVLGFLSTLAALVIFWRHLRTPVVRSAGGPMCFLMLTPLLLAYAMVPVYVGQPTLLTCLCRQTVFTLCFTVCISCIAVRSFQIVCVFKMARRLPRAYSYWLRYHGPYVFVASFTALKVLMVAGNVLAASASPTARPDPDDPKVMVLSCNYRRALLFNTSLDLLLSLAGFSFAYVGKELPTSYNEAKFITFCMTFYFTSSISLCTFMSVYEGVLVTILDLSVTVLNLLGISLGYFGPKCYMVLFYPERNTPVYFSSMIQGYTMRKD
>c9wdv7_ailfu G-protein coupled receptor
MGPRARAVCSLFILLQVLAAPAANSDFYLAGDYLLGGLFSLHANMKGIVHLNFLQVPQCKKYEIKVLGYNLLQAMRFAVEEINNRSSLLPGVLLGYEMVDVCYVSNNVQPVLYFLAREDYSLPIQEDYSHYVPRVVAVIGPDNSESTTTVAHFLSLFLLPQITYSAISDDLRDKQRFPALLRTVSGADHQIEAMVQLLLHFRWNWVIVLVSSDDYGRYNSQLLSERLAPRDICIAFQETLPTLQPSQEVTPWERQRLEAIVGKIQQSSARIVVLFSPDLVLYNFFREVLRQNFTGAVWIASESWAIDPVLHNLTGLHDTGTFLGITTQSVPIPGFSEFRMRPAQAGPPAPNRTNLGATCNQECDRCQDTTASFNAILTLSGERVVYSVYAAVYAVAHALHSVLSCTQTCSKEVVYPWQLLQEIWKVNFTLLGHEIFFDKQGDLLMSLEVIQWQWDLSQNPFLSIASYHPALRQLKTVRNVSWHTANNTIPVSMCSKDCQPGQKKKPVGIHPCCFECLDCLPGTFLNQTADEFDCQPCPSCAWSHRNDTSCFKRRLAFLEWHEASTIFVAMLSALGFFSTLTIVVVFWRHLHTPVVRSAGGPMCFLMLAPLLLAYAMVPMYVGQPTFFTCLCRQTFFTLCFTICISCITVRSFQIVCIFKMARRLPGAYSYWVRYHGPYVFVASFTVLKVVIVVSNVLTMSANPTARADPDDPKIIILSCNYRKALLFNTSLDLLLSVAGFSFAYMGKELPTNYNEAKFITFCMTFYFTSSVSLCTFMSVYEGVLVSILDLLVTVLNLLGISLGYFGPKCYMILFYPERNTQGYFSSMIQGYTMRKD
>c9wdv8_sursu G-protein coupled receptor
MRPRAREVCSLIILLQVLAEPAENSDFYLAGDYLLGGLFTLHANVKGIVHLNFLQVPQCKKYEMKVLGYSLMQAMRFAVEEINNHSSLLPGVLLGYEMVDTCYVSNNVQPVLYFLAQKDYSLPIQEDYSHYVPRVVAVIGPDNSESTVTVAHFLSLFLLPQITYSAISDDLRDKQLFPAVLRTVPGADHHIEAMVQLMLHYRWNWIVVLVSSDHYGRYNGQLLSNRLAGGDICVAFQETLPEPQRSQVVSRWERWRLETIVGKLRRSSARVVVLLSPDLVLHNFFREVLRQNFTGAVWIASESWAIDPVLHNLTELGHLGTFLGITIQSVPIPGFSEFREWGPQAGPPPLSGTSQSYTCNQECDNCLNATLSFNTILRLSGERVVYSVYSAVYAVAHALHRLLRCTQTTCSKEVVYPWQLLQEIWKVNFTLLGHQIFFDKQGDLLMGLEVIQWQWDLSQNPFRSIASYCPVLRQLRATGDVSWHTANNTIPVSMCSKDCQPGQRKKPVGIHPCCFDCLDCLPGTFLNRTADEFGCQPCPNYEWSHRKDTSCFKRRLAFLEWHEAPTIIVALLSILGFLSTLAILVVFWRHLHTPVVRSAGGPMCFLMLTPLLLAYAMVPMYVGQPTFFRCLCRQTVFTLCFTICISCIAVRSFQIVCVFKMARRLPRAYSYWVRYHGPYVFVASFTVLKVAIVAGNVLATTANPTARPDPDDPKVMVLSCNYRRALLFNTSLDLLLSVAGFSFAYMGKELPTNYNEAKFITFCMTFYFTSSVSLCTFMSVYEGVLVTTLDLLVTVLNLLGISLGYFGPKCYMVLFYPERNTPVYFSSMIQDYTKRKD
>c9wdv9_helpa G-protein coupled receptor
MGPRAREVCSLIILLQVLAEPAENSDFYLAGDYLLGGLFTLHANVKGIVHLDFLQVPQCKKYEIKVLGYSLMQAMRFAVEEINNHSSLLPGVLLGYEMVDTCYVSNNVQPVLYFLAQKDYSLPIQEDYSHYVPRVVAVIGPDNSESTITVAHFLSLFLLPQITYSAISDEVRDKQLFPAVLRTVAGADHHIEAMVQLMLHYRWNWIVVLVSSDHYGRYNGQLLSDRLAGRDICVAFQETLPEPQRSQAVSRWERWRLETIVGKLRQSSARVVVLLSPDLVLHNFFREVLRQNFTGVVWIASESWAIDPVLHNLTELRHTGTFLGITTQSVPIPGFSEFRVRPAWAGPPPPNRTRLGATCNQECDSCLDTTVSFNTVLTLSGERVVYNVYSAVYAVAHALHRLLRCTQTTCSKEVVYPWQLLQEIWKVNFTLLGHQIFFDKQGDLLMGLEVIQWQWDLSQNPFRSIASYCPVLRQLRATGDVSWHTANNKIPVSMCSKDCQPGQRKKPVGIHPCCFDCLDCLPGTFLNRTADEFDCQPCPNYEWSHRKDTSCFKRRLAFLEWHKAPTIIVALLSVLGFLSTLAILVVFWRHLHTPVVRSAGGPMCFLMLTPLLLAYAMVPMYVGQPTFFRCLCRQTFFTLCFTICISCIAVRSFQIVCVFKMARRLPRAYSYWVRYHGPYVFVASFTVLKVAMVAGNVLATTANPTARPDPDDPKVMVLSCNYRRALLFNTSLDLLLSVAGFSFAYMGKELPTNYNEAKFITFCMTFYFTSSVSLCTFMSVYEGVLVTILDLLVTVLNLLGISLGYFGPKCYMVLFFPERNTPVYFSSMIQGYTTGKD
>d2hvz2_ailme Uncharacterized protein
MGPRARAVCFLFILLQVLAVPAENSDFHLAGDYLLGGLFTLHANVKGIIHLNFLQVPQCKEYEMKVLGYNLLQAMRFAVEEINNHSRLLPGVLLGYEMVDVCYISNNVQPVLYFLAREDYSLPIQEDYSHYVPRVVAVIGPDNSESTETVAHFLSLFLLPQITYSATSDELRNKQLFPALLRTVPGADHQIEAMVQLMLHFRWNWIIVLVSSDDYGRYNSQLLNDRLATRDICIAFQETLPMPQPNLEVTQWERQRLEAIVDKLQQSSARIVVLFSPELVLRNFFHEVLRQNFTGAVWIASESWAIDPVLHNLTELRNTGTFLGITTQSVPIPGFSEFRMRPAQAGPPEPNRTRLGATCNQECDTCQDNTASFNAVLTLSGERVVYSVYSAVYAVAHALHSLLGCTQTTCSKRVVYPWQLLQEIWKVNFSLLGHEIFFDKQGDMLMSLDVVQWQWDLRQNPFQSIASYYPVLRQLKTTHNVSWHTADNTIPVSMCSKDCRPGQKKKPVGIHPCCFECLDCLPGTFLNRTADEFDCQTCPSYEWSHRNDTSCFKRRLAFLEWHEPSTIIVAMLSVLGFLSTLAIVVVFWRHLHTPMVRSAGGPMCFLMLIPLLLAYAMVPTYVGQPTFFTCLCRQTFFTLCFTICISCITVRSFQIVCIFKMARRLPRAYGYWVRYHGPYVFVASFTVLKVVILVGNVLIMSANPTARADPDDPKIMVLSCNYRKALLFNTSLDLLLSVAGFSFAYMGKELPTNYNEAKFITFCMTFYFTSSVSLCTFMSVYEGVLVTILDLLVTVLNLLGISLGYFGPKCYMVLFYPERNTQVYFSSMIQGYTMRKD
>XP_002750402 PREDICTED: taste receptor type 1 member 2, partial [Callithrixjacchus].
YEMKVSGYNLMQAMRFAVEEINNDSSLLPNVLLGYEMVDVCYISNNVQPALYFLAQEDNLLPIREDYSNYVPRVVAVIGPENSESVMTVAHFLSLFLLPQITYSAISDQLQDKQRFPALLRTTPSAKHHIEAMVQLMLHFHWNWISVLVSSDTYGRDNGQMLGDRLAGGDICIAFQETLPTLQSNQDIMPEDHQRLVSIVEKLQQSTARVVVVFSPDLSLYNFFREVLRQNFTGAVWIASESWAIDPVLHNLTGLHRTGTFLGITIQNVPIPGFSEFRVRGPQAGPTNQRSTCNQECDTCLNSTLSFNTVLRLSGERIVYSVYSAVYAVAHALHSLLSCDHSTCTKRVVYPWQLLEEIWKVNFTLLDHQIFFDPQGDVALHLEIVQWQWDLSQNPFQSIASYNPLQGRLKHIQDISWHTINNTIPVSMCSKRCQSGQKKKPVGIHTCCFECIDCLPGTFLNQTANEYDCQACLSNEWSHQSETSCFKRRLSFLEWHEAPTIAVALLAALGFLSTLAILVIFWRHFHTPMVRSAGGPMCFLMLTLLLVAYMVVPVYVGPPKVTTCLCRQALFPVCFTICISCITMRSFQIVCVFKMASRFPRAYSYWVRYQGSYVSVAFITALKVVTVVISLLATGLNPTTRADTDDPKIMIISCNPNYRNSLLFNTSLDLLLSVVGFSFAYMGKELPTNYNEAKFITFSMTFYFTSSVSLCTFMSVYDGVLVTIVDLLVTVFNLLAISLGYFGPKCYMILFYPERNTPAYFNSMIQGYTMRRD
>d9mna5_myolu Taste receptor type 1 member 2
MGPQAGVVCSLFFLLQALAVLAENPDFSLAGDYLLGGLFTLHANVKGTVHLNFLQVPKCNEQQVKALGCKLMLPMHFAVEEINNHSSLLPGVRLGYEMVDICYVSNNIQPVLYFLAQEDYFLPIQEDYSHYVPRVVAVIGPENSEATMTVAHFLSLFLLPQITFSAISDDLRDKQRFPAVLRTVPGAHHHLEAMVQLLLRFRWNWIVVLVSGDDYGRGNSQLLSEHLARHDICVALHEVLPTPQPSQVVTPQERRRLEAIVDKLRHSSARVVVVFSPDLVLHHFFRQVLRQNLTGIVWIASESWAIDLALHNLTELSHTGTFLGVTTESVSIPGFSEFRVRRAQARTPASNRPSWSATCNQECDACLDALESFNTILTLSGERVAYSVYSAVYAVAHALHSLLGCSQTHCSKEVVYPWQLLQEIRKVNFTLLDHHIFFDDQGDLPMPLEVIQWHWNRSQNPFQTIASYHPEQRQLKDVRRVSWHTPDGTVPVSTCSKDCQPGQKKKSVGIHPCCFECLDCPPGTFLNKTADEFDCQPCPSNEWSHRRDTSCFKRRLIFLQWHNALTIFVVLLAALGFLGTLATLAIFWRHLQTPMVRSAGGPMCFLILTSLLVAYLMVPAYVGPPTPVTCLCRQTFFTLCFTICISCIAVRSFQIVYVFKMARRLPRAYGYWVRYHGPYVFVAAITVLKVAMVTTNQVITATGPTARADPGDPKIMILSCNPDYSKGLLVNTSLDLLLSVVGFSFAYMGKELPTNYNEAKFITFCMTFYFTSSVSLCTFMSVYEGVLVTFLDLLVTVLNLLGISLGYFGPKCYLILFHPERNTPAYFSSAIQGYTMGRD
>d9mna6_pteva Taste receptor type 1 member 2
MGPQARAVCSLFFLMQVLGEPAESSEFHLAGDYLLGGLFTLHANVKGIVHLDFLQVPKCKEYETKVLGYNLMQAMRFAVEEINNHSSLLPGVRLGYEMVDICYVSNNIQPVLYFLAQEDYFLPIQEDYSYYVPRVVAVIGPENSEATMTVAHFLSLFLLPQITYAAITDELRDKLRFPAVLRTVSGASHQIEAMVQLMLHFHWNWIIVLVSSDNYGRDNSQILNERLAGSDICIAFQEALPTPQPNQVVTPQEREHLETIVDKLQQSSARVVVLFSPDLALHNFFGEVLRRNFSGVVWIASESWAIDPVLHNLTELRRTGTFLGITTQSVLIPGFDEFRLRRAQVGKPASNTTGVKATCNQECDTCLDTTMSFNTILTFPGEFMVYNVYSAVYAVAHALHSLLGCSRTNCSKEVVYPWQLLQELKKVNFTLLGHQIFFDQEGDLPMPIEVIQWQWNESRSPFQSIAFYHPTERLLKDVDKVSWHTPDDSIPVSMCSKDCQAGQKKKAVGIHTCCFECLDCPAGTFLNKTADEFDCQPCPSNQWSHKKHTSCFKRQLTFLQWHEASTIIVTMLAALGYLCTLAILIIFWKHFQTPVVRSAGGPMCFLMLIPLLVTYTLVPVYIGPPTVMTCLCRQVLFTLCFTICISCITVRSFQIVCIFKMASRLPRAYGYWVRYHGPYLFVAFITMLKVVIVAVSLLITNVSPTARADPDDPKIMFISCNPNYRKGLLFNTSLDLVLSVVSFSFAYMGKELPTNYNEAKFITFCMIFYFASYVSLCTFMSVYEGVLVTILDLLVTVLNLLGISLGYFGPKCYMILFYPERNTAAYFNSMIQGYTVGRA
>ts1r3_canfa Taste receptor type 1 member 3
MAGLMLLSLMALLGLGAGAPLCLSRQLRMQGDYVLGGLFPLGTAEDTGLSDRTQPNATVCTRFSSLGLLWALAMKMAVEEVNNRSTLLPGLRLGYDLFDTCSEPVVAMKPSLMFMAKAGSCDIAAYCNYTQYQPRVLAVIGPHSSELALITGKFFSFFLMPQVSYGASTDRLSNRETFPSFFRTVSSDRVQAVAMVELLQELGWNWVAAVGSDDEYGRQGLSLFSSLANARGICIAHEGLVPLPHTSSLRLGTVQGLLHQVNQSSVQVVVLFSSTRAARTLFSYSIHCRLSPKVWVASEAWLTSDLVMTLPGMAEVGTVLGFLQQGAPIPEFPSYVQTCLALAADPAFCASLDAEQPGLEEHVVGPRCPQCDHVTLEAMSAGLLHHQTFAAYAAVYGVAQALHNTLLCNASGCPPREPVRPWQLLENMYNLTFRVRGLALQFDARGNVNMDYDLKLWVWRDLKPELRTVGAFNGRLKVWHSQMSWHTPGNQRPVSQCSRQCGEGQVRRVKGFHSCCYDCVDCKAGTYQRSPDDLLCTQCDQNQWSPDRSTRCFPRRLTFLAWGQPAVLVLLILLALALGLVLVALGLFIRHRDSPLVQASGGPRACFGLACLGLVCLSVLLFPGQPGPASCLAQQPLLHLPLTGCLSTLFLQAAQIFVGSELPSSWADQLRRCLQGPWAWLLVLLALLAEAALCAWYLVAFPPEVVTDWWVLPTQVLVHCRMRSWISFGLLHAINAMLAFLCFLGTFLVQSRPGRYNGARGLTFAMLAYFITWISFVPLFANVHVAYQPTVQMAAILLCALGILATFHLPKCYLLLQQLELNNPEFFLGDDARGQGSSGSGGKET
>XP_001915813 PREDICTED: taste receptor type 1 member 3-like [Equus caballus].
MPGRALLGLLALLGLRAGAPLCLTQQFRMSGDYVLGGLFPVGLAEGAGLSNRTQPSATVCTRFSSLGLLWALAVQMAVEEINNGSSLLPGLRLGYDFFDTCSEPIIAMKPSLLFMAKAGSSNIAAYCDYTQYQPRVLAVIGPHSSELALVTSKFFSFFLMPQISYGASAERLSNREEFPSFFRTVPSDRVQAAAMVELLQEFHWNWVAAVGSDDEYGRQGLSLFSGLANMRGICIAHEGLVPLLGTDSRKLGSVHSLLHQVNQSSVQVVVLFSSTLAARTLFSLSIRWGLLPKVWVASEAWLTSELVMTLPGMAQVGTVLGFLHQGALMPDFSSYVQTRLALAADPAFCASLNTKHPPLEGHVVGPRCPQCDHITLENVSTTLLHHRTFAAYAAVYGVAQALHKTLLCNASGCSTPKEPVQPWQLLDSMYNMTFRARGKVLRFDTTGNVDMDYDLKLWVWRGPVPELRTVGTFSGRLQLQHSRMCWHTPGNKEPVSQCSRECEEGQVRRVKGFHSCCYDCVDCKAGSYRHKPDDLLCTPCDQDQWSPDRSTRCFPRRPKFLAWGEPAVLALLVLLGLALSLALTALGLFVQHRDSPLVRASGGPRACFGLACLSLVCLGVLLFPGRPSPTSCLAQLLLLHLPLTGCLSTLFLQAAEIFVKSELPMSWADWLHGRLRGPWAWLVVLLPMLAEAALCTWYLVVFPPEVVTDWQVLPTEALVHCRVHSWVSFGLVHITNAVLAFLCFLGTFLVQSQPGRYNSARGLTFAMLAYFLTWISFVPLFANMHVAYQPAVQMGTILLCALGILATFHLPKCYLLLWRPELNTPEFFLGEGPGDATGWGGSAGGEETQGKNK
>q0ef93_pig Taste receptor, type 1, member 3
MPGLTLLGLTALLGLGAGAPLCLSRQLSMQGHYVLGGLFPLGSTEDAGLGDRTEPNATVCTRFSSLGLLWALAMMMAVEEINNGSALLPGLRLGYDLFDTCSEPMVAMKPSLVFMAKAGSRSIATYCDYTQYQPRVLAVIGPHMSEVALVTGKFFGFFLMPQVSYSASTDRLSNRETFPSFFRTVPSDRVQAVAMVELLQELRWNWVAAVGSDDEYGRQGLSLFSNLANAKGICIAHEGLVPLPHARSPRLDCTQGLLPQVNQSSVQVVVLFSSARAARSLFSHSLHCRLSPKVWVASEAWLTSDLVMTLPGMDQVGTVLGFLHQGALMPEFSAYVQTRLALAADPAYCASLAAERQGLEEHVVGPRCPQCDYVTLESLSEGLLHHRSFPAYAAVYSVAQALHNTLLCNASGCPTREPVQPWQLLENMYNLSFRARGLTLRFDTSGNVDMDYDLKLWVWQDLMPTLRTVGTFDGRLTLQRPRMRWHTTGNKEPVSQCSRQCEEGQVRRVKGFHSCCYDCVDCKAGSYQRNPDDTLCVQCDQDQWSPDRSTRCFPRRPRFLAWGEPAVLVLLVLLGLALGLVLAALGLFIWHRDSPLVQASGGPRACFGLACLGLVCLSVLLFPGRPGPASCLAQQPLLHLPLTGCLSTLFLQAAEIFARSELPPSWADWLCSHLWGPWAWLAVLLAMLAQAALCTWYLVAFPPEVVTDWRALPTEALVHCRVHSWISFSLVHAANATLAFLCFLGTFLVQSQPGYHNSARSLTFAMLAYFITWVSFVPLLANVPVASQPAVHMGAALLCVLGILATFHLPKCYLLLRWPELNTPTFFLGGCQRAGGRGGDSGKKQMTPDPVTSPQ
>ts1r3_mouse Taste receptor type 1 member 3
MPALAIMGLSLAAFLELGMGASLCLSQQFKAQGDYILGGLFPLGSTEEATLNQRTQPNSIPCNRFSPLGLFLAMAMKMAVEEINNGSALLPGLRLGYDLFDTCSEPVVTMKSSLMFLAKVGSQSIAAYCNYTQYQPRVLAVIGPHSSELALITGKFFSFFLMPQVSYSASMDRLSDRETFPSFFRTVPSDRVQLQAVVTLLQNFSWNWVAALGSDDDYGREGLSIFSSLANARGICIAHEGLVPQHDTSGQQLGKVLDVLRQVNQSKVQVVVLFASARAVYSLFSYSIHHGLSPKVWVASESWLTSDLVMTLPNIARVGTVLGFLQRGALLPEFSHYVETHLALAADPAFCASLNAELDLEEHVMGQRCPRCDDIMLQNLSSGLLQNLSAGQLHHQIFATYAAVYSVAQALHNTLQCNVSHCHVSEHVLPWQLLENMYNMSFHARDLTLQFDAEGNVDMEYDLKMWVWQSPTPVLHTVGTFNGTLQLQQSKMYWPGNQVPVSQCSRQCKDGQVRRVKGFHSCCYDCVDCKAGSYRKHPDDFTCTPCNQDQWSPEKSTACLPRRPKFLAWGEPVVLSLLLLLCLVLGLALAALGLSVHHWDSPLVQASGGSQFCFGLICLGLFCLSVLLFPGRPSSASCLAQQPMAHLPLTGCLSTLFLQAAETFVESELPLSWANWLCSYLRGLWAWLVVLLATFVEAALCAWYLIAFPPEVVTDWSVLPTEVLEHCHVRSWVSLGLVHITNAMLAFLCFLGTFLVQSQPGRYNRARGLTFAMLAYFITWVSFVPLLANVQVAYQPAVQMGAILVCALGILVTFHLPKCYVLLWLPKLNTQEFFLGRNAKKAADENSGGGEAAQGHNE
>ts1r3_rat Taste receptor type 1 member 3
MPGLAILGLSLAAFLELGMGSSLCLSQQFKAQGDYILGGLFPLGTTEEATLNQRTQPNGILCTRFSPLGLFLAMAMKMAVEEINNGSALLPGLRLGYDLFDTCSEPVVTMKPSLMFMAKVGSQSIAAYCNYTQYQPRVLAVIGPHSSELALITGKFFSFFLMPQVSYSASMDRLSDRETFPSFFRTVPSDRVQLQAVVTLLQNFSWNWVAALGSDDDYGREGLSIFSGLANSRGICIAHEGLVPQHDTSGQQLGKVVDVLRQVNQSKVQVVVLFASARAVYSLFSYSILHDLSPKVWVASESWLTSDLVMTLPNIARVGTVLGFLQRGALLPEFSHYVETRLALAADPTFCASLKAELDLEERVMGPRCSQCDYIMLQNLSSGLMQNLSAGQLHHQIFATYAAVYSVAQALHNTLQCNVSHCHTSEPVQPWQLLENMYNMSFRARDLTLQFDAKGSVDMEYDLKMWVWQSPTPVLHTVGTFNGTLQLQHSKMYWPGNQVPVSQCSRQCKDGQVRRVKGFHSCCYDCVDCKAGSYRKHPDDFTCTPCGKDQWSPEKSTTCLPRRPKFLAWGEPAVLSLLLLLCLVLGLTLAALGLFVHYWDSPLVQASGGSLFCFGLICLGLFCLSVLLFPGRPRSASCLAQQPMAHLPLTGCLSTLFLQAAEIFVESELPLSWANWLCSYLRGPWAWLVVLLATLVEAALCAWYLMAFPPEVVTDWQVLPTEVLEHCRMRSWVSLGLVHITNAVLAFLCFLGTFLVQSQPGRYNRARGLTFAMLAYFIIWVSFVPLLANVQVAYQPAVQMGAILFCALGILATFHLPKCYVLLWLPELNTQEFFLGRSPKEASDGNSGSSEATRGHSE
>ts1r3_felca Taste receptor type 1 member 3
MPGLALLGLTALLGLTALLDHGEGATSCLSQQLRMQGDYVLGGLFPLGSAEGTGLGDGLQPNATVCTRFSSLGLLWALAVKMAVEEINNGSALLPGLHLGYDLFDTCSEPMVAMKPSLVFMAKAGSCSIAAYCNYTQYQPRVLAVIGPHSSELALVTGKFFSFFLVPQVSYGASTDRLSNREIFPSFFRTVPSDQVQVAAMVELLEELGWNWVAAVGSDDEYGRQGLSLFSGLASARGICIAHEGLVPLPPGSLRLGALQGLLRQVNQSSVQVVVLFSSAHAARTLFSYSIRCKLSPKVWVASEAWLTSDLVMTLPGMPGVGTVLGFLQQGAPMPEFPSYVRTRLALAADPAFCASLDAEQPGLEEHVVGPRCPQCDHVTLENLSAGLLHHQTFAAYAAVYGVAQALHNTLRCNASGCPRREPVRPWQLLENMYNVSFRARGLALQFDASGNVNVDYDLKLWVWQDPTPELRTVGTFKGRLELWRSQMCWHTPGKQQPVSQCSRQCKEGQVRRVKGFHSCCYNCVDCKAGSYQRNPDDLLCTQCDQDQWSPDRSTRCFARKPMFLAWGEPAVLLLLALLALALGLALAALGLFLWHSDSPLVQASGGPRACFGLACLGLVCLSVLLFPGQPGPASCLAQQPLFHLPLTGCLSTFFLQAAEIFVGSELPPSWAEKMRGRLRGPWAWLVVLLAMLAEAALCAWYLVAFPPEVVTDWRVLPTEALVHCHVHSWISFGLVHATNAMLAFLCFLGTFLVQSRPGRYNGARGLTFAMLAYFITWISFVPLFANVHVAYQPAVQMGTILLCALGILATFHLPKCYLLLQRPELNTPEFFLEDNARAQGSSWGQGRGESGQKQVTPDPVTSPQ
>d2i3q8_ailme Putative uncharacterized protein
PGLTLLGLMALVGLGAGAPLCLSRQLRMQGDYVLGGLFPLGSAEDAGLGDRTQPNATVCTRFSALGLLWALAVKMAVEEINNGSALLPGLHLGYDLFDTCSEPVVAMKPSLMFMAKAGSCDVAAYCNYTQYQPRVLAVIGPHSSELALITGKFFSFFLMPQVSYGASTDRLSNREIFPSFFRTVPSDRVQAMAMVELLQELGWNWVAAVGSDDEYGRQGLSLFSSLANTRGICIAHEGLVPLPRAGSLRLGTVQGLLHQVNQSSVQVVVLFASARAARTLFSYSIHCRLSPKVWVASEAWLTSDLVMTLPGMARVGTVLGFLQQGAPMPEFPSYVQTRLALAADPAFCASLDAEQPGLEEHVVGPRCPQCDHITLENISVRLLYHRTFAAYAAVYGVAQALHNTLLCDASGCPSREPVRPWQLLENMYNTSFRARGLVLRFDASGNVHMDYDLKLWVWQDPTPVLRTVGAFDGRLKLWHSQLSWHTPGNQPPVSQCSRQCREGQVRRVKGFHSCCYDCVDCKAGSYQRSPDDLLCTQCDQDQWSPDRSTRCFPRRPTFLAWQEPAVLVLLILLGLALGLVLAALGLFIWHWDSPLVQASGGPRACFGLACLGLVCLSVLLFPGQPGPASCLAQQPLLHLPLTGCLSTLFLQAAQIFVGSELPPSWAEQLRGCLQGPWAWMVVLLALLAEAALCAWYLVVFPPEVVTDWWVLPTEALVRCRVRSWISFGLVHATNAVLAFLCFLGTFLVQSRPGHYNGARGLTFAMLAYFITWISFVPLFANVHVAYQPTVQMGAILLCALGILATFHLPKCYLLLWRPELNTPEFFLGDDAGGQGSSGTGGK
>XP_002929874 PREDICTED: taste receptor type 1 member 3-like [Ailuropodamelanoleuca].
MPGLTLLGLMALVGLGAGAPLCLSRQLRMQGDYVLGGLFPLGSAEDAGLGDRTQPNATVCTRFSALGLLWALAVKMAVEEINNGSALLPGLHLGYDLFDTCSEPVVAMKPSLMFMAKAGSCDVAAYCNYTQYQPRVLAVIGPHSSELALITGKFFSFFLMPQVSYGASTDRLSNREIFPSFFRTVPSDRVQAMAMVELLQELGWNWVAAVGSDDEYGRQGLSLFSSLANTRGICIAHEGLVPLPRAGSLRLGTVQGLLHQVNQSSVQVVVLFASARAARTLFSYSIHCRLSPKVWVASEAWLTSDLVMTLPGMARVGTVLGFLQQGAPMPEFPSYVQTRLALAADPAFCASLDAEQPGLEEHVVGPRCPQCDHITLENISVRLLYHRTFAAYAAVYGVAQALHNTLLCDASGCPSREPVRPWQLLENMYNTSFRARGLVLRFDASGNVHMDYDLKLWVWQDPTPVLRTVGAFDGRLKLWHSQLSWHTPGNQPPVSQCSRQCREGQVRRVKGFHSCCYDCVDCKAGSYQRSPDDLLCTQCDQDQWSPDRSTRCFPRRPTFLAWQEPAVLVLLILLGLALGLVLAALGLFIWHWDSPLVQASGGPRACFGLACLGLVCLSVLLFPGQPGPASCLAQQPLLHLPLTGCLSTLFLQAAQIFVGSELPPSWAEQLRGCLQGPWAWMVVLLALLAEAALCAWYLVVFPPEVVTDWWVLPTEALVRCRVRSWISFGLVHATNAVLAFLCFLGTFLVQSRPGHYNGARGLTFAMLAYFITWISFVPLFANVHVAYQPTVQMGAILLCALGILATFHLPKCYLLLWRPELNTPEFFLGDDAGGQGSSGTGGKETQGKSK
>e2r7k3_canfa Uncharacterized protein
MSLLAAHLVSLQLSLSCCWALSCHNTESSPDFSLPGDYLLAGLFPLHSDCPGVRRRPMVTLCDRPNSFNGHGYHLFQAMRFGIEEINNSTTLLPNVTLGYQLYDVCSESANVYATLNVLSTLGTHHIEIQADPSHYSPAALAVIGPDTTNHAATAAALLSPFLVPVISYEASSVMLGVKRYYPSFLRTIPSDKYQVEIMVLLLQRFGWVWISLVGSDGDYGQLGVQALEEQATQQGICIAFKDIIPFSAQPGNERMQSMMYHLDRARTTVVVVFSSRQLARVFFESVVLAKLTAKVWIASEDWAISRHISSLPRIWGIGTVLGVAIQQKLVPGLKEFEEAYVRAKKAAHRPCSRDSWCSSNQLCRECQAFTVQQMPTLGAFSMSSAYNAYRAVYAAAHGLHQLLGCASGACSRDRVYPWQLLEQIRKVNFLLHEDTVIFNDNGDPLSGYDIIAWDWSGPKWTFRVIGSSTWPPVQLDINKTKIRWHGEDNQVPESVCSSNCLEGHQRVVVGFYHCCFECVPCEAGTFLNKSDLHSCQPCGKEEWAPEGSESCFLRTVVFLTWHEPISWVLLAANTLLLLLVAGTAGLFAWHLDTPVVRSAGGRLCFFMLGSLAGGSCGLYGFFGEPTLATCLLRQGLFALGFAIFLSCLTIRSFQLVFIFKFSAKVPTFYQAWVQNHGPRLFVVISSMAQLLICVTWLAVWTPLPTREYQRFPQLVVLDCTEANSPGFMVAFAYNGLLSVSAFACSYLGKDLPENYNEAKCVTFSLLLNFVSWIGFFTTASVYQGKYLPAVNVLAALSSLSSGFSGYFLPKCYVILCRPDLNSTEHFQASIQDYTRRCGST
>XP_002716194 PREDICTED: sweet taste receptor T1r [Oryctolagus cuniculus].
MLRGAAHLLGLQLSVAWALSCHETQSSPEFSLPGDYLLAGLLPLHGDLQHERHRPEVTLCDRPDSFNGHGYHVFQAIRFGIEEINNSTTLLPNVTLGYELYDVCSDSANVYATLRVLSRLGTDHVEIQEDLQHHSPRVVAVIGPDSNRQAATTAALLGPFLVPLISYEASSTVLSVRRQYPSFLRTIPSDKHQVEIMVELMQSFQWVWISLVSSDDTYGLLGVQALQELATPRGICIAHKAMVPSSAQVGDERVQGILDHLIQSKATVVVVFSNRQVAWVFFKSVVLAKLTGKVWIASGDWAISTHITNLPGIRGIGTVLGVAIQQRPVPGLREFEEAYARAHKVAPKPCLGGSWCSTNQLCQDCQTFTEHTTPALGAFSMSTAYSAYQAVYAVAHGLHKLLGCASGACSKRQFYPWQLLEQIRKVNFLLHEDTVTFTDVGDPLGGYDVIAWDWSGPEWTFRVIGSSLRSPVHLDINKTKIQWDTKDNKVPQSVCSSDCLDGYQRVVVSFHHCCFQCVPCEAGTFVNKSDLHSCQPCGKEEWAPQGSHTCFPRAVVVLTWREPIGWVLLTANTLLLLLLLGTAGLCARHLHTPVVKSAGGRLCFLMLGSLAAGSCSLYGFLGEPTPPACLLRRAPLLLGLAIFLSCLTIRSFQLVIIFKFSTKVPSFYHTWVRNHGAGLFVLVSSAVQLLLCLIWLAVWTPLPTRDYQRYPHLVMLECTEVNSPGFMMAFAYNVFLSVCAFACSYLGKELPENYNEAKCVTFSLLLNFVSWITVFTMASVFQGKYLSVLSVLTGLSSLGSLFGGYFLPKCYVILCRPDLNSTEHFQASIQDYTRRCGSS
>q4s833_tetng Chromosome 9 SCAF14710, whole genome shotgun sequence
MGRSLACLCLLGLVLYPLARGTVPASEFRLEGDYLLGGLFEIHYDTFPTPHDRPESLDCSSKTLFLSNYRRFQLMRFAVAEINNSTDLLPNVTLGYEVFDHCSDTRCFAGIFKLLSVDNVVQPWNVPGKKVSKVVAVVGLFTSTFTLTVAPLFMMDFIPMISYGSSSSILSEKVKFPSFLRTVHSSQEVIQVIVKLLQYFKWHWVAFLYSNDDYGANAQKLFIEKIKNTDICLAYTHDLVSSDFLSIFQWIKSQKIVVIVVMAPEWSAKPLVKSAIQHNVTDKVWIAGEAWSLNKELPKEKGIKHIGTVIGVAQLYLNIPRFQDFIYSVKKQNECESAEQQFCNRVCKCSNVSAEDTLAVDPSYAFSVYSAVYAAAHALHNVLNCGTGKCDSGVSVSPPALLAELKRSNFTLLNQTIHFNEDGDPLFGSYAVHFWNRSGAAENFGICSFYPSIQIFINESKIQWHSKEVPVSQCSKECEEGNAKRQEGIHRCCFTCEICPNGTYVNITADPYSCLPCEKHQWSTAGSTSCLPRTVEWVPFTDPAAVVILAGACLLVALTAAMCVLFAVNYNTPVVRSAGGPMCFLILGCLSLCSISVFFYFERPTEAFCILRFMPFLLFYAVCLACFAVRSFQIVIIFKIAAKFPRVHSWWMKYHGQWLVISVAFVLQAVLIVIAFSSDPPLPYSDFLSYPDKIILGCDVNLNMASTSFFFASIVVHPLLYFLLHGERPPEELQRGQSHNLLLASADPHLDHICHRDHALPRQIHPHPQRPGRALQRLLLSPVVFPPQMLHYHLSAPQEHPEVLPGSDSGLHQNHQPRGAGQKLHPPASYKVTFQSVHFGLREDLKRC
>q2mhj9_takru Taste receptor, type 1, member 2b
MGCSLACLCLLGCVLYPLAQCTVPASEFRLEGDYLIGGLFEIHYEAFPTFHGRPQTMDCSSKFLILSNYRRFQLMRFAVAEINNSTSLLPNVTLGYEVFDHCTDAQSFSDVFKLLSVNNVIQPWNVPNKNVSKVVAVLGLFSSTSTLTVAPLFMSDFIPLISYGSSSSIFSEKAKFPSFLRTVHSSKKVMEVIVKILQYFKWHWVAFLYSSDDYGTDGLKLFIEKIKDTEICLAYTHSLDSSHYLSVFNQIDAQRINLIVVFAPHWHAIPLVQAAIRHNVTGKVWIAGEAWSLNKELPKEKGIKNIGTVIGVSQPVVTIPGFEDFLYSVKKGNRCESTEQQFCNQIYNCSQESADILAADPSYSFSVYSAVYSTAHALHNVLNCDFGKCDNGIPISPPVLLAQLKKSNFTLLTERVQFDENGDPRFGSYAVLFWNQTGDPENFGTCCFYPSVKIFINDSKIQWHSKEVPISQCSKDCKEGYAKRIEGIHQCCFKCEICPNGTFVNRTKDPFNCIDCEEHQWSAAGSTSCLPRTVEYVAFTDTAAVVILVGAGLLLALTLAMCVLFAINYNTPVVRSAGGPMCFLILGCLSLCSISIFFFFDKPTVAFCVLRFLPFVLFYTVCLACFVVRSFQIVSIFKIAAKFPQAHSWWMKYHGQWLVISVTFVIQAFLIIVSVSSDPPSPFRDIVSYPDKIILGCFMNLKTSSVSFVLLLLLCLLCFIFSYMGKDLPKNYNEAKAITFCLLLLILTWIIFTTASLLYQGKYIHSLNALAVLSSIYSFLLWYFLPKCYIIIFQPQKNTQKYFQGLIQDYTKTISQ
>b6e4i5_9perc Taste receptor type 1 member 2b
MGCSLACLCLLGCVLYPLAQCTVPASEFRLEGDYLIGGLFEIHYEAFPTFHGRPQTMDCSSKFLILSNYRRFQLMRFAVAEINNSTSLLPNVTLGYEVFDHCTDAQSFSDVFKLLSVNNVIQPWNVPNKNVSKVVAVLGLFSSTSTLTVAPLFMSDFIPLISYGSSSSIFSEKAKFPSFLRTVHSSKKVMEVIVKILQYFKWHWVAFLYSSDDYGTDGLKLFIEKIKDTEICLAYTHSLDSSHYLSVFNQIDAQRINLIVVFAPHWHAIPLVQAAIRHNVTGKVWIAGEAWSLNKELPKEKGIKNIGTVIGVSQPVVTIPGFEDFLYSVKKGNRCESTEQQFCNQIYNCSQESADILAADPSYSFSVYSAVYSTAHALHNVLNCDFGKCDNGIPISPPVLLAQLKKSNFTLLTERVQFDEEGDPRFGSYAVLFWNQTGDPENFGTCWFYPSVKMFINDSKIQWHSKKVPISQCSKDCKKGYAKRIEGIHQCCFKCEICPNGTFVNRTKDPFNCIDCEEHQWSAAGSTSCLPRTVEYVAFTDTVAVVILVGAGLLLALTLAMCVLFAINYNTPVVRSAGGPMCFLILGCLSLCSISIFFFFDKPTVAFCVLRFLPFVLFYTVCLACFVVRSFQIVSIFKIAAKFPQAHSWWMKYHGQWLVISVTFVIQAFLIIVSVSSDPPSPFRDIVSYPDKIILGCFMNLKTSSVSFVLLLLLCLLCFIFSYMGKDLPKNYNEAKAITFCLLLLILTWVIFTTVSLLYQGKYIHSLNALAVLSSIYSFLLWYFLPKCYIIIFQPQKNTQKYFQGLIQDYTKTISQ
>e1bpm8_bovin Uncharacterized protein
MSLWGVRLVGLQLSLSCCWAFSCHNTPSSPDFSLPGDYLLAGMFPLHSALPEARGRPTVTFCDRSNSFNGHGYHLFQAMRFSIEEINNSTALLPNVTLGYELYDVCSDSANMYATLSILSTLGRHYVEIQGDPAHFSPAMVAVIGPDITKHALTTAALLSPFLVPLVSYGASSMVLNARRLYPSFLRTISSDKHQVDILVLLLQRFGWVWISIVGGEGDYGEVGIQELEYQVTRQGICIAFRDIVPFSARPGDERMQSMIRCLVQARTTVVVVYSGRQLARVFFESVVLAKLTAKVWIATEDWAISSHINSVPGIQGIGTVLGMAIPHRHVPGLKEFEEAYVQADKGVLRPCPQGSWCNSNQLCTECWAFTAQAMPTLAEFSMSSAYNAYQAVYAVAHGLHQLLGCSSGACSRGRVYPWQLLEQIRKVKFLLHKDAVTFNDDGNTLSNYDIIAWDWSGPNWTFRVIGSSSPFSVLLDINTTKIRWHGNDNQVPTSVCSRDCPEGHQRVITGFHHCCFECVPCEAGTFLNKSDPYRCRPCGKEEWAPERSQTCFPRTVVFLTWHEPVSLVLLAANTLLLLLVAGTAGLFAWHLDTPVVRSAGGRLCFFMLGSLAGGTWGLYGFFGEPTLPTCLLRQGLFSLGFAIFLSCLTVRSFQLVFIFKFSARLPTFFRAWVQNRGAGLFVMISSTIQLLICLIWLAVWTPLPTREYKHFPQLVVLGCTEANSLGFMLAVTYNGLLSISAFACSYLGKDLPENYNEAKCVTFSLLLNFVSWIAFFTMAIVYQGKYLPAVNALAMLSSLSGGFSGYFLPKCYVILYRPDLNSTEHFQASIQDYTRRCGST
>XP_001377313 PREDICTED: taste receptor type 1 member 1 [Monodelphis domestica].
MVHFKPYLVYLTLFMTCLFNCQETETHSDFKMPGDHTIAGLFPIHSVDDEVRLRPEVTLCGRSKTFNGHGYHLFQAMRFGIEEINNSSSLLPNVTLGYELYDVCSKSSNVYATLSVLSQPRGNHIRFPENVFNYYPKAVAVIGPDSTELTSISASLLSTFLVPQISYEATSMMFSEKQKYPSFLRTIPSDKHQVQMILMLLKKFGWSWISVIGSENDYGLQGVHLLEDLANQQEICIAYKDFVPILAQAADNTMQNMMVDINKFGAEVVVVFCNKRLARVFFEAVVLGNVTDKVWLATEDWSISSYITQVPGISRIGTVIGIAIKQRQVLGMKEFEEAYAQAKNTSEASGGPAQDRGDHTCNQHQALTANANTELSQFSMNAAYNVYAAVYAVAHGLHQLLGCPSGVCTPGKIYPWQLLAEIRKVNFTLQGNPVSFDEDGDPVSGYDIITWDWNGPNWTFKVIGTSTWYPVFLEIDGTKIHWHREENQVPRSVCSQDCLPGEARRIVGLHHCCFECVLCAAGTFLNSSDQYTCQPCQKEEWSPEGSQTCFNRTTEFLAWDHPVSLVLLGANTLLLLLLTGVASLFAQNLETPVVRSAGGRMCFLMLGSLAGAGCSPYCFLGEPTLLTCLLRQSLFALCFAVFLSCLTIRSFQLVFIFKLSAKMPALYHTWVHNHGSRTFVAVSSTIQLLICSVWLVAWTPLPIKEYKRFPELVVLECSKENSPGYMLSILYTWLLSVSCFACTYLGKDLPENYNEAKCMTFSLLFYFISWIGLATSSSIYNGKYMPAINMLVILSSLSGVFSGYFLPKCYVILCRPDLNTTEYFQASIQDYTQRCSSP
>XP_001496162 PREDICTED: taste receptor type 1 member 1 isoform 1 [Equuscaballus].
MLLQAARLVGLQLSLSLSCCWAFSCHSTESSPDFSLPGDYLLAGLFPIHSDYLEVRSRPMVTLCDRSNSFNSHGYHLFQAMRFSIEEINNSTALLPNVTLGYELYDVCSESASVYAMLRILSVPGTHHIEIQGDTSRYSPTAVAVIGPSSTNHATAAASMLSPFLVPLISYKPSSETLGMKRQYPSFLHTIPSDKYQVEIMVLLLQSFGWVWISLVGSDDEYGQLGVQALENQGTQQGICIAFKGIVPSSARPGDDSMWNMMSRLDWARTTVVVVFSSRQPARVFFESVVLANLTAKVWIASEDWAISTHLSSVPGIWGIGTVLGVAIQQRTVPGLKEFEEAYVRADKGIQGPCPRGSWCSSNQLCRECQAFTAQEMPTFGAFAMSNSYNVYRAVYAVAHGLHQLLGCTSGACSRGQVYPGQLLEQIHKVNFLLHEDVVTFNDNGDPLSSYDIIAWDWSGPKWTFQVIGSSRWSPVRLDINKTKIQWHGKDNQVPTSVCSSNCLEGHAQVIVGVHHCCFECVPCEAGTFLNKSDPHRCQPCGKEEWAPKRSQTCFPRTVVFLAWHEPVSWVLLAANTLLLLVVVGTAGLFAWHLETPVVRSAGGKLCFLMLGSLAVGSCGLYGFLGKPTLIMCLLRQTLFALGLAIFLSCLTIRSFQLVFIFKFSAKLPIFYRAWVQHHGAGLFVVISSTAQLLICLTWLAVWTPLPTREYQRFPQLVMLDCTEAKSLGFVLAFIYNSLLSVSTFACSYLGKDLPENYNEAKCVTFSLLLNFVSWIAFFTTASVYQGKYLPAVTMLAALSCLSGGFSGYFLPKCYVILCRPDLNSTAYFQASIQEYTRRCSST
