# Supplementary material for: Representation Learning for Class C G Protein-Coupled Receptors Classification
Source: Molecules. 2018 Mar 19;23(3):690. doi: 10.3390/molecules23030690 (PMC6017523; doi:10.3390/molecules23030690)
Supplement: Supplementary file 1 [file molecules-23-00690-s001.zip › SupplementaryMaterial/SourceData/UnalignedSeq/readme.txt]

Calcium proteins_05-12-2014_23-44-43.fasta
Gaba proteins_05-12-2014_23-45-10.fasta
Metabotropic proteins_05-12-2014_23-43-38.fasta
Odorant proteins_05-12-2014_23-47-57.fasta
Phermone proteins_05-12-2014_23-46-54.fasta
Taste proteins_05-12-2014_23-49-44.fasta
Vomeronasal proteins_05-12-2014_23-45-41.fasta
