# Supplementary material for: Representation Learning for Class C G Protein-Coupled Receptors Classification
Source: Molecules. 2018 Mar 19;23(3):690. doi: 10.3390/molecules23030690 (PMC6017523; doi:10.3390/molecules23030690)
Supplement: Supplementary file 1 [file molecules-23-00690-s001.zip › SupplementaryMaterial/SourceData/alignedSeq/AAhydro.csv]

0.61	2.22	0.06	0.61	2.22	0.6	2.65	0.06	0.05	0.61	2.02	0.61	2.22	0.61	1.95	0.61	1.32	2.22	0.05	1.07	1.53	0.07	2.22	1.32	0.61	0.05	1.18	0.61	1.32	0.61	1.07	1.53	1.53	1.95	1.32	1.32	0.6	0.61	0.05	0.07	0.6	0.47	1.53	0.05	2.22	2.22	1.53	1.53	0.61	0.07
0.61	2.22	0.6	1.32	1.53	0	1.88	0.46	0.05	1.95	1.88	0.61	2.22	0.61	0.05	1.53	2.22	1.32	0.61	0.07	1.53	0.07	2.22	1.53	1.18	0.05	2.22	1.18	1.32	0.61	0.05	1.32	1.88	0.00000	0.00000	0.00000	0.00000	0.00000	1.95	2.22	1.32	1.15	0.61	0.05	0.07	1.15	0.47	1.53	1.07	0.05
0.61	1.15	0	0.61	1.18	0.46	2.65	1.32	0.05	1.32	1.88	0.05	2.22	1.32	1.95	1.18	1.07	2.02	0.05	1.53	0.61	0.07	2.22	2.22	1.32	0.05	1.07	0.07	1.32	2.22	2.22	2.22	2.02	1.95	1.53	1.32	1.15	0.61	0.05	0.05	0.6	0.47	1.53	0.05	2.02	1.53	1.53	1.53	0.07	0.07
0.61	1.32	0.47	2.02	1.53	0.05	2.02	0.05	0.46	2.02	1.18	0.07	2.22	1.32	1.53	1.32	2.02	2.02	0.05	1.53	2.02	0.07	1.32	0.07	1.53	0.05	1.32	1.53	1.32	0.61	2.22	1.53	2.02	0.00000	0.00000	0.00000	0.00000	0.00000	1.95	2.22	1.32	1.15	0.61	0.06	0.06	0.05	0.47	1.53	0.05	2.02
0.46	0.61	0.47	1.88	1.53	0.6	2.65	0.47	0.46	0.6	2.65	0.61	2.22	1.32	2.22	1.53	0.05	2.02	0.05	0.07	2.22	0.07	1.32	1.53	0.61	1.32	1.32	1.32	0.05	1.32	2.22	1.32	2.02	0.61	1.32	1.32	0.6	0.61	0.61	0.05	0	0	1.53	1.07	2.02	1.32	1.53	1.53	0.05	0.07
0.46	1.53	0.6	0.47	0.06	0.07	2.02	1.32	1.88	0.05	0.47	0.61	1.18	1.53	1.88	0.61	2.22	0.46	0.47	2.22	0.06	1.15	0.46	0.46	1.15	1.53	1.53	1.95	0.07	2.22	0	1.53	0.07	1.07	1.18	0.05	0.07	1.18	0.6	0.07	1.32	0.6	0.46	1.53	0.05	0	1.53	1.53	0.05	0.07
0.47	0.61	1.15	1.88	2.22	1.53	2.65	0.06	0.46	1.95	1.53	0.61	2.22	1.18	1.53	0.05	1.32	1.53	0.61	2.22	0.07	0.07	1.53	1.32	1.53	1.32	0.05	1.18	1.32	1.53	2.02	2.02	1.88	1.53	1.53	2.22	1.15	0.61	0.05	0.05	0.6	0.47	1.53	1.07	0.05	2.22	2.22	1.53	1.32	0.07
0.47	0.61	1.32	0.61	1.18	0.47	1.88	0.05	0.05	1.32	2.65	0.61	2.22	0.05	0.05	2.22	0.61	2.02	0.61	0.05	2.22	0.07	2.22	1.18	1.53	0.05	0.05	0.61	0.05	1.32	1.32	1.53	2.02	1.95	1.32	1.32	1.15	0.61	0.05	0.07	0.6	0.47	1.53	0.05	1.88	1.32	1.53	1.53	1.53	0.07
0.47	2.22	2.22	0.06	2.22	0.05	2.02	0.6	0.46	1.15	1.88	2.02	2.22	2.22	0.61	1.07	1.07	1.53	2.65	2.02	2.22	2.02	1.53	2.22	0.06	0.05	2.22	2.02	2.22	2.65	1.32	1.32	1.32	0.00000	0.00000	0.00000	0.00000	0.00000	1.95	1.32	2.22	1.15	0.07	0.05	0.06	2.02	0.05	1.53	2.22	0.06
0.47	1.53	0.47	1.88	1.53	0.61	2.65	1.88	0.47	0.61	1.95	0.61	1.32	1.53	1.53	0.05	1.32	2.02	0.61	1.07	1.32	1.32	1.53	1.53	1.07	0.61	1.32	2.02	0.05	0.05	2.22	1.88	1.88	0.00000	0.00000	0.00000	0.00000	0.00000	0.6	1.53	2.22	1.18	0.61	0.05	0.07	0.6	0.47	1.53	1.18	0.05
0.47	1.53	0	1.95	2.02	0.05	2.65	0.06	0.05	0.05	0.61	2.22	2.22	0.05	2.02	1.88	2.22	0.05	0.61	0.61	1.53	1.88	0.05	2.22	1.18	1.32	2.02	2.02	2.22	2.65	0.05	1.53	1.18	0.00000	0.00000	0.00000	0.00000	0.00000	1.95	1.32	1.32	1.15	0.07	0.05	0.06	2.02	1.32	1.53	2.22	0.06
0.47	1.53	0	1.88	2.02	0.07	1.15	0.06	1.53	1.18	1.88	0.61	1.32	1.95	0.61	1.18	0.07	2.02	0.61	0.07	0.05	0.07	2.22	2.02	2.22	0.05	2.22	2.02	1.32	1.32	1.88	1.53	1.53	0.00000	0.00000	0.00000	0.00000	0.00000	1.95	2.22	1.32	1.15	0.61	1.07	0.07	0.6	0.47	1.53	0.61	1.88
0.47	1.53	0	1.88	1.18	0.6	2.65	0.46	0.05	1.95	1.88	0.61	1.53	1.32	1.95	0.61	0.61	2.02	0.05	1.07	1.53	0.07	2.22	1.53	1.32	0.05	1.53	1.18	2.22	2.22	0.61	1.53	2.02	1.95	1.53	1.32	0.6	0.61	0.05	0.07	0.6	0.47	1.53	0.05	1.88	1.18	1.53	1.53	2.02	0.07
0.47	1.95	1.88	0.47	1.53	0.05	2.02	1.88	0.05	2.22	0	0.06	1.32	2.22	1.18	1.53	2.22	1.88	1.53	0.05	1.53	0.07	0.61	1.32	1.07	0.05	1.32	2.02	0.05	2.65	2.22	1.32	2.22	0.00000	0.00000	0.00000	0.00000	0.00000	0.61	1.32	1.32	1.15	0.61	0.05	0.46	2.02	1.18	1.53	0.05	0
0.47	0.6	1.53	1.88	1.18	1.15	0.61	0.06	0.05	1.15	0.47	0.07	1.32	1.53	1.53	2.22	0.05	2.02	0.05	0.05	2.22	0.07	2.02	2.22	2.02	1.32	1.53	2.02	0.61	2.22	2.65	0.05	2.02	2.02	1.32	1.32	1.15	0.61	0.05	0.06	0.6	0.06	1.53	0.05	1.53	1.53	0	1.53	1.32	0.05
2.02	2.22	0.47	1.88	1.53	0.61	2.65	0.05	0.05	1.95	2.65	0.61	2.22	1.32	1.95	1.32	1.32	1.18	0.05	2.22	1.53	0.07	2.22	1.53	0.05	0.05	1.53	1.88	1.32	2.22	0.61	1.32	2.02	1.95	1.32	2.22	0.6	0.61	0.05	0.07	0.6	0.47	1.53	1.07	1.88	1.32	1.53	1.53	1.32	0.07
2.02	0.6	0.6	0.61	1.53	0.6	2.22	0.05	0.46	0.07	1.95	0.61	1.53	1.53	1.32	1.32	2.22	2.22	0.61	0.05	2.22	2.02	1.32	0.05	1.53	0.05	1.53	0.05	0.05	1.07	2.02	1.53	1.32	2.22	1.53	2.22	0.05	0.47	0.05	0.05	1.88	1.53	1.53	0.06	1.18	1.53	1.53	1.53	2.22	0.07
0.61	0.6	0.05	2.02	2.65	0.05	2.02	0.6	0.47	1.15	0.47	0	2.22	0.05	0.6	1.53	2.22	2.22	0.61	2.02	1.53	2.02	0.05	1.18	2.22	0.07	1.32	0.05	2.22	0.05	2.22	0.61	2.02	0.00000	0.00000	0.00000	0.00000	0.00000	1.95	1.53	1.32	0.6	0.05	0.05	0.06	1.88	1.15	2.02	0.05	1.53
2.22	0.47	1.53	0.47	1.95	1.32	2.22	0.06	0.6	0.61	2.65	0.05	0.05	0.61	2.22	1.32	2.22	1.53	0.05	0.05	1.18	0.07	1.53	2.22	0.05	0.05	2.22	2.22	0.05	2.02	0.05	2.22	1.88	1.95	1.53	2.22	1.15	0.61	0.05	0.05	0.6	0.47	1.53	0.05	1.88	2.22	2.22	2.02	0.61	0.07
2.22	1.32	0.47	2.02	1.53	0.05	2.02	0.05	0.47	1.53	1.18	0.07	2.22	1.32	1.53	1.32	2.22	2.02	0.05	1.53	2.02	0.07	1.32	0.05	1.53	0.05	1.32	1.53	1.32	0.05	2.02	1.53	2.02	0.00000	0.00000	0.00000	0.00000	0.00000	1.95	2.22	1.32	1.15	0.61	0.06	0.06	0.05	0.47	1.53	0.05	2.02
1.15	0.61	1.53	1.32	2.22	0.47	2.65	1.18	0.05	1.95	2.65	0.61	1.53	1.32	1.95	1.53	1.32	2.02	0.05	0.05	2.02	0.07	2.22	1.53	1.07	0.05	2.22	2.02	0.05	0.05	1.07	1.32	2.02	1.95	1.32	2.22	1.18	0.61	0.05	0.07	0.6	0.47	1.53	1.07	1.88	1.32	1.53	1.53	0.05	0.07
1.15	0.47	2.22	0	1.53	0.05	2.22	1.15	1.15	1.95	0.47	0.07	1.53	2.22	2.22	0.61	2.22	0.07	0.05	0.05	2.22	0.07	1.32	1.32	1.07	1.07	2.22	2.02	1.32	1.53	0.07	1.53	1.88	1.95	1.53	1.32	1.15	0.05	0.05	0.06	0.6	0.47	1.18	0.05	0.61	2.22	0	1.53	2.22	0.05
1.15	1.53	2.22	1.07	2.22	1.18	0.61	0.46	0.05	1.15	0.47	0.07	1.32	1.07	1.53	2.22	1.53	2.02	0.05	0.61	2.22	1.32	2.02	1.53	1.53	0.61	1.53	2.02	0.05	0.61	1.32	0.05	2.02	0.00000	0.00000	0.00000	0.00000	0.00000	1.95	2.22	1.32	1.15	0.61	0.05	0.06	2.22	0.06	1.53	0.05	1.53
1.15	1.53	1.95	0.47	1.15	1.15	1.18	0.47	1.15	1.32	2.65	0	2.22	0.05	2.22	0.61	0.05	1.53	1.07	2.22	0.05	0.07	2.02	1.32	0.61	0.05	1.53	0.05	0.05	2.22	2.02	0.05	2.02	0.00000	0.00000	0.00000	0.00000	0.00000	1.95	1.53	1.32	0.6	0.61	0.05	0.07	0.6	0.47	2.22	0.05	1.88
1.15	1.32	0.47	2.02	1.53	0.05	2.02	0.47	0.47	0.06	1.18	0.07	2.22	1.53	1.53	0.05	0.61	2.02	0.05	1.53	0.05	0.07	1.32	0.05	1.53	0.05	2.22	0.61	1.32	0.61	2.22	1.32	2.02	0.00000	0.00000	0.00000	0.00000	0.00000	1.95	1.53	1.32	1.15	0.61	0.05	0.06	0.05	0.47	1.53	0.05	2.02
1.15	1.32	1.53	0.6	2.02	0.06	2.65	0.6	0.07	0.61	2.02	0.61	2.22	1.53	2.02	1.88	2.22	2.22	0.05	0.05	1.53	1.07	1.32	2.22	1.15	1.18	2.22	2.02	0.05	2.65	1.32	1.32	2.22	0.00000	0.00000	0.00000	0.00000	0.00000	1.95	1.32	2.22	1.15	0.07	0.05	0.06	1.88	1.95	1.53	1.18	0.06
1.15	1.32	1.32	0.05	2.22	0.6	2.65	0.46	0.46	0.05	2.22	0.05	2.22	1.32	2.02	1.88	2.22	1.32	0.61	0.05	1.53	1.88	1.53	2.22	1.32	1.53	1.53	2.65	2.22	2.65	0.05	1.32	1.18	0.00000	0.00000	0.00000	0.00000	0.00000	1.95	1.32	1.32	1.15	0.07	0.05	0.06	2.02	0.05	1.53	1.32	0.06
1.53	0.47	2.22	0.6	1.53	0.61	2.22	1.15	0.06	0.05	1.53	0.07	1.53	2.02	2.22	0.05	2.22	0.07	0.05	0.61	2.02	0.07	1.32	2.22	1.07	0.05	1.53	2.02	1.32	1.53	1.32	1.53	2.02	1.95	1.53	1.32	1.15	0.05	0.05	0.06	0.6	0.47	1.18	0.05	0.61	2.22	0	1.53	2.22	0.05
1.53	1.95	0.05	1.88	1.53	0.47	2.65	0.06	0.47	1.95	2.22	0.61	1.32	0.05	1.53	2.22	0.05	1.32	0.05	1.53	2.22	0.07	1.53	0.61	2.22	0.05	1.32	2.22	0.05	0.05	2.02	0.07	1.88	1.95	1.53	2.22	1.15	0.61	0.05	0.05	0.6	0.47	1.53	0.05	1.88	2.22	1.18	1.53	0.61	0.07
0.06	2.22	0.47	2.02	1.53	0.05	2.02	0.06	0.47	1.32	1.18	0.07	0.06	2.22	1.53	1.32	0.05	2.02	0.05	1.18	1.07	0.07	0.07	1.07	1.53	0.05	2.22	0.05	1.32	0.07	1.53	2.22	2.02	1.95	2.22	1.32	0.6	0.61	0.06	0.06	0.05	0.47	1.53	0.05	2.02	1.53	1.53	1.53	2.02	0.05
0.06	2.22	0	1.88	2.22	0.6	1.53	0.06	0.05	1.53	2.02	0.05	1.32	2.22	1.95	1.18	1.32	2.22	0.61	2.22	2.02	0.07	2.22	1.18	1.32	0.05	2.22	1.18	1.32	2.22	1.32	1.53	2.02	1.95	1.53	1.32	0.6	0.61	0.05	0.07	0.6	0.47	1.53	0.05	1.88	0.05	1.53	1.53	2.02	0.07
0.06	2.22	0.05	0.06	1.53	0.05	1.53	0.6	0.46	1.95	1.53	1.32	2.22	2.02	1.53	2.02	0.05	2.02	1.53	1.32	0.61	0.61	1.32	1.53	1.53	0.05	0.61	2.22	2.22	2.65	2.22	1.18	1.18	1.95	1.32	1.32	1.15	0.61	0.05	0.06	2.02	1.95	1.53	0.05	0.06	1.53	1.53	1.53	2.02	0.05
0.06	2.22	0.05	1.88	1.53	0.05	2.22	0.05	0.61	1.95	1.53	2.22	2.22	0.05	1.53	2.22	1.32	2.22	2.22	0.05	2.22	0.07	2.22	2.22	1.07	1.32	1.53	0.61	1.32	2.65	0.05	1.32	2.02	0.00000	0.00000	0.00000	0.00000	0.00000	0.61	2.22	1.32	0.6	0.61	0.05	0.06	0.06	1.53	2.02	0.05	0.06
1.95	0.61	0.05	0.61	1.53	0.06	2.65	0.61	0.46	0.07	2.22	0.61	2.22	1.53	1.53	1.32	1.32	1.53	0.61	1.07	1.53	0.07	1.53	0.61	1.53	0.05	1.18	0.61	0.05	1.53	1.32	0.05	2.02	1.15	1.53	2.22	1.15	0.61	1.07	0.06	0.6	0.47	1.53	0.05	1.88	2.22	2.22	2.22	1.53	0.07
1.95	0.47	0.46	1.88	2.22	1.15	2.65	0.47	0.46	0.61	2.65	0.61	2.22	0.07	1.95	1.32	0.05	2.22	0.61	1.07	1.53	0.07	2.02	1.53	1.07	0.05	1.07	2.22	1.32	2.22	0.05	1.32	2.02	1.95	1.53	1.32	1.15	0.61	0.05	0.07	0.6	0.47	1.53	1.07	1.88	2.22	1.53	1.53	2.02	0.07
1.95	0.47	0.46	1.88	2.22	1.15	2.65	0.47	0.46	0.61	2.65	0.61	2.22	0.07	1.95	1.32	0.05	2.22	0.61	1.07	1.53	0.07	2.02	1.53	1.07	0.05	1.07	2.22	1.32	1.32	0.05	1.32	2.02	1.95	1.53	1.32	1.15	0.61	0.05	0.07	0.6	0.47	1.53	1.07	1.88	2.22	1.53	1.53	2.02	0.07
1.95	0.47	0.46	1.88	2.22	1.15	2.65	0.47	0.46	0.61	2.65	0.61	2.22	0.07	1.95	1.32	0.05	2.22	0.61	1.07	1.53	0.07	2.02	1.53	1.07	0.05	1.07	1.18	1.32	1.32	0.05	1.32	2.02	1.15	0.61	0.06	0.06	0.05	1.95	1.53	1.32	1.15	0.61	0.05	0.07	0.6	0.47	1.53	1.07	1.88
1.95	0.47	0.46	1.88	2.22	1.15	2.65	0.47	0.46	0.61	2.65	0.61	2.22	0.07	1.95	1.32	0.05	2.22	0.61	1.07	1.53	0.07	2.02	1.18	1.07	0.05	1.07	1.18	1.32	1.32	0.05	1.32	2.02	1.95	1.53	1.32	1.15	0.61	0.05	0.07	0.6	0.47	1.53	1.07	1.88	2.22	1.53	1.53	2.02	0.07
1.95	0.47	0.46	1.88	2.22	1.15	2.65	0.47	0.46	0.61	2.65	0.61	2.22	0.07	1.95	1.32	0.05	2.22	0.61	1.07	1.53	0.07	2.02	1.18	1.07	0.05	0.05	2.22	1.32	1.32	0.05	1.32	2.02	1.95	1.53	1.32	1.15	0.61	0.05	0.07	0.6	0.47	1.53	1.07	1.88	2.22	1.53	1.53	2.02	0.07
1.95	0.47	0.46	1.88	2.22	1.15	2.65	0.47	0.46	0.61	2.65	0.61	2.22	0.07	1.95	1.32	0.05	2.22	0.61	1.07	1.53	0.07	2.02	1.32	1.07	0.05	1.07	1.53	1.32	0.07	0.07	1.32	2.02	1.15	0.06	0.06	0.05	0.05	1.95	1.53	1.32	1.15	0.61	0.05	0.07	0.6	0.47	1.53	1.07	1.88
1.95	0.47	0.46	1.88	2.22	1.18	2.65	0.47	0.46	0.61	2.65	0.61	2.22	0.07	1.95	2.22	0.05	2.22	0.61	1.07	1.32	0.07	2.02	2.22	1.07	0.05	1.53	1.18	1.32	2.02	2.22	1.32	2.02	0.00000	0.00000	0.00000	0.00000	0.00000	1.95	1.53	1.32	1.15	0.61	0.05	0.07	0.6	0.47	1.53	1.07	1.88
1.95	0.47	0.46	1.88	2.22	0.6	2.65	0.47	0.46	0.61	2.65	0.61	2.22	0.07	1.95	1.32	0.05	2.22	0.61	1.07	1.53	0.07	2.02	1.18	1.07	0.05	1.07	0.61	1.32	1.32	0.05	1.32	2.02	1.15	0.61	0.06	0.06	0.05	1.95	1.53	1.32	1.15	0.61	0.05	0.07	0.6	0.47	1.53	1.07	1.88
1.95	0.47	0.46	1.88	2.22	0.6	2.65	0.47	0.46	0.61	2.65	0.61	2.22	0.07	1.95	1.32	0.05	2.22	0.61	1.07	1.53	0.07	2.02	1.18	1.07	0.05	1.07	2.22	1.32	2.22	0.05	1.32	2.02	0.00000	0.00000	0.00000	0.00000	0.00000	1.95	1.53	1.32	1.15	0.61	0.05	0.07	0.6	0.47	1.53	1.07	1.88
1.95	0.47	0.46	1.88	2.22	0.6	2.65	0.47	0.46	0.61	2.65	0.61	2.22	0.07	1.95	1.32	0.05	2.22	0.61	1.07	1.53	0.07	2.02	1.18	1.07	0.05	1.07	2.22	1.32	2.22	0.05	1.32	2.02	0.00000	0.00000	0.00000	0.00000	0.00000	1.95	1.53	1.32	1.15	0.61	0.05	0.07	0.6	0.47	1.53	1.07	1.88
1.95	0.47	0.46	1.88	2.22	0.6	2.65	0.47	0.46	0.61	2.65	0.61	2.22	0.07	1.95	1.32	0.05	2.22	0.61	1.07	1.53	0.07	2.02	1.18	1.07	0.05	1.07	2.22	1.32	2.22	0.05	1.32	2.02	1.15	0.61	0.06	0.06	0.05	1.95	1.53	1.32	1.15	0.61	0.05	0.07	0.6	0.47	1.53	1.07	1.88
1.95	0.47	0.46	1.88	2.22	0.6	2.65	0.47	0.46	0.61	2.65	0.61	2.22	0.07	1.95	1.32	0.05	2.22	0.61	1.07	1.53	0.07	2.02	1.18	1.07	0.05	1.07	1.18	1.32	2.22	0.05	1.32	2.02	1.95	1.53	1.32	1.15	0.61	0.05	0.07	0.6	0.47	1.53	1.07	1.88	2.22	1.53	1.53	2.02	0.07
1.95	0.47	0.46	1.88	2.22	0.6	2.65	0.47	0.46	0.61	2.65	0.61	2.22	0.07	1.95	1.32	0.05	2.22	0.61	1.07	1.53	0.07	2.02	1.18	1.07	0.05	1.07	1.18	1.32	1.32	0.05	1.32	2.02	0.00000	0.00000	0.00000	0.00000	0.00000	1.95	1.53	1.32	1.15	0.61	0.05	0.07	0.6	0.47	1.53	1.07	1.88
1.95	0.47	0.46	1.88	2.22	0.6	2.65	0.47	0.46	0.61	2.65	0.61	2.22	0.07	1.95	1.32	0.05	2.22	0.61	1.07	1.53	0.07	2.02	1.18	1.07	0.05	1.07	1.18	1.32	1.32	0.05	1.32	2.02	1.15	0.61	0.06	0.06	0.05	1.95	1.53	1.32	1.15	0.61	0.05	0.07	0.6	0.47	1.53	1.07	1.88
1.95	0.47	0.46	1.88	2.22	0.6	2.65	0.47	0.46	0.61	2.65	0.61	2.22	0.07	1.95	1.32	0.05	2.22	0.61	1.07	1.53	0.07	2.02	1.18	1.07	0.05	1.07	1.18	1.32	1.32	0.05	1.32	2.02	1.95	1.53	1.32	1.15	0.61	0.05	0.07	0.6	0.47	1.53	1.07	1.88	2.22	1.53	1.53	2.02	0.07
1.95	0.47	0.46	1.88	2.22	0.6	2.65	0.47	0.46	0.61	2.65	0.61	2.22	0.07	1.95	1.32	0.05	2.22	0.61	1.07	1.53	0.07	2.02	1.18	1.07	0.05	1.07	1.18	1.32	1.32	0.05	1.32	2.02	1.95	1.53	1.32	1.15	0.61	0.05	0.07	0.6	0.47	1.53	1.07	1.88	2.22	1.53	1.53	2.02	0.07
1.95	0.47	0.46	1.88	2.22	0.6	2.65	0.47	0.46	0.61	2.65	0.61	2.22	0.07	1.95	1.32	0.05	2.22	0.61	1.07	1.53	0.07	2.02	1.18	1.07	0.05	1.07	1.18	1.32	1.32	0.05	1.32	2.02	1.95	1.53	1.32	1.15	0.61	0.05	0.07	0.6	0.47	1.53	1.07	1.88	2.22	1.53	1.53	2.02	0.07
1.95	0.47	0.46	1.88	2.22	0.6	2.65	0.47	0.46	0.61	2.65	0.61	2.22	0.07	1.95	1.32	0.05	2.22	0.61	1.07	1.53	0.07	2.02	1.18	1.07	0.05	1.07	0.05	1.32	1.32	0.05	1.32	2.02	1.15	0.61	0.06	0.06	0.05	1.95	1.53	1.32	1.15	0.61	0.05	0.07	0.6	0.47	1.53	1.07	1.88
1.95	0.47	0.46	1.88	2.22	0.6	2.65	0.47	0.46	0.61	2.65	1.32	2.22	0.07	1.95	1.32	0.05	2.22	0.61	1.07	1.53	0.07	2.02	1.18	1.07	0.05	1.07	1.18	1.32	1.32	0.05	1.32	2.02	1.95	1.53	1.32	1.15	0.61	0.05	0.07	0.6	0.47	1.53	1.07	1.88	2.22	1.53	1.53	2.02	0.07
1.95	0.47	0.47	2.02	1.53	1.15	1.53	0.47	0.05	0.07	2.65	0.61	2.22	0.07	0.61	1.18	0.05	2.02	0.05	0.05	0.05	0.07	2.22	1.53	1.32	0.05	2.02	2.02	1.32	1.32	0.07	1.32	2.02	1.95	1.32	1.32	0.6	0.61	0.05	0.07	0.6	0.47	1.53	0.05	1.88	2.22	1.53	1.53	0.05	0.07
1.95	0.47	0.47	2.02	1.53	0.6	1.95	0.47	0.05	0.07	2.65	0.61	2.22	0.07	0.61	1.18	0.05	2.02	0.05	0.61	0.05	0.07	2.22	1.53	2.22	0.05	1.53	2.02	1.32	1.07	0.07	1.32	2.02	1.95	1.32	1.32	0.6	0.61	0.05	0.07	0.6	0.47	1.53	0.05	1.88	1.32	1.53	1.53	0.05	0.07
1.95	0.47	0.47	2.02	0.05	1.53	2.65	0.05	0.46	1.32	0.47	0.61	2.22	2.22	0.61	1.18	0.05	1.53	0.61	0.61	2.22	0.07	1.53	1.53	0.61	0.05	2.02	2.22	0.05	1.07	0.61	2.22	2.02	0.6	0.61	0.06	0.06	0.05	1.95	1.32	1.32	1.15	0.61	0.05	0.05	0.6	0.47	1.53	0.05	1.88
1.95	0.47	0.47	1.88	2.22	0.61	2.65	0.47	0.46	0.61	2.65	0.61	2.22	0.07	1.95	1.32	0.05	2.22	0.61	1.07	1.53	0.07	1.18	1.53	1.07	0.05	1.53	2.02	1.32	2.22	0.07	1.53	2.02	0.00000	0.00000	0.00000	0.00000	0.00000	1.95	1.32	1.32	1.15	0.61	0.05	0.07	0.6	0.47	1.53	0.05	1.88
1.95	0.47	0.47	1.88	2.22	1.18	2.65	0.47	0.46	0.61	2.65	0.61	2.22	0.07	1.95	2.22	0.05	2.22	0.61	1.07	1.32	0.07	2.02	1.18	1.07	0.05	0.07	1.53	1.32	2.22	2.65	1.32	2.02	0.00000	0.00000	0.00000	0.00000	0.00000	1.95	1.53	1.32	1.15	0.61	0.05	0.07	0.6	0.47	1.53	1.07	1.88
1.95	0.47	0.47	1.88	2.22	0	1.88	1.88	0.06	1.15	2.02	0.05	2.22	2.22	1.07	1.18	0.05	2.02	0.61	0.05	1.32	0.07	1.53	1.53	0.61	0.05	1.32	2.02	0.05	1.07	0.61	1.32	2.02	1.95	1.32	1.32	1.15	0.61	0.05	0.05	0.6	0.47	1.53	0.05	1.88	2.22	1.53	1.53	0.07	0.07
1.95	0.47	0.47	1.88	2.22	0.6	2.65	0.05	0.46	0.05	0	0.05	2.22	0.61	0.61	1.18	0.05	2.22	0.61	1.07	1.53	0.07	2.02	1.53	0.61	0.05	1.53	0.61	0.61	1.18	1.32	2.22	2.02	0.00000	1.32	1.32	1.15	0.05	0.05	0.05	0.6	0.47	1.53	0.05	1.88	2.22	2.22	1.53	1.53	0.6
1.95	0.47	0.47	1.88	1.32	0.05	1.88	0.46	0.05	0.05	2.65	0.07	2.22	0.07	1.32	1.53	1.07	2.02	0.61	0.05	0.61	0.07	1.32	2.22	1.32	0.05	0.05	1.53	1.32	2.22	1.32	1.32	2.02	1.15	0.06	0.06	0.46	0.05	1.95	2.22	1.32	1.15	0.61	0.05	0.07	0.6	0.47	1.53	0.05	1.88
1.95	0.47	2.22	0.06	2.22	1.15	2.02	0.05	0.46	2.22	0.61	0.61	2.22	1.32	2.22	1.53	1.32	2.22	0.61	0.07	2.22	0.07	0.61	1.53	0.07	1.32	1.32	2.02	1.32	2.22	0.07	1.32	0.07	0.00000	0.00000	0.00000	0.00000	0.00000	1.95	1.32	1.32	1.15	0.05	0.05	0.06	0.6	0.47	1.18	0.05	1.53
1.95	0.47	2.22	0.05	1.53	0.05	2.02	1.53	0.6	1.53	0.47	0.07	1.32	2.02	2.22	2.22	1.53	0.07	0.05	2.22	0.05	0.07	1.32	1.53	0.07	0.05	0.05	2.02	1.32	1.53	2.22	1.53	2.02	0.00000	0.00000	0.00000	0.00000	0.00000	1.95	2.22	2.22	1.15	0.07	0.05	0.05	0.6	0.47	1.18	0.05	1.07
1.95	0.47	2.22	1.88	1.53	0	1.53	0.47	0.07	0.05	1.18	0.05	1.32	1.32	1.32	1.53	0.05	1.07	0.05	0.05	1.32	0.07	2.22	2.22	1.53	0.05	0.61	1.32	1.32	2.02	1.32	1.32	2.02	0.00000	0.00000	0.00000	0.00000	0.00000	0.61	1.32	1.32	1.15	0.61	0.05	0.61	0.6	0.47	2.02	0.05	2.02
1.95	0.47	2.22	1.88	1.53	0.6	1.95	0.47	0.05	0.61	2.65	0.61	2.22	0.07	0.61	1.18	0.61	2.02	0.05	0.61	0.05	0.07	2.22	1.53	2.22	0.05	1.53	2.02	1.32	1.18	0.07	1.32	2.02	1.95	2.22	1.32	0.6	0.61	0.05	0.07	0.6	0.47	1.53	0.05	1.88	2.22	1.53	1.53	0.61	0.07
1.95	0.47	2.22	1.88	1.53	0.6	1.95	0.47	0.05	0.61	2.65	0.61	2.22	0.07	0.61	1.18	0.61	2.02	0.05	0.61	0.05	0.07	2.22	1.53	1.32	0.05	1.53	2.02	1.32	1.18	0.07	1.32	2.02	1.95	2.22	1.32	0.6	0.61	0.05	0.07	0.6	0.47	1.53	0.05	1.88	2.22	1.53	1.53	0.61	0.07
1.95	0.47	0.05	1.88	1.53	0.6	1.95	0.47	0.05	2.02	1.53	0.61	2.22	0.07	0.61	1.18	0.05	2.02	0.05	0.05	2.02	0.07	2.22	1.53	2.22	0.05	2.02	2.02	1.32	2.22	0.07	1.32	2.02	1.95	2.22	1.32	0.6	0.61	0.05	0.07	0.6	0.47	1.53	0.05	1.88	1.32	1.53	1.53	0.05	0.07
1.95	0.47	1.32	1.15	0.05	2.22	2.02	0.05	0.46	0.61	0.07	0.6	0.05	1.53	0.07	1.07	2.02	0.05	2.22	1.53	1.18	1.32	2.22	0.07	1.53	1.53	1.53	1.32	2.02	2.02	1.32	0.05	2.02	0.00000	0.00000	0.00000	0.00000	0.00000	0.6	1.32	1.32	0.6	1.07	0.05	0.07	0.6	0.46	1.53	1.07	1.88
1.95	0.47	1.32	1.32	2.22	0.05	1.53	0.05	0.07	1.95	0.46	2.02	0.46	1.15	2.02	1.18	1.32	2.22	1.07	2.22	2.22	1.53	2.22	0.61	2.22	0.07	1.53	0.07	1.53	1.32	2.02	2.02	2.02	0.6	2.22	1.32	0.6	1.07	0.05	0.07	0.6	0.46	1.53	1.07	1.88	1.18	2.22	1.53	2.22	0.07
1.95	0.47	1.32	1.88	1.53	0.6	1.95	0.47	0.05	0.61	2.65	0.61	2.22	0.07	0.61	1.18	0.61	2.02	0.05	0.61	0.05	0.07	2.22	2.02	2.22	0.05	1.53	2.02	1.32	1.32	0.07	1.32	2.02	1.95	2.22	1.32	0.6	0.61	0.05	0.07	0.6	0.47	1.53	0.05	1.88	2.22	1.53	1.53	0.61	0.07
1.95	0.47	1.32	1.88	1.53	0.6	1.95	0.47	0.05	0.61	2.65	0.61	2.22	0.07	0.61	1.18	0.61	2.02	0.05	0.61	0.05	0.07	2.22	1.53	2.22	0.05	2.02	2.02	1.32	1.32	0.07	1.32	2.02	1.95	2.22	1.32	0.6	0.61	0.05	0.07	0.6	0.47	1.53	0.05	1.88	2.22	1.53	1.53	0.61	0.07
1.95	0.47	1.32	1.88	1.53	0.6	1.95	0.47	0.05	0.61	2.65	0.61	2.22	0.07	0.61	1.18	0.61	2.02	0.05	0.61	0.05	0.07	2.22	1.53	2.22	0.05	1.53	2.02	1.32	1.32	0.07	1.32	2.02	1.95	2.22	1.32	0.6	0.61	0.05	0.07	0.6	0.47	1.53	0.05	1.88	2.22	1.53	1.53	0.61	0.07
1.95	0.47	1.32	1.88	1.53	0.6	1.95	0.47	0.05	0.61	2.65	0.61	2.22	0.07	0.61	1.18	0.61	2.02	0.05	0.61	0.05	0.07	2.22	1.53	2.22	0.05	1.53	2.02	1.32	1.32	0.07	1.32	2.02	1.95	2.22	1.32	0.6	0.61	0.05	0.07	0.6	0.47	1.53	0.05	1.88	2.22	1.53	1.53	0.61	0.07
1.95	0.47	1.32	1.88	1.53	0.6	1.95	0.47	0.05	0.61	2.65	0.61	2.22	0.07	0.61	1.18	0.61	2.02	0.05	0.05	0.05	0.07	2.22	1.53	2.22	0.05	1.53	2.02	1.32	1.18	0.07	1.32	2.02	1.95	2.22	1.32	0.6	0.61	0.05	0.07	0.6	0.47	1.53	0.05	1.88	2.22	1.53	1.53	0.61	0.07
1.95	2.02	0.61	0	2.02	0.47	2.02	0.07	0.05	0.05	2.22	0.05	2.22	0.05	2.02	1.88	1.32	2.22	0.05	0.61	2.02	1.88	1.53	2.22	0.61	0.05	1.32	2.22	2.22	2.65	2.22	0.61	1.18	0.00000	0.00000	0.00000	0.00000	0.00000	1.95	1.32	1.32	1.15	0.07	0.05	0.06	2.02	2.22	1.53	0.05	0.06
1.95	2.22	0.47	0.61	1.18	0	2.65	0.61	0.46	0.05	0.47	0.61	2.22	1.32	0.61	1.18	0.05	2.02	0.05	2.22	1.53	0.07	2.02	2.22	0.05	0.05	0.07	1.53	1.32	2.02	0.07	1.32	2.02	0.00000	0.00000	0.00000	0.00000	0.00000	0.00000	1.32	1.32	1.15	0.05	0.05	0.05	0.6	0.47	1.53	1.07	1.88
1.95	2.22	0.47	0.61	1.18	0	2.65	2.65	0.46	0.05	0	0.61	2.22	1.32	0.61	1.18	2.22	2.02	0.61	0.05	1.53	0.07	2.02	1.53	0.05	0.05	2.02	2.02	0.61	2.02	1.18	1.32	2.02	0.00000	0.00000	0.00000	0.00000	0.00000	1.95	1.32	1.32	1.15	0.05	0.05	0.05	1.15	0.47	1.53	1.07	1.88
1.95	2.22	2.22	1.15	1.53	0.47	2.65	0.46	0.05	1.95	2.65	0.61	1.32	1.53	1.95	1.53	2.02	1.53	0.61	1.32	1.32	0.07	2.22	0.61	0.61	0.05	1.53	2.02	1.32	1.32	2.22	0.05	2.02	1.95	2.22	1.32	1.15	0.61	0.05	0.07	0.6	0.47	1.53	0.05	1.88	1.32	1.53	1.53	0.61	0.07
1.95	2.22	2.22	1.15	1.53	0.47	2.65	0.46	0.05	1.95	2.65	0.61	1.32	1.53	1.95	1.53	2.02	1.53	0.61	1.32	1.32	0.07	2.22	0.61	0.61	0.05	1.53	2.02	1.32	1.32	1.32	0.05	2.02	1.95	2.22	1.32	1.15	0.61	0.05	0.07	0.6	0.47	1.53	0.05	1.88	1.32	1.53	1.53	0.61	0.07
1.95	2.22	2.22	1.15	1.53	0.47	2.65	0.46	0.05	1.95	2.65	0.61	1.32	1.53	1.95	1.53	2.02	1.53	0.61	1.32	1.32	0.07	2.22	0.61	0.61	0.05	1.53	2.02	1.32	1.32	1.32	0.05	2.02	1.95	2.22	1.32	1.15	0.61	0.05	0.07	0.6	0.47	1.53	0.05	1.88	1.32	1.53	1.53	0.61	0.07
1.95	2.22	2.22	1.15	1.53	0.47	2.65	0.07	0.05	1.95	2.65	0.61	1.32	1.53	1.95	1.53	2.02	1.53	0.61	1.32	1.32	0.07	2.22	0.61	0.61	0.05	1.53	2.02	1.32	1.32	2.22	0.05	2.02	1.95	2.22	1.32	1.15	0.61	0.05	0.07	0.6	0.47	1.53	0.05	1.88	1.32	1.53	1.53	0.61	0.07
1.95	2.22	2.22	1.15	1.53	0.47	2.65	0.07	0.05	1.95	2.65	0.61	1.32	1.53	1.95	1.53	2.02	1.53	0.61	1.32	1.32	0.07	2.22	0.61	0.61	0.05	1.53	2.02	1.32	1.32	2.22	0.05	2.02	1.95	2.22	1.32	0.6	0.61	0.05	0.07	0.6	0.47	1.53	0.05	1.88	1.32	1.53	1.53	0.61	0.07
1.95	2.22	2.22	1.15	1.53	0.47	2.65	0.07	0.05	1.95	2.65	0.61	1.32	1.53	1.95	1.53	2.02	1.53	0.61	1.32	1.32	0.07	2.22	0.61	0.61	0.05	1.53	2.02	1.32	1.32	1.32	0.05	2.02	1.95	2.22	1.32	1.15	0.61	0.05	0.07	0.6	0.47	1.53	0.05	1.88	1.32	1.53	1.53	0.61	0.07
1.95	2.22	2.22	1.15	1.53	0.47	2.65	0.61	0.05	1.95	2.65	0.61	2.22	1.32	1.95	1.32	2.02	2.22	0.61	2.22	1.53	0.07	2.22	2.22	0.61	0.05	0.05	2.02	1.32	2.22	1.32	0.05	2.02	1.95	2.22	1.32	0.6	0.61	0.05	0.07	0.6	0.47	1.53	0.05	1.88	1.32	1.53	1.53	0.05	0.07
1.95	2.22	2.22	1.15	1.53	0.47	2.65	0.61	0.05	1.95	2.65	0.61	2.22	1.32	1.95	1.32	2.02	2.22	0.61	2.22	1.53	0.07	2.22	2.22	0.61	0.05	0.05	2.02	1.32	2.22	1.32	0.05	2.02	1.95	2.22	1.32	0.6	0.61	0.05	0.07	0.6	0.47	1.53	0.05	1.88	1.32	1.53	1.53	0.05	0.07
1.95	2.22	2.22	1.15	1.53	0.47	2.65	0.61	0.05	1.95	2.65	0.61	2.22	1.32	1.95	1.32	2.02	2.22	0.61	2.22	1.53	0.07	2.22	2.22	0.61	0.05	0.05	2.02	1.32	2.22	1.32	0.05	2.02	1.95	2.22	1.32	0.6	0.61	0.05	0.07	0.6	0.47	1.53	0.05	1.88	1.32	1.53	1.53	0.05	0.07
1.95	2.22	2.22	1.15	1.53	0.47	2.65	0.61	0.05	1.95	2.65	0.61	1.18	1.32	1.95	1.32	2.02	1.32	0.61	2.22	1.53	0.07	2.22	2.22	0.61	0.05	0.05	2.02	1.32	2.22	1.32	0.05	2.02	1.95	2.22	1.32	0.6	0.61	0.05	0.07	0.6	0.47	1.53	0.05	1.88	1.32	1.53	1.53	0.05	0.07
1.95	2.22	2.22	1.15	1.53	0.47	2.65	0.61	0.05	1.95	2.65	0.61	1.32	2.22	1.95	1.32	2.02	1.53	0.61	1.18	1.53	0.07	2.22	2.22	0.61	0.05	2.22	2.02	1.32	1.18	0.61	0.05	2.02	0.00000	0.00000	0.00000	0.00000	0.00000	1.95	2.22	1.32	0.6	0.61	0.05	0.07	0.6	0.47	1.53	0.05	1.88
1.95	2.22	2.22	1.15	1.53	0.47	2.65	0.61	0.05	1.95	2.65	0.61	1.32	2.22	1.95	1.32	2.02	1.53	0.61	1.18	1.53	0.07	2.22	2.22	0.61	0.05	2.22	2.02	1.32	1.18	0.61	0.05	2.02	1.95	2.22	1.32	0.6	0.61	0.05	0.07	0.6	0.47	1.53	0.05	1.88	1.32	1.53	1.53	0.05	0.07
1.95	2.22	2.22	1.15	1.53	0.47	2.65	0.61	0.05	1.95	2.65	0.61	1.32	2.22	1.95	1.32	2.02	1.53	0.61	1.18	1.53	0.07	2.22	2.22	0.61	0.05	2.22	2.02	1.32	1.18	0.61	0.05	2.02	1.95	2.22	1.32	0.6	0.61	0.05	0.07	0.6	0.47	1.53	0.05	1.88	1.32	1.53	1.53	0.05	0.07
1.95	2.22	2.22	1.15	1.53	0.47	2.65	0.61	0.05	1.95	2.65	0.61	1.32	2.22	1.95	1.32	2.02	1.53	0.61	1.18	1.53	0.07	2.22	2.22	0.61	0.05	2.22	2.02	1.32	1.18	0.61	0.05	2.02	1.95	2.22	1.32	0.6	0.61	0.05	0.07	0.6	0.47	1.53	0.05	1.88	1.32	1.53	1.53	0.05	0.07
1.95	2.22	2.22	1.15	1.53	0.47	2.65	0.61	0.05	1.95	2.65	0.61	1.32	2.22	1.95	1.32	2.02	1.53	0.61	1.18	1.53	0.07	2.22	2.22	0.61	0.05	2.22	2.02	1.32	1.18	0.61	0.05	2.02	1.95	2.22	1.32	0.6	0.61	0.05	0.07	0.6	0.47	1.53	0.05	1.88	1.32	1.53	1.53	0.05	0.07
1.95	2.22	2.22	1.15	1.53	0.47	2.65	0.61	0.05	1.95	2.65	0.61	1.32	2.22	1.95	1.32	2.02	1.53	0.61	1.18	1.53	0.07	2.22	2.22	0.61	0.05	2.22	2.02	1.32	1.18	0.61	0.05	2.02	1.95	2.22	1.32	0.6	0.61	0.05	0.07	0.6	0.47	1.53	0.05	1.88	1.32	1.53	1.53	0.05	0.07
1.95	2.22	2.22	1.15	1.53	0.47	2.65	0.61	0.05	1.95	2.65	0.61	1.32	1.32	1.95	1.32	2.02	2.22	0.61	2.22	1.53	0.07	2.22	2.22	0.61	0.05	0.05	2.02	1.32	2.22	1.18	0.05	2.02	1.95	2.22	1.32	0.6	0.61	0.05	0.07	0.6	0.47	1.53	0.05	1.88	1.32	1.53	1.53	0.05	0.07
1.95	2.22	2.22	1.15	1.53	0.47	2.65	0.61	0.05	1.95	2.65	0.61	1.32	1.32	1.95	1.32	2.02	2.22	0.61	2.22	1.53	0.07	2.22	2.22	0.61	0.05	0.05	2.02	1.32	2.22	1.32	0.05	2.02	1.95	2.22	1.32	0.6	0.61	0.05	0.07	0.6	0.47	1.53	0.05	1.88	1.32	1.53	1.53	0.05	0.07
1.95	2.22	2.22	1.15	1.53	0.47	2.65	0.61	0.05	1.95	2.65	0.61	1.32	1.32	1.95	1.32	2.02	2.22	0.61	2.22	1.53	0.07	2.22	2.22	0.61	0.05	0.05	2.02	1.32	2.22	1.32	0.05	2.02	1.95	2.22	1.32	0.6	0.61	0.05	0.07	0.6	0.47	1.53	0.05	1.88	1.32	1.53	1.53	0.05	0.07
1.95	2.22	2.22	1.15	1.53	0.47	2.65	0.61	0.05	1.95	2.65	0.61	1.32	1.32	1.95	1.32	2.02	2.22	0.61	2.22	1.53	0.07	2.22	2.22	0.61	0.05	0.05	2.02	1.32	2.22	1.32	0.05	2.02	1.95	2.22	1.32	0.6	0.61	0.05	0.07	0.6	0.47	1.53	0.05	1.88	1.32	1.53	1.53	0.05	0.07
1.95	2.22	2.22	1.15	1.53	0.47	2.65	0.61	0.05	1.95	2.65	0.61	1.32	1.32	1.95	1.32	2.02	2.22	0.61	2.22	1.53	0.07	2.22	2.22	0.61	0.05	0.05	2.02	1.32	2.22	1.32	0.05	2.02	1.95	2.22	1.32	0.6	0.61	0.05	0.07	0.6	0.47	1.53	0.05	1.88	1.32	1.53	1.53	0.05	0.07
1.95	2.22	2.22	1.15	1.53	0.47	2.65	0.61	0.05	1.95	2.65	0.61	1.32	1.32	1.95	1.32	2.02	2.22	0.61	2.22	1.53	0.07	2.22	1.53	0.61	0.05	0.05	2.02	1.32	1.32	1.32	0.05	2.02	1.95	2.22	1.32	0.6	0.61	0.05	0.07	0.6	0.47	1.18	0.05	1.88	1.32	1.53	1.53	0.05	0.07
1.95	2.22	2.22	1.15	1.53	0.47	2.65	0.61	0.05	1.95	2.65	0.61	1.32	1.32	1.95	1.32	2.02	2.22	0.61	2.22	1.53	0.07	2.22	1.32	0.61	0.05	0.05	2.02	1.32	2.22	1.32	0.05	2.02	1.95	2.22	1.32	0.6	0.61	0.05	0.07	0.6	0.47	1.53	0.05	1.88	1.32	1.53	1.53	0.05	0.07
1.95	2.22	2.22	1.15	1.53	0.47	2.65	0.61	0.05	1.95	2.65	0.61	1.32	1.32	1.95	1.32	2.02	2.22	0.61	2.22	1.53	0.07	2.22	1.32	0.61	0.05	0.05	2.02	1.32	2.22	1.32	0.05	2.02	1.95	2.22	1.32	0.6	0.61	0.05	0.07	0.6	0.47	1.53	0.05	1.88	1.32	1.53	1.53	0.05	0.07
1.95	2.22	2.22	1.15	1.53	0.47	2.65	0.61	0.05	1.95	2.65	0.61	1.32	1.32	1.95	1.32	2.02	2.22	0.05	1.18	1.53	0.07	2.22	2.22	0.61	0.05	0.05	1.07	1.32	2.22	1.32	0.05	2.02	1.95	2.22	1.32	0.6	0.61	0.05	0.07	0.6	0.47	1.18	0.05	1.88	1.32	1.53	1.53	0.05	0.07
1.95	2.22	2.22	1.15	1.53	0.47	2.65	0.61	0.05	1.95	2.65	0.61	1.32	1.32	1.95	1.32	2.02	1.53	0.61	2.22	1.53	0.07	2.22	1.32	0.61	0.05	0.05	2.02	1.32	2.22	1.32	0.05	2.02	1.95	2.22	1.32	0.6	0.61	0.05	0.07	0.6	0.47	1.53	0.05	1.88	1.32	1.53	1.53	0.05	0.07
1.95	2.22	2.22	1.15	1.53	0.47	2.65	0.61	0.05	1.95	2.65	0.61	1.32	1.32	1.95	1.32	2.02	1.32	0.61	2.22	1.53	0.07	2.22	2.22	0.61	0.05	0.05	2.02	1.32	2.22	1.32	0.05	2.02	1.95	2.22	1.32	0.6	0.61	0.05	0.07	0.6	0.47	1.53	0.05	1.88	1.32	1.53	1.53	0.05	0.07
1.95	2.22	2.22	1.15	1.53	0.47	2.65	0.61	0.05	1.95	2.65	0.61	1.32	1.32	1.95	1.32	2.02	1.32	0.61	2.22	1.53	0.07	2.22	2.22	0.61	0.05	0.05	2.02	1.32	2.22	1.32	0.05	2.02	1.95	2.22	1.32	0.6	0.61	0.05	0.07	0.6	0.47	1.53	0.05	1.88	1.32	1.53	1.53	0.05	0.07
1.95	2.22	2.22	1.15	1.53	0.47	2.65	0.61	0.05	1.95	2.65	0.61	1.32	1.32	1.95	1.32	2.02	1.32	0.61	2.22	1.53	0.07	2.22	2.22	0.61	0.05	0.05	2.02	1.32	2.22	1.32	0.05	2.02	1.95	2.22	1.32	0.6	0.61	0.05	0.07	0.6	0.47	1.53	0.05	1.88	1.32	1.53	1.53	0.05	0.07
1.95	2.22	2.22	1.15	1.53	0.47	2.65	0.61	0.05	1.95	2.65	0.61	1.32	1.32	1.95	1.32	2.02	1.32	0.61	2.22	1.53	0.07	2.22	2.22	0.61	0.05	0.05	2.02	1.32	2.22	1.32	0.05	2.02	1.95	2.22	1.32	0.6	0.61	0.05	0.07	0.6	0.47	1.53	0.05	1.88	1.32	1.53	1.53	0.05	0.07
1.95	2.22	2.22	1.15	1.53	0.47	2.65	0.61	0.05	1.95	2.65	0.61	1.32	1.32	1.95	1.32	2.02	1.32	0.61	2.22	1.53	0.07	2.22	2.22	0.61	0.05	0.05	2.02	1.32	2.22	1.32	0.05	2.02	1.95	2.22	1.32	0.6	0.61	0.05	0.07	0.6	0.47	1.53	0.05	1.88	1.32	1.53	1.53	0.05	0.07
1.95	2.22	2.22	1.15	1.53	0.47	2.65	0.61	0.05	1.95	2.65	0.61	1.32	1.32	1.95	1.32	2.02	1.32	0.61	2.22	1.53	0.07	2.22	1.32	0.61	0.05	0.05	2.02	1.32	2.22	1.32	0.05	2.02	1.95	2.22	1.32	0.6	0.61	0.05	0.07	0.6	0.47	1.53	0.05	1.88	1.32	1.53	1.53	0.05	0.07
1.95	2.22	2.22	1.15	1.53	0.47	2.65	0.06	0.05	1.95	2.65	0.61	1.32	1.53	1.95	1.53	2.02	1.53	0.61	1.32	1.32	0.07	2.22	0.61	0.61	0.05	1.53	2.02	1.32	1.32	1.32	0.05	2.02	1.95	2.22	1.32	1.15	0.61	0.05	0.07	0.6	0.47	1.53	0.05	1.88	1.32	1.53	1.53	0.61	0.07
1.95	2.22	2.22	1.15	1.53	0.47	2.65	0.05	0.05	1.95	2.65	0.61	1.32	1.32	1.95	1.53	1.53	1.53	0.61	1.32	1.53	0.07	2.22	2.22	0.61	0.05	1.53	1.32	1.32	1.32	0.07	0.05	2.02	1.95	2.22	1.32	1.15	0.61	0.05	0.07	0.6	0.47	1.53	0.05	1.88	1.32	1.53	1.53	0.05	0.07
1.95	2.22	2.22	0.06	0	0.05	2.65	1.18	0.05	1.95	0.05	1.32	2.22	0.05	2.02	1.53	2.22	2.22	0.05	2.22	2.22	0.07	2.02	1.53	0.61	0.05	2.02	2.02	0.05	1.53	2.02	1.32	2.02	0.00000	0.00000	0.00000	0.00000	0.00000	1.95	2.22	1.32	1.15	0.61	0.05	0.06	0.6	0.47	1.53	0.05	2.02
1.95	2.22	0	1.88	1.53	0	2.65	0.05	0.46	1.95	2.02	0.05	2.22	0.61	2.22	0.05	2.22	1.07	0.61	1.32	1.53	0.07	2.02	1.32	0.61	1.32	1.32	2.22	1.07	2.02	0.07	0.05	1.88	0.00000	0.00000	0.00000	0.00000	0.00000	1.95	0.05	2.22	1.15	0.61	0.05	0.05	0.05	0.47	1.53	0.05	1.88
1.95	2.22	0.05	0.6	1.32	0.05	2.65	0.46	0.61	1.95	1.32	0.05	2.22	0.61	2.22	1.53	1.32	0.07	1.32	2.02	1.53	2.22	0.61	1.53	1.53	0.05	0.05	2.02	1.32	0.61	1.07	2.22	2.02	0.00000	0.00000	0.00000	0.00000	0.00000	1.95	2.22	1.32	1.15	0.61	0.05	0.06	0.6	1.53	1.53	0.05	0.05
1.95	2.22	1.32	1.15	1.53	0.47	2.65	0.46	0.05	1.95	2.65	0.61	1.32	1.53	1.95	1.53	2.02	1.53	0.61	1.32	1.32	0.07	2.22	0.61	0.61	0.05	1.53	2.02	1.32	1.32	1.32	0.05	2.02	1.95	2.22	1.32	1.15	0.61	0.05	0.07	0.6	0.47	1.53	0.05	1.88	1.32	1.53	1.53	0.61	0.07
1.95	2.22	1.32	1.15	1.53	0.47	2.65	0.46	0.05	1.95	2.65	0.61	1.32	1.53	1.95	1.53	2.02	1.53	0.61	1.32	1.32	0.07	2.22	0.61	0.61	0.05	1.53	2.02	1.32	1.32	1.32	0.05	2.02	1.95	2.22	1.32	1.15	0.61	0.05	0.07	0.6	0.47	1.53	0.05	1.88	1.32	1.53	1.53	0.61	0.07
1.95	2.22	1.32	1.15	1.53	0.47	2.65	0.46	0.05	1.95	2.65	0.61	1.32	1.53	1.95	1.53	2.02	1.53	0.61	1.32	1.32	0.07	2.22	0.61	0.61	0.05	1.53	2.02	1.32	1.32	1.32	0.05	2.02	1.95	2.22	1.32	1.15	0.61	0.05	0.07	0.6	0.47	1.53	0.05	1.88	1.32	1.53	1.53	0.61	0.07
1.95	2.22	1.32	1.15	1.53	0.47	2.65	0.46	0.05	1.95	2.65	0.61	1.32	1.53	1.95	1.53	2.02	1.53	0.61	1.32	1.32	0.07	2.22	0.61	0.61	0.05	1.53	2.02	1.32	1.32	1.32	0.05	2.02	1.95	2.22	1.32	1.15	0.61	0.05	0.07	0.6	0.47	1.53	0.05	1.88	1.32	1.53	1.53	0.61	0.07
1.95	2.22	1.32	1.15	1.53	0.47	2.65	0.46	0.05	1.95	2.65	0.61	1.32	1.53	1.95	1.53	2.02	1.53	0.61	1.32	1.32	0.07	2.22	0.61	0.61	0.05	1.53	2.02	1.32	1.32	1.32	0.05	2.02	1.95	2.22	1.32	1.15	0.61	0.05	0.07	0.6	0.47	1.53	0.05	1.88	1.32	1.53	1.53	0.61	0.07
1.95	2.22	1.32	1.15	1.53	0.47	2.65	0.07	0.05	1.95	2.65	0.61	0.61	1.32	1.95	1.32	0.61	1.53	0.61	1.32	0.61	0.07	2.22	0.61	0.61	0.05	1.53	2.02	1.32	1.32	0.61	0.05	2.02	1.95	2.22	1.32	1.15	0.61	0.05	0.07	0.6	0.47	1.53	0.05	1.88	1.32	1.53	1.53	0.61	0.07
1.95	2.22	1.32	1.15	1.53	0.47	2.65	0.61	0.05	1.95	2.65	0.61	1.32	2.22	1.95	1.32	2.02	1.53	0.61	1.18	1.53	0.07	2.22	2.22	0.61	0.05	2.22	2.02	1.32	1.18	0.61	0.05	2.02	0.00000	0.00000	0.00000	0.00000	0.00000	1.95	2.22	1.32	0.6	0.61	0.05	0.07	0.6	0.47	1.53	0.05	1.88
1.95	2.22	1.32	1.15	1.53	0.47	2.65	0.61	0.05	1.95	2.65	0.61	1.32	2.22	1.95	1.32	2.02	1.53	0.61	1.18	1.53	0.07	2.22	2.22	0.61	0.05	2.22	2.02	1.32	1.18	0.61	0.05	2.02	1.95	2.22	1.32	0.6	0.61	0.05	0.07	0.6	0.47	1.53	0.05	1.88	1.32	1.53	1.53	0.05	0.07
1.95	2.22	1.32	1.15	1.53	0.47	2.65	0.61	0.05	1.95	2.65	0.61	1.32	2.22	1.95	1.32	2.02	1.53	0.61	1.18	1.53	0.07	2.22	2.22	0.61	0.05	2.22	2.02	1.32	1.18	0.61	0.05	2.02	1.95	2.22	1.32	0.6	0.61	0.05	0.07	0.6	0.47	1.53	0.05	1.88	1.32	1.53	1.53	0.05	0.07
1.95	2.22	1.32	1.15	1.53	0.47	2.65	0.61	0.05	1.95	2.65	0.61	1.32	2.22	1.95	1.32	2.02	1.53	0.61	1.18	1.53	0.07	2.22	2.22	0.61	0.05	2.22	2.02	1.32	1.18	0.61	0.05	2.02	1.95	2.22	1.32	0.6	0.61	0.05	0.07	0.6	0.47	1.53	0.05	1.88	1.32	1.53	1.53	0.05	0.07
1.95	2.22	1.32	1.15	1.53	0.47	2.65	0.61	0.05	1.95	2.65	0.61	1.32	2.22	0.05	1.32	2.02	1.53	0.61	1.18	1.53	0.07	2.22	2.22	0.61	0.05	2.22	2.02	1.32	1.18	0.61	0.05	2.02	0.00000	0.00000	0.00000	0.00000	0.00000	1.95	2.22	1.32	0.6	0.61	0.05	0.07	0.6	0.47	1.53	0.05	1.88
1.95	2.22	1.32	1.15	1.53	0.47	2.65	0.05	0.05	1.95	2.65	0.61	1.32	2.22	1.95	1.32	1.53	2.22	0.61	2.22	1.53	0.07	2.22	2.22	0.61	0.05	1.53	2.02	1.32	1.32	1.32	0.05	2.02	0.00000	0.00000	0.00000	0.00000	0.00000	1.95	2.22	1.32	1.15	0.61	0.05	0.07	0.6	0.47	1.53	0.05	1.88
1.95	2.22	1.32	1.15	1.53	0.47	2.65	0.05	0.05	1.95	2.65	0.61	1.32	2.22	1.95	1.32	1.53	2.22	0.61	1.32	1.53	0.07	2.22	1.18	0.61	0.05	1.53	2.02	1.32	1.32	0.61	0.05	2.02	0.00000	0.00000	0.00000	0.00000	0.00000	1.95	2.22	1.32	1.15	0.61	0.05	0.07	0.6	0.47	1.53	0.05	1.88
1.95	1.53	0.47	0.06	1.53	0.46	2.65	0.05	0.05	1.53	1.32	0.05	0.61	0.05	1.18	1.53	0.61	1.53	0.61	2.22	0.05	0.07	1.53	2.22	1.18	0.05	2.22	0.05	1.32	2.02	1.53	0.05	1.88	1.95	2.22	1.32	1.15	0.61	0.05	1.07	0.6	0.47	1.53	0.05	1.07	2.22	1.53	2.22	2.02	0.05
1.95	1.53	0.47	1.88	1.95	0.05	1.18	0.05	0.61	1.95	2.22	2.22	2.22	1.32	1.53	0.06	2.22	2.22	0.05	0.05	2.22	0.07	1.53	1.53	0.61	0.05	0.61	2.22	1.32	2.02	1.88	2.22	2.02	1.95	2.22	1.32	1.15	0.61	0.05	0.05	1.32	0.47	1.53	0.05	1.88	1.07	1.53	1.53	2.22	1.07
1.95	1.53	1.15	1.88	1.53	0.46	2.65	0.61	0.46	1.32	0.47	0.05	2.22	1.32	0.61	1.32	1.32	2.02	0.05	1.07	1.32	0.07	2.22	1.53	2.22	0.05	0.05	2.02	1.32	0.05	2.02	1.32	2.02	0.00000	0.00000	0.00000	0.00000	0.00000	0.00000	0.00000	0.00000	0.00000	0.00000	0.00000	0.00000	1.32	1.32	1.15	0.05	0.05
1.95	1.53	1.15	1.88	1.53	0.47	2.65	0.07	0.05	1.32	0.47	0.05	2.22	2.22	0.61	1.32	1.32	2.02	0.05	1.07	1.32	0.07	2.22	1.53	1.32	0.05	1.53	2.02	1.32	0.05	2.02	2.22	2.02	0.00000	0.00000	0.00000	0.00000	0.00000	0.00000	0.00000	0.00000	0.00000	0.00000	0.00000	0.00000	1.32	1.32	1.15	0.05	0.05
1.95	1.53	0	0.06	2.22	1.15	2.65	0.47	0.46	0.05	0.05	0.61	0.61	1.32	1.32	1.53	1.53	1.53	0.05	0.07	1.32	0.07	2.02	0.61	1.53	0.06	1.53	2.22	1.32	1.53	0.07	1.32	2.02	0.00000	0.00000	0.00000	0.00000	0.00000	1.95	1.32	1.32	1.15	0.07	0.05	0.06	0	0.47	1.53	0.05	1.88
1.95	1.53	0	0.06	2.22	0	2.65	0.47	0.46	0.05	0.05	0.61	0.05	1.32	1.32	1.53	2.02	1.53	0.05	0.61	1.32	0.07	2.02	1.53	1.53	0.05	2.22	2.22	1.32	2.02	0.07	1.32	1.88	0.00000	0.00000	0.00000	0.00000	0.00000	1.95	2.22	1.32	1.15	0.07	0.05	0.06	0.47	0.47	1.53	0.05	1.88
1.95	1.53	0.6	1.88	1.53	0.06	2.65	0.6	0.05	1.95	2.65	0.05	1.32	1.32	2.22	1.32	1.32	2.65	0.05	2.22	1.53	0.61	2.02	1.53	1.53	0.05	0.06	1.53	0.05	2.22	1.53	1.18	2.02	0.00000	0.00000	0.00000	0.00000	0.00000	1.95	1.32	1.32	0.6	0.61	1.07	0.05	2.02	0.47	2.22	0.05	2.22
1.95	1.53	1.32	0.06	2.22	0.6	2.65	0.05	0.46	0.05	0.47	0.61	1.32	1.53	2.02	1.53	1.53	1.53	0.61	2.22	1.53	0.07	1.53	1.53	0.61	0.05	1.53	2.02	1.32	0.61	2.22	1.32	2.02	0.00000	0.00000	0.00000	0.00000	0.00000	1.95	1.32	1.32	0.6	0.07	0.05	0.06	0.6	0.47	1.53	0.05	1.88
1.95	1.53	1.32	0	0.61	0.6	1.88	0.07	0.6	1.95	1.18	1.15	2.22	2.22	1.88	2.02	2.22	2.22	1.32	0.05	2.22	1.88	2.02	1.32	1.53	1.53	2.22	1.32	2.22	2.65	0.05	1.32	2.22	0.00000	0.00000	0.00000	0.00000	0.00000	1.95	2.22	1.32	1.15	0.07	0.05	0.06	2.02	1.15	1.53	0.05	0.05
1.95	1.95	0.46	1.88	2.22	0.05	1.95	0.05	0.61	1.95	2.65	0.07	2.22	0.61	1.53	1.18	0.05	1.53	0.05	1.32	1.53	1.07	1.53	0.05	0.61	0.05	1.18	0.05	1.32	2.22	0.07	2.22	2.02	0.00000	0.00000	0.00000	0.00000	0.00000	1.95	2.22	1.32	0.05	0.47	0.05	0.07	0.6	1.53	1.53	0.06	2.02
1.95	1.95	1.53	0.47	2.02	1.88	0.07	0.46	0.05	2.22	2.65	0.61	1.32	2.22	2.22	1.53	0.61	1.32	1.07	0.61	2.22	0.07	1.18	1.53	2.02	1.07	2.02	1.32	2.22	2.02	2.22	1.88	2.02	0.00000	0.00000	0.00000	0.00000	0.00000	1.95	1.32	1.32	1.15	0.07	0.61	0.05	0.05	0.05	1.53	0.05	1.88
1.95	1.95	0.05	2.02	2.22	1.15	1.88	0	0.46	1.95	2.65	0.61	2.22	1.18	1.53	1.07	0.05	2.02	0.05	0.61	1.32	0.07	1.53	0.05	2.02	1.07	2.02	2.22	0.05	1.53	2.22	0.61	2.02	0.00000	0.00000	0.00000	0.00000	0.00000	1.95	1.53	1.32	1.15	0.61	0.05	0.05	0.6	0.47	1.53	0.05	1.88
1.95	0	0.47	1.88	2.22	0.61	2.65	0.07	0.46	0.61	2.65	0.61	1.32	0.07	1.95	1.32	0.05	2.22	0.61	1.07	1.53	0.07	0.61	1.53	0.61	0.05	1.53	1.53	1.32	1.53	0.07	1.32	2.02	0.00000	1.32	1.32	1.15	0.61	0.05	0.07	0.6	0.47	1.53	1.07	1.88	2.22	1.53	1.53	0.07	0.07
1.95	0	0.47	1.88	2.22	0.6	2.65	0.07	0.46	0.61	2.65	0.61	1.32	0.07	1.95	1.32	0.05	2.22	0.61	1.07	1.53	0.07	0.61	1.53	0.61	0.05	1.53	2.02	1.32	1.53	0.07	1.32	2.02	0.00000	0.00000	0.00000	0.00000	0.00000	0.00000	1.32	1.32	1.15	0.61	0.05	0.07	0.6	0.47	1.53	1.07	1.88
1.95	0	0.47	1.88	2.22	0.6	2.65	0.07	0.46	0.61	2.65	0.61	1.32	0.07	1.95	1.32	0.05	2.22	0.61	1.07	1.53	0.07	0.61	1.53	0.61	0.05	1.53	2.02	1.32	1.53	0.07	1.32	2.02	0.00000	1.32	1.32	1.15	0.61	0.05	0.07	0.6	0.47	1.53	1.07	1.88	2.22	1.53	1.53	0.07	0.07
1.95	0	0.47	1.88	2.22	0.6	2.65	0.07	0.46	0.61	2.65	0.61	1.32	0.07	1.95	1.32	0.05	2.22	0.61	1.07	1.53	0.07	0.61	1.53	0.61	0.05	1.53	2.02	1.32	1.53	0.07	1.32	2.02	0.00000	1.32	1.32	1.15	0.61	0.05	0.07	0.6	0.47	1.53	1.07	1.88	2.22	1.53	1.53	0.07	0.07
1.95	0	0.47	1.88	2.22	0.6	2.65	0.07	0.46	0.61	2.65	0.61	1.32	0.07	1.95	1.32	0.05	2.22	0.61	1.07	1.53	0.07	0.61	1.53	0.61	0.05	1.53	2.02	1.32	1.53	0.07	1.32	2.02	0.00000	1.32	1.32	1.15	0.61	0.05	0.07	0.6	0.47	1.53	1.07	1.88	2.22	1.53	1.53	0.07	0.07
1.95	0	0.47	1.88	2.22	0.6	2.65	0.07	0.46	0.61	2.65	0.61	1.32	0.07	1.95	1.32	0.05	2.22	0.61	1.07	1.53	0.07	0.61	1.53	0.61	0.05	1.53	2.02	1.32	1.53	0.07	1.32	2.02	0.00000	1.32	1.32	1.15	0.61	0.05	0.07	0.6	0.47	1.53	1.07	1.88	2.22	1.53	1.53	0.07	0.07
1.95	0	0.47	1.88	2.22	0.6	2.65	0.07	0.46	0.61	2.65	0.61	1.32	0.07	1.95	1.32	0.05	2.22	0.61	1.07	1.53	0.07	0.61	1.53	0.61	0.05	1.53	2.02	1.32	1.53	0.07	1.32	2.02	0.00000	1.32	1.32	1.15	0.61	0.05	0.07	0.6	0.47	1.53	1.07	1.88	2.22	1.53	1.53	0.07	0.07
1.95	0	0.47	1.88	2.22	0.6	2.65	0.07	0.46	0.61	2.65	0.61	1.32	0.07	1.95	1.32	0.05	2.22	0.61	1.07	1.53	0.07	0.61	1.53	0.61	0.05	1.53	2.02	1.32	1.53	0.07	1.32	2.02	0.00000	1.32	1.32	1.15	0.61	0.05	0.07	0.6	0.47	1.53	1.07	1.88	2.22	1.53	1.53	0.07	0.07
1.95	0	0.47	1.88	2.22	0.6	2.65	0.07	0.46	0.61	2.65	0.61	1.32	0.07	1.95	1.32	0.05	2.22	0.61	1.07	1.53	0.07	0.61	1.53	0.61	0.05	1.53	2.02	1.32	1.53	0.07	1.32	2.02	1.95	1.32	1.32	1.15	0.61	0.05	0.07	0.6	0.47	1.53	1.07	1.88	2.22	1.53	1.53	0.07	0.07
1.95	0	0.47	1.88	2.22	0.6	2.65	0.07	0.46	0.61	2.65	0.61	1.32	0.07	1.95	1.32	0.05	2.22	0.61	1.07	1.53	0.07	0.61	1.53	0.61	0.05	1.53	2.02	1.32	1.53	0.07	1.32	2.02	1.95	1.32	1.32	1.15	0.61	0.05	0.07	0.6	0.47	1.53	1.07	1.88	2.22	1.53	1.53	0.07	0.07
1.95	0	0.47	1.88	2.22	0.6	2.65	0.07	0.46	0.61	2.65	0.61	1.32	0.07	1.95	1.32	0.05	2.22	0.61	1.07	1.53	0.07	0.05	1.53	1.07	0.05	1.53	2.02	1.32	2.02	0.07	1.32	2.02	0.00000	1.32	1.32	1.15	0.61	0.05	0.07	0.6	0.47	1.53	1.07	1.88	2.22	1.53	1.53	0.61	0.07
1.95	0	0.47	1.88	2.22	0.6	2.65	1.15	0.46	1.32	2.65	0.61	2.22	0.07	1.95	1.32	0.05	2.22	0.05	1.07	1.53	0.07	2.02	2.22	0.05	0.05	1.53	2.02	1.32	2.02	0.07	1.32	2.02	1.95	2.22	1.32	1.15	0.61	0.05	0.07	0.6	0.47	1.53	1.07	1.88	2.22	1.53	1.53	0.05	0.07
1.95	0	0.47	1.88	2.22	0.6	2.65	1.15	0.46	1.32	2.65	0.61	2.22	0.07	1.95	1.32	0.05	2.22	0.05	1.07	1.53	0.07	2.02	2.22	0.05	0.05	1.53	2.02	1.32	2.22	0.07	1.32	2.02	0.00000	0.00000	0.00000	0.00000	0.00000	1.95	2.22	1.32	1.15	0.61	0.05	0.07	0.6	0.47	1.53	1.07	1.88
1.95	0	0.47	1.88	2.22	0.6	2.65	1.15	0.46	1.32	2.65	0.61	2.22	0.07	1.95	1.32	0.05	2.22	0.05	1.07	1.53	0.07	2.02	2.22	0.05	0.05	1.53	2.02	1.32	2.22	0.07	1.32	2.02	0.00000	0.00000	0.00000	0.00000	0.00000	1.95	2.22	1.32	1.15	0.61	0.05	0.07	0.6	0.47	1.53	1.07	1.88
1.95	0	0.47	1.88	0.05	0.05	2.65	0.05	0.05	0.61	2.65	0.61	2.22	0.61	0.05	0.07	0.61	2.02	0.61	1.53	0.05	0.07	2.22	2.22	2.02	0.47	1.32	2.02	2.22	2.22	0.61	2.22	2.02	1.95	1.53	2.22	0.6	0.61	0.05	0.07	0.6	0.47	1.53	1.18	2.02	1.32	1.53	1.53	2.02	0.07
1.95	0	1.15	1.88	1.53	0	2.65	0.05	0.47	0.05	0.61	0.05	2.22	2.22	1.32	1.18	1.32	1.32	1.07	0.05	2.02	1.32	1.18	1.53	0.05	0.05	0.07	0.61	1.32	0.61	0.05	2.22	1.88	1.95	1.53	2.22	1.15	0.61	0.05	0.05	0.6	0.47	1.53	0.05	2.02	1.32	1.32	1.53	1.53	0.07
1.95	0.05	1.15	1.53	0.46	2.65	0.6	0.06	1.95	1.32	0.06	1.53	0.05	2.22	1.53	2.22	2.02	0.05	1.53	1.53	0.05	1.18	1.53	0.05	1.53	1.53	2.02	2.22	1.32	2.22	2.22	0.00000	2.02	0.00000	0.00000	0.00000	0.00000	0.00000	1.95	2.22	1.32	1.15	0.61	0.05	0.06	1.15	2.22	1.18	0.05	0.61
1.95	1.32	0.46	2.22	0.07	1.88	2.65	0.06	0	0.06	0.47	0.07	1.53	2.22	1.53	0.06	0.47	0.47	0.05	1.53	1.88	1.53	1.53	1.53	1.53	2.22	2.02	2.22	2.65	0.05	2.22	0.00000	1.18	0.00000	0.00000	0.00000	0.00000	0.00000	1.95	2.22	1.32	1.15	0.07	0.05	0.06	2.02	2.22	1.53	2.22	0.06
1.95	1.32	0.46	1.88	1.53	0.05	2.02	0.05	0.61	0.07	2.65	0.61	2.65	0.07	1.32	2.22	1.07	1.32	0.05	1.07	1.32	0.07	1.53	1.32	1.53	0.05	2.22	1.07	0.05	0.07	2.22	1.32	1.88	0.00000	0.00000	0.00000	0.00000	0.00000	1.95	2.22	1.32	0.6	0.61	0.05	0.07	0.6	0.47	1.53	1.07	1.07
1.95	1.32	0.47	2.02	1.53	0.6	2.65	0.05	0.46	1.95	0.47	1.95	2.22	0.61	0.61	1.32	1.32	2.02	0.05	1.07	1.53	0.07	1.53	1.53	0.61	0.05	1.18	2.02	1.32	1.18	0.61	2.22	2.02	1.95	1.32	1.32	1.15	0.05	0.05	0.05	0.6	0.47	1.53	1.07	1.88	2.22	2.22	1.53	0.61	0.07
1.95	1.32	0.47	0.61	1.53	1.15	2.65	0.46	0.46	1.95	0.47	0.61	2.22	0.61	0.61	2.22	1.32	2.02	0.05	1.07	1.32	0.07	2.22	2.22	1.18	0.05	0.05	2.02	2.22	0.05	0.05	2.22	2.02	0.00000	1.53	1.32	1.15	0.61	0.05	0.05	0.6	0.47	1.53	1.07	1.88	2.22	1.53	1.53	0.05	0.07
1.95	1.32	0.47	1.88	0.05	1.15	2.65	0.05	0.46	1.32	0	0.05	2.22	1.32	0.61	1.32	1.32	2.02	0.05	1.07	1.32	0.07	2.22	1.18	0.61	0.05	0.05	2.02	1.32	0.05	0.05	1.32	2.02	0.00000	1.32	1.32	1.15	0.05	0.05	0.05	0.6	0.47	1.53	1.07	1.88	2.22	2.22	1.53	2.22	0.07
1.95	1.32	0.61	1.88	1.53	0.47	2.65	0.05	0.06	1.95	0.47	0.05	2.22	2.22	0	1.32	1.32	2.02	0.05	1.07	1.18	0.07	2.22	1.53	1.32	0.05	0.05	2.02	1.32	0.61	2.02	2.22	2.02	0.00000	0.00000	0.00000	0.00000	0.00000	0.00000	0.00000	0.00000	0.00000	0.00000	0.00000	0.00000	1.32	1.32	1.15	0.05	0.05
1.95	1.32	2.22	0.6	1.53	0.46	2.65	0.61	0.05	1.95	2.65	0.61	1.32	1.53	1.95	1.53	1.53	1.53	0.61	1.32	0.61	0.07	2.22	1.32	0.61	0.05	0.61	0.05	1.32	1.53	1.32	0.05	2.02	1.95	2.22	1.32	0.6	0.61	0.05	0.07	0.6	0.47	1.53	0.05	1.88	2.22	1.53	1.53	0.05	0.07
1.95	1.32	1.15	2.65	1.53	0.05	2.02	0.6	0.46	0.61	0.47	0.07	0.05	0.61	2.22	1.53	2.02	0.05	0.05	2.02	2.02	0.07	1.53	1.53	1.53	0.05	1.53	2.22	0.61	1.07	0.05	1.53	1.53	2.22	1.32	0.05	0.46	0.47	0.05	0.05	1.95	0.61	2.22	2.22	0.05	1.53	0.05	1.07	2.22	1.18
1.95	1.32	1.15	1.88	1.53	0	2.65	0.05	0.46	2.22	0.47	0.05	2.22	2.22	0.61	1.32	0.61	2.02	0.05	1.07	1.53	0.07	2.22	1.53	2.22	0.05	1.18	2.02	1.32	0.05	1.53	2.22	2.02	0.00000	0.00000	0.00000	0.00000	0.00000	0.00000	0.00000	0.00000	0.00000	0.00000	0.00000	0.00000	1.32	1.32	1.15	0.05	0.05
1.95	1.32	1.15	1.88	1.53	0	2.65	0.05	0.06	2.22	0.47	0.05	2.22	1.32	0.61	1.32	1.32	2.02	0.05	1.07	1.53	0.07	2.22	1.53	1.32	0.05	1.18	2.02	1.32	0.05	1.53	2.22	2.02	0.00000	0.00000	0.00000	0.00000	0.00000	0.00000	0.00000	0.00000	0.00000	0.00000	0.00000	0.00000	1.32	1.32	1.15	0.05	0.05
1.95	1.32	1.15	1.88	1.53	0	2.65	0.05	0.06	2.22	0.47	0.05	2.22	1.32	0.61	1.32	1.32	2.02	0.05	1.07	1.53	0.07	2.22	1.53	1.32	0.05	1.18	2.02	1.32	0.05	1.53	2.22	2.02	0.00000	0.00000	0.00000	0.00000	0.00000	0.00000	0.00000	0.00000	0.00000	0.00000	0.00000	0.00000	1.32	1.32	1.15	0.05	0.05
1.95	1.32	1.15	1.88	1.53	0	2.65	0.05	0.06	2.22	0.47	0.05	2.22	1.32	0.61	1.32	1.32	2.02	0.05	1.07	1.53	0.07	2.22	1.53	1.32	0.05	1.18	2.02	1.32	0.05	1.53	2.22	2.02	0.00000	0.00000	0.00000	0.00000	0.00000	0.00000	0.00000	0.00000	0.00000	0.00000	0.00000	0.00000	1.32	1.32	1.15	0.05	0.05
1.95	1.32	1.15	1.88	1.53	0.6	2.65	0.07	0.46	1.95	0.47	1.95	2.22	0.61	0.61	1.32	1.32	2.02	0.05	1.07	1.53	0.07	1.53	1.18	0.61	0.05	2.02	2.02	1.32	1.18	0.05	2.22	2.02	1.95	1.32	1.32	1.15	0.05	0.05	0.05	0.6	0.47	1.53	1.07	1.88	2.22	2.22	1.53	1.32	0.07
1.95	1.32	0	1.88	1.53	0	2.65	0.07	0.46	1.95	0.47	1.95	2.22	0.61	0.61	1.32	1.32	2.02	0.61	1.07	1.53	0.07	1.53	1.53	0.61	0.05	2.22	2.02	1.32	0.05	1.53	1.32	2.02	1.95	1.32	1.32	1.15	0.05	0.05	0.05	0.6	0.47	1.53	1.07	2.02	2.22	2.22	1.53	0.61	0.07
1.95	1.32	0	1.88	1.53	0.6	2.65	0.07	0.46	1.95	0.47	1.95	2.22	0.61	0.61	1.32	1.32	2.02	0.61	1.07	1.53	0.07	1.53	1.53	0.61	0.05	1.53	2.02	1.32	0.05	0.61	2.22	2.02	1.95	1.32	1.32	1.15	0.05	0.05	0.05	0.6	0.47	1.53	1.07	1.88	2.22	2.22	1.53	0.61	0.07
1.95	1.32	0	1.88	1.53	0.6	2.65	0.07	0.46	1.95	0.47	1.95	2.22	0.61	0.61	1.32	1.32	2.02	0.61	1.07	1.53	0.07	1.53	1.53	0.61	0.05	1.53	2.02	1.32	0.05	0.61	1.32	2.02	1.95	1.32	1.32	1.15	0.05	0.05	0.05	0.6	0.47	1.53	1.07	1.88	2.22	2.22	1.53	0.61	0.07
1.95	1.32	0	1.88	1.53	0.6	2.65	0.07	0.46	1.95	0.47	1.95	2.22	0.61	0.61	1.32	1.32	2.02	0.61	1.07	1.53	0.07	1.53	1.53	0.61	0.05	1.53	2.02	1.32	0.05	2.22	1.32	2.02	1.95	1.32	1.32	1.15	0.05	0.05	0.05	0.6	0.47	1.53	1.07	1.88	2.22	2.22	1.53	0.61	0.07
1.95	1.32	0	1.88	1.53	0.6	2.65	0.07	0.46	1.95	0.47	1.95	2.22	0.61	0.61	1.32	1.32	2.02	0.61	1.07	1.53	0.07	1.53	1.53	0.61	0.05	1.53	2.02	1.32	0.05	2.22	1.32	2.02	1.95	1.32	1.32	1.15	0.05	0.05	0.05	0.6	0.47	1.53	1.07	1.88	2.22	2.22	1.53	0.61	0.07
1.95	1.32	0	1.88	1.53	0.6	2.65	0.07	0.46	1.95	0.47	1.95	2.22	0.61	0.61	1.32	1.32	2.02	0.61	1.07	1.53	0.07	1.53	1.53	0.61	0.05	1.53	2.02	1.32	0.05	1.32	2.22	2.02	1.95	1.32	1.32	1.15	0.05	0.05	0.05	0.6	0.47	1.53	1.07	1.88	2.22	2.22	1.53	0.61	0.07
1.95	1.32	0	1.88	1.53	0.6	2.65	0.07	0.46	1.95	0.47	1.95	2.22	0.61	0.61	1.32	1.32	2.02	0.61	1.07	1.53	0.07	1.53	1.53	0.61	0.05	1.53	2.02	1.32	0.05	1.32	1.32	2.02	1.95	1.32	1.32	1.15	0.05	0.05	0.05	0.6	0.47	1.53	1.07	1.88	2.22	2.22	1.53	0.61	0.07
1.95	1.32	0	1.88	1.53	0.6	2.65	0.07	0.46	1.95	0.47	1.95	2.22	0.61	0.61	1.32	1.32	2.02	0.05	1.07	1.53	0.07	1.53	1.53	0.61	0.05	1.53	2.02	1.32	0.05	0.61	2.22	2.02	1.95	1.32	1.32	1.15	0.05	0.05	0.05	0.6	0.47	1.53	1.07	1.88	2.22	2.22	1.53	0.61	0.07
1.95	1.32	0	1.88	1.53	0.6	2.65	0.07	0.46	1.95	0.47	1.95	2.22	0.61	0.61	1.32	1.32	2.02	0.05	1.07	1.53	0.07	1.53	1.53	0.61	0.05	1.53	2.02	1.32	0.05	0.61	2.22	2.02	1.95	1.32	1.32	1.15	0.05	0.05	0.05	0.6	0.47	1.53	1.07	1.88	2.22	2.22	1.53	0.61	0.07
1.95	1.32	0	1.88	1.32	0.6	2.65	0.07	0.46	1.95	0.47	1.95	2.22	0.61	0.61	1.32	1.32	2.02	0.61	1.07	1.53	0.07	1.53	1.53	0.61	0.05	1.53	2.02	1.32	0.05	0.05	1.32	2.02	1.15	2.02	2.65	0.46	0.05	1.95	1.32	1.32	1.15	0.05	0.05	0.05	0.6	0.47	1.53	1.07	1.88
1.95	1.32	0.6	1.88	1.53	0.47	2.65	0.05	0.46	2.22	0.47	0.05	2.22	2.22	0.61	2.22	0.61	2.02	0.05	1.07	1.53	0.07	2.22	1.53	1.32	0.05	1.53	2.02	1.32	0.05	1.53	2.22	2.02	0.00000	0.00000	0.00000	0.00000	0.00000	0.00000	0.00000	0.00000	0.00000	0.00000	0.00000	0.00000	1.32	1.32	1.15	0.05	0.05
1.95	1.32	0.6	1.88	1.53	0.47	2.65	0.05	0.06	2.22	0.47	0.05	2.22	2.22	0.61	2.22	0.61	2.02	0.05	1.07	1.53	0.07	2.22	1.53	1.32	0.05	1.53	2.02	1.32	0.05	1.53	2.22	2.02	0.00000	0.00000	0.00000	0.00000	0.00000	0.00000	0.00000	0.00000	0.00000	0.00000	0.00000	0.00000	1.32	1.32	1.15	0.05	0.05
1.95	1.32	0.6	1.88	1.53	0.47	2.65	0.05	0.06	2.22	0.47	0.05	2.22	2.22	0.61	2.22	0.61	2.02	0.05	1.07	1.53	0.07	2.22	1.53	1.32	0.05	1.53	2.02	1.32	0.05	1.53	2.22	2.02	0.00000	0.00000	0.00000	0.00000	0.00000	0.00000	0.00000	0.00000	0.00000	0.00000	0.00000	0.00000	1.32	1.32	1.15	0.05	0.05
1.95	1.32	0.6	1.88	1.53	0.47	2.65	0.05	0.06	2.22	0.47	0.05	2.22	2.22	0.61	2.22	0.61	2.02	0.05	1.07	1.53	0.07	2.22	1.53	1.32	0.05	1.53	2.02	1.32	0.05	1.53	2.22	2.02	1.32	1.53	1.88	0.6	0.46	0.05	0.00000	0.00000	0.00000	0.00000	0.00000	1.95	1.32	1.32	1.15	0.05	0.05
1.95	1.32	0.05	0.61	1.32	0	1.95	1.15	0.46	1.32	1.53	0.07	2.22	0.61	2.22	2.22	0.61	1.88	1.07	0.07	1.53	0.05	1.32	2.02	2.22	1.53	1.53	1.07	2.22	2.65	2.22	2.22	2.22	0.00000	0.00000	0.00000	0.00000	0.00000	1.18	2.22	0.05	1.15	0.05	1.07	0.05	0.05	1.88	1.88	2.22	1.53
1.95	1.32	1.32	0.61	1.95	0.05	1.53	0.07	0.47	0.61	1.18	0.07	2.22	0.05	2.02	0.61	1.32	2.65	0.05	1.07	1.53	0.07	1.18	1.53	1.32	0.05	1.53	0.61	2.22	1.07	1.32	2.02	2.02	0.00000	0.00000	0.00000	0.00000	0.00000	0.47	1.32	1.32	1.15	0.61	0.61	0.07	0.6	0.47	1.53	1.07	0.61
1.95	1.32	1.32	0.06	2.22	0.05	2.65	0.05	0.46	0.05	0.05	0.05	1.32	1.53	2.02	1.53	2.22	2.02	0.05	0.61	2.22	0.07	1.18	1.32	0.61	0.05	2.22	2.02	0.05	2.02	0.61	1.32	2.02	1.95	1.32	1.32	1.15	0.61	0.05	0.06	0.6	0.47	1.53	0.05	1.88	1.53	1.53	1.53	1.53	1.53
1.95	1.32	1.32	0.6	1.53	0.47	2.65	0.6	0.05	0.61	2.65	0.61	1.53	1.53	1.95	1.32	2.02	1.53	0.05	1.32	1.53	0.07	1.53	1.32	0.61	0.05	0.05	2.02	1.32	0.61	1.32	0.05	2.02	1.95	1.53	1.32	0.6	0.61	0.05	0.07	0.6	0.47	1.53	0.05	2.02	1.53	1.53	1.53	1.07	0.07
1.95	1.32	1.32	0.6	1.53	0.05	2.65	0.05	0.05	1.95	2.65	0.61	0.61	1.53	1.95	1.53	1.53	1.53	0.61	1.32	1.53	0.07	2.22	1.18	0.61	0.05	0.05	0.05	1.32	1.32	0.61	0.05	2.02	1.95	2.22	1.32	0.6	0.61	0.05	0.07	0.6	0.47	1.53	0.05	1.88	1.32	1.53	1.53	0.05	0.07
1.95	1.32	1.32	0.6	1.53	0.05	2.65	0.05	0.05	1.95	2.65	0.61	0.61	1.95	1.95	1.53	1.53	1.53	0.61	1.32	1.53	0.07	2.22	2.22	0.61	0.05	0.05	0.05	1.32	1.32	0.61	0.05	2.02	1.95	2.22	1.32	0.6	0.61	0.05	0.07	0.6	0.47	1.53	0.05	1.88	1.32	1.53	1.53	0.05	0.07
1.95	1.32	1.32	0.6	1.53	0.05	2.65	0.05	0.05	1.95	2.65	0.61	0.61	1.95	1.95	1.53	1.53	1.53	0.61	1.32	1.53	0.07	2.22	1.18	0.61	0.05	0.05	0.05	1.32	1.32	0.61	0.05	2.02	1.95	2.22	1.32	0.6	0.61	0.05	0.07	0.6	0.47	1.53	0.05	1.88	1.32	1.53	1.53	0.05	0.07
1.95	1.32	1.32	0.6	1.53	0.05	2.65	0.05	0.05	1.95	2.65	0.61	0.61	1.95	1.95	1.53	1.53	1.53	0.61	1.32	1.53	0.07	2.22	1.18	0.61	0.05	0.05	0.05	1.32	1.32	0.05	0.05	2.02	1.95	2.22	1.32	0.6	0.61	0.05	0.07	0.6	0.47	1.53	0.05	1.88	1.32	1.53	1.53	0.05	0.07
1.95	1.32	1.32	0.6	1.53	0.05	2.65	0.05	0.05	1.95	2.65	0.61	0.61	1.95	1.95	1.53	1.53	1.53	0.61	1.32	1.53	0.07	2.22	1.32	0.61	0.05	0.05	0.05	1.32	1.32	0.61	0.05	2.02	0.00000	0.00000	0.00000	0.00000	0.00000	1.95	2.22	1.32	0.6	0.61	0.05	0.07	0.6	0.47	1.53	0.05	1.88
1.95	1.32	1.32	0.6	1.53	0.05	2.65	0.05	0.05	1.95	2.65	0.61	0.61	1.95	1.95	1.53	1.53	1.53	0.61	1.32	1.53	0.07	2.22	1.32	0.61	0.05	0.05	0.05	1.32	1.32	0.61	0.05	2.02	1.95	2.22	1.32	0.6	0.61	0.05	0.07	0.6	0.47	1.53	0.05	1.88	1.32	1.53	1.53	0.05	0.07
1.95	1.32	1.32	0.6	1.53	0.05	2.65	0.05	0.05	1.95	2.65	0.61	0.61	1.95	1.95	1.53	1.53	1.53	0.61	1.32	1.53	0.07	2.22	1.32	0.61	0.05	0.05	0.05	1.32	1.32	0.61	0.05	2.02	1.95	2.22	1.32	0.6	0.61	0.05	0.07	0.6	0.47	1.53	0.05	1.88	1.32	1.53	1.53	0.05	0.07
1.95	1.32	1.32	0.6	1.53	0.05	2.65	0.05	0.05	1.95	2.65	0.61	0.61	1.53	1.95	1.53	1.53	1.53	0.61	1.32	1.53	0.07	2.22	1.18	0.61	0.05	0.05	0.05	2.22	2.22	0.61	0.05	2.02	1.95	2.22	1.32	0.6	0.61	0.05	0.07	0.6	0.47	1.53	0.05	1.88	1.32	1.53	1.53	0.05	0.07
1.95	1.32	1.32	0.6	1.53	0.05	2.65	0.05	0.05	1.95	2.65	0.61	0.61	1.53	1.95	1.53	1.53	1.53	0.61	1.32	1.53	0.07	2.22	1.18	0.61	0.05	0.05	0.05	2.22	2.22	0.61	0.05	2.02	1.95	2.22	1.32	0.6	0.61	0.05	0.07	0.6	0.47	1.53	0.05	1.88	1.32	1.53	1.53	0.05	0.07
1.95	1.32	1.32	0.6	1.53	0.05	2.65	0.05	0.05	1.95	2.65	0.61	0.61	1.53	1.95	1.53	1.53	1.53	0.61	1.32	1.53	0.07	2.22	1.18	0.61	0.05	0.05	0.05	2.22	1.18	0.61	0.05	2.02	1.95	2.22	1.32	0.6	0.61	0.05	0.07	0.6	0.47	1.53	0.05	1.88	1.32	1.53	1.53	0.05	0.07
1.95	1.32	1.32	0.6	1.53	0.05	2.65	0.05	0.05	1.95	2.65	0.61	0.61	1.95	1.95	1.53	1.53	1.53	0.61	1.32	1.53	0.07	2.22	1.18	0.61	0.05	0.05	0.05	1.32	1.32	0.07	0.05	2.02	1.95	2.22	1.32	0.6	0.61	0.05	0.07	0.6	0.47	1.53	0.05	1.88	1.32	1.53	1.53	0.05	0.07
1.95	1.32	1.32	0.6	1.53	0.05	2.65	0.05	0.05	1.95	2.65	0.61	0.61	1.95	1.95	1.53	1.53	1.53	0.61	1.32	1.53	0.07	0.05	1.32	0.61	0.05	0.05	0.05	1.32	1.32	0.61	0.05	2.02	1.95	2.22	1.32	0.6	0.61	0.05	0.07	0.6	0.47	1.53	0.05	1.88	1.32	1.53	1.53	0.05	0.07
1.95	1.88	0.05	2.02	0.05	0.47	1.53	0.05	0.05	0.47	2.22	0.07	1.53	0.61	1.32	1.53	0.61	0.05	0.61	2.22	2.22	0.07	2.65	1.53	2.22	1.07	1.32	2.22	2.22	2.22	1.32	2.22	2.02	0.05	2.22	2.22	2.02	0.61	0.61	2.02	0.61	0.6	0.05	2.65	1.15	2.02	1.32	1.53	1.53	0.07
0	2.22	0.61	0.6	2.22	1.15	2.65	0.46	0.07	0.61	2.02	0.61	2.22	0.61	1.18	1.88	2.22	1.53	0.05	0.05	2.02	1.88	1.53	1.32	0.61	1.53	2.22	2.02	2.22	2.65	1.32	0.05	2.22	0.00000	0.00000	0.00000	0.00000	0.00000	1.95	1.32	1.32	1.15	0.07	0.05	0.06	1.88	1.53	1.53	1.53	0.06
0	2.22	0.47	1.15	2.22	0.47	1.95	1.53	0.05	0.05	1.53	0.61	2.22	2.02	2.22	1.88	2.02	1.32	1.32	1.32	2.22	0.61	1.53	1.53	1.53	0.05	1.53	2.22	0.05	2.65	0.07	1.53	2.02	0.61	2.22	1.32	1.15	0.61	0.05	0.06	2.02	0.05	1.32	0.05	0.06	1.53	1.53	1.53	2.02	0.05
0	0.05	1.15	2.02	0.46	0.6	1.95	1.53	0.61	2.22	0.05	2.02	2.22	2.22	1.53	0.61	0.05	0.61	0.06	1.53	2.02	1.32	1.32	1.18	0.07	2.22	2.65	2.22	1.32	1.18	2.22	0.00000	0.00000	0.6	0.61	0.6	0.06	2.02	1.95	1.32	1.32	1.15	0.07	0.05	0.06	2.02	2.22	1.53	2.22	0.06
0.6	2.22	0.6	0.05	1.32	0.05	2.65	0.05	0.05	1.53	1.88	0.05	0.05	2.22	1.95	2.22	1.32	2.02	0.05	1.32	1.53	0.07	2.22	1.53	1.32	1.32	0.61	0.05	1.32	0.61	0.07	2.22	1.88	1.32	1.88	0.05	0.46	0.05	1.95	1.32	1.32	0.6	0.61	0.05	0.07	0.6	0.47	1.53	0.05	1.88
0.6	2.22	1.88	2.65	0.6	0.6	1.88	0.06	0.46	1.32	0.47	0.07	0.61	0.61	2.22	1.32	2.22	0.61	0.06	0.07	1.15	2.22	0.46	1.32	0.47	0.06	0	1.95	1.32	0.06	0.06	0.07	0.05	0.00000	0.00000	0.00000	0.00000	0.00000	0.06	1.32	0.47	1.53	0.05	1.95	0.61	1.15	1.53	1.32	0.05	2.22
0.6	0.05	1.88	2.65	0.6	0.05	1.88	0.06	0.46	0.61	0.47	0.07	0.61	0.61	2.22	1.32	2.22	0.61	0.06	0.05	2.22	0.07	1.53	1.53	1.53	0.05	2.22	1.53	2.02	0.05	2.02	1.32	1.53	0.00000	0.00000	0.00000	0.00000	0.00000	1.32	2.22	0.05	0.46	0.47	0.05	0.05	1.95	0.61	1.18	2.22	2.02
0.05	0.61	0.47	1.32	2.22	0.05	2.65	0.05	0.06	1.95	2.65	0.61	2.22	1.32	1.95	1.53	1.32	2.02	0.61	0.05	2.22	0.07	2.22	1.53	0.07	0.05	2.22	2.02	0.05	0.07	0.61	1.32	2.02	1.95	1.32	2.22	1.18	0.61	0.05	0.07	0.6	0.47	1.53	1.07	2.02	1.32	1.53	1.53	1.32	0.07
0.05	0.47	2.22	0.06	1.53	0.06	1.32	2.02	0.05	0.05	0.05	0.07	2.22	2.22	2.22	2.22	2.02	0.07	0.05	0.05	1.53	0.07	1.32	2.02	1.07	0.05	0.05	1.32	1.32	1.53	2.22	1.53	2.22	1.95	2.22	2.22	0.6	0.05	0.05	0.06	1.15	0.47	1.18	0.05	1.07	2.22	0	1.32	2.02	0.05
0.05	1.53	0.61	1.88	1.53	0	0.61	0.05	0.05	1.95	2.65	0.61	2.22	0.61	1.95	1.18	0.05	2.02	0.05	2.22	2.02	0.07	2.22	1.32	0.05	0.05	0.05	1.32	2.22	1.53	0.05	2.22	2.02	1.95	1.32	1.32	1.15	0.61	0.05	0.07	0.6	0.47	1.53	0.05	1.88	1.32	1.53	2.02	0.61	0.07
0.05	1.53	1.15	1.88	2.22	0.6	2.65	0.05	0.05	2.65	1.88	0.05	2.22	2.22	1.95	0.05	1.53	2.02	0.61	1.32	1.32	0.07	2.22	1.07	0.05	0.05	2.22	0.61	0.61	2.22	1.32	2.22	1.88	0.00000	0.00000	0.00000	0.00000	0.00000	1.95	1.32	1.32	1.15	0.61	0.05	0.07	0.6	0.47	1.53	0.05	1.88
0.05	1.95	0.05	0.47	0.05	1.15	1.53	2.22	0.46	1.95	2.22	1.95	1.53	1.32	1.32	1.53	2.22	0.05	0.05	0.61	1.32	0.05	2.02	1.53	1.53	0.05	2.22	0.05	0.05	2.65	1.53	2.22	2.22	1.95	2.22	1.32	1.15	0.61	0.05	0.06	2.22	0.61	1.53	0.05	1.88	0.05	1.53	1.53	2.02	2.02
0.05	1.32	1.95	1.53	1.32	2.02	0.61	0.05	2.65	1.53	0.07	1.95	2.02	1.53	1.32	0.07	1.53	0.05	0.05	2.22	0.07	1.53	1.53	0.05	0.61	1.53	2.22	1.53	2.02	1.32	1.53	2.02	1.32	0.00000	1.53	2.22	1.15	0.07	0.05	0.07	1.95	1.32	1.53	0.61	1.53	1.53	1.32	1.53	2.02	0.07
0.05	0.61	0.47	1.32	2.22	1.95	2.65	0.05	0.05	1.95	2.65	0.61	1.53	1.32	1.95	1.53	2.22	2.02	0.61	0.05	2.22	0.07	2.22	1.53	0.05	0.05	1.53	2.02	0.05	0.05	1.32	1.32	2.02	1.95	1.32	2.22	1.18	0.61	0.05	0.07	0.6	0.47	1.53	1.07	1.88	1.32	1.53	1.53	1.32	0.07
0.05	0.47	0.47	1.88	1.53	0.6	2.65	0.07	0.05	0.05	0.05	0.07	2.22	2.22	1.32	1.53	1.32	2.02	0.05	0.05	1.53	0.07	0.05	1.18	1.53	0.05	2.22	0.05	1.32	2.22	0.05	2.22	2.02	0.61	1.32	1.32	1.15	0.61	0.05	0.06	0.6	0.47	1.53	0.05	2.02	1.32	0.61	1.53	0.61	1.07
0.05	2.22	0.6	1.88	1.53	0.47	2.65	0.05	0.46	2.22	0.47	0.05	2.22	2.22	0.61	2.22	0.61	2.02	0.05	1.07	1.53	0.07	2.22	1.53	1.32	0.05	1.53	2.02	1.32	0.05	1.53	2.22	2.02	0.00000	0.00000	0.00000	0.00000	0.00000	0.00000	0.00000	0.00000	0.00000	0.00000	0.00000	0.00000	1.32	1.32	1.15	0.05	0.05
0.05	2.22	0.6	1.88	1.53	0.47	2.65	0.05	0.46	2.22	0.47	0.05	2.22	2.22	0.61	2.22	0.61	2.02	0.05	1.07	1.53	0.07	2.22	1.53	1.32	0.05	1.53	2.02	1.32	0.05	1.53	2.22	2.02	1.32	1.53	1.88	0.6	0.46	0.05	0.00000	0.00000	0.00000	0.00000	0.00000	1.95	1.32	1.32	1.15	0.05	0.05
0.05	1.53	0.6	1.88	1.53	0.47	2.65	0.07	0.06	1.95	0.47	0.05	2.22	1.32	0	1.32	1.32	2.02	0.61	1.07	1.53	0.07	2.22	1.53	1.32	0.05	0.05	2.02	1.32	0.05	2.02	2.22	2.02	0.00000	0.00000	0.00000	0.00000	0.00000	0.00000	0.00000	0.00000	0.00000	0.00000	0.00000	0.00000	1.32	1.32	1.15	0.05	0.05
0.05	0.06	1.32	0.06	1.53	0.05	1.53	1.15	0.06	1.15	0.06	0.07	1.15	1.32	2.22	2.02	0.61	1.18	0.05	1.53	2.22	0.07	0.05	2.02	2.02	0.07	1.53	0.05	0.61	1.53	1.53	1.32	2.02	0.61	2.22	2.22	0.6	0.61	0.05	0.05	0.6	0.47	1.18	0.05	0.05	0.05	0	1.53	2.22	0.05
0.05	1.95	0.05	0.05	1.32	0.05	2.02	0.6	0.46	1.95	1.95	0.61	1.32	1.32	1.32	0.05	2.02	2.22	0.05	0.05	2.22	0.07	0.05	2.22	0.05	1.32	2.22	2.02	1.32	1.32	1.18	1.32	2.02	1.95	1.53	1.32	0.6	0.05	0.05	0.05	0.6	1.53	1.53	0.05	0.61	1.32	1.18	1.53	2.02	0.07
0.05	1.32	0.47	2.02	1.53	0.05	2.02	0.05	0.47	1.32	1.18	0.07	2.22	1.32	1.53	1.32	2.02	2.02	0.05	1.53	2.02	0.07	1.32	0.07	1.53	0.05	1.32	1.53	1.32	0.61	2.22	1.53	2.02	0.00000	0.00000	0.00000	0.00000	0.00000	1.95	2.22	1.32	1.15	0.61	0.06	0.06	0.05	0.47	0	1.15	1.15
0.05	1.32	0.6	1.88	1.53	0	2.65	0.05	0.06	2.22	0.47	0.05	2.22	1.32	0.61	1.32	1.32	2.02	0.05	1.07	1.53	0.07	2.22	1.53	1.32	0.05	1.53	2.02	1.32	0.05	1.53	2.22	2.02	0.00000	0.00000	0.00000	0.00000	0.00000	0.00000	0.00000	0.00000	0.00000	0.00000	0.00000	0.00000	1.32	1.32	1.15	0.05	0.05
0.05	1.32	0.6	1.88	1.53	0	2.65	0.05	0.06	2.22	0.47	0.05	2.22	1.32	0.61	1.32	1.32	2.02	0.05	1.07	1.53	0.07	2.22	1.53	1.32	0.05	1.18	2.02	1.32	0.05	1.53	2.22	2.02	1.32	1.53	1.88	0.6	0.46	0.05	0.00000	0.00000	0.00000	0.00000	0.00000	1.95	1.32	1.32	1.15	0.05	0.05
1.32	0.61	0.47	0.07	1.95	0.46	2.65	0.05	0.05	0.05	0.07	2.22	2.22	1.53	0.61	1.53	1.53	1.53	0.61	0.05	1.53	0.07	2.22	2.22	1.18	0.05	0.05	2.02	0.05	1.32	1.53	2.22	2.02	1.95	1.32	1.32	1.15	0.05	0.05	0.05	0.6	0.47	1.53	0.05	1.88	2.22	2.22	1.53	0.05	0.07
1.32	1.95	0.61	1.32	1.95	2.22	1.53	1.95	0.05	0.07	2.65	0.61	2.22	1.53	1.32	2.22	1.32	2.02	0.61	0.05	1.53	0.07	2.22	1.53	0.05	0.05	0.07	2.22	2.22	0.07	1.53	2.22	2.02	1.95	1.53	1.32	1.15	0.61	0.05	0.07	1.15	0.47	1.53	1.18	0.05	1.32	1.53	1.53	2.02	0.07
1.32	1.95	1.32	0.05	2.22	0.46	2.22	0.07	0.07	1.53	1.53	0.05	2.22	0.05	1.53	1.18	1.32	2.22	1.53	0.61	2.22	1.07	0.07	0.05	2.22	1.32	2.22	0.05	2.02	2.65	2.22	2.22	0.05	0.00000	0.00000	0.00000	0.00000	0.00000	0	1.32	2.22	2.02	0.05	0.05	0.06	0.05	2.22	1.53	2.22	0.61
1.32	1.88	0.61	0.05	1.95	2.02	0.06	0.07	0.06	0.05	0.61	0	2.22	1.32	0.05	2.02	1.32	1.32	1.32	1.53	1.53	0.07	0.05	2.22	0.05	0.05	2.22	1.07	0.05	0.07	1.32	2.02	2.02	0.00000	0.00000	0.00000	0.00000	0.00000	0.6	1.32	2.22	1.15	0.61	0.05	0.07	0.6	0.47	1.53	0.05	0.61
1.88	0.47	2.22	0.05	1.53	0.06	1.32	2.02	0.05	0.61	0.47	0.07	2.22	2.22	2.22	2.22	1.32	0.07	0.05	1.53	1.53	0.07	1.32	2.02	1.07	0.05	1.53	2.02	1.32	1.53	2.22	2.02	2.02	0.00000	0.00000	0.00000	0.00000	0.00000	1.95	1.32	2.22	1.15	0.05	0.05	0.06	1.15	0.47	1.18	0.05	1.07
1.88	2.65	0.05	2.02	0.06	0.46	0.05	0	0.06	1.95	1.53	0.06	1.95	0.61	1.53	0.05	1.53	1.53	0.05	0.05	0.05	2.02	0.07	2.22	1.18	0.05	0.05	2.22	2.02	2.02	2.22	1.88	0.05	0.00000	0.00000	0.00000	0.00000	0.00000	1.95	2.22	1.32	0.6	0.05	0.05	1.88	1.88	0.47	1.53	0.05	1.53
0.00000	0.05	1.07	0.05	1.95	2.22	1.95	2.22	2.22	1.15	1.53	0.47	2.65	0.05	0.05	1.95	1.32	2.22	0.61	2.22	1.32	0.07	2.22	2.22	0.61	0.05	1.53	2.02	1.32	1.32	2.22	0.05	2.02	1.95	2.22	1.32	1.15	0.61	0.05	0.07	0.6	0.47	1.53	0.05	1.88	1.32	1.53	1.53	0.05	0.07
0.00000	0.05	0.05	0.05	1.95	0.07	1.88	0.6	1.53	1.32	0.07	0	2.65	0.05	0.46	0.46	1.53	0	1.53	0.06	1.53	1.88	2.22	0	0.05	0.05	0.05	1.53	0.05	2.22	0.05	0.00000	0.00000	0.05	0.61	0.05	1.32	0.61	1.53	0.07	1.18	1.53	1.88	1.18	1.95	1.15	1.32	1.88	2.22	2.22
0.47	2.22	0.47	2.02	1.53	0.61	2.65	0.05	0.47	1.95	2.02	0.07	2.22	0.61	1.53	0.05	1.53	2.02	0.61	1.32	1.53	0.07	2.22	2.02	1.53	0.05	0.61	2.02	1.32	1.53	0.07	1.32	2.02	1.95	2.22	1.32	1.15	0.61	0.05	0.06	0.6	0.47	1.53	0.05	1.88	1.53	1.53	1.53	2.02	0.05
0.47	2.22	0.47	2.02	1.53	0.61	2.65	0.05	0.47	1.95	2.02	0.07	2.22	0.61	1.53	0.05	1.53	2.02	0.61	1.32	1.53	0.07	2.22	2.02	1.53	0.05	0.61	2.02	1.32	1.53	0.07	1.32	2.02	1.95	2.22	1.32	1.15	0.61	0.05	0.06	0.6	0.47	1.53	0.05	1.88	1.53	1.53	1.53	2.02	0.05
0.47	2.22	0.47	2.02	1.53	0.05	2.65	0.05	0.47	1.95	2.02	0.07	2.22	0.61	1.53	0.05	1.53	2.02	0.61	1.32	1.53	0.07	2.22	2.02	1.53	0.05	0.61	2.02	1.32	1.53	0.07	1.32	2.02	1.95	2.22	1.32	1.15	0.61	0.05	0.06	0.6	0.47	1.53	0.05	1.88	1.53	1.53	1.53	2.02	0.05
0.47	2.22	0.47	2.02	1.53	0.05	2.65	0.05	0.47	1.95	2.02	0.07	2.22	0.61	1.53	0.05	1.53	2.02	0.61	1.32	1.53	0.07	2.22	2.02	1.53	0.05	0.61	2.02	1.32	1.53	0.07	1.32	2.02	1.95	2.22	1.32	1.15	0.61	0.05	0.06	0.6	0.47	1.53	0.05	1.88	1.53	1.53	1.53	2.02	0.05
0.47	2.22	0.47	2.02	1.53	0.05	2.65	0.05	0.47	1.95	2.02	0.07	2.22	0.61	1.53	0.05	1.53	2.02	0.61	1.32	1.53	0.07	2.22	2.02	1.53	0.05	0.61	2.02	1.32	1.53	0.07	1.32	2.02	1.95	2.22	1.32	1.15	0.61	0.05	0.06	0.6	0.47	1.53	0.05	1.88	1.53	1.53	1.53	2.02	0.05
0.47	2.22	0.47	2.02	1.53	0.05	2.65	0.05	0.47	1.95	2.02	0.07	2.22	0.61	1.53	0.05	1.53	2.02	0.61	1.32	1.53	0.07	2.22	2.02	1.53	0.05	0.61	2.02	1.32	1.53	0.07	1.32	2.02	1.95	2.22	1.32	1.15	0.61	0.05	0.06	0.6	0.47	1.53	0.05	1.88	1.53	1.53	1.53	2.02	0.05
0.47	2.22	0.47	2.02	1.53	0.05	2.65	0.05	0.47	1.95	2.02	0.07	2.22	0.61	1.53	0.05	1.53	2.02	0.61	1.32	1.53	0.07	2.22	2.02	1.53	0.05	0.61	2.02	1.32	1.53	0.07	1.32	2.02	1.95	2.22	1.32	1.15	0.61	0.05	0.06	0.6	0.47	1.53	0.05	1.88	1.53	1.53	1.53	2.02	0.05
0.47	2.22	0.47	2.02	1.53	0.05	2.65	0.05	0.47	1.95	2.02	0.07	2.22	0.61	1.53	0.05	1.53	2.02	0.61	1.32	1.53	0.07	2.22	2.02	1.53	0.05	0.07	2.02	1.32	1.53	0.07	1.32	2.02	1.95	2.22	1.32	1.15	0.61	0.05	0.06	0.6	0.47	1.53	0.05	1.88	1.53	1.53	1.53	2.02	0.05
0.47	2.22	0.47	1.88	1.53	0.05	2.65	0.05	0.47	1.95	2.02	0.07	2.22	0.61	1.53	0.05	2.22	2.02	0.61	1.32	1.53	0.07	2.22	1.53	2.22	0.05	0.05	2.02	1.32	1.53	0.07	1.32	2.02	1.95	2.22	1.32	1.15	0.61	0.05	0.06	0.6	0.47	1.53	0.05	1.88	1.53	1.53	1.53	2.02	0.05
0.47	2.22	0.47	1.88	1.53	0.05	2.65	0.05	0.47	1.95	2.02	0.07	2.22	0.61	1.53	0.05	2.22	2.02	0.61	1.32	1.53	0.07	0.05	1.32	1.18	0.05	2.02	2.02	1.32	1.53	0.07	1.32	2.02	1.95	2.22	1.32	1.15	0.61	0.05	0.06	0.6	0.47	1.53	0.05	1.88	1.53	1.53	1.53	2.02	0.05
0.47	0.05	0.47	2.02	1.53	0.05	1.32	1.15	0.47	0.05	1.18	0.07	2.22	0.05	1.53	1.18	0.05	1.32	0.61	1.32	0.05	0.07	0.61	1.32	1.18	0.05	0.05	0.05	1.32	0.61	1.32	2.22	2.02	1.95	2.22	1.32	1.15	0.61	0.06	0.06	0.05	0.47	1.53	0.05	2.02	1.53	1.53	1.53	1.53	0.05
0.47	0.05	0.47	2.02	1.53	0.05	1.32	1.15	0.47	0.05	1.18	0.07	2.22	0.05	1.53	1.18	0.05	1.32	0.61	1.32	0.05	0.07	0.61	1.32	1.18	0.05	0.05	0.05	1.32	0.61	1.32	2.22	2.02	1.95	2.22	1.32	1.15	0.61	0.06	0.06	0.05	0.47	1.53	0.05	2.02	1.53	1.53	1.53	1.53	0.05
0.47	1.32	0.47	2.02	1.53	0.61	0.05	0.46	0.47	0.61	1.53	0.07	2.22	0.05	1.53	2.22	2.02	1.53	0.05	1.32	2.02	0.07	0.61	0.05	1.53	1.32	2.22	0.61	2.02	0.05	1.32	1.32	1.88	0.61	1.53	1.32	1.15	0.61	0.06	0.05	0.6	0.05	1.53	0.05	2.02	1.53	2.22	0	1.32	0.05
0.47	1.32	0.47	2.02	1.53	0.61	1.88	0.46	0.47	0.61	1.53	0.07	2.02	0.05	1.53	1.32	2.22	1.53	0.05	2.22	2.02	0.07	0.61	1.53	1.32	1.32	1.53	0.61	1.32	0.05	1.32	1.32	1.88	1.95	1.53	1.32	0.06	0.61	0.06	0.07	0.6	0.47	1.53	0.05	2.02	1.53	2.22	0	1.32	0.05
0.47	1.32	0.47	2.02	1.53	0.61	1.88	0.46	0.47	0.61	1.53	0.07	2.02	0.05	1.53	1.32	2.22	1.53	0.05	2.22	2.02	0.07	0.61	1.53	1.32	1.32	1.53	0.61	1.32	0.05	1.32	1.32	1.88	1.95	1.53	1.32	0.06	0.61	0.06	0.07	0.6	0.47	1.53	0.05	2.02	1.53	2.22	0	1.32	0.05
0.47	1.32	0.47	2.02	1.53	0.61	1.88	0.46	0.47	0.61	1.53	0.07	2.02	0.05	1.53	1.32	1.53	1.53	0.05	2.22	2.02	0.07	0.61	1.53	1.32	1.32	1.53	0.61	1.32	0.05	1.32	1.32	1.88	1.95	1.53	1.32	0.06	0.61	0.06	0.46	0	0.47	1.53	0.05	2.02	1.53	2.22	0	1.32	0.05
0.47	1.32	0.47	2.02	1.53	0.07	1.88	0.46	0.47	0.61	1.53	0.07	2.02	0.05	1.53	1.32	0.05	1.53	0.05	2.22	2.02	0.07	0.61	1.53	1.32	1.32	1.32	0.61	1.32	0.05	1.32	1.32	1.88	1.95	1.53	0.61	1.15	0.61	0.06	0.46	0.6	0.47	1.53	0.05	2.02	1.53	1.53	0	1.53	0.05
2.02	0.05	0.46	1.32	1.53	1.32	2.65	0	0.46	1.95	1.32	0.61	2.22	1.32	1.07	1.53	1.32	2.22	1.07	0.07	2.22	0.07	1.32	2.22	1.07	0.05	1.53	1.32	0.05	1.53	0.07	2.22	2.02	0.00000	1.32	1.32	0.6	0.61	0.05	0.06	0.6	1.95	1.53	0.05	1.88	1.07	1.53	1.53	1.07	1.53
0.61	1.32	0.47	2.02	1.53	0.61	1.88	0.47	0.47	0.61	1.53	0.07	2.02	0.05	1.53	1.32	2.22	2.22	0.05	2.22	2.02	0.07	0.61	1.53	1.32	1.32	1.53	0.61	1.32	0.05	1.32	1.32	1.88	1.95	1.53	1.32	1.15	0.61	0.06	0.46	0.6	0.47	1.53	0.05	2.02	1.53	2.22	0	1.18	0.05
0.61	1.32	0.47	2.02	1.53	0.61	1.88	0.47	0.47	0.61	1.53	0.07	2.02	0.05	1.53	1.32	2.22	1.53	0.05	2.22	2.02	0.07	0.61	1.53	1.32	1.32	1.53	0.61	1.32	0.05	1.32	1.32	1.88	1.95	1.53	1.32	1.15	0.61	0.06	0.46	0.6	0.47	1.53	0.05	2.02	1.53	2.22	0	2.22	0.05
0.61	1.32	0.47	2.02	1.53	0.61	1.88	0.47	0.47	0.61	1.53	0.07	2.02	0.05	1.53	1.32	2.22	1.53	0.05	2.22	2.02	0.07	0.61	1.53	1.32	1.32	1.53	0.61	1.32	0.05	1.32	1.32	1.88	1.95	1.53	1.32	1.15	0.61	0.06	0.46	0.6	0.47	1.53	0.05	2.02	1.53	2.22	0	1.32	0.05
0.61	1.32	0.47	2.02	1.53	0.61	1.88	0.47	0.47	0.61	1.53	0.07	2.02	0.05	1.53	1.32	2.22	1.53	0.05	2.22	2.02	0.07	0.61	1.53	1.32	1.32	1.53	0.61	1.32	0.05	1.32	1.32	1.88	1.95	1.53	1.32	1.15	0.61	0.06	0.46	0.6	0.47	1.53	0.05	2.02	1.53	2.22	0	1.32	0.05
2.22	0	0.46	1.88	1.53	0.05	2.65	0	0.47	0.05	0.05	0.07	2.22	1.32	0.61	1.32	1.07	0.05	0.61	2.22	1.53	0.07	0.05	1.53	1.53	0.05	1.32	2.22	0.05	1.53	1.18	2.22	2.02	0.00000	2.22	1.32	1.15	0.61	0.61	0.06	0.6	0.47	1.53	1.07	2.22	1.18	1.18	1.53	1.32	2.02
1.53	1.32	0.47	2.02	1.53	0.61	1.88	0.47	0.47	0.61	1.53	0.07	2.02	0.05	1.53	1.32	2.22	1.53	0.05	2.22	2.02	0.07	0.61	2.22	1.32	1.32	2.02	0.61	1.32	0.05	2.22	1.32	1.88	1.95	1.53	1.32	1.15	0.61	0.06	0.46	0.6	0.47	1.53	0.05	2.02	1.53	2.22	0	1.18	0.05
1.53	1.32	0.47	2.02	1.53	0.61	1.88	0.47	0.47	0.61	1.53	0.07	2.02	0.05	1.53	1.32	2.22	1.53	0.05	2.22	2.02	0.07	0.61	1.53	1.32	1.53	1.53	0.61	1.32	0.05	1.32	1.32	1.88	1.95	1.53	1.32	1.15	0.61	0.06	0.46	0.6	0.47	1.53	0.05	2.02	1.53	2.22	0	1.18	0.05
1.53	1.32	0.47	2.02	1.53	0.61	1.88	0.47	0.47	0.61	1.53	0.07	2.02	0.05	1.53	1.32	2.22	1.53	0.05	2.22	2.02	0.07	0.61	1.53	1.32	1.32	1.53	0.61	1.32	0.05	0.61	1.32	1.88	1.95	1.53	1.32	1.15	0.61	0.06	0.46	0.6	0.47	1.53	0.05	2.02	1.53	2.22	0	1.18	0.05
1.53	1.32	0.47	2.02	1.53	0.61	1.88	0.47	0.47	0.61	1.53	0.07	1.53	0.05	1.53	1.32	2.22	1.53	0.05	2.22	2.02	0.07	0.61	1.53	1.32	1.32	1.53	0.61	1.32	0.05	1.32	1.32	1.88	1.95	1.53	1.32	1.15	0.61	0.06	0.46	0.6	0.47	1.53	0.05	2.02	1.53	2.22	0	1.18	0.05
1.53	1.32	0.47	2.02	1.53	0.61	1.88	0.47	0.47	0.61	1.53	0.07	1.88	0.61	1.53	1.32	2.22	1.53	0.05	2.22	2.02	0.07	0.61	1.53	1.32	0.61	1.53	0.61	1.32	0.05	1.32	1.32	1.88	1.95	1.53	0.61	1.15	0.61	0.06	0.46	0	0.47	1.53	0.05	2.02	1.53	2.22	0	1.18	0.05
1.53	1.32	0.47	2.02	1.53	0.61	1.88	0.07	0.47	0.61	1.53	0.07	2.02	0.05	1.53	1.32	2.22	1.53	0.05	2.22	2.02	0.07	0.61	1.53	1.32	1.32	1.53	0.61	1.32	0.05	1.32	1.32	1.88	1.95	1.53	1.32	1.15	0.61	0.06	0.46	0.6	0.47	1.53	0.05	2.02	1.53	2.22	0	1.18	0.05
1.53	1.32	0.47	2.02	1.53	0.61	1.88	0.07	0.47	0.61	1.53	0.07	2.02	0.05	1.53	1.32	2.22	1.53	0.05	2.22	2.02	0.07	0.61	1.53	1.32	1.32	1.53	0.61	1.32	0.05	1.32	1.32	1.88	1.95	1.53	1.32	1.15	0.61	0.06	0.46	0.6	0.47	1.53	0.05	2.02	1.53	2.22	0	1.18	0.05
1.53	1.32	0.47	2.02	1.53	0.05	1.88	0.47	0.47	0.61	1.53	0.07	2.02	0.05	1.53	1.32	2.22	1.53	0.05	2.22	2.02	0.07	0.61	1.53	1.32	1.32	1.18	0.61	1.32	0.05	1.32	1.32	1.88	1.95	1.53	1.32	1.15	0.61	0.06	0.46	0.6	0.47	1.53	0.05	2.02	2.02	2.22	0	1.18	0.05
0.06	0.47	0.47	1.88	2.22	0.6	2.65	0.05	0.46	0.61	2.02	0.07	1.32	0.05	2.02	1.07	1.32	1.53	0.05	0.07	2.22	0.07	2.22	1.53	1.53	0.05	1.53	2.02	0.05	0.61	0.07	0.05	2.02	1.95	1.53	1.32	1.15	0.61	0.05	0.06	0.6	0.47	1.53	0.05	2.02	1.53	1.53	2.02	1.53	0.05
0	2.22	0.47	2.02	1.53	0.61	2.65	0.05	0.47	1.95	2.02	0.07	2.22	0.61	1.53	0.05	1.53	2.02	0.61	1.32	1.53	0.07	2.22	2.02	1.53	0.05	0.05	2.02	1.32	1.53	0.07	1.32	2.02	1.95	2.22	1.32	1.15	0.61	0.05	0.06	0.6	0.47	1.53	0.05	1.88	1.53	1.53	1.53	2.02	0.05
0	2.22	0.47	2.02	1.53	0.05	2.65	0.05	0.47	1.95	2.02	0.07	2.22	0.61	1.53	0.05	1.53	2.02	0.61	1.32	1.53	0.07	2.22	2.02	1.53	0.05	0.05	2.02	1.32	1.53	0.07	1.32	2.02	1.95	2.22	1.32	1.15	0.61	0.05	0.06	0.6	0.47	1.53	0.05	1.88	1.53	1.53	1.53	2.02	0.05
0	2.22	0.47	2.02	1.53	0.05	2.65	0.05	0.47	1.95	2.02	0.07	2.22	0.61	1.53	0.05	1.53	2.02	0.61	1.32	1.53	0.07	2.22	2.02	1.53	0.05	0.05	2.02	1.32	1.53	0.07	1.32	2.02	1.95	2.22	1.32	1.15	0.61	0.05	0.06	0.6	0.47	1.53	0.05	1.88	1.53	1.53	1.53	2.02	0.05
0	2.22	0.47	2.02	1.53	0.05	2.65	0.05	0.47	1.95	2.02	0.07	2.22	0.61	1.53	0.05	1.53	2.02	0.61	1.32	1.53	0.07	2.22	2.02	1.53	0.05	0.05	2.02	1.32	1.53	0.07	1.32	2.02	1.95	2.22	1.32	1.15	0.61	0.05	0.06	0.6	0.47	1.53	0.05	1.88	1.53	1.53	1.53	2.02	0.05
0.61	2.22	2.02	2.22	2.22	1.18	0.05	2.22	1.53	0.05	1.07	2.22	0.61	2.22	1.53	2.22	0.61	1.32	0.61	2.02	1.53	2.22	1.88	0.06	0.46	1.15	0.06	0.06	1.53	0.06	0.05	1.53	2.22	1.53	2.22	0.07	1.07	2.22	0.05	1.53	1.88	1.53	0.05	1.32	2.22	0.61	0.05	0.07	0.05	2.22
0.61	2.22	2.02	2.22	1.32	1.18	0.05	0.61	1.53	0.61	1.53	0.61	0.07	2.22	2.22	1.18	0.61	1.32	0.61	2.02	1.53	0.61	2.02	0.06	2.22	1.15	1.88	1.15	1.18	0.06	0.06	1.53	2.22	1.53	0.07	0.07	0.07	2.22	1.53	0.61	1.88	1.53	0.05	2.22	2.22	2.02	1.95	0.07	1.32	0.46
0.61	2.22	1.88	2.22	1.32	2.02	0.61	1.07	1.53	0.61	1.18	0.61	0.07	1.32	1.53	1.53	0.05	0.05	1.18	2.02	1.18	2.22	2.02	0.06	2.22	0.05	1.18	1.15	2.22	0.06	2.22	2.22	1.18	1.53	1.32	0.07	0.61	1.18	1.53	1.07	2.02	2.02	0.05	1.32	1.18	2.02	2.02	0.07	1.53	0.46
0.61	1.53	2.02	0.07	0.61	1.53	1.32	2.02	1.53	0.61	1.07	1.53	0.07	2.22	2.22	1.88	0.61	2.22	1.32	1.07	1.88	1.53	1.32	1.32	1.53	2.22	0.06	2.22	2.22	0.06	1.18	2.22	2.22	2.22	2.02	0.07	1.07	2.22	1.53	0.06	1.88	2.22	0.05	1.32	2.22	1.53	1.88	0.07	2.02	0.46
0.61	1.53	2.02	1.32	0.61	1.18	0.05	0.61	1.53	0.05	0.05	1.18	0.07	2.22	1.18	1.53	0.61	2.02	0.61	2.02	1.53	2.65	2.02	0.06	1.53	1.15	1.88	1.88	1.18	0.06	0.06	1.53	2.22	1.53	2.02	0.07	1.07	0	1.53	0.61	1.88	1.32	0.05	2.22	2.22	1.53	0.05	0.07	2.22	0.05
0.61	1.53	2.02	1.88	2.02	1.32	2.22	2.02	1.32	0.61	2.22	1.18	0.07	2.22	1.53	2.02	0.61	1.32	1.53	2.02	1.53	1.88	2.02	0.06	1.53	0.61	2.02	1.15	1.53	0.06	0.06	1.32	0.61	1.32	1.32	0.07	1.07	2.22	1.53	1.32	1.88	1.53	0.05	1.32	2.22	1.53	1.53	0.07	2.02	0.46
0.47	2.02	1.88	1.88	1.95	0.05	2.22	1.53	2.02	0.61	1.32	1.53	0.07	2.22	0.61	0.61	1.07	1.32	2.02	2.22	1.88	1.53	2.02	0.05	0	1.15	0.61	0.47	1.07	0.06	0.06	2.22	1.53	1.53	2.22	0.07	1.07	0.05	1.53	1.07	1.53	2.02	0.05	1.53	2.02	1.53	2.22	0.07	1.53	1.95
0.47	2.02	1.88	1.88	1.95	0.05	2.22	1.53	2.02	0.61	1.32	1.53	0.07	2.22	0.61	0.61	1.07	1.32	2.02	2.22	1.88	1.53	2.02	0.05	0	1.15	0.61	0.47	1.07	0.06	0.06	2.22	1.53	1.53	2.22	0.07	1.07	0.05	1.53	1.07	1.53	2.02	0.05	1.53	2.02	1.53	2.22	0.07	1.53	1.95
0.47	2.22	2.02	0.61	2.22	2.02	0.61	0.05	1.53	0.05	0.05	1.53	0.07	0.05	1.53	1.53	0.05	1.53	2.02	1.18	2.22	0.05	2.02	0.06	1.32	0.05	1.88	0.6	1.32	0.06	1.32	1.18	1.53	1.53	1.53	0.07	1.07	1.32	1.53	1.07	1.88	1.53	0.05	1.32	2.22	1.53	1.53	0.07	1.53	0.46
0.47	2.22	0.6	1.88	0.05	2.22	1.88	0.07	1.53	0.05	1.32	2.02	0.07	2.22	1.53	1.53	0.05	1.53	2.02	2.02	1.53	2.02	1.32	0.06	1.53	1.15	1.88	2.22	1.53	0.05	0.05	1.53	2.22	1.95	2.22	0.07	1.07	2.22	1.53	1.32	1.88	0.05	0.05	2.22	2.02	1.32	0.61	0.46	1.53	0.46
0.47	1.53	2.02	2.22	0.05	1.18	1.53	0.05	2.02	0.05	2.22	1.32	0.07	2.22	1.32	2.22	0.61	2.22	0.07	2.02	1.53	2.02	2.02	0.06	2.22	2.02	1.88	0.06	1.18	0.06	0.06	2.22	2.22	2.22	0.07	0.07	1.07	2.22	1.53	0.05	1.88	2.22	0.05	0.61	2.22	2.22	1.53	0.07	1.32	0.46
0.47	1.32	2.02	0.61	1.32	1.53	0.05	0.05	2.22	0.61	0.05	0.61	0.07	2.22	2.22	1.18	0.61	1.32	1.88	2.02	1.53	2.22	2.02	0.06	1.18	1.15	0.05	2.02	1.53	0.06	0.06	1.53	2.22	2.22	1.18	0.07	0.07	2.22	1.53	0.05	1.88	0.07	0.05	2.22	2.02	1.53	1.53	0.07	1.53	0.46
2.02	1.53	1.88	1.32	2.02	1.18	1.32	2.22	1.53	0.05	0.05	0.61	0.07	2.22	2.22	1.53	0.61	1.53	0.05	1.53	1.53	1.32	2.02	0.06	1.88	1.88	1.88	0.06	2.22	0.06	0.06	0.61	2.22	2.22	2.02	0.07	0.05	2.22	2.02	1.07	1.88	1.53	0.05	1.32	2.22	2.02	1.53	0.07	1.18	0.46
0.07	1.53	2.02	2.22	2.22	1.32	0.05	2.22	1.53	0.05	1.32	1.32	0.07	2.22	1.32	0.05	0.61	1.18	0.61	2.02	1.53	1.53	2.22	0.06	2.02	0.6	0.61	0.6	2.22	0.06	0.06	1.53	2.22	1.53	1.53	0.07	2.02	2.22	2.02	1.07	1.88	0.61	0.46	1.32	1.32	1.53	2.02	0.07	1.32	0.46
0.07	1.53	1.53	1.88	0.05	1.18	1.32	0.05	1.53	0.61	0.07	1.53	0.07	1.18	2.22	2.02	1.07	1.53	1.53	2.02	1.53	0.61	2.02	0.06	2.02	1.15	2.02	0.6	1.53	0.06	0.06	0.61	1.53	2.22	1.53	0.07	1.07	2.22	2.02	0.61	1.88	1.53	0.61	2.22	2.22	1.53	2.02	0.07	1.53	0.05
0.07	1.32	2.02	1.32	0.61	1.18	0.05	2.22	1.53	0.05	1.32	2.22	0.07	1.18	2.22	0.61	0.61	1.53	0.05	2.02	1.53	1.88	2.22	0.06	1.88	1.53	0.61	0.6	2.22	0.06	0.06	1.53	2.22	1.53	2.22	0.07	2.02	2.22	1.53	1.07	2.02	1.32	0.61	1.32	1.32	1.18	2.02	0.07	1.32	0.46
0.07	1.32	1.88	2.22	0.07	1.53	0.61	1.32	0.61	0.61	1.32	1.32	0.07	2.22	1.32	2.22	0.61	0.05	0.61	2.02	1.53	2.22	1.32	0.06	2.22	0.6	1.88	0.61	1.53	0.06	0.06	1.53	2.22	2.22	2.22	0.07	0.61	1.18	1.53	0.05	1.88	0.05	0.05	1.32	2.22	2.02	1.53	0.07	1.53	0.06
2.22	1.53	1.53	2.22	2.22	1.32	2.65	2.02	2.02	0.61	2.22	2.02	0.07	2.22	1.32	2.22	0.61	1.32	1.53	1.07	1.53	2.22	2.02	0.05	1.53	1.15	1.88	0.05	1.53	0.06	0.07	0.61	2.22	2.22	2.22	0.07	0.05	2.22	1.53	0.05	1.88	1.53	0.05	1.32	2.22	2.22	1.88	0.07	1.32	0.46
1.15	1.53	2.02	0.61	0.61	1.32	0.05	1.32	2.02	0.61	0.07	1.53	0.07	2.22	1.53	1.53	0.07	2.22	1.53	1.07	1.53	0.05	2.02	0.06	2.22	1.88	0.06	1.88	1.53	0.06	0.06	1.18	0.05	0.61	1.32	0.07	1.07	1.18	1.18	0.61	1.53	0.61	0.61	1.32	2.02	1.95	1.53	0.07	2.22	0.46
1.15	1.53	2.02	2.22	0.05	1.32	0.05	1.32	1.53	0.05	0.05	1.53	0.07	2.22	1.32	1.53	0.61	2.22	1.32	1.07	1.53	0.05	2.02	0.06	2.22	1.88	0.06	0.06	1.53	0.06	0.06	1.53	0.05	0.61	1.32	0.07	1.07	0.05	1.53	0.61	1.53	0.61	0.61	1.32	2.02	1.95	1.53	0.07	1.53	0.46
1.15	0.06	1.53	0.05	1.88	0.06	1.18	1.88	0.61	0.61	2.02	0.05	1.88	0.46	0.61	1.32	2.65	0.05	1.53	0.61	1.53	1.18	1.53	0.06	0.61	0.05	2.22	1.95	1.53	1.53	0.6	0.61	0.61	0.06	1.15	0.05	1.53	0.47	0.05	1.53	0.05	1.88	0.61	0.46	0.61	2.22	0.07	0.61	1.15	2.22
1.53	1.88	1.32	0.05	2.22	2.02	0.05	1.53	1.53	0.05	0.07	1.32	0.07	1.32	1.53	1.53	0.05	0.07	0.07	1.53	1.53	1.32	2.02	0.05	2.22	1.32	1.88	1.32	2.02	1.53	1.32	0.61	1.18	2.22	0.05	0.07	2.22	2.22	1.53	1.53	1.88	1.32	0.05	2.22	2.22	1.53	1.53	0.07	1.53	0.46
0.06	1.53	1.88	2.02	0.07	0.05	1.07	1.53	0.61	0.61	0.07	0.05	0.61	0.61	0.07	2.22	0.05	1.53	2.02	2.02	1.53	1.53	1.32	0.06	0.05	2.22	2.02	0.07	2.22	0.06	0.06	1.32	1.53	1.53	2.02	0.07	2.22	1.53	2.22	0.05	1.88	0.61	0.05	2.22	1.95	1.53	1.53	0.47	2.22	0.06
0.06	1.32	2.02	2.22	2.22	1.18	1.32	1.32	1.53	0.05	1.07	1.18	0.61	2.22	1.53	1.53	0.61	2.22	0.61	2.02	1.53	2.22	1.88	0.06	0.06	1.15	1.88	0.06	1.53	0.06	0.06	1.53	2.22	2.22	1.32	0.07	1.07	1.32	0.05	1.53	1.88	1.53	0.05	2.22	2.22	0.61	0.6	0.07	0.61	2.22
0.06	1.32	2.02	1.32	1.32	1.18	0.61	0.05	1.07	0.05	0.61	2.22	0.07	1.53	1.53	2.65	1.07	1.53	0.07	1.53	1.53	0.05	2.02	0.06	1.53	1.88	0.61	0.06	1.53	0.06	0.06	2.02	2.22	2.22	1.53	0.07	1.07	1.53	1.53	1.53	1.88	0.05	1.53	1.32	2.22	1.32	0.61	0.07	1.53	0.46
1.95	2.22	1.18	2.22	0.61	1.32	0.61	0.05	0.61	0.05	0.61	1.32	0.07	2.22	1.53	1.53	0.07	1.53	1.53	2.02	1.53	0.05	2.02	0.06	2.02	1.32	1.88	1.53	2.02	0.06	0.06	2.22	2.22	0.61	2.02	0.07	1.07	2.22	1.53	1.07	1.53	0.61	0.05	1.32	1.88	1.53	2.02	0.07	2.22	0.61
1.95	1.53	2.02	2.02	0.05	1.32	1.32	1.53	2.22	1.53	2.22	0.61	1.07	1.32	0.61	1.18	0.61	2.22	2.02	2.02	1.53	0.06	2.22	0.06	2.22	0.6	1.88	0.06	1.18	0.06	0.06	1.53	2.22	2.22	1.53	0.07	0.05	1.32	0.05	0.05	1.88	2.22	0.07	1.32	1.53	2.22	2.02	0.07	1.18	0.46
1.95	1.53	2.02	2.22	1.07	1.18	1.07	1.32	2.22	0.05	0.05	1.32	0.07	2.22	1.32	2.22	0.61	2.22	0.61	1.53	1.32	1.32	2.02	0.06	2.22	2.65	0.06	1.32	1.07	0.06	0.05	2.22	1.18	1.53	2.02	0.07	2.22	1.32	1.32	1.07	1.53	0.05	0.61	1.32	2.02	1.53	1.53	0.07	1.53	0.46
1.95	1.53	2.02	2.22	0.07	2.22	1.53	0.05	2.22	0.46	1.32	2.22	0.07	1.18	1.53	1.18	0.05	2.22	1.32	2.02	1.53	1.32	2.02	0.06	2.22	1.15	0.05	0.06	1.32	0.06	0.06	2.22	2.22	0.61	2.22	0.07	0.61	2.22	0.05	1.07	1.88	2.22	0.05	1.32	2.02	2.02	2.02	0.07	1.32	0.06
1.95	1.53	2.02	2.22	0.05	1.18	1.07	0.05	2.22	0.05	0.05	1.32	0.07	2.22	1.32	2.22	0.61	1.53	0.61	1.53	2.22	2.22	2.02	0.06	2.22	2.65	0.06	1.32	1.07	0.06	0.05	2.22	1.18	1.53	1.32	0.07	1.07	2.22	0.61	1.07	2.02	2.22	0.05	1.32	2.02	1.53	1.53	0.07	2.22	0.46
1.95	1.53	2.02	1.32	1.07	1.18	1.07	0.05	2.22	0.05	1.07	1.07	0.07	2.22	2.02	1.32	0.61	2.02	0.61	1.53	2.22	2.22	2.02	0.06	2.22	2.65	0.06	1.32	1.07	0.06	0.05	2.22	1.18	1.53	2.02	0.07	1.32	2.22	2.22	1.07	1.53	2.22	0.05	1.32	2.22	1.53	1.53	0.07	1.18	0.46
1.95	1.53	2.02	1.32	1.07	1.18	1.07	0.05	2.22	0.05	1.07	1.07	0.07	2.22	2.02	1.32	0.61	2.02	0.61	1.53	2.22	2.22	2.02	0.06	1.32	2.65	0.06	1.32	1.07	0.06	0.05	2.22	1.18	1.53	2.02	0.07	1.32	2.22	2.22	1.07	1.53	2.22	0.05	1.32	2.22	1.53	1.53	0.07	2.22	0.46
1.95	1.53	2.02	1.32	1.07	1.18	1.07	0.05	2.22	0.05	0.05	1.07	0.07	2.22	2.02	1.32	0.61	2.02	0.61	1.53	2.22	2.22	2.02	0.06	2.22	2.65	0.06	1.32	1.07	0.06	0.05	2.22	1.18	1.53	2.02	0.07	1.32	2.22	2.22	1.07	1.53	2.22	0.05	1.32	2.22	1.53	1.53	0.07	2.22	0.46
1.95	1.53	2.02	1.32	1.07	1.18	1.07	0.05	2.22	0.05	0.05	1.07	0.07	2.22	2.02	1.32	0.61	2.02	0.61	1.53	2.22	2.22	2.02	0.06	2.22	2.65	0.06	1.32	1.07	0.06	0.05	2.22	1.18	1.53	2.02	0.07	1.32	2.22	2.22	1.07	1.53	2.22	0.05	1.32	2.22	1.53	1.53	0.07	2.22	0.46
1.95	1.53	2.02	1.32	1.07	1.18	1.07	0.05	2.22	0.05	0.05	1.07	0.07	2.22	2.02	1.32	0.61	2.02	0.61	1.53	2.22	2.22	2.02	0.06	2.22	2.65	0.06	1.32	1.07	0.06	0.05	2.22	1.18	1.53	2.02	0.07	1.32	2.22	2.22	1.07	1.53	0.05	0.05	1.32	2.22	1.53	1.53	0.07	1.18	0.46
1.95	1.53	2.02	1.32	1.07	1.18	1.07	0.05	2.22	0.05	0.05	1.07	0.07	2.22	2.02	1.32	0.61	2.02	0.61	1.53	2.22	2.22	2.02	0.06	2.22	2.65	0.06	1.32	1.07	0.06	0.05	2.22	1.18	1.53	2.22	0.07	1.32	2.22	2.22	1.07	1.53	2.22	0.05	1.32	2.22	1.53	1.53	0.07	1.18	0.46
1.95	1.53	2.02	1.32	1.07	1.18	1.07	0.05	2.22	0.05	0.05	1.07	0.07	2.22	2.02	1.32	0.61	1.53	0.61	1.53	2.22	2.22	2.02	0.06	2.22	2.65	0.06	1.32	1.07	0.06	0.05	2.22	1.18	1.53	2.02	0.07	1.32	2.22	2.22	1.07	1.53	2.22	0.05	1.32	2.22	1.53	1.53	0.07	2.22	0.46
1.95	1.53	2.02	1.32	0.05	1.18	0.61	0.05	2.22	0.61	1.07	0.61	0.07	2.22	2.02	1.53	0.05	0.05	1.53	2.02	1.53	2.22	1.53	0.06	2.22	1.15	0.06	1.88	1.53	0.06	0.06	2.02	2.22	2.22	0.61	0.07	0.05	2.22	1.18	1.07	1.88	0.05	1.07	1.32	2.22	1.53	2.02	0.07	1.32	0.46
1.95	1.53	1.88	0.05	2.22	1.53	0.05	0.61	1.53	0.05	2.22	1.53	0.07	1.18	2.22	1.18	0.61	0.05	0.61	2.02	1.53	2.02	2.02	0.06	2.22	1.15	0.06	1.88	1.18	0.06	0.06	1.53	2.22	2.22	1.53	0.07	0.07	1.18	1.53	0.05	1.88	0.61	0.05	2.22	2.02	1.53	2.02	0.07	1.53	0.46
1.95	1.53	1.88	0.05	2.22	1.53	0.05	0.61	1.53	0.05	2.22	1.53	0.07	1.18	2.22	1.18	0.61	0.05	0.61	2.02	1.53	2.02	2.02	0.06	2.22	1.15	0.06	1.88	1.18	0.06	0.06	1.53	2.22	2.22	1.53	0.07	0.07	1.18	1.53	0.05	1.88	0.61	0.05	2.22	2.02	1.53	2.02	0.07	1.53	0.46
1.95	1.53	1.88	0.05	2.22	1.53	0.05	0.61	1.53	0.05	2.22	1.53	0.07	1.18	2.22	1.18	0.61	0.05	0.61	2.02	1.53	2.02	2.02	0.06	2.22	1.15	0.06	1.88	1.18	0.06	0.06	1.53	2.22	2.22	1.53	0.07	0.07	1.18	1.53	0.05	1.88	0.61	0.05	2.22	2.02	1.53	2.02	0.07	1.53	0.46
1.95	1.53	1.88	0.05	2.22	1.53	0.05	0.61	1.53	0.05	2.22	1.53	0.07	1.18	2.22	1.18	0.61	0.05	0.61	2.02	1.53	2.02	2.02	0.06	2.22	1.15	0.06	1.88	1.18	0.06	0.06	1.53	2.22	2.22	1.53	0.07	0.07	1.18	1.53	0.05	1.88	0.61	0.05	2.22	2.02	1.53	2.02	0.07	1.53	0.46
1.95	1.53	1.88	0.05	2.22	1.53	0.05	0.61	1.53	0.05	2.22	1.53	0.07	1.18	2.22	1.18	0.61	0.05	0.61	2.02	1.53	2.02	2.02	0.06	2.22	1.15	0.06	1.88	1.18	0.06	0.06	1.53	2.22	2.22	1.53	0.07	0.07	1.18	1.53	0.05	1.88	0.61	0.05	2.22	2.02	1.53	2.02	0.07	1.53	0.46
1.95	1.53	1.88	0.05	2.22	1.53	0.05	0.61	1.53	0.05	2.22	1.53	0.07	1.18	1.32	1.18	0.61	0.05	0.61	2.02	1.53	2.02	2.02	0.06	2.22	1.15	0.06	1.88	1.18	0.06	0.06	1.53	2.22	2.22	1.53	0.07	0.07	1.18	1.53	0.05	1.88	0.61	0.05	2.22	2.02	1.53	2.02	0.07	1.53	0.46
1.95	1.53	1.88	0.05	2.22	1.53	0.05	0.05	2.22	0.05	2.22	1.53	0.07	1.18	2.02	1.18	0.61	0.07	0.61	2.02	1.53	2.02	2.02	0.06	2.22	1.15	0.06	1.88	1.18	0.06	0.06	1.53	2.22	2.22	1.53	0.07	0.07	1.18	1.53	0.05	1.88	0.61	0.05	2.22	2.02	1.53	2.02	0.07	1.53	0.46
1.95	1.53	1.88	0.05	2.22	1.53	0.05	0.05	2.22	0.05	2.22	1.53	0.07	1.18	1.53	1.18	0.07	0.07	0.61	2.02	1.53	2.02	2.02	0.06	2.22	1.15	0.06	1.88	1.18	0.06	0.06	1.53	2.22	2.22	1.53	0.07	0.07	1.18	1.53	0.05	1.88	0.61	0.05	2.22	2.02	1.53	2.02	0.07	1.53	0.46
1.95	1.32	2.02	0.05	1.53	2.02	0.61	1.07	1.53	0.61	0.07	2.22	0.07	2.22	0.61	1.53	1.07	0.61	0.61	2.02	2.22	2.02	1.53	0.06	1.32	0.05	1.15	1.15	2.22	0.06	2.22	1.32	1.18	1.53	1.53	0.07	0.05	2.22	1.53	1.07	1.88	2.22	0.05	1.32	1.53	2.02	2.02	0.07	1.53	0.46
0.05	0.61	2.02	1.32	0.61	0.07	0.07	0.61	1.18	0.61	0.61	1.18	1.07	0.07	2.02	2.02	1.07	1.32	0.61	1.07	1.53	1.07	2.02	0.05	2.65	1.15	0.47	0.05	1.53	0.06	0.05	2.22	0.05	1.53	2.02	0.07	2.02	1.53	1.53	1.53	2.22	0.05	0.61	2.22	2.02	1.53	0.05	0.07	1.53	0.06
0.05	1.53	2.02	2.22	1.32	2.22	0.05	1.53	2.02	1.07	0.05	2.22	0.07	2.22	1.53	1.53	0.61	1.53	0.07	2.02	1.53	0.61	2.02	0.06	2.22	0.61	1.88	0.6	1.18	0.06	0.05	2.22	0.05	1.32	2.22	0.07	1.07	2.22	2.22	2.22	1.88	2.02	0.61	0.61	1.53	1.53	0.05	0.07	1.53	0.46
0.05	2.22	1.88	0.61	1.32	1.53	0.05	0.05	0.61	0.61	0.05	1.32	0.07	2.22	0.05	1.18	0.61	0.61	2.22	2.02	1.53	1.32	2.22	0.06	2.22	1.15	1.88	0.61	1.53	0.06	0.06	1.53	2.22	2.22	1.32	0.07	1.07	1.18	1.53	0.05	1.88	0.05	0.05	1.32	2.22	2.02	1.53	0.07	1.53	0.46
0.05	2.22	1.88	2.22	1.32	0.05	0.61	0.05	0.61	0.05	1.32	2.22	0.07	1.32	2.22	2.22	0.61	0.05	1.32	2.02	1.53	0.61	2.02	0.06	2.22	1.15	1.88	0.61	1.53	0.06	0.06	1.53	2.22	2.22	2.22	0.07	1.07	1.18	1.53	0.05	1.88	1.53	0.05	2.22	2.22	2.02	1.53	0.07	1.53	0.46
0.05	2.22	1.88	2.22	1.32	0.05	0.61	0.05	0.61	0.05	1.32	2.22	0.07	1.32	2.22	2.22	0.61	0.05	1.32	2.02	1.53	0.61	2.02	0.06	2.22	1.15	1.88	0.61	1.53	0.06	0.06	1.53	2.22	2.22	2.22	0.07	1.07	1.18	1.53	0.05	1.88	1.53	0.05	2.22	2.22	2.02	1.53	0.07	1.53	0.46
0.05	2.22	1.88	2.22	1.32	0.05	0.61	0.05	0.61	0.05	1.32	2.22	0.07	1.32	2.22	2.22	0.61	0.05	1.32	2.02	1.53	0.61	2.02	0.06	2.22	1.15	1.88	0.61	1.53	0.06	0.06	1.53	2.22	2.22	1.32	0.07	1.07	1.18	2.22	0.05	1.88	1.53	0.05	2.22	2.22	2.02	1.53	0.07	1.53	0.46
0.05	2.22	1.88	2.22	1.32	0.05	0.61	0.05	0.61	0.05	1.32	2.22	0.07	1.32	2.22	2.22	0.61	0.05	1.32	2.02	1.53	0.61	2.02	0.06	2.22	1.15	1.88	0.61	1.53	0.06	0.06	1.53	2.22	2.22	1.32	0.07	1.07	1.18	1.53	0.05	1.88	1.53	0.05	2.22	2.22	2.02	1.53	0.07	1.53	0.46
0.05	2.22	1.88	2.22	1.32	0.05	0.61	0.05	0.61	0.05	1.32	2.22	0.07	1.32	2.22	2.22	0.61	0.05	1.32	2.02	1.53	0.61	2.02	0.06	2.22	1.15	1.88	0.61	1.53	0.06	0.06	1.53	2.22	2.22	1.32	0.07	1.07	1.18	1.53	0.05	1.88	1.53	0.05	2.22	2.22	2.02	1.53	0.07	1.53	0.46
0.05	2.22	1.88	2.22	1.32	0.05	0.61	0.05	0.61	0.05	1.32	2.22	0.07	1.32	2.22	2.22	0.61	0.05	1.32	2.02	1.53	0.61	2.02	0.06	2.22	1.15	1.88	0.61	1.53	0.06	0.06	1.53	2.22	2.22	1.32	0.07	1.07	1.18	1.53	0.05	1.88	1.53	0.05	2.22	2.22	2.02	1.53	0.07	1.53	0.46
0.05	2.22	1.88	2.22	1.32	0.05	0.61	0.05	0.61	0.05	1.32	2.22	0.07	1.32	2.22	2.22	0.61	0.05	1.32	2.02	1.53	0.61	2.02	0.06	2.22	1.15	1.88	0.61	1.53	0.06	0.06	1.53	2.22	2.22	1.32	0.07	1.07	1.18	1.18	0.05	1.88	1.53	0.05	2.22	2.22	2.02	1.53	0.07	1.53	0.46
0.05	2.22	1.88	1.32	1.32	1.53	0.61	0.05	1.53	0.05	1.07	1.32	0.07	2.22	1.32	1.18	0.61	0.05	1.32	2.02	1.53	0.61	1.32	0.06	2.22	1.15	2.02	0.61	1.53	0.06	0.06	1.53	2.22	2.22	2.22	0.07	1.07	2.22	1.53	0.05	1.88	1.18	0.05	1.32	2.22	2.02	1.53	0.07	1.53	0.46
0.05	1.32	0	2.22	2.22	2.02	1.88	0.05	1.53	0.05	0.07	1.32	0.07	2.22	1.32	1.53	0.05	1.53	2.22	2.02	2.02	0.05	1.53	0.06	1.32	0.61	1.88	2.22	1.53	0.06	0.06	1.53	2.22	1.32	2.22	0.07	1.07	1.53	1.18	1.53	1.88	0.61	0.61	2.22	2.22	2.22	1.95	0.07	1.53	0.06
0.05	1.32	0.6	2.22	2.22	2.02	1.88	0.05	1.53	0.05	0.07	1.32	0.07	2.22	1.32	1.53	0.05	1.53	2.22	2.02	2.02	0.05	1.53	0.06	1.32	0.61	1.88	0.05	1.53	0.06	0.06	1.53	2.22	1.32	2.02	0.07	1.07	1.53	1.18	1.53	1.88	0.61	0.61	2.22	2.22	2.22	1.95	0.07	1.53	0.46
0.05	1.32	1.88	0.61	0.61	2.22	0.05	1.32	1.53	0.05	1.88	1.53	0.07	2.22	2.22	1.53	0.61	2.02	0.61	2.02	1.53	0.61	2.02	0.06	2.22	0.61	1.53	0.06	2.22	0.06	0.06	2.22	1.32	2.22	1.53	0.07	0.05	2.22	1.18	0.05	2.02	0.05	0.05	1.32	1.32	1.53	1.18	0.07	0.05	0.46
0.05	1.32	1.88	0.61	2.22	1.53	0.61	0.05	1.53	0.61	1.32	1.07	0.07	2.22	2.22	1.18	0.61	0.05	1.32	2.02	1.53	0.61	2.02	0.06	2.22	1.15	1.88	0	1.53	0.06	0.06	1.53	2.22	2.22	2.22	0.07	1.07	2.22	1.53	0.05	1.88	0.05	0.05	2.22	1.32	2.02	1.53	0.07	1.53	0.46
0.05	1.32	1.88	2.22	1.53	1.53	0.61	1.07	0.05	0.61	0.05	1.53	0.07	2.22	2.22	1.18	0.05	2.22	1.32	2.02	1.53	0.05	2.22	0.06	2.22	1.18	2.02	1.88	1.53	0.06	0.06	1.53	2.22	2.22	2.22	0.07	1.07	1.18	1.53	0.05	1.88	0.05	0.05	1.32	2.22	2.02	1.53	0.07	1.53	0.46
1.32	0.07	2.02	2.22	1.53	1.32	1.07	0.61	2.02	0.61	0.05	1.07	0.07	2.22	1.53	1.18	0.05	1.53	0.07	2.02	1.53	1.88	2.02	0.06	2.22	1.15	2.02	0.06	1.53	0.06	0.06	1.53	2.22	2.22	1.32	0.07	1.07	1.32	1.53	0.61	1.88	1.32	0.05	1.32	1.32	1.53	2.02	1.07	1.32	0.46
1.32	0.07	1.53	0.05	1.88	1.95	0.46	0.61	0.46	0.6	1.53	0.47	2.02	2.02	0.6	0.61	1.53	0	0.07	0.47	1.53	1.53	2.02	0.05	0.07	0.61	1.07	1.18	1.53	0.06	0.06	1.32	2.22	0.61	2.22	0.07	0.07	2.22	2.02	1.53	1.88	0.05	0.05	0.05	2.02	1.53	1.53	0.05	0.47	0.05
1.32	0.61	1.95	0.61	1.32	0.05	1.88	1.53	1.32	0	0.61	0	0.07	1.15	1.32	1.15	0.6	0.05	1.32	0.61	0.05	2.22	1.53	1.95	1.15	0.47	1.15	2.02	0.05	0.05	1.95	1.95	0.06	1.32	2.22	0.6	2.65	0.61	0.07	0.61	0.07	1.95	1.95	1.32	0.46	0.61	2.22	1.15	1.53	1.15
1.32	0.05	2.22	0.47	0.05	0.47	0.05	2.22	0.05	2.22	0.05	2.22	1.95	0.61	1.53	2.22	0.61	2.02	0.05	2.22	1.53	0.05	0.07	2.22	0.07	2.22	1.53	2.02	1.07	2.22	0.07	1.53	2.22	0.61	2.02	0.05	1.53	0.06	1.88	0.6	0.61	0.46	0.05	2.22	2.22	1.32	2.02	0.07	2.22	0.46
2.65	1.53	1.88	2.22	2.02	1.32	1.07	1.53	1.18	0.07	0.05	1.53	0.07	2.22	1.32	1.53	0.07	1.53	1.32	2.02	1.53	0.61	2.02	0.06	2.22	1.15	1.88	0.06	1.53	0.06	0.06	1.32	1.32	2.22	1.53	0.07	1.07	2.22	1.53	2.22	1.88	0.05	0.05	1.32	2.02	1.53	1.88	0.07	1.53	0.46
0.00000	0.61	0.61	2.02	1.53	0.61	1.32	0.05	1.07	1.53	0.61	0.05	2.22	0.07	1.32	0.05	1.53	0.61	2.02	0.61	2.02	1.53	0.61	2.02	0.06	1.53	0.61	2.02	0.00000	0.00000	0.00000	0.00000	0.00000	1.53	0.06	0.06	1.18	0.61	0.61	2.02	0.07	1.07	0.07	1.53	1.32	1.88	0.07	0.61	1.32	2.22
0.00000	0.61	0.07	0.61	0.07	1.95	1.95	1.32	0.46	0.6	2.22	1.15	1.53	1.15	0	1.32	0.46	0.05	0.6	1.53	1.95	1.53	0.61	1.32	2.02	2.22	2.22	1.18	0.00000	0.00000	0.00000	0.00000	0.00000	2.22	2.22	1.53	0.05	2.22	1.32	2.02	1.18	2.22	1.88	0.06	0.06	1.15	1.88	0.6	0.06	0.61
0.00000	0.61	1.53	1.53	2.22	0.05	1.18	1.88	2.22	1.53	0.61	0.05	1.07	0.07	2.22	1.53	1.53	0.61	2.22	0.61	2.02	1.53	0.05	2.02	0.06	2.22	2.22	1.53	0.00000	0.00000	0.00000	0.00000	0.00000	2.22	0.06	0.06	1.53	2.22	1.32	1.32	0.07	1.07	0.05	1.18	1.18	1.88	2.02	0.61	2.22	1.88
0.00000	0.61	1.53	1.88	2.22	1.18	2.22	0.05	1.32	1.18	0.61	1.18	1.53	0.07	2.22	2.02	1.18	0.61	2.22	1.32	2.02	1.53	2.02	2.02	0.06	2.22	1.15	1.88	0.00000	0.00000	0.00000	0.00000	0.00000	1.53	0.06	0.05	1.53	2.22	2.22	1.32	0.07	1.07	2.22	2.02	2.22	1.88	1.53	2.02	1.32	1.07
0.00000	0.61	0.05	2.02	1.53	0.61	1.18	0.05	1.32	1.53	0.61	1.32	1.53	0.61	2.22	2.22	1.07	0.61	0.05	2.22	2.02	1.53	1.32	2.22	0.06	2.22	0.05	0.61	0.00000	0.00000	0.00000	0.00000	0.00000	2.22	0.06	0.06	1.53	2.02	1.53	2.02	0.07	1.07	2.22	2.22	1.07	1.88	2.22	0.61	0.61	2.22
0.00000	0.46	1.53	2.02	2.22	0.07	0.61	1.07	0.61	0.05	0.61	0.61	1.53	0.07	2.22	1.32	1.53	0.61	2.22	0.07	2.02	1.53	2.22	2.02	0.06	1.53	1.32	1.88	0.00000	0.00000	0.00000	0.00000	0.00000	1.53	0.06	0.06	2.22	2.22	2.22	1.53	0.07	1.07	2.22	2.22	1.18	1.88	0.61	0.05	1.32	1.07
0.00000	0.47	2.02	1.07	1.95	1.95	1.15	0.47	0.47	1.53	0.05	1.53	2.22	0.61	2.22	2.22	0.07	2.22	1.32	1.53	0.61	1.07	1.53	1.32	2.22	2.22	1.32	2.22	0.00000	0.00000	0.00000	0.00000	0.00000	0.47	0.61	0.47	1.53	0.61	1.15	1.18	0.05	2.65	1.15	1.32	0.61	2.65	0.47	0.46	2.22	0.05
0.00000	0.47	1.53	2.02	2.22	1.95	2.02	0.61	2.22	1.32	0.05	1.07	1.53	0.07	2.22	1.53	2.02	0.05	1.53	0.61	2.22	1.18	0.05	1.88	1.32	0.61	1.18	1.15	0.00000	0.00000	0.00000	0.00000	0.00000	1.53	0.06	1.88	1.07	2.22	1.53	0.06	0.07	1.07	2.22	1.18	1.07	1.88	1.53	0.05	1.32	1.32
0.00000	0.47	1.53	1.88	1.32	0.07	1.18	1.07	0.05	0.05	0.61	1.53	1.32	0.61	1.18	1.53	0.61	0.61	2.02	0.07	1.07	1.53	1.32	2.02	0.06	1.32	1.53	0.06	0.00000	0.00000	0.00000	0.00000	0.00000	1.53	0.06	0.06	2.22	0.61	1.32	1.53	0.07	1.07	2.22	0.05	1.07	1.53	0.05	1.07	2.22	2.02
0.00000	0.47	1.53	1.88	1.88	0.61	2.22	0.61	1.53	1.53	0.61	1.32	2.22	0.07	2.22	2.02	1.32	0.61	1.07	2.22	2.22	2.02	2.22	2.02	0.06	1.32	1.15	0.06	0.00000	0.00000	0.00000	0.00000	0.00000	1.07	0.06	0.06	1.32	1.53	1.53	0.61	0.07	1.07	2.22	1.53	1.07	1.07	1.53	0.05	1.53	1.53
0.00000	2.02	0.61	2.02	1.88	0.05	1.32	1.32	2.22	1.53	0.05	1.53	2.22	0.07	2.22	0.07	2.22	0.05	1.32	1.53	2.02	1.53	0.07	1.53	0.06	1.53	0.6	2.02	0.00000	0.00000	0.00000	0.00000	0.00000	1.53	0.05	0.05	2.22	0.05	1.32	1.07	0.07	1.07	1.18	1.53	1.32	1.88	0.05	0.61	0.05	2.22
0.00000	2.02	1.53	0	2.22	2.02	1.53	1.07	0.05	1.53	0.05	0.61	2.02	0.07	2.22	1.53	1.53	0.05	1.53	0.05	2.02	2.22	0.05	1.53	0.06	2.22	1.88	1.88	0.00000	0.00000	0.00000	0.00000	0.00000	1.32	0.06	0.06	1.32	2.22	0.07	2.02	0.05	0.07	2.22	0.61	1.07	2.02	1.32	0.05	1.32	2.22
0.00000	2.02	1.53	1.88	2.22	0.05	1.18	1.32	1.32	1.53	0.05	0.07	2.02	0.07	2.22	0.61	1.53	0.61	1.53	2.02	2.02	1.18	0.05	2.02	0.06	1.18	1.53	1.88	0.00000	0.00000	0.00000	0.00000	0.00000	2.22	0.06	0.06	2.22	2.22	0.61	1.32	0.05	0.61	2.22	2.02	1.07	1.88	1.53	0.05	2.22	2.22
0.00000	2.02	0.05	2.22	1.32	1.88	0.05	0.05	2.22	2.02	0.61	0.6	1.53	2.65	0.61	1.88	0.6	1.15	2.22	0.06	0.6	0.05	0.05	0	0.05	1.15	0.61	0.6	0.00000	0.00000	0.00000	0.00000	0.00000	1.18	0.05	1.32	1.18	1.32	0.46	1.32	0.05	1.32	1.53	0.61	0.61	2.65	0	0.06	1.15	1.32
0.00000	0.07	1.53	0.05	2.22	2.22	1.88	1.53	0.61	1.53	0.05	2.22	1.53	0.07	2.22	1.53	0.05	0.05	1.53	1.53	2.02	2.02	0.61	2.02	0.05	1.53	1.88	1.88	0.00000	0.00000	0.00000	0.00000	0.00000	1.18	0.06	0.61	1.53	2.02	0.61	2.22	0.07	1.07	1.07	2.22	1.07	1.88	1.32	0.05	1.32	1.32
0.00000	0.07	1.32	2.02	2.22	1.32	2.02	0.61	1.32	1.53	0.05	0.07	2.22	0.07	2.22	1.53	2.02	0.61	1.53	0.05	2.22	2.22	0.61	2.02	0.06	2.22	0.05	1.15	0.00000	0.00000	0.00000	0.00000	0.00000	2.22	0.06	1.32	1.53	1.18	1.53	0.61	0.07	0.05	1.32	1.07	1.07	1.88	1.53	0.61	2.22	1.32
0.00000	0.61	1.32	2.02	2.22	0.05	1.32	0.06	1.32	1.53	0.61	2.22	0.61	0.61	2.22	2.22	1.53	0.61	2.22	1.32	2.02	1.53	0.05	1.53	0.06	2.22	1.18	1.15	0.00000	0.00000	0.00000	0.00000	0.00000	2.22	0.06	0.06	1.53	2.02	1.53	2.22	0.07	1.07	2.22	1.18	0.07	1.88	2.22	0.61	0.61	2.22
0.00000	2.22	0.07	0.61	1.32	0.6	1.32	0.07	0.6	2.22	0	0.07	0.05	0.46	1.53	0	0.06	1.32	0.47	2.22	0.61	2.22	1.88	0.61	0.05	2.02	0.47	0.47	0.00000	0.00000	0.00000	0.00000	0.00000	0.05	1.95	0.07	0.06	0.05	1.32	1.95	1.15	0.46	0.6	1.95	0.05	0.05	1.15	2.22	1.18	0.05
0.00000	2.22	2.22	1.53	1.88	2.22	1.18	2.22	2.02	1.53	1.07	0.05	1.53	0.07	1.88	0.61	2.22	0.05	2.02	1.53	0.05	1.53	0.05	2.02	2.22	1.32	1.15	0.61	0.00000	0.00000	0.00000	0.00000	0.00000	0.61	0.05	0.46	1.07	0.61	2.22	1.53	2.02	0.07	0.05	2.22	2.22	1.53	1.88	0.05	0.05	1.32
0.00000	2.22	1.53	2.22	1.32	0.06	1.88	1.15	0	2.22	1.95	0.05	0.05	0.05	0.05	2.22	0.61	2.22	1.32	1.32	2.22	0.05	0.61	2.22	0.07	2.22	0.61	2.22	0.00000	0.00000	0.00000	0.00000	0.00000	0.61	2.02	0.61	1.53	2.65	0.06	0.61	1.15	1.88	0.6	1.15	0.61	1.95	1.53	2.02	0.47	1.18
0.00000	2.22	1.53	1.88	1.32	2.22	1.18	1.07	1.07	1.53	0.05	1.88	2.22	0.07	2.22	1.18	2.22	0.61	1.53	1.18	2.02	1.53	2.02	2.02	0.06	1.18	0.6	2.02	0.00000	0.00000	0.00000	0.00000	0.00000	1.53	0.06	0.06	1.53	2.22	2.22	1.53	0.07	0.07	2.22	1.53	1.07	1.88	1.07	2.02	2.22	1.88
0.00000	2.22	0.06	1.88	2.22	2.65	0.07	0.05	1.95	0.61	0.05	0.07	2.02	0.07	2.22	1.32	1.53	0.61	2.22	2.22	1.53	1.53	0.6	2.02	0.06	1.32	0.05	1.88	0.00000	0.00000	0.00000	0.00000	0.00000	2.22	0.06	2.22	0.61	2.22	2.22	1.07	0.07	1.32	2.22	1.53	1.07	1.88	2.22	0.05	1.32	1.95
0.00000	2.22	0	2.02	1.88	2.02	1.18	0.05	1.32	1.53	0.61	1.32	0.05	0.07	2.22	1.53	1.53	0.05	0.05	0.05	1.53	2.22	1.18	1.07	0.06	2.02	1.15	2.02	0.00000	0.00000	0.00000	0.00000	0.00000	1.53	0.06	1.88	1.53	1.32	1.53	1.53	0.07	1.07	2.22	2.22	1.53	1.88	2.22	0.61	1.32	2.22
0.00000	1.15	1.53	2.02	2.22	0.05	1.32	0.05	1.32	1.53	0.61	0.07	1.53	0.07	2.22	1.53	1.53	0.07	2.02	1.32	1.07	1.53	0.05	2.02	0.06	2.22	1.88	0.06	0.00000	0.00000	0.00000	0.00000	0.00000	1.53	0.06	0.46	1.32	0.05	0.61	0.61	0.07	1.07	2.22	1.53	0.05	1.53	0.61	0.61	1.32	2.02
0.00000	1.15	1.53	2.02	2.22	0.05	1.32	0.05	1.32	1.53	0.61	0.07	1.53	0.07	2.22	1.53	1.53	0.07	2.02	1.32	0.6	1.53	0.05	2.02	0.06	2.22	1.88	0.06	0.00000	0.00000	0.00000	0.00000	0.00000	1.53	0.06	0.46	1.32	0.05	0.61	0.61	0.07	1.07	2.22	1.53	0.61	1.53	0.61	0.61	1.32	2.02
0.00000	1.15	1.53	2.02	2.22	0.05	1.32	0.05	1.32	1.53	0.05	0.05	1.53	0.07	2.22	1.32	1.53	0.61	1.32	1.32	1.07	1.53	0.05	2.02	0.06	2.22	1.88	0.06	0.00000	0.00000	0.00000	0.00000	0.00000	1.53	0.06	0.06	1.53	0.05	0.61	1.32	0.07	1.07	0.05	1.53	0.61	1.53	0.61	0.61	1.32	2.02
0.00000	1.15	1.53	2.02	2.22	0.05	1.32	0.05	1.32	1.53	0.05	0.05	1.53	0.07	2.22	1.32	1.53	0.61	1.32	1.32	1.07	1.53	0.05	2.02	0.06	2.22	1.88	0.06	0.00000	0.00000	0.00000	0.00000	0.00000	1.53	0.06	0.06	1.53	0.05	0.61	1.32	0.07	1.07	0.05	1.53	0.61	1.53	0.61	0.61	1.32	2.02
0.00000	1.15	1.53	2.02	2.22	0.05	1.32	0.05	1.32	1.53	0.05	0.05	1.53	0.07	2.22	1.32	1.53	0.61	1.32	1.32	1.07	1.53	0.05	2.02	0.06	2.22	1.88	0.06	0.00000	0.00000	0.00000	0.00000	0.00000	1.53	0.06	0.06	1.53	0.05	0.61	1.32	0.07	1.07	0.05	1.53	0.61	1.53	0.61	0.61	1.32	2.02
0.00000	1.15	1.53	2.02	2.22	0.05	1.32	0.05	1.32	1.53	0.05	0.05	1.53	0.07	2.22	1.32	1.53	0.61	1.32	1.32	1.07	1.53	0.05	2.02	0.06	2.22	1.88	0.06	0.00000	0.00000	0.00000	0.00000	0.00000	1.53	0.06	0.06	1.53	0.05	0.61	1.32	0.07	1.07	0.05	1.53	0.61	1.53	0.61	0.61	1.32	2.02
0.00000	1.15	1.53	2.02	2.22	0.05	1.32	0.05	1.32	1.53	0.05	0.05	1.53	0.07	2.22	1.32	1.53	0.61	1.32	1.32	1.07	1.53	0.05	2.02	0.06	2.22	1.88	0.06	0.00000	0.00000	0.00000	0.00000	0.00000	1.53	0.06	0.06	1.53	0.05	0.61	1.32	0.07	1.07	0.05	1.53	0.61	1.53	0.61	0.61	1.32	2.02
0.00000	1.15	1.53	2.02	2.22	0.05	1.32	0.05	1.32	1.53	0.05	0.05	1.53	0.07	2.22	1.32	1.53	0.61	1.32	1.32	1.07	1.53	0.05	2.02	0.06	2.22	1.88	0.06	0.00000	0.00000	0.00000	0.00000	0.00000	1.53	0.06	0.06	1.53	0.05	0.61	1.32	0.07	1.07	0.05	1.53	0.61	1.53	0.61	0.61	1.32	2.02
0.00000	1.15	1.53	2.02	2.22	0.05	1.32	0.05	1.32	1.53	0.05	0.05	1.53	0.07	2.22	1.32	1.53	0.61	1.32	1.32	1.07	1.53	0.05	2.02	0.06	2.22	1.88	0.06	0.00000	0.00000	0.00000	0.00000	0.00000	1.53	0.06	0.06	1.53	0.05	0.61	1.32	0.07	1.07	0.05	1.53	0.61	1.53	0.61	0.61	1.32	2.02
0.00000	1.15	1.53	2.02	2.22	0.05	1.32	0.05	1.32	1.53	0.05	0.05	1.53	0.07	2.22	1.32	1.53	0.61	1.32	1.32	1.07	1.53	0.05	2.02	0.06	2.22	1.88	0.06	0.00000	0.00000	0.00000	0.00000	0.00000	1.53	0.06	0.06	1.53	0.05	0.61	1.32	0.07	1.07	0.05	1.53	0.61	1.53	0.61	0.61	1.32	2.02
0.00000	1.15	1.53	2.02	2.22	0.05	1.32	0.05	1.32	1.53	0.05	0.05	1.53	0.07	2.22	1.32	1.53	0.61	1.32	1.32	1.07	1.53	0.05	2.02	0.06	2.22	1.88	0.06	0.00000	0.00000	0.00000	0.00000	0.00000	1.53	0.06	0.06	1.53	0.05	0.61	1.32	0.07	1.07	0.05	1.53	0.61	1.53	0.61	0.61	1.32	2.02
0.00000	1.15	1.53	2.02	1.32	0.05	1.32	0.05	1.32	2.02	0.61	0.07	1.53	0.07	2.22	1.53	1.53	0.07	2.22	1.32	1.07	1.53	0.05	2.02	0.06	2.22	1.88	0.06	0.00000	0.00000	0.00000	0.00000	0.00000	1.53	0.06	0.06	1.18	0.05	0.61	1.32	0.07	1.07	1.32	1.53	0.61	1.53	0.61	0.61	1.32	2.02
0.00000	1.15	1.53	2.02	1.32	0.05	1.32	0.05	1.32	2.02	0.61	0.07	1.53	0.07	2.22	1.53	1.18	0.07	2.22	1.32	1.07	1.53	0.05	2.02	0.06	2.22	1.88	0.06	0.00000	0.00000	0.00000	0.00000	0.00000	1.53	0.06	0.06	1.18	0.05	0.61	1.32	0.07	1.07	1.18	1.18	0.61	1.53	0.61	0.61	1.32	2.02
0.00000	1.15	1.53	2.02	1.32	0.05	1.32	0.05	1.32	1.53	0.05	0.05	1.53	0.07	2.22	1.32	1.53	0.61	1.32	1.32	1.07	1.53	0.05	2.02	0.06	2.22	1.88	0.06	0.00000	0.00000	0.00000	0.00000	0.00000	1.53	0.06	0.06	1.53	0.05	0.61	1.32	0.07	1.07	0.05	1.53	0.61	1.53	0.61	0.61	1.32	2.02
0.00000	1.53	0.61	2.02	1.88	0.05	2.22	0.61	0.05	1.53	0.05	0.05	1.32	0.07	2.22	0.61	1.53	0.61	2.22	0.61	2.02	1.53	0.61	2.02	0.06	1.53	0.61	2.02	0.00000	0.00000	0.00000	0.00000	0.00000	1.53	0.05	0.06	2.22	0.05	0.61	1.32	0.07	1.07	2.22	2.02	1.32	1.88	0.61	0.05	1.32	2.22
0.00000	1.53	0.61	2.02	1.88	0.05	2.22	0.61	0.05	1.53	0.05	0.05	1.32	0.07	2.22	0.61	1.53	0.61	2.22	0.61	2.02	1.53	0.61	2.02	0.06	1.53	0.61	2.02	0.00000	0.00000	0.00000	0.00000	0.00000	1.53	0.05	0.06	2.22	0.05	0.61	1.32	0.07	1.07	2.22	2.02	1.32	1.88	0.61	0.05	1.32	2.22
0.00000	1.53	0.61	2.02	1.88	0.05	2.22	0.61	0.05	1.53	0.05	0.05	1.32	0.07	2.22	0.61	1.53	0.61	2.22	0.61	2.02	1.53	0.61	2.02	0.06	1.53	0.61	2.02	0.00000	0.00000	0.00000	0.00000	0.00000	1.53	0.05	0.06	2.22	0.05	0.61	1.32	0.07	1.07	2.22	2.02	1.32	1.88	0.61	0.05	1.32	2.22
0.00000	1.53	0.61	2.02	1.88	0.05	2.22	0.61	0.05	1.53	0.05	0.05	1.32	0.07	2.22	0.61	1.53	0.61	2.22	0.61	2.02	1.53	0.61	2.02	0.06	1.53	0.61	2.02	0.00000	0.00000	0.00000	0.00000	0.00000	1.53	0.05	0.06	2.22	0.05	0.61	1.32	0.07	1.07	2.22	2.02	1.32	1.88	0.61	0.05	1.32	2.22
0.00000	1.53	0.61	2.02	1.88	0.05	2.22	0.61	0.05	1.53	0.05	0.05	1.32	0.07	2.22	0.61	1.53	0.61	2.22	0.61	2.02	1.53	0.61	2.02	0.06	1.53	0.61	2.02	0.00000	0.00000	0.00000	0.00000	0.00000	1.53	0.05	0.06	2.22	0.05	0.61	1.32	0.07	1.07	2.22	2.02	1.32	1.88	0.61	0.05	1.32	2.22
0.00000	1.53	0.61	2.02	1.88	0.05	2.22	0.61	0.05	1.53	0.05	0.05	1.32	0.07	2.22	0.61	1.53	0.61	2.22	0.61	2.02	1.53	0.61	2.02	0.06	1.53	0.61	2.02	0.00000	0.00000	0.00000	0.00000	0.00000	1.53	0.05	0.06	2.22	0.05	0.61	1.32	0.07	1.07	2.22	2.02	1.32	1.88	0.61	0.05	1.32	2.22
0.00000	1.53	0.61	2.02	1.88	0.05	2.22	0.61	0.05	1.53	0.05	0.05	1.32	0.07	2.22	0.61	1.53	0.61	2.22	0.61	2.02	1.53	0.61	2.02	0.06	1.53	0.61	2.02	0.00000	0.00000	0.00000	0.00000	0.00000	1.53	0.05	0.06	2.22	0.05	0.61	1.32	0.07	1.07	2.22	2.02	1.32	1.88	0.61	0.05	1.32	2.22
0.00000	1.53	0.61	2.02	1.88	0.05	2.22	0.61	0.05	1.53	0.05	0.05	1.32	0.07	2.22	0.61	1.53	0.61	2.22	0.05	2.02	1.53	0.61	2.02	0.06	1.53	0.61	2.02	0.00000	0.00000	0.00000	0.00000	0.00000	1.53	0.05	0.06	2.22	0.05	0.61	1.32	0.07	1.07	2.22	2.02	1.32	1.88	0.61	0.05	1.32	2.22
0.00000	1.53	0.61	2.02	1.88	0.05	1.32	0.61	0.05	1.53	0.05	0.05	1.32	0.07	2.22	0.61	1.53	0.61	2.22	0.61	2.02	1.53	0.61	2.02	0.06	1.53	0.61	2.02	0.00000	0.00000	0.00000	0.00000	0.00000	1.53	0.05	0.06	2.22	0.05	0.61	1.32	0.07	1.07	2.22	2.02	1.32	1.88	0.61	0.05	1.32	2.22
0.00000	1.18	0.61	2.02	1.88	0.05	1.32	1.32	2.22	1.53	0.05	2.22	1.32	0.07	2.22	0.07	2.22	0.05	1.32	1.53	2.02	1.53	0.61	1.18	0.06	1.53	0.61	2.02	0.00000	0.00000	0.00000	0.00000	0.00000	1.53	0.05	0.05	2.22	0.05	1.32	1.07	0.07	1.07	2.22	1.53	1.32	1.88	1.18	0.61	0.05	2.22
0.00000	1.18	1.32	1.88	1.18	2.22	1.32	1.18	2.22	0.61	1.32	0.07	1.53	1.32	2.02	0.61	0.05	0.05	1.07	2.22	1.53	1.18	0.61	2.22	1.88	2.02	1.88	1.88	0.00000	0.00000	0.00000	0.00000	0.00000	1.53	0.46	1.53	2.02	1.18	0.07	2.02	0.07	0.05	1.53	1.53	1.07	1.53	0.05	1.88	1.32	0.07
0.00000	0.06	0.61	1.53	1.88	2.22	1.32	0.07	1.32	2.22	0.05	2.22	0.05	0.61	1.32	1.32	1.18	0.61	2.22	0.06	2.02	1.53	2.22	2.02	0.06	2.22	0.6	0.61	0.00000	0.00000	0.00000	0.00000	0.00000	1.53	0.06	0.06	1.32	2.22	1.32	2.22	0.07	1.07	2.22	1.53	1.32	1.88	1.07	0.07	1.32	2.22
0.00000	0.06	1.53	1.88	0.61	0.61	1.18	1.07	0.61	1.53	0.61	0.05	1.53	0.61	2.22	2.22	0.61	0.61	1.32	0.61	0.05	1.53	0.05	2.02	0.06	2.22	2.65	2.02	0.00000	0.00000	0.00000	0.00000	0.00000	1.53	0.06	0.06	1.53	2.22	2.22	1.32	0.07	1.07	2.22	1.32	1.07	1.53	0.05	1.07	1.32	2.02
0.00000	0.06	1.53	1.88	2.02	0.05	1.18	1.07	0.07	1.53	0.61	0.07	1.32	0.07	2.22	1.53	0.61	0.07	2.22	2.02	1.07	1.53	2.22	2.02	0.06	1.88	1.88	0.06	0.00000	0.00000	0.00000	0.00000	0.00000	2.22	0.06	0.06	1.53	0.05	1.32	1.32	0.07	1.07	2.22	1.32	1.07	1.53	0.07	1.07	2.22	1.32
0.00000	1.95	2.22	2.02	2.22	0.61	2.02	0.05	2.22	1.53	0.05	2.22	1.53	0.07	2.22	2.22	1.53	0.05	1.53	2.02	2.02	2.02	1.32	2.02	0.06	1.32	2.02	0.06	0.00000	0.00000	0.00000	0.00000	0.00000	1.53	0.06	0.06	1.32	2.22	1.53	1.32	0.07	0.07	1.32	1.53	1.07	1.88	1.53	0.05	1.32	2.22
0.00000	1.95	2.22	1.88	2.22	1.32	1.18	1.07	1.32	1.53	0.05	0.05	2.02	0.07	2.22	1.32	1.32	0.61	1.53	2.22	2.02	1.53	2.02	2.22	0.06	0.06	1.88	1.88	0.00000	0.00000	0.00000	0.00000	0.00000	1.53	0.06	0.06	2.22	2.22	1.53	1.32	0.07	0.05	1.32	1.53	1.53	1.88	0.05	0.05	1.32	1.88
0.00000	1.95	1.53	2.02	2.22	1.07	1.18	0.07	0.05	2.22	0.05	0.05	1.53	0.07	2.22	2.22	2.22	0.61	1.32	0.61	1.53	2.22	2.22	2.02	0.06	2.22	2.65	0.06	0.00000	0.00000	0.00000	0.00000	0.00000	1.07	0.06	0.05	2.22	1.18	1.53	2.22	0.07	1.32	2.22	0.61	1.07	2.02	1.32	0.05	1.32	2.02
0.00000	1.95	1.53	2.02	2.22	1.07	1.18	0.05	0.05	2.22	0.05	0.05	2.02	0.07	2.22	1.53	1.32	0.61	1.32	0.05	1.53	2.22	1.32	2.02	0.06	2.22	2.65	0.61	0.00000	0.00000	0.00000	0.00000	0.00000	1.07	0.06	0.05	2.22	1.18	1.53	2.02	0.07	1.32	2.22	2.22	1.07	1.53	1.32	0.05	1.32	2.22
0.00000	1.95	1.53	2.02	2.22	1.07	1.18	2.65	0.05	2.22	0.05	0.05	2.22	0.07	2.22	1.53	1.32	0.61	2.22	0.61	1.53	2.22	2.02	2.02	0.06	0.05	2.65	1.88	0.00000	0.00000	0.00000	0.00000	0.00000	1.07	0.06	0.05	2.22	2.22	1.53	0.05	0.07	1.07	2.22	2.22	0.05	1.53	2.65	0.05	1.32	2.02
0.00000	1.95	1.53	2.22	1.32	1.32	0.05	2.65	1.53	1.53	0.61	0.07	2.22	0.07	0.61	1.53	1.53	0.05	2.22	2.02	2.02	1.53	1.88	2.02	0.06	1.32	1.32	0.61	0.00000	0.00000	0.00000	0.00000	0.00000	1.53	0.06	0.06	2.02	2.22	2.22	1.53	0.07	1.07	1.53	1.53	1.07	1.88	0.61	0.05	1.32	1.32
0.00000	1.95	1.53	1.53	2.22	1.07	1.18	2.65	1.32	2.22	0.05	0.05	2.22	0.07	2.22	1.53	0.07	0.61	1.32	0.05	1.53	2.22	1.32	2.02	0.06	1.32	1.53	0.06	0.00000	0.00000	0.00000	0.00000	0.00000	1.07	0.06	0.05	2.22	1.18	1.53	0.05	0.07	1.07	1.32	1.53	0.05	1.53	0.05	0.05	2.22	1.88
0.00000	1.95	1.53	1.88	0.05	2.22	1.53	0.05	0.05	2.22	0.05	2.22	2.22	0.07	1.18	2.22	1.18	0.61	0.05	0.05	2.02	1.53	2.02	2.02	0.06	2.22	1.15	0.06	0.00000	0.00000	0.00000	0.00000	0.00000	1.18	0.06	0.06	1.53	2.22	2.22	1.53	0.07	0.07	1.18	1.53	0.05	1.88	0.61	0.05	2.22	2.02
0.00000	1.95	1.53	1.88	0.05	2.22	1.53	0.05	0.05	1.53	0.05	2.22	2.22	0.07	1.18	2.22	1.18	0.61	0.05	0.05	2.02	1.53	2.02	2.02	0.06	2.22	1.15	0.06	0.00000	0.00000	0.00000	0.00000	0.00000	1.18	0.06	0.06	1.53	2.22	2.22	1.53	0.07	0.07	1.18	1.53	0.05	1.88	0.61	0.05	2.22	2.02
0.00000	1.95	1.32	2.02	2.22	1.32	2.02	0.05	0.05	1.53	0.05	2.02	2.22	0.07	2.22	1.53	0.05	0.61	1.18	1.88	2.02	1.53	1.88	2.02	0.06	0.05	0.05	0.06	0.00000	0.00000	0.00000	0.00000	0.00000	1.18	0.06	0.06	2.22	1.53	1.32	1.53	0.07	1.07	2.22	1.53	1.07	1.88	0.61	0.05	1.53	2.22
0.00000	0	1.53	2.02	2.22	1.53	1.32	0.05	1.32	1.53	0.61	0.07	1.32	2.22	2.22	1.07	2.02	0.61	1.53	1.07	1.07	2.22	0.07	2.02	0.06	1.53	1.07	2.02	0.00000	0.00000	0.00000	0.00000	0.00000	1.32	0.06	0.06	1.32	0.05	0.61	1.53	0.07	1.07	2.22	0.61	0.61	1.53	2.22	1.07	1.32	2.02
0.00000	0	0.05	2.02	1.53	2.22	2.02	1.53	2.22	1.53	0.05	1.32	2.22	0.07	2.22	0.61	1.32	0.05	1.32	0.05	2.02	1.53	1.53	2.02	0.06	2.22	0.61	2.02	0.00000	0.00000	0.00000	0.00000	0.00000	2.22	0.06	0.06	1.53	2.02	1.53	1.53	0.07	1.07	2.22	1.53	1.07	1.88	1.32	0.05	1.32	1.32
0.00000	0.05	2.22	1.88	2.22	0.05	1.18	0.05	0.61	1.53	0.61	1.07	1.07	0.07	2.22	2.22	1.18	1.07	2.22	0.07	2.02	2.22	2.22	2.22	0.06	2.22	0.05	1.88	0.00000	0.00000	0.00000	0.00000	0.00000	1.53	0.05	0.06	2.02	2.22	0.61	1.32	0.07	0.61	2.22	1.53	1.07	1.88	2.22	0.05	1.32	2.22
0.00000	0.05	1.53	1.07	1.18	1.32	1.18	1.32	0.61	1.53	0.05	0.61	2.22	0.07	2.22	0.07	2.22	0.05	1.32	1.32	2.02	2.02	1.88	0.61	0.06	0.61	1.15	1.88	0.00000	0.00000	0.00000	0.00000	0.00000	1.88	1.32	1.95	1.32	1.18	1.07	0.47	1.32	0.05	0.05	0.06	1.32	2.22	2.22	1.53	0.46	0.6
0.00000	0.05	1.53	2.02	0.61	0.07	1.18	1.07	0.61	1.32	0.61	2.02	2.22	0.07	1.32	1.32	2.65	0.61	1.32	0.07	1.53	1.53	1.32	2.02	0.06	2.65	2.22	2.02	0.00000	0.00000	0.00000	0.00000	0.00000	1.07	0.06	0.06	2.22	1.18	1.53	2.22	0.07	2.22	2.22	1.53	1.07	1.53	1.32	1.07	1.32	1.07
0.00000	0.05	1.53	1.53	2.65	1.32	0.05	2.22	1.32	1.53	0.07	1.18	2.22	0.07	2.22	1.53	1.53	0.61	0.05	0.07	2.02	1.53	1.07	2.02	0.06	1.32	0.6	1.88	0.00000	0.00000	0.00000	0.00000	0.00000	1.53	0.06	0.06	1.32	2.22	2.22	1.32	0.07	0.61	2.22	1.53	2.22	1.88	1.18	0.05	2.22	2.22
0.00000	0.05	1.32	2.02	1.32	0.05	1.32	0.05	1.32	1.53	0.61	1.32	2.02	0.07	1.18	1.32	1.53	0.61	1.32	1.32	2.02	1.53	0.61	2.02	0.06	1.53	2.02	1.88	0.00000	0.00000	0.00000	0.00000	0.00000	1.53	0.06	0.06	1.18	0.05	1.32	1.32	0.07	1.07	1.53	1.53	1.32	1.88	1.53	0.61	2.22	1.32
0.00000	0.05	0.61	0.61	1.53	2.22	2.22	0.61	0.05	1.53	0.05	1.53	1.53	0.07	1.32	1.95	2.02	0.05	1.53	0.05	2.22	1.53	0.07	2.22	0.06	0.06	1.15	1.88	0.00000	0.00000	0.00000	0.00000	0.00000	1.32	0.06	2.22	2.02	2.22	1.07	1.32	0.07	0.61	2.22	2.02	1.18	1.88	1.53	0.61	0.06	2.22
0.00000	0.05	0.61	0.07	2.02	2.22	2.02	0.61	1.07	1.53	0.61	0.05	1.07	0.07	2.22	2.22	0.05	0.61	2.22	0.07	2.02	2.02	2.22	2.02	0.06	2.22	1.53	0.61	0.00000	0.00000	0.00000	0.00000	0.00000	1.53	0.06	0.06	1.32	1.53	2.22	2.22	0.07	1.07	2.22	2.22	1.07	1.88	1.53	0.46	1.32	2.22
0.00000	1.32	1.53	1.88	1.32	2.22	1.18	1.07	1.07	1.53	0.05	1.88	2.22	0.07	2.22	1.53	1.53	0.61	1.53	1.53	2.02	1.53	2.02	2.02	0.06	1.18	0.6	2.02	0.00000	0.00000	0.00000	0.00000	0.00000	1.53	0.06	0.06	1.53	2.22	2.22	2.02	0.07	0.07	2.22	1.53	1.07	1.88	1.07	2.02	2.22	1.53
0.61	2.22	0.46	2.02	1.53	0.05	1.88	1.15	0.46	1.53	1.53	0.07	1.32	0.61	1.53	0.05	0.05	0.05	0.61	1.53	1.32	1.53	0.05	2.02	1.07	0.05	0.61	0.61	1.32	2.02	1.07	2.22	2.02	0.00000	2.22	1.32	1.15	0.61	0.06	0.06	0	0.47	1.53	0.05	1.88	2.22	1.53	1.53	1.53	0.05
0.61	2.22	0.06	2.02	1.53	0.05	1.88	0.05	0.46	0.05	1.18	0.07	0.61	0.05	1.53	0.05	0.61	2.22	0.61	2.02	2.22	1.53	2.02	2.22	0.61	0.61	0.05	1.32	1.32	1.53	0.07	2.22	2.02	0.00000	2.22	1.32	0.6	0.61	0.06	0.06	0	0.06	1.53	0.05	1.07	1.53	1.53	1.53	2.22	0.05
0.61	2.22	0.06	2.02	1.53	0.05	1.88	0.05	0.46	0.05	1.18	0.07	0.61	0.05	1.53	0.05	0.61	2.22	0.61	2.02	2.22	1.53	2.02	2.22	0.05	0.61	0.05	1.32	1.32	1.53	0.07	2.22	2.02	0.00000	2.22	1.32	0.6	0.61	0.06	0.06	0	0.06	1.53	0.05	1.07	1.53	1.53	1.53	2.22	0.05
0.61	2.22	0.06	2.02	1.53	0.05	1.88	0.05	0.46	0.05	1.18	0.07	0.61	0.05	1.53	0.05	1.32	2.22	0.61	2.02	2.22	1.53	2.02	2.22	0.05	0.61	0.05	1.32	1.32	1.53	0.07	2.22	2.02	0.00000	2.22	1.32	0.6	0.61	0.06	0.06	0	0.06	1.53	0.05	1.07	1.53	1.53	1.53	2.22	0.05
0.61	2.22	0.06	1.88	1.53	0.05	1.88	1.18	0.46	0.05	1.53	0.07	0.61	0.05	1.53	0.61	0.05	0.61	0.61	2.22	2.22	1.53	2.02	2.22	1.15	0.05	0.05	0.61	1.32	1.53	0.07	2.22	2.02	0.00000	2.22	1.32	0.6	0.61	0.06	0.06	0	0.06	1.53	0.05	1.07	1.53	1.53	1.53	2.22	0.05
0.61	2.22	0.06	1.88	1.53	0.05	1.88	1.18	0.46	0.05	1.53	0.07	0.61	0.05	1.53	0.61	0.05	0.61	0.61	2.22	2.22	1.53	2.02	2.22	0.05	0.61	0.05	1.32	1.32	1.18	0.07	2.22	2.02	0.00000	2.22	1.32	0.6	0.61	0.06	0.06	0	0.61	1.53	0.05	1.07	1.53	1.53	1.53	2.22	0.05
0.61	2.22	0.06	1.88	1.53	0.05	1.88	1.18	0.46	0.05	1.53	0.07	0.61	0.05	1.53	0.61	0.05	2.22	0.61	1.53	1.32	2.02	0.05	2.22	0.05	0.61	0.05	1.32	1.32	1.53	0.07	2.22	0.05	0.00000	2.22	1.32	0.6	0.61	0.06	0.06	0	0.06	1.53	0.05	1.07	1.53	1.53	1.53	2.22	0.05
0.61	2.22	0.05	2.02	1.53	0.46	2.22	1.15	0.47	1.95	1.53	0.07	1.18	0.61	1.53	0.61	1.07	1.32	0.61	1.53	2.02	2.02	0.05	1.32	1.53	0.05	0.61	1.53	2.22	1.53	0.07	1.32	2.02	1.95	2.22	1.32	1.15	0.61	0.06	0.06	0.6	0.05	1.53	0.05	1.88	2.22	1.53	1.53	2.22	0.05
0.61	2.22	0.05	2.02	1.53	0.46	2.22	1.15	0.47	1.95	1.53	0.07	1.18	0.05	1.53	0.61	0.05	1.32	0.61	1.53	2.02	2.02	0.05	1.32	1.53	0.05	1.32	1.53	2.22	1.53	0.07	1.32	2.02	0.05	1.32	1.32	1.15	0.61	0.06	0.06	0.6	0.61	1.53	0.05	1.88	0.05	1.53	1.53	2.22	0.05
0.61	2.22	0.05	2.02	1.53	0.46	2.22	1.15	0.47	1.95	1.53	0.07	1.18	0.05	1.53	0.61	1.07	1.32	0.61	1.53	2.02	2.02	0.05	1.32	1.53	0.05	0.61	1.53	2.22	1.53	0.07	1.32	2.02	1.95	2.22	1.32	1.15	0.61	0.06	0.06	0.6	0.05	1.53	0.05	1.88	0.05	1.53	1.53	2.22	0.05
0.61	2.22	0.05	2.02	1.53	0.46	2.22	0.05	0.47	1.95	1.53	0.07	1.18	0.61	1.53	0.61	1.07	1.32	0.61	1.53	2.02	2.02	0.05	1.32	1.53	0.05	0.61	1.53	2.22	1.53	2.65	1.32	2.02	1.95	2.22	1.32	1.15	0.61	0.06	0.06	0	0.05	1.53	0.05	1.88	0.05	1.53	1.53	2.22	0.05
0.61	1.53	0.46	2.02	1.53	0.05	2.02	0.47	0.46	1.95	1.53	0.07	1.18	2.02	1.53	0.61	2.02	1.53	0.61	2.22	0.05	1.53	0.05	2.22	1.53	0.05	0.05	0.61	1.32	1.53	2.22	2.22	2.02	0.00000	2.22	1.32	0.6	0.61	0.06	0.06	0.6	0.47	1.53	0.05	1.88	1.88	1.53	1.53	2.22	0.05
0.61	1.53	0.06	1.88	1.53	0.05	1.88	2.22	0.46	0.05	1.53	0.07	0.61	0.05	1.53	0.61	0.05	0.61	0.61	2.22	2.22	1.53	2.02	2.22	0.05	0.61	0.05	1.32	1.32	1.18	0.07	2.22	2.02	0.00000	2.22	1.32	0.6	0.61	0.06	0.06	0	0.06	1.53	0.05	1.07	1.53	1.53	1.53	2.22	0.05
0.61	1.53	0.06	1.88	1.53	0.05	1.88	1.18	0.46	0.05	1.53	0.07	0.61	0.05	1.53	0.61	0.05	0.61	0.61	2.22	2.22	1.53	2.02	2.22	0.05	0.61	0.05	1.32	1.32	1.53	0.07	2.22	2.02	0.00000	2.22	1.32	0.6	0.61	0.05	0.06	0.6	0.06	1.53	0.05	1.07	1.53	1.53	1.53	2.22	0.05
0.61	1.53	0.06	1.88	1.53	0.05	1.88	1.18	0.46	0.05	1.53	0.07	0.61	0.05	1.53	0.61	0.05	0.61	0.61	2.22	2.22	1.53	2.02	2.22	0.05	0.61	0.05	1.32	1.32	1.18	0.07	2.22	2.02	0.00000	2.22	1.32	0.6	0.61	0.06	0.06	0	0.06	1.53	0.05	1.07	1.53	1.53	1.53	0.05	0.05
0.61	1.53	0.06	1.88	1.53	0.05	1.88	1.18	0.46	0.05	1.53	0.07	0.61	0.05	1.53	0.61	0.05	0.61	0.61	2.22	2.22	1.53	2.02	2.22	0.05	0.05	0.05	0.61	1.32	1.18	0.07	2.22	2.02	0.00000	2.22	1.32	0.6	0.61	0.06	0.06	0	0.06	1.53	0.05	1.07	1.53	1.53	1.53	2.22	0.05
0.61	1.53	0.06	1.88	1.53	0.05	1.88	1.18	0.46	0.05	1.53	0.07	0.61	0.05	1.53	0.61	0.05	0.61	0.61	2.22	2.22	1.53	2.02	2.22	0.05	0.05	0.05	1.32	1.32	1.53	0.07	2.22	2.02	0.00000	2.22	1.32	0.6	0.61	0.06	0.06	0	0.06	1.53	0.05	1.07	1.53	1.53	1.53	2.22	0.05
0.61	1.53	0.06	1.88	1.53	0.05	1.88	1.18	0.46	0.05	1.53	0.07	0.61	0.05	1.53	0.61	0.05	0.61	0.61	2.22	2.22	1.53	2.02	1.53	0.05	0.61	0.05	1.32	1.32	1.53	0.07	2.22	2.02	0.00000	2.22	1.32	0.6	0.61	0.06	0.06	0	0.61	1.53	0.05	1.07	1.53	1.53	1.53	2.22	0.05
0.61	1.53	0.06	1.88	1.53	0.05	1.88	1.18	0.46	0.05	1.53	0.07	0.61	0.05	1.53	0.61	0.05	0.05	0.61	2.22	2.22	1.53	2.02	2.22	0.05	0.05	0.05	0.61	1.32	2.02	0.6	2.22	2.02	0.00000	2.22	1.32	0.6	0.61	0.06	0.06	0	0.61	1.53	0.05	1.07	1.53	1.53	1.53	2.22	0.05
0.61	1.53	0.06	1.88	1.53	0.05	1.88	1.18	0.46	0.05	1.53	0.07	0.61	0.05	1.53	0.61	0.05	0.05	0.61	2.22	2.22	1.53	2.02	2.22	0.05	0.61	0.05	1.32	1.32	1.53	0.07	2.22	2.02	0.00000	2.22	1.32	0.6	0.61	0.06	0.06	0	0.06	1.53	0.05	1.07	1.53	1.53	1.53	2.22	0.05
0.61	1.53	0.06	1.88	1.53	0.05	1.88	1.18	0.46	0.05	1.53	0.07	0.61	0.05	1.53	0.61	0.05	0.05	0.61	2.22	2.22	1.53	2.02	2.22	0.05	0.05	0.05	1.32	1.32	1.53	0.07	2.22	2.02	0.00000	2.22	1.32	0.6	0.61	0.05	0.06	0.6	1.88	1.53	0.05	1.07	1.53	1.53	1.53	2.22	0.05
0.61	1.53	0.06	1.88	1.53	0.05	1.88	1.18	0.46	0.05	1.53	0.07	0.61	0.05	1.53	0.61	0.05	0.05	0.61	2.22	2.22	1.53	2.02	2.22	0.05	0.05	0.05	1.32	1.32	1.18	0.07	2.22	2.02	0.00000	2.22	1.32	0.6	0.61	0.06	0.06	0	0.61	1.53	0.05	1.07	1.53	1.53	1.53	2.22	0.05
0.61	1.53	0.06	1.88	1.53	0.05	1.88	1.18	0.46	0.05	1.53	0.07	0.61	0.05	1.53	0.61	0.05	0.05	0.61	2.22	2.22	1.53	2.02	2.22	0.05	0.05	0.05	1.32	1.32	1.18	0.07	2.22	2.02	0.00000	2.22	1.32	0.6	0.61	0.05	0.06	0	0.06	1.53	0.05	1.07	1.53	1.53	1.53	2.22	0.05
0.61	0.05	0.46	2.02	1.53	0.05	1.88	0.47	0.46	1.95	1.53	0.07	1.32	0.05	1.53	0.05	0.61	0.05	0.61	1.53	2.02	1.53	0.05	2.02	1.07	0.05	0.61	0.61	1.32	2.02	1.07	2.22	2.02	0.00000	2.22	1.32	1.15	0.61	0.06	0.06	0	0.47	1.53	0.05	1.88	1.53	1.53	1.53	2.22	0.05
0.61	1.32	0.46	2.02	1.53	0.05	1.88	0.07	0.06	1.07	1.53	0.07	1.18	1.32	1.53	0.61	0.05	0.61	0.61	1.53	1.53	2.02	0.05	1.32	1.07	0.05	0.07	0.61	1.32	1.53	2.65	1.53	2.02	0.00000	2.22	1.32	1.15	0.61	0.06	0.06	0.6	0.06	1.53	0.05	1.88	2.22	1.53	1.53	1.32	0.05
0.61	1.32	0.46	2.02	1.53	0.05	1.88	0.07	0.06	1.07	1.53	0.07	1.18	1.32	1.53	0.61	0.05	0.61	0.61	1.53	1.53	2.02	0.05	1.32	1.07	0.05	0.07	0.61	1.32	1.53	2.65	1.53	2.02	0.00000	2.22	1.32	1.15	0.61	0.06	0.06	0.6	0.06	1.53	0.05	1.88	2.22	1.53	1.53	1.32	0.05
0.61	1.32	0.46	2.02	1.53	0.05	1.88	0.07	0.06	1.07	1.53	0.07	1.18	1.32	1.53	0.61	0.05	0.61	0.61	1.53	1.53	2.02	0.05	1.32	1.07	0.05	0.07	0.61	1.32	1.53	2.65	1.53	2.02	0.00000	2.22	1.32	1.15	0.61	0.06	0.06	0.6	0.06	1.53	0.05	1.88	2.22	1.53	1.53	1.32	0.05
0.61	1.32	2.22	2.02	1.53	0.6	1.88	0.47	0.46	1.95	1.53	0.07	1.18	0.61	1.53	0.61	1.53	1.18	0.61	2.02	1.07	2.02	0.05	0.61	2.02	0.05	0.61	1.53	1.32	1.53	2.65	0.61	2.02	1.95	2.22	1.32	1.15	0.61	0.06	0.06	0.6	2.22	1.53	0.05	1.88	1.53	1.53	1.53	1.18	0.05
0.61	1.32	2.22	2.02	1.53	0.05	1.88	1.15	0.06	0.05	1.53	0.07	1.18	0.05	2.02	0.05	0.07	2.22	0.61	1.53	1.07	1.53	0.05	1.53	1.53	0.05	0.05	1.53	1.32	1.53	0.07	2.22	2.02	0.00000	1.32	1.32	1.15	0.61	0.06	0.06	2.22	0.05	2.02	0.05	1.88	2.22	1.53	1.53	2.22	0.05
0.61	1.32	0.05	2.02	1.53	0.61	1.88	0.47	0.46	1.95	1.53	0.07	1.18	0.61	1.53	0.07	1.07	1.18	0.61	1.53	1.07	2.02	0.05	0.61	1.53	0.05	1.53	1.53	1.32	2.02	2.02	0.05	2.02	1.95	2.22	1.32	1.15	0.61	0.06	0.06	0.6	2.22	1.53	0.05	1.88	2.22	1.53	1.53	2.22	0.05
0.61	1.32	0.05	2.02	1.53	0.61	1.88	0.47	0.46	1.95	1.53	0.07	1.18	0.61	1.53	0.07	1.07	1.18	0.61	1.53	0.05	2.02	0.05	0.61	2.22	0.05	2.22	1.53	1.32	1.53	1.32	0.05	2.02	1.95	2.22	1.32	1.15	0.61	0.06	0.06	0.6	2.22	1.53	0.05	1.88	2.22	1.53	1.53	2.22	0.61
0.61	1.32	0.05	2.02	1.53	0.61	1.88	0.47	0.46	1.95	1.53	0.07	1.18	0.61	1.53	0.61	1.07	1.18	0.61	1.53	1.07	2.02	0.05	0.61	1.53	0.05	0.61	1.53	1.32	1.53	0.07	1.32	2.02	1.95	2.22	1.32	1.15	0.61	0.06	0.06	0.6	0.05	1.53	0.05	1.88	2.22	1.53	1.53	2.22	0.05
0.61	1.32	0.05	2.02	1.53	0.61	1.88	0.47	0.46	1.95	1.53	0.07	1.18	0.61	1.53	0.07	1.07	1.18	0.61	1.53	0.05	2.02	0.05	0.61	2.22	0.05	2.22	1.53	1.32	1.53	1.32	0.05	2.02	1.95	2.22	1.32	1.15	0.61	0.06	0.06	0.6	2.22	1.53	0.05	1.88	2.22	1.53	1.53	2.22	0.05
0.61	1.32	0.05	2.02	1.53	0.61	1.88	0.47	0.46	1.95	1.53	0.07	1.18	0.61	1.53	0.07	1.07	1.18	0.61	1.53	0.05	2.02	0.05	0.61	2.22	0.05	0.05	1.53	1.32	1.53	1.32	0.05	2.02	1.95	2.22	1.32	1.15	0.61	0.06	0.06	0.6	2.22	1.53	0.05	1.88	2.22	1.53	1.53	2.22	0.05
0.61	1.32	0.05	2.02	1.53	0.05	0.61	1.15	1.15	1.95	1.53	0.07	1.53	2.22	1.53	1.32	1.07	0.05	0.05	1.53	0.05	2.02	0.05	1.53	1.53	0.05	0.61	1.53	1.32	2.02	0.07	2.22	2.02	1.95	2.22	1.32	0.6	0.61	0.06	0.06	0.61	0.06	1.53	0.05	1.88	0.05	1.53	1.53	1.53	0.05
0.61	1.32	0.05	2.02	1.53	0.05	1.32	0.47	0.47	1.95	1.53	0.07	2.65	0.05	1.53	0.05	1.07	1.18	0.61	2.22	0.05	2.02	0.05	1.53	1.53	0.05	1.53	1.53	2.22	1.53	2.22	1.53	2.02	1.95	2.22	1.32	1.15	0.61	0.06	0.06	1.15	1.32	1.53	0.05	1.88	0.05	1.53	1.53	2.22	0.05
0.61	1.32	0.05	2.02	1.53	0.05	1.32	1.15	0.47	1.95	1.53	0.07	1.18	0.05	1.53	0.61	2.02	1.53	0.61	1.32	0.05	1.53	0.05	2.02	1.53	0.05	0.61	1.53	1.32	1.53	2.65	1.32	2.02	1.95	2.22	1.32	1.15	0.61	0.06	0.06	0.6	0.05	1.53	0.05	1.88	0.05	1.53	1.53	2.22	0.05
0.61	1.32	0.05	2.02	1.53	0.05	1.32	1.15	0.47	1.95	1.53	0.07	1.18	0.05	1.53	0.05	1.07	1.18	0.61	1.32	0.05	2.02	0.05	1.53	1.53	0.05	0.61	1.53	1.32	1.53	0.07	1.32	2.02	0.00000	2.22	1.32	1.15	0.61	0.06	0.06	0.6	0.05	1.53	0.05	1.88	0.05	1.53	1.53	2.22	0.05
0.46	2.22	0.46	1.07	1.53	0.05	1.88	0.47	0.46	0.61	1.53	0.07	0.05	0.05	1.53	0.05	0.05	2.22	0.05	1.32	2.22	2.02	0.05	2.22	0.05	1.07	0.61	1.32	2.22	1.53	0.07	2.22	2.02	0.00000	2.22	1.32	0.6	0.61	0.06	0.06	0.6	1.88	1.53	0.05	1.07	1.53	1.53	1.53	2.22	0.05
0.46	2.22	0.46	1.88	1.53	0.05	1.88	0.46	0.46	0.61	1.53	0.07	2.02	0.05	1.53	0.05	0.05	2.22	0.05	1.32	0.05	2.02	0.05	2.22	0.05	1.07	0.61	1.32	2.22	1.53	0.07	2.22	2.02	0.00000	2.22	1.32	0.6	0.61	0.06	0.06	0.6	1.88	1.53	0.05	1.07	1.53	1.53	1.53	2.22	0.05
0.46	2.22	0.46	1.88	1.53	0.05	1.88	0.47	0.46	0.61	1.53	0.07	1.07	0.05	1.53	0.05	0.05	2.22	0.05	1.32	2.22	2.02	0.05	2.22	2.22	1.07	0.61	1.32	2.22	1.53	0.07	2.22	2.02	0.00000	2.22	1.32	0.6	0.61	0.06	0.06	0	1.88	1.53	0.05	1.07	1.53	1.53	1.53	2.22	0.05
0.46	2.22	0.06	1.07	1.53	0.05	1.88	0.07	0.46	0	1.53	0.07	0.05	0.05	2.02	0.05	0.05	2.22	0.05	1.32	2.22	1.53	0.05	2.22	0.05	1.07	0.61	1.32	2.22	1.53	0.07	2.22	2.02	0.00000	2.22	1.32	0.6	0.61	0.06	0.06	0.6	1.88	1.53	0.05	1.07	1.53	1.53	1.53	2.22	0.05
0.46	2.22	0.06	1.88	1.53	0.05	1.88	0.46	0.46	0.61	1.53	0.07	0.05	0.05	2.02	0.05	0.05	2.22	0.05	1.32	0.05	2.02	0.05	2.22	0.05	1.07	0.61	1.32	2.22	1.53	0.07	2.22	2.02	0.00000	2.22	1.32	0.6	0.61	0.06	0.06	0.6	1.88	1.53	0.05	1.07	1.53	1.53	1.53	2.22	0.05
0.46	2.22	0.06	1.88	1.53	0.05	1.88	0.46	0.46	0.61	1.53	0.07	0.05	0.05	2.02	0.05	0.05	2.22	0.05	1.32	0.05	2.02	0.05	2.22	0.05	1.07	0.61	1.32	2.22	1.53	0.07	2.22	2.02	0.00000	2.22	1.32	0.6	0.61	0.06	0.06	0.6	1.88	1.53	0.05	1.07	1.53	1.53	1.53	2.22	0.05
0.46	2.22	0.06	1.88	1.53	0.05	1.88	0.46	0.46	0.61	1.53	0.07	0.05	0.05	2.02	0.05	0.05	2.22	0.05	1.32	0.05	2.02	0.05	2.22	0.05	1.07	0.61	1.32	2.22	1.53	0.07	2.22	2.02	0.00000	2.22	1.32	0.6	0.61	0.06	0.06	0.6	1.88	1.53	0.05	1.07	1.53	1.53	1.53	2.22	0.05
0.46	2.22	0.06	1.88	1.53	0.05	1.88	0.46	0.46	0.61	1.53	0.07	0.05	0.05	1.53	0.05	0.05	2.22	0.05	1.32	0.05	2.02	0.05	2.22	0.05	1.07	0.61	1.32	2.22	1.53	0.07	2.22	2.02	0.00000	2.22	1.32	0.6	0.61	0.06	0.06	0.6	1.88	1.53	0.05	1.07	1.53	1.53	1.53	2.22	0.05
0.46	2.22	0.06	1.88	1.53	0.05	1.88	0.46	0.47	0.61	1.53	0.07	0.05	0.05	1.53	0.05	0.05	2.22	0.05	1.32	0.05	2.02	0.05	2.22	0.05	1.07	0.61	1.32	2.22	1.53	0.07	2.22	2.02	0.00000	2.22	1.32	0.6	0.61	0.06	0.06	0.6	1.88	1.53	0.05	1.07	1.53	1.53	1.53	2.22	0.05
0.46	2.22	0.06	1.88	1.53	0.05	1.88	0.47	0.46	0.61	1.53	0.07	2.02	0.05	1.53	0.05	0.05	2.22	0.05	1.32	2.22	1.53	0.05	1.32	0.05	1.07	0.61	1.32	2.22	1.53	0.07	2.22	2.02	0.00000	2.22	1.32	0.6	0.61	0.06	0.06	0.6	1.88	1.53	0.05	1.07	1.53	1.53	1.53	2.22	0.05
0.46	2.22	0.06	1.88	1.53	0.05	1.88	0.47	0.46	0	1.53	0.07	0.05	2.22	1.53	0.61	0.05	2.22	0.05	2.22	0.05	2.02	0.05	2.22	0.05	1.07	0.61	1.32	2.22	1.53	0.6	0.06	2.02	0.00000	2.22	1.32	0.6	0.61	0.06	0.06	0	0.06	1.53	0.05	1.07	1.53	1.53	1.53	2.22	0.05
0.46	2.22	0.06	1.88	1.53	0.05	1.88	0.47	0.46	0	1.53	0.07	0.05	0.05	1.53	0.05	0.05	2.22	0.05	1.32	0.05	2.02	0.05	2.22	0.05	1.07	0.61	1.32	2.22	1.53	0.07	2.22	2.02	0.00000	2.22	1.32	0.6	0.61	0.06	0.06	0.6	1.88	1.53	0.05	1.07	1.53	1.53	1.53	2.22	0.05
0.46	2.22	0.06	1.88	1.53	0.05	1.88	0.07	0.46	0	1.53	0.07	0.61	0.05	1.53	0.05	0.05	2.22	0.05	1.32	2.22	1.53	0.05	1.32	0.05	1.07	0.61	1.32	2.22	1.53	0.07	2.22	2.02	0.00000	2.22	1.32	0.6	0.61	0.06	0.06	0.6	1.88	1.53	0.05	1.07	1.53	1.53	1.53	2.22	0.05
0.46	2.22	0.06	1.88	1.53	0.05	1.88	0.07	0.46	0	1.53	0.07	0.05	0.05	1.53	0.05	0.05	2.22	0.05	1.32	0.05	2.02	0.05	2.22	0.05	1.07	0.61	1.32	2.22	1.53	0.07	2.22	2.02	0.00000	2.22	1.32	0.6	0.61	0.06	0.06	0.6	1.88	1.53	0.05	1.07	1.53	1.53	1.53	2.22	0.05
0.46	2.22	0.05	2.02	1.53	0.05	1.88	0.05	0.46	1.95	2.22	0.07	2.22	0.05	1.53	0.05	1.32	2.22	0.61	2.22	2.22	1.07	1.53	2.02	0.61	0.05	2.02	2.65	1.32	1.53	0.07	2.22	2.02	0.00000	2.22	1.32	1.15	0.61	0.06	0.06	0.6	0.46	1.53	0.05	1.88	1.53	1.53	1.53	2.22	0.05
0.46	1.32	2.22	2.02	1.53	0.05	1.88	0.47	0.46	1.53	1.53	0.07	1.18	0.61	1.53	0.61	1.53	2.22	0.61	2.02	1.07	1.53	0.05	0.61	2.02	0.05	0.61	1.32	1.32	1.53	2.65	1.32	2.02	1.95	2.22	1.32	1.15	0.61	0.06	0.06	0.6	2.22	1.53	0.05	1.88	2.22	1.53	2.22	1.18	0.05
0.47	0.47	0.47	1.88	1.53	0.05	2.02	0.61	0.46	1.88	2.22	0.07	2.22	2.02	2.65	1.18	0.61	0.05	0.05	1.53	1.53	1.53	1.07	0.61	2.22	0.05	0.05	0.07	2.22	1.88	0.05	2.22	2.02	0.00000	2.22	1.32	0.6	0.61	0.06	0.06	1.53	0.61	1.53	0.05	1.88	2.22	1.53	1.53	2.02	0.05
0.47	2.22	0.47	2.02	1.53	0.05	1.88	1.53	0.47	0.61	2.02	0.07	1.18	1.32	1.53	0.61	0.61	2.22	0.61	2.22	1.53	0.07	0.61	1.32	0.61	0.61	2.22	0.05	1.32	0.07	1.32	1.32	2.02	1.95	1.53	1.32	0.6	0.61	0.06	0.06	0.05	0.47	1.53	0.05	2.02	1.53	1.53	1.53	2.22	0.05
0.47	2.22	2.22	1.88	1.53	0.05	1.88	0.07	0.47	1.95	1.53	0.07	1.18	0.05	1.53	0.61	1.53	2.22	0.05	2.22	1.53	2.02	2.02	1.53	1.53	0.05	0.05	1.53	0.05	1.53	1.53	2.22	2.02	0.00000	2.22	1.32	1.15	0.61	0.06	0.06	0.6	0.46	1.53	0.05	1.88	1.53	1.53	1.53	1.53	0.05
0.47	2.22	0.06	1.88	1.53	0.05	1.88	0.05	0.46	0.05	1.53	0.07	0.61	0.05	1.53	0.05	0.05	2.22	0.61	1.53	1.32	1.53	2.02	2.22	0.61	0.61	0.05	1.32	1.32	1.53	0.07	2.22	2.02	0.00000	2.22	1.32	0.6	0.61	0.06	0.06	0	0.06	1.53	0.05	2.02	1.53	1.53	1.53	2.22	0.05
0.47	1.18	0.06	1.88	2.22	0.05	1.88	0.46	0.46	0.61	1.53	0.07	0.05	0.05	2.02	0.05	0.05	2.22	0.05	1.32	2.22	1.53	0.05	1.32	0.05	1.07	0.61	1.32	2.22	1.53	0.07	2.22	2.02	0.00000	2.22	1.32	0.6	0.61	0.06	0.06	0.6	1.88	1.53	0.05	1.07	1.53	1.53	1.53	2.22	0.05
0.47	1.18	0.06	1.88	2.22	0.05	1.88	0.46	0.46	0.61	1.53	0.07	0.05	0.05	2.02	0.05	0.05	2.22	0.05	1.32	2.22	1.53	0.05	1.32	0.05	1.07	0.61	1.32	2.22	1.53	0.07	2.22	2.02	0.00000	2.22	1.32	0.6	0.61	0.06	0.06	0.6	1.88	1.53	0.05	1.07	1.53	1.53	1.53	2.22	0.05
0.47	0	0.46	1.53	0.46	0.61	1.95	0.07	1.53	0	0.47	0.05	0.05	1.53	0.61	0.05	1.88	1.18	1.15	2.22	0.05	0.05	1.88	2.02	2.02	1.15	0.05	0.46	1.53	0.06	2.02	1.53	1.53	0.00000	2.22	1.32	0.6	0.61	0.06	0.06	0	0.06	1.53	0.05	2.02	1.53	1.53	1.53	2.22	0.05
0.47	0.05	0.47	1.88	1.53	0.05	2.02	0.61	0.46	1.88	1.53	0.07	2.22	1.07	1.53	0.05	0.61	2.22	1.07	1.53	2.02	1.53	1.07	1.32	2.22	0.05	0.05	0.07	2.22	1.88	0.05	2.22	2.02	0.00000	2.22	1.32	0.6	0.61	0.06	0.06	1.53	0.61	1.53	0.05	1.88	2.22	1.53	1.53	2.02	0.05
0.47	0.05	0.47	1.88	1.53	0.05	2.02	0.61	0.46	1.88	1.53	0.07	2.22	2.02	1.53	0.05	0.61	0.05	0.05	1.53	2.02	1.53	1.07	1.32	2.22	0.05	0.05	0.07	2.22	1.88	0.05	2.22	2.02	0.00000	2.22	1.32	0.6	0.61	0.06	0.06	1.53	0.61	1.53	0.05	1.88	2.22	1.53	1.53	2.02	0.05
0.47	0.05	0.47	1.88	1.53	0.05	2.02	0.61	0.46	1.88	1.53	0.07	2.22	2.02	1.53	0.05	0.61	0.05	0.05	1.53	2.02	1.53	1.07	1.32	2.22	0.05	0.05	0.07	2.22	1.88	0.05	2.22	2.02	0.00000	2.22	1.32	0.6	0.61	0.06	0.06	1.53	0.61	1.53	0.05	1.88	2.22	1.53	1.53	2.02	0.05
0.47	0.05	0.47	1.88	1.53	0.05	2.02	0.61	0.46	1.88	1.53	0.07	0.05	2.22	1.53	1.18	0.07	2.22	0.05	1.53	1.07	1.53	1.07	0.61	0.05	0.61	0.05	1.53	2.22	1.88	1.53	2.22	2.02	0.00000	2.22	1.32	0.6	0.61	0.06	0.06	1.53	1.32	1.53	0.05	1.88	2.22	1.53	1.53	2.02	0.05
0.47	0.05	0.47	1.88	1.53	0.05	2.02	0.61	0.46	1.88	1.53	0.07	0.05	2.22	1.53	1.18	0.07	2.22	0.05	1.53	1.07	1.53	1.07	0.61	0.05	0.61	0.05	1.53	2.22	1.88	1.53	1.18	2.02	0.00000	2.22	1.32	0.6	0.61	0.06	0.06	1.53	1.32	1.53	0.05	1.88	2.22	1.53	1.53	2.02	0.05
0.47	0.05	0.47	1.88	1.53	0.05	2.02	0.61	0.46	1.88	1.53	0.07	0.05	2.22	1.53	1.18	0.07	2.22	0.05	1.53	1.53	1.53	1.07	1.18	1.18	0.05	0.05	1.32	2.22	1.88	1.53	2.22	2.02	0.00000	2.22	1.32	1.15	0.61	0.06	0.06	1.53	2.02	1.53	0.05	1.88	2.22	1.53	1.53	2.02	0.05
0.47	0.05	0.47	1.88	1.53	0.05	2.02	0.61	0.46	1.88	1.53	0.07	0.05	2.22	1.53	1.18	0.07	0.05	0.05	1.53	1.53	1.53	1.07	1.18	1.18	0.05	0.05	1.32	2.22	1.88	1.53	2.22	2.02	0.00000	2.22	1.32	1.15	0.61	0.06	0.06	1.53	1.53	1.53	0.05	1.88	2.22	1.53	1.53	2.02	0.05
0.47	0.05	0.47	1.88	1.53	0.05	2.02	0.61	0.46	1.88	1.53	0.07	1.32	2.02	1.53	0.05	0.61	0.05	1.07	1.53	2.02	1.53	1.07	0.61	2.22	0.05	0.05	0.07	2.22	1.88	0.05	2.22	2.02	0.00000	2.22	1.32	0.6	0.61	0.06	0.06	1.53	0.61	1.53	0.05	1.88	2.22	1.53	1.53	2.02	0.05
0.47	1.32	0.47	1.88	1.53	0.61	1.88	0.46	0.47	0.61	1.53	0.07	2.02	0.05	1.53	1.32	2.22	1.53	0.05	1.32	2.02	0.07	0.61	2.02	1.32	1.32	1.53	0.61	1.32	0.05	0.61	1.32	1.88	1.95	1.53	1.32	0.06	0.61	0.05	0.46	2.65	0	1.53	0.07	2.02	1.53	2.22	0	1.32	0.05
2.02	2.22	0.06	1.88	1.53	0.05	1.88	0.47	0.46	0.05	1.53	0.07	0.61	0.05	1.53	0.61	0.05	1.32	0.61	1.53	1.18	1.53	2.02	1.53	0.05	0.05	0.05	0.05	1.32	0	0.07	2.22	2.02	0.00000	2.22	1.32	0.6	0.61	0.06	0.06	0	0.06	1.53	0.05	1.07	1.53	1.53	1.53	2.22	0.05
0.07	1.32	2.22	2.02	1.53	0.05	1.88	0.47	0.46	1.95	1.53	0.07	1.18	0.61	1.53	0.61	1.53	2.22	0.61	2.02	1.07	2.02	0.05	0.61	2.02	0.05	0.61	1.32	1.32	1.53	2.65	1.32	2.02	1.95	2.22	1.32	1.15	0.61	0.06	0.06	0.6	2.22	1.53	0.05	1.88	1.53	1.53	2.22	1.32	0.05
0.07	1.32	1.53	2.02	1.53	0.05	1.88	0.47	0.46	1.95	1.53	0.07	1.18	0.61	1.53	0.61	1.53	2.22	0.61	2.02	1.07	2.02	0.05	0.61	2.02	0.05	0.61	1.32	1.32	1.53	2.65	1.32	2.02	1.95	2.22	1.32	1.15	0.61	0.06	0.06	0.6	0.06	1.53	0.05	1.88	1.53	1.53	2.22	2.22	0.05
0.07	1.32	0.06	2.02	1.53	0.61	1.88	1.15	0.47	0.05	1.53	0.07	2.22	0.61	1.53	0.61	0.05	2.22	0.61	0.61	0.05	2.02	0.05	1.53	1.53	0.05	0.61	1.53	1.32	1.53	2.65	1.32	2.02	1.95	2.22	1.32	1.15	0.61	0.06	0.06	0.6	0.46	1.53	0.05	1.88	2.22	1.53	1.53	2.02	0.05
0.07	1.32	0.05	2.02	1.53	0.61	1.88	0.47	0.46	1.95	1.53	0.07	1.18	0.05	1.53	0.05	0.05	0.05	0.61	1.32	1.07	2.02	0.05	1.53	1.53	0.05	0.61	1.53	1.32	1.53	2.65	1.32	2.02	1.95	2.22	1.32	1.15	0.61	0.06	0.06	0.6	0.46	1.53	0.05	1.88	2.22	1.53	1.53	2.02	0.05
0.07	1.32	0.05	2.02	1.53	0.05	1.88	0.47	0.46	1.95	1.53	0.07	1.18	0.61	1.53	0.61	1.53	1.18	0.61	2.02	1.07	2.02	0.05	0.61	2.02	0.05	0.61	1.32	1.32	1.53	1.07	1.32	2.02	1.95	2.22	1.32	1.15	0.61	0.06	0.06	0.6	2.22	1.53	0.05	1.88	2.22	1.53	1.53	2.22	0.05
0.07	1.32	0.05	2.02	1.53	0.05	1.88	0.47	0.46	1.95	1.53	0.07	1.18	0.61	1.53	0.61	1.53	1.18	0.61	2.02	1.07	2.02	0.05	0.61	2.02	0.05	0.61	1.32	1.32	1.53	1.07	1.32	2.02	1.95	2.22	1.32	1.15	0.61	0.06	0.06	0.6	2.22	1.53	0.05	1.88	2.22	1.53	1.53	2.22	0.05
0.07	1.32	0.05	2.02	1.53	0.05	1.88	0.47	0.46	1.95	1.53	0.07	1.18	0.61	1.53	0.61	1.53	1.18	0.61	2.02	1.07	2.02	0.05	0.61	2.02	0.05	0.61	1.32	1.32	1.53	1.07	1.32	2.02	1.95	2.22	1.32	1.15	0.61	0.06	0.06	0.6	2.22	1.53	0.05	1.88	2.22	1.53	1.53	2.22	0.05
0.07	1.32	0.05	2.02	1.53	0.05	1.88	0.47	0.46	1.95	1.53	0.07	1.18	0.61	1.53	0.61	1.53	1.18	0.61	2.02	1.07	2.02	0.05	0.61	2.02	0.05	0.61	1.32	1.32	1.53	1.07	1.32	2.02	1.95	2.22	1.32	1.15	0.61	0.06	0.06	0.6	2.22	1.53	0.05	1.88	2.22	1.53	1.53	2.22	0.05
0.07	1.32	0.05	2.02	1.53	0.05	1.88	0.47	0.46	1.95	1.53	0.07	1.18	0.61	1.53	0.61	1.53	1.18	0.61	2.02	1.07	2.02	0.05	0.61	2.02	0.05	0.61	1.32	1.32	1.53	1.07	1.32	2.02	1.95	2.22	1.32	1.15	0.61	0.06	0.06	0.6	2.22	1.53	0.05	1.88	1.53	1.53	1.53	2.22	0.05
0.07	1.32	0.05	2.02	1.53	0.05	1.88	0.47	0.46	1.95	1.53	0.07	1.18	0.61	1.53	0.61	1.53	1.18	0.61	2.02	1.07	2.02	0.05	0.61	2.02	0.05	0.61	1.32	1.32	1.53	1.07	1.32	2.02	1.95	2.22	1.32	1.15	0.61	0.06	0.06	0.6	2.22	1.53	0.05	1.88	1.53	1.53	1.53	2.22	0.05
0.07	1.32	0.05	2.02	1.53	0.05	1.88	0.47	0.46	1.95	1.53	0.07	1.18	0.61	1.53	0.61	1.53	1.18	0.61	2.02	1.07	2.02	0.05	0.61	2.02	0.05	0.61	1.32	1.32	1.53	1.07	1.32	2.02	1.95	2.22	1.32	1.15	0.61	0.06	0.06	0.6	0.05	1.53	0.05	1.88	1.53	1.53	1.53	1.18	0.05
0.07	1.32	0.05	2.02	1.53	0.05	1.88	0.47	0.46	1.95	1.53	0.07	1.18	0.61	1.53	0.61	1.53	1.18	0.61	2.02	1.07	2.02	0.05	0.61	2.02	0.05	0.61	1.32	1.32	1.53	1.07	1.32	2.02	1.95	2.22	1.32	1.15	0.61	0.06	0.06	0.6	0.05	1.53	0.05	1.88	1.53	1.53	1.53	1.18	0.05
0.07	1.32	0.05	2.02	1.53	0.05	1.88	0.47	0.46	1.95	1.53	0.07	1.18	0.61	1.53	0.61	1.53	1.18	0.61	2.02	1.07	2.02	0.05	0.61	2.02	0.05	0.61	1.32	1.32	1.53	1.07	1.32	2.02	1.95	2.22	1.32	1.15	0.61	0.06	0.06	0.6	0.05	1.53	0.05	1.88	1.53	1.53	1.53	1.18	0.05
0.07	1.32	0.05	2.02	1.53	0.05	1.88	0.47	0.46	1.95	1.53	0.07	1.18	1.32	1.53	0.61	1.53	1.18	0.61	2.02	1.07	2.02	0.05	0.61	2.02	0.05	0.61	1.53	1.32	1.53	1.07	1.32	2.02	1.95	2.22	1.32	1.15	0.61	0.06	0.06	0.6	0.05	1.53	0.05	1.88	2.22	1.53	1.53	1.53	0.05
0.07	1.32	0.05	2.02	1.53	0.05	1.88	0.47	0.46	1.95	1.53	0.07	1.18	1.32	1.53	0.61	1.53	1.18	0.61	2.02	1.07	2.02	0.05	0.61	2.02	0.05	0.61	1.32	1.32	1.53	1.07	1.32	2.02	1.95	2.22	1.32	1.15	0.61	0.06	0.06	0.6	2.22	1.53	0.05	1.88	2.22	1.53	1.53	1.53	0.05
0.07	1.32	0.05	2.02	1.53	0.05	1.88	0.47	0.46	1.95	1.53	0.07	1.18	1.32	1.53	0.61	1.53	1.18	0.61	2.02	1.07	2.02	0.05	0.61	2.02	0.05	0.61	1.32	1.32	1.53	1.07	1.32	2.02	1.95	2.22	1.32	1.15	0.61	0.06	0.06	0.6	2.22	1.53	0.05	1.88	2.22	1.53	1.53	1.53	0.05
0.61	1.32	0.05	2.02	1.53	0.61	1.88	0.47	0.47	1.95	1.53	0.07	1.53	0.05	1.53	0.07	1.07	1.18	0.61	1.53	1.07	2.02	0.05	0.61	1.53	0.05	2.22	1.53	1.32	1.53	1.32	0.05	2.02	1.95	1.32	1.32	1.15	0.61	0.06	0.06	1.07	2.22	1.53	0.05	1.88	2.22	1.53	1.53	2.22	0.05
2.22	0.47	2.02	1.53	0.05	1.88	0.61	0.07	0.46	1.95	1.53	0.05	1.53	2.22	2.02	2.22	2.22	0.05	0.05	1.32	2.22	1.53	2.02	2.22	2.22	0.61	0.61	1.32	2.22	1.53	0.07	2.22	2.02	0.00000	1.32	1.32	0.6	0.61	0.06	0.06	0.61	0.05	1.53	0.05	2.02	2.22	1.53	1.53	1.32	0.05
2.22	2.22	0.46	2.02	1.53	0.05	1.88	0	0.46	2.22	1.53	0.07	0.61	2.22	1.53	0.05	0.07	1.07	0.61	1.53	1.32	2.02	2.22	1.32	1.53	0.05	0.61	0.61	1.32	2.02	1.53	1.32	2.02	0.00000	2.22	1.32	0.6	0.61	0.06	0.06	0	0.06	2.22	0.05	1.88	2.22	1.53	1.53	1.18	0.61
2.22	1.15	2.22	2.02	1.53	0.05	0.61	0.47	0.46	0.05	1.53	0.07	0.61	1.32	1.53	1.32	0.05	1.53	0.61	2.22	0.05	1.53	0.05	0.61	2.02	0.05	0.61	1.18	2.22	1.53	0.07	1.53	2.02	0.00000	2.22	1.32	0.6	0.61	0.06	0.06	0.6	0.06	1.53	0.05	1.88	1.32	1.53	1.53	1.32	0.05
2.22	1.15	2.22	2.02	1.53	0.05	0.61	0.47	0.46	0.05	1.53	0.07	0.61	1.32	1.53	1.32	0.05	1.53	0.61	2.22	0.05	1.53	0.05	0.61	2.02	0.05	0.61	1.18	2.22	1.53	0.07	1.53	2.02	0.00000	2.22	1.32	0.6	0.61	0.06	0.06	0.6	0.06	1.53	0.05	1.88	1.32	1.53	1.53	1.32	0.05
2.22	1.18	0.61	2.02	1.53	0.05	0.61	0.47	0.46	0.05	1.53	0.07	0.61	1.53	1.53	1.32	1.07	0.05	0.61	2.22	0.05	1.53	0.05	0.61	2.02	0.61	0.61	1.18	2.22	1.53	0.07	1.53	2.02	0.00000	2.22	1.32	0.6	0.61	0.06	0.06	0.6	0.06	1.53	0.05	1.88	1.53	1.53	1.53	1.32	0.05
2.22	1.18	1.32	2.02	1.53	0.61	0.61	0.47	0.46	1.95	1.53	0.07	0.05	1.32	1.53	1.32	0.05	1.53	0.61	2.22	0.05	1.53	0.05	0.61	2.02	0.05	0.61	1.18	2.22	1.53	0.07	1.53	2.02	0.00000	2.22	1.32	0.6	0.61	0.06	0.06	0.6	0.06	1.53	0.05	1.88	1.53	1.53	1.53	2.22	0.05
2.22	1.18	1.32	2.02	1.53	0.61	0.61	0.47	0.46	1.95	1.53	0.07	0.05	1.32	1.53	1.32	0.05	1.53	0.61	2.22	0.05	1.53	0.05	0.61	2.02	0.05	0.61	1.18	2.22	1.53	0.07	1.53	2.02	0.00000	2.22	1.32	0.6	0.61	0.06	0.06	0.6	0.06	1.53	0.05	1.88	1.53	1.53	1.53	2.22	0.05
2.22	1.18	1.32	2.02	1.53	0.05	0.61	0.47	0.46	0.05	1.53	0.07	0.61	1.32	1.53	1.32	0.05	1.53	0.61	2.22	0.05	1.53	0.05	0.61	2.02	0.05	0.61	1.18	2.22	1.53	0.07	1.53	2.02	0.00000	2.22	1.32	0.6	0.61	0.06	0.06	0.6	0.06	1.53	0.05	1.88	1.53	1.53	1.53	2.22	0.05
2.22	0.6	0.46	2.02	1.53	0.05	1.88	0.47	0.46	1.95	1.53	0.05	0.61	0.61	1.53	1.32	1.07	1.32	0.61	1.53	1.32	1.53	0.05	1.53	2.22	0.05	1.32	1.53	1.32	1.53	0.07	1.32	2.02	0.00000	2.22	1.32	0.6	0.61	0.06	0.06	0.6	0.06	1.53	0.05	1.88	1.18	1.53	1.53	1.53	2.02
2.22	0.05	0.61	2.02	1.53	0.05	1.07	0.47	0.46	1.95	1.53	0.07	0.61	1.32	1.53	1.32	0.05	1.32	0.61	2.22	0.05	1.53	0.05	0.61	2.02	0.05	0.61	1.18	2.22	1.53	0.07	1.53	2.02	0.00000	2.22	1.32	0.6	0.61	0.06	0.06	0.6	0.06	1.53	0.05	1.88	1.53	1.53	1.53	1.32	0.05
2.22	0.05	0.61	2.02	1.53	0.05	0.61	0.47	0.46	0.05	1.53	0.07	0.61	1.32	2.02	2.22	0.05	1.53	0.61	2.22	0.05	2.02	0.05	0.61	2.02	0.05	0.61	1.18	2.22	1.53	0.07	1.53	2.02	0.00000	2.22	1.32	0.6	0.61	0.06	0.06	0.6	0.06	1.53	0.05	1.88	1.53	1.53	1.53	1.32	0.05
2.22	0.05	0.61	2.02	1.53	0.05	0.61	0.47	0.46	0.05	1.53	0.07	0.61	1.32	1.53	0.07	0.05	1.18	0.61	2.22	0.05	2.02	0.61	0.61	2.02	0.05	0.61	1.18	2.22	1.53	0.07	1.53	2.02	0.00000	2.22	1.32	0.6	0.61	0.06	0.06	0.6	0.06	1.53	0.05	1.88	1.53	1.53	1.53	1.32	0.05
2.22	0.05	0.61	2.02	1.53	0.05	0.61	0.47	0.46	0.05	1.53	0.07	0.61	1.32	1.53	1.32	0.05	1.32	0.61	2.22	0.05	1.53	0.05	1.32	2.02	0.05	0.61	1.18	2.22	1.53	0.07	1.53	2.02	0.00000	2.22	1.32	0.6	0.61	0.06	0.06	0.6	0.06	1.53	0.05	1.88	1.53	1.53	1.53	1.32	0.05
2.22	0.05	0.46	2.02	1.53	2.02	0.61	0.47	0.46	0.05	1.53	0.07	0.61	1.32	1.53	1.32	2.02	1.32	0.61	1.53	0.05	2.02	0.05	0.61	2.02	0.05	0.61	1.18	2.22	1.53	0.6	1.53	2.02	1.95	2.22	1.32	0.6	0.61	0.06	0.06	0.6	0.06	1.53	0.05	1.88	1.53	1.53	1.53	1.32	0.05
2.22	0.05	0.46	2.02	1.53	0.05	0.61	0.47	0.46	0.05	1.53	0.07	0.61	1.32	1.53	1.32	2.02	1.32	0.61	1.53	0.05	2.02	0.05	0.61	2.02	0.05	0.61	1.18	2.22	1.53	0.6	1.53	2.02	0.00000	2.22	1.32	0.6	0.61	0.06	0.06	0.6	0.06	1.53	0.05	1.88	1.53	1.53	1.53	1.32	0.05
2.22	0.05	0.47	2.02	1.53	0.05	2.02	0.47	0.46	1.95	1.53	0.07	0.05	0.61	1.53	0.05	1.07	1.07	0.61	0.05	2.22	2.02	2.22	2.22	1.32	0.47	0.05	2.22	1.53	2.02	0.05	0.00000	2.02	0.00000	2.22	0.61	0.6	0.61	0.06	0.06	1.53	1.15	2.22	0.05	1.88	2.22	1.53	1.53	1.32	0.05
2.22	0.05	0.47	2.02	1.53	0.05	1.88	0.47	0.46	1.95	1.53	0.07	0	0.05	1.53	0.61	0.61	1.32	0.05	0.61	1.53	0.05	0.05	1.53	0.05	1.32	2.22	1.53	1.32	2.02	1.53	2.22	2.02	0.00000	1.32	1.32	1.15	0.61	0.06	0.06	0	0.05	1.53	0.05	1.88	0.05	1.53	1.53	1.53	0.05
2.22	0.05	0.47	2.02	1.53	0.05	1.88	0.47	0.46	1.95	1.53	0.07	0	0.05	1.53	0.61	0.61	1.32	0.05	1.32	1.53	0.05	0.05	1.53	0.05	1.32	2.22	1.53	1.32	2.02	1.53	2.22	2.02	0.00000	1.32	1.32	1.15	0.61	0.06	0.06	0	0.05	1.53	0.05	1.88	0.05	1.53	1.53	1.53	0.05
2.22	0.05	0.47	2.02	1.53	0.05	1.88	0.47	0.46	1.95	1.53	0.07	0	0.05	1.53	0.61	0.61	1.32	0.05	1.32	1.53	0.05	0.05	1.53	0.05	1.32	2.22	0.05	1.32	2.02	1.18	2.22	2.02	0.00000	1.32	1.32	1.15	0.61	0.06	0.06	0	0.05	1.53	0.05	1.88	0.05	1.53	1.53	1.53	0.05
2.22	0.05	0.47	2.02	1.53	0.05	1.88	0.47	0.46	1.95	1.53	0.07	0	0.05	1.53	0.61	0.61	1.32	0.05	1.32	1.53	0.05	0.05	1.53	0.05	1.32	2.22	0.05	1.32	1.53	1.53	2.22	2.02	0.00000	1.32	1.32	1.15	0.61	0.06	0.06	0	0.05	1.53	0.05	1.88	0.05	1.53	1.53	1.53	0.05
2.22	0.05	0.47	2.02	1.53	0.05	1.88	0.47	0.46	1.95	1.53	0.07	0	0.05	1.53	0.61	0.61	1.32	0.05	1.32	1.53	0.05	0.05	1.53	0.05	1.32	2.22	0.05	1.32	1.53	1.53	2.22	2.02	0.00000	1.32	1.32	1.15	0.61	0.06	0.06	0	0.05	1.53	0.05	1.88	0.05	1.53	1.53	1.53	0.05
2.22	0.05	0.05	1.88	1.53	0.05	0.61	0.07	0.46	0.05	1.53	0.07	0.61	1.32	1.53	0.07	0.05	1.32	0.61	2.22	0.05	1.53	0.05	2.22	2.02	0.05	0.61	1.18	2.22	1.53	0.07	1.53	2.02	0.00000	2.22	1.32	0.6	0.61	0.06	0.06	0.6	0.06	1.53	0.05	1.88	1.53	1.53	1.53	1.32	0.05
2.22	1.32	0.05	2.02	1.53	0.06	1.18	1.15	0.47	0.05	1.53	0.07	1.18	1.18	1.53	0.05	1.53	1.32	0.05	2.22	0.05	2.02	0.05	2.02	1.53	0.05	0.61	1.53	1.32	1.53	0.07	1.32	2.02	1.95	2.22	1.32	1.15	0.61	0.06	0.06	0.6	0.05	1.53	0.05	1.88	0.05	1.53	1.53	2.22	0.05
2.22	1.32	0.05	2.02	1.53	0.06	0.05	0.47	0.47	1.95	1.53	0.07	1.53	2.22	1.53	0.05	1.07	1.18	0.61	1.53	0.05	2.02	0.05	1.53	1.53	0.05	1.53	1.53	2.22	1.53	2.22	1.53	2.02	1.95	2.22	1.32	1.15	0.61	0.06	0.06	0.6	2.22	1.53	0.05	1.88	0.05	1.53	1.53	2.22	0.05
2.22	1.32	0.05	2.02	1.53	0.06	1.32	1.15	0.47	1.95	1.53	0.07	1.18	0.05	1.53	0.05	1.07	1.18	0.61	2.22	0.05	2.02	0.05	1.53	1.53	0.05	0.61	1.53	1.32	1.53	0.07	2.22	2.02	0.00000	2.22	1.32	1.15	0.61	0.06	0.06	0.6	0.05	1.53	0.05	1.88	0.05	1.53	1.53	2.22	0.05
2.22	1.32	0.05	1.88	1.53	0.61	1.88	0.47	0.47	0.05	1.53	0.07	1.18	2.22	1.53	0.61	0.05	0.61	0.61	1.53	1.07	2.02	0.05	2.22	1.53	0.05	0.05	2.02	1.32	1.53	0.07	1.32	2.02	1.95	2.22	1.32	1.15	0.61	0.06	0.06	1.07	0.05	1.53	0.05	1.88	2.22	1.53	1.53	2.22	0.05
2.22	1.32	0.05	1.88	1.53	0.61	1.88	0.47	0.47	0.05	1.53	0.07	1.18	2.22	1.53	0.61	0.05	0.61	0.61	1.53	1.07	2.02	0.05	2.22	1.53	0.05	0.05	2.02	1.32	1.53	0.07	1.32	2.02	1.95	2.22	1.32	1.15	0.61	0.06	0.06	0.6	0.05	1.53	0.05	1.88	2.22	1.53	1.53	0.05	0.05
1.15	2.02	2.65	1.15	0.47	0.07	1.18	0.61	0.61	1.07	1.07	2.02	1.32	1.07	0.05	1.95	1.07	1.95	0.46	0.06	0.47	2.22	0.05	0.06	0.47	0.05	0.05	1.32	1.32	1.53	2.65	1.32	2.02	1.95	2.22	1.32	1.15	0.61	0.06	0.06	0.6	2.22	1.53	0.05	1.88	2.22	1.53	2.22	1.18	0.05
1.15	2.22	0.46	2.02	1.18	0.05	0.05	0	0.46	1.32	1.53	0.07	0.61	0.05	1.53	0.47	0.61	2.02	0.61	1.53	1.53	1.53	2.22	2.02	1.18	0.05	1.53	0.61	1.32	1.53	1.18	2.22	2.02	0.00000	2.22	1.32	0.6	0.61	0.06	0.06	0.6	0.46	1.53	0.05	1.88	0.05	1.53	1.53	2.22	1.07
1.15	0.6	0.61	0	0	0.07	0.47	0.61	2.02	1.07	1.07	1.88	2.02	1.07	1.32	0	1.07	1.95	0.47	0.07	0.47	2.22	0.05	0.06	0.47	0.05	0.61	1.53	2.22	1.53	0.07	1.32	2.02	1.95	2.22	1.32	0.6	0.61	0.06	0.06	0.6	0.06	1.53	0.05	1.88	0.05	1.53	1.53	2.22	0.05
1.15	0.05	2.65	1.15	0.47	0.07	1.18	0.61	1.95	1.07	1.07	2.02	2.22	1.07	0.05	1.53	1.07	1.95	0.47	0.06	0.47	2.22	0.05	0.06	0.47	0.05	0.06	1.18	0.46	0	1.07	1.32	2.02	1.95	2.22	1.32	1.15	0.61	0.06	0.06	0.6	2.22	1.53	0.05	1.88	2.22	1.53	2.22	1.18	0.05
1.53	0.61	2.22	2.02	1.53	0.46	1.88	0.47	0.47	1.95	1.18	0.07	1.15	0.05	1.53	0.61	0.05	2.22	0.61	1.32	1.07	2.02	0.05	1.53	1.53	0.05	1.32	1.53	1.32	1.53	2.65	1.32	2.02	1.95	2.22	1.32	1.15	0.61	0.06	0.06	0.6	0.46	1.53	0.05	1.88	0.05	1.53	1.53	2.22	0.05
1.53	0.61	2.22	2.02	1.53	0.46	1.88	0.47	0.47	1.95	1.18	0.07	1.15	0.05	1.53	0.61	0.05	2.22	0.61	1.32	1.07	2.02	0.05	1.53	1.53	0.05	1.32	1.53	1.32	1.53	2.65	1.32	2.02	1.95	2.22	1.32	1.15	0.61	0.06	0.06	0.6	0.46	1.53	0.05	1.88	0.05	1.53	1.53	2.22	0.05
1.53	2.22	0	2.02	1.53	0.05	1.88	0.47	0.47	0.05	1.53	0.07	0.05	0.61	1.53	0.61	1.07	2.22	0.05	2.22	1.53	2.02	1.07	1.53	1.53	0.05	2.02	0.05	1.32	2.02	1.07	1.53	2.02	0.00000	2.22	1.32	1.15	0.61	0.06	0.06	0.6	0.46	1.53	0.05	1.88	1.53	1.53	1.53	2.22	0.05
1.53	1.53	0.47	2.02	1.53	0.05	1.88	0	0.46	1.95	1.53	0.07	0.61	0.07	1.53	0.07	0.07	0.61	0.05	2.22	0.07	1.53	0.05	0.61	1.07	0.61	2.22	0.05	2.22	1.53	0.07	1.32	2.02	0.00000	1.32	1.32	0.6	0.61	0.06	0.06	0.05	0.06	2.22	0.05	1.88	0.05	1.53	1.53	1.32	0.05
1.53	1.32	0.47	2.02	1.53	0.61	1.88	0.47	0.47	0.61	1.53	0.07	2.02	0.05	1.53	1.32	2.22	1.53	0.05	2.22	2.02	0.07	0.61	1.53	1.32	1.32	1.53	0.61	1.32	0.05	1.32	1.32	1.88	1.95	1.53	1.32	1.15	0.61	0.06	0.46	0.6	0.47	1.53	0.05	2.02	1.53	2.22	0	1.18	0.05
1.53	1.32	0.47	2.02	1.53	0.05	1.88	1.15	0.47	1.95	1.53	0.07	1.32	0.61	1.53	0.05	0.05	0.05	0.61	1.53	1.32	1.53	0.05	2.02	1.07	0.05	0.61	0.61	1.32	2.02	1.07	1.53	2.02	0.00000	2.22	1.32	1.15	0.61	0.06	0.06	0	0.47	1.53	0.05	1.88	2.22	1.53	1.53	1.53	0.05
1.53	1.32	0.47	2.02	1.53	0.05	1.88	1.15	0.47	1.95	1.53	0.07	1.32	0.61	1.53	0.05	0.05	0.05	0.61	1.53	1.32	1.53	0.05	2.02	1.07	0.05	0.61	0.61	1.32	2.02	1.07	1.53	2.02	0.00000	2.22	1.32	1.15	0.61	0.06	0.06	0	0.47	1.53	0.05	1.88	2.22	1.53	1.53	1.53	0.05
1.53	1.32	0.47	2.02	1.53	0.05	1.88	1.15	0.47	1.95	1.53	0.07	1.32	0.61	1.53	0.05	0.05	0.05	0.61	1.53	1.32	1.53	0.05	2.02	1.07	0.05	0.61	0.61	1.32	2.02	1.07	1.53	2.02	0.00000	2.22	1.32	1.15	0.61	0.06	0.06	0	0.47	1.53	0.05	1.88	2.22	1.53	1.53	1.53	0.05
1.53	1.32	0.47	2.02	1.53	0.05	1.88	0	0.46	1.95	1.53	0.07	0.61	0.07	1.53	0.07	0.07	0.61	0.05	2.22	0.07	1.53	0.05	0.61	1.07	0.61	2.22	0.05	2.22	1.53	0.61	1.32	2.02	0.00000	1.32	1.32	0.6	0.61	0.06	0.06	0.05	0.06	2.22	0.05	1.88	0.05	1.53	1.53	1.32	0.05
1.53	1.32	0.47	2.02	1.53	0.05	1.88	0	0.46	1.95	1.53	0.07	0.61	0.07	1.53	0.07	0.07	0.61	0.05	2.22	0.07	1.53	0.05	0.61	1.07	0.61	2.22	0.05	2.22	1.53	0.07	1.32	2.02	0.00000	1.32	1.32	0.6	0.61	0.06	0.06	0.05	0.06	2.22	0.05	1.88	0.05	1.53	1.53	1.32	0.05
1.53	1.32	0.47	2.02	1.53	0.05	1.88	0	0.46	1.95	1.53	0.07	0.61	0.07	1.53	0.07	0.07	0.61	0.05	2.22	0.07	1.53	0.05	0.61	1.07	0.61	1.32	0.05	2.22	1.53	0.07	1.32	2.02	0.00000	1.32	1.32	0.6	0.61	0.06	0.06	0.05	0.06	2.22	0.05	1.88	0.05	1.53	1.53	1.32	0.05
1.53	1.32	2.22	2.02	1.53	0.46	1.88	0.47	0.47	1.95	1.18	0.07	1.15	0.05	1.53	0.61	0.05	2.22	0.61	1.32	1.07	2.02	0.05	1.53	1.53	0.05	1.32	1.53	1.32	1.53	2.65	1.32	2.02	1.95	2.22	1.32	1.15	0.61	0.06	0.06	0.6	0.46	1.53	0.05	1.88	0.05	1.53	1.53	2.22	0.05
1.53	1.32	0.05	2.02	1.53	0.61	2.02	0.47	0.47	2.02	1.53	0.07	1.18	0.61	1.53	0.61	1.07	1.18	0.61	1.53	1.07	2.02	0.05	1.32	1.53	0.05	0.61	0.61	1.32	1.53	2.65	1.32	2.02	0.00000	2.22	1.32	1.15	0.61	0.06	0.06	0.6	0.05	1.53	0.05	1.88	2.22	1.53	1.53	2.22	0.61
1.53	1.32	0.05	2.02	1.53	0.61	2.02	0.47	0.47	2.02	1.53	0.07	1.18	0.61	1.53	0.61	1.07	1.18	0.61	1.53	1.07	2.02	0.05	1.32	1.53	0.05	0.61	0.61	1.32	1.53	2.65	1.32	2.02	0.00000	2.22	1.32	1.15	0.61	0.06	0.06	0.6	0.05	1.53	0.05	1.88	2.22	1.53	1.53	2.22	0.61
1.53	1.32	0.05	2.02	1.53	0.61	2.02	0.47	0.47	2.02	1.53	0.07	1.18	0.61	1.53	0.61	1.07	1.18	0.61	1.53	1.07	2.02	0.05	1.32	1.53	0.05	0.61	0.61	1.32	1.53	2.65	1.32	2.02	0.00000	2.22	1.32	1.15	0.61	0.06	0.06	0.6	0.05	1.53	0.05	1.88	2.22	1.53	1.53	2.22	0.05
1.53	1.32	0.05	2.02	1.53	0.61	2.02	0.47	0.47	2.02	1.53	0.6	1.18	0.61	1.53	0.61	1.07	1.18	0.61	1.53	1.07	2.02	0.05	1.32	1.53	0.05	0.61	0.61	1.32	1.53	2.65	1.32	2.02	0.00000	2.22	1.32	1.15	0.61	0.06	0.06	0.6	0.05	1.53	0.05	1.88	2.22	1.53	1.53	2.22	0.61
1.53	1.32	0.05	2.02	1.53	0.07	2.02	0.47	0.47	2.02	1.53	0.07	1.18	0.61	1.53	0.05	1.07	1.18	0.61	1.53	1.07	2.02	0.05	1.32	1.53	0.05	0.61	0.61	1.32	1.53	2.65	1.32	2.02	0.00000	2.22	1.32	1.15	0.61	0.06	0.06	0.6	0.05	1.53	0.05	1.88	2.22	1.53	1.53	2.22	0.61
1.18	2.22	0.06	1.88	1.53	0.05	1.88	0.47	0.47	0.05	1.53	0.07	0.61	0.05	1.53	0.61	0.05	2.22	0.61	1.53	1.18	1.53	2.02	1.53	0.05	0.05	0.05	0.61	1.32	0	0.07	1.32	2.02	0.00000	2.22	1.32	0.6	0.61	0.06	0.06	0	0.06	1.53	0.05	1.07	1.53	1.53	1.53	2.22	0.05
1.18	2.22	0.06	1.88	1.53	0.05	1.88	0.47	0.47	0.05	1.53	0.07	0.61	0.05	1.53	0.61	0.05	2.22	0.61	1.53	1.32	1.53	2.02	1.53	0.05	0.05	0.05	0.61	1.32	1.53	0.07	2.22	2.02	0.00000	2.22	1.32	0.6	0.61	0.06	0.06	0	0.06	1.53	0.05	1.07	1.53	1.53	1.53	2.22	0.05
1.18	2.22	0.06	1.88	1.53	0.05	1.88	0.47	0.47	0.05	1.53	0.07	0.61	0.05	1.53	0.61	0.05	2.22	0.61	1.53	1.32	1.53	2.02	1.53	0.05	0.05	0.05	0.61	1.32	1.53	0.07	2.22	2.02	0.00000	2.22	1.32	0.6	0.61	0.06	0.06	0.6	1.88	1.53	0.05	1.07	1.53	1.53	1.53	2.22	0.05
1.18	1.15	0.06	1.88	1.53	0.05	1.88	0.07	0.47	0.05	1.53	0.07	0.61	0.05	1.53	0.61	0.05	2.22	0.61	1.53	1.32	1.53	2.02	1.53	0.05	0.05	0.05	0.61	1.32	0	0.07	1.32	2.02	0.00000	2.22	1.32	1.15	0.61	0.06	0.06	0	0.06	1.53	0.05	1.07	1.53	1.53	1.53	2.22	0.05
1.18	1.32	0.05	2.02	1.53	0.61	1.88	0.47	0.46	1.95	1.18	0.07	1.18	0.05	1.53	0.61	1.07	0.05	0.61	1.53	1.32	2.02	1.07	1.53	1.53	0.05	1.53	1.53	2.22	1.53	0.07	1.53	2.02	1.95	2.22	1.32	1.15	0.61	0.06	0.06	0.6	0.06	1.53	0.05	1.88	2.22	1.53	1.53	2.02	0.05
1.18	1.32	0.05	2.02	1.53	0.61	1.88	0.47	0.06	1.95	1.18	0.07	1.18	0.05	1.53	0.61	1.07	0.05	0.61	1.53	2.22	2.02	1.07	2.22	1.53	0.05	2.02	1.53	2.22	1.53	0.07	1.53	2.02	1.95	2.22	1.32	1.15	0.61	0.06	0.06	0.6	0.05	1.53	0.05	1.88	2.22	1.53	1.53	1.53	0.05
1.18	1.32	0.05	2.02	1.53	0.06	2.22	1.15	0.47	1.95	1.53	0.07	1.18	0.05	1.53	0.61	2.02	1.32	0.61	1.32	0.05	1.53	0.05	2.02	1.53	0.05	0.61	1.53	1.32	1.53	2.65	1.32	2.02	1.95	2.22	1.32	1.15	0.61	0.06	0.06	0.6	0.05	1.53	0.05	1.88	0.05	1.53	1.53	2.22	0.05
0.06	2.22	0.46	2.02	1.53	0.05	0.61	1.15	0.46	0.05	1.53	0.07	1.32	0.05	1.53	0.05	0.05	2.22	0.05	1.32	2.22	1.07	0.05	2.22	2.22	1.07	0.61	1.32	2.22	1.53	0.07	2.22	2.02	0.00000	2.22	1.32	0.6	0.61	0.06	0.06	0.6	1.88	1.53	0.05	1.07	1.53	1.53	1.53	2.22	0.05
0.06	2.22	0.46	2.02	1.53	0.05	0.05	0	0.46	0.61	1.53	0.07	0.61	0.05	1.53	1.32	0.61	2.02	0.61	1.53	1.53	1.53	2.22	2.02	1.18	2.22	1.53	0.05	1.32	1.53	1.32	2.22	2.02	0.00000	2.22	1.32	0.6	0.61	0.06	0.06	0.6	0.46	1.53	0.05	1.88	0.05	1.53	1.53	2.22	1.07
0.06	2.22	0.46	2.02	1.53	0.05	0.05	0	0.46	1.32	1.53	0.07	0.61	0.05	1.53	0.47	0.61	2.02	0.61	1.53	1.53	1.53	2.22	2.02	1.18	0.05	1.53	0.05	1.32	1.53	1.32	2.22	1.53	0.00000	2.22	1.32	0.6	0.61	0.06	0.06	0.6	0.46	1.53	0.05	1.88	0.05	1.53	1.53	2.22	0.05
0.06	2.22	0.46	2.02	1.53	0.05	0.05	0	0.46	1.32	1.53	0.07	0.61	0.05	1.53	0.47	0.61	2.02	0.61	1.53	1.53	1.53	0.05	2.02	1.18	0.05	1.53	0.05	1.32	1.53	0.07	2.22	2.02	0.00000	2.22	1.32	0.6	0.61	0.06	0.06	0.6	0.46	1.53	0.05	1.88	0.05	1.53	1.53	2.22	0.05
0.06	2.22	0.06	2.02	1.53	0.05	1.88	0.47	0.46	1.18	1.53	0.07	0.61	0.05	1.53	0.05	2.02	2.22	0.05	1.32	2.22	1.07	0.05	2.22	0.61	1.07	0.61	1.32	2.22	1.53	0.07	2.22	2.02	0.00000	2.22	1.32	0.6	0.61	0.06	0.06	0.6	1.88	1.53	0.05	1.07	1.53	1.53	1.53	2.22	0.05
0.06	2.22	0.06	2.02	1.53	0.05	1.88	0.47	0.46	0.05	1.53	0.07	0.61	0.05	1.53	0.05	2.02	2.22	0.05	2.22	1.53	1.07	0.05	1.32	0.05	1.07	0.05	1.32	2.22	1.53	0.07	2.22	2.02	0.00000	2.22	1.32	0.6	0.61	0.06	0.06	0.6	1.88	1.53	0.6	1.07	1.53	1.53	1.53	2.22	0.05
0.06	2.22	0.06	2.02	1.53	0.05	1.88	0.47	0.46	0.05	1.53	0.07	0.61	0.05	1.53	0.05	2.02	2.22	0.05	1.53	2.22	1.53	2.02	0.07	2.22	1.07	0.61	1.32	2.22	1.53	0.07	2.22	2.02	0.00000	2.22	1.32	0.6	0.61	0.06	0.06	0	1.88	1.53	0.05	1.07	1.53	1.53	1.53	2.22	0.05
0.06	2.22	0.06	2.02	1.53	0.05	1.88	0.47	0.46	0.05	1.53	0.07	0.61	0.05	1.53	0.05	2.02	2.22	0.05	1.53	2.22	1.53	2.02	0.07	2.22	1.07	0.61	1.32	2.22	1.53	0.07	2.22	2.02	0.00000	2.22	1.32	0.6	0.61	0.06	0.06	0.6	1.88	1.53	0.05	1.07	1.53	1.53	1.53	2.22	0.05
0.06	2.22	0.06	2.02	1.53	0.05	1.88	1.15	0.46	2.22	1.53	0.07	0.61	0.05	1.53	0.05	0.05	2.22	0.05	2.22	1.53	1.07	0.61	1.32	0.05	1.07	0.61	1.32	2.22	1.53	0.07	2.22	2.02	0.00000	2.22	1.32	0.6	0.61	0.06	0.06	0.6	1.88	1.53	0.05	1.07	1.53	1.53	1.53	2.22	0.05
0.06	2.22	0.06	2.02	1.53	0.05	1.88	0.05	0.46	1.95	1.53	0.07	0.61	0.05	1.53	0.05	0.05	2.22	0.05	2.22	2.22	2.02	0.05	2.22	0.07	1.07	0.05	0.61	2.22	1.53	0.07	2.22	2.02	0.00000	2.22	1.32	0.6	0.61	0.06	0.06	0.6	1.88	1.53	0.05	1.07	1.53	1.53	1.53	2.22	0.05
0.06	2.22	0.06	1.88	1.53	0.05	1.88	0.47	0.46	0	1.53	0.07	0.05	0.05	2.02	0.05	0.05	2.22	0.61	1.32	2.22	1.53	0.05	2.22	0.05	1.07	0.61	1.32	2.22	1.53	0.07	2.22	2.02	0.00000	2.22	1.32	0.6	0.61	0.06	0.06	0.6	1.88	1.53	0.05	1.07	1.53	1.53	1.53	2.22	0.05
0.06	2.22	0.06	1.88	1.53	0.05	1.88	0.47	0.46	0	1.53	0.07	0.05	0.05	2.02	0.05	0.05	2.22	0.05	1.32	0.05	2.02	0.05	1.32	0.05	1.07	0.61	1.32	2.22	1.53	0.07	2.22	2.02	0.00000	2.22	1.32	0.6	0.61	0.06	0.06	0.6	1.88	1.53	0.05	1.07	1.53	1.53	1.53	2.22	0.05
0.06	2.22	0.06	1.88	1.53	0.05	1.88	0.07	0.46	0	1.53	0.07	0.05	0.05	1.53	0.05	0.05	2.22	0.05	2.22	1.18	2.02	0.05	2.22	0.05	1.07	0.61	1.32	2.22	1.53	0.6	0.06	2.02	0.00000	2.22	1.32	0.6	0.61	0.06	0.06	0	1.88	1.53	0.05	1.07	1.53	1.53	1.53	2.22	0.05
0.06	2.22	0.06	1.88	1.53	0.05	1.88	0.07	0.46	0	1.53	0.07	0.05	0.05	1.53	0.05	0.05	2.22	0.05	2.22	1.18	2.02	0.05	2.22	0.05	1.07	1.95	1.32	2.22	1.53	0.6	2.22	2.02	0.00000	2.22	1.32	0.6	0.61	0.06	0.06	0.6	1.88	1.53	0.05	1.07	1.53	1.53	1.53	2.22	0.05
0.06	2.22	0.06	1.88	1.53	0.05	1.88	0.07	0.46	0	1.53	0.07	0.05	0.05	1.53	0.05	0.05	2.22	0.05	1.32	2.22	1.53	0.05	2.22	0.05	1.07	0.61	1.32	2.22	1.53	0.07	2.22	2.02	0.00000	2.22	1.32	0.6	0.61	0.06	0.06	0.6	1.88	1.53	0.05	1.07	1.53	1.53	1.53	2.22	0.05
0.06	2.22	0.06	1.88	1.53	0.05	1.88	0.07	0.46	0	1.53	0.07	0.05	0.05	1.53	0.05	0.05	2.22	0.05	2.22	1.18	2.02	0.05	2.22	0.05	1.07	0.61	1.32	2.22	1.53	0.07	2.22	2.02	0.00000	2.22	1.32	0.6	0.61	0.06	0.06	0.6	1.88	1.53	0.05	1.07	1.53	1.53	1.53	2.22	0.05
1.95	0.46	1.32	2.02	1.53	0	2.02	0.07	0.46	1.95	1.53	0.07	0.61	1.32	1.53	0.61	0.05	1.53	0.07	1.32	2.65	1.53	0.05	1.53	1.32	0.05	0.07	1.32	1.32	1.53	1.53	1.32	2.02	1.95	1.53	1.32	0.6	0.61	0.05	0.05	1.95	0.07	1.53	0.05	0.61	1.53	1.53	1.53	0.05	0.05
1.95	0	0.05	1.53	1.07	0.06	0.47	1.95	1.07	0.06	1.95	0.07	1.88	0.6	1.15	0.05	1.15	0.6	0.47	0.47	1.32	1.95	0.05	1.07	1.07	1.88	0.61	1.07	2.22	0	1.07	1.32	0.06	0.00000	1.32	0.05	2.02	1.88	0.06	0.06	0	0.06	1.53	0.05	1.07	1.53	1.53	1.53	2.22	0.05
1.95	1.32	0.05	2.02	1.53	0.06	1.32	1.15	0.47	1.95	1.53	0.07	1.18	0.05	1.53	1.18	1.07	1.18	0.61	1.32	0.05	2.02	0.05	1.53	1.53	0.05	0.61	1.53	1.32	1.53	0.07	1.32	2.02	1.95	2.22	1.32	1.15	0.61	0.06	0.06	0.6	0.05	1.53	0.05	1.88	0.05	1.53	1.53	2.22	0.05
0	0.61	0.05	0.61	1.53	0.61	2.22	0.05	1.32	1.95	0.46	1.53	0.61	1.18	0.06	0.6	0.61	0.6	0.05	0.46	0.61	0.06	0.05	0.61	0.05	0.05	0	1.95	0.06	0.05	0.61	0.00000	0.00000	0.00000	2.22	1.32	0.6	0.61	0.06	0.06	0	0.61	1.53	0.05	2.02	1.53	1.53	1.53	2.22	0.05
0	0.05	0.46	2.02	1.53	0.05	1.88	0.46	0.07	0.05	1.53	0.05	1.53	0.05	2.02	0.61	2.02	2.22	0.05	1.32	2.22	1.07	2.02	1.53	1.18	0.06	1.15	2.22	2.22	2.02	0.07	2.22	2.02	0.00000	1.32	1.32	1.15	0.61	0.06	0.06	0.6	0.46	1.53	0.05	2.02	2.22	1.53	1.53	2.22	0.61
0	0.05	0.47	2.02	1.53	0.05	1.88	0.07	0.46	0.46	0.05	1.53	0.05	1.53	1.32	2.02	2.22	1.32	1.53	0.05	1.53	1.32	0.05	1.32	1.53	1.53	0.61	0.05	1.32	2.22	1.53	0.07	2.02	0.00000	1.32	1.32	0.6	0.61	0.06	0.06	0.6	0.06	1.53	0.05	2.02	2.22	1.53	1.53	1.32	0.05
0	1.32	2.22	2.02	1.53	0.46	1.88	0.47	0.47	1.95	1.18	0.07	1.15	0.05	1.53	0.61	0.05	2.22	0.61	1.32	1.07	2.02	0.05	1.53	1.53	0.05	1.32	1.53	1.32	1.53	2.65	1.32	2.02	1.95	2.22	1.32	1.15	0.61	0.06	0.06	0.6	0.46	1.53	0.05	1.88	0.05	1.53	1.53	2.22	0.05
0.6	1.53	2.65	1.15	0.47	0.07	1.18	0.61	0.61	1.07	1.07	2.02	1.32	1.07	0.05	1.95	1.07	1.95	0.47	0.06	0.47	2.22	0.05	0.06	0.47	0.05	0.06	1.18	0.46	0	1.07	1.18	2.02	1.95	2.22	1.32	1.15	0.61	0.06	0.06	0.6	0.05	1.53	0.05	1.88	1.53	1.53	1.53	1.18	0.05
0.6	1.53	2.65	1.15	0.47	0.07	1.18	0.61	0.61	1.07	1.07	2.02	1.32	1.07	0.05	1.95	1.07	1.95	0.47	0.06	0.47	2.22	0.05	0.06	0.47	0.05	0.06	1.18	0.46	0	1.07	1.18	2.02	1.95	2.22	1.32	1.15	0.61	0.06	0.06	0.6	0.05	1.53	0.05	1.88	1.53	1.53	1.53	1.18	0.05
0.6	1.53	2.65	1.15	0.47	0.07	1.18	0.61	0.61	1.07	1.07	2.02	1.32	1.07	0.05	1.95	1.07	1.95	0.47	0.06	0.47	2.22	0.05	0.06	0.47	0.05	0.06	1.18	0.46	0	1.07	1.18	2.02	1.95	2.22	1.32	1.15	0.61	0.06	0.06	0.6	0.05	1.53	0.05	1.88	1.53	1.53	1.53	1.18	0.05
0.6	1.53	2.65	1.15	0.47	0.07	1.18	0.61	0.61	1.07	1.07	2.02	1.32	1.07	0.05	1.95	1.07	1.95	0.47	0.06	0.47	2.22	0.05	0.06	0.47	0.05	0.06	1.18	0.46	0	1.07	1.32	2.02	1.95	2.22	1.32	1.15	0.61	0.06	0.06	0.6	0.05	1.53	0.05	1.88	1.53	1.53	1.53	1.18	0.05
0.6	1.53	2.65	1.15	0.47	0.07	1.18	0.61	0.61	1.07	1.07	2.02	1.32	1.07	0.05	1.95	1.07	1.95	0.47	0.06	0.47	2.22	0.05	0.06	0.47	0.05	0.06	1.18	0.46	0	1.07	1.32	2.02	1.95	2.22	1.32	1.15	0.61	0.06	0.06	0.6	0.05	1.53	0.05	1.88	1.53	1.53	1.53	1.18	0.05
0.6	1.53	2.65	1.15	0.47	0.07	1.18	0.61	0.61	1.07	1.07	2.02	1.32	1.07	0.05	1.95	1.07	1.95	0.47	0.06	0.47	2.22	0.05	0.06	0.47	0.05	0.06	1.18	0.46	0	1.07	1.32	2.02	1.95	2.22	1.32	1.15	0.61	0.06	0.06	0.6	0.05	1.53	0.05	1.88	1.53	1.53	1.53	1.18	0.05
0.6	1.53	2.65	1.15	0.47	0.07	1.18	0.61	0.61	1.07	1.07	2.02	1.32	1.07	0.05	1.95	1.07	1.95	0.47	0.06	0.47	2.22	0.05	0.06	0.47	0.05	0.06	1.18	0.46	0	1.07	1.32	2.02	1.95	2.22	1.32	1.15	0.61	0.06	0.06	0.6	0.05	1.53	0.05	1.88	1.53	1.53	1.53	1.18	0.05
0.6	1.53	2.65	1.15	0.47	0.07	1.18	0.61	0.61	1.07	1.07	2.02	1.32	1.07	0.05	1.95	1.07	1.95	0.47	0.06	0.47	2.22	0.05	0.06	0.47	0.05	0.06	1.18	0.46	0	1.07	1.32	2.02	1.95	2.22	1.32	1.15	0.61	0.06	0.06	0.6	0.05	1.53	0.05	1.88	1.53	1.53	1.53	1.18	0.05
0.6	1.53	2.65	1.15	0.47	0.07	1.18	0.61	0.61	1.07	1.07	2.02	1.32	1.07	0.05	1.95	1.07	1.95	0.47	0.06	0.47	2.22	0.05	0.06	0.47	0.05	0.06	1.18	0.46	0	1.07	1.32	2.02	1.95	2.22	1.32	1.15	0.61	0.06	0.06	0.6	0.05	1.53	0.05	1.88	1.53	1.53	1.53	1.18	0.05
0.6	1.53	2.65	1.15	0.47	0.07	1.18	0.61	0.61	1.07	1.07	2.02	1.32	1.07	0.05	1.95	1.07	1.95	0.47	0.06	0.47	2.22	0.05	0.06	0.47	0.05	0.05	1.32	1.32	1.53	1.07	1.32	2.02	1.95	2.22	1.32	1.15	0.61	0.06	0.06	0.6	0.05	1.53	0.05	1.88	1.53	1.53	1.53	1.18	0.05
0.6	1.53	2.65	1.15	0.47	0.07	1.18	0.61	0.61	1.07	1.07	2.02	1.32	1.07	0.05	1.95	1.07	1.95	0.47	0.06	0.47	2.22	0.05	0.06	0.47	0.05	0.05	1.32	1.32	1.53	1.07	1.32	2.02	1.95	2.22	1.32	1.15	0.61	0.06	0.06	0.6	0.05	1.53	0.05	1.88	1.53	1.53	1.53	1.18	0.05
0.6	1.32	0.61	2.02	1.53	0.61	1.88	0.47	0.47	0.06	1.53	0.07	0.05	0.61	1.53	0.61	0.05	2.22	0.61	0.61	0.05	2.02	0.05	1.53	1.53	0.05	0.61	1.53	1.32	1.53	2.65	1.32	2.02	1.95	2.22	1.32	1.15	0.61	0.06	0.06	0.6	0.46	1.53	0.05	1.88	2.22	1.53	1.53	2.02	0.05
0.6	1.32	0.61	2.02	1.53	0.61	1.88	0.47	0.47	0.05	1.53	0.07	1.18	0.61	1.53	0.61	0.05	2.22	0.61	0.61	0.05	2.02	0.05	1.53	1.53	0.05	0.61	1.53	1.32	1.53	2.65	1.32	2.02	1.95	2.22	1.32	1.15	0.61	0.06	0.06	0.6	0.46	1.53	0.05	1.88	2.22	1.53	1.53	1.53	0.05
0.6	1.32	0.05	2.02	1.53	0.61	1.88	0.47	0.47	0.06	1.53	0.07	1.18	0.61	1.53	0.61	0.05	2.22	0.61	0.61	0.05	2.02	0.05	1.53	1.53	0.05	0.61	1.53	1.32	1.53	2.65	1.32	2.02	1.95	2.22	1.32	1.15	0.61	0.06	0.06	0	0.46	1.53	0.05	1.88	2.22	1.53	1.53	2.02	0.05
0.6	1.32	0.05	2.02	1.53	0.61	1.88	0.47	0.47	0.06	1.53	0.07	1.18	0.61	1.53	0.61	0.05	2.22	0.61	0.61	0.05	2.02	0.05	1.53	1.53	0.05	0.61	1.53	1.32	1.53	2.65	1.32	2.02	1.95	2.22	1.32	1.15	0.61	0.06	0.06	0.6	0.46	1.53	0.05	1.88	2.22	1.53	1.53	2.02	0.05
0.6	1.32	0.05	2.02	1.53	0.61	1.88	0.47	0.47	0.06	1.53	0.07	1.18	0.61	1.53	0.61	0.05	2.22	0.61	0.61	0.05	2.02	0.05	1.53	1.53	0.05	1.32	1.53	1.32	1.53	2.65	1.32	2.02	1.95	2.22	1.32	1.15	0.61	0.06	0.06	0.6	0.46	1.53	0.05	1.88	2.22	1.53	1.53	1.53	0.05
0.6	1.32	0.05	2.02	1.53	0.61	1.88	0.47	0.47	0.05	1.53	0.07	1.18	0.61	1.53	0.61	0.05	2.22	0.61	0.61	2.02	2.02	0.05	1.53	1.53	0.05	0.61	1.53	2.22	1.53	2.65	1.32	2.02	1.95	2.22	1.32	1.15	0.61	0.06	0.06	0.6	0.46	1.53	0.05	1.88	2.22	1.53	1.53	2.02	0.05
0.6	1.32	0.05	2.02	1.53	0.61	1.88	0.47	0.47	0.05	1.53	0.07	1.18	0.61	1.53	0.61	0.05	2.22	0.61	0.61	0.05	2.02	0.05	1.53	1.53	0.05	0.61	1.53	1.32	1.53	2.65	1.32	2.02	1.95	2.22	1.32	1.15	0.61	0.06	0.06	0.6	0.46	1.53	0.05	1.88	2.22	1.53	1.53	2.02	0.05
0.6	1.32	0.05	2.02	1.53	0.61	1.88	0.47	0.47	0.05	1.53	0.07	1.18	0.61	1.53	0.61	0.05	2.22	0.61	0.61	0.05	2.02	0.05	1.53	1.53	0.05	0.61	1.53	1.32	1.53	2.65	1.32	2.02	1.95	2.22	1.32	1.15	0.61	0.06	0.06	0.6	0.46	1.53	0.05	1.88	2.22	1.53	1.53	2.02	0.05
0.6	1.32	0.05	2.02	1.53	0.61	1.88	0.47	0.47	0.05	1.53	0.07	1.18	0.61	1.53	0.61	0.05	2.22	0.61	0.61	0.05	2.02	0.05	1.53	1.53	0.05	0.61	1.53	1.32	1.53	2.65	1.32	2.02	1.95	2.22	1.32	1.15	0.61	0.06	0.06	0.6	0.46	1.53	0.05	1.88	2.22	1.53	1.53	1.53	0.05
0.6	1.32	0.05	2.02	1.53	0.61	1.88	0.47	0.47	0.05	1.53	0.07	1.18	0.61	1.53	0.61	0.05	2.22	0.61	0.61	0.05	2.02	0.05	1.53	1.53	0.05	0.61	1.53	1.32	1.53	2.65	1.32	2.02	1.95	2.22	1.32	1.15	0.61	0.06	0.06	0.6	0.46	1.53	0.05	1.88	2.22	1.53	1.53	1.53	0.05
0.6	1.32	0.05	2.02	1.53	0.61	1.88	0.47	0.47	0.05	1.53	0.07	1.18	0.61	1.53	0.61	0.05	2.22	0.61	1.32	0.05	2.02	1.88	1.53	1.53	0.05	0.61	1.53	1.32	1.53	2.65	1.32	2.02	1.95	2.22	1.32	1.15	0.61	0.06	0.06	0.6	0.46	1.53	0.05	1.88	2.22	1.53	1.53	2.02	0.05
0.05	2.22	0.05	2.02	1.53	0.46	1.88	0.47	0.46	1.95	1.18	0.07	2.22	0.07	1.53	0.05	1.07	2.22	0.61	1.53	1.07	2.02	0.05	0.61	1.53	0.05	0.05	1.53	1.32	1.53	0.07	2.22	2.02	1.95	2.22	1.32	1.15	0.61	0.06	0.06	0.6	0.05	1.53	0.05	1.88	1.32	1.53	1.53	2.22	0.61
0.05	1.18	0.05	2.02	1.53	0.46	1.88	0.47	0.46	1.95	1.18	0.07	2.22	0.05	1.53	0.05	1.07	2.22	0.61	1.53	1.07	2.02	0.05	0.61	1.53	0.05	0.05	1.53	1.32	1.53	0.05	2.22	2.02	1.95	2.22	1.32	1.15	0.61	0.06	0.06	0.6	0.05	1.53	0.05	1.88	2.22	1.53	1.53	2.22	0.61
0.05	1.32	0.05	2.02	1.53	0.61	1.88	0.47	0.47	1.95	1.53	0.07	2.22	0.61	1.53	0.05	2.22	0.05	0.61	1.53	0.46	2.02	0.05	1.32	1.53	0.05	0.61	1.53	1.32	1.53	1.32	1.32	2.02	0.00000	2.22	1.32	1.15	0.61	0.06	0.06	0.6	1.32	1.53	0.05	1.88	2.22	1.53	1.53	1.53	0.05
0.05	1.32	0.05	2.02	1.53	0.61	1.88	0.47	0.47	1.95	1.53	0.07	1.18	0.61	1.53	0.05	2.22	2.22	0.61	1.53	1.07	2.02	0.05	1.53	1.53	0.05	0.61	1.32	1.32	1.53	1.32	1.32	2.02	1.95	2.22	1.32	1.15	0.61	0.06	0.06	0.6	0.05	1.53	0.05	1.88	2.22	1.53	1.53	1.53	0.05
0.05	1.32	0.05	2.02	1.53	0.61	1.88	0.47	0.47	1.95	1.53	0.07	1.18	0.61	1.53	0.05	2.22	0.05	0.61	2.22	1.07	2.02	0.05	1.53	1.53	0.05	0.61	1.53	1.32	1.53	0.61	1.32	2.02	1.95	2.22	1.32	1.15	0.61	0.06	0.06	0.6	0.61	1.53	0.05	1.88	2.22	1.53	1.53	1.53	0.05
0.05	1.32	0.05	2.02	1.53	0.61	1.88	0.47	0.47	1.95	1.53	0.07	1.18	0.61	1.53	0.05	2.22	0.05	0.61	1.53	0.46	2.02	0.05	1.32	1.53	0.05	0.61	1.32	1.32	1.53	1.32	1.32	2.02	0.00000	2.22	1.32	1.15	0.61	0.06	0.06	0.6	1.32	1.53	0.05	1.88	0.05	1.53	1.53	1.53	0.05
0.05	1.32	0.05	2.02	1.53	0.61	1.88	0.47	0.47	1.95	1.53	0.07	1.18	0.61	1.53	0.05	2.22	0.05	0.05	1.53	1.07	2.02	0.05	1.53	1.53	0.05	0.61	1.32	1.32	1.53	1.32	1.32	2.02	1.95	2.22	1.32	1.15	0.61	0.06	0.06	0.6	0.05	1.53	0.05	1.88	2.22	1.53	1.53	1.53	0.05
0.05	1.32	0.05	2.02	1.53	0.61	1.88	0.47	0.47	1.95	1.53	0.07	1.18	0.07	1.53	0.05	2.22	0.05	0.61	1.53	0.46	2.02	0.05	1.32	1.53	0.05	0.61	1.32	1.32	1.53	1.32	1.32	2.02	0.00000	2.22	1.32	1.15	0.61	0.06	0.06	0.6	1.32	1.53	0.05	1.88	0.05	1.53	1.53	1.53	0.05
0.05	1.32	0.05	2.02	1.53	0.61	1.88	0.47	0.47	1.95	1.53	0.07	1.18	0.07	1.53	0.05	2.22	0.05	0.61	1.53	0.46	2.02	0.05	1.32	1.53	0.05	0.61	1.32	1.32	1.53	1.32	1.32	2.02	0.00000	2.22	1.32	1.15	0.61	0.06	0.06	0.6	1.32	1.53	0.05	1.88	0.05	1.53	1.53	1.53	0.05
0.05	1.32	0.05	1.88	1.53	0.05	2.02	0.47	0.46	0.05	1.53	0.07	0.61	1.07	1.53	0.61	0.05	2.22	0.61	1.53	1.32	1.53	2.02	1.53	0.05	0.61	0.05	1.32	1.32	0	0.07	0.05	2.02	0.00000	2.22	1.32	0.6	0.61	0.06	0.06	0	0.06	1.53	0.05	1.07	1.53	1.53	1.53	2.22	0.05
0.05	0.46	2.02	1.53	0.05	1.88	0.46	0.6	0.46	0.05	1.53	0.05	1.53	1.32	2.02	0.06	1.32	2.22	0.05	1.53	2.22	2.02	2.02	1.32	2.22	0.61	1.53	0.05	2.22	1.53	0.07	0.05	2.02	0.00000	1.32	1.32	1.15	0.61	0.06	0.06	0.6	0.05	1.53	0.05	2.02	2.22	1.53	1.53	1.32	0.05
0.05	0.46	2.02	1.53	0.05	1.88	0.46	0.6	0.46	0.05	1.53	0.05	1.53	1.32	2.02	0.06	1.32	2.22	0.05	1.53	2.22	1.53	2.02	1.32	2.22	0.61	1.53	0.05	2.22	1.53	0.07	0.05	2.02	0.00000	1.32	1.32	1.15	0.61	0.06	0.06	0.6	0.05	1.53	0.05	2.02	2.22	1.53	1.53	1.32	0.05
0.05	0.47	2.02	1.53	0.05	1.88	0.07	0.46	0.46	0.05	1.53	0.05	1.53	1.32	2.02	2.22	1.32	1.53	0.05	2.02	1.32	0.05	2.22	1.53	1.53	1.32	0.05	1.32	2.22	1.53	0.07	2.22	2.02	0.00000	1.32	1.32	0.6	0.61	0.06	0.06	0.6	0.06	1.53	0.05	2.02	2.22	1.53	1.53	1.32	0.05
0.05	0.47	2.02	1.53	0.05	1.88	0.07	0.47	0.46	1.07	1.53	0.05	1.53	0.61	2.02	2.22	1.32	1.53	0.05	1.32	1.32	2.02	2.22	2.02	2.22	0.61	0.61	1.32	2.22	1.53	0.07	2.22	2.02	0.00000	1.32	1.32	1.15	0.61	0.06	0.06	0.6	0.06	1.53	0.05	2.02	2.22	1.53	1.53	1.32	0.05
0.05	0.47	2.22	2.02	1.53	0.61	2.02	0.47	0.47	1.95	1.53	0.07	2.02	2.22	1.53	0.61	1.53	1.18	0.61	2.22	1.53	1.53	0.61	0.07	1.53	0.61	1.53	1.53	1.32	1.53	0.07	1.32	2.02	1.95	1.32	1.32	0.6	0.61	0.06	0.06	0.6	0.05	1.53	0.05	1.88	2.02	1.53	1.53	2.22	0.05
0.05	0.47	2.22	2.02	1.53	0.61	2.02	0.47	0.47	1.95	1.53	0.07	2.02	2.22	1.53	0.61	1.53	1.32	0.61	1.53	1.53	1.53	0.61	0.07	1.53	0.61	1.32	1.53	1.32	1.53	0.07	1.32	2.02	1.95	1.32	1.32	0.6	0.61	0.06	0.06	0.6	0.05	1.53	0.05	1.88	2.02	1.53	1.53	2.22	0.05
0.05	0.47	2.22	2.02	1.53	0.61	2.02	0.47	0.47	1.95	1.53	0.07	2.02	2.22	1.53	0.61	1.53	1.32	0.61	1.53	1.53	1.53	0.61	0.07	1.53	0.61	1.32	1.53	1.32	1.53	0.07	1.32	2.02	1.95	1.32	1.32	0.6	0.61	0.06	0.06	0.6	0.05	1.53	0.05	1.88	2.02	1.53	1.53	2.22	0.05
0.05	0.47	2.22	2.02	1.53	0.61	2.02	0.47	0.47	1.95	1.53	0.07	2.02	2.22	1.53	0.61	1.53	1.32	0.61	1.53	1.53	1.53	0.61	0.07	1.53	0.61	1.32	1.53	1.32	1.53	0.07	1.32	2.02	1.95	1.32	1.32	0.6	0.61	0.06	0.06	0.6	0.05	1.53	0.05	1.88	2.02	1.53	1.53	2.22	0.05
0.05	0.47	2.22	2.02	1.53	0.61	2.02	0.47	0.47	1.95	1.53	0.07	2.02	1.32	1.53	0.61	1.53	1.32	0.61	1.53	1.53	1.53	0.61	0.07	1.53	0.61	1.32	1.53	1.32	1.53	0.07	1.32	2.02	1.95	1.32	1.32	0.6	0.61	0.06	0.06	0.6	0.05	1.53	0.05	1.88	2.02	1.53	1.53	2.22	0.05
0.05	0.47	0.05	2.02	1.53	0.61	2.02	0.46	0.47	1.95	1.53	0.07	1.53	0.05	1.53	0.61	0.05	1.32	1.32	1.53	1.53	1.53	0.61	0.07	1.53	0.61	1.32	1.53	1.32	1.53	0.07	1.32	2.02	1.95	1.32	1.32	0.6	0.61	0.06	0.06	0.6	0.61	1.53	0.05	1.88	0.05	1.53	1.53	0.05	0.05
0.05	0.47	1.32	2.02	1.53	0.07	1.88	0.47	0.47	1.95	2.22	0.07	1.18	0.61	1.53	0.05	1.07	0.61	0.61	1.53	0.61	2.02	0.05	1.53	2.02	0.05	1.32	2.02	2.22	1.53	0.07	1.32	2.02	1.95	2.22	1.32	0.6	0.05	0.06	0.06	0.61	1.32	1.53	0.05	1.88	2.22	1.53	1.53	2.22	0.05
0.05	2.22	0.46	2.02	1.53	0.05	2.02	0.05	0.46	1.32	1.53	0.07	2.22	0.05	1.53	0.61	2.02	1.32	0.61	2.22	2.02	1.53	1.07	1.53	2.22	0.05	1.53	0.07	1.32	1.53	0.05	2.22	2.02	0.00000	2.22	1.32	1.15	0.61	0.06	0.06	0.6	0.47	1.53	0.05	1.88	2.22	1.53	1.53	1.53	0.05
0.05	2.22	0.46	2.02	1.53	0.05	2.65	0.46	0.46	1.53	1.53	0.07	1.88	2.22	1.53	0.05	0.07	0.05	0.61	0.05	1.32	2.02	2.22	2.22	1.53	0.05	0.61	0.61	1.32	2.02	1.32	1.32	2.02	0.00000	2.22	1.32	0.6	0.61	0.06	0.06	0	0.06	2.22	0.05	1.88	2.22	1.53	1.53	1.18	0.61
0.05	2.22	0.46	2.02	1.53	0.05	1.88	0.61	0.47	1.95	1.53	0.07	1.53	0.05	1.53	0.61	2.22	1.53	0.61	2.22	1.53	1.53	0.05	2.22	0.05	0.61	0.05	1.53	1.32	1.53	0.07	2.22	2.02	0.00000	2.22	1.32	1.15	0.61	0.06	0.06	0.6	0.47	1.53	0.05	1.88	0.05	1.53	1.53	1.53	0.05
0.05	2.22	0.46	2.02	1.53	0.05	1.88	0.61	0.47	1.95	1.53	0.07	1.53	0.05	1.53	0.61	2.22	1.53	0.61	2.22	1.53	1.53	0.05	2.22	0.05	0.61	0.05	1.53	1.32	1.53	0.07	2.22	2.02	0.00000	2.22	1.32	1.15	0.61	0.06	0.06	0.6	0.47	1.53	0.05	1.88	0.05	1.53	1.53	1.53	0.05
0.05	2.22	0.46	2.02	1.53	0.05	1.88	0.61	0.47	1.95	1.53	0.07	1.53	0.05	1.53	0.61	1.18	1.53	0.61	2.22	1.53	1.53	0.05	2.22	0.05	0.61	0.05	2.22	1.32	1.53	0.07	2.22	2.02	0.00000	2.22	1.32	1.15	0.61	0.06	0.06	0	0.47	1.53	0.05	1.88	0.05	1.53	1.53	1.53	0.05
0.05	2.22	0.46	2.02	1.53	0.05	1.88	0.47	0.46	0.61	1.53	0.07	2.22	0.61	1.53	0.05	1.32	0.05	0.61	2.22	2.02	1.53	0.05	2.22	1.32	1.95	1.53	0.07	1.32	1.53	0.07	2.22	2.02	0.00000	2.22	1.32	1.15	0.61	0.06	0.06	0.6	0.47	1.53	0.05	1.88	2.22	1.53	1.53	1.53	0.05
0.05	2.22	0.46	2.02	1.53	0.05	1.88	1.15	0.46	1.53	2.02	0.07	1.18	0.61	1.53	0.05	0.05	0.61	0.61	1.53	1.32	1.53	0.05	1.07	2.02	0.05	0.05	0.61	1.32	2.02	1.07	2.22	2.02	0.00000	2.22	1.32	1.15	0.61	0.06	0.06	0	0.47	1.53	0.05	1.88	2.22	1.53	1.53	1.53	0.05
0.05	2.22	0.46	2.02	1.53	0.05	1.88	1.15	0.46	0.05	1.53	0.07	1.32	0.61	1.53	0.05	0.05	0.05	0.61	1.53	1.32	1.53	0.05	2.02	1.07	0.05	0.61	0.61	1.32	2.02	1.07	2.22	2.02	0.00000	2.22	1.32	1.15	0.61	0.06	0.06	0	0.47	1.53	0.05	1.88	2.22	1.53	1.53	1.53	0.05
0.05	2.22	0.46	2.02	1.53	0.05	1.88	1.15	0.47	1.95	1.53	0.07	1.32	0.61	1.53	0.05	0.05	0.05	0.61	1.53	1.32	1.53	0.05	2.02	1.07	0.05	0.61	0.61	1.32	2.02	2.02	1.53	2.02	0.00000	2.22	1.32	1.15	0.61	0.06	0.06	0	0.47	1.53	0.05	1.88	2.22	1.53	1.53	1.53	0.05
0.05	2.22	0.46	1.88	1.53	0.05	1.88	0.47	0.46	1.53	1.53	0.07	1.88	2.22	1.53	0.05	0.05	1.07	0.61	0.05	1.32	2.02	2.22	1.32	2.02	0.05	0.61	1.32	1.32	2.02	1.53	2.22	2.02	0.00000	2.22	1.32	0.6	0.61	0.06	0.06	0	0.06	2.22	0.05	1.88	2.22	1.53	1.53	1.18	0.61
0.05	2.22	0.06	1.88	2.22	0.05	1.88	1.18	0.46	0.05	1.18	0.07	2.02	0.07	1.53	0.05	0.05	2.22	0.05	1.53	2.22	1.53	2.02	2.02	0.61	1.32	1.88	0.61	1.32	2.02	0.05	2.22	2.02	0.00000	2.22	1.32	0.6	0.61	0.06	0.06	0	0.06	1.53	0.05	1.07	1.53	1.53	1.53	2.22	0.05
0.05	2.22	0.05	2.02	1.53	0.06	0.61	1.15	0.46	1.95	1.53	0.07	1.18	0.05	1.53	0.61	1.53	1.53	0.61	1.32	2.02	2.02	0.05	1.53	1.53	0.05	0.61	1.53	1.32	1.53	2.65	1.32	2.02	1.95	2.22	1.32	1.15	0.61	0.06	0.06	0.6	0.05	1.53	0.05	1.88	0.05	1.53	1.53	2.22	0.05
0.05	2.22	0.05	2.02	1.53	0.05	1.88	0.61	0.47	1.95	1.53	0.07	1.53	2.22	1.53	0.61	0.06	1.53	0.61	1.32	1.53	1.53	0.05	2.22	0.05	0.61	0.05	1.53	2.22	1.53	0.07	2.22	1.53	0.00000	2.22	1.32	1.15	0.61	0.06	0.06	0.47	0.47	1.53	0.05	1.88	0.05	1.53	1.53	1.53	0.05
0.05	2.22	0.05	1.88	2.22	0.05	1.88	1.18	0.46	0.05	1.18	0.07	2.02	0.07	1.53	0.05	0.05	2.22	0.05	1.53	2.22	1.53	2.02	2.02	0.61	1.32	1.88	0.61	1.32	2.02	0.05	2.22	2.02	0.00000	2.22	1.32	0.6	0.61	0.06	0.06	0	0.61	1.53	0.05	1.07	1.53	2.22	1.53	2.22	0.05
0.05	2.22	0.05	1.88	1.53	0.61	1.88	0.47	0.47	1.95	1.53	0.07	1.18	0.61	1.53	0.61	0.05	0.61	0.61	1.53	1.07	2.02	0.05	1.53	1.53	0.05	0.61	1.53	1.32	1.53	0.07	1.32	2.02	1.95	2.22	1.32	1.15	0.61	0.06	0.06	0.6	0.05	1.53	0.05	1.88	0.05	1.53	1.53	2.22	0.05
0.05	2.22	0.05	1.88	1.53	0.61	1.88	0.47	0.47	1.95	1.53	0.07	1.18	0.61	1.53	0.61	0.05	0.61	0.61	1.53	1.07	2.02	0.05	1.53	1.53	0.05	0.61	1.53	1.32	1.53	0.07	1.32	2.02	1.95	2.22	1.32	1.15	0.61	0.06	0.06	0.6	0.05	1.53	0.05	1.88	0.05	1.53	1.53	2.22	0.05
0.05	2.22	0.05	1.88	1.53	0.61	1.88	0.47	0.47	1.95	1.53	0.07	1.18	0.61	1.53	0.61	0.05	0.61	0.61	1.53	1.07	2.02	0.05	1.53	1.53	0.05	0.61	1.53	1.32	1.53	0.07	1.32	2.02	1.95	2.22	1.32	1.15	0.61	0.06	0.06	0.6	0.05	1.53	0.05	1.88	0.05	1.53	1.53	2.22	0.05
0.05	2.22	0.05	1.88	1.53	0.61	1.88	0.47	0.47	1.95	1.53	0.07	1.18	1.32	1.53	0.61	0.05	0.61	0.61	1.53	1.07	2.02	0.05	1.53	1.53	0.05	0.61	1.53	1.32	1.53	0.07	1.32	2.02	1.95	2.22	1.32	1.15	0.61	0.06	0.06	0.6	0.05	1.53	0.05	1.88	0.05	1.53	1.53	2.22	0.05
0.05	2.22	0.05	1.88	1.53	0.61	1.88	0.47	0.47	1.95	1.53	0.07	1.18	1.32	1.53	0.61	0.05	0.61	0.61	1.53	0.07	1.53	0.05	1.53	1.53	0.05	1.32	1.53	1.32	1.53	0.07	1.32	2.02	1.95	2.22	1.32	1.15	0.61	0.06	0.06	0.6	0.05	1.53	0.05	1.88	0.05	1.53	1.53	2.22	0.05
0.05	2.22	0.05	1.88	1.53	0.61	1.88	0.47	0.47	0.05	1.53	0.07	1.18	2.22	1.53	0.61	0.05	0.61	0.61	1.53	1.07	2.02	0.05	1.32	1.53	0.05	0.05	2.02	1.32	1.53	0.07	1.32	2.02	1.95	2.22	1.32	1.15	0.61	0.06	0.06	0.6	0.05	1.53	0.05	1.88	2.22	1.53	1.53	2.22	0.05
0.05	1.15	0.46	2.02	1.53	0.05	1.88	0.07	0.46	2.22	1.53	0.07	1.32	0.05	0.05	0.05	1.07	2.22	0.61	2.02	2.22	2.02	1.32	1.32	2.22	0.05	0.61	0.61	1.32	1.53	2.02	1.32	2.02	0.00000	2.22	1.32	0.6	0.61	0.06	0.46	0.6	0.06	1.53	0.05	1.88	2.22	1.53	1.53	1.18	0.05
0.05	1.15	0.46	2.02	1.53	0.05	1.88	0.6	1.07	2.22	1.53	0.07	0.61	0.05	1.53	0.61	0.05	2.22	0.61	0.05	2.22	2.02	1.53	1.32	2.22	0.05	0.61	0.61	1.32	1.53	2.02	1.32	2.02	0.00000	2.22	1.32	0.6	0.61	0.06	0.46	0.6	0.06	1.53	0.05	2.02	2.22	1.53	1.53	1.32	0.05
0.05	1.53	0.46	2.02	1.53	0.05	2.02	0.47	0.46	1.95	1.53	0.07	1.53	0.05	1.53	0.61	2.02	1.18	0.61	2.22	2.02	1.53	0.05	2.22	1.53	0.61	0.05	0.61	1.32	1.53	2.22	2.22	2.02	0.00000	2.22	1.32	1.15	0.61	0.06	0.06	0.6	0.47	1.53	0.05	1.88	1.88	1.53	1.53	2.22	0.05
0.05	1.53	0.46	2.02	1.53	0.05	2.02	0.47	0.46	1.95	1.53	0.07	1.53	0.05	1.53	0.61	2.02	1.18	0.61	2.22	2.02	1.53	0.05	2.22	1.53	0.05	0.05	0.61	1.32	1.53	2.22	2.22	2.02	0.00000	2.22	1.32	0.6	0.61	0.06	0.06	0.6	0.47	1.53	0.05	1.88	1.88	1.53	1.53	2.22	0.05
0.05	1.53	0.46	2.02	1.53	0.05	2.02	0.47	0.46	1.95	1.53	0.07	1.53	0.05	1.53	0.05	2.02	1.18	0.61	2.22	2.02	1.53	2.02	2.22	1.53	0.05	0.05	0.61	1.32	1.53	2.22	2.22	2.02	0.00000	2.22	1.32	1.15	0.61	0.06	0.06	0.6	0.47	1.53	0.05	1.88	1.88	1.53	1.53	2.22	0.05
0.05	1.53	0.47	2.02	1.53	0.05	2.02	0.47	0.47	2.22	1.53	0.07	0.07	0.05	1.53	0.61	0.61	2.02	0.05	2.22	1.32	0.07	0.05	1.53	1.53	1.95	1.53	0.05	2.22	1.53	2.02	2.22	2.02	0.00000	1.32	1.32	1.15	0.61	0.06	0.06	0.6	0.06	1.53	0.05	1.88	0.05	1.53	1.53	1.32	0.05
0.05	1.18	0.05	2.02	1.53	0.46	1.88	0.06	0.46	0.05	1.53	0.07	0.05	0.07	1.53	0.05	1.53	1.18	0.05	1.53	0.07	2.02	2.02	1.32	1.32	0.05	0.07	1.53	1.32	2.22	0.07	1.32	2.02	1.95	2.22	1.32	1.15	0.61	0.06	0.06	0.6	0.05	1.53	0.05	1.88	2.22	1.53	1.53	2.22	0.05
0.05	1.18	0.05	1.88	1.53	0.05	1.88	0.47	0.47	0.05	1.53	0.07	1.18	2.02	1.53	0.61	2.02	0.61	0.61	1.53	1.07	2.02	0.05	2.22	1.53	0.05	0.05	2.02	1.32	1.53	0.07	1.32	2.02	1.95	2.22	1.32	1.15	0.61	0.06	0.06	0.6	0.05	1.53	0.05	1.88	2.22	1.53	1.53	0.05	0.05
0.05	1.32	2.22	2.02	1.53	0.05	1.18	1.15	0.47	1.95	1.53	0.07	1.18	0.05	1.53	0.07	1.53	1.18	0.61	1.32	0.05	2.02	0.05	1.53	1.53	0.05	0.61	1.53	1.32	1.53	0.07	2.22	2.02	1.95	2.22	1.32	1.15	0.61	0.06	0.06	0.6	0.05	1.53	0.05	1.88	0.05	1.53	1.53	2.22	0.05
0.05	1.32	0.06	2.02	1.53	0.05	1.88	1.15	0.46	0.05	1.53	0.07	0.61	0.05	1.53	0.61	0.05	2.22	0.61	1.53	1.32	1.53	2.02	1.53	0.05	0.05	0.05	0.61	1.32	0	0.07	2.22	2.02	0.00000	2.22	1.32	0.6	0.61	0.06	0.06	0	0.06	1.53	0.05	1.07	1.53	1.53	1.53	2.22	0.05
0.05	1.32	0.06	1.88	1.53	0.61	1.88	0.47	0.47	0.05	1.53	0.07	1.18	2.22	1.53	0.61	2.02	0.61	0.61	1.53	1.07	2.02	0.05	2.22	1.53	0.05	0.05	2.02	1.32	1.53	0.6	1.32	2.02	1.95	2.22	1.32	1.15	0.61	0.06	0.06	1.07	0.05	1.53	0.05	1.88	2.22	1.53	1.53	2.22	0.05
0.05	1.32	0.05	2.02	1.53	0.61	1.88	0.46	0.46	1.95	1.53	0.07	2.22	0.61	1.53	0.07	1.07	1.18	0.61	1.53	0.05	2.02	0.05	0.61	2.22	0.05	2.22	1.53	1.32	1.53	1.32	0.05	2.02	1.95	2.22	1.32	1.15	0.61	0.06	0.06	0.6	2.22	1.53	0.05	1.88	2.22	1.53	1.53	2.22	0.05
0.05	1.32	0.05	2.02	1.53	0.61	1.88	0.47	0.46	1.95	1.53	0.07	1.18	0.61	1.53	0.07	1.07	1.18	0.61	1.53	0.05	2.02	0.05	0.61	2.22	0.05	2.22	1.53	1.32	1.53	1.32	0.05	2.02	1.95	2.22	1.32	1.15	0.61	0.06	0.06	0.6	2.22	1.53	0.05	1.88	2.22	1.53	1.53	2.22	0.05
0.05	1.32	0.05	2.02	1.53	0.61	1.88	0.47	0.46	1.95	1.53	0.07	1.18	0.61	1.53	0.07	1.07	1.18	0.61	1.53	0.05	2.02	0.05	0.61	2.22	0.05	2.22	1.53	1.32	1.53	1.32	0.05	2.02	1.95	2.22	1.32	1.15	0.61	0.06	0.06	0.6	2.22	1.53	0.05	1.88	2.22	1.53	1.53	2.22	0.05
0.05	1.32	0.05	2.02	1.53	0.61	1.88	0.47	0.46	1.95	1.53	0.07	1.18	0.61	1.53	0.07	1.07	1.18	0.61	1.53	0.05	2.02	0.05	0.61	2.22	0.05	2.22	1.53	1.32	1.53	1.32	0.05	2.02	1.95	2.22	1.32	1.15	0.61	0.06	0.06	0.6	2.22	1.53	0.05	1.88	2.22	1.53	1.53	2.22	0.05
0.05	1.32	0.05	2.02	1.53	0.61	1.88	0.46	0.46	1.95	1.53	0.07	1.15	0.07	1.53	0.05	2.02	1.32	0.05	1.53	0.07	2.02	0.05	0.61	1.53	0.05	2.22	2.02	1.32	2.22	0.07	0.05	2.02	1.95	2.22	1.32	1.15	0.61	0.06	0.06	0.6	0.05	1.53	0.05	1.88	2.22	1.53	1.53	1.32	0.05
0.05	1.32	0.05	2.02	1.53	0.46	2.22	1.15	0.47	1.95	1.53	0.07	1.18	0.61	1.53	0.05	1.07	1.32	0.61	1.53	2.02	2.02	0.05	1.32	1.53	0.05	0.61	1.53	2.22	1.53	0.07	1.32	2.02	1.95	2.22	1.32	1.15	0.61	0.06	0.06	0.6	0.05	1.53	0.05	1.88	0.05	1.53	1.53	2.22	0.05
0.05	1.32	0.05	2.02	1.53	0.46	1.88	0.06	0.46	1.95	2.65	0.07	1.15	0.07	1.53	0.05	1.53	1.18	0.05	1.53	0.07	2.02	0.05	0.61	1.53	0.05	0.05	1.53	2.22	2.22	0.07	1.32	2.02	1.95	2.22	1.32	1.15	0.61	0.06	0.06	0.6	0.05	1.53	0.05	1.88	2.22	1.53	1.53	2.22	0.05
0.05	1.32	0.05	2.02	1.53	0.05	2.02	1.15	0.47	1.95	1.53	0.07	1.53	0.05	1.53	0.05	1.07	1.53	0.61	1.53	0.05	2.02	0.05	2.02	1.53	0.05	1.32	2.22	2.22	1.53	1.32	2.22	2.02	1.95	2.22	1.32	1.15	0.61	0.06	0.06	0.6	2.22	1.53	0.05	1.88	2.22	1.53	1.53	2.22	0.05
0.05	1.32	0.05	1.88	1.53	0.61	1.88	0.47	0.47	1.95	1.53	0.07	1.18	0.05	1.53	0.05	1.32	1.32	0.61	1.53	0.05	1.53	0.05	1.53	1.53	0.05	0.05	1.53	1.32	1.53	0.07	2.22	2.02	1.95	2.22	1.32	1.15	1.32	0.06	0.06	0.6	0.05	1.53	0.05	1.88	0.05	1.53	1.53	0.05	0.05
0.05	1.32	0.05	1.88	1.53	0.61	1.88	0.47	0.47	0.05	1.53	0.07	1.15	2.02	1.53	0.61	0.05	0.05	0.61	2.02	1.07	2.02	0.05	2.22	1.53	0.05	0.05	2.02	1.32	1.53	0.07	1.32	2.02	1.95	2.22	1.32	1.15	0.61	0.06	0.06	0.6	0.05	1.53	0.05	1.88	2.22	1.53	1.53	2.22	0.05
0.05	1.32	0.05	1.88	1.53	0.61	1.88	0.47	0.47	0.05	1.53	0.07	1.18	0.61	1.53	0.61	0.61	1.32	0.61	1.53	0.05	1.53	0.05	1.53	1.53	0.05	0.05	1.53	1.32	1.53	0.07	2.22	2.02	1.95	2.22	1.32	1.15	0.61	0.06	0.06	0.6	0.05	1.53	0.05	1.88	0.05	1.53	1.53	0.05	0.05
0.05	1.32	0.05	1.88	1.53	0.61	1.88	0.47	0.47	0.05	1.53	0.07	1.18	2.22	1.53	0.61	2.02	0.61	0.61	1.53	1.07	2.02	0.05	2.22	1.53	0.05	0.05	2.02	1.32	1.53	0.07	1.32	2.02	1.95	2.22	1.32	1.15	0.61	0.06	0.06	0.6	0.05	1.53	0.05	1.88	2.22	1.53	1.53	0.05	0.05
0.05	1.32	0.05	1.88	1.53	0.61	1.88	0.47	0.47	0.05	1.53	0.07	1.18	2.22	1.53	0.61	2.02	0.61	0.61	1.53	1.07	2.02	0.05	2.22	1.53	0.05	0.05	2.02	1.32	1.53	0.07	1.32	2.02	1.95	2.22	1.32	1.15	0.61	0.06	0.06	0.6	0.05	1.53	0.05	1.88	1.32	1.53	1.53	0.05	0.05
0.05	1.32	0.05	1.88	1.53	0.61	1.88	0.47	0.47	0.05	1.53	0.07	1.18	2.22	1.53	0.61	0.05	0.61	0.61	1.53	1.07	2.02	0.05	2.22	1.53	0.05	1.18	2.02	1.32	1.53	0.07	1.32	2.02	1.95	2.22	1.32	1.15	0.61	0.06	0.06	0.6	0.05	1.53	0.05	1.88	2.22	1.53	1.53	2.22	0.05
0.05	1.32	0.05	1.88	1.53	0.61	1.88	0.47	0.47	0.05	1.53	0.07	1.18	2.22	1.53	0.61	0.05	0.61	0.61	1.53	1.07	2.02	0.05	2.22	1.53	0.05	0.05	2.02	1.32	1.53	0.07	1.32	2.02	1.95	2.22	1.32	1.15	0.61	0.06	0.06	1.07	0.05	1.53	0.05	1.88	2.22	1.53	1.53	2.22	0.05
0.05	1.32	0.05	1.88	1.53	0.61	1.88	0.47	0.47	0.05	1.53	0.07	1.18	2.22	1.53	0.61	0.05	0.61	0.61	1.53	1.07	2.02	0.05	2.22	1.53	0.05	0.05	2.02	1.32	1.53	0.07	1.32	2.02	1.95	2.22	1.32	1.15	0.61	0.06	0.06	0.6	0.05	1.53	0.05	1.88	2.22	1.53	1.53	0.05	0.05
0.05	1.32	0.05	1.88	1.53	0.61	1.88	0.47	0.47	0.05	1.53	0.07	1.18	2.22	1.53	0.61	0.05	1.53	0.61	2.02	1.07	1.53	0.05	2.22	1.53	0.05	0.05	2.02	1.32	1.53	0.07	1.32	2.02	1.95	2.22	1.32	1.15	0.61	0.06	0.06	0.6	0.05	1.53	0.05	1.88	2.22	1.53	1.53	2.22	0.05
0.05	1.32	0.05	1.88	1.53	0.61	1.88	0.47	0.47	0.05	1.53	0.07	1.18	2.22	1.53	0.61	0.05	0.05	0.61	2.02	1.07	2.02	0.05	2.22	1.53	0.05	0.05	2.02	1.32	1.53	0.07	1.32	2.02	1.95	2.22	1.32	1.15	0.61	0.06	0.06	0.6	0.05	1.53	0.05	1.88	2.22	1.53	1.53	2.22	0.05
0.05	1.32	0.05	1.88	1.53	0.61	1.88	0.47	0.47	0.05	1.53	0.07	1.18	2.22	1.53	0.61	0.05	0.05	0.61	1.53	1.07	2.02	0.05	1.32	1.53	0.05	0.05	2.02	1.32	1.53	0.07	1.32	2.02	1.95	2.22	1.32	1.15	0.61	0.06	0.06	1.07	0.05	1.53	0.05	1.88	2.22	1.53	1.53	2.22	0.05
0.05	1.32	0.05	1.88	1.53	0.61	1.88	0.47	0.47	0.05	1.53	0.07	1.18	2.22	1.53	0.05	0.05	0.61	0.61	2.02	1.07	2.02	0.05	2.22	1.53	0.05	2.22	2.02	1.32	1.53	0.6	1.32	2.02	1.95	2.22	1.32	1.15	0.61	0.06	0.06	0.6	0.05	1.53	0.05	1.88	2.22	1.53	1.53	0.05	0.05
0.05	1.32	0.05	1.88	1.53	0.61	1.88	0.47	0.47	0.05	1.53	0.07	1.18	2.22	1.53	0.05	0.05	0.61	0.61	2.02	1.07	2.02	0.05	2.22	1.53	0.05	0.05	2.02	1.32	1.53	0.07	1.32	2.02	1.95	2.22	1.32	1.15	0.61	0.06	0.06	0.6	0.05	1.53	0.05	1.88	2.22	1.53	1.53	0.05	0.05
1.32	0.47	2.02	2.22	0.05	2.02	0.46	0.05	0.46	1.88	2.02	0.61	2.22	2.02	2.02	0.05	2.22	0.06	0.05	1.53	2.22	1.53	2.02	0.05	1.32	0.07	0.61	1.32	2.22	1.53	0.07	2.22	2.02	0.00000	1.32	1.32	1.15	0.61	0.06	0.06	0.6	0.06	1.53	0.05	2.02	2.22	1.53	2.22	1.32	0.05
1.32	2.22	0.46	2.02	1.53	0.05	1.88	0.47	0.46	1.53	1.53	0.07	1.88	2.22	1.53	0.05	0.07	0.05	0.61	0.05	1.32	2.02	2.22	1.32	1.53	0.05	0.61	0.61	1.32	1.07	1.53	1.32	2.02	0.00000	2.22	1.32	0.6	0.61	0.06	0.06	0	0.06	2.22	0.05	1.88	2.22	1.53	1.53	1.18	0.61
1.32	2.22	0.46	2.02	1.53	0.05	1.88	0.07	0.46	1.53	1.53	0.07	1.88	2.22	1.53	0.05	0.07	1.07	0.61	0.05	1.32	2.02	2.22	1.32	1.53	0.05	0.61	0.61	1.32	1.07	1.53	1.32	2.02	0.00000	2.22	1.32	0.6	0.61	0.06	0.06	0	0.06	2.22	0.05	1.88	2.22	1.53	1.53	1.18	0.61
1.32	2.22	0.46	2.02	1.53	0.05	1.88	0.07	0.46	1.53	1.53	0.07	1.88	2.22	1.53	0.05	0.07	1.07	0.61	0.05	1.32	2.02	2.22	1.32	1.53	0.05	0.61	1.32	1.32	2.02	1.53	1.32	2.02	0.00000	2.22	1.32	0.6	0.61	0.06	0.06	0	0.06	2.22	0.05	1.88	2.22	1.53	1.53	1.18	0.61
1.32	2.22	0.47	2.02	1.53	0.05	1.88	0.05	0.47	2.22	1.18	0.07	1.32	0.07	1.53	1.07	2.22	2.02	0.05	2.02	2.22	0.07	1.32	1.53	1.53	0.05	0.61	0.05	1.32	0.05	2.02	1.53	2.02	1.95	2.22	1.32	0.6	0.61	0.06	0.06	0.05	0.47	1.53	0.05	2.02	1.53	1.53	1.53	2.02	0.05
1.32	2.22	0.47	1.88	1.53	0.05	1.88	0.47	0.46	1.53	1.53	0.07	1.88	2.22	1.53	0.05	0.07	0.05	0.61	0.05	1.32	2.02	2.22	1.32	1.53	0.05	0.61	0.61	1.32	1.07	1.53	1.32	2.02	0.00000	2.22	1.32	0.6	0.61	0.06	0.06	0	0.06	2.22	0.05	1.88	2.22	1.53	1.53	1.18	0.61
1.32	2.22	2.22	0.61	1.53	0.05	2.02	0.61	0	1.95	1.53	0.07	0.61	0.05	1.53	0.61	1.53	1.53	0.05	1.32	1.53	2.02	2.02	2.22	1.18	0.05	1.07	1.53	1.32	1.53	1.18	2.22	2.02	0.00000	1.32	1.32	1.15	0.61	0.06	0.06	0.6	0.46	1.53	0.05	1.88	2.22	1.53	1.53	1.32	0.05
1.32	2.22	2.22	1.88	1.53	0.05	2.02	0.61	0.46	0.47	1.53	0.07	0.05	0.05	2.22	0.61	2.02	1.53	0.05	2.22	1.53	2.02	2.02	2.02	2.02	0.05	1.07	1.53	1.32	1.18	0.07	1.32	2.02	0.00000	2.22	1.32	1.15	0.61	0.06	0.06	0	0.06	1.53	0.05	1.88	1.32	1.53	1.53	2.02	0.05
1.32	2.22	2.22	1.88	1.53	0.05	1.88	0.47	0.47	1.95	1.53	0.07	0.05	0.05	1.53	0.61	2.02	1.53	0.05	2.22	2.22	2.02	2.02	1.53	1.53	0.05	1.07	2.02	1.32	0.05	1.53	2.22	2.02	0.00000	2.22	1.32	0.6	0.05	0.06	0.06	0.6	0.46	1.53	0.05	1.88	2.22	1.53	1.53	2.02	0.05
1.32	2.22	2.22	1.88	1.53	0.05	1.88	0.61	0.47	1.95	1.53	0.07	0.61	0.05	1.53	0.61	1.53	1.53	0.05	1.32	1.53	2.02	1.07	2.22	1.18	0.05	1.07	1.53	1.32	1.53	1.18	2.22	2.02	0.00000	1.32	1.32	1.15	0.61	0.06	0.06	0.6	0.46	1.53	0.05	1.88	2.22	1.53	1.53	1.32	0.05
1.32	2.22	2.22	1.88	1.53	0.05	1.88	0.61	0.47	1.95	1.53	0.07	0.61	0.05	1.53	0.61	1.53	1.53	0.05	1.32	1.53	2.02	1.07	2.22	1.18	0.05	1.07	1.53	1.32	1.53	1.18	2.22	2.02	0.00000	1.32	1.32	1.15	0.61	0.06	0.06	0.6	0.46	1.53	0.05	1.88	2.22	1.53	1.53	1.32	0.05
1.32	2.22	2.22	1.88	1.53	0.05	1.88	0.61	0.47	1.95	1.53	0.07	0.61	0.05	1.53	0.61	1.53	1.53	0.05	1.32	1.53	2.02	1.07	2.22	1.18	0.05	1.07	1.53	1.32	1.53	1.18	2.22	2.02	0.00000	1.32	1.32	1.15	0.61	0.06	0.06	0.6	0.46	1.53	0.05	1.88	2.22	1.53	1.53	1.32	0.05
1.32	2.22	0.05	2.02	1.53	0.46	2.22	1.15	0.47	1.95	1.53	0.07	1.18	0.61	1.53	0.61	1.07	2.22	0.61	1.53	0.05	2.02	0.05	1.32	1.53	0.05	0.61	1.53	2.22	1.53	2.65	1.32	2.02	1.95	2.22	1.32	1.15	0.61	0.06	0.06	0.6	0.61	1.53	0.05	1.88	0.05	1.53	1.53	2.22	0.05
1.32	2.22	0.05	2.02	1.53	0.46	2.22	1.15	0.47	1.95	1.53	0.07	1.18	0.61	1.53	0.61	1.07	2.22	0.61	1.53	0.05	2.02	0.05	1.32	1.53	0.05	0.61	1.53	2.22	1.53	2.65	1.32	2.02	1.95	2.22	1.32	1.15	0.61	0.06	0.06	0.6	0.61	1.53	0.05	1.88	0.05	1.53	1.53	2.22	0.05
1.32	2.22	0.05	2.02	1.53	0.46	2.22	1.15	0.47	1.95	1.53	0.07	1.18	2.22	1.53	0.61	1.07	1.32	0.61	1.53	2.02	2.02	0.05	1.32	1.53	0.05	0.61	1.53	2.22	1.53	0.07	1.32	2.02	1.95	2.22	1.32	1.15	0.61	0.06	0.06	0.6	0.05	1.53	0.05	1.88	0.05	1.53	1.53	2.22	0.05
1.32	1.53	0.46	2.02	1.53	0.05	1.88	0.06	0.47	1.95	1.53	0.07	1.18	0.61	1.53	0.61	2.22	1.07	0.05	0.05	1.53	2.02	2.02	1.07	1.53	0.61	1.53	0.05	2.22	1.53	0.07	2.22	2.02	0.00000	2.22	1.32	0.6	0.61	0.06	0.06	1.32	0.6	1.53	0.05	1.88	1.53	1.53	1.53	1.07	0.05
1.32	1.53	0.05	2.02	1.53	0.05	1.18	1.15	0.47	1.95	1.53	0.07	1.18	0.05	1.53	0.61	2.02	2.22	0.61	1.32	0.05	2.02	0.05	1.53	1.53	0.05	0.61	1.53	1.32	1.53	0.07	1.32	2.02	1.95	2.22	1.32	1.15	0.61	0.06	0.06	0.6	0.05	1.53	0.05	1.88	0.05	1.53	1.53	2.22	0.05
1.32	1.32	0.47	2.02	1.53	0.05	1.88	0.61	0.47	2.22	1.18	0.07	2.22	2.22	1.53	1.07	2.22	1.32	0.05	2.02	2.22	0.07	1.53	1.53	1.53	0.05	1.32	1.18	1.32	0.05	1.07	1.53	2.02	1.95	2.22	1.32	0.6	0.61	0.06	0.06	0.05	0.47	1.53	0.05	2.02	1.53	1.53	1.53	2.02	0.05
1.32	1.32	2.22	2.02	1.53	0.06	1.32	0.05	0.47	1.95	1.53	0.07	1.32	0.05	1.53	2.22	1.07	1.32	0.61	2.02	0.05	2.02	0.05	1.53	1.53	0.05	0.61	1.53	1.32	1.53	2.65	1.32	2.02	1.95	2.22	1.32	1.15	0.61	0.06	0.06	0.6	0.61	1.53	0.05	1.88	0.05	1.53	1.53	2.22	0.05
1.32	1.32	2.22	2.02	1.53	0.06	1.32	0.05	0.47	1.95	1.53	0.07	1.32	0.05	1.53	2.22	1.07	1.32	0.61	2.02	0.05	2.02	0.05	1.53	1.53	0.05	0.61	1.53	1.32	1.53	2.65	1.32	2.02	1.95	2.22	1.32	1.15	0.61	0.06	0.06	0.6	0.61	1.53	0.05	1.88	0.05	1.53	1.53	1.32	0.05
1.32	1.32	0.05	2.02	1.53	0.61	1.88	0.47	0.46	1.95	1.53	0.07	1.18	0.61	1.53	0.07	1.07	1.18	0.61	1.53	0.05	2.02	0.05	0.61	2.22	0.05	2.22	1.53	1.32	1.53	1.32	0.05	2.02	1.95	2.22	1.32	1.15	0.61	0.06	0.06	0.6	2.22	1.53	0.05	1.88	2.22	1.53	1.53	2.22	0.05
1.32	1.32	0.05	2.02	1.53	0.61	1.88	0.47	0.46	1.95	1.53	0.07	1.18	0.05	1.53	0.05	1.07	1.53	0.61	1.53	1.53	2.02	0.05	0.61	1.53	0.05	0.05	1.32	2.22	1.53	0.05	2.22	1.53	1.95	2.22	1.32	1.15	0.61	0.06	0.06	0.6	1.53	1.53	0.05	1.88	2.22	1.53	1.53	2.22	0.05
1.32	1.32	0.05	2.02	1.53	0.61	1.88	0.47	0.46	1.95	1.32	0.07	1.18	1.32	1.53	0.61	1.07	0.61	0.61	1.53	0.05	1.53	0.05	2.22	1.53	0.05	0.61	1.32	1.32	1.53	0.07	1.32	2.02	0.00000	2.22	1.32	1.15	1.32	0.06	0.06	0.6	0.05	1.53	0.05	1.88	2.22	1.53	1.53	1.53	0.05
1.32	1.32	0.05	2.02	1.53	0.46	2.02	0.05	0.07	0.05	1.53	0.07	0.05	0.61	1.53	0.05	2.02	1.32	0.61	0.61	0.05	2.02	0.05	1.53	1.53	0.05	0.61	1.53	1.32	1.53	2.65	1.32	2.02	1.95	2.22	1.32	1.15	0.61	0.06	0.06	0.6	0.61	1.53	0.05	1.88	0.05	1.53	1.53	1.32	0.05
1.32	1.32	0.05	2.02	1.53	0.46	1.32	1.15	0.47	1.95	1.53	0.07	1.18	0.05	1.53	2.22	2.02	1.18	0.61	1.32	0.05	2.02	0.05	2.02	1.53	0.05	0.61	1.53	1.32	1.53	2.65	1.32	2.02	1.95	2.22	1.32	1.15	0.61	0.06	0.06	0.6	0.05	1.53	0.05	1.88	0.05	1.53	1.53	2.22	0.05
1.32	1.32	0.05	2.02	1.53	0.46	1.32	0.05	0.46	0.05	1.53	0.07	1.32	2.22	1.53	2.22	0.05	1.32	0.61	1.53	0.05	2.02	0.05	1.53	1.18	0.05	1.32	1.53	1.32	1.53	2.65	2.22	2.02	1.95	2.22	1.32	1.15	0.61	0.06	0.06	0.6	0.05	1.53	0.05	1.88	0.05	1.53	1.53	2.22	0.05
1.32	1.32	0.05	2.02	1.53	0.06	0.07	1.15	0.47	0.05	1.53	0.07	1.18	0.05	1.53	0.07	1.53	1.32	0.61	1.32	0.05	2.02	0.05	1.53	1.53	0.05	0.61	1.53	1.32	1.53	0.07	1.32	2.02	0.00000	2.22	1.32	1.15	0.61	0.06	0.06	0.6	0.05	1.53	0.05	1.88	0.05	1.53	1.53	2.22	0.05
1.32	1.32	0.05	2.02	1.53	0.06	1.18	1.15	0.47	1.95	1.53	0.07	1.15	1.18	1.53	0.61	1.53	1.18	0.61	1.32	0.05	2.02	0.05	1.53	1.53	0.05	0.61	1.53	1.32	1.53	0.07	1.32	2.02	1.95	2.22	1.32	1.15	0.61	0.06	0.06	0.6	0.05	1.53	0.05	1.88	0.05	1.53	1.53	1.32	0.05
1.32	1.32	0.05	2.02	1.53	0.06	1.18	1.15	0.47	1.95	1.53	0.07	1.18	2.22	1.53	0.05	1.53	1.18	0.61	1.53	0.05	1.53	0.05	1.53	1.53	0.05	1.32	1.53	1.32	1.53	1.32	1.32	2.02	1.95	2.22	1.32	1.15	0.61	0.06	0.06	0.6	0.05	1.53	0.05	1.88	0.05	1.53	1.53	2.22	0.05
1.32	1.32	0.05	2.02	1.53	0.06	1.18	1.15	0.47	1.95	1.53	0.07	1.18	0.05	1.53	0.61	2.02	2.22	0.61	1.32	0.05	2.02	0.05	1.53	1.53	0.05	0.61	1.53	1.32	1.53	0.07	1.32	2.02	1.95	2.22	1.32	1.15	0.61	0.06	0.06	0.6	0.05	1.53	0.05	1.88	0.05	1.53	1.53	2.22	0.05
1.32	1.32	0.05	2.02	1.53	0.06	0.05	0.47	0.47	1.95	1.53	0.07	2.65	2.22	1.53	0.05	1.07	1.18	0.61	1.53	0.05	2.02	0.05	1.53	1.53	0.05	1.53	1.53	2.22	1.53	2.22	1.53	2.02	1.95	2.22	1.32	1.15	0.61	0.06	0.06	0.6	1.32	1.53	0.05	1.88	0.05	1.53	1.53	2.22	0.05
1.32	1.32	0.05	2.02	1.53	0.06	1.32	0	0.47	1.95	1.53	0.07	1.18	0.05	1.53	0.61	2.02	2.22	0.61	2.22	0.05	1.53	0.05	2.02	1.53	0.05	0.61	1.53	2.22	1.53	2.65	1.32	2.02	1.95	2.22	1.32	1.15	0.61	0.06	0.06	0.6	0.05	1.53	0.05	1.88	0.05	1.53	1.53	2.22	0.05
1.32	1.32	0.05	2.02	1.53	0.06	1.32	0	0.47	1.95	1.53	0.07	1.18	0.05	1.53	0.61	1.53	1.18	0.61	1.32	0.05	2.02	0.05	2.02	1.53	0.05	0.61	1.53	2.22	1.53	2.65	1.32	2.02	1.95	2.22	1.32	1.15	0.61	0.06	0.06	0.6	0.05	1.53	0.05	1.88	0.05	1.53	1.53	2.22	0.05
1.32	1.32	0.05	2.02	1.53	0.05	1.88	0.47	0.46	1.95	1.53	0.07	1.18	0.61	1.53	0.61	1.53	2.22	0.61	2.02	1.07	2.02	0.05	0.61	2.02	0.05	0.61	1.32	1.32	1.53	1.07	1.32	2.02	1.95	2.22	1.32	1.15	0.61	0.06	0.06	0.6	2.22	1.53	0.05	1.88	2.22	1.53	1.53	1.53	0.05
1.88	2.22	2.22	1.88	1.53	0.05	1.88	0.07	0.47	0.61	1.53	0.07	0.05	0.05	1.18	0.05	0.05	1.32	0.05	1.32	2.02	1.53	2.02	1.32	1.53	0.05	1.07	1.53	1.32	1.18	0.07	1.32	2.02	0.00000	2.22	1.32	1.15	0.61	0.06	0.06	0.6	0.06	1.53	0.05	1.88	1.32	1.53	1.53	2.02	0.05
0.61	0.47	0.61	2.02	1.53	0.05	1.88	2.22	0.46	1.32	2.22	0.05	1.18	2.02	2.02	0.05	0.61	1.32	0.05	1.32	1.53	0.05	2.02	2.02	2.22	0.05	1.53	1.53	2.22	1.53	0.07	1.32	2.02	1.95	2.22	1.32	0.6	0.61	0.06	0.06	0.6	1.53	0.05	2.02	1.53	1.53	1.53	1.32	0.05	2.22
0.61	0.47	0.61	2.02	1.53	0.05	1.88	0.6	0.46	1.32	2.22	0.05	1.18	2.02	2.02	0.05	0.61	2.02	0.05	1.32	1.53	0.05	2.02	2.02	2.22	0.05	1.53	1.53	2.22	1.53	0.07	1.32	2.02	1.95	2.22	1.32	0.6	0.61	0.06	0.06	0.6	1.53	0.05	2.02	1.53	1.53	1.53	1.32	0.05	2.22
0.61	0.47	2.02	1.53	0.05	1.88	0.05	0.06	0.46	1.32	2.22	0.05	1.32	2.02	2.02	0.05	0.05	2.22	0.05	1.32	1.53	1.53	2.02	1.32	2.22	0.05	1.53	1.53	2.22	1.53	0.07	2.22	2.02	1.95	2.22	1.32	0.6	0.61	0.06	0.06	0.6	1.53	0.05	2.02	1.53	1.53	1.53	1.32	0.05	2.22
0.61	2.02	0.05	2.02	1.53	0.05	2.02	0.47	0.47	1.95	1.53	0.07	1.18	0.05	1.53	1.32	2.02	1.53	0.61	1.53	0.05	2.02	0.05	1.53	1.53	0.05	1.32	0.61	1.32	1.53	0.07	1.32	2.02	1.95	1.32	1.32	0.6	0.61	0.06	0.06	0.6	0.61	1.53	0.05	1.88	0.05	1.53	1.53	2.22	0.61
0.61	2.22	0.47	2.02	1.53	0.05	0.05	0.47	0.47	1.95	1.53	0.07	0.61	0.05	1.53	0.05	2.22	0.05	0.05	2.22	2.22	0.05	0.05	1.53	1.32	1.95	1.53	1.53	1.32	1.53	0.07	1.53	2.02	1.95	2.22	1.32	0.6	0.61	0.06	0.06	1.88	0.05	1.53	0.05	1.07	0.05	1.53	1.53	0.07	0.05
0.61	2.22	0.47	1.53	1.53	0.05	1.53	0.05	0.47	1.95	2.02	0.07	1.53	0.05	1.53	0.07	0.05	0.05	0.61	1.32	2.22	0.07	0.05	1.53	1.53	1.95	0.61	0.61	1.32	1.53	1.32	2.22	2.02	1.95	1.53	1.32	0.6	0.61	0.06	0.06	0.6	0.07	1.53	0.05	2.02	1.53	1.53	1.53	0.61	0.61
0.61	1.53	2.22	2.02	1.53	0.05	1.88	1.15	0.46	1.95	1.53	0.07	1.18	0.61	1.53	0.05	1.53	1.18	0.61	1.53	1.07	2.02	0.05	0.61	2.02	0.05	0.61	1.32	1.32	1.53	1.53	1.32	2.02	1.95	2.22	1.32	1.15	0.61	0.06	0.06	0.6	0.05	1.53	0.05	1.88	2.22	1.53	1.53	2.22	0.05
0.61	1.53	0.05	2.02	1.53	0.05	1.88	1.15	0.46	1.95	1.53	0.07	1.32	0.05	1.53	0.61	0.06	2.22	0.05	1.53	1.07	1.53	0.05	0.61	1.53	0.05	0.61	2.02	1.32	2.22	0.07	1.32	2.02	1.95	2.22	1.32	1.15	0.61	0.06	0.06	0.6	0.07	1.53	0.05	1.88	0.05	1.53	1.53	2.22	0.05
0.61	0	0.05	2.02	1.53	0.61	1.88	0.47	0.46	1.95	1.53	0.07	1.18	0.61	1.53	0.05	0.05	2.22	0.05	1.53	1.53	2.02	0.05	0.61	1.53	0.05	1.32	2.22	1.32	1.32	0.07	2.22	2.02	1.95	1.18	1.32	1.15	0.61	0.06	0.06	0.6	0.61	1.53	0.05	1.88	0.05	1.53	1.53	2.22	0.05
0.61	0.6	2.22	2.02	1.53	0.05	1.88	0.46	0.47	1.95	1.53	0.07	1.18	0.61	1.53	0.05	1.53	1.18	0.61	1.53	1.07	1.53	0.61	0.61	1.53	0.05	1.32	1.32	1.32	1.53	0.07	1.32	2.02	1.95	2.22	1.32	1.15	0.61	0.06	0.06	1.07	0.05	1.53	0.05	1.88	2.22	1.53	1.53	2.22	0.61
0.61	0.6	2.22	2.02	1.53	0.05	1.88	0.46	0.47	1.95	1.53	0.07	1.18	1.32	1.53	0.05	1.53	1.18	0.61	1.53	1.07	1.53	0.61	0.61	1.53	0.05	1.32	1.32	1.32	1.53	0.07	1.32	2.02	1.95	2.22	1.32	1.15	0.61	0.06	0.06	1.07	0.05	1.53	0.05	1.88	2.22	1.53	1.53	2.22	0.61
0.61	0.05	0.46	2.02	1.53	0.05	2.02	0.47	0.47	1.95	1.53	0.07	0.05	0.05	1.53	0.05	0.61	0.61	0.05	2.22	0.05	0.05	0.05	1.53	1.32	1.95	1.53	0.05	1.32	1.53	0.07	1.53	1.88	1.95	2.22	1.32	0.6	0.61	0.06	0.06	1.88	0.05	1.53	0.05	1.07	0.05	1.53	1.53	1.32	0.05
0.61	1.32	0.46	2.02	1.53	0.61	1.88	0.46	0.46	1.95	1.53	0.07	1.18	0.05	1.53	1.32	1.07	0.05	0.61	1.53	1.07	2.02	0.05	0.61	2.22	0.05	0.61	1.32	1.32	1.53	0.07	1.32	2.02	1.95	2.22	1.32	1.15	0.61	0.06	0.06	0.6	1.07	1.53	0.05	1.88	2.22	1.53	1.53	2.22	0.06
0.61	1.32	0.46	2.02	1.53	0.61	1.88	0.46	0.46	1.95	1.53	0.07	1.18	0.05	1.53	1.32	1.07	0.05	0.61	1.53	1.07	2.02	0.05	0.61	1.53	0.05	0.61	1.32	1.32	1.53	0.07	1.32	2.02	1.95	2.22	1.32	1.15	0.61	0.06	0.06	0.6	1.07	1.53	0.05	1.88	2.22	1.53	1.53	2.22	0.06
0.61	1.32	0.05	2.02	1.53	0.61	1.88	0.47	0.46	1.53	1.53	0.07	1.18	2.22	1.53	0.61	0.05	2.22	0.61	1.53	1.07	1.53	0.05	0.61	1.53	0.05	1.32	2.02	1.32	2.22	0.07	2.22	2.02	1.95	2.22	1.32	1.15	0.61	0.06	0.06	0	0.61	1.53	0.05	1.88	2.22	1.53	1.53	2.22	0.05
0.61	1.32	0.05	2.02	1.53	0.61	1.88	0	0.46	1.95	1.53	0.07	1.18	0.05	1.53	0.61	0.05	2.22	0.61	1.53	1.07	1.53	0.05	0.05	1.53	0.05	0.61	2.02	1.32	2.22	0.07	2.22	2.02	1.95	2.22	1.32	1.15	0.61	0.06	0.06	0	0.61	1.53	0.05	1.88	2.22	1.53	1.53	2.22	0.05
0.61	1.32	0.05	2.02	1.53	0.05	0.61	1.15	0.47	1.95	1.53	0.07	1.53	2.22	1.53	1.32	1.07	0.05	0.05	1.53	0.05	2.02	0.05	1.53	1.53	0.05	0.61	1.53	1.32	2.02	0.07	2.22	2.02	1.95	2.22	1.32	0.6	0.61	0.06	0.06	0.6	0.06	1.53	0.05	1.88	0.05	1.53	1.53	1.53	0.05
0.61	1.32	1.32	2.02	1.53	0.06	1.88	0.47	0.47	1.95	1.53	0.07	1.18	0.61	1.53	0.05	1.53	2.02	0.05	1.53	1.07	2.02	0.05	0.61	2.02	0.05	0.05	1.32	2.22	1.53	0.07	1.32	2.22	1.95	2.22	1.32	1.15	0.61	0.06	0.06	0.6	0.05	1.53	0.05	1.88	2.22	1.53	1.53	2.22	0.05
0.61	1.32	1.32	2.02	1.53	0.05	1.88	0.47	0.47	1.95	1.53	0.07	1.18	0.61	2.22	0.05	1.53	2.22	0.05	1.53	1.07	2.02	0.05	0.61	2.02	0.05	0.05	1.32	1.32	1.53	0.07	1.32	2.02	1.95	2.22	2.22	1.15	0.61	0.06	0.06	1.07	0.05	1.53	0.05	1.88	2.22	1.53	1.53	2.22	0.05
0.61	1.32	1.32	2.02	1.53	0.05	1.88	0.47	0.47	1.95	1.53	0.07	1.18	0.61	1.53	0.05	1.53	2.22	0.05	1.53	0.07	2.02	0.05	1.32	2.02	0.05	2.22	1.32	1.53	1.53	0.07	1.32	2.22	1.95	2.22	1.32	1.15	0.61	0.06	0.06	0.6	0.05	1.53	0.05	1.88	2.22	1.53	1.53	2.22	0.05
0.61	1.32	1.32	2.02	1.53	0.05	1.88	0.47	0.47	1.95	1.53	0.07	1.18	0.61	1.53	0.05	1.53	1.53	0.05	1.53	2.02	2.02	0.05	0.61	2.02	0.05	0.05	1.32	2.22	1.53	0.07	1.32	2.22	1.95	2.22	1.32	1.15	0.61	0.06	0.06	0.6	0.05	1.53	0.05	1.88	2.22	1.53	1.53	2.22	0.05
0.61	1.32	1.32	2.02	1.53	0.05	1.88	0.47	0.47	1.95	1.53	0.07	1.32	0.61	1.53	0.05	1.53	1.53	0.05	1.53	1.07	2.02	0.05	0.61	2.02	0.05	0.05	1.32	1.32	1.53	0.07	2.22	2.02	1.95	2.22	1.32	1.15	0.61	0.06	0.06	0.6	0.05	1.53	0.05	1.88	1.53	1.53	1.53	2.22	0.05
0.46	0.46	2.02	1.53	0.05	1.88	0.05	0.06	0.46	0.05	1.32	0.05	1.32	1.53	1.07	0.05	0.05	2.22	0.05	2.22	1.53	2.02	2.02	1.53	2.22	0.05	0.05	2.65	2.22	0.05	0.07	1.32	2.02	1.95	2.22	1.32	0.6	0.61	0.06	0.06	0.6	1.53	0.05	2.02	1.53	1.53	1.53	1.32	0.05	2.22
0.46	1.18	0.46	2.02	1.53	0.05	2.02	0.47	0.47	1.95	1.53	0.07	2.22	0.05	2.02	0.05	1.32	1.53	0.61	1.32	2.22	0.07	2.22	0.05	0	0.05	1.53	0.61	1.32	1.32	1.32	1.32	2.02	1.95	2.22	1.32	0.6	0.61	0.61	0.06	2.22	0.47	1.18	0.05	2.02	2.02	1.53	1.53	2.02	0.05
0.46	1.32	0.47	2.02	1.53	0.05	1.88	0.07	0.46	1.95	1.53	0.07	2.22	0.05	1.53	0.05	0.05	0.61	0.05	1.53	1.53	0.07	0.05	1.07	2.22	1.07	0.05	0.61	1.32	1.32	1.32	2.22	2.02	1.95	1.32	1.32	0.6	0.61	0.06	0.06	0.05	0.47	1.53	0.05	2.02	1.53	1.53	1.53	1.32	0.05
0.47	0.61	2.02	1.53	0.05	1.88	0.05	0.06	0.46	1.32	2.22	0.05	1.18	2.02	2.02	0.05	0.61	2.02	0.05	1.32	1.53	0.05	2.02	2.02	2.22	0.05	1.53	1.53	2.22	1.53	0.6	1.32	2.02	1.95	2.22	1.32	0.6	0.61	0.06	0.06	0.6	1.53	0.05	2.02	1.53	1.53	1.53	1.32	0.05	2.22
0.47	0.61	2.02	1.53	0.05	1.88	0.05	0.06	0.46	1.32	2.22	0.05	1.32	2.22	2.02	0.05	0.05	2.22	0.05	1.32	2.02	2.02	2.02	1.32	2.22	0.05	1.32	1.18	2.22	1.53	0.07	1.32	2.02	1.95	2.22	1.32	0.6	0.61	0.06	0.06	0.6	1.53	0.05	2.02	1.53	1.53	1.53	1.32	0.05	2.22
0.47	0.46	2.02	1.53	1.53	0.61	0.46	0.05	0.46	0.61	2.22	0.61	1.32	1.32	1.53	0.05	0.05	1.53	0.61	1.32	0.05	1.53	2.02	1.32	1.53	0.05	1.53	2.02	2.22	1.53	0.07	1.32	2.02	1.95	2.22	1.32	0.6	0.61	0.06	0.06	0.6	1.53	0.05	2.02	1.53	1.53	1.53	1.32	0.05	2.22
0.47	0.46	2.02	1.53	1.53	0.61	0.46	0.05	0.46	0.61	2.22	0.61	1.32	1.32	1.53	0.05	0.05	1.53	0.61	1.32	0.05	2.02	2.02	1.32	1.53	0.05	1.53	2.02	2.22	1.53	0.07	1.32	2.02	1.95	2.22	1.32	0.6	0.61	0.06	0.06	0.6	1.53	0.05	2.02	1.53	1.53	1.53	1.32	0.05	2.22
0.47	0.46	2.02	1.53	1.53	1.88	0.06	0.05	0.46	0.61	2.22	0.61	1.32	1.32	1.53	0.05	0.05	1.53	0.61	1.32	0.05	1.53	2.02	1.53	1.53	0.05	1.53	2.02	2.22	1.53	0.07	1.32	2.02	1.95	2.22	1.32	0.6	0.61	0.06	0.06	0.6	1.53	0.05	2.02	1.53	1.53	1.53	1.32	0.05	2.22
0.47	0.46	2.02	1.53	0.05	2.02	0.05	0.06	0.46	0.05	2.22	0.05	1.32	1.53	1.07	0.05	0.05	2.22	0.05	2.22	1.53	2.02	2.02	1.53	2.22	0.05	0.05	2.65	2.22	1.53	0.07	1.32	2.02	1.95	2.22	1.32	0.6	0.61	0.06	0.06	0.6	1.53	0.05	2.02	1.53	1.53	1.53	1.32	0.05	2.22
0.47	0.46	2.02	1.53	0.05	1.53	0.05	0.06	0.46	1.32	2.22	0.05	1.32	2.02	2.02	0.05	0.05	1.32	0.05	1.53	1.53	1.53	2.02	1.32	2.22	0.05	1.53	1.53	2.22	1.53	0.07	1.32	2.02	1.95	2.22	1.32	0.6	0.61	0.06	0.06	0.6	1.53	0.05	2.02	1.53	1.53	1.53	1.32	0.05	2.22
0.47	0.46	2.02	1.53	0.05	1.88	0.61	0.05	0.46	1.15	2.22	0.05	1.32	1.07	1.53	0.05	1.32	2.22	0.61	2.22	1.53	2.02	2.02	1.53	2.22	0.05	1.53	2.65	2.22	0.05	0.61	1.32	2.02	1.32	2.22	1.32	0.6	0.61	0.06	0.06	0.6	1.53	0.05	2.02	1.53	1.53	1.53	1.32	0.05	2.22
0.47	0.46	2.02	1.53	0.05	1.88	0.06	0.06	0.46	0.61	2.22	0.05	1.32	1.32	1.53	0.05	0.05	2.22	0.05	0.61	1.53	2.02	2.02	2.02	1.53	0.05	1.53	1.53	2.22	1.53	0.07	1.32	2.02	1.95	2.22	1.32	0.6	0.61	0.06	0.06	0.6	1.53	0.05	2.02	1.53	1.53	1.53	1.32	0.05	2.22
0.47	0.46	2.02	1.53	0.05	1.88	0.05	0.06	0.61	0.47	2.22	0.05	1.18	1.53	2.02	0.07	0.05	1.32	0.05	1.53	2.02	1.53	0.05	1.32	1.53	0.05	1.32	1.53	2.22	1.18	0.07	2.22	2.02	1.95	2.22	1.32	0.6	0.61	0.06	0.06	0.6	1.53	0.05	2.02	1.53	1.53	1.53	1.32	0.05	2.22
0.47	0.46	2.02	1.53	0.05	1.88	0.05	0.46	0.46	1.32	2.22	0.05	1.32	2.02	2.02	0.05	0.05	2.22	0.05	1.32	1.53	2.02	2.02	1.32	2.22	0.05	1.32	1.53	2.22	1.53	0.6	1.32	1.53	1.95	2.22	1.32	0.6	0.61	0.06	0.06	0.6	1.53	0.05	2.02	1.53	1.53	1.53	1.32	0.05	2.22
0.47	0.46	2.02	1.53	0.05	1.88	0.05	0.06	0.46	2.22	2.22	0.05	1.18	2.02	2.02	0.05	0.05	2.22	0.05	1.32	2.02	2.02	2.02	1.32	2.22	0.05	1.53	1.18	2.22	1.53	0.07	0.05	2.02	1.95	2.22	1.32	0.6	0.61	0.06	0.06	0.6	1.53	0.05	2.02	1.53	1.53	1.53	1.32	0.05	2.22
0.47	0.46	2.02	1.53	0.05	1.88	0.05	0.06	0.46	1.32	2.22	0.05	0.61	1.32	2.02	2.22	0.05	1.32	0.05	2.22	1.07	1.53	1.88	1.53	1.32	0.61	1.53	1.53	2.22	1.53	0.07	1.32	2.02	1.95	2.22	1.32	0.6	0.61	0.06	0.06	0.6	1.53	0.05	2.02	1.53	1.53	1.53	1.32	0.05	2.22
0.47	0.46	2.02	1.53	0.05	1.88	0.05	0.06	0.46	1.32	1.18	0.05	1.32	2.22	2.02	0.05	0.05	2.22	0.05	1.32	1.53	1.53	2.02	1.32	2.22	0.05	1.53	1.18	2.22	1.53	0.07	1.32	2.02	1.95	2.22	1.32	0.6	0.61	0.06	0.06	0.6	1.53	0.05	2.02	1.53	1.53	1.53	1.32	0.05	2.22
0.47	0.46	2.02	1.53	0.05	1.88	0.05	0.05	0.46	0.07	2.22	0.05	1.32	2.02	2.02	1.88	0.05	2.22	0.05	1.32	1.53	2.02	2.02	1.53	1.53	0.06	1.53	1.53	2.22	2.02	0.07	1.32	2.02	1.95	2.22	1.32	0.6	0.61	0.06	0.06	0.6	1.53	0.05	2.02	1.53	1.53	1.53	1.32	0.05	2.22
0.47	0.46	2.02	1.53	0.05	1.88	0.05	0.05	0.46	0.07	2.22	0.05	1.32	1.53	2.02	1.88	0.05	2.22	0.05	1.32	1.53	2.02	2.02	1.53	1.53	0.06	1.32	1.53	2.22	1.53	0.07	1.32	2.02	1.95	2.22	1.32	0.6	0.61	0.06	0.06	0.6	1.53	0.05	2.02	1.53	1.53	1.53	1.32	0.05	2.22
0.47	0.46	2.02	1.53	0.05	1.88	0.05	0.05	0.46	1.32	2.22	0.05	2.22	1.32	1.53	0.05	0.05	2.22	0.05	1.32	1.53	2.02	1.53	1.53	2.22	0.05	2.02	1.53	2.22	1.53	0.07	1.32	2.02	1.95	2.22	1.32	0.6	0.61	0.06	0.06	0.6	1.53	0.05	2.02	1.53	1.53	1.53	1.32	0.05	2.22
0.47	0.46	2.02	1.53	0.05	1.88	0.05	0.05	0.46	1.32	2.22	0.05	2.22	1.32	1.53	0.05	0.05	2.22	0.05	1.32	1.53	2.02	1.53	1.53	2.22	0.05	2.02	1.53	2.22	1.53	0.07	1.32	2.02	1.95	2.22	1.32	0.6	0.61	0.06	0.06	0.6	1.53	0.05	2.02	1.53	1.53	1.53	1.32	0.05	2.22
0.47	0.46	2.02	1.53	0.05	1.88	0.05	0.05	0.46	1.32	2.22	0.05	2.22	1.32	1.53	0.05	0.05	2.22	0.05	1.32	1.53	2.02	1.53	1.53	2.22	0.05	2.02	1.53	2.22	1.53	0.07	1.32	2.02	1.95	2.22	1.32	0.6	0.61	0.06	0.06	0.6	1.53	0.05	2.02	1.53	1.53	1.53	1.32	0.05	2.22
0.47	0.46	2.02	1.53	0.05	1.88	0.05	0.05	0.46	1.32	2.22	0.05	2.22	1.32	1.53	0.05	0.05	2.22	0.05	1.32	1.53	2.02	1.53	1.53	2.22	0.05	2.02	1.53	2.22	1.53	0.07	1.32	2.02	1.95	2.22	1.32	0.6	0.61	0.06	0.06	0.6	0.05	1.53	0.05	1.53	1.53	1.53	1.32	0.05	2.22
0.47	0.46	1.88	1.53	0.05	1.88	0.05	1.15	0.47	1.53	2.22	0.05	1.32	1.53	2.02	0.05	1.53	2.22	0.05	1.32	0.05	2.02	0.61	1.53	2.22	0.61	2.22	1.32	2.22	1.53	0.07	1.32	2.02	1.95	2.22	1.32	0.6	0.61	0.06	0.06	0.6	1.53	0.05	2.02	1.53	1.53	1.53	1.32	0.05	2.22
0.47	0.47	0.46	2.02	1.53	0.05	2.02	0.47	0.46	1.95	1.53	0.07	2.22	0.05	1.53	0.05	0.05	0.61	0.05	1.53	1.53	0.07	0.05	1.07	2.02	1.07	0.61	1.53	1.32	1.18	1.32	2.22	2.02	1.95	1.32	1.32	0.6	0.61	0.06	0.06	0.05	0.47	1.53	0.05	2.02	1.53	1.53	1.53	1.53	0.05
0.47	0.47	2.02	1.53	1.53	2.02	0.05	0.46	0.07	0.05	2.22	0.05	1.32	0.05	1.53	1.53	0.05	2.22	0.05	1.32	1.53	2.02	0.05	1.53	2.22	0.05	1.53	2.02	2.22	1.53	0.07	1.32	2.02	1.95	2.22	1.32	0.6	0.61	0.06	0.06	0.6	0.05	1.53	0.05	1.53	1.53	1.53	1.32	0.05	2.22
0.47	0.47	2.02	1.53	1.95	1.88	0.05	0.61	0.46	0.07	2.22	0.05	1.32	2.02	2.02	0.05	0.61	1.32	0.05	1.53	1.53	2.02	0.61	1.53	2.22	0.05	1.53	1.53	2.22	1.53	0.6	1.32	2.02	1.95	2.22	1.32	0.6	0.61	0.06	0.06	0.6	1.53	0.05	2.02	1.53	1.53	1.53	1.32	0.05	2.22
0.47	0.47	2.02	1.53	0.05	2.02	0.05	0.61	0.46	1.32	2.22	0.05	1.32	2.02	2.02	0.05	2.02	2.22	0.05	1.32	1.53	2.02	2.02	1.32	2.22	0.05	0.61	1.32	0.05	1.53	0.07	2.22	2.02	1.95	2.22	1.32	0.6	0.61	0.06	0.06	0.6	1.53	0.05	2.02	1.53	1.53	1.53	1.32	0.05	2.22
0.47	0.47	2.02	1.53	0.05	2.02	0.05	0.46	1.07	0.05	2.22	0.61	0.61	2.02	1.53	0.05	1.95	1.32	0.05	2.22	1.53	2.02	1.88	2.22	2.22	0.05	1.53	1.53	2.22	1.53	0.07	2.22	2.02	1.95	2.22	1.32	0.6	0.61	0.06	0.06	0.6	1.53	0.05	2.02	1.53	1.53	1.53	1.32	0.05	2.22
0.47	0.47	2.02	1.53	0.05	2.02	0.05	0.46	1.07	0.05	2.22	0.61	0.61	2.02	1.53	0.05	0.05	1.32	0.05	2.22	1.32	2.02	1.88	2.22	2.22	0.05	1.53	1.53	2.22	1.53	0.07	2.22	2.02	1.95	2.22	1.32	0.6	0.61	0.06	0.06	0.6	1.53	0.05	2.02	1.53	1.53	1.53	1.32	0.05	2.22
0.47	0.47	2.02	1.53	0.05	2.02	0.05	0.46	1.07	0.05	2.22	0.61	0.47	2.02	1.53	0.05	0.05	1.32	0.05	2.22	1.53	2.02	1.88	2.22	2.22	0.05	1.53	1.53	2.22	1.53	0.07	2.22	2.02	1.95	2.22	1.32	0.6	0.61	0.06	0.06	0.6	1.53	0.05	2.02	1.53	1.53	1.53	1.32	0.05	2.22
0.47	0.47	2.02	1.53	0.05	2.02	0.05	0.46	0.07	0.61	2.22	0.05	1.32	0.05	1.53	1.53	0.05	2.22	0.05	1.32	1.53	2.02	0.05	1.53	2.22	0.05	1.53	1.53	1.18	1.53	0.6	1.18	2.02	1.95	2.22	1.32	0.6	0.61	0.06	0.06	0.6	0.05	1.53	0.05	1.53	1.53	1.53	1.32	0.05	2.22
0.47	0.47	2.02	1.53	0.05	2.02	0.05	0.46	0.07	0.05	2.22	0.05	0.05	0.05	1.53	1.53	0.05	2.22	0.05	1.32	1.53	2.02	0.05	1.53	0.05	0.05	1.53	1.53	1.18	1.53	0.6	2.22	2.02	1.95	2.22	1.32	0.6	0.61	0.06	0.06	0.6	0.05	1.53	0.05	1.53	1.53	1.53	1.32	0.05	2.22
0.47	0.47	2.02	1.53	0.05	2.02	0.05	0.06	0.07	0.05	2.22	0.05	1.32	0.05	1.53	1.53	0.05	2.22	0.05	1.32	1.53	2.02	0.05	1.53	2.22	0.05	1.53	1.53	1.18	1.53	0.6	2.22	2.02	1.95	2.22	1.32	0.6	0.61	0.06	0.06	0.6	1.53	0.05	2.02	1.53	1.53	1.95	1.32	0.05	2.22
0.47	0.47	2.02	1.53	0.05	2.02	1.88	0.06	0.46	0.05	2.22	0.05	1.32	2.02	1.53	1.53	0.05	1.18	1.95	2.22	1.53	2.02	2.02	2.02	2.22	0.05	1.53	1.53	2.22	1.53	0.07	2.22	2.02	1.95	2.22	1.32	0.6	0.61	0.06	0.06	0.6	1.53	0.05	2.02	1.53	1.53	1.53	1.32	0.05	2.22
0.47	0.47	2.02	1.53	0.05	2.02	1.88	0.06	0.46	0.05	2.22	0.05	1.32	2.02	1.53	1.53	0.05	1.18	1.95	2.22	1.53	2.02	2.02	2.02	2.22	0.05	1.53	1.53	2.22	1.53	0.07	2.22	2.02	1.95	2.22	1.32	0.6	0.61	0.06	0.06	0.6	1.53	0.05	2.02	1.53	1.53	1.53	1.32	0.05	2.22
0.47	0.47	2.02	1.53	0.05	1.88	0.61	1.15	0.46	1.53	2.22	0.05	0.61	2.02	2.22	0.05	1.53	1.32	0.05	1.32	1.53	2.02	2.22	1.53	0.05	0.05	0	1.53	2.22	1.53	0.07	1.32	2.02	1.95	2.22	1.32	0.6	0.61	0.06	0.06	0.6	1.53	0.05	2.02	1.53	1.53	1.53	1.32	0.05	2.22
0.47	0.47	2.02	1.53	0.05	1.88	0.06	0.46	0.46	1.32	2.22	0.05	2.22	1.07	1.53	1.53	0.05	1.53	0.05	1.32	1.32	1.53	1.88	1.53	1.07	0.05	1.32	1.53	2.22	0.05	0.05	1.07	2.02	1.95	2.22	1.32	0.6	0.61	0.06	0.06	0.6	1.53	0.05	2.02	1.53	1.53	1.53	1.32	0.05	2.22
0.47	0.47	2.02	1.53	0.05	1.88	0.06	0.46	0.46	1.32	2.22	0.05	2.22	1.07	1.53	1.53	0.05	1.53	0.05	1.32	1.32	1.53	1.88	1.53	1.07	0.05	1.32	1.53	2.22	0.05	0.05	1.07	2.02	1.95	2.22	1.32	0.6	0.61	0.06	0.06	0.6	1.53	0.05	2.02	1.53	1.53	1.53	1.32	0.05	2.22
0.47	0.47	2.02	1.53	0.05	1.88	0.06	0.06	0.46	1.18	2.22	0.05	1.32	2.02	2.02	0.05	0.05	2.22	0.05	1.32	1.53	2.02	2.02	1.53	0.05	0.05	1.53	1.53	2.22	1.53	0.07	0.00000	0.00000	0.00000	0.00000	0.00000	0.00000	0.00000	0.00000	0.00000	0.00000	0.00000	0.00000	0.00000	1.32	2.02	2.22	0.05	2.02	0.6
0.47	0.47	2.02	1.53	0.05	1.88	0.06	0.06	0.46	1.32	2.22	0.05	1.32	1.32	1.53	0.05	0.05	1.53	0.05	1.32	2.02	2.02	2.02	2.02	1.53	0.05	1.53	1.53	2.22	2.02	0.07	1.53	2.02	1.95	2.22	1.32	0.6	0.61	0.06	0.06	0.6	1.53	0.05	2.02	1.53	1.53	1.53	1.32	0.05	2.22
0.47	0.47	2.02	1.53	0.05	1.88	1.95	0.06	0.46	1.32	2.22	0.05	1.53	2.02	1.32	0.05	0.05	1.32	0.05	2.22	1.53	2.02	2.02	1.53	0.05	0.05	1.53	1.53	2.22	1.53	0.07	1.32	2.02	1.95	2.22	1.32	0.6	0.61	0.06	0.06	0.6	1.53	0.05	2.02	1.53	1.53	1.53	1.32	0.05	2.22
0.47	0.47	2.02	1.53	0.05	1.88	0.6	0.46	0.07	2.22	2.22	0.05	1.32	2.22	2.02	1.53	2.02	2.02	0.05	1.32	1.53	2.02	2.02	1.53	2.22	0.05	0.47	1.32	2.22	1.53	0.07	1.32	2.02	1.95	2.22	1.32	0.6	0.61	0.06	0.06	0.6	1.53	0.05	2.02	1.53	1.53	1.53	1.32	0.05	2.22
0.47	0.47	2.02	1.53	0.05	1.88	0.6	0.46	0.05	0.07	2.22	1.95	1.32	2.02	2.22	0.05	0.61	1.32	0.05	0.61	2.22	1.53	1.53	1.53	2.22	0.61	1.32	2.22	2.22	1.53	0.07	1.32	2.02	1.95	2.22	1.18	0.6	0.61	0.06	0.06	0.6	1.53	0.05	2.02	1.53	1.53	1.53	1.32	0.05	2.22
0.47	0.47	2.02	1.53	0.05	1.88	0.05	0.46	0.46	1.32	2.22	0.05	2.22	2.22	2.02	0.05	2.02	2.22	0.05	1.32	1.53	2.02	1.53	1.53	2.22	0.05	0.07	0	2.22	1.53	0.07	1.32	2.02	1.95	2.22	1.32	0.6	0.61	0.06	0.06	0.6	1.53	0.05	2.02	1.32	1.53	1.53	1.32	0.05	2.22
0.47	0.47	2.02	1.53	0.05	1.88	0.05	0.46	0.46	1.32	2.22	0.05	1.32	2.22	1.07	1.53	2.02	2.22	0.05	1.32	1.53	2.02	2.02	1.53	2.22	0.05	0.47	1.32	2.22	1.53	0.07	1.32	2.02	1.95	2.22	1.32	0.6	0.61	0.06	0.06	0.6	1.53	0.05	2.02	1.53	1.53	1.53	1.32	0.05	2.22
0.47	0.47	2.02	1.53	0.05	1.88	0.05	0.46	0.06	1.32	2.22	1.95	1.32	2.02	2.02	0.05	1.32	2.22	0.05	0.61	1.53	1.53	1.53	1.53	2.22	0.06	1.32	1.18	2.22	0.05	0.07	1.32	2.02	1.95	2.22	1.32	0.6	0.61	0.06	0.06	0.6	0.05	1.53	0.05	1.53	1.53	1.53	1.32	0.05	2.22
0.47	0.47	2.02	1.53	0.05	1.88	0.05	0.46	0.06	1.32	2.22	0.05	1.32	2.02	2.02	0.05	1.32	2.22	0.05	0.61	1.53	1.53	1.53	1.53	1.18	0.06	1.18	1.18	2.22	0.05	0.07	1.32	2.02	1.95	2.22	1.32	0.6	0.61	0.06	0.06	0.6	1.53	0.05	2.02	1.53	1.53	1.53	1.32	0.05	2.22
0.47	0.47	2.02	1.53	0.05	1.88	0.05	0.46	0.06	1.32	1.32	0.05	0.61	2.22	2.02	0.05	2.02	2.22	0.05	1.32	1.53	2.02	2.02	1.53	2.22	0.05	0.47	1.32	2.22	1.53	0.07	2.02	2.02	1.95	2.22	1.32	0.6	0.61	0.06	0.06	0.6	1.53	0.05	2.02	1.53	1.53	1.53	1.32	0.05	2.22
0.47	0.47	2.02	1.53	0.05	1.88	0.05	0.06	0.46	1.32	2.22	0.05	1.32	2.02	2.02	0.05	0.05	2.02	0.05	1.53	1.53	2.02	2.02	1.53	1.53	0.05	1.32	1.53	2.22	1.53	0.07	1.32	2.02	1.95	2.22	1.32	0.6	0.61	0.06	0.06	0.6	1.53	0.05	2.02	1.53	1.53	1.53	1.32	0.05	2.22
0.47	0.47	2.02	1.53	0.05	1.88	0.05	0.05	0.46	1.32	2.22	0.05	1.32	2.02	2.02	0.05	0.05	1.53	0.05	1.32	1.53	1.53	2.02	1.53	2.22	0.05	0	1.53	2.22	1.53	0	1.32	2.02	1.95	2.22	1.32	0.6	0.61	0.06	0.06	0.6	1.53	0.05	2.02	1.53	1.53	1.53	1.32	0.05	2.22
0.47	0.47	2.02	1.53	0.05	1.88	0.05	1.32	0.46	2.02	2.22	0.05	1.53	2.02	2.02	0.05	2.02	2.02	0.05	1.53	1.53	2.02	2.02	1.53	1.32	0.05	0.47	1.32	2.22	1.53	0.07	2.22	2.02	1.95	2.22	1.32	0.6	0.61	0.06	0.06	0.6	1.53	0.05	2.02	1.53	1.53	1.53	1.32	0.05	2.22
0.47	0.47	2.02	1.53	0.05	1.88	0.05	1.32	0.46	1.32	2.22	0.05	1.32	2.02	2.02	0.05	2.02	2.22	0.05	1.53	1.53	2.02	2.02	1.53	2.22	0.05	0.47	1.32	2.22	1.53	0.07	2.22	2.02	1.95	2.22	1.32	0.6	0.61	0.06	0.06	0.6	1.53	0.05	2.02	1.53	1.53	1.53	1.32	0.05	2.22
0.47	0.47	2.02	1.53	0.05	1.88	0.05	0.47	0.46	1.53	2.22	0.05	1.32	2.02	2.22	0.05	1.53	1.32	0.05	1.32	1.53	2.02	0.07	1.53	2.22	0.05	0	1.53	2.22	1.53	0.07	2.22	2.02	1.95	2.22	1.32	0.6	0.61	0.06	0.06	0.6	1.53	0.05	2.02	1.53	1.53	1.53	1.32	0.05	2.22
0.47	0.47	2.02	1.53	0.05	1.88	0.05	0.47	0.46	1.53	2.22	0.05	1.32	2.02	2.22	0.05	1.53	1.32	0.05	1.32	1.53	2.02	0.07	1.53	1.15	0.05	0	1.53	2.22	1.53	0.07	1.32	2.02	1.95	2.22	1.32	0.6	0.61	0.06	0.06	0.6	1.53	0.05	2.02	1.53	1.53	1.53	1.32	0.05	2.22
0.47	0.47	2.02	1.53	0.05	1.88	0.05	1.15	0.46	1.53	2.22	0.05	0.61	2.02	2.22	0.05	1.53	1.32	0.05	1.53	1.53	2.02	0.07	1.53	1.15	0.05	1.53	1.53	2.22	1.53	0.07	2.22	2.02	1.95	2.22	1.32	0.6	0.61	0.06	0.06	0.6	1.53	0.05	2.02	1.53	1.53	1.53	1.32	0.05	2.22
0.47	0.47	2.02	1.53	0.05	1.88	0.05	1.15	0.46	1.53	2.22	0.05	2.22	1.07	2.22	0.05	1.18	2.22	0.05	1.32	1.53	1.53	2.02	1.53	1.18	0.05	0	1.53	2.22	1.53	0.07	1.32	2.02	1.95	2.22	1.32	0.6	0.61	0.06	0.06	0.6	1.53	0.05	2.02	1.53	1.53	1.53	1.32	0.05	2.22
0.47	0.47	2.02	1.53	0.05	1.88	0.05	1.15	0.46	1.53	2.22	0.05	1.32	2.02	2.22	0.05	1.53	1.32	0.05	0.61	2.02	2.02	2.22	1.53	0.05	0.05	0	1.53	2.22	1.53	0.07	1.32	2.02	1.95	2.22	1.32	0.6	0.61	0.06	0.06	0.6	1.53	0.05	2.02	1.53	1.53	1.53	1.32	0.05	2.22
0.47	0.47	2.02	1.53	0.05	1.88	0.05	0.06	0.46	2.22	2.22	0.05	2.22	2.22	2.02	0.05	0.61	2.02	0.05	2.22	1.53	2.02	2.02	1.53	2.22	0.05	1.18	1.53	2.22	1.53	2.22	1.53	2.02	1.95	2.22	1.32	0.6	0.61	0.06	0.06	0.6	1.53	0.05	2.02	1.53	1.53	1.53	1.32	0.05	2.22
0.47	0.47	2.02	1.53	0.05	1.88	0.05	0.06	0.46	2.22	2.22	0.05	2.22	0.05	2.02	0.05	0.61	2.22	0.05	2.22	1.53	2.02	2.02	1.53	2.22	0.05	1.18	1.53	2.22	1.53	2.22	1.53	2.02	1.95	2.22	1.32	0.6	0.61	0.06	0.06	0.6	1.53	0.05	2.02	1.53	1.53	1.53	1.32	0.05	2.22
0.47	0.47	2.02	1.53	0.05	1.88	0.05	0.06	0.46	1.53	2.22	0.05	1.32	2.02	2.22	0.05	0.05	2.22	0.05	1.32	1.53	2.02	2.02	1.53	2.22	0.05	1.53	1.53	1.32	1.53	1.32	1.32	2.02	1.95	2.22	1.32	0.6	0.61	0.06	0.06	0.6	1.53	0.05	2.02	1.53	1.53	1.53	1.32	0.05	2.22
0.47	0.47	2.02	1.53	0.05	1.88	0.05	0.06	0.46	1.53	2.22	0.05	1.32	2.22	2.02	0.05	0.05	2.22	0.05	1.32	1.53	2.02	2.02	1.53	0.05	0.05	1.32	1.53	1.32	1.53	0.05	1.32	2.02	1.95	2.22	1.32	0.6	0.61	0.06	0.06	0.6	0.05	1.53	0.05	1.53	1.53	1.53	1.32	0.05	2.22
0.47	0.47	2.02	1.53	0.05	1.88	0.05	0.06	0.46	1.32	2.22	0.05	2.22	2.02	1.53	1.95	0.05	1.53	0.05	1.32	1.32	1.53	1.88	1.53	1.07	0.05	1.32	1.53	2.22	1.53	0.61	2.22	2.02	1.95	2.22	1.32	0.6	0.61	0.06	0.06	0.6	1.53	0.05	2.02	1.53	1.53	1.53	1.32	0.05	2.22
0.47	0.47	2.02	1.53	0.05	1.88	0.05	0.06	0.46	1.32	2.22	0.05	2.22	2.22	1.53	0.05	1.53	2.22	0.05	1.32	0.05	0.05	2.02	2.02	2.22	0.05	1.32	1.53	2.22	1.53	0.07	1.32	2.02	1.95	2.22	1.32	0.6	0.61	0.06	0.06	0.6	1.53	0.05	2.02	1.53	1.53	1.53	1.32	0.05	2.22
0.47	0.47	2.02	1.53	0.05	1.88	0.05	0.06	0.46	1.32	2.22	0.05	2.22	2.22	1.53	0.05	1.53	2.22	0.05	1.32	0.05	0.05	2.02	2.02	2.22	0.05	1.32	1.53	2.22	1.53	0.07	1.32	2.02	1.95	2.22	1.32	0.6	0.61	0.06	0.06	0.6	0.05	1.53	0.05	1.53	1.53	1.53	1.32	0.05	2.22
0.47	0.47	2.02	1.53	0.05	1.88	0.05	0.06	0.46	1.32	2.22	0.05	2.22	0.05	2.02	0.05	0.61	1.32	0.05	2.22	2.22	2.02	2.02	1.53	2.22	0.05	0	1.53	1.53	2.22	1.32	1.32	2.02	1.95	2.22	1.32	0.6	0.61	0.06	0.06	0.6	1.53	0.05	2.02	1.53	1.53	1.53	1.32	0.05	2.22
0.47	0.47	2.02	1.53	0.05	1.88	0.05	0.06	0.46	1.32	2.22	0.05	1.32	2.02	1.53	0.05	0.05	2.22	0.05	2.22	1.53	2.02	2.02	1.53	2.22	0.05	1.53	1.53	2.22	1.53	0.07	1.32	2.02	1.95	2.22	1.32	0.6	0.61	0.06	0.06	0.6	1.53	0.05	2.02	1.53	1.53	1.53	1.32	0.05	2.22
0.47	0.47	2.02	1.53	0.05	1.88	0.05	0.06	0.46	1.32	2.22	0.05	1.32	1.32	1.53	0.05	0.05	2.22	0.05	1.32	1.53	2.02	2.02	1.53	2.22	0.05	1.53	1.53	1.32	1.53	0.07	1.53	2.02	1.95	2.22	1.32	0.6	0.61	0.06	0.06	0.6	1.53	0.05	2.02	1.53	1.53	1.53	1.32	0.05	2.22
0.47	0.47	2.02	1.53	0.05	1.88	0.05	0.06	0.06	0.61	2.22	1.95	1.32	2.02	2.02	0.05	1.32	2.22	0.05	0.61	1.53	1.53	1.53	1.53	1.15	0.05	1.32	1.18	2.22	1.53	0.07	1.32	2.02	1.95	2.22	1.32	0.6	0.61	0.06	0.06	0.6	1.53	0.05	2.02	1.53	1.53	1.53	1.32	0.05	2.22
0.47	0.47	2.02	1.53	0.05	2.02	0.61	0.06	0.46	1.18	1.18	0.05	1.32	2.02	2.02	0.05	0.05	2.22	0.05	1.32	1.53	2.22	2.02	1.53	1.32	0.05	1.53	1.53	2.22	1.53	0.07	1.32	2.02	1.95	2.22	1.32	0.6	0.61	0.06	0.06	0.6	0.05	0	1.53	1.53	1.53	1.53	1.32	0.05	2.22
0.47	0.47	2.02	1.53	0.05	2.02	0.46	0.06	0.00000	0.06	1.18	0.05	1.53	2.22	2.02	1.53	0.05	2.22	0.05	1.32	1.53	2.22	2.02	1.53	1.32	0.05	1.53	1.53	2.22	1.53	0.07	1.32	2.02	1.95	2.22	1.32	0.6	0.61	0.06	0.06	0.6	1.53	0.05	2.02	1.53	1.53	1.53	1.32	0.05	2.22
0.47	0.47	1.88	1.53	0.05	2.02	0.05	0.06	0.46	2.22	2.22	0.05	0.61	2.02	1.53	0.05	0.05	1.53	0.05	1.32	1.53	1.53	2.02	1.53	1.53	0.05	1.53	0	2.22	1.53	0.07	2.22	2.02	1.95	2.22	1.32	0.6	0.61	0.06	0.06	0.6	1.53	0.05	2.02	1.53	1.53	1.53	1.32	0.05	2.22
0.47	0.47	1.88	1.53	0.05	1.88	0.05	0.46	0.06	0.61	2.22	1.95	1.32	2.02	2.02	0.05	1.32	2.22	0.05	0.61	1.53	1.53	1.53	1.53	1.15	0.05	1.32	2.22	2.22	0.05	0.07	1.32	2.02	1.95	2.22	1.32	0.6	0.61	0.06	0.06	0.6	1.53	0.05	2.02	1.53	1.53	1.53	1.32	0.05	2.22
0.47	2.22	0.46	2.02	1.53	0.05	1.88	0.47	0.46	1.95	1.53	0.07	2.22	0.05	1.53	0.05	0.05	0.05	0.05	1.53	1.53	0.07	0.05	1.07	2.02	1.07	0.61	1.53	1.32	1.18	2.22	2.22	2.02	1.95	2.22	1.32	0.6	0.61	0.06	0.06	0.05	0.47	1.53	0.05	2.02	1.53	1.53	1.53	1.53	0.05
0.47	2.22	0.46	2.02	1.53	0.05	1.88	0.47	0.46	1.95	1.53	0.07	2.22	0.05	1.53	0.05	0.05	0.05	0.05	1.53	1.53	0.07	0.05	1.07	2.02	1.07	0.61	1.53	1.32	1.18	2.22	2.22	2.02	1.95	2.22	1.32	0.6	0.61	0.06	0.06	0.05	0.47	1.53	0.05	2.02	1.53	1.53	1.53	1.53	0.05
0.47	2.22	0.47	2.02	1.53	0.05	1.88	0.47	0.46	1.95	1.53	0.07	2.22	0.05	1.53	0.05	0.05	0.61	0.05	1.53	1.53	0.07	0.05	1.07	2.02	1.07	0.61	1.53	1.32	1.18	2.22	2.22	2.02	1.95	2.22	1.32	0.6	0.61	0.06	0.06	0.05	0.47	1.15	1.15	1.15	1.15	1.15	1.15	0.06	1.32
0.47	2.22	0.47	2.02	1.53	0.05	1.88	0.47	0.46	1.95	1.53	0.07	2.22	0.05	1.53	0.05	0.05	0.61	0.05	1.53	1.53	0.07	0.05	1.07	2.02	1.07	0.61	1.53	1.32	1.18	2.22	2.22	2.02	1.95	2.22	1.32	0.6	0.61	0.06	0.06	0.05	0.47	1.53	0.05	2.02	1.53	1.53	1.53	1.53	0.05
0.47	2.22	0.47	2.02	1.53	0.05	1.88	0.47	0.46	1.95	1.53	0.07	2.22	0.05	1.53	0.05	0.05	0.61	0.05	1.53	1.53	0.07	0.05	1.07	2.02	1.07	0.61	1.53	1.32	1.18	2.22	2.22	2.02	1.95	2.22	1.32	0.6	0.61	0.06	0.06	0.05	0.47	1.53	0.05	2.02	1.53	1.53	1.53	1.53	0.05
0.47	2.22	2.02	0.05	2.02	0.46	1.15	0.06	0.07	0.47	1.88	1.18	0.05	1.15	1.88	0	2.22	1.88	0.05	0.06	1.53	1.32	0.05	1.95	0.06	0.07	1.18	1.53	2.22	0.6	0.06	0.00000	0.00000	2.02	1.32	0.07	0.47	2.02	0.05	1.95	2.65	0.61	1.95	1.32	0.46	0	0	1.53	0.06	2.22
0.47	2.22	1.32	1.88	1.18	0.05	2.02	0.07	0.05	0.61	0.61	0.07	1.32	1.53	2.22	2.02	0.05	2.02	0.61	1.53	1.53	0.07	2.22	1.53	2.22	0.05	0.05	1.07	0.61	0.61	1.32	1.32	2.02	1.95	2.22	1.32	0.05	0.05	0.05	0.07	0.6	2.65	1.18	1.53	0.05	0.61	2.02	2.02	1.32	0.05
0.47	1.18	0.47	2.02	1.53	0.05	1.88	0.46	0.46	1.95	1.53	0.07	2.22	0.05	1.53	0.05	0.05	0.61	0.05	1.53	1.53	0.07	0.05	1.07	2.02	1.07	1.32	1.53	1.32	1.53	1.32	2.22	2.02	1.95	1.32	1.32	0.6	0.61	0.06	0.06	0.05	0.47	1.53	0.05	2.02	1.53	1.53	1.53	1.32	0.05
0.47	0	2.02	1.53	0.05	1.88	0.05	0.06	0.46	1.18	2.22	0.05	1.32	2.22	2.02	0.05	0.05	2.22	0.05	1.32	1.53	2.02	2.02	1.53	2.22	0.05	1.32	1.53	2.22	1.53	0.6	1.32	2.02	1.95	2.22	1.32	0.6	0.61	0.06	0.06	0.6	1.53	0.05	2.02	1.53	1.53	1.53	1.32	0.05	2.22
0.47	0	2.02	1.53	0.05	1.88	0.05	0.06	0.46	1.32	2.22	0.05	0.46	0.61	2.02	2.22	0.05	1.32	0.05	2.22	1.53	2.02	0.05	1.53	2.22	0.05	1.32	2.22	1.32	1.53	0.07	2.22	2.02	1.95	2.22	1.32	0.6	0.61	0.06	0.06	0.6	1.53	0.05	2.02	1.53	1.53	1.53	1.32	0.05	2.22
0.47	1.32	0.47	2.02	1.53	0.05	1.88	0.47	0.46	1.95	1.53	0.07	2.22	0.05	1.53	0.05	0.05	0.61	0.61	1.18	1.53	0.07	0.05	2.02	2.22	1.07	0.61	1.53	1.32	1.18	0.05	2.22	2.02	1.95	1.32	1.32	0.6	0.05	0.06	0.06	0.05	0.47	1.53	0.05	2.02	1.53	1.53	1.53	1.53	0.05
0.47	1.32	0.47	2.02	1.53	0.05	1.88	0.47	0.46	1.95	1.53	0.07	2.22	0.05	1.53	0.05	0.05	0.61	0.05	1.53	1.53	0.07	0.05	1.07	2.02	1.07	0.61	1.53	1.32	2.22	2.02	1.32	2.02	1.95	2.22	1.32	0.6	0.61	0.06	0.06	0.05	0.47	1.53	0.05	2.02	1.53	1.53	1.53	1.53	0.05
0.47	1.32	0.47	2.02	1.53	0.05	1.88	0.47	0.46	1.95	1.53	0.07	2.22	0.05	1.53	0.05	0.05	0.61	0.05	1.53	1.53	0.07	0.05	1.07	2.02	1.07	0.61	1.53	1.32	1.53	0.61	1.32	2.02	1.95	1.32	1.32	0.6	0.61	0.06	0.06	0.05	0.47	1.53	0.05	2.02	1.53	1.53	1.53	1.53	0.05
0.47	1.32	0.47	2.02	1.53	0.05	1.88	0.47	0.46	1.95	1.53	0.07	2.22	0.05	1.53	0.05	0.05	0.61	0.05	1.53	1.53	0.07	0.05	1.07	2.02	1.07	0.61	1.53	1.32	1.18	2.22	2.22	2.02	1.95	2.22	1.32	0.6	0.61	0.06	0.06	0.05	0.47	1.53	0.05	2.02	1.53	1.53	1.53	1.53	0.05
0.47	1.32	0.47	2.02	1.53	0.05	1.88	0.06	0.46	1.95	1.53	0.07	2.22	0.05	1.53	0.05	0.05	0.61	0.05	1.53	1.53	0.07	0.05	1.07	2.02	1.07	0.61	2.02	1.32	1.18	1.32	2.22	2.02	1.95	2.22	1.32	0.6	0.61	0.06	0.06	0.05	0.47	1.53	0.05	2.02	1.53	1.53	1.53	2.02	0.05
0.47	1.32	0.47	2.02	1.53	0.05	1.88	1.88	0.46	1.95	1.53	0.07	2.22	0.05	1.53	0.05	0.05	0.61	0.05	1.53	1.53	0.07	0.05	1.07	2.02	1.07	0.61	2.02	1.32	1.18	1.32	2.22	2.02	1.95	2.22	1.32	0.6	0.61	0.06	0.06	0.05	0.47	1.53	0.05	2.02	1.53	1.53	1.53	2.02	0.05
0.47	1.32	2.02	1.53	0.05	2.02	0.05	0.06	0.46	1.32	2.22	0.05	1.53	2.02	2.02	0.05	0.05	1.32	0.05	1.53	1.53	2.02	2.02	1.53	1.53	0.05	1.53	1.53	2.22	1.53	0.07	1.32	2.02	1.95	2.22	1.32	0.6	0.61	0.06	0.06	0.6	1.53	0.05	2.02	1.53	1.53	1.53	1.32	0.05	2.22
0.47	1.32	2.02	1.53	0.05	1.88	0.05	0.06	0.46	1.32	2.22	0.05	2.22	2.02	2.02	0.05	0.61	0.61	0.05	1.32	2.22	1.88	2.02	1.53	2.22	0.05	0	1.53	2.22	2.22	1.32	1.32	2.02	1.95	2.22	1.32	0.6	0.61	0.06	0.06	0.6	1.53	0.05	2.02	1.53	1.53	1.53	1.32	0.05	2.22
0.07	2.22	0.47	1.88	1.53	0.05	1.88	0.47	0.46	1.95	1.53	0.07	0.61	0.05	1.53	0.61	0.61	2.22	0.05	2.22	1.53	0.05	0.05	1.53	1.32	1.95	1.32	2.02	2.22	1.53	0.6	1.53	2.02	1.95	2.22	1.32	1.15	0.61	0.06	0.06	1.88	0.05	1.53	0.05	1.07	1.53	1.53	1.53	1.53	1.07
0.61	1.95	0.6	1.88	0.61	0.05	0.61	1.95	0.07	0.05	1.95	1.53	0.07	0.6	1.88	0.00000	0.00000	0.00000	0.00000	0.00000	0.00000	0.00000	0.00000	0.00000	0.00000	0.00000	0.00000	0.00000	0.00000	0.00000	0.00000	0.00000	0.00000	0.00000	0.00000	0.00000	0.00000	0.00000	0.00000	0.00000	0.00000	0.00000	0.00000	0.00000	0.00000	0.00000	0.00000	0.00000	0.00000	0.00000
2.22	0.47	0.47	2.02	1.53	0.05	1.88	0.61	0.46	1.32	1.18	0.07	2.22	2.22	1.53	2.22	0.05	1.53	0.05	1.53	2.02	0.07	1.32	0.61	1.32	0.61	0.05	1.32	1.32	1.18	1.32	2.22	2.02	1.95	2.22	1.32	1.15	0.61	0.06	0.06	0.05	0.47	1.18	0.05	2.02	1.53	1.53	1.53	1.53	0.05
2.22	0.47	0.47	2.02	1.53	0.05	1.88	0.61	0.46	1.32	1.18	0.07	2.22	2.22	1.53	2.22	0.05	1.53	0.05	1.53	2.02	0.07	1.32	0.61	1.32	0.61	0.05	1.32	1.32	1.18	1.32	2.22	2.02	1.95	2.22	1.32	1.15	0.61	0.06	0.06	0.05	0.47	1.18	0.05	2.02	1.53	1.53	1.53	1.53	0.05
2.22	0.47	2.02	1.53	0.05	1.88	0.61	0.07	0.46	1.95	1.53	0.05	1.53	2.22	2.02	2.22	2.22	0.05	0.05	1.32	2.22	1.53	2.02	2.22	2.22	0.61	0.61	1.32	2.22	1.53	0.07	2.22	2.02	1.95	1.32	1.32	0.6	0.61	0.06	0.06	0.61	0.05	0.05	2.02	2.22	1.53	1.53	1.32	0.05	2.22
2.22	0.47	2.02	1.53	0.05	1.88	0.61	0.07	0.46	1.95	1.53	0.05	1.53	2.22	2.02	2.22	2.22	0.05	0.05	1.32	2.22	1.53	2.02	2.22	2.22	0.61	0.61	1.32	2.22	1.53	0.07	2.22	2.02	1.95	1.32	1.32	0.6	0.61	0.06	0.06	0.61	0.05	0.05	2.02	2.22	1.53	1.53	1.32	0.05	2.22
2.22	0.47	2.02	1.53	0.05	1.88	0.05	0.46	0.46	1.95	1.53	0.05	1.53	2.22	2.02	2.22	2.22	2.22	0.05	1.18	1.18	1.53	2.02	2.22	2.22	0.61	0.61	1.32	2.22	1.53	0.07	2.22	2.02	1.95	1.32	1.32	0.6	0.61	0.06	0.06	0.61	0.05	0.05	2.02	2.22	1.53	1.53	1.32	0.05	2.22
2.22	0.47	2.02	1.53	0.05	1.88	0.05	1.15	0.46	1.32	2.22	0.05	1.32	1.53	1.88	0.61	1.18	2.02	0.05	2.02	2.22	2.02	2.02	1.53	2.22	0.05	1.32	1.53	1.32	1.53	0.61	1.32	2.02	1.95	2.22	1.32	0.6	0.61	0.06	0.06	0.6	1.53	0.05	2.02	1.53	1.53	1.53	1.32	0.05	2.22
2.22	2.02	0.07	1.95	1.15	1.32	1.88	1.32	2.22	1.53	1.53	0.6	1.95	0.46	0.6	0.06	0.05	0.6	0.47	0	1.53	1.53	0.6	1.15	1.95	0.06	0.61	0.05	0.05	1.15	1.07	0.05	0.00000	0.00000	0.00000	0.00000	0.00000	0.00000	0.00000	0.00000	0.00000	0.00000	0.00000	0.00000	0.00000	0.00000	0.00000	0.00000	0.00000	0.00000
2.22	2.22	0.47	2.02	1.53	0.61	2.02	0.07	0.47	1.95	1.53	0.07	2.22	0.05	1.53	2.22	1.32	2.22	0.05	0.61	1.07	0.07	0.61	1.32	1.32	0.05	2.22	0.61	1.32	0.61	1.32	0.05	2.02	1.95	1.53	1.32	1.15	0.61	0.06	0.46	0.61	1.32	1.53	0.05	1.53	1.53	1.53	1.53	2.02	0.05
2.22	2.22	2.22	2.22	0.05	2.22	1.07	1.53	1.88	0.06	1.15	0.6	1.07	2.02	0.05	0.05	0.05	0.05	1.53	0.46	0.05	0.05	1.53	0.06	0.61	0.61	0.06	1.15	1.32	0.05	0.06	1.32	0.00000	0.61	0.46	0.46	0.61	1.88	0.05	1.53	0.61	1.53	0.05	2.02	1.53	1.53	1.53	1.32	0.05	2.22
2.22	2.22	0	2.02	1.53	0.05	1.88	0.46	0.47	1.95	1.53	0.07	0.05	0.05	1.53	0.61	1.07	2.22	0.05	1.32	1.53	2.02	1.07	1.53	2.22	0.05	2.02	0.05	0.61	2.02	1.07	1.53	2.02	1.95	2.22	1.32	1.15	0.61	0.06	0.06	0.6	0.47	1.53	0.05	1.88	1.53	1.53	1.53	2.22	0.05
2.22	2.22	0	2.02	1.53	0.05	1.88	0.46	0.47	1.95	1.53	0.07	0.05	0.05	1.53	0.61	1.07	2.22	0.05	1.32	1.53	2.02	1.07	1.53	2.22	0.05	2.02	0.05	0.61	2.02	1.07	1.53	2.02	1.95	2.22	1.32	1.15	0.61	0.06	0.06	0.6	0.47	1.53	0.05	1.88	1.53	1.53	1.53	2.22	0.05
2.22	0.05	0.46	1.88	0.47	2.22	1.88	0.06	1.07	1.32	1.18	0.47	0.05	0.6	1.15	0.05	1.95	2.22	1.18	1.15	1.95	2.22	0.07	1.53	2.02	1.15	1.95	0	0.05	0	0.46	0.00000	0.00000	2.22	1.18	0.6	0.61	0.06	0.06	0.6	0.05	1.53	0.05	2.02	1.53	1.53	1.53	1.32	0.05	2.22
2.22	1.32	0.61	2.22	1.53	0.46	1.88	0.6	0.46	1.95	1.53	0.07	1.15	0.61	1.53	0.61	0.07	2.02	0.61	1.53	1.07	2.02	1.07	1.32	2.22	0.05	0.05	0.07	1.32	1.53	1.07	2.22	2.02	1.95	2.22	1.32	1.15	0.61	0.06	0.06	0	0.05	1.53	0.05	1.88	1.32	1.53	1.53	2.22	0.05
2.22	1.32	0.47	2.02	1.53	0.05	1.53	0	0.46	0.05	1.18	0.07	2.22	1.32	1.53	0.05	1.32	1.53	0.05	1.32	0.05	0.07	0.61	0.05	1.53	0.05	0.05	0.05	1.32	1.53	0.61	0.05	2.02	1.95	1.53	1.32	0.6	0.61	0.06	0.06	0.05	0.47	1.53	0.05	2.02	1.18	1.53	1.53	1.32	0.05
2.22	1.32	0.05	2.02	1.53	0.05	1.88	0.47	0.46	1.95	1.18	0.07	1.32	1.32	1.53	0.61	1.07	1.53	0.61	1.53	0.07	2.02	0.05	0.61	1.53	0.05	0.61	0.61	1.32	2.02	0.07	2.22	2.02	1.95	2.22	1.32	1.15	0.61	0.06	0.06	0.6	0.61	1.53	0.05	1.88	1.07	1.53	1.53	2.22	0.05
2.22	1.32	1.32	2.02	1.53	0.05	1.88	0.47	0.47	1.95	1.53	0.07	1.32	0.61	1.53	0.05	1.53	2.22	0.05	1.53	2.02	2.02	0.05	0.61	2.02	0.05	2.22	1.32	1.32	1.53	0.07	1.32	2.22	1.95	1.32	1.32	1.15	0.61	0.06	0.06	0.6	0.05	1.53	0.05	1.88	2.22	1.53	1.53	2.22	0.05
1.15	0.61	0.05	0.6	0.47	0.05	0.05	0.61	1.32	1.07	1.07	1.88	0.46	1.07	0.61	1.95	1.07	1.95	0.47	0.07	0.47	2.22	0.05	0.06	0.6	0.05	0.61	1.53	0.05	1.53	0.07	2.22	2.02	1.95	2.22	1.32	0.6	0.61	0.06	0.06	0.6	0.07	1.53	0.05	1.88	2.22	1.53	1.53	1.32	0.05
1.15	0.61	1.32	1.32	2.02	1.53	0.05	0.06	0	0.47	1.95	1.53	0.07	2.22	1.32	1.53	1.32	0.05	1.53	0.61	1.53	2.02	0.05	0.05	1.53	2.22	0.05	0.05	1.53	1.32	2.65	0.07	2.22	1.95	2.22	1.32	1.15	0.61	0.06	0.06	0.6	0.05	0.61	0.05	1.88	0.05	2.22	1.53	1.15	0.61
1.15	0.61	1.32	1.32	2.02	1.53	0.05	1.88	0	0.47	1.95	1.53	0.07	2.22	1.32	1.53	1.32	0.05	1.53	0.61	1.53	2.02	2.02	0.05	1.53	1.32	0.05	0.05	1.53	0.46	1.53	0.07	2.22	1.95	2.22	0.07	1.15	0.61	0.06	0.06	0.6	0.05	1.53	0.05	1.88	0.05	1.53	1.53	0.05	0.61
1.15	0.61	1.32	1.32	2.02	1.53	0.05	1.88	0	0.47	1.95	1.53	0.07	2.22	1.32	1.53	1.32	0.05	1.53	0.61	1.53	2.02	2.02	0.05	1.53	1.32	0.05	0.05	1.53	1.32	1.53	0.07	2.22	1.95	2.22	1.32	1.15	0.61	0.06	0.06	0.6	0.05	1.32	0.05	1.88	0.05	1.53	1.53	0.05	0.61
1.15	0.46	2.02	1.53	0.05	1.88	0.05	0.06	0.46	1.32	2.22	0.05	1.32	1.32	2.02	1.32	0.05	2.22	1.07	1.53	1.53	1.53	2.02	1.32	1.53	0.05	1.53	1.53	2.22	1.53	2.22	1.32	2.02	1.95	2.22	1.32	0.6	0.61	0.06	0.06	0.6	1.53	0.05	2.02	1.53	1.53	1.53	1.32	0.05	2.22
1.15	1.53	0.05	2.02	1.53	0.05	2.02	0.47	0.47	1.95	1.53	0.07	1.18	2.22	1.53	1.32	1.07	0.05	0.61	1.53	1.07	2.02	0.05	1.32	1.53	0.05	0.61	1.53	1.32	1.53	0.07	1.32	2.02	1.95	2.22	1.32	1.15	0.61	0.06	0.06	0.6	1.07	1.53	0.05	1.88	2.22	1.53	1.53	2.22	0.61
1.15	1.53	0.05	2.02	1.53	0.05	2.02	0.47	0.47	1.95	1.53	0.07	1.18	2.22	1.53	1.32	1.07	0.05	0.61	1.32	1.07	2.02	0.05	1.32	1.53	0.05	0.61	1.32	1.32	1.53	0.07	1.32	2.02	1.95	2.22	1.32	1.15	0.61	0.06	0.06	0.6	1.07	1.53	0.05	1.88	2.22	1.53	1.53	2.22	0.61
1.15	1.53	0.05	2.02	1.53	0.05	2.02	0.47	0.47	1.95	1.53	0.07	1.18	0.05	1.53	1.32	1.07	0.05	0.61	1.32	1.07	2.02	0.05	1.32	1.53	0.05	0.61	1.32	1.32	1.53	0.07	1.32	2.02	1.95	2.22	1.32	1.15	0.61	0.06	0.06	0.6	1.07	1.53	0.05	1.88	2.22	1.53	1.53	2.22	0.61
1.15	1.95	2.02	0.47	1.53	0.05	1.88	0.05	0.05	1.18	0	0.06	1.32	2.22	1.18	1.53	2.22	0.61	1.88	0.05	2.22	0.05	0.61	0.61	0.05	0.05	1.53	2.02	0.05	2.65	0.61	1.32	2.22	1.95	1.32	1.32	1.15	0.61	0.05	0.46	2.02	1.32	1.53	0.05	0	1.18	1.53	1.53	2.02	0.07
1.15	0.05	1.95	0	0.47	0.07	1.15	0.61	1.32	1.07	1.07	2.02	0.46	1.07	0.06	1.95	1.07	1.95	0.47	0.06	0.47	2.22	0.05	0.06	1.18	0.05	0.46	1.18	0.46	1.88	1.07	1.88	2.02	1.53	2.22	1.32	1.15	0.61	0.06	0.06	0.6	0.61	1.53	0.05	1.88	1.07	1.53	1.53	2.22	0.05
1.15	0.05	0.47	2.02	1.53	0.05	1.88	0.61	0.46	1.95	1.53	0.07	2.22	1.07	1.53	0.05	1.32	0.61	0.05	1.53	1.53	0.07	0.05	1.32	2.22	0.05	0.61	1.32	1.32	1.53	0.07	2.22	2.02	1.95	2.22	1.32	0.6	0.61	0.06	0.06	0.05	0.47	1.53	0.05	2.02	1.53	1.53	1.53	1.32	0.05
1.15	0.05	0.47	2.02	1.53	0.05	1.88	0.61	0.46	1.95	1.53	0.07	2.22	1.07	1.53	0.05	1.32	0.61	0.05	1.53	1.53	0.07	0.05	1.32	2.22	0.05	0.61	1.32	1.32	1.53	0.07	2.22	2.02	1.95	1.32	1.32	0.6	0.61	0.06	0.06	0.05	0.47	1.53	0.05	2.02	1.53	1.53	1.53	1.32	0.05
1.15	0.05	0.47	2.02	1.53	0.05	1.88	0.61	0.47	1.95	1.53	0.07	2.22	1.07	1.53	0.05	0.61	0.61	0.05	1.53	1.53	0.07	0.05	1.32	2.22	0.05	1.32	1.32	1.32	1.53	0.07	2.22	2.02	1.95	1.32	1.32	0.6	0.61	0.06	0.06	0.05	0.47	1.53	0.05	2.02	1.53	1.53	1.53	1.32	0.05
1.15	1.32	0.05	2.02	1.53	0.05	2.02	0.47	0.46	1.95	1.53	0.07	1.18	0.05	1.53	1.32	1.07	0.05	0.61	1.53	1.07	2.02	0.05	2.22	1.53	0.05	1.32	1.32	2.02	1.53	0.07	1.18	2.02	1.95	2.22	1.32	1.15	0.61	0.06	0.06	0.6	1.07	1.53	0.05	1.88	2.22	1.53	1.53	2.22	0.61
1.15	1.32	0.05	2.02	1.53	0.05	2.02	0.47	0.46	1.95	1.53	0.07	1.18	0.05	1.53	1.32	1.07	0.05	0.61	1.53	1.07	2.02	0.05	1.32	1.53	0.05	0.61	1.32	1.32	1.53	0.07	1.32	2.02	1.95	2.22	1.32	1.15	0.61	0.06	0.06	0.6	1.07	1.53	0.05	1.88	2.22	1.53	1.53	2.22	0.61
1.53	2.22	0.61	2.02	1.53	0.07	1.88	0.47	0.46	1.95	1.53	0.07	1.18	0.05	1.53	0.05	2.22	1.53	0.61	1.53	1.07	2.02	0.05	0.61	1.53	0.05	0.61	2.02	1.32	2.02	0.07	2.22	2.02	1.95	0.05	1.32	1.15	0.61	0.06	0.06	0.6	0.05	1.53	0.05	1.88	1.32	1.53	1.53	0.05	0.05
1.53	2.22	0.47	2.02	1.53	0.05	1.88	0.47	0.46	1.95	1.53	0.07	2.22	0.05	1.53	0.61	0.05	0.05	0.05	1.32	1.53	0.05	0.05	1.18	1.32	1.95	2.22	0.05	2.22	2.02	1.88	1.53	2.02	1.95	2.22	1.32	0.6	0.61	0.06	0.06	1.88	0.05	1.32	0.05	1.07	2.22	1.53	1.53	1.32	0.05
1.53	2.22	0	2.02	1.53	0.05	1.88	0.47	0.47	0.61	1.53	0.07	0.05	0.61	1.53	0.61	1.07	2.22	0.05	1.32	1.53	2.02	1.07	1.53	1.53	0.05	2.02	0.05	1.32	2.02	1.07	1.53	2.02	1.95	2.22	1.32	1.15	0.61	0.06	0.06	0.6	0.46	1.53	0.05	1.88	1.53	1.53	1.53	2.22	0.05
1.53	2.22	0	2.02	1.53	0.05	1.88	0.47	0.47	0.05	1.53	0.07	0.05	0.61	1.53	0.61	1.07	2.22	0.05	1.32	1.53	2.02	1.07	1.53	1.53	0.05	2.02	0.05	1.32	2.02	1.07	1.53	2.02	1.95	2.22	1.32	1.15	0.61	0.06	0.06	0.6	0.46	1.53	0.05	1.88	1.53	1.53	1.53	2.22	0.05
1.53	2.22	0	2.02	1.53	0.05	1.88	0.47	0.47	0.05	1.53	0.07	0.05	0.61	1.53	0.61	1.07	2.22	0.05	1.32	1.53	2.02	1.07	1.53	1.53	0.05	2.02	0.05	1.32	2.02	1.07	1.53	2.02	1.95	2.22	1.32	1.15	0.61	0.06	0.06	0.6	0.46	1.53	0.05	1.88	1.53	1.53	1.53	2.22	0.05
1.53	2.22	0	2.02	1.53	0.05	1.88	0.47	0.47	0.05	1.53	0.07	0.05	0.61	1.53	0.61	1.07	2.22	0.05	1.32	1.53	2.02	1.07	1.53	1.53	0.05	2.02	0.05	1.32	2.02	1.07	1.53	2.02	1.95	2.22	1.32	1.15	0.61	0.06	0.06	0.6	0.46	1.53	0.05	1.88	1.53	1.53	1.53	2.22	0.05
1.53	2.22	0	2.02	1.53	0.05	1.88	0.47	0.47	0.05	1.53	0.07	0.05	0.61	1.53	0.61	1.07	2.22	0.05	1.32	1.53	2.02	1.07	1.53	1.53	0.05	2.02	0.05	1.32	2.02	1.07	1.53	2.02	1.95	2.22	1.32	1.15	0.61	0.06	0.06	0.6	0.46	1.53	0.05	1.88	1.53	1.53	1.53	2.22	0.05
1.53	2.22	0	2.02	1.53	0.05	1.88	0.47	0.47	0.05	1.53	0.07	0.05	0.61	1.53	0.61	1.07	2.22	0.05	1.32	1.53	2.02	1.07	1.53	1.53	0.05	2.02	0.05	1.32	2.02	1.07	1.53	2.02	1.95	2.22	1.32	1.15	0.61	0.06	0.06	0.6	0.47	1.53	0.05	1.88	1.53	1.53	1.53	2.22	0.05
1.53	2.22	0	2.02	1.53	0.05	1.88	0.47	0.47	0.05	1.53	0.07	0.05	0.61	1.53	0.61	1.07	2.22	0.05	1.32	1.53	2.02	1.07	1.53	1.53	0.05	2.02	0.05	1.32	2.02	1.07	1.53	2.02	1.95	2.22	1.32	1.15	0.61	0.06	0.06	0.6	0.47	1.53	0.05	1.88	1.53	1.53	1.53	2.22	0.05
1.53	2.22	0	2.02	1.53	0.05	1.88	0.47	0.47	0.05	1.53	0.07	0.05	0.61	1.53	0.61	1.07	2.22	0.05	1.32	1.53	2.02	1.07	1.53	1.53	0.05	2.02	0.05	1.32	2.02	1.07	1.53	1.53	1.95	2.22	1.32	1.15	0.61	0.06	0.06	0.6	0.46	1.53	0.05	1.88	1.53	1.53	1.53	2.22	0.05
1.53	2.22	0	2.02	1.53	0.05	1.88	0.47	0.47	0.05	1.53	0.07	0.05	0.05	1.53	0.61	1.07	2.22	0.05	1.32	1.53	2.02	1.07	1.53	1.53	0.05	2.02	0.05	1.32	2.02	1.07	1.53	2.02	1.95	2.22	1.32	1.15	0.61	0.06	0.06	0.6	0.46	1.53	0.05	1.88	1.53	1.53	1.53	2.22	0.05
1.53	2.22	0	2.02	1.53	0.05	1.88	0.47	0.47	0.05	1.53	0.07	0.05	1.32	1.53	0.61	1.07	2.22	0.05	1.32	1.53	2.02	1.07	1.53	1.53	0.05	2.02	0.05	1.32	2.02	1.07	1.53	2.02	1.95	2.22	1.32	1.15	0.61	0.06	0.06	0.6	0.46	1.53	0.05	1.88	1.53	1.53	1.53	2.22	0.05
1.53	2.22	0	2.02	1.53	0.05	1.88	0.47	0.47	0.05	1.53	0.07	0.05	1.32	1.53	0.61	1.07	2.22	0.05	1.32	1.53	2.02	1.07	1.53	1.53	0.05	2.02	0.05	1.32	2.02	1.07	1.53	2.02	1.95	2.22	1.32	1.15	0.61	0.06	0.06	0.6	0.46	1.53	0.05	1.88	1.53	1.53	1.53	2.22	0.05
1.53	2.22	0	2.02	1.53	0.05	1.88	1.15	0.47	0.05	1.53	0.07	0.05	0.61	1.53	0.61	1.07	2.22	0.05	1.32	1.53	2.02	1.07	1.53	1.53	0.05	2.02	0.05	1.32	2.02	1.07	1.53	2.02	1.95	2.22	1.32	1.15	0.61	0.06	0.06	0.6	0.46	1.53	0.05	1.88	1.53	1.53	1.53	2.22	0.05
1.53	2.22	0.05	2.02	1.53	0.05	0.05	0.46	0.46	1.95	1.53	0.07	2.22	0.05	1.53	2.22	1.07	0.05	0.61	1.53	2.02	2.02	0.05	1.53	2.22	0.05	0.61	1.53	0.05	1.53	0.07	2.22	2.02	1.95	2.22	1.32	0.6	0.61	0.06	0.06	0.61	0.07	1.53	0.05	1.88	2.22	1.53	1.53	1.32	0.05
1.53	0.05	0.47	2.02	1.53	0.05	1.88	0.47	0.46	1.95	1.53	0.07	1.53	2.22	1.53	0.61	0.61	1.32	0.05	0.61	2.02	0.05	0.05	1.18	1.32	1.95	1.18	0.05	2.22	2.02	0.6	1.53	2.02	1.95	2.22	1.32	0.6	0.61	0.06	0.06	1.88	0.05	1.32	0.05	1.07	2.22	1.53	1.53	1.32	0.05
1.53	1.32	0.05	2.02	1.53	0.61	2.02	0.47	0.47	0.05	1.53	0.07	1.18	0.61	1.53	0.61	1.07	1.32	0.61	1.53	1.07	2.02	0.05	1.32	1.53	0.05	0.61	0.61	1.32	1.53	2.65	1.32	2.02	1.95	2.22	1.32	1.15	0.61	0.06	0.06	0.6	0.05	1.53	0.05	1.88	2.22	1.53	1.53	2.22	0.05
1.18	0.61	0.47	2.02	1.53	0.05	1.88	0.47	0.05	1.95	1.53	0.07	2.02	0.05	1.53	0.61	0.61	2.22	0.61	0.05	2.02	0.05	0.05	1.53	1.32	1.95	1.53	2.22	2.22	2.65	0.07	1.32	2.02	1.95	2.22	1.32	0.6	0.61	0.06	0.06	1.88	0.05	1.32	0.05	1.07	1.53	1.53	1.53	1.53	0.05
1.18	0.47	0.46	1.53	1.53	1.32	1.88	0.61	0.06	1.32	2.22	0.05	1.32	2.02	2.02	0.05	0.61	0.05	0.05	1.32	1.53	2.02	2.02	1.53	0.05	0.05	1.53	1.53	2.22	1.53	0.07	1.32	2.02	1.95	2.22	1.32	0.6	0.61	0.06	0.06	0.6	1.53	0.05	2.02	1.53	1.53	1.53	1.32	0.05	2.22
1.18	0.47	0.46	1.32	1.53	1.32	1.88	0.61	0.06	1.32	2.22	0.05	1.32	2.02	2.02	0.05	0.61	0.05	0.05	1.32	1.53	2.02	2.02	1.53	0.05	0.05	1.53	1.53	2.22	1.53	0.07	1.32	2.02	1.95	2.22	1.32	0.6	0.61	0.06	0.06	0.6	1.53	0.05	2.02	1.53	1.53	1.53	1.32	0.05	2.22
1.18	0.47	0.46	1.32	1.53	1.32	1.88	0.05	0.06	1.32	2.22	0.05	1.32	2.02	2.02	0.05	0.61	0.05	0.05	1.32	1.53	2.02	2.02	1.53	0.05	0.05	1.53	1.53	2.22	1.53	0.07	1.32	2.02	1.95	2.22	1.32	0.6	0.61	0.06	0.06	0.6	1.53	0.05	2.02	1.53	1.53	1.53	1.32	0.05	2.22
1.18	0.47	2.02	1.53	0.05	1.88	0.05	0.46	0.46	0.05	1.53	0.05	1.32	0.61	2.02	2.22	1.53	1.53	0.05	1.53	1.32	2.02	2.02	2.22	2.22	0.61	0.61	1.32	2.22	1.53	0.07	2.22	2.02	1.95	2.22	1.32	0.6	0.61	0.06	0.06	0.6	1.53	0.05	2.02	1.53	1.53	1.53	1.32	0.05	2.22
1.18	0.47	2.02	1.53	0.05	1.88	0.05	0.46	0.46	0.05	1.53	0.05	1.32	0.61	2.02	2.22	1.53	1.53	0.05	1.53	1.32	2.02	2.02	2.22	2.22	0.61	0.61	1.32	2.22	1.53	0.07	2.22	2.02	1.95	1.32	1.32	0.6	0.61	0.06	0.06	0.61	0.05	0.05	2.02	2.22	1.53	1.53	1.32	0.05	2.22
1.18	0.05	0.47	2.02	1.53	0.05	1.88	0.47	0.05	1.95	1.53	0.07	0.05	0.05	1.53	0.61	0.61	2.22	0.61	2.22	1.53	0.05	0.05	1.18	0.07	1.95	1.53	1.53	2.22	1.53	0.07	1.32	2.02	1.95	2.22	1.32	0.6	0.61	0.06	0.06	1.88	0.05	1.53	0.05	1.07	1.53	1.53	1.53	1.53	0.05
1.18	1.32	0.05	2.02	1.53	0.46	2.22	1.15	0.47	1.95	1.53	0.07	2.22	1.18	1.53	0.61	2.02	1.32	0.61	1.32	0.05	2.02	0.05	2.02	1.53	0.05	0.61	1.53	1.32	1.53	2.65	2.22	2.02	1.95	2.22	1.32	1.15	0.61	0.06	0.06	0	1.18	1.53	0.05	1.88	0.05	1.53	1.53	2.22	0.05
0.06	0.47	2.02	1.53	0.05	1.88	0.6	0.46	0.46	0.05	1.53	0.05	1.32	0.61	2.02	2.22	1.53	1.53	0.05	1.53	1.18	2.02	2.02	1.53	2.22	0.61	0.61	1.32	2.22	1.53	0.07	2.22	2.02	1.95	2.22	1.32	0.6	0.61	0.06	0.06	0.6	1.53	0.05	2.02	1.53	1.53	1.53	1.32	0.05	2.22
0.06	2.22	0.47	2.02	1.53	0.05	1.88	0.47	0.46	1.95	1.53	0.07	0.61	0.07	1.53	0.61	0.61	0.05	0.07	2.22	0.05	0.05	0.05	1.53	1.32	1.95	1.32	1.32	2.22	1.53	1.15	1.53	2.02	1.95	2.22	1.32	1.15	0.61	0.06	0.06	1.88	0.05	1.53	0.05	1.07	2.22	1.53	1.53	0.05	1.07
0.06	2.22	0.47	1.88	1.53	0.05	1.88	0.46	0.46	1.95	1.53	0.07	0.61	0.61	1.53	0.05	0.05	0.05	0.07	2.22	1.32	0.05	0.05	1.53	1.32	1.95	1.32	1.53	2.22	1.53	0.6	1.53	2.02	1.95	2.22	1.18	1.15	0.61	0.06	0.06	1.88	0.05	1.53	0.05	1.07	1.53	1.53	1.53	1.32	1.07
0.06	2.22	0.47	1.88	1.53	0.05	1.88	0.47	0.46	1.95	1.53	0.07	0.61	0.07	1.53	0.61	0.61	0.05	0.07	2.22	0.61	0.05	2.02	2.65	0.61	1.95	1.32	1.53	1.32	1.53	0.06	2.22	2.02	1.95	2.22	1.32	1.15	0.61	0.06	0.06	1.88	1.07	1.53	0.05	1.07	1.53	1.53	1.53	1.53	1.07
0.06	2.22	0.47	1.88	1.53	0.05	1.88	0.47	0.46	1.95	1.53	0.07	0.61	0.05	1.53	0.61	1.32	0.05	0.07	2.22	2.22	0.05	0.05	1.53	1.32	1.95	1.32	1.32	2.22	1.53	0.6	1.53	2.02	1.95	2.22	1.32	1.15	0.61	0.06	0.06	1.88	0.05	1.53	0.05	1.07	1.53	1.53	1.53	1.53	1.07
0.06	1.53	0.46	2.02	1.53	0.05	1.88	1.15	0.47	1.95	1.53	0.07	1.18	0.61	1.53	0.61	0.05	1.07	0.05	0.05	1.53	2.02	2.02	1.53	1.53	0.05	1.53	0.05	2.22	1.53	1.32	2.22	2.02	1.95	2.22	1.32	0.6	0.61	0.06	0.06	0	0.6	1.53	0.05	1.88	2.22	1.53	1.53	1.07	0.05
0.06	0.06	2.02	1.53	1.53	0.61	0.61	1.15	0.47	0.06	0.6	0.05	1.53	2.22	0.47	1.15	0.61	2.22	0	0	2.22	1.53	1.53	0.46	0.06	0.61	0.05	1.95	0.07	0.05	0.46	1.95	0.6	0	1.53	0.61	0.61	1.88	2.22	0.47	0.05	0.05	1.15	1.53	1.15	0.46	0.05	2.22	1.15	0
1.95	0.61	0.47	2.02	1.53	0.05	1.88	0.07	0.46	1.95	1.53	0.07	1.88	0.05	1.53	0.61	0.61	2.22	0.05	2.22	1.53	0.05	0.05	1.18	2.22	1.95	1.53	1.32	2.22	1.53	0.07	2.22	2.02	1.95	2.22	1.32	1.15	0.61	0.06	0.06	1.88	0.05	1.53	0.05	1.07	1.53	1.53	1.53	1.53	0.05
1.95	0.61	1.95	0.6	0.46	0.05	1.53	0	0.05	1.15	0.47	1.53	1.15	1.15	0.07	1.15	0.05	0.61	0.05	0.61	0.61	1.32	0.05	1.53	0.61	0.61	1.32	1.53	1.07	1.95	0.6	0.6	0.61	1.95	0.6	0.6	0.61	0.07	0.61	0	1.95	0.07	0.61	0.07	0.6	1.53	1.95	0.61	0.61	0.61
1.95	2.22	0.47	2.02	1.53	0.06	2.65	0.06	0.06	0.61	1.32	0.61	2.22	0.05	2.22	2.22	0.05	1.53	0.61	0.06	1.32	0.07	2.22	0.61	2.22	0.06	2.02	1.53	2.02	1.53	0.07	2.22	1.53	1.15	1.32	2.22	0	0.61	0.05	0.05	1.15	0.07	1.88	1.53	2.02	1.32	1.32	2.65	2.22	1.53
1.95	2.22	0.47	2.02	1.53	0.05	1.88	0.46	0.46	0.05	1.53	0.07	2.22	0.05	1.53	0.61	0.61	2.22	0.05	1.32	2.02	0.05	1.07	1.32	1.32	1.95	1.53	0.61	2.22	2.02	0.6	1.53	2.02	1.95	2.22	1.32	0.6	0.61	0.06	0.06	0.61	1.53	1.32	0.05	1.07	1.32	1.53	1.53	1.32	0.05
1.95	2.22	0.47	2.02	1.53	0.05	1.88	0.47	0.46	1.95	1.53	0.07	2.22	2.22	1.53	0.61	0.05	2.22	0.05	0.61	1.53	0.05	0.05	1.18	1.32	1.95	2.22	2.02	2.22	2.02	0.6	1.53	2.02	1.95	2.22	1.32	0.6	0.61	0.06	0.06	1.88	0.05	1.32	0.05	1.07	2.22	1.53	1.53	1.32	0.05
1.95	2.22	0.47	2.02	1.53	0.05	1.88	0.47	0.46	1.88	1.53	0.07	2.22	0.05	1.53	0.61	0.05	2.22	0.05	0.05	2.02	0.05	0.05	1.18	1.32	1.95	2.22	2.02	2.22	2.02	0.6	1.53	2.02	1.95	2.22	1.32	0.6	0.61	0.06	0.06	1.88	0.05	1.32	0.05	1.07	2.22	1.53	1.53	1.32	0.05
1.95	2.22	0.47	2.02	1.53	0.05	1.88	0.47	0.46	1.88	1.53	0.07	2.22	0.05	1.53	0.61	0.05	2.22	0.05	0.05	2.02	0.05	0.05	1.18	1.32	1.95	2.22	2.02	2.22	2.02	0.6	1.53	2.02	1.95	2.22	1.32	0.6	0.61	0.06	0.06	1.88	0.05	1.32	0.05	1.07	2.22	1.53	1.53	1.32	0.05
1.95	2.22	0.47	2.02	1.53	0.05	1.88	0.47	0.46	1.88	1.53	0.07	2.22	0.05	1.53	0.61	0.05	2.22	0.05	0.05	2.02	0.05	0.05	1.18	1.32	1.95	2.22	0.05	1.32	2.02	0.6	1.53	2.02	1.95	2.22	1.32	0.6	0.61	0.06	0.06	1.88	0.05	1.32	0.05	1.07	2.22	1.53	1.53	1.32	0.05
1.95	2.22	0.47	2.02	1.53	0.05	1.88	0.47	0.47	1.95	1.53	0.61	2.22	2.22	1.53	0.61	0.05	0.05	0.07	1.32	2.22	0.05	0.05	1.53	2.22	1.95	2.22	0.05	2.22	2.02	0.6	1.53	2.02	1.95	2.22	1.32	0.6	0.61	0.06	0.06	1.88	0.05	1.32	0.05	1.07	2.22	1.53	1.53	1.32	0.05
1.95	2.22	0.47	2.02	1.53	0.05	1.88	0.07	0.46	1.95	1.53	0.07	1.88	0.05	1.53	0.61	1.32	2.22	0.05	0.05	2.02	0.05	0.05	1.53	0.05	1.95	2.22	0.05	2.22	1.53	0.07	1.32	2.02	1.95	2.22	1.32	0.6	0.61	0.06	0.06	1.88	0.05	1.53	0.05	1.07	1.53	1.53	1.53	1.53	0.05
1.95	2.22	2.22	1.15	1.53	0.46	2.65	0.61	0.05	1.95	2.65	0.61	1.32	1.32	1.95	1.18	2.02	1.53	0.61	2.22	1.53	0.07	2.22	0.61	0.61	0.05	1.53	0.05	1.32	1.32	2.22	1.32	2.02	1.95	2.22	1.32	0.6	0.61	0.05	0.07	0.6	0.47	1.53	0.05	1.88	1.32	1.53	1.53	0.05	0.07
1.95	2.22	2.22	1.15	1.53	0.47	2.65	0.61	0.05	1.95	2.65	0.61	1.32	2.22	1.95	1.53	2.02	1.53	0.61	2.22	1.53	0.07	2.22	1.53	0.61	0.05	1.53	2.02	2.22	2.22	2.22	0.05	2.02	1.95	2.22	1.32	0.6	0.61	0.61	0.07	0.6	0.47	1.53	0.05	1.88	1.32	1.53	1.53	0.05	0.07
1.95	2.22	1.15	2.02	1.53	0.05	1.88	0.47	0.47	0.61	1.53	0.07	0.05	0.61	1.53	0.61	1.07	2.22	0.05	1.32	1.53	2.02	1.07	1.53	1.53	0.05	2.02	0.05	1.32	2.02	1.07	1.53	2.02	1.95	2.22	1.32	1.15	0.61	0.06	0.06	0.6	0.46	1.53	0.05	1.88	1.53	1.53	1.53	2.22	0.05
1.95	2.22	1.15	2.02	1.53	0.05	1.88	0.47	0.47	0.05	1.53	0.07	0.05	0.05	1.53	0.61	1.07	2.22	0.05	1.32	1.53	2.02	1.07	1.53	1.53	0.05	2.02	0.05	1.32	2.02	1.07	1.53	2.02	1.95	2.22	1.32	1.15	0.61	0.06	0.06	0.6	0.46	1.53	0.05	1.88	1.53	1.53	1.53	2.22	0.05
1.95	2.22	1.15	2.02	1.53	0.05	1.88	0.47	0.47	0.05	1.53	0.07	0.05	0.05	1.53	0.61	1.07	2.22	0.05	1.32	1.53	2.02	1.07	1.53	1.53	0.05	1.53	0.05	1.32	2.02	1.07	1.53	2.02	1.95	2.22	1.32	1.15	0.61	0.06	0.06	0.6	0.46	1.53	0.05	1.88	1.53	1.53	1.53	2.22	0.05
1.95	2.22	0	2.02	1.53	0.05	2.02	0.46	0.47	1.18	1.53	0.07	0.05	0.05	1.53	0.61	1.07	2.22	0.05	1.32	1.53	1.53	1.07	1.53	1.53	0.05	2.02	0.05	1.32	2.02	1.07	1.53	2.02	1.95	2.22	1.32	1.15	0.61	0.06	0.06	0.6	0.47	1.53	0.05	1.88	1.53	1.53	1.53	2.22	0.05
1.95	2.22	0	2.02	1.53	0.05	1.88	0.46	0.47	2.22	1.53	0.07	0.05	0.05	1.53	0.61	1.07	2.22	0.05	1.32	1.53	2.02	1.07	1.53	2.02	0.05	2.02	0.05	1.32	2.02	1.07	1.53	2.02	1.95	2.22	1.32	1.15	0.61	0.06	0.06	0.6	0.47	1.53	0.05	1.88	1.53	1.53	1.53	2.22	0.05
1.95	2.22	0	2.02	1.53	0.05	1.88	0.46	0.47	1.95	1.53	0.07	0.05	0.05	1.53	0.61	1.07	2.22	0.05	1.32	1.53	2.02	1.07	1.53	2.22	0.05	2.02	0.05	0.61	2.02	1.07	1.53	2.02	1.95	2.22	1.32	1.15	0.61	0.06	0.06	0.6	0.47	1.53	0.05	1.88	1.53	1.53	1.53	2.22	0.05
1.95	2.22	0	2.02	1.53	0.05	1.88	0.47	0.47	0.05	1.53	0.07	0.05	2.22	1.53	0.61	1.07	2.22	0.05	1.32	1.53	2.02	1.07	1.53	1.53	0.05	2.02	0.05	1.32	2.02	1.07	1.53	2.02	1.95	2.22	1.32	1.15	0.61	0.06	0.06	0.6	0.46	1.53	0.05	1.88	1.53	1.53	1.53	2.22	0.05
1.95	1.53	2.22	2.02	1.53	0.05	1.88	0.47	0.47	1.95	1.53	0.07	2.22	0.05	2.22	0.05	1.53	1.18	0.61	1.53	1.07	2.02	0.05	0.61	1.53	0.05	0.61	1.32	2.22	1.53	0.07	1.32	2.02	1.95	2.22	1.32	1.15	0.61	0.05	0.06	0.61	2.22	1.53	0.05	1.88	2.22	1.53	1.53	2.22	0.05
1.95	0.6	0.47	2.02	1.53	0.05	1.88	0.47	0.46	0.05	1.53	0.07	0.47	0.05	1.53	0.61	0.05	0.05	0.05	2.22	0.05	0.05	0.05	1.53	1.32	1.95	2.02	0.61	2.22	1.53	1.32	1.53	2.02	1.95	2.22	1.32	0.6	0.61	0.06	0.06	1.88	1.53	1.53	0.05	1.07	1.53	1.53	1.53	1.32	0.05
1.95	0.6	0.47	2.02	1.53	0.05	1.88	0.47	0.46	0.05	1.53	0.07	0.47	0.05	1.53	0.61	0.05	0.05	0.05	2.22	0.05	0.05	0.05	1.53	1.32	1.95	2.02	0.61	2.22	1.53	1.32	1.53	2.02	1.95	2.22	1.32	0.6	0.61	0.06	0.06	1.88	1.53	1.53	0.05	1.07	1.53	1.53	1.53	1.32	0.05
1.95	0.05	0.46	0	0	1.53	0.47	2.22	1.88	0.6	0.46	1.53	2.22	0.05	2.65	0.6	0.05	0.06	0.05	0.05	0.47	2.22	1.95	0.6	0.05	0	1.07	0.05	0.46	0.06	1.07	0.00000	0.00000	1.53	1.95	0.07	0.05	0.6	1.15	1.18	0.6	2.22	0.05	2.02	1.53	1.53	1.53	1.32	0.05	2.22
1.95	0.05	0.47	2.02	1.53	0.61	1.88	0.47	0.47	1.95	1.53	0.07	1.88	0.05	1.53	0.61	0.61	2.22	0.61	2.22	2.02	0.05	0.05	1.53	2.02	1.95	1.53	2.22	2.22	1.53	0.07	1.32	2.02	1.95	1.32	1.32	0.6	0.61	0.06	0.06	1.88	0.05	1.53	0.05	1.07	1.53	1.53	1.53	1.53	0.05
1.95	0.05	0.47	2.02	1.53	0.05	2.02	0.07	0.46	1.95	1.53	0.07	2.02	0.05	1.53	0.05	0.07	0.05	0.61	2.22	2.02	0.05	0.05	1.53	2.22	1.95	1.53	1.53	2.22	1.53	0.6	1.32	2.02	1.95	2.22	1.32	1.15	0.61	0.06	0.06	1.88	0.05	1.53	0.05	1.07	1.53	1.53	1.53	1.53	0.05
1.95	0.05	0.47	2.02	1.53	0.05	2.02	0	0.47	1.95	1.53	0.07	1.88	0.05	1.53	0.61	1.32	0.61	0.61	2.22	2.02	0.05	0.05	1.53	0.05	1.95	1.53	0.05	1.32	1.53	0.07	1.32	2.02	0.61	2.22	2.22	0.6	0.61	0.06	0.06	1.88	0.05	1.53	0.05	1.07	1.53	1.53	1.53	1.53	0.05
1.95	0.05	0.47	2.02	1.53	0.05	1.88	0.47	0.46	1.95	1.53	0.07	2.22	2.22	1.53	0.61	0.61	0.05	0.05	0.05	1.53	0.05	0.05	1.18	1.32	1.95	2.22	2.02	2.22	2.02	0.6	1.53	2.02	1.95	2.22	1.32	0.6	0.61	0.06	0.06	1.88	0.05	1.32	0.05	1.07	2.22	1.53	1.53	1.32	0.05
1.95	0.05	0.47	2.02	1.53	0.05	1.88	0.47	0.47	1.95	1.53	0.07	1.88	0.05	1.53	0.61	0.61	2.22	0.61	2.22	1.32	0.05	0.05	1.53	2.22	1.95	1.53	0.06	2.22	2.02	0.07	1.32	2.02	1.95	2.22	1.32	0.6	0.61	0.06	0.06	1.88	2.22	1.32	0.05	1.07	1.53	2.22	1.53	1.53	0.05
1.95	0.05	0.47	2.02	1.53	0.05	1.88	0.47	0.47	1.95	1.53	0.07	1.88	0.05	1.53	1.32	1.32	2.22	0.61	2.22	1.53	0.05	0.05	1.53	2.22	1.95	1.53	1.32	2.22	1.53	0.07	1.32	2.02	1.95	2.22	1.32	0.6	0.61	0.06	0.06	1.88	0.05	1.53	0.05	1.07	1.53	1.53	1.53	1.53	0.05
1.95	0.05	0.47	2.02	1.53	0.05	1.88	0.47	1.15	1.95	1.53	0.07	1.88	0.05	1.53	0.61	0.61	2.22	0.05	2.22	2.02	0.05	0.05	1.53	2.22	1.95	1.53	2.22	1.18	1.53	0.61	1.32	2.02	1.95	2.22	1.32	0.6	0.61	0.06	0.06	1.88	0.05	1.53	0.05	1.07	1.53	1.53	1.53	1.53	0.05
1.95	0.05	0.47	2.02	1.53	0.05	1.88	0.47	0.06	1.95	1.53	0.07	1.88	0.05	1.53	0.61	0.61	2.22	0.05	1.18	1.53	0.05	0.05	1.18	2.22	1.95	1.53	1.32	2.22	1.53	0.07	2.22	2.02	1.95	2.22	1.32	1.15	0.61	0.06	0.06	1.88	0.05	1.53	0.05	1.88	2.02	1.53	1.53	1.53	0.05
1.95	0.05	0.47	2.02	1.53	0.05	1.88	0.47	0	1.95	1.53	0.07	1.88	0.05	1.53	0.61	0.05	2.22	0.05	1.18	2.02	0.05	0.05	1.53	0.05	1.95	2.22	0.61	2.22	1.53	0.07	2.22	2.02	1.95	2.22	1.32	0.6	0.61	0.06	0.06	1.88	0.05	1.53	0.05	1.07	1.53	1.53	1.53	1.53	0.05
1.95	0.05	0.47	2.02	1.53	0.05	1.88	0.07	0.46	1.95	1.53	0.07	2.02	0.05	1.53	0.61	1.07	0.05	0.61	2.22	2.02	0.05	0.05	1.53	2.22	1.95	1.53	1.32	2.22	1.53	0.6	1.32	2.02	1.95	2.22	1.32	0.6	0.61	0.06	0.06	1.88	0.05	1.53	0.05	1.07	1.53	1.53	1.53	1.53	0.05
1.95	0.05	0.47	2.02	1.53	0.05	1.88	0.07	0.46	1.95	1.53	0.07	1.88	0.05	1.53	0.61	0.61	0.61	0.05	1.32	2.02	0.05	0.05	1.53	0.05	1.95	1.53	2.02	2.22	1.53	0.07	1.32	2.02	1.95	2.22	1.32	0.6	0.61	0.06	0.06	1.88	0.05	1.53	0.05	1.07	1.53	1.53	1.53	1.53	0.05
1.95	0.05	0.47	2.02	1.53	0.05	1.88	0.07	0.46	1.95	1.53	0.07	1.88	0.05	1.53	0.61	0.61	2.22	0.05	2.22	2.02	0.05	0.05	1.53	2.22	1.95	1.53	0.07	1.32	1.53	0.07	1.32	2.02	1.95	2.22	1.32	0.6	0.61	0.06	0.06	1.88	0.05	1.53	0.05	1.07	1.53	1.53	1.53	1.53	0.05
1.95	0.05	0.47	2.02	1.53	0.05	1.88	0.07	0.46	1.95	1.53	0.07	1.88	0.05	1.53	0.61	0.61	2.22	0.05	2.22	2.02	0.05	0.05	1.53	2.22	1.95	1.53	0.07	1.32	1.53	0.07	1.32	2.02	1.95	2.22	1.32	0.6	0.61	0.06	0.06	1.88	0.05	1.53	0.05	1.07	1.53	1.53	1.53	1.53	0.05
1.95	0.05	0.47	2.02	1.53	0.05	1.88	0.07	0.46	1.95	1.53	0.07	1.88	0.05	1.53	0.61	0.61	2.22	0.05	2.22	2.02	0.05	0.05	1.53	2.22	1.95	1.53	0.07	1.32	1.53	0.07	1.32	2.02	1.95	2.22	1.32	0.6	0.61	0.06	0.06	1.88	0.05	1.53	0.05	1.07	1.53	1.53	1.53	1.53	0.05
1.95	0.05	0.47	2.02	1.53	0.05	1.88	0.07	0.46	1.95	1.53	0.07	1.88	0.05	1.53	0.61	0.61	2.22	0.05	2.22	2.02	0.05	0.05	1.53	2.22	1.95	1.53	2.22	2.22	1.53	0.61	1.32	2.02	1.95	2.22	1.32	0.6	0.61	0.06	0.06	1.88	0.05	1.53	0.05	1.07	1.53	1.53	1.53	1.53	0.05
1.95	0.05	0.47	2.02	1.53	0.05	1.88	0.07	0.46	1.95	1.53	0.07	1.88	0.05	1.53	0.61	0.61	2.22	0.05	2.22	2.02	0.05	0.05	1.53	2.22	1.95	1.53	2.22	2.22	1.53	0.61	1.32	2.02	1.95	2.22	1.32	0.6	0.61	0.06	0.06	1.88	0.05	1.53	0.05	1.07	1.53	1.53	1.53	1.53	0.05
1.95	0.05	0.47	2.02	1.53	0.05	1.88	0.07	0.46	1.95	1.53	0.07	1.88	0.05	1.53	0.61	0.61	2.22	0.05	2.22	2.02	0.05	0.05	1.53	2.22	1.95	1.53	2.22	2.22	1.53	0.61	1.32	2.02	1.95	2.22	1.32	0.6	0.61	0.06	0.06	1.88	0.05	1.53	0.05	1.07	1.53	1.53	1.53	1.53	0.05
1.95	0.05	0.47	2.02	1.53	0.05	1.88	0.07	0.46	1.95	1.53	0.07	1.88	0.05	1.53	0.61	0.61	2.22	0.05	2.22	2.02	0.05	0.05	1.53	2.22	1.95	1.53	0.05	2.22	2.02	0.07	2.22	2.02	1.95	2.22	1.32	0.6	0.61	0.06	0.06	1.88	0.05	1.53	0.05	1.07	1.53	1.53	1.53	1.53	0.05
1.95	0.05	0.47	2.02	1.53	0.05	1.88	0.07	0.46	1.95	1.53	0.07	1.88	0.05	1.53	0.61	0.61	2.22	0.05	2.22	2.02	0.05	0.05	1.53	0.61	1.95	1.53	1.32	2.22	1.53	0.6	2.22	2.02	1.95	2.22	1.32	0.6	0.61	0.06	0.06	1.88	0.05	1.53	0.05	1.07	1.53	1.53	1.53	1.53	0.05
1.95	0.05	0.47	2.02	1.53	0.05	1.88	0.07	0.46	1.95	1.53	0.07	1.88	0.05	1.53	0.61	0.61	2.22	0.05	1.32	2.02	0.05	0.05	1.53	2.22	1.95	1.53	0.07	1.32	1.53	0.07	1.32	2.02	1.95	2.22	1.32	0.6	0.61	0.06	0.06	1.88	0.05	1.53	0.05	1.07	1.53	1.53	1.53	1.53	0.05
1.95	0.05	0.47	2.02	1.53	0.05	1.88	0.07	0.46	1.95	1.53	0.07	1.88	0.05	1.53	0.61	1.32	2.22	0.05	2.22	2.02	0.05	0.05	2.65	1.32	1.95	1.32	2.22	2.22	1.53	0.07	1.32	2.02	1.95	1.32	1.32	0.6	0.61	0.06	0.06	1.88	0.05	1.53	0.05	1.07	1.53	1.53	1.53	1.53	0.05
1.95	0.05	0.47	2.02	1.53	0.05	1.88	0.07	0.46	1.95	1.53	0.07	1.88	0.05	1.53	0.61	1.32	0.05	0.05	2.22	1.53	0.05	0.05	1.53	2.22	1.95	1.53	2.22	1.18	2.02	0.07	2.22	2.02	1.95	1.32	1.32	0.6	0.61	0.06	0.06	1.88	0.05	1.53	0.05	1.07	1.53	1.53	1.53	1.53	0.05
1.95	0.05	0.47	2.02	1.53	0.05	1.88	0.07	0.46	1.95	1.53	0.07	1.88	0.05	1.53	0.61	0.61	2.22	0.61	2.22	1.53	0.05	0.05	1.53	2.22	1.95	0.61	0.61	2.22	1.53	0.07	1.32	2.02	1.95	2.22	1.32	0.6	0.61	0.06	0.06	1.88	0.05	1.53	0.05	1.07	1.53	1.53	1.53	1.53	0.05
1.95	0.05	0.47	2.02	1.53	0.05	1.88	0.6	0.46	1.95	1.53	0.07	1.88	0.05	1.53	0.61	0.61	0.05	0.61	1.32	2.02	0.05	0.05	1.53	2.22	0.05	1.53	1.32	2.22	1.53	0.07	1.32	2.02	1.95	2.22	1.32	0.6	0.61	0.06	0.06	1.88	0.05	1.53	0.05	1.07	1.53	1.53	1.53	1.53	0.05
1.95	0.05	0.47	2.02	1.53	0.05	1.88	0.05	0.47	1.95	1.53	0.07	1.88	0.05	1.53	0.61	0.61	2.22	0.05	0.05	2.02	0.05	0.05	1.53	0.05	1.95	2.22	0.05	2.22	1.53	0.07	1.32	2.02	1.95	2.22	1.32	0.6	0.61	0.06	0.06	1.88	0.05	1.53	0.05	1.07	1.53	1.53	1.53	1.53	0.05
1.95	1.32	0.46	2.02	1.53	0.05	2.02	0.47	0.47	1.95	1.53	0.07	2.22	0.05	2.22	0.05	1.07	0.05	0.05	2.22	2.02	0.05	0.05	2.02	0.05	0.05	1.53	0.05	2.22	1.53	1.07	1.32	2.02	0.61	2.22	1.32	1.15	0.61	0.06	0.06	0.6	0.46	1.53	0.05	1.88	1.32	1.53	1.53	0.07	0.05
1.95	1.32	0.46	2.02	1.53	0.05	2.02	0.47	0.47	1.95	1.53	0.07	2.22	0.05	2.22	0.05	1.07	0.05	0.05	2.22	2.02	0.05	1.88	2.22	0.05	0.05	1.32	0.05	2.22	1.53	1.07	1.32	2.02	0.61	2.22	1.32	1.15	0.61	0.06	0.06	0.6	0.46	1.53	0.05	1.88	1.32	1.53	1.53	0.07	0.05
1.95	1.32	0.47	2.02	1.53	0.05	1.07	0.46	0.46	1.95	1.32	0.07	1.32	0.05	1.53	2.22	0.05	0.05	0.05	1.32	2.22	0.05	0.05	2.22	2.22	1.95	1.32	0.61	1.53	1.53	0.07	1.53	2.02	1.95	2.22	1.32	0.6	0.61	0.06	0.06	1.88	1.53	1.53	0.05	1.07	1.32	1.53	1.53	1.32	0.05
1.95	1.32	0.47	2.02	1.53	0.05	2.02	0.06	0.47	1.32	1.53	0.07	2.22	2.22	1.53	0.61	1.32	2.02	0.05	1.32	0.07	0.07	0.61	1.07	1.53	0.61	1.32	2.22	0.05	0.61	0.61	1.32	2.02	1.95	2.22	1.32	0.6	0.61	0.06	0.06	0.05	0.47	1.53	0.05	2.02	1.53	1.53	1.53	2.02	0.05
1.95	1.32	0.47	2.02	1.53	0.05	2.02	0.05	0.47	1.32	1.53	0.07	1.18	2.22	1.53	0.61	1.32	2.02	0.05	1.32	0.07	0.07	0.61	1.07	1.53	0.61	1.32	2.22	2.22	0.61	0.61	1.32	2.02	1.95	2.22	1.32	0.6	0.61	0.06	0.06	0.05	0.47	1.53	0.05	2.02	1.53	1.53	1.53	2.02	0.05
1.95	1.32	0.47	2.02	1.53	0.05	2.65	0.46	0.47	2.22	1.53	0.07	2.22	2.22	1.53	0.61	0.61	2.02	0.05	1.32	0.61	0.07	0.05	1.53	1.32	0.61	1.53	0.05	1.18	0.61	1.53	1.32	2.02	1.95	2.22	1.32	0.6	0.61	0.06	0.06	0.05	0.47	1.53	0.05	2.02	1.53	1.53	1.53	2.02	0.05
1.95	1.32	0.47	2.02	1.53	0.05	2.65	0.46	0.47	2.22	1.53	0.07	2.22	2.22	1.53	0.61	1.32	1.53	0.05	1.32	0.05	0.07	0.05	1.53	1.53	0.61	1.53	0.05	1.18	0.61	1.53	1.32	2.02	1.95	2.22	1.32	0.6	0.61	0.06	0.06	0.05	0.47	1.53	0.05	2.02	1.53	1.53	1.53	2.02	0.05
1.95	1.32	0.47	2.02	1.53	0.05	2.65	0.46	0.47	2.22	1.53	0.07	0.06	0.05	1.53	0.61	0.61	2.02	0.05	2.22	0.61	0.07	0.05	1.53	1.32	0.61	1.53	0.05	1.18	0.61	1.53	1.32	2.02	1.95	2.22	1.32	0.6	0.61	0.06	0.06	0.05	0.47	1.53	0.05	2.02	1.53	1.53	1.53	2.02	0.05
1.95	1.32	0.47	2.02	1.53	0.05	1.88	1.32	0.47	1.95	1.53	0.07	2.22	0.05	1.53	0.61	0.61	0.05	0.05	1.32	2.02	0.05	0.05	1.53	1.32	1.95	2.22	0.05	2.22	2.02	1.88	1.53	2.02	1.95	2.22	1.32	0.6	0.61	0.06	0.06	1.88	0.05	1.32	0.05	1.07	2.22	1.53	1.53	1.32	0.05
1.95	1.32	1.32	0.61	1.53	1.15	1.53	0.6	0.46	0.61	0.05	0.05	2.22	2.02	2.02	1.32	2.22	0.61	0.61	1.32	1.32	0.07	1.32	2.22	2.02	0.05	1.32	0.05	0.05	1.53	1.32	2.22	2.02	1.95	1.32	1.32	1.15	0.61	0.61	0.06	1.15	0.47	1.53	0.05	2.02	0.05	2.22	1.53	1.32	0.61
1.95	2.65	0.61	1.95	1.32	0.61	1.53	0.06	1.53	0.06	2.22	0.05	1.95	0.07	0.47	2.22	0	2.65	1.15	0.05	1.15	0.46	0.06	0.6	1.32	1.95	0.6	0.05	0	1.07	0.05	0.46	0.06	1.15	0.61	1.95	1.15	1.95	0.07	0.61	0	0.05	1.07	1.07	1.88	0.46	1.07	1.32	0.05	1.07
0	2.22	0	2.02	1.53	0.05	1.88	0.46	0.46	0.05	1.53	0.05	1.53	1.32	2.02	2.22	1.32	0.61	0.05	1.53	1.32	2.02	2.02	2.22	2.22	0.61	0.61	1.32	2.22	1.53	0.07	2.22	2.02	1.95	1.32	1.32	0.6	0.61	0.06	0.06	0.61	0.05	0.05	2.02	2.22	1.53	1.53	1.32	0.05	2.22
0	2.22	0	2.02	1.53	0.05	1.88	0.46	0.46	0.05	1.53	0.05	1.53	1.32	2.02	2.22	1.32	0.61	0.05	1.53	1.32	2.02	2.02	2.22	2.22	0.61	0.61	1.32	2.22	1.53	0.07	2.22	2.02	1.95	1.32	1.32	0.6	0.61	0.06	0.06	0.61	0.05	0.05	2.02	2.22	1.53	1.53	1.32	0.05	2.22
0	2.22	0	2.02	1.53	0.05	1.88	0.46	0.46	0.05	1.53	0.05	1.53	1.32	2.02	2.22	1.32	0.61	0.05	1.53	1.32	2.02	2.02	2.22	2.22	0.61	0.61	1.32	2.22	1.53	0.07	2.22	2.02	1.95	1.32	1.32	0.6	0.61	0.06	0.06	0.61	0.05	0.05	2.02	2.22	1.53	1.53	1.32	0.05	2.22
0	1.53	0.46	2.02	1.53	0.05	2.02	0.06	0.47	0.05	1.53	0.07	1.32	0.61	1.53	0.05	0.61	1.32	0.61	1.32	0.05	0.07	0.61	1.32	1.32	0.05	0.05	0.61	1.32	2.02	1.32	1.32	2.02	1.95	1.18	1.32	0.6	0.61	0.06	0.06	0.05	0.47	1.53	0.05	2.02	1.53	1.53	1.53	1.53	0.05
0	1.53	0	2.02	1.53	0.05	2.02	0.46	0.46	1.07	1.53	0.05	1.53	2.22	2.02	2.22	2.22	0.05	0.05	1.32	2.22	1.53	2.02	2.22	2.22	0.61	0.61	1.32	2.22	1.53	0.6	2.22	2.02	1.95	1.32	1.32	0.6	0.61	0.06	0.06	0.61	0.05	0.05	2.02	2.22	1.53	1.53	1.32	0.05	2.22
0	1.53	0	2.02	1.53	0.05	2.02	0.46	0.46	1.95	1.53	0.05	1.53	2.22	2.02	2.22	2.22	0.05	0.05	1.32	2.22	1.53	2.02	1.32	2.22	0.61	0.61	1.32	2.22	1.53	0.07	2.22	2.02	1.95	1.32	1.32	0.6	0.61	0.06	0.06	0.61	0.05	0.05	2.02	2.22	1.53	1.53	1.32	0.05	2.22
0	1.53	0	2.02	1.53	0.05	1.88	0.46	0.46	0.05	1.53	0.05	1.53	1.32	2.02	2.22	1.32	1.53	0.05	1.53	1.32	2.02	2.02	2.22	2.22	0.61	0.61	1.32	2.22	1.53	0.07	2.22	2.02	1.95	1.32	1.32	0.6	0.61	0.06	0.06	0.61	0.05	0.05	2.02	2.22	1.53	1.53	1.32	0.05	2.22
0	0.05	0.46	2.02	1.53	0.05	1.88	0.46	0.07	0.05	1.53	0.05	1.53	0.05	2.02	0.61	2.02	2.22	0.05	1.32	2.22	1.07	2.02	1.53	1.18	0.06	0.47	2.22	2.22	2.02	0.07	2.22	2.02	1.95	1.32	1.32	1.15	0.61	0.06	0.06	0.6	1.53	0.05	2.02	2.22	1.53	1.53	2.22	0.61	2.22
0	0.05	0.46	2.02	1.53	0.05	1.88	0.46	0.07	0.05	1.53	0.05	1.53	0.05	2.02	0.61	2.02	2.22	0.05	1.32	2.22	1.07	2.02	1.53	1.18	0.06	0.47	2.22	2.22	2.02	0.07	2.22	2.02	1.95	1.32	1.32	1.15	0.61	0.06	0.06	0.6	1.53	0.05	2.02	2.22	1.53	1.53	2.22	0.61	2.22
0	1.32	0.47	2.02	1.53	0.05	2.02	0.07	0.46	0.05	2.22	0.07	2.22	0.61	1.53	1.53	1.32	1.32	0.05	1.53	2.22	0.07	0.05	2.02	1.53	0.05	1.07	0.61	1.32	0.61	1.53	1.32	2.02	1.95	2.22	1.32	0.6	0.61	0.06	0.06	0.05	0.46	1.53	0.05	2.02	1.53	1.53	1.53	2.02	0.05
0	1.32	0.47	2.02	1.53	0.05	2.02	0.05	0.46	2.22	2.22	0.07	2.22	1.32	1.53	1.53	1.32	2.22	0.05	1.53	2.22	0.07	0.05	2.02	1.53	0.05	1.07	0.05	1.32	0.61	1.53	1.32	2.02	1.95	2.22	1.32	1.15	0.61	0.06	0.06	0.05	0.46	1.53	0.05	2.02	1.53	1.53	1.53	2.02	0.05
0	1.32	1.53	0.06	2.22	0	2.65	0.05	0.06	2.02	0.05	0.61	1.32	0.61	1.53	0	1.32	1.53	2.22	0.61	1.32	0.07	1.53	0.07	1.53	1.32	2.22	1.32	0.05	1.07	1.88	0.61	2.02	1.95	2.22	1.32	1.15	0.61	0.05	0.06	1.15	2.22	1.88	0.05	2.02	1.32	1.53	1.53	1.53	0.07
0.6	1.07	1.32	1.95	0.07	0.61	0.6	0.6	0.61	1.53	1.32	1.95	0.07	2.02	0.61	0.05	1.07	1.07	1.88	0.06	1.07	2.22	1.95	1.07	1.95	0.47	0.07	0.47	2.22	0.05	0.06	0.00000	0.00000	0.05	1.32	0.6	0.61	0.06	0.06	0.6	0.05	1.53	0.05	2.02	1.53	1.53	1.53	1.32	0.05	2.22
0.6	0.47	0.46	2.02	1.53	0.05	2.02	0.05	0.06	0.47	1.18	0.05	2.22	2.02	2.02	0.05	0.61	0.61	0.05	0.61	1.32	2.02	2.02	1.53	0.61	1.32	1.53	1.32	2.22	1.53	0.07	1.32	2.02	1.95	2.22	1.32	0.6	0.61	0.06	0.06	0.6	1.53	0.05	2.02	2.02	1.53	1.53	1.32	0.05	2.22
0.6	2.22	2.65	1.15	0.47	0.47	1.18	0.61	0.61	1.07	1.07	2.02	1.32	1.07	0.06	1.95	1.07	1.95	0.47	0.06	0.47	2.22	0.05	0.06	0.47	0.05	1.18	1.32	1.32	2.02	2.65	1.32	2.02	1.95	2.22	1.32	1.15	0.61	0.06	0.06	0.6	2.22	1.53	0.05	1.88	1.53	1.53	2.22	1.32	0.05
0.6	2.22	2.65	1.15	0.47	0.47	1.18	0.61	0.61	1.07	1.07	2.02	1.32	1.07	0.06	1.95	1.07	1.95	0.47	0.06	0.47	2.22	0.05	0.06	0.47	0.05	0.06	1.18	0.46	0	1.07	0.61	2.02	1.95	2.22	1.32	1.15	0.61	0.06	0.06	0.6	2.22	1.53	0.05	1.88	1.53	1.53	2.22	1.32	0.05
0.6	2.22	2.65	1.15	0.47	0.47	1.18	0.61	1.32	1.07	1.07	2.02	1.32	1.07	0.06	1.95	1.07	1.95	0.47	0.06	0.47	2.22	0.05	0.06	0.47	0.05	1.18	1.32	1.32	2.02	2.65	1.32	2.02	1.95	2.22	1.32	1.15	0.61	0.06	0.06	0.6	2.22	1.53	0.05	1.88	1.53	1.53	2.22	1.32	0.05
0.6	0.05	0.06	0.05	0.46	1.88	0.07	0.06	0.07	0.07	1.18	0.05	0.61	2.02	1.53	0.47	0.61	0.61	0	1.15	0.47	0.07	1.32	1.07	1.32	0.47	1.88	0.05	1.32	0.61	2.22	1.88	0.6	2.02	1.53	0.47	1.32	1.32	0.46	0.05	2.22	1.15	1.15	0.05	0.05	0.05	1.15	1.32	2.22	1.32
0.6	1.32	2.22	2.02	1.53	0.05	1.88	0.47	0.47	0.05	1.53	0.07	1.18	0.61	1.53	0.61	0.05	2.22	0.61	0.61	0.05	2.02	0.05	1.53	1.53	0.05	0.61	1.53	1.32	1.53	2.65	1.32	2.02	1.95	2.22	1.32	1.15	0.61	0.06	0.06	0.6	0.46	1.53	0.05	1.88	2.22	1.53	1.53	2.02	0.05
0.6	1.32	0.05	2.02	1.53	0.61	1.88	0.47	0.47	0.05	1.53	0.07	1.18	0.61	1.53	0.61	0.05	2.22	0.61	0.61	0.05	2.02	0.05	1.53	1.53	0.05	0.61	1.53	1.32	1.53	2.65	1.32	2.02	1.95	2.22	1.32	1.15	0.61	0.06	0.06	0.6	0.46	1.53	0.05	1.88	2.22	1.53	1.53	2.02	0.05
0.6	1.32	0.05	2.02	1.53	0.61	1.88	0.47	0.47	0.05	1.53	0.07	1.18	0.61	1.53	0.61	0.05	2.22	0.61	0.61	0.05	2.02	0.05	1.53	1.53	0.05	0.61	1.53	1.32	1.53	2.65	1.32	2.22	1.95	2.22	1.32	1.15	0.61	0.06	0.06	0.6	0.46	1.53	0.05	1.88	2.22	1.53	1.53	1.53	0.05
0.6	1.32	0.05	2.02	1.53	0.61	1.88	0.47	0.47	0.05	1.53	0.07	1.18	0.61	1.53	0.61	0.05	2.22	0.61	0.61	0.05	1.53	0.05	1.53	1.53	0.05	1.32	1.53	1.32	1.53	2.65	1.32	2.02	1.95	2.22	1.32	1.15	0.61	0.06	0.06	0.6	0.46	1.53	0.05	1.88	1.53	1.53	1.53	2.02	0.05
0.6	1.32	0.05	2.02	1.53	0.05	1.88	0.46	0.46	1.95	1.53	0.07	1.15	0.07	2.22	0.05	1.53	1.53	0.05	2.22	0.07	2.02	0.05	0.05	1.53	0.05	0.61	1.53	2.02	2.22	2.65	1.32	2.02	1.95	2.22	2.22	1.15	0.61	0.06	0.06	0.6	0.05	1.53	0.05	1.88	2.22	1.53	1.53	2.22	0.05
0.05	0.61	0.05	2.02	1.53	0.05	2.02	0.47	0.46	1.95	1.53	0.07	1.18	0.05	1.53	0.61	1.07	1.18	0.61	1.53	0.07	2.02	0.05	1.32	0.05	0.05	0.61	0.61	1.32	1.53	0.07	2.22	2.02	1.95	2.22	2.22	1.15	0.61	0.06	0.06	1.53	0.05	1.53	0.05	1.88	2.22	1.53	1.53	2.22	0.05
0.05	0.47	1.53	2.22	0.6	2.65	1.15	0.05	1.53	0.46	0.06	1.15	2.22	1.95	0.6	0.05	0	1.07	0.05	0.47	0.06	1.07	0.05	1.95	0.07	1.88	0.6	1.15	0.61	1.95	0.61	0.00000	0.00000	1.32	0.61	0.05	1.07	1.07	1.88	0.05	1.07	1.32	0	1.07	0.05	0.47	0.07	0.47	2.22	0.05
0.05	2.22	0	2.02	1.53	0.05	1.88	0.47	0.47	0.05	1.53	0.07	0.05	0.05	1.53	0.61	1.07	2.22	0.05	1.32	1.53	2.02	1.07	1.53	1.53	0.05	2.02	0.05	0.61	2.02	1.07	1.53	2.02	1.95	2.22	1.32	1.15	0.61	0.06	0.06	0.6	0.47	1.53	0.05	1.88	1.53	1.53	1.53	2.22	0.05
0.05	2.22	0	1.88	1.53	0.05	1.88	0.47	0.47	0.05	1.53	0.07	0.05	1.32	1.53	0.61	1.07	2.22	0.05	1.32	1.53	2.02	1.07	1.53	1.53	0.05	2.02	0.05	1.32	2.02	1.07	1.53	2.02	1.95	2.22	1.32	1.15	0.61	0.06	0.06	0.6	0.46	1.53	0.05	1.88	1.53	1.53	1.53	2.22	0.05
0.05	1.53	0.47	2.02	1.53	0.05	2.02	0.6	0.47	0.05	1.53	0.07	0.07	0.05	1.53	0.05	0.05	2.22	0.05	1.32	1.53	0.07	0.05	1.53	2.02	1.95	1.53	0.05	2.22	1.53	0.61	1.32	2.02	1.95	1.32	1.32	1.15	0.61	0.06	0.06	0.6	0.06	1.53	0.05	1.88	2.22	1.53	1.53	1.53	0.05
0.05	1.18	0.05	2.02	1.53	0.47	1.88	0.06	0.46	0.06	1.53	0.07	1.18	1.32	1.53	2.22	0.05	2.22	0.61	1.53	1.07	2.02	0.05	0.61	1.53	0.05	1.53	0.61	1.32	1.53	0.07	1.32	2.02	1.95	2.22	1.32	1.15	0.61	0.06	0.06	0.6	0.05	1.53	0.05	1.88	2.22	1.53	1.53	1.18	0.05
0.05	1.18	0.05	2.02	1.53	0.61	1.88	0.47	0.46	1.95	1.53	0.07	1.18	0.61	1.53	0.61	0.05	2.22	0.61	1.53	1.07	1.53	0.05	0.61	1.53	0.05	2.02	2.02	1.32	2.22	0.07	2.22	2.02	1.95	2.22	1.32	1.15	0.61	0.06	0.06	0.6	0.05	1.53	0.05	1.88	2.22	1.53	1.53	2.22	0.05
0.05	0.05	0.47	2.02	1.53	0.05	1.88	0	0.05	0.46	2.65	1.15	0.05	1.53	1.53	2.02	0.05	2.22	1.32	0.05	2.22	1.53	1.53	0.05	0.07	1.32	0.05	0.61	2.22	2.22	1.32	0.07	2.02	1.95	2.22	1.32	1.15	0.61	0.06	0.06	0	0.6	1.53	0.05	2.02	1.53	1.53	1.53	0.07	0.05
0.05	1.32	2.22	2.02	1.53	0.61	1.88	0.47	0.46	1.95	1.53	0.07	1.18	0.61	1.53	0.61	0.05	2.22	0.61	1.53	1.07	1.53	0.05	0.05	1.53	0.05	1.32	2.02	1.32	2.22	0.07	2.22	2.02	1.95	2.22	1.32	1.15	0.61	0.06	0.06	0.6	0.61	1.53	0.05	1.88	2.22	1.53	1.53	1.53	0.05
0.05	1.32	2.22	2.02	1.53	0.61	1.88	0.47	0.46	1.95	1.53	0.07	1.18	0.05	1.53	0.61	0.05	1.32	0.61	1.53	1.07	1.53	0.05	0.61	1.53	0.05	1.32	2.02	1.32	2.22	0.07	2.22	2.02	1.95	2.22	1.32	1.15	0.61	0.06	0.06	0.6	0.61	1.53	0.05	1.88	2.22	1.53	1.53	1.53	0.05
0.05	1.32	0.05	2.02	1.53	0.61	1.88	0.46	0.47	1.95	1.53	0.07	1.18	0.61	1.53	0.61	0.05	2.22	0.61	1.53	1.07	1.53	0.05	0.05	2.22	0.05	1.32	2.02	1.32	2.22	0.07	2.22	2.02	1.95	2.22	1.32	1.15	0.61	0.06	0.06	0	0.07	1.53	0.05	2.02	2.22	1.53	1.53	2.22	0.05
0.05	1.32	0.05	2.02	1.53	0.61	1.88	0.46	0.47	1.95	1.53	0.07	1.18	0.61	1.53	2.22	2.22	0.05	0.61	1.53	1.07	2.02	0.05	1.53	1.53	2.22	0.61	0.61	1.32	1.53	1.32	1.32	2.02	1.95	2.22	1.32	1.15	0.61	0.06	0.06	0.6	0.05	1.53	0.05	1.88	2.22	1.53	1.53	1.53	0.05
0.05	1.32	0.05	2.02	1.53	0.61	1.88	0.47	0.46	1.95	1.53	0.07	1.18	0.61	1.53	0.61	0.05	2.22	0.61	1.53	1.07	1.53	0.05	0.61	1.53	0.05	0.61	2.02	1.32	2.22	0.07	2.22	2.02	1.95	2.22	1.32	1.15	0.61	0.06	0.06	0.6	0.61	1.53	0.05	1.88	2.22	1.53	1.53	2.22	0.05
0.05	1.32	0.05	2.02	1.53	0.61	1.88	0.47	0.46	1.95	1.53	0.07	1.18	0.61	1.53	0.61	0.05	2.22	0.61	1.53	1.07	1.53	0.05	0.61	1.53	0.05	0.61	2.02	1.32	2.22	0.07	2.22	2.02	1.95	2.22	1.32	1.15	0.61	0.06	0.06	0.6	0.61	1.53	0.05	1.88	2.22	1.53	1.53	2.22	0.05
0.05	1.32	0.05	2.02	1.53	0.61	1.88	0.47	0.46	1.95	1.53	0.07	1.18	0.61	1.53	0.61	0.05	2.22	0.61	1.53	1.07	1.53	0.05	0.61	1.53	0.05	1.32	2.02	1.32	2.22	0.07	2.22	2.02	1.95	2.22	1.32	1.15	0.61	0.06	0.06	0.6	0.05	1.53	0.05	1.88	2.22	1.53	1.53	2.22	0.05
0.05	1.32	0.05	2.02	1.53	0.61	1.88	0.47	0.46	1.95	1.53	0.07	1.18	0.61	1.53	0.61	0.05	2.22	0.61	1.53	1.07	1.53	0.05	0.61	1.53	0.05	1.32	2.02	1.32	2.22	0.07	2.22	2.02	1.95	2.22	1.32	1.15	0.61	0.06	0.06	0.6	0.05	1.53	0.05	1.88	2.22	1.53	1.53	2.22	0.05
0.05	1.32	0.05	2.02	1.53	0.61	1.88	0.47	0.46	1.95	1.53	0.07	1.18	0.61	1.53	0.61	0.05	2.22	0.61	1.53	1.07	1.53	0.05	0.61	1.53	0.05	1.32	2.02	1.32	2.22	0.07	2.22	2.02	1.95	2.22	1.32	1.15	0.61	0.06	0.06	0.6	1.32	1.53	0.05	1.88	2.22	1.53	1.53	2.22	0.05
0.05	1.32	0.05	2.02	1.53	0.61	1.88	0.47	0.46	1.95	1.53	0.07	1.18	0.61	1.53	0.61	0.05	2.22	0.61	1.53	1.07	1.53	0.05	0.61	1.53	0.05	1.32	2.02	1.32	2.22	0.07	2.22	2.02	1.95	2.22	1.32	1.15	0.61	0.06	0.06	0.6	1.32	1.53	0.05	1.88	2.22	1.53	1.53	2.22	0.05
0.05	1.32	0.05	2.02	1.53	0.61	1.88	0.47	0.46	1.95	1.53	0.07	1.18	0.61	1.53	0.07	0.05	2.22	0.61	1.53	1.07	1.53	0.05	0.61	2.02	0.05	0.61	2.02	1.32	2.22	0.07	2.22	2.02	1.95	2.22	1.32	1.15	0.61	0.06	0.06	0.6	0.61	1.53	0.05	1.88	2.22	1.53	1.53	2.22	0.05
0.05	1.32	0.05	2.02	1.53	0.61	1.88	0.47	0.46	1.95	1.53	0.07	1.18	0.61	1.32	0.61	0.05	2.22	0.61	1.53	1.07	1.53	0.05	0.61	1.53	0.05	0.61	2.02	1.32	2.22	0.07	2.22	2.02	1.95	2.22	1.32	1.15	0.61	0.06	0.06	0.6	0.61	1.53	0.05	1.88	2.22	1.53	1.53	2.22	0.05
0.05	1.32	0.05	2.02	1.53	0.61	1.88	0.47	0.46	1.95	1.53	0.07	1.18	1.32	1.53	0.61	0.05	2.22	0.61	2.22	1.07	1.53	0.05	0.61	1.53	0.05	1.32	2.02	1.32	2.22	0.07	2.22	2.02	1.95	2.22	1.32	1.15	0.61	0.06	0.06	0.6	0.61	1.53	0.05	1.88	2.22	1.53	1.53	2.22	0.05
0.05	1.32	0.05	2.02	1.53	0.61	1.88	0.47	0.46	1.95	1.53	0.07	1.18	1.32	1.53	1.32	0.05	2.22	0.61	1.53	1.07	1.53	0.05	0.05	1.53	0.05	1.32	2.02	1.32	2.22	0.07	2.22	2.02	1.95	2.22	1.32	1.15	0.61	0.06	0.06	0.6	0.61	1.53	0.05	1.88	2.22	1.53	1.53	1.32	0.05
0.05	1.32	0.05	2.02	1.53	0.61	1.88	0.47	0.46	0.05	1.53	0.07	2.22	0.61	1.53	0.05	0.05	0.05	0.61	1.53	1.07	1.53	0.05	1.32	1.53	0.05	0.61	1.32	1.32	1.53	1.32	1.32	2.02	1.95	2.22	1.32	1.15	0.61	0.06	0.06	0.6	0.05	1.53	0.05	1.88	0.05	1.53	1.53	1.53	0.05
0.05	1.32	0.05	2.02	1.53	0.61	1.88	0.47	0.46	0.05	1.53	0.07	1.18	0.61	1.53	0.61	0.05	2.22	0.61	1.53	1.07	1.53	0.05	1.32	1.53	0.05	0.61	2.02	1.32	2.22	0.07	2.22	2.02	1.95	2.22	1.32	1.15	0.61	0.06	0.06	0.6	0.61	1.53	0.05	1.88	2.22	1.53	1.53	2.22	0.05
0.05	1.32	0.05	2.02	1.53	0.61	1.88	0.47	0.47	1.95	1.53	0.07	1.18	0.61	1.53	0.05	2.22	0.05	0.61	1.53	0.07	2.02	0.05	1.32	1.53	0.05	0.61	1.32	1.32	1.53	1.32	1.32	2.02	1.95	2.22	1.32	1.15	0.61	0.06	0.06	0.6	0.05	1.53	0.05	1.88	2.22	1.53	1.53	1.53	0.05
0.05	1.32	0.05	2.02	1.53	0.07	1.88	0.47	0.46	1.95	1.53	0.07	1.18	0.61	1.53	0.61	0.05	2.22	0.61	1.53	1.07	1.53	0.05	0.61	1.53	0.05	0.61	2.02	1.32	2.22	0.07	2.22	2.02	1.95	2.22	1.32	1.15	0.61	0.06	0.06	0	0.61	1.53	0.05	1.88	0.05	1.53	1.53	2.22	0.05
0.05	1.32	0.05	2.02	1.53	0.07	1.88	0.47	0.46	1.95	1.53	0.07	1.18	0.61	1.53	0.61	0.05	2.22	0.61	1.53	1.07	1.53	0.05	0.61	1.53	0.05	0.61	2.02	1.32	2.22	0.07	2.22	2.02	1.95	2.22	1.32	1.15	0.61	0.06	0.06	0	0.61	1.53	0.05	1.88	0.05	1.53	1.53	2.22	0.05
0.05	1.32	0.05	2.02	1.53	0.61	1.88	0.46	0.47	1.95	1.53	0.07	1.15	0.61	2.02	0.05	2.02	1.18	0.05	1.53	0.05	2.02	0.05	0.05	1.53	0.05	0.61	1.32	1.32	1.53	1.32	1.32	2.02	1.95	2.22	1.32	1.15	0.61	0.06	0.06	1.53	0.61	1.53	0.05	1.88	0.05	1.53	1.53	2.22	2.22
0.05	1.32	0.05	2.02	1.53	0.61	1.88	0.47	0.47	0.06	1.53	0.07	2.22	0.61	1.53	0.61	0.05	2.22	0.61	0.61	0.05	2.02	0.05	1.53	1.53	0.05	0.61	1.53	1.32	1.53	2.65	1.32	2.02	1.95	2.22	1.32	1.15	0.61	0.06	0.06	0.6	0.46	1.53	0.05	1.88	1.53	1.53	1.53	2.02	0.05
0.05	1.32	0.05	2.02	1.53	0.61	1.88	0.47	0.47	0.05	1.53	0.07	1.18	0.61	1.53	0.61	0.05	2.22	0.61	0.61	0.05	2.02	0.05	1.53	1.53	0.05	0.61	1.53	1.32	1.53	2.65	1.32	2.02	1.95	2.22	1.32	1.15	0.61	0.06	0.06	0.6	0.46	1.53	0.05	1.88	2.22	1.53	1.53	1.53	0.05
0.05	0.47	0.47	2.02	1.53	0.05	1.88	0.05	1.15	2.22	2.22	0.05	1.32	2.22	2.02	0.05	0.05	1.32	0.05	1.32	2.02	2.02	2.02	1.53	2.22	0.05	1.53	1.53	2.22	1.53	0.07	1.32	2.02	1.95	2.22	1.32	0.6	0.61	0.06	0.06	0.6	1.53	0.05	2.02	1.53	1.53	1.53	1.32	0.05	2.22
0.05	0.47	2.02	1.53	0.05	1.88	0.61	0.07	0.46	1.95	1.53	0.05	1.53	2.22	0.05	2.22	2.22	0.05	0.05	1.32	2.22	1.53	2.02	2.22	2.22	0.61	0.61	1.32	2.22	1.53	0.07	1.18	2.02	1.95	1.32	1.32	0.6	0.61	0.06	0.06	0.61	0.05	0.05	2.02	2.22	1.53	1.53	1.32	0.05	2.22
0.05	0.47	2.02	1.53	0.05	1.88	0.61	0.07	0.46	1.95	1.53	0.05	1.53	1.32	2.22	2.22	2.22	0.05	0.05	1.32	2.22	1.53	2.02	2.22	2.22	0.61	0.61	1.32	2.22	1.53	0.07	2.22	2.02	1.95	1.32	1.32	0.6	0.61	0.06	0.06	0.61	0.05	0.05	2.02	2.22	1.53	1.53	1.32	0.05	2.22
0.05	0.47	2.02	1.53	0.05	1.88	0	0.46	0.46	1.95	1.53	0.05	1.53	0.61	2.02	2.22	1.32	1.53	0.05	1.32	1.32	2.02	2.22	1.53	2.22	0.05	0.05	1.32	2.22	1.53	0.07	2.22	2.02	1.95	1.32	1.32	1.15	0.61	0.06	0.06	0.6	1.53	0.05	2.02	2.22	1.53	1.53	1.32	0.05	2.22
0.05	0.47	2.02	1.53	0.05	1.88	0.6	0.06	0.46	0.05	1.53	0.05	1.53	1.32	2.02	2.22	1.32	1.53	0.05	1.18	1.32	1.53	2.22	1.53	2.22	0.05	0.05	1.53	2.22	1.53	0.07	2.22	2.02	1.95	1.32	1.32	0.6	0.61	0.61	0.06	0.61	0.05	0.05	2.02	2.22	1.53	1.53	1.32	0.05	2.22
0.05	2.22	0.46	2.02	1.53	0.05	1.88	0.47	0.46	1.53	1.53	0.07	2.22	1.32	1.53	0.05	0.05	0.05	0.61	1.53	1.32	1.53	0.05	0.05	1.07	0.05	0.05	0.61	1.32	2.02	1.88	2.22	2.02	1.95	2.22	1.32	1.15	0.61	0.06	0.06	0	0.47	1.53	0.05	1.88	2.22	1.53	1.53	1.53	0.05
0.05	2.22	0.47	2.02	1.53	0.46	2.02	0.05	0.47	1.95	1.53	0.07	2.22	0.05	1.53	2.22	0.61	2.22	0.61	0.61	2.02	0.07	0.61	1.53	0.61	0.05	2.22	1.32	1.32	0.61	2.22	2.22	2.02	1.95	1.53	1.32	0.06	1.32	0.06	0.46	1.95	1.53	1.53	0.05	2.02	0.05	1.53	1.53	1.53	0.07
0.05	2.22	0.47	2.02	1.53	0.05	1.88	0.47	0.47	1.95	1.53	0.07	1.88	0.05	1.53	0.61	0.61	2.22	0.05	2.22	2.02	0.05	0.05	2.22	2.22	1.95	1.53	1.32	2.22	1.53	0.07	1.53	2.02	1.95	2.22	1.32	0.6	0.61	0.06	0.06	1.88	0.05	1.53	0.05	1.07	1.53	1.53	1.53	1.53	0.05
0.05	2.22	0.47	1.88	1.53	0.05	1.88	0.47	0.46	1.95	1.53	0.07	0.61	0.61	1.53	0.61	1.88	0.05	0.07	0.05	1.53	0.05	0.05	1.53	1.32	1.95	1.32	1.53	2.22	1.53	0.6	1.53	2.02	1.95	2.22	1.32	1.15	0.61	0.06	0.06	1.88	0.05	1.53	0.05	1.07	1.53	1.53	1.53	1.53	1.07
0.05	2.22	0	2.02	1.53	0.05	1.88	0.46	0.47	1.95	1.53	0.07	0.05	0.05	1.53	0.61	1.07	2.22	0.05	1.32	1.53	2.02	1.07	1.53	2.22	0.05	2.02	0.05	0.61	2.02	1.07	1.53	2.02	1.95	2.22	1.32	1.15	0.61	0.06	0.06	0.6	0.47	1.53	0.05	1.88	1.53	1.53	1.53	2.22	0.05
0.05	2.22	0	2.02	1.53	0.05	1.88	0.46	0.47	1.95	1.53	0.07	0.05	0.05	1.53	0.61	1.07	2.22	0.05	1.32	1.53	2.02	1.07	1.53	2.22	0.05	2.02	0.05	0.61	2.02	1.07	1.53	2.02	1.95	2.22	1.32	1.15	0.61	0.06	0.06	0.6	0.47	1.53	0.05	1.88	1.53	1.53	1.53	2.22	0.05
0.05	2.22	0.05	2.02	1.53	0.05	1.88	0.06	0.46	1.95	1.53	0.07	1.15	0.07	2.22	0.05	1.53	1.53	0.05	2.22	0.07	2.02	0.05	0.05	1.53	0.05	0.61	1.53	1.32	2.22	2.65	1.32	2.02	1.95	2.22	2.22	1.15	0.61	0.06	0.06	0.6	0.05	1.53	0.05	1.88	2.22	1.53	1.53	2.22	0.05
0.05	1.53	0.46	1.88	1.18	0.61	2.65	0.07	0.46	0.61	0.07	0.07	2.22	0.61	1.32	1.32	0.05	1.18	0.61	1.32	2.22	0.07	0.46	1.32	1.53	0.05	1.53	1.32	1.32	2.22	0.07	1.53	2.02	1.95	2.22	1.32	1.15	0.61	0.05	0.06	0.6	0.47	1.53	0.05	2.02	1.53	1.53	1.53	1.32	2.02
0.05	1.53	0.47	2.02	1.53	0.05	2.02	0.47	0.47	2.22	1.53	0.07	0.07	0.05	1.53	0.61	0.61	1.53	0.05	2.22	0.05	0.07	0.05	1.53	1.53	1.95	1.53	0.05	2.22	1.53	2.02	2.22	2.02	0.6	2.22	1.32	1.15	0.61	0.06	0.06	0.6	0.06	1.53	0.05	1.88	0.05	1.53	1.53	1.32	0.05
0.05	0.6	0.47	2.02	1.53	0.05	1.88	0.47	0.47	1.95	1.53	0.07	1.88	0.05	1.53	0.61	0.61	2.22	0.05	2.22	1.53	0.05	0.05	1.53	2.22	0.61	1.53	1.32	2.22	1.53	0.07	1.53	2.02	1.95	2.22	1.32	0.6	0.61	0.06	0.06	1.88	0.05	1.53	0.05	1.07	1.53	1.53	1.53	1.53	0.05
0.05	0.05	0.05	2.02	1.53	0.61	2.02	0.47	0.47	1.95	1.53	0.07	1.18	0.61	1.53	0.61	0.05	2.22	0.61	1.53	1.07	1.53	0.05	0.61	1.53	0.05	0.61	2.02	1.32	2.22	0.07	2.22	2.02	1.95	2.22	1.32	1.15	0.61	0.06	0.06	0	0.61	1.53	0.05	1.88	2.22	1.53	1.53	2.22	0.05
0.05	0.05	0.47	2.02	1.53	0.05	1.88	0.47	0.46	0.46	1.53	0.07	1.53	2.22	1.53	0.61	0.61	1.32	0.05	2.22	1.53	0.05	0.05	1.53	1.32	1.95	1.53	1.32	2.02	2.65	0.07	1.32	2.02	1.95	2.22	1.32	0.6	0.61	0.06	0.06	1.88	0.05	1.53	0.05	1.07	1.53	1.53	1.53	1.53	0.05
0.05	0.05	0.47	2.02	1.53	0.05	1.88	0.47	0.07	1.95	1.53	0.07	1.88	0.07	1.53	0.05	0.05	0.05	0.61	1.18	2.22	0.05	0.05	1.95	1.32	1.95	1.53	2.02	2.22	1.53	0.07	2.22	2.02	1.95	2.22	1.32	0.6	0.61	0.06	0.06	1.88	0.05	1.53	0.05	1.07	1.53	1.53	1.53	1.53	0.05
0.05	0.05	0.47	2.02	1.53	0.05	1.88	1.15	0.47	1.95	1.53	0.07	1.88	0.07	1.53	0.05	0.61	2.22	0.05	2.22	2.02	0.05	0.05	1.53	2.22	1.95	1.53	1.32	2.22	1.53	2.02	1.32	2.02	1.95	1.32	1.32	0.6	0.61	0.06	0.06	1.88	0.05	1.53	0.05	1.07	1.53	1.53	1.53	1.53	0.05
0.05	1.32	0.47	2.02	1.53	0.05	1.88	0.05	0.47	1.95	1.53	0.07	1.88	0.05	1.53	0.61	0.61	2.22	0.05	0.05	2.02	0.05	0.05	1.53	0.05	1.95	2.22	0.05	2.22	1.53	0.07	1.32	2.02	1.95	2.22	1.32	0.6	0.61	0.06	0.06	1.88	0.05	1.53	0.05	1.07	1.53	1.53	1.53	1.53	0.05
0.05	1.32	2.22	2.02	1.53	0.61	1.88	0.47	0.46	1.95	1.53	0.07	1.18	0.05	1.53	0.61	1.07	2.22	0.61	1.53	1.07	1.53	0.05	0.61	1.53	0.05	0.61	2.02	1.32	2.22	0.07	2.22	2.02	1.95	2.22	1.32	1.15	0.61	0.06	0.06	0.6	0.61	1.53	0.05	1.88	0.05	1.53	1.53	2.22	0.05
0.05	1.32	2.22	2.02	1.53	0.61	1.88	0.47	0.46	1.95	1.53	0.07	1.18	0.05	1.53	0.61	1.07	2.22	0.61	1.53	1.07	1.53	0.05	0.61	1.53	0.05	0.61	2.02	1.32	2.22	0.07	1.32	2.02	1.95	2.22	1.32	1.15	0.61	0.06	0.06	0.6	0.07	1.53	0.05	1.88	0.05	1.53	1.53	2.22	0.05
0.05	1.32	0.05	2.02	1.53	0.61	1.88	0.47	0.46	1.95	1.53	0.07	1.18	0.05	1.53	0.05	0.05	2.22	0.05	1.53	1.07	1.53	0.05	0.61	1.53	0.05	0.61	2.02	1.32	2.22	0.07	1.32	2.02	1.95	2.22	1.32	1.15	0.61	0.06	0.06	0.6	0.07	1.53	0.05	1.88	0.05	1.53	1.53	2.22	0.05
0.05	1.32	0.05	2.02	1.53	0.61	1.88	0.47	0.47	1.95	1.53	0.07	2.22	0.05	1.53	0.61	0.05	2.22	0.05	1.53	1.07	1.53	0.05	0.61	1.53	0.05	0.61	2.02	1.32	2.22	0.07	1.32	2.02	1.95	2.22	1.32	1.15	0.61	0.06	0.06	0.6	0.07	1.53	0.05	1.88	0.05	1.53	1.53	2.22	0.05
0.05	1.32	0.05	2.02	1.53	0.05	1.88	0.46	0.46	1.95	1.53	0.07	1.18	0.07	1.53	0.05	2.22	2.22	0.05	1.18	0.07	2.02	0.05	0.61	1.53	0.05	0.61	1.53	2.22	2.22	0.07	1.32	2.02	0.61	2.22	1.32	1.15	0.61	0.06	0.06	0.6	0.05	1.53	0.05	1.88	2.22	1.53	1.53	2.22	0.05
0.05	1.32	0.05	2.02	1.53	1.88	1.88	0.06	0.46	1.95	1.53	0.07	1.15	0.07	2.22	0.05	1.53	1.53	0.05	2.22	0.07	2.02	0.05	0.05	1.53	0.05	0.61	1.53	2.02	2.22	2.65	1.32	2.02	1.95	2.22	2.22	1.15	0.61	0.06	0.06	0.6	0.05	1.53	0.05	1.88	2.22	1.53	1.53	2.22	0.05
0.05	1.32	1.32	2.02	1.53	0.05	1.88	0.47	0.47	1.95	1.53	0.07	1.18	0.61	1.53	0.05	1.53	1.53	0.05	1.53	1.07	2.02	0.05	0.61	2.02	0.05	0.05	1.32	1.32	1.53	0.07	1.32	1.18	1.95	2.22	1.32	1.15	0.61	0.06	0.06	0.6	0.05	1.53	0.05	1.88	2.22	1.53	1.53	2.22	0.05
0.05	1.32	1.32	2.02	1.53	0.05	1.88	0.47	0.47	1.95	1.53	0.07	1.32	0.61	1.53	0.05	1.53	2.22	0.05	1.53	2.02	2.02	0.05	0.61	1.32	0.05	2.22	1.32	1.32	1.53	0.07	1.32	2.22	1.95	1.32	1.32	1.15	0.61	0.06	0.06	0.6	0.05	1.53	0.05	1.88	2.22	1.53	1.53	2.22	0.05
1.32	0.46	2.02	1.53	0.05	1.88	0.46	0.05	0.46	0.61	2.22	0.05	1.32	1.32	1.53	0.05	0.05	1.32	0.05	1.32	1.53	2.02	2.02	2.02	1.53	0.05	1.53	1.53	2.22	1.53	0.07	1.32	2.02	1.95	2.22	1.32	0.6	0.61	0.06	0.06	0.6	1.53	0.05	2.02	1.53	1.53	1.53	1.32	0.05	2.22
1.32	2.22	0.46	2.02	1.53	0.61	1.88	0.47	0.46	1.53	1.53	0.07	1.53	0.05	1.18	0.61	0.05	1.18	0.05	1.32	0.05	0.05	0.05	0.61	1.32	1.95	1.53	0.07	2.22	1.53	0.05	2.22	2.02	1.95	2.22	1.32	0.6	0.61	0.06	0.06	1.88	0.05	1.53	0.05	1.07	1.53	1.53	1.53	1.53	0.05
1.32	2.22	0.47	2.02	1.53	0.05	2.02	0.47	0.47	0.05	1.18	0.07	0.61	1.53	1.53	0.61	0.61	1.32	0.05	1.53	2.02	0.07	0.61	0.61	1.53	0.05	0.05	1.53	1.32	2.02	1.07	1.32	2.02	1.95	1.53	1.32	1.15	0.61	0.05	0.06	0.05	0.47	1.53	0.05	2.02	1.53	1.53	1.53	2.02	0.05
1.32	2.22	0.47	2.02	1.53	0.05	1.88	0.47	0.47	0.05	1.53	0.07	1.18	0.61	1.53	0.05	0.05	1.32	0.05	0.05	1.32	2.02	0.05	1.53	1.53	0.05	1.32	2.02	1.32	1.53	1.07	2.22	2.02	1.95	1.53	1.32	1.15	0.61	0.06	0.06	0.6	0.05	1.53	0.05	1.88	1.53	1.53	1.53	1.32	0.61
1.32	2.22	0.47	2.02	1.53	0.05	1.88	0	0.47	1.95	1.53	0.07	2.22	2.02	1.53	0.61	2.22	0.05	1.32	2.22	2.22	2.02	2.02	1.53	2.22	0.05	1.53	0.61	2.22	1.53	2.02	2.22	2.02	1.95	2.22	2.22	1.15	0.61	0.05	0.06	0.6	0.47	1.53	0.05	2.02	2.22	1.53	1.53	1.32	0.05
1.32	2.22	0.47	2.02	1.53	0.05	1.88	0	0.47	1.95	1.53	0.07	2.22	2.02	1.53	0.61	1.32	0.05	1.32	2.22	2.22	2.02	2.02	1.53	2.22	0.05	1.53	0.61	2.22	1.53	2.02	2.22	2.02	1.95	2.22	2.22	1.15	0.61	0.05	0.06	0.6	0.47	1.53	0.05	2.02	2.22	1.53	1.53	1.32	0.05
1.32	2.22	0.47	2.02	1.53	0.05	1.88	0.05	0.47	2.22	1.18	0.07	1.18	1.32	1.53	1.07	2.22	2.02	0.05	2.02	2.22	0.07	1.53	1.53	1.53	0.05	0.61	1.18	1.32	0.05	2.02	1.53	2.02	0.00000	2.22	1.32	0.6	0.61	0.06	0.06	0.05	0.47	1.53	0.05	2.02	1.53	1.53	1.53	2.02	0.05
1.32	2.22	0.47	1.88	1.53	0.05	1.88	0	0.47	1.95	1.53	0.07	1.53	1.32	1.53	0.61	1.53	1.32	0.05	1.18	0.05	2.02	0.05	1.53	1.18	0.05	1.32	0.61	1.32	1.53	1.07	1.32	2.02	1.32	2.22	1.32	1.15	0.61	0.06	0.06	0.6	0.05	1.53	0.05	1.88	1.32	1.53	1.53	1.53	0.05
1.32	2.22	0	2.02	1.53	0.05	1.88	0.47	0.47	1.18	1.53	0.07	0.05	0.05	1.53	0.61	1.07	2.22	0.05	1.32	1.53	1.53	1.07	1.53	1.53	0.05	2.02	0.05	1.32	2.02	1.07	1.53	2.02	1.95	2.22	1.32	1.15	0.61	0.06	0.06	0.6	0.47	1.53	0.05	1.88	1.53	1.53	1.53	2.22	0.05
1.32	2.22	0.05	2.02	1.53	0.05	1.88	0.46	0.47	1.95	1.53	0.07	2.02	1.32	1.53	0.61	1.07	0.05	0.61	1.53	1.07	2.02	2.02	1.53	2.22	0.05	0.61	1.53	0.05	1.53	0.07	2.22	2.02	1.95	2.22	1.32	0.6	0.61	0.06	0.06	0.6	0.07	1.53	0.05	1.88	2.22	1.53	1.53	1.32	0.05
1.32	2.22	0.05	2.02	1.53	0.05	1.88	0.46	0.47	1.95	1.53	0.07	2.02	1.32	1.53	0.05	1.07	0.05	0.61	1.53	0.07	2.02	2.02	1.53	2.22	0.05	0.61	1.53	0.05	1.53	0.07	2.22	2.02	1.95	2.22	1.32	0.6	0.61	0.06	0.06	0.6	0.07	1.53	0.05	1.88	2.22	1.53	1.53	1.32	0.05
1.32	2.22	1.32	2.02	1.53	0.07	1.88	0.47	0.46	1.95	1.53	0.07	1.18	0.05	1.53	0.61	2.22	1.53	0.61	1.53	1.07	2.02	0.05	0.61	1.53	0.05	0.61	2.02	1.32	1.53	0.05	2.22	2.02	1.95	0.05	1.32	1.15	0.61	0.06	0.06	0.6	0.05	1.53	0.05	1.88	1.32	1.53	1.53	2.22	0.05
1.32	1.18	0.05	2.02	1.53	0.05	1.88	0.46	0.47	1.95	1.53	0.07	2.22	1.32	1.53	1.32	0.05	0.05	0.61	1.53	0.05	1.53	2.02	1.53	0.61	0.05	0.61	2.02	0.05	1.53	0.07	1.53	2.02	1.95	2.22	1.32	1.15	0.61	0.06	0.06	0.6	0.07	1.53	0.05	1.88	2.22	1.53	1.53	2.22	0.05
1.32	0.05	2.22	2.02	1.53	0.05	2.02	0.46	0.47	1.53	1.53	0.07	0.05	1.32	1.53	1.32	0.05	1.18	0.61	1.53	0.05	2.02	0.05	1.53	2.22	0.05	0.61	1.53	0.05	1.53	0.61	2.22	2.02	1.95	2.22	1.32	0.6	0.61	0.06	0.06	0.6	0.07	1.53	0.05	1.88	2.22	1.53	1.53	2.22	0.05
1.32	1.32	0.61	2.22	1.53	0.46	1.88	1.15	0.46	1.95	1.53	0.07	1.15	0.61	1.53	0.61	0.07	2.02	0.61	1.53	1.07	2.02	0.05	1.32	1.53	0.05	0.05	1.32	1.32	1.53	0.07	2.22	2.02	1.95	2.22	1.32	1.15	0.61	0.06	0.06	0	0.05	1.53	0.05	2.02	1.32	1.53	1.53	2.22	0.05
1.32	1.32	0.61	2.22	1.53	0.46	1.88	0.6	0.46	1.95	1.53	0.07	1.15	0.61	1.53	0.61	0.07	2.02	0.61	1.53	1.07	2.02	0.05	1.53	1.53	0.05	0.05	1.32	1.32	1.53	2.02	1.32	2.02	1.95	2.22	1.32	1.15	0.61	0.06	0.06	0	0.05	1.53	0.05	2.22	1.32	1.53	1.53	2.22	0.05
1.32	1.32	0.46	1.32	1.53	0.46	1.88	0.6	0.46	1.95	1.53	0.07	1.15	0.05	1.53	0.61	0.07	2.02	0.61	1.53	1.07	2.02	0.05	1.32	1.53	0.05	0.05	2.22	1.32	1.53	1.07	1.32	2.02	1.95	2.22	1.32	1.15	0.61	0.06	0.06	0	0.05	1.53	0.05	1.88	1.32	1.53	1.53	2.22	0.05
1.32	1.32	0.47	2.02	1.53	0.05	1.53	0	0.46	0.05	1.18	0.07	2.22	1.32	1.53	0.05	1.32	1.53	0.05	1.32	0.05	0.07	0.61	0.05	1.53	0.05	0.05	0.05	1.32	1.53	0.61	0.05	2.02	0.00000	1.53	1.32	0.6	0.61	1.88	0.06	0.05	0.47	1.53	0.05	2.02	1.53	1.53	1.53	1.18	0.05
1.32	1.32	0.05	2.22	1.53	0.46	1.88	0.6	0.46	1.95	1.53	0.07	1.15	0.61	1.53	0.61	0.07	2.22	0.61	1.53	1.07	2.02	0.05	2.02	1.53	0.05	0.05	1.32	1.32	1.53	1.07	2.22	2.02	1.95	2.22	1.32	1.15	0.61	0.06	0.06	0	0.05	1.53	0.05	1.88	1.32	1.53	1.53	2.22	0.05
1.32	1.32	0.05	2.22	1.53	0.46	1.88	0.6	0.46	1.95	1.53	0.07	1.15	0.61	1.53	0.61	0.07	2.22	0.61	1.53	1.07	2.02	0.05	1.32	1.53	0.05	0.05	0.07	2.22	1.53	1.07	2.22	2.02	1.95	2.22	1.32	1.15	0.61	0.06	0.06	0	0.05	1.53	0.05	1.88	1.32	1.53	1.53	2.22	0.05
1.32	1.32	0.05	2.22	1.53	0.46	1.88	0.6	0.47	1.95	1.53	0.07	1.15	0.61	1.53	0.61	0.07	2.02	0.61	1.53	1.07	2.02	0.05	1.32	1.53	0.05	0.05	0.07	2.22	2.02	1.07	1.32	2.02	1.95	2.22	1.32	1.15	0.61	0.06	0.06	0	0.05	1.53	0.05	1.88	1.32	1.53	1.53	2.22	0.05
1.32	1.32	0.05	2.02	1.53	0.61	1.88	0.47	0.46	1.95	0.05	0.07	1.18	0.61	1.53	0.61	1.32	1.53	0.61	1.32	1.07	2.02	0.05	1.32	1.53	0.05	0.05	1.32	1.32	1.53	1.07	1.32	2.02	1.95	2.22	1.32	1.15	0.61	0.06	0.06	0.47	0.05	1.53	0.05	1.88	1.32	1.53	1.53	0.05	0.05
1.32	1.32	0.05	2.02	1.53	0.46	1.88	1.15	0.47	1.95	1.53	0.07	1.18	0.61	1.53	0.61	1.32	1.53	0.61	1.32	2.02	2.02	0.05	0.05	1.53	0.05	2.02	2.22	2.22	1.53	1.07	1.32	2.02	1.95	2.22	1.32	1.15	0.61	0.06	0.06	0.47	0.05	1.53	0.05	1.88	1.32	1.53	1.53	0.05	0.05
1.32	1.32	0.05	2.02	1.53	0.46	1.88	1.15	0.47	1.95	1.53	0.07	1.18	0.61	1.53	0.05	0.07	1.53	0.61	1.32	1.53	2.02	0.05	0.05	1.53	0.05	1.32	1.32	1.32	1.53	1.07	1.32	2.02	1.95	2.22	1.32	1.15	0.61	0.06	0.06	0.47	0.05	1.53	0.05	1.88	1.32	1.53	1.53	2.22	0.05
1.32	1.32	0.05	2.02	1.53	0.05	0.61	1.15	0.47	1.95	1.53	0.07	1.53	2.22	1.53	1.32	1.07	0.05	0.05	1.53	0.05	2.02	0.05	1.53	1.53	0.05	0.61	1.53	1.32	2.02	0.07	2.22	2.02	1.95	2.22	1.32	0.6	0.61	0.06	0.06	0.6	0.06	1.53	0.05	1.88	0.05	1.53	1.53	1.53	0.05
1.32	1.32	0.05	2.22	1.53	0.46	1.88	0.6	0.46	1.95	1.53	0.07	1.15	0.61	1.53	0.61	0.07	2.02	0.61	1.53	1.07	2.02	0.05	1.32	1.53	0.05	0.05	1.53	1.32	1.53	1.32	1.32	2.02	1.95	2.22	1.32	1.15	0.61	0.06	0.06	0	0.05	1.53	0.05	2.02	1.32	1.53	1.53	2.22	0.05
1.32	1.32	1.32	2.22	2.02	0.46	1.88	0.6	0.46	1.95	1.53	0.07	1.15	0.61	1.53	0.61	0.07	2.02	0.61	1.53	1.07	2.02	0.05	1.32	1.53	0.05	0.05	1.32	1.32	1.53	2.02	1.32	2.02	1.95	2.22	1.32	1.15	0.61	0.06	0.06	0	0.05	1.53	0.05	2.02	1.32	1.53	1.53	2.22	0.05
2.65	0.47	0.46	2.02	1.53	0.05	1.88	0.05	0.46	1.32	2.22	0.05	1.32	1.32	1.53	1.32	0.05	1.32	0.61	1.32	2.02	1.53	1.88	1.53	1.18	0.61	1.53	1.53	2.22	1.53	0.07	1.32	2.02	1.95	2.22	1.32	0.6	0.61	0.06	0.06	0.6	1.53	0.05	2.02	1.53	1.53	1.53	1.32	0.05	2.22
1.88	1.53	0.47	1.88	1.53	0.61	2.65	0.46	0.06	1.95	0.47	0.61	2.22	0.61	1.07	1.18	1.32	1.53	0.61	0.07	1.53	0.07	2.22	1.53	0.61	0.05	1.32	2.22	1.32	1.18	0.61	0.05	2.02	1.95	1.32	1.32	1.15	0.61	0.05	0.06	0.6	0.47	1.53	0.05	1.53	1.53	2.02	1.18	0.07	0.05
0.00000	0.61	1.53	0.06	1.95	0.07	1.32	0	1.95	1.07	1.07	1.88	1.32	1.07	1.32	0.6	1.07	0.05	0.47	0.07	0.47	2.22	0.05	0.06	0	0.05	0.47	0.05	0.07	2.22	1.88	0.00000	0.00000	0.00000	0.00000	1.53	0.06	0.05	1.95	0.07	2.22	1.53	1.95	0.6	1.53	2.02	0.05	1.32	2.02	0.46
0.00000	0.61	1.95	1.15	1.95	0.07	0.61	0	0.05	1.07	1.07	1.88	1.53	1.07	1.32	1.95	1.07	0.05	0.47	0.07	0.47	2.22	0.05	0.06	0.05	0.05	0.46	2.65	0.46	0.05	1.95	0.00000	0.00000	2.22	1.32	0.6	0.61	0.06	0.06	0.6	0.05	1.53	0.05	2.02	1.53	1.53	1.53	1.32	0.05	2.22
0.00000	1.07	1.88	0.06	1.07	1.32	1.53	1.07	0.05	0.47	0.07	0.47	2.22	0.05	0.06	0.05	0.05	0.46	0.05	0.47	0.05	1.07	2.22	0	1.07	1.95	0.46	1.18	0.47	2.65	1.95	0.00000	0.00000	0.06	0.47	0	1.15	0.46	0	1.07	2.22	1.95	1.15	2.22	0	0.47	2.02	1.53	0.05	1.88
0.00000	0.07	0.61	0	1.95	1.07	1.07	1.88	0.07	1.07	1.53	1.95	1.07	0.05	0.47	0.07	0.47	2.22	0.05	0.06	0.6	0.05	1.32	0.07	0.6	0.05	1.53	1.53	1.18	1.53	0.6	2.22	2.02	1.95	2.22	1.32	0.6	0.61	0.06	0.06	0.6	1.53	0.05	2.02	1.53	1.53	1.53	1.32	0.05	2.22
0.00000	1.53	0.61	1.32	0.46	2.22	1.18	0.05	0	2.22	1.95	0.6	0.05	0	1.07	0.05	0.46	0.06	1.07	1.53	1.95	0.07	2.02	0.6	1.15	0.61	1.95	1.15	1.95	0.07	0.61	0	0.05	1.95	1.07	0.05	0.47	0.07	0.47	2.22	0.05	0.06	0.05	0.05	0.07	0.05	0.06	0.61	2.65	2.02
0.00000	1.95	0.07	2.02	0.6	0.6	0.61	0	0.6	1.95	0.6	0.61	0	0.05	1.07	1.07	1.88	0.46	1.07	1.32	1.95	1.07	0.05	0.47	0.07	0.47	2.22	0.05	0.06	0.6	0.05	0.00000	0.00000	1.32	1.32	0.6	0.61	0.06	0.06	0.6	0.05	1.53	0.05	2.02	2.02	1.53	1.53	1.32	0.05	2.22
0.00000	0.05	0.47	0.07	0.47	2.22	0.05	0.06	2.22	0.05	0.46	0.05	1.32	0.05	1.07	0.05	0	1.07	1.95	0.46	1.18	0.47	2.65	1.95	0.06	0.47	1.18	0.6	0.06	0	1.07	0.00000	0.00000	2.22	0	0.6	0.47	0.47	1.32	2.02	1.53	0.05	1.88	0.05	0.06	0.46	1.32	2.22	0.05	2.22
0.00000	1.32	0.46	2.02	1.53	0.05	1.88	0.05	0.61	2.22	1.53	0.05	0.61	2.02	2.02	0.05	0.61	0.05	0.05	1.32	1.53	2.02	2.02	1.53	0.61	0.05	1.53	1.53	2.22	1.53	0.07	1.32	2.02	1.95	2.22	1.32	0.6	0.61	0.06	0.06	0.6	1.53	0.05	2.02	1.53	1.53	1.53	1.32	0.05	2.22
0.00000	1.32	0.46	2.02	1.53	0.05	1.88	0.05	0.61	2.22	1.53	0.05	0.61	2.02	2.02	0.05	0.61	0.05	0.05	1.32	1.53	2.02	2.02	1.53	0.05	0.05	1.53	1.53	2.22	1.53	0.07	1.32	2.02	1.95	2.22	1.32	0.6	0.61	0.06	0.06	0.6	1.53	0.05	2.02	1.53	1.53	1.53	1.32	0.05	2.22
0.61	2.02	0.05	2.02	1.53	0.05	2.02	0.47	0.47	1.95	1.53	0.07	1.18	0.05	1.53	1.32	2.02	1.53	0.61	1.53	0.05	2.02	0.05	1.53	1.53	0.05	1.32	0.61	1.32	1.53	0.07	1.32	2.02	1.95	1.32	1.32	0.6	0.61	0.06	0.06	0.6	0.61	1.53	0.05	1.88	0.05	1.53	1.53	2.22	0.61
0.61	2.22	0.46	2.02	1.53	0.05	1.88	1.15	0.46	1.53	1.53	0.07	1.32	0.61	1.53	0.05	0.05	0.05	0.61	1.53	1.32	1.53	0.05	2.02	1.07	0.05	0.61	0.61	1.32	2.02	1.07	2.22	2.02	1.95	2.22	1.32	1.15	0.61	0.06	0.06	0	0.47	1.53	0.05	1.88	2.22	1.53	1.53	1.53	0.05
0.61	2.22	0.47	2.02	1.53	0.05	2.02	0.05	0.47	2.22	1.18	0.07	2.22	1.32	1.53	1.32	1.07	2.02	0.05	1.53	2.02	0.07	1.32	0.07	1.53	0.05	0.61	1.32	1.32	0.61	2.22	1.53	2.02	1.95	2.22	1.32	1.15	0.61	0.06	0.06	0.05	0.47	1.53	0.05	2.02	1.53	1.53	1.53	2.02	0.05
0.61	2.22	0.06	2.02	1.53	0.05	1.88	0.05	0.46	0.05	1.18	0.07	0.61	0.05	1.53	0.05	0.61	2.22	0.61	2.02	2.22	1.53	2.02	2.22	0.05	0.61	0.05	1.32	1.32	1.53	0.07	2.22	2.02	1.95	2.22	1.32	0.6	0.61	0.06	0.06	0	0.06	1.53	0.05	1.07	1.53	1.53	1.53	2.22	0.05
0.61	1.18	2.22	2.02	1.53	0.05	1.88	0.47	0.47	1.95	1.53	0.07	1.18	1.32	1.53	1.32	0.05	1.53	0.61	1.53	1.07	2.02	0.05	1.53	1.53	0.05	0.61	1.53	1.32	1.53	0.07	1.32	2.02	0.05	2.22	1.32	1.15	0.61	0.06	0.06	0.61	0.05	1.53	0.05	1.88	0.05	1.53	1.53	0.05	0.61
0.61	0.05	0.06	1.88	1.53	0.05	1.88	2.22	0.46	0.05	1.53	0.07	0.61	0.05	1.53	0.05	0.61	2.22	0.61	2.02	2.22	2.02	2.02	2.22	0.05	0.61	0.05	1.32	1.32	1.53	0.07	2.22	2.02	1.95	2.22	1.32	0.6	0.61	0.06	0.06	0	0.06	1.53	0.05	1.07	1.53	1.53	1.53	2.22	0.05
0.61	0.05	0.05	1.32	1.53	0.06	2.65	0.6	0.46	1.95	1.32	0.05	2.22	1.32	2.22	1.53	0.05	2.02	2.22	1.53	1.53	0.05	1.53	1.53	1.53	1.53	1.32	2.02	2.22	1.53	2.22	1.32	1.88	1.95	2.22	1.32	1.15	0.61	0.05	0.06	1.15	1.32	1.18	0.05	1.88	1.53	0	1.53	2.02	0.05
0.61	1.32	0.46	2.02	1.53	0.05	1.88	0.07	0.06	1.07	1.53	0.07	1.18	1.32	1.53	0.61	0.05	0.61	0.61	1.53	1.53	2.02	0.05	1.32	1.07	0.05	0.07	0.61	1.32	1.53	2.65	1.53	2.02	0	2.22	1.32	1.15	0.61	0.06	0.06	0.6	0.06	1.53	0.05	1.88	2.22	1.53	1.53	1.32	0.05
0.61	1.32	0.47	2.02	1.53	0.05	2.02	1.15	0.47	1.53	1.18	0.07	2.22	1.32	1.53	1.32	2.02	2.02	0.05	1.53	1.53	0.07	0.61	0.07	1.53	0.05	0.05	1.53	1.32	0.61	2.22	1.53	2.02	1.95	2.22	1.32	1.15	0.61	0.06	0.06	0.05	0.47	1.53	0.05	2.02	1.53	1.53	1.53	2.02	0.05
0.61	1.32	0.47	2.02	1.53	0.05	2.02	0.05	0.47	1.32	1.18	0.07	2.22	1.32	1.53	1.32	2.22	2.02	0.05	1.53	2.02	0.07	0.61	0.07	1.53	0.05	1.32	1.53	1.32	0.61	1.32	1.53	2.02	1.95	2.22	1.32	1.15	0.61	0.06	0.06	0.05	0.47	1.53	0.05	2.02	1.53	1.53	1.53	2.02	0.05
0.61	1.32	0.47	2.02	1.53	0.05	2.02	0.05	0.46	2.02	1.18	0.07	2.22	1.32	1.53	1.32	2.02	2.02	0.05	1.53	2.02	0.07	1.32	0.07	1.53	0.05	1.32	1.53	1.32	0.61	2.22	1.53	2.02	1.95	2.22	1.32	1.15	0.61	0.06	0.06	0.05	0.47	1.53	0.05	2.02	1.53	1.53	1.53	1.53	0.05
0.61	1.32	0.47	2.02	1.53	0.05	2.02	0.05	0.47	2.22	1.18	0.07	2.22	2.22	1.53	1.32	2.02	2.02	0.05	1.53	2.02	0.07	1.32	1.32	1.53	0.05	0.05	1.53	1.32	0.05	1.32	1.53	2.02	1.95	2.22	1.32	1.15	0.61	0.06	0.06	0.05	0.47	1.53	0.05	2.02	1.53	1.53	1.53	2.02	0.05
0.61	1.32	0.47	2.02	1.53	0.05	2.02	0.05	0.47	2.22	1.18	0.07	2.22	1.32	1.53	1.32	2.02	2.02	0.05	1.53	2.02	0.07	1.32	0.07	1.53	0.05	1.32	1.53	1.32	0.61	2.22	1.53	2.02	1.95	2.22	1.32	1.15	0.61	0.06	0.06	0.05	0.47	1.53	0.05	2.02	1.53	1.53	1.53	2.02	0.05
0.61	1.32	0.47	2.02	1.53	0.05	2.02	0.05	0.47	2.22	1.18	0.07	1.32	1.32	1.53	1.32	2.02	2.02	0.05	1.53	2.02	0.07	1.32	0.07	1.53	0.05	1.53	1.53	1.32	0.61	2.22	1.53	2.02	1.95	1.18	1.32	1.15	0.61	0.06	0.06	0.05	0.47	1.53	0.05	2.02	1.53	1.53	1.53	2.02	0.05
0.61	1.32	0.47	2.02	1.53	0.05	2.02	0.05	0.47	1.32	1.18	0.07	2.22	2.22	1.53	1.32	2.02	2.02	0.05	1.53	2.02	0.07	0.61	0.07	1.53	0.05	1.32	1.53	1.32	0.61	2.22	1.53	2.02	1.95	2.22	1.32	1.15	0.61	0.06	0.06	0.05	0.47	1.53	0.05	2.02	1.53	1.53	1.53	2.02	0.05
0.61	1.32	0.47	2.02	1.53	0.05	2.02	0.05	0.47	1.32	1.18	0.07	1.32	1.53	1.53	1.53	2.02	1.32	0.05	1.53	2.02	0.07	1.32	0.07	1.53	0.05	0.05	1.53	1.32	0.61	2.22	1.53	2.02	1.95	2.22	1.32	0.6	0.61	0.06	0.06	0.05	0.47	1.53	0.05	2.02	1.53	1.53	1.53	2.02	0.05
0.61	1.32	1.32	2.02	1.53	0.05	0.61	2.65	0.47	1.95	1.53	0.07	1.18	1.32	1.53	0.61	0.05	1.53	0.61	1.53	1.07	2.02	0.05	0.61	1.53	0.05	0.05	1.53	1.32	1.53	0.07	1.32	2.02	1.95	2.22	1.32	1.15	0.61	0.06	0.06	0.61	0.07	1.53	0.05	1.88	0.05	1.53	1.53	0.05	0.05
0.61	1.32	1.32	2.02	1.53	0.05	1.88	0	0.47	1.95	1.53	0.07	2.22	1.32	1.53	1.32	1.95	1.53	0.61	1.53	2.02	2.02	0.05	1.53	1.32	0.05	0.05	1.53	1.32	1.53	0.07	2.22	2.02	1.95	2.22	1.32	1.15	0.61	0.06	0.06	0.61	0.05	1.53	0.05	1.88	0.05	1.53	1.53	0.05	0.61
0.46	2.22	0.06	1.88	1.53	0.05	1.88	0.46	0.46	0.61	1.53	0.07	1.88	0.05	2.02	1.88	0.05	2.22	0.05	1.32	2.22	1.53	0.05	2.22	0.05	1.07	0.61	1.32	2.22	1.53	0.07	2.22	2.02	1.95	2.22	1.32	0.6	0.61	0.06	0.06	0.6	1.88	1.53	0.05	1.07	1.53	1.53	1.53	2.22	0.05
0.46	2.22	0.06	1.88	1.53	0.05	1.88	0.07	0.46	0	1.53	0.07	0.61	0.05	1.53	0.05	0.05	2.22	0.05	1.32	2.22	1.53	0.05	1.32	0.05	1.07	0.61	1.32	2.22	1.53	0.07	2.22	2.02	1.95	2.22	1.32	0.6	0.61	0.06	0.06	0.6	1.88	1.53	0.05	1.07	1.53	1.53	1.53	2.22	0.05
0.46	1.32	0.47	2.02	1.53	0.05	2.02	0.05	0.47	2.22	1.18	0.07	2.22	1.32	1.53	1.32	2.22	2.02	0.05	1.53	2.02	0.07	0.61	1.32	1.53	0.05	0.61	1.53	1.18	0.61	2.22	1.53	2.02	1.95	2.22	2.22	1.15	0.61	0.06	0.06	0.05	0.47	1.53	0.05	2.02	1.53	1.53	1.53	2.02	0.05
0.47	0.47	2.02	1.53	0.05	2.02	0.05	0.46	0.07	0.61	2.22	0.05	0.61	0.05	1.53	1.53	0.05	2.22	0.05	1.32	1.53	2.02	0.05	1.53	2.22	0.05	1.53	1.53	1.18	1.53	0.6	2.22	2.02	1.95	2.22	1.32	0.6	0.61	0.06	0.06	0.6	0.05	1.53	0.05	2.02	1.53	1.53	1.53	1.32	0.05
0.47	0.05	0.47	2.02	1.53	0.05	2.02	0.47	0.47	2.22	1.18	0.07	2.22	1.53	1.53	0.05	0.05	2.22	0.05	2.22	1.32	0.07	0.61	2.02	1.32	0.05	1.18	2.22	2.22	0.61	1.32	2.22	2.02	1.95	2.22	1.32	1.15	0.61	0.06	0.06	0.05	0.47	1.53	0.05	2.02	1.53	1.53	1.53	2.02	0.05
0.47	0.05	0.47	2.02	1.53	0.05	1.88	0.47	0.47	2.22	1.18	0.07	2.22	1.53	1.53	0.05	0.05	2.22	0.05	1.53	1.32	0.07	0.61	2.02	2.22	0.05	2.22	2.22	2.22	0.61	1.32	2.22	2.02	1.95	2.22	1.32	1.15	0.61	0.06	0.06	0.05	0.47	1.53	0.05	2.02	1.53	1.53	1.53	2.02	0.05
0.47	1.32	0.47	2.02	1.53	0.05	1.88	0.47	0.46	1.95	1.53	0.07	2.22	0.05	1.53	0.05	0.05	0.61	1.07	1.53	1.53	0.07	0.05	1.07	2.02	1.07	0.61	1.53	1.32	1.18	2.22	2.22	2.02	1.95	2.22	1.32	0.6	0.61	0.06	0.06	0.05	0.47	1.53	0.05	2.02	1.53	1.53	1.53	1.53	0.05
0.47	1.32	0.47	2.02	1.53	0.05	1.88	0.47	0.46	1.95	1.53	0.07	2.22	0.05	1.53	0.05	0.05	0.61	0.05	1.53	1.53	0.07	0.05	1.07	2.02	1.07	1.32	1.53	1.32	1.18	2.22	2.22	2.02	1.95	2.22	1.32	0.6	0.61	0.06	0.06	0.05	0.47	1.53	0.05	2.02	1.18	1.53	1.53	1.53	0.05
0.47	1.32	0.47	2.02	1.53	0.05	1.88	0.47	0.46	1.95	1.53	0.07	2.22	0.05	1.53	0.05	0.05	0.61	0.05	1.53	1.53	0.07	0.05	1.07	2.02	1.07	0.61	1.53	1.32	1.18	2.22	2.22	2.02	1.95	2.22	1.32	0.6	0.61	0.06	0.06	0.05	0.47	1.53	0.05	2.02	1.53	1.53	1.53	1.53	0.05
0.47	1.32	0.47	2.02	1.53	0.05	1.88	0.47	0.46	1.95	1.53	0.07	2.22	0.05	1.53	0.05	0.05	0.61	0.05	1.53	1.53	0.07	0.05	1.07	2.02	1.07	0.61	1.53	1.32	1.18	2.22	2.22	2.02	1.95	2.22	1.32	0.6	0.61	0.06	0.06	0.05	0.47	1.53	0.05	2.02	1.53	1.53	1.53	1.53	0.05
0.47	1.32	0.47	2.02	1.53	0.05	1.88	0.47	0.46	1.95	1.53	0.07	2.22	0.05	1.53	0.05	0.05	0.61	0.05	1.53	1.53	0.07	0.05	1.07	2.02	1.07	0.61	1.53	1.32	1.18	2.22	2.22	2.02	1.95	2.22	1.32	0.6	0.61	0.06	0.06	0.05	0.47	1.53	0.05	2.02	1.53	1.53	1.53	1.53	0.05
0.47	1.32	0.47	2.02	1.53	0.05	1.88	0.47	0.46	1.95	1.53	0.07	2.22	0.05	1.53	0.05	0.05	0.61	0.05	1.53	1.53	0.07	0.05	1.07	2.02	1.07	1.32	1.53	1.32	1.18	2.02	1.32	2.02	1.95	2.22	1.32	0.6	0.61	0.06	0.06	0.05	0.47	1.53	0.05	2.02	1.53	1.53	1.53	1.53	0.05
0.47	1.32	0.47	1.88	1.53	0.06	2.65	0.06	0.46	0.05	1.53	0.61	2.22	1.53	1.53	1.53	2.22	1.53	0.05	1.53	1.53	0.07	2.22	2.22	2.02	1.32	1.53	1.32	1.32	0.07	2.22	2.22	2.02	1.32	1.32	1.15	0.05	0.05	0.07	0.07	1.53	0.6	1.32	1.07	1.88	1.32	2.22	1.53	1.53	1.07
2.22	0.47	2.02	1.53	0.06	2.02	0.06	0.47	1.53	1.18	0.07	2.22	1.95	0.61	0.46	0.07	2.22	1.53	2.02	1.32	2.65	2.65	1.18	0.05	1.88	0.06	0.61	0.05	2.65	1.32	0.61	2.02	1.53	1.95	2.22	1.32	0.6	0.61	0.06	0.06	0.05	0.47	1.53	0.05	2.02	1.53	1.53	1.53	0.05	0.05
2.22	0	0.46	1.88	1.53	0.05	2.65	0	0.47	0.05	0.05	0.07	2.22	1.32	0.61	1.32	1.07	0.05	0.61	2.22	1.53	0.07	0.05	1.53	1.53	0.05	1.32	2.22	0.05	1.53	1.18	2.22	2.02	1.95	2.22	1.32	1.15	0.61	0.61	0.06	0.6	0.47	1.53	1.07	2.22	1.18	1.18	1.53	1.32	2.02
2.22	1.32	0.47	2.02	1.53	0.05	2.02	0.05	0.47	1.53	1.18	0.07	2.22	1.32	1.53	1.32	2.22	2.02	0.05	1.53	2.02	0.07	1.32	0.05	1.53	0.05	1.32	1.53	1.32	0.05	2.02	1.53	2.02	1.95	2.22	1.32	1.15	0.61	0.06	0.06	0.05	0.47	1.53	0.05	2.02	1.53	1.53	1.53	2.02	0.05
1.15	1.53	0.47	2.02	1.53	0.05	2.02	0	0.47	1.95	1.53	0.07	2.22	2.22	1.53	2.65	1.32	2.02	0.05	0.61	2.02	0.07	0.61	1.07	0.61	0.61	1.53	0.61	1.32	1.53	1.07	1.32	2.02	1.95	1.32	1.32	0.6	0.07	0.06	0.06	2.22	0.47	1.53	0.05	2.02	1.53	1.53	1.53	1.53	2.02
1.15	1.32	0.47	2.02	1.53	0.05	1.88	0.47	0.46	1.95	1.53	0.07	2.22	0.05	1.53	0.05	0.05	0.61	0.05	1.53	1.53	0.07	2.22	1.07	2.02	1.07	0.61	1.53	1.32	1.18	1.32	2.22	2.02	1.95	2.22	1.32	0.6	0.61	0.06	0.06	0.05	0.47	1.53	0.05	2.02	1.53	1.53	1.53	1.32	0.05
1.15	1.32	2.22	0.47	2.02	1.53	0.05	0.61	0.46	0.61	1.18	0.07	1.18	0.05	1.53	0.05	1.32	2.22	0.61	1.32	2.22	0.07	0.61	2.02	1.53	0.05	2.22	0.05	1.32	1.53	1.32	2.22	2.02	1.95	2.22	1.32	0.6	1.32	0.06	0.06	0.05	0.47	1.53	0.05	2.02	2.02	2.22	1.53	1.53	0.05
1.53	2.22	0.05	2.02	1.53	0.05	0.05	0.46	0.46	1.95	1.53	0.07	2.22	0.05	1.53	2.22	1.07	0.05	0.61	1.53	2.02	2.02	0.05	1.53	2.22	0.05	0.61	1.53	0.05	1.53	0.07	2.22	2.02	1.95	2.22	1.32	0.6	0.61	0.06	0.06	0.61	0.07	1.53	0.05	1.88	2.22	1.53	1.53	1.32	0.05
0.06	2.22	0.46	1.88	1.53	0.05	1.88	0.47	0.46	0	1.53	0.07	0.05	0.05	1.53	0.05	0.05	2.22	0.05	1.32	0.05	2.02	0.05	2.22	0.05	1.07	0.61	1.32	2.22	1.53	0.07	2.22	2.02	1.95	2.22	1.32	0.6	0.61	0.06	0.06	0.6	1.88	1.53	0.05	1.07	1.53	1.53	1.53	2.22	0.05
1.95	1.32	0.47	2.02	1.53	0.05	2.65	0.46	0.46	2.22	1.53	0.07	2.22	2.22	1.53	0.61	0.61	2.02	0.05	1.32	0.61	0.07	0.05	1.53	1.32	0.61	1.53	0.05	2.22	0.05	1.53	1.32	2.02	1.95	2.22	1.32	1.15	0.61	0.06	0.06	0.05	0.47	1.53	0.05	2.02	1.53	1.53	1.53	2.02	0.05
1.95	1.32	0.47	2.02	1.53	0.05	1.88	1.32	0.47	1.95	1.53	0.07	2.22	0.05	1.53	0.61	0.61	0.05	0.05	1.32	2.02	0.05	0.05	1.53	1.32	1.95	2.22	0.05	2.22	2.02	1.88	1.53	2.02	1.95	2.22	1.32	0.6	0.61	0.06	0.06	1.88	0.05	1.32	0.05	1.07	2.22	1.53	1.53	1.32	0.05
0	1.07	0.05	0.61	2.22	1.07	1.53	1.95	0.07	1.88	0.6	1.15	2.22	0.05	0.07	1.15	0.05	1.53	0.61	1.95	1.07	1.07	1.88	0.46	1.07	0.61	1.95	1.07	0.05	0.61	0.07	0.47	2.22	1.95	1.32	1.32	0.6	0.61	0.06	0.06	0.61	0.05	1.53	0.05	2.02	2.22	1.53	1.53	1.32	0.05
0	2.22	0.47	2.02	1.53	0.05	1.88	0.61	0.46	0.46	1.95	1.53	0.05	1.53	2.22	0.05	2.22	2.22	0.05	0.05	1.32	2.22	1.53	2.02	2.22	2.22	0.61	0.61	1.32	2.22	1.53	0.07	2.02	1.95	1.32	1.32	0.6	0.61	0.06	0.06	0.61	0.05	1.53	0.05	2.02	1.53	1.53	1.53	1.32	0.05
0	2.22	0.47	2.02	1.53	0.05	1.88	0.61	0.07	0.46	1.95	1.53	0.05	1.53	2.22	0.05	2.22	2.22	0.05	0.05	1.32	2.22	1.53	2.02	2.22	2.22	0.61	0.61	1.32	2.22	1.53	0.07	2.02	1.95	1.32	1.32	0.6	0.61	0.06	0.06	0.61	0.05	1.53	0.05	2.02	2.22	1.53	1.53	1.32	0.05
0	2.22	0.47	2.02	1.53	0.05	1.88	0.61	0.07	0.46	1.95	1.53	0.05	1.53	2.22	0.05	2.22	2.22	0.05	0.05	1.32	2.22	1.53	2.02	2.22	2.22	0.61	0.61	1.32	2.22	1.53	0.07	2.02	1.95	1.32	1.32	0.6	0.61	0.06	0.06	0.61	0.05	1.53	0.05	2.02	2.22	1.53	1.53	1.32	0.05
0	2.22	0.47	2.02	1.53	0.05	1.88	0.61	0.07	0.46	1.95	1.53	0.05	1.53	2.22	0.05	2.22	2.22	0.05	0.05	1.32	2.22	1.53	2.02	2.22	2.22	0.61	0.61	1.32	2.22	1.53	0.07	2.02	1.95	1.32	1.32	0.6	0.61	0.06	0.06	0.61	0.05	1.53	0.05	2.02	2.22	1.53	1.53	1.32	0.05
0	2.22	0.47	2.02	1.53	0.05	1.88	0.61	0.07	0.46	1.95	1.53	0.05	1.53	2.22	0.05	2.22	2.22	0.05	0.05	1.32	2.22	1.53	2.02	2.22	2.22	0.61	0.61	1.32	2.22	1.53	0.07	2.02	1.95	1.32	1.32	0.6	0.61	0.06	0.06	0.61	0.05	1.53	0.05	2.02	2.22	1.53	1.53	1.32	0.05
0	2.22	0.47	2.02	1.53	0.05	1.88	0.61	0.07	0.46	1.95	1.53	0.05	1.53	2.22	0.05	2.22	2.22	0.05	0.05	1.32	2.22	1.53	2.02	2.22	2.22	0.61	0.61	1.32	2.22	1.53	0.07	2.02	1.95	1.32	1.32	0.6	0.61	0.06	0.06	0.61	0.05	1.53	0.05	2.02	2.22	1.53	1.53	1.32	0.05
0	1.53	0	2.02	1.53	0.05	2.02	0.47	0.46	1.07	1.53	0.05	1.53	2.22	2.02	2.22	1.32	1.53	0.05	1.53	1.32	2.02	2.02	2.22	2.22	0.61	0.61	1.32	2.22	1.53	0.07	2.22	2.02	1.95	1.32	1.32	0.6	0.61	0.06	0.06	0.61	0.05	1.53	0.05	2.02	2.22	1.53	1.53	1.32	0.05
0	0.06	0.47	2.02	1.53	0.05	1.88	0.6	0.46	0.46	0.05	1.53	0.05	1.32	0.61	2.02	2.22	1.53	1.53	0.05	1.53	1.32	2.02	1.53	2.22	2.22	0.61	0.61	1.32	2.22	1.53	0.07	2.02	1.95	1.32	1.32	0.6	0.61	0.06	0.06	0.61	0.05	1.53	0.05	2.02	2.22	1.53	1.53	1.32	0.05
0	0.05	0.46	2.02	1.53	0.05	1.88	0.46	0.07	0.05	1.53	0.05	1.53	0.05	2.02	0.61	1.53	2.22	0.05	1.32	2.22	1.07	2.02	1.53	1.18	0.06	0.47	2.22	2.22	2.02	0.07	2.22	2.02	1.95	1.32	1.32	1.15	0.61	0.06	0.06	0.6	0.46	1.53	0.05	2.02	2.22	1.53	1.53	2.22	0.61
0	1.32	0.47	2.02	1.53	0.05	1.88	0.47	0.46	1.95	1.53	0.07	2.22	0.05	1.53	0.05	0.05	0.61	0.05	1.53	1.53	0.07	2.22	1.07	2.02	1.07	0.61	1.53	1.32	1.18	1.32	2.22	2.02	1.95	2.22	1.32	0.6	0.61	0.06	0.06	0.05	0.47	1.53	0.05	2.02	1.53	1.53	1.53	1.32	0.05
0.05	1.53	0.47	1.88	1.53	0.61	1.88	0.47	0.46	1.95	1.53	0.07	0.07	0.05	1.53	0.61	0.05	1.53	0.05	1.32	1.32	0.07	0.05	1.53	2.22	1.95	1.53	0.05	2.22	1.53	0.07	2.22	2.02	1.95	1.32	1.32	1.15	0.61	0.06	0.06	0.6	0.06	1.53	0.05	1.88	1.53	1.53	1.53	2.22	0.61
0.05	1.32	0.47	2.02	1.53	0.05	2.02	0.05	0.47	1.32	1.18	0.07	1.32	1.32	1.53	1.32	2.02	2.02	0.05	1.53	2.02	0.07	1.32	0.07	1.53	0.05	1.18	1.53	1.32	0.61	2.22	1.53	2.02	1.95	2.22	1.32	1.15	0.61	0.06	0.06	0.05	0.47	1.53	0.05	2.02	1.53	1.53	1.53	2.02	0.05
0.05	1.32	0.05	2.02	1.53	0.61	1.88	0.47	0.47	1.95	1.53	0.07	1.18	0.61	1.53	0.05	2.22	2.22	0.61	1.53	1.07	2.02	0.05	1.53	1.53	0.05	0.61	1.32	1.32	1.53	1.32	1.32	2.02	1.95	2.22	1.32	1.15	0.61	0.06	0.06	0.6	0.05	1.53	0.05	1.88	2.22	1.53	1.53	1.53	0.05
0.05	1.32	0.05	2.02	1.53	0.61	1.88	0.47	0.47	1.95	1.53	0.07	1.18	0.61	1.53	0.05	2.22	0.05	0.05	1.53	1.07	2.02	0.05	1.53	1.53	0.05	0.61	1.32	1.32	1.53	1.32	1.32	2.02	1.95	2.22	1.32	1.15	0.61	0.06	0.06	0.6	0.05	1.53	0.05	1.88	2.22	1.53	1.53	1.53	0.05
0.05	1.32	0.05	2.02	1.53	0.61	1.88	0.46	0.47	1.95	1.53	0.07	1.15	0.61	2.02	0.05	2.02	1.18	0.05	1.53	0.05	2.02	0.05	0.05	1.53	0.05	0.61	1.32	1.32	1.53	1.32	1.32	2.02	1.95	2.22	1.32	1.15	0.61	0.06	0.06	1.53	0.61	1.53	0.05	1.88	0.05	1.53	1.53	2.22	2.22
0.05	2.22	0.46	2.02	1.53	0.05	1.88	0.05	0.46	0.05	1.53	0.07	0.05	0.05	1.53	0.05	0.61	1.32	0.05	1.32	0.05	1.53	0.05	1.53	0.05	0.05	0.05	0.61	1.32	1.53	2.65	1.53	2.02	1.95	2.22	1.32	1.15	0.61	0.06	0.06	1.07	0.61	1.53	0.05	1.88	2.22	1.53	1.53	1.32	0.05
0.05	2.22	0.47	2.02	1.53	0.05	1.88	0.05	0.47	0.05	1.18	0.07	2.22	2.22	1.53	0.05	0.61	1.53	0.05	1.53	2.02	0.07	0.61	0.05	1.53	0.05	1.32	0.61	0.05	1.18	2.22	1.32	2.02	1.95	2.22	1.32	1.15	0.61	0.06	0.06	0.05	0.47	1.53	0.05	0.05	1.53	1.53	1.53	0.05	0.05
0.05	1.53	0.46	2.02	1.53	0.05	1.88	0.07	0.06	1.07	1.53	0.07	1.18	1.32	1.53	0.61	0.05	0.61	0.61	1.53	1.53	2.02	0.05	1.32	1.07	0.05	0.07	0.61	1.32	1.53	2.65	1.53	2.02	0	0.05	1.32	1.15	0.61	0.06	0.06	0.6	0.06	1.53	0.05	1.88	2.22	1.53	1.53	1.32	0.05
0.05	1.53	0.47	2.02	1.53	0.05	2.02	0	0.47	1.95	1.53	0.07	2.22	2.22	1.53	2.65	1.32	2.02	0.05	0.61	2.02	0.07	0.61	1.07	0.61	0.61	1.53	0.61	1.32	1.53	1.07	1.32	2.02	0.00000	1.32	1.32	0.6	0.07	0.06	0.06	2.22	0.47	1.53	0.05	2.02	1.53	1.53	1.53	1.53	2.02
0.05	1.53	0.47	2.02	1.53	0.05	2.02	0	0.47	1.95	1.53	0.07	2.22	2.22	1.53	2.65	1.32	2.02	0.05	0.61	2.02	0.07	0.61	1.07	0.61	0.61	1.53	0.61	1.32	1.53	1.07	1.32	2.02	0.00000	1.32	1.32	0.6	0.07	0.06	0.06	2.22	0.47	1.53	0.05	2.02	1.53	1.53	1.53	1.53	2.02
0.05	1.53	0.47	2.02	1.53	0.05	2.02	0	0.47	1.95	1.53	0.07	2.22	2.22	1.53	2.65	1.32	2.02	0.05	0.61	1.53	0.07	0.61	1.07	0.61	0.61	1.53	0.61	1.32	1.53	1.07	1.32	2.02	0.00000	1.32	2.22	0.6	0.07	0.06	0.06	2.22	0.47	1.53	0.05	2.02	1.53	1.53	1.53	1.53	2.02
0.05	1.53	0.47	2.02	1.53	0.05	0.05	0.47	0.07	0.61	1.53	0.07	0.07	0.05	1.53	0.61	0.61	1.53	0.05	2.22	1.18	0.07	0.05	1.53	1.53	1.95	1.53	0.05	2.22	1.53	2.02	2.22	2.02	1.95	1.32	1.32	1.15	0.61	0.06	0.06	0.6	0.06	1.53	0.05	1.88	0.05	1.53	1.53	1.32	0.05
0.05	1.32	0.05	2.02	1.53	0.61	1.88	0.47	0.46	1.95	1.53	0.07	1.18	0.61	1.53	0.07	1.07	1.18	0.61	1.53	0.05	2.02	0.05	0.61	2.22	0.05	2.22	1.53	1.32	1.53	1.32	0.05	2.02	1.95	2.22	1.32	1.15	0.61	0.06	0.06	0.6	2.22	1.53	0.05	1.88	2.22	1.53	1.53	2.22	0.05
0.05	1.32	0.05	2.02	1.53	0.61	1.88	0.47	0.46	1.95	1.53	0.07	1.18	0.61	1.53	0.07	0.05	1.18	0.61	1.53	2.02	2.02	0.05	0.61	2.22	0.05	2.22	1.53	1.32	1.53	1.32	0.05	2.02	1.95	2.22	1.32	1.15	0.61	0.06	0.06	1.07	1.32	1.53	0.05	1.88	2.22	1.53	1.53	2.22	0.05
1.32	2.02	0.47	1.88	2.02	0.46	2.65	0.06	0.05	0.07	2.02	0.61	2.22	1.32	1.53	1.53	2.22	1.53	0.61	0.61	1.53	0.07	1.32	1.53	1.53	1.53	2.02	2.02	1.18	0.05	0.61	1.53	2.02	1.95	1.32	1.32	1.15	0.61	0.61	0.07	0.07	1.95	1.53	1.07	0.61	1.53	2.22	1.53	1.32	0.05
1.32	2.22	2.22	1.88	1.53	0.05	1.88	0.47	0.47	1.95	1.53	0.07	0.05	0.05	1.53	0.61	2.02	1.53	0.05	2.22	2.22	2.02	2.02	1.53	1.53	0.05	1.07	2.02	1.32	0.05	1.53	2.22	2.02	1.95	2.22	1.32	0.6	0.05	0.06	0.06	0.6	0.46	1.53	0.05	1.88	2.22	1.53	1.53	2.02	0.05
1.32	2.22	0.05	2.02	1.53	0.05	1.88	0.46	0.47	1.95	1.53	0.07	2.02	1.32	1.53	0.61	1.07	0.05	0.61	1.53	1.07	2.02	2.02	1.53	2.22	0.05	0.61	1.53	0.05	1.53	0.07	2.22	2.02	1.95	2.22	1.32	0.6	0.61	0.06	0.06	0.6	0.07	1.53	0.05	1.88	2.22	1.53	1.53	1.32	0.05
1.32	2.22	0.05	2.02	1.53	0.05	1.88	0.47	0.47	1.95	1.53	0.07	2.22	0.05	1.53	1.32	1.53	2.22	0.05	2.22	1.53	2.02	2.02	2.22	2.02	0.05	1.07	1.32	1.32	1.53	0.05	2.22	2.02	1.95	2.22	1.32	1.15	0.61	0.06	0.06	0.6	0.46	1.53	0.05	1.88	2.22	1.53	1.53	2.02	0.05
1.32	1.32	0.47	2.02	1.53	0.05	1.88	0.06	0.46	0.05	1.18	0.07	2.22	0.05	1.53	1.53	0.05	1.32	0.61	1.53	1.53	0.07	0.05	1.07	2.02	0.05	1.53	0.61	1.32	0.05	1.53	2.22	2.02	1.95	1.53	1.32	0.6	0.61	0.06	0.06	0.05	0.47	2.22	0.05	2.02	1.53	2.22	1.53	0.05	0.05
1.32	1.32	0.47	2.02	1.53	1.88	1.88	0.05	0.47	2.22	1.18	0.07	1.32	0.61	2.02	1.07	2.22	2.02	0.05	2.02	0.05	0.07	1.32	1.53	1.53	0.05	0.61	2.22	2.22	0.05	2.02	1.53	2.02	0.05	2.22	1.32	0.6	0.61	0.06	0.06	0.05	0.47	1.53	0.05	2.02	1.53	1.53	1.53	2.02	0.05
0.00000	0.47	2.22	0.05	0.06	0.61	0.05	0.46	0.46	0.05	1.53	0.05	1.32	0.61	2.02	2.22	1.53	1.53	0.05	1.53	1.18	2.02	2.02	1.53	2.22	0.61	0.61	1.32	2.22	1.53	0.07	2.22	2.02	1.95	2.22	1.32	0.6	0.61	0.06	0.06	0.6	0.05	1.53	0.05	2.02	1.53	1.53	1.53	1.32	0.05
0.00000	0.00000	0.00000	0.00000	0.00000	0.00000	0.00000	0.00000	0.00000	0.00000	0.00000	0.07	0.61	1.53	1.53	0.05	0.61	0.61	0.05	1.53	1.53	0.07	0.05	1.07	1.53	0.05	0.61	1.32	2.22	1.18	2.02	2.22	2.02	1.95	2.22	1.32	0.6	0.61	0.06	0.06	0.05	0.47	1.53	0.05	2.02	1.53	1.53	1.53	2.02	0.05
0.00000	0.00000	0.00000	0.00000	0.00000	0.00000	0.00000	0.00000	0.00000	0.00000	0.00000	0.07	0.61	1.53	1.53	0.05	1.32	0.61	0.05	1.53	1.53	0.07	0.05	1.07	1.53	0.05	0.61	1.32	1.32	1.18	2.02	2.22	2.02	1.95	2.22	1.32	0.6	0.61	0.06	0.06	0.05	0.47	1.53	0.05	2.02	1.53	1.53	1.53	2.02	0.05
0.00000	0.00000	0.00000	0.00000	0.00000	0.00000	0.00000	0.00000	0.00000	0.00000	0.00000	0.07	2.22	1.07	1.53	0.05	0.61	0.61	0.05	1.53	1.53	0.07	0.05	1.32	2.22	0.05	0.61	1.32	1.32	1.53	0.07	2.22	2.02	1.95	1.32	1.32	0.6	0.61	0.06	0.06	0.05	0.47	1.53	0.05	2.02	1.53	1.53	1.53	1.32	0.05
0.00000	0.00000	0.00000	0.00000	0.00000	0.00000	0.00000	0.00000	0.00000	0.00000	0.00000	0.07	2.22	1.07	1.53	0.05	0.61	0.61	0.05	1.53	1.53	0.07	0.05	1.32	2.22	0.05	0.61	1.32	1.32	1.53	0.07	2.22	2.02	1.95	1.32	1.32	0.6	0.61	0.06	0.06	0.05	0.47	1.53	0.05	2.02	1.53	1.53	1.53	1.32	0.05
0.00000	0.00000	0.00000	0.00000	0.00000	0.00000	0.00000	0.00000	0.00000	0.00000	0.00000	0.07	2.22	1.07	1.53	0.05	0.61	0.61	0.05	1.53	1.53	0.07	0.05	1.32	2.22	0.05	0.61	1.32	1.32	1.53	0.07	2.22	2.02	1.95	1.32	1.32	0.6	0.61	0.06	0.06	0.05	0.47	1.53	0.05	2.02	1.53	1.53	1.53	1.32	0.05
0.00000	0.00000	0.00000	0.00000	0.00000	0.00000	0.00000	0.00000	0.00000	0.00000	0.00000	0.07	2.22	1.07	1.53	0.05	0.61	0.61	0.05	1.53	1.53	0.07	0.05	1.32	2.22	0.05	0.61	1.32	1.32	1.53	0.07	2.22	2.02	1.95	1.32	1.32	0.6	0.61	0.06	0.06	0.05	0.47	1.53	0.05	2.02	1.53	1.53	1.53	1.32	0.05
0.00000	0.00000	0.00000	0.00000	0.00000	0.00000	0.00000	0.00000	0.00000	0.00000	0.00000	0.07	2.22	2.22	1.53	0.61	1.32	2.02	0.05	1.32	0.07	0.07	0.61	1.07	1.53	0.61	1.32	2.22	0.05	0.61	0.61	1.32	2.02	1.95	2.22	1.32	0.6	0.61	0.06	0.06	0.05	0.47	1.53	0.05	2.02	1.53	1.53	1.53	2.02	0.05
0.00000	0.00000	0.00000	0.00000	0.00000	0.00000	0.00000	0.00000	0.00000	0.00000	0.00000	0.07	0.05	1.53	1.53	1.32	1.53	2.02	0.05	1.53	1.53	0.07	1.32	2.02	1.53	0.05	0.05	2.02	1.18	2.02	1.53	2.22	2.02	1.95	2.22	1.32	0.6	0.61	0.06	0.06	0.05	0.47	1.53	0.05	2.02	1.53	1.53	1.53	2.02	0.05
0.00000	0.00000	0.00000	0.00000	0.00000	0.00000	0.00000	0.00000	0.00000	0.00000	0.00000	0.07	1.32	0.61	1.53	0.05	0.61	1.32	0.61	1.32	0.05	0.07	0.61	1.32	1.32	0.05	0.05	0.61	1.32	2.02	1.32	1.32	2.02	1.95	1.18	1.32	0.6	0.61	0.06	0.06	0.05	0.47	1.53	0.05	2.02	1.53	1.53	1.53	1.53	0.05
0.61	0.47	1.53	1.88	1.53	0.05	2.65	0.07	0.61	1.95	1.53	0.05	0.05	0.61	1.53	2.22	2.22	1.88	1.53	0.61	1.32	0.05	1.53	2.02	1.32	0.05	1.53	0.07	0.05	0.05	1.53	1.32	2.02	1.95	1.32	1.32	1.15	0.05	0.61	0.07	0.07	1.15	0.05	1.07	1.53	1.53	1.18	1.53	1.32	0.05
0.61	0.47	1.53	1.88	1.53	0.05	2.65	0.07	0.61	1.95	1.53	0.05	0.05	0.61	1.53	2.22	2.22	1.88	1.53	0.61	1.32	0.05	1.53	2.02	1.32	0.05	1.53	0.07	0.05	0.05	1.53	1.32	2.02	1.95	1.32	1.32	1.15	0.05	0.61	0.07	0.07	1.15	0.05	1.07	1.53	1.53	1.18	1.53	1.32	0.05
0.61	0.47	1.53	1.88	1.53	0.05	2.65	0.07	0.61	1.95	1.53	0.05	0.05	0.61	1.53	2.22	2.22	1.88	1.53	0.61	1.32	0.05	1.53	2.02	1.32	0.05	1.53	0.07	0.05	0.05	1.53	1.32	2.02	1.95	1.32	1.32	1.15	0.05	0.61	0.07	0.07	1.15	0.05	1.07	1.53	1.53	1.18	1.53	1.32	0.05
0.61	1.95	0.05	2.02	0.46	1.32	1.53	0.47	2.65	0.07	0.61	1.95	1.32	0.05	1.53	1.88	1.53	2.22	1.32	0.61	0.07	1.32	2.22	1.53	1.53	2.22	1.07	0	0.07	0.05	1.32	2.02	1.32	0.00000	1.32	1.32	1.53	0.61	0.05	0.07	0.07	0.61	1.53	0.05	2.02	0.61	0.05	1.53	1.53	0.05
0.61	1.32	1.32	1.32	1.53	0.05	2.65	0.6	0.47	1.95	2.22	0.07	2.65	1.32	1.53	1.53	0.05	0.61	0.06	0.05	1.53	1.53	1.53	1.53	1.53	1.53	1.53	0.07	0.05	0.61	0.07	1.53	1.07	0.00000	1.32	1.32	1.15	0.05	0.61	0.07	0.07	0.6	1.53	1.07	2.02	1.53	1.18	1.53	0.07	0.05
0.61	1.32	1.32	1.88	1.53	0.47	2.02	0.05	0.47	2.22	0.05	0.05	2.22	0.61	1.32	1.18	2.22	0.05	1.32	1.53	2.02	1.53	2.22	2.22	1.53	1.53	2.22	0.07	2.22	1.53	0.07	1.53	2.02	0.00000	1.32	1.32	0.6	0.05	0.61	0.07	0.07	0.46	1.18	1.07	1.53	1.53	1.18	1.53	1.53	1.07
0.61	1.32	1.32	1.88	1.53	0.47	2.02	0.05	0.47	2.22	0.05	0.05	2.22	0.61	1.32	1.18	2.22	0.05	1.32	1.53	2.02	1.53	2.22	2.22	1.53	1.53	2.22	0.05	2.22	2.02	0.07	1.53	2.02	0.00000	1.32	1.32	0.6	0.05	0.61	0.07	0.07	0.07	1.18	1.07	1.53	1.53	1.18	1.53	1.53	1.07
0.61	1.32	1.32	1.88	1.53	0.47	2.02	0.05	0.47	2.22	0.05	0.05	2.22	0.61	1.32	1.18	2.22	0.05	1.32	0.05	2.02	1.53	2.22	2.22	1.53	1.53	2.22	0.07	2.22	2.02	0.07	1.53	2.02	0.00000	1.32	1.32	0.6	0.05	0.61	0.07	0.07	0.07	1.18	1.07	1.53	1.53	1.18	1.53	1.53	1.07
0.07	0.47	0.6	2.02	1.53	2.02	2.65	0.46	0.47	1.95	1.53	0.61	1.32	0.61	1.53	1.53	0.05	1.53	0.61	0.61	1.53	0.61	0.61	0.61	1.53	0.05	1.32	1.32	0.61	0.61	1.53	1.53	2.02	1.53	1.32	0	1.53	0.61	0.07	0.07	0.61	0.6	0.05	1.53	2.02	0.61	1.53	1.53	2.65	1.53
2.22	1.88	0.46	1.88	1.53	0.05	2.65	0.46	0.05	1.95	0.47	0.61	1.53	1.53	1.53	0.05	1.53	0.61	2.22	1.32	1.53	1.32	1.32	1.53	2.02	1.18	0.07	0.05	1.32	1.32	1.32	1.32	2.02	0.00000	1.53	1.32	0.05	0.61	0.05	0.07	0.07	0.05	1.53	0.05	2.22	1.32	1.32	1.53	1.53	0.07
2.22	1.88	0.05	1.88	1.53	0.46	2.65	0.05	0.06	1.88	0.47	0.05	2.22	0.07	1.32	2.22	1.53	0.07	0.07	2.22	1.32	1.32	1.53	0.61	0.05	0.61	1.32	2.65	1.32	0.07	0.61	1.53	2.02	1.95	1.53	1.32	1.15	0.05	0.61	0.07	0.07	1.95	1.53	1.07	0.07	1.53	0.05	1.53	1.53	0.05
2.22	1.88	0.05	1.88	1.53	0.46	2.65	0.05	0.06	1.88	0.47	0.05	2.22	0.07	1.32	2.22	1.53	0.07	0.07	2.22	1.32	1.32	1.53	0.61	0.05	0.61	1.32	2.65	1.32	0.07	0.61	1.53	2.02	1.95	1.53	1.32	1.15	0.05	0.61	0.07	0.07	0.05	1.53	1.07	0.07	1.53	0.05	1.53	1.53	0.05
1.15	1.95	1.18	2.02	1.53	0.61	2.65	0.07	0.47	1.95	0.61	1.32	1.53	1.53	1.53	1.53	0.61	1.53	1.53	0.61	1.53	0.61	1.53	0.07	1.53	0.61	1.53	0.61	0.61	1.53	0.07	1.53	2.02	0.00000	1.53	1.32	0	0.61	0.05	0.07	0.07	1.95	0.6	0.61	1.07	2.02	0.07	1.53	0.61	1.07
1.53	1.53	0.47	1.88	2.22	1.95	2.02	0.05	0.46	0.05	0.61	0.61	1.32	1.32	2.22	1.18	1.32	0.07	0.61	1.53	1.32	1.53	1.32	0.61	1.53	0.05	1.32	1.32	1.18	0.05	1.32	1.53	2.02	0.00000	1.32	1.32	0.6	0.05	0.61	0.07	0.07	1.95	1.18	1.07	2.02	1.53	2.22	1.53	0.07	1.07
0	1.53	0.61	2.02	1.53	0.47	2.65	0.61	0.47	0.61	1.95	0.05	2.22	0.61	1.32	0.61	1.53	1.53	0.61	0.61	1.53	0.07	2.02	1.53	0.05	0.05	1.53	0.61	2.22	1.53	1.32	2.22	2.02	0.00000	1.18	1.32	0.6	0.05	0.61	0.07	0.07	1.95	1.18	1.07	2.02	1.53	1.18	1.53	0.05	1.53
0	1.53	0.47	1.88	2.22	0	1.53	0.05	0.46	0.05	1.32	0.61	2.22	0.61	2.22	1.18	1.32	0.05	0.05	2.65	1.32	2.22	1.32	0.07	1.53	0.05	1.53	0.05	1.32	0.05	1.32	1.53	2.02	0.00000	1.32	1.32	0.6	0.05	0.61	0.07	0.07	1.95	1.18	1.07	2.02	1.53	2.22	1.53	0.07	1.07
0	1.53	0.47	1.88	2.22	0	1.53	0.05	0.46	0.05	1.32	0.61	2.22	0.61	2.22	1.18	1.32	0.05	0.05	2.65	1.32	2.22	1.32	0.07	1.53	0.05	1.53	0.05	1.32	0.05	1.32	1.53	2.02	0.00000	1.32	1.32	0.6	0.05	0.61	0.07	0.07	1.95	1.18	1.07	2.02	1.53	2.22	1.53	0.07	1.07
0	1.53	0.05	2.02	1.53	0	2.65	0.61	0.47	0.61	0.05	0.05	2.22	2.22	1.32	0.05	1.18	1.53	0.61	0.61	1.53	0.07	1.88	1.53	1.07	0.05	1.53	0.61	2.22	1.53	2.22	2.22	2.02	0.00000	1.32	1.32	0.6	0.05	0.61	0.07	0.07	1.95	1.18	1.07	2.02	1.53	1.18	1.53	2.22	1.95
0	1.53	1.32	2.02	1.53	0.47	2.65	0.61	0.47	0.61	1.95	0.05	2.22	0.61	1.32	0.61	1.53	1.53	0.61	0.61	1.53	0.07	2.02	1.53	0.05	0.05	1.53	0.61	2.22	1.53	1.32	2.22	2.02	0.00000	2.22	1.32	0.6	0.05	0.61	0.07	0.07	1.95	1.18	1.07	2.02	1.53	1.18	1.53	0.05	1.53
0.6	1.53	0.61	2.02	1.53	0.47	2.65	0.61	0.47	0.61	1.95	0.05	2.22	2.22	1.32	0.61	1.53	1.53	0.05	2.22	1.53	0.07	2.02	1.53	0.05	0.05	1.53	0.61	2.22	1.53	1.32	1.32	2.02	0.00000	1.32	1.32	0.6	0.05	0.61	0.07	0.07	1.95	1.18	1.07	2.02	1.53	1.18	1.53	0.05	1.95
0.6	1.53	0.61	2.02	1.53	0.47	2.65	0.61	0.47	0.61	1.95	0.05	2.22	1.32	1.32	0.61	1.53	1.53	0.61	0.61	1.53	0.07	2.02	1.53	0.05	0.05	1.53	0.61	2.22	1.53	1.32	2.22	2.02	0.00000	1.18	1.32	0.6	0.05	0.61	0.07	0.07	1.95	1.18	1.07	2.02	1.53	1.18	1.53	0.05	1.53
0.6	1.53	0.61	2.02	1.53	0.47	2.65	0.61	0.47	0.61	1.95	0.05	1.32	0.61	1.32	0.61	0.61	1.53	0.05	1.32	1.53	0.07	2.02	1.53	0.05	0.05	1.53	0.61	0.61	1.53	1.32	2.22	2.02	0.00000	1.32	1.32	0.6	0.05	0.61	0.07	0.07	1.95	1.18	1.07	2.02	1.53	1.18	1.53	0.05	1.95
0.6	1.53	0.61	2.02	1.53	0.47	2.65	0.61	0.47	0.61	0.05	0.05	2.22	2.02	1.32	0.61	1.18	1.53	0.05	0.61	1.53	0.07	2.02	2.02	0.05	0.05	1.53	0.05	2.22	1.32	1.32	1.32	2.02	0.00000	1.32	1.32	0.6	0.05	0.61	0.07	0.07	1.95	1.18	1.07	2.02	1.53	1.18	1.53	0.61	1.95
0.6	1.53	0.61	2.02	1.53	0.47	2.65	0.61	0.47	0.61	0.05	0.05	2.22	2.22	1.32	0.61	1.18	1.53	0.05	2.02	1.53	0.07	2.02	1.53	0.05	0.05	1.53	0.61	2.22	1.18	1.32	1.32	2.02	0.00000	1.18	1.32	0.6	0.05	0.61	0.07	0.07	1.95	1.18	1.07	2.02	1.53	1.18	1.53	1.32	1.95
0.6	1.53	0.61	2.02	1.53	0.47	2.65	0.61	0.47	1.95	0.05	0.05	2.22	2.02	1.32	1.32	1.18	1.53	0.05	2.22	1.53	0.07	2.02	1.53	0.05	0.05	1.53	0.61	2.22	1.18	1.32	2.22	2.02	0.00000	1.32	1.32	0.6	0.05	0.61	0.07	0.07	1.95	1.18	1.07	2.02	1.53	1.18	1.53	1.32	1.95
0.6	1.53	0.61	2.02	1.53	0.47	2.65	0.61	0.47	1.95	0.05	0.05	2.22	2.22	1.32	0.61	1.18	1.53	0.05	1.32	1.53	0.07	2.02	1.53	0.05	0.05	1.53	0.61	2.22	1.32	1.32	1.32	2.02	0.00000	1.18	1.32	0.6	0.05	0.61	0.07	0.07	1.95	1.18	1.07	2.02	1.53	1.18	1.53	2.22	1.95
0.6	1.53	0.61	2.02	1.53	0.47	2.65	0.61	0.47	1.32	1.95	0.05	2.22	1.32	1.32	0.05	2.22	1.53	0.61	0.61	1.53	0.07	2.02	2.22	0.05	0.05	1.53	0.61	2.22	1.53	1.53	2.22	2.02	0.00000	1.18	1.32	0.6	0.05	0.61	0.07	0.07	1.95	1.18	1.07	2.02	1.53	1.18	1.53	1.32	1.95
0.6	1.53	0.61	2.02	1.53	0.47	2.65	0.61	1.15	0.61	1.95	0.05	2.22	2.22	1.32	0.61	1.53	1.53	0.05	1.32	1.53	0.07	2.02	1.53	0.05	0.05	1.53	0.61	2.22	1.53	1.32	1.32	2.02	0.00000	1.32	1.32	0.6	0.05	0.61	0.07	0.07	1.95	1.18	1.07	2.02	1.53	1.18	1.53	0.05	1.95
0.6	1.53	2.22	2.02	1.53	0	2.65	0.61	0.06	0.61	1.53	0.05	2.22	2.02	1.32	1.32	1.53	1.53	0.61	0.61	1.53	0.07	2.02	1.53	0.07	0.05	1.53	0.61	0.05	1.53	0.61	2.22	2.02	0.00000	1.18	1.32	0.6	0.05	0.61	0.07	0.07	1.95	1.18	1.07	2.02	1.53	2.22	1.53	0.05	0.05
0.6	1.53	1.53	0.47	1.88	1.32	0.05	1.53	0.05	0.46	2.22	0.07	0.61	1.32	1.53	0.05	1.18	1.32	1.53	0.47	0.07	1.53	1.53	1.53	0.07	1.53	0.05	1.32	0.05	1.32	0.05	1.32	1.32	1.95	1.32	1.32	0.6	0.05	0.61	0.07	0.07	1.95	2.22	1.07	2.02	1.53	0.06	1.53	0.07	1.07
0.6	1.53	0.05	2.02	1.53	0.47	2.65	0.61	0.47	0.61	0.61	0.05	2.22	0.61	1.32	0.61	1.53	1.53	0.61	0.61	1.53	0.07	2.02	1.53	0.05	0.05	1.53	0.61	2.22	1.53	1.32	2.22	2.02	0.00000	1.18	1.32	0.6	0.05	0.61	0.07	0.07	1.95	1.18	1.07	2.02	1.53	1.18	1.53	0.05	1.53
0.6	1.53	0.05	2.02	1.53	0.47	2.65	0.61	0.47	0.61	1.95	0.05	2.22	0.61	1.32	0.61	1.53	1.53	0.61	0.61	1.53	0.07	2.02	1.53	0.05	0.05	1.53	0.61	2.22	1.53	1.32	2.22	2.02	0.00000	1.18	1.32	0.6	0.05	0.61	0.07	0.07	1.95	1.18	1.07	2.02	1.53	1.18	1.53	0.05	1.53
0.6	1.53	0.05	2.02	1.53	0.61	2.65	0.07	0	1.95	0.61	1.32	1.53	1.32	1.53	1.53	2.22	1.53	1.53	0.61	1.53	0.61	1.53	0.07	1.53	1.32	1.53	1.32	0.61	1.53	0.07	1.53	2.02	0.00000	1.53	1.32	0	0.61	0.05	0.07	0.07	1.95	0.6	0.61	1.07	2.02	0.07	1.53	0.61	1.07
0.6	1.95	1.15	2.02	1.53	0.61	2.65	0.07	0.47	1.95	0.61	1.32	1.53	0.61	1.53	1.53	1.32	1.53	1.53	0.07	1.53	0.61	1.53	0.05	1.53	0.61	1.53	0.05	0.61	1.53	0.07	1.53	2.02	0.00000	1.53	1.32	0.6	0.61	0.05	0.07	0.07	1.95	0.6	0.61	1.07	2.02	0.07	1.53	0.61	1.07
0.6	1.95	1.15	2.02	1.53	0.61	2.65	0.07	0.47	1.95	0.61	1.32	1.53	0.05	1.53	1.53	1.53	1.53	1.53	1.07	1.53	1.32	1.53	0.07	1.53	0.05	1.53	0.61	0.61	1.53	0.07	1.53	2.02	0.00000	1.53	1.32	0	0.61	0.05	0.07	0.07	0.05	1.53	2.02	1.07	2.02	0.07	1.53	2.22	1.07
0.6	1.95	1.15	2.02	1.53	0.61	2.65	0.07	0.47	1.95	1.32	1.32	1.53	0.05	1.53	1.53	1.53	1.53	1.53	1.07	1.53	1.32	1.53	0.07	1.53	0.61	1.53	0.61	0.61	1.53	0.07	1.53	0.05	0.00000	1.53	1.32	0	0.61	0.05	0.07	0.07	0.05	0	2.02	1.07	2.02	0.07	1.53	2.22	1.07
0.6	1.95	0.6	2.02	1.53	0.61	2.65	0.07	0.47	1.95	0.61	1.32	1.53	1.32	1.53	1.53	1.32	1.53	1.53	0.07	1.53	0.61	1.53	0.07	1.53	1.32	1.53	0.61	0.61	1.53	0.07	1.53	2.02	0.00000	1.53	1.32	0	0.61	0.05	0.07	0.07	1.95	0.6	0.61	1.07	2.02	0.07	1.53	0.61	1.07
0.6	1.95	0.05	2.02	1.53	0.61	2.65	0	0.47	1.95	0.61	1.32	1.53	1.32	1.53	1.53	2.22	1.53	1.53	0.07	1.53	0.61	1.53	0.07	1.53	1.32	1.53	0.61	0.61	1.53	0.07	1.53	2.02	0.00000	1.53	1.32	0	0.61	0.05	0.07	0.07	1.95	0.6	0.61	1.07	2.02	0.07	1.53	0.61	1.07
0.6	1.95	0.05	2.02	1.53	0.47	2.65	0.61	0.47	1.32	1.95	0.05	2.22	1.32	1.32	0.61	2.22	1.53	0.61	0.61	1.53	0.07	2.02	2.02	0.05	0.05	1.53	0.61	2.22	1.53	2.02	2.22	2.02	0.00000	1.18	1.32	0.6	0.05	0.61	0.07	0.07	1.95	1.18	1.07	2.02	1.53	1.18	1.53	1.32	1.95
0.6	0.05	0.6	2.02	1.53	0.61	2.65	0.07	0.47	1.95	0.61	1.32	1.53	1.53	1.53	1.53	1.53	1.53	1.53	0.05	1.53	0.61	1.53	0.07	1.53	1.32	1.53	0.61	0.61	1.53	0.07	1.53	2.02	1.53	1.32	0	0.61	0.05	0.07	0.07	1.95	1.53	0.61	1.07	2.02	0.07	1.53	1.32	1.07	1.53
0.6	0.05	0.6	2.02	1.53	0.61	2.65	0.07	0.47	1.95	0.61	1.32	1.53	1.53	1.53	1.53	1.53	1.53	1.53	0.05	1.53	0.61	1.53	0.07	1.53	1.32	1.53	0.61	0.61	1.53	0.07	1.53	2.02	1.53	1.32	0	0.61	0.05	0.07	0.07	1.95	1.53	0.61	1.07	2.02	0.07	1.53	1.32	1.07	1.53
0.6	0.05	0.6	2.02	1.53	0.61	2.65	0.07	0.47	1.95	0.61	1.32	1.53	1.53	1.53	1.53	1.53	1.53	1.53	0.05	1.53	0.61	1.53	0.07	1.53	1.32	1.53	0.61	0.61	1.53	0.07	1.53	2.02	1.53	1.32	0	0.61	0.05	0.07	0.07	1.95	1.53	0.61	1.07	2.02	0.07	1.53	1.32	1.07	1.53
0.6	0.05	0.6	2.02	1.53	0.61	2.65	0.07	0.47	1.95	0.61	1.32	1.53	1.53	1.53	1.53	1.53	1.53	1.53	0.05	1.53	0.61	1.53	0.07	1.53	1.32	1.53	0.61	0.61	1.53	0.07	1.53	2.02	1.53	1.32	0	0.61	0.05	0.07	0.07	1.95	1.53	0.61	1.07	2.02	0.07	1.53	1.32	1.07	1.53
0.6	0.05	0.6	2.02	1.53	0.61	2.65	0.07	0.47	1.95	0.61	1.32	1.53	1.53	1.53	1.53	1.53	1.53	1.53	0.05	1.53	0.61	1.53	0.07	1.53	1.32	1.53	0.61	0.61	1.53	0.07	1.53	2.02	1.53	1.32	0	0.61	0.05	0.07	0.07	1.95	1.53	0.61	1.07	2.02	0.07	1.53	1.32	1.07	1.53
0.6	0.05	0.6	2.02	1.53	0.61	2.65	0.07	0.47	1.95	0.61	1.32	1.53	1.53	1.53	1.53	1.53	1.53	1.53	0.05	1.53	0.61	1.53	0.07	1.53	1.32	1.53	0.61	0.61	1.53	0.07	1.53	2.02	1.53	1.32	0.6	0.61	0.05	0.07	0.07	1.95	1.53	0.61	1.07	2.02	0.07	1.53	1.32	1.07	1.53
0.05	0.47	0.6	1.88	1.53	0.6	2.65	0.06	0.47	1.95	1.53	0.05	0.61	0.07	1.53	1.53	2.22	0.05	1.18	0.05	2.22	2.22	2.22	0.05	1.53	2.22	1.07	1.53	0.05	0.61	1.32	1.53	2.02	1.53	1.32	0	0.61	0.61	0.07	0.07	0.06	1.53	0.06	1.53	2.02	0.61	1.53	2.02	0.61	1.53
0.05	1.32	0.61	1.88	1.53	0	1.53	0.05	0.47	0.61	0.05	0.05	2.22	0.05	1.32	1.53	2.02	0.05	0.61	0.05	1.07	1.53	1.18	0.05	1.32	1.53	2.22	0.61	2.22	2.02	1.32	1.53	2.02	1.95	1.32	1.32	0.6	0.05	0.61	0.07	0.07	0.05	1.18	1.07	2.02	1.53	1.18	1.53	0.61	1.07
0.05	1.95	1.53	1.53	1.53	0.47	2.65	0.46	0.61	0.61	1.53	0.05	2.22	0.61	1.53	1.53	2.02	2.02	1.53	0.61	1.07	1.07	1.53	1.53	1.18	0.05	0.05	0.05	0.05	0.61	1.32	2.22	1.53	0.00000	1.32	0.61	1.15	0.05	0.61	0.07	0.07	0.6	0.05	1.07	1.53	1.53	1.18	1.53	0.61	0.61
0.05	1.95	1.53	1.53	1.53	0.47	2.65	0.46	0.61	1.95	1.53	0.05	2.22	0.61	1.53	1.53	2.02	2.02	1.53	0.61	1.07	1.07	1.53	1.53	1.18	0.05	0.05	0.05	0.05	0.61	1.32	2.22	1.53	0.00000	1.32	0.61	1.15	0.05	0.61	0.07	0.07	0.6	0.05	1.07	1.53	1.53	1.18	1.53	0.61	0.61
0.05	0.6	1.53	1.53	1.53	0.47	2.65	0.46	0.61	1.95	1.18	0.05	1.32	0.61	1.53	1.53	2.02	2.02	1.53	1.32	1.07	1.07	1.53	1.53	1.18	0.05	0.05	0.05	0.05	0.61	1.32	2.22	1.53	0.00000	1.32	0.61	1.15	0.05	0.61	0.07	0.07	0.6	0.05	1.07	1.53	1.53	1.18	1.53	0.61	0.61
0.05	0.05	0.47	2.02	1.53	0.61	2.65	0.46	0.61	1.95	1.32	0.05	1.53	1.32	1.53	1.53	0.07	0.61	0.06	0.05	1.53	1.53	1.53	1.53	1.53	1.53	0.05	0.07	1.32	0.61	0.05	1.53	2.02	0.00000	1.32	1.32	0.6	0.05	0.61	0.07	0.07	0.6	1.18	1.07	2.02	1.53	1.18	1.53	0.07	0.05
0.05	1.32	0.47	2.65	1.32	1.95	2.02	0.05	0.46	1.95	0.61	0.61	1.32	1.32	2.22	1.53	0.61	0.07	0.61	1.07	1.53	1.53	1.32	0.61	1.53	0.05	0.61	0.61	1.18	1.07	1.32	1.53	2.02	0.00000	1.32	1.32	0.6	0.05	0.61	0.07	0.07	1.95	1.18	1.07	2.02	1.53	2.22	1.53	0.07	1.07
0.05	1.32	0.47	1.88	1.32	0.61	2.02	0.05	0.46	0.05	0.61	0.61	1.32	1.32	2.22	1.53	1.32	0.07	0.61	0.07	1.53	1.53	1.53	0.61	1.53	0.05	1.53	0.61	1.18	1.07	1.32	1.53	2.02	0.00000	1.32	1.32	0.6	0.05	0.61	0.07	0.07	1.95	1.18	1.07	2.02	1.53	2.22	1.53	0.07	1.07
0.05	1.32	0.47	1.88	1.32	0.61	2.02	0.05	0.46	0.05	1.32	0.61	1.32	1.32	2.22	1.53	1.32	0.07	0.61	0.07	1.53	1.53	1.53	0.61	1.53	0.05	1.53	0.61	1.18	1.07	1.32	1.53	2.02	0.00000	1.32	1.32	0.6	0.05	0.61	0.07	0.07	1.95	1.18	1.07	2.02	1.53	2.22	1.53	0.07	1.07
0.05	1.32	1.53	1.53	1.53	0.61	2.65	0.46	0.06	1.95	1.53	0.05	2.22	0.61	1.53	1.53	2.02	2.02	1.53	0.61	0.05	1.07	1.53	1.53	1.53	0.05	0.05	0.07	0.05	0.61	2.22	2.22	1.53	0.00000	1.32	0.61	1.15	0.05	0.61	0.07	0.07	0.6	0.05	1.07	1.53	1.53	1.18	1.53	0.61	0.61
0.05	1.32	1.32	2.02	1.53	0.61	2.65	0.61	0.47	1.95	1.32	0.05	2.65	1.32	1.53	1.53	0.61	0.61	0.06	0.05	1.53	1.53	1.53	1.53	1.32	1.32	1.32	0.07	0.05	0.61	0.07	1.53	2.02	0.00000	1.32	1.32	0.6	0.05	0.61	0.07	0.07	1.15	1.53	1.07	2.02	1.53	1.18	1.53	0.07	0.05
0.05	1.32	1.32	2.02	1.53	0.05	2.65	0.61	0.47	1.95	2.22	0.05	2.65	1.32	1.53	1.53	0.61	0.61	0.06	0.05	1.53	1.53	1.53	1.53	1.53	1.32	0.61	0.07	0.05	0.61	0.07	1.53	2.02	0.00000	1.32	1.32	0.6	0.05	0.61	0.07	0.07	0.6	1.53	1.07	2.02	2.02	1.18	1.53	0.07	0.05
0.05	1.32	1.32	2.02	1.53	0.05	2.65	0.61	0.47	1.95	1.32	0.05	1.53	1.32	1.53	1.53	0.61	0.61	0.06	0.05	1.53	1.53	1.53	1.53	1.53	1.32	0.61	0.07	0.05	0.61	0.07	1.53	2.02	0.00000	1.32	1.32	0.6	0.05	0.61	0.07	0.07	0.6	1.53	1.07	2.02	2.02	1.18	1.53	0.07	0.05
0.05	1.88	0.46	1.88	1.53	0.05	2.65	0.46	0.05	1.95	0.47	0.61	1.53	1.53	1.53	0.05	1.53	0.61	2.22	1.32	1.53	1.32	1.32	1.53	1.53	1.15	0.07	0.61	1.32	1.32	1.32	1.53	2.02	0.00000	1.53	1.32	0.61	0.61	0.05	0.07	0.07	0.05	1.53	0.05	2.02	1.32	1.32	1.53	1.53	0.07
0.05	1.88	0.46	1.88	1.53	0.05	2.65	0.46	0.05	1.95	0.47	0.61	1.53	1.53	1.53	0.05	1.53	0.61	2.22	1.32	1.53	1.32	1.32	1.53	1.53	1.15	0.07	0.61	1.32	1.32	1.32	1.53	2.02	0.00000	1.53	1.32	0.61	0.61	0.05	0.07	0.07	0.05	1.53	0.05	2.02	1.32	1.32	1.53	1.53	0.07
[truncated: 209 more columns]
