# Supplementary material for: Representation Learning for Class C G Protein-Coupled Receptors Classification
Source: Molecules. 2018 Mar 19;23(3):690. doi: 10.3390/molecules23030690 (PMC6017523; doi:10.3390/molecules23030690)
Supplement: Supplementary file 1 [file molecules-23-00690-s001.zip › SupplementaryMaterial/SourceData/alignedSeq/MultipleAlignment7classes.txt]

1 AINHIRWNSAFAIAPAVISCLGIVATMAVACLLPVVRASGRELTIILLAGVLVCYLNTFLLATPTTVTCILQRFGVGVSFSAVYGALLTKTNRIARIFDSASRTAVRPRYISPASQVCIAAALIALQIVLTLVWMIIEPPGTRFFYPDRKQVILKCNIQDM-SFLFSQLYNALLILISTVYAVKTRKIPENFNESKFIGFTMYTTCIIWLAFVPIYFGTGNAHTTLCVAISLSATVTLVCLYSPKIYIILFQPDKNIRR
1 AIRVLQYDTPYAIASLIVAGLGILMTIMVATVY-----PIVKASGKELCSFILLGSLMSFANAF-LCYPPSDTTCIIARLFLCFGPTIIYSGLLTKTIRVVIIFQSKKLPPEVKMFLRPTYQIITMFAFTLLQVLAVGVWFGVRQTPAEVIF-SSVAFRSCKDLEDVSVLAGLVVPALLMLACTVLATVNRNVPTGFNETQYIGFTMYASCVIWLAFLPIYITNTYNFASLSICLSLSAITVLVCLFGFRCYVILFQPE
1 AKQHMDWVSVYTIVPMCFSLAGIIVTCGVIIIFPLVKASSRELSFLLLGGILMCYSMTIIVTKPSVIVCSIQRLGLGLSFSICYAAMLTKTSRIARIFDSASRSAQRPKYISPCSQLVICLGLISVQIFGELVWLAVDPPSTVTRFADRSEAILKCGITEI-SLVLSLVYDMFLIAMCTVYAFKTRKIPENFNEAKFISFTMYTTCIVWFAFVPVYFVTKDDFTTLCVSVSICASVALACLFAPKVYIIVFQPHKNVRR
1 AVEFLSFTDFMGIVLVFFSLFGVGLTVLVAILF-----PIVKANNSELSFLLLLSLTLCFLCSL-FIGRPTEWSCMLRHTAFGITFVLCISCVLGKTIVVLMAFKATLPGSNVMKWFGPVQQRLSVLAFTLIQVLICVLWLTMSSPFPYKNMKYKEKIILECSLGSVIGFWAVLGYIGLLAALCFILAFLARTLPDNFNEAKFITFSMLIFCAVWVTFIPAYVSSPGKYAVEIFAILASTFGLLFCIFVPKCHIIIFKP
1 DAEYLRWEDRWAIVILTFSGIGVLAVVVTVIVFAVVRAASQQLCFVLLTGICLFFLTPVFVMKPSKISCMMLPFMIGLCFSMVVGTILIKTNRISRIFNEKLLQTGRIACLGNEWQLLLMGGIVAVEIIVCLCWVRGSSTTPFPEARSQEATLTCNLSASKIGFSVWLIYNAGLVIICTYQAFLVRKVPQNYNESRFIAFTMITICITVLVYVPSYLGTSAWYVISCFMFVFLGSVTWISIFIPKLHIILFRPHKNI~~
1 DLRENGFVYTEAMLYAIDEINKDDKLLPGIQLGCMSGMRGVRDLSQLLSGLFYKDKKYS------PSSFPLIAGVIGAETDVITTDVITMTNQYKYTLVSYGASSSLINILHPYFVSAVPSDDKQAAALFALLQQLHWTHVSVVVSRMRARGICIATIVRL-LPADYQQASERLSLFGTRGVVILFTDPEDTRGMINAAFQASQSYQWVLTNGKIQNDTLTNLIIISRKTAELSSFDNYFVTLNPDNNVRNPWFQEYWQ
1 EAKYILWNDPLAIMLTVLAIGGLVLVSMVLFFYLLIKASSRELCSIILVGIYLSYILVFLVAKPTFGTCLICRMMLMLSFTIIYAPILTRVNRIYRIFDRAQRSVRRPGCISPTSQAIIAVILIGVQVLVNTVWMILVPPAAEEELVAPQRVELVCNFSSQ-EIITSLSYNVILLTLCSSFAFMTRKVPESRFIALCVYTVLVIWIGFISSYFAINDAKLKVV-VLSLAMICNGTITLCFMFLSKLYAIYFEKEVIINP
1 EAVHMEYSSVWAISSIAFATIGIMLTTATVVLFPVVKASGRELSYVLLLGVFLCFCMTFMITKPNDIICGAQKFMIGIAFATCYAALMIKTNRIARIFNSGKTSAKRPSYISPQSQLVFTAVLVSIQVVISSAFIVASPPKAIRHYPVCRATV------DT-SYMLGLAYPIFLMVLCTLYAIKTRKIPEAFNEAKFIGFTMYTTCIIWLAFIPIYLTTANNITTTSFAISLSGFVVLACLFSPKVYIVVFRPERNKPQ
1 EIINISFRDKYFIIACCLWFIFLINSIFIWVVV-----PVIKGSNFTLINILMGYNAMSLPASI-FLCDSTVFNCTFRLLLTANSQTGVAVTVICKTIQVAAIFRNGFRQRSLYKKLSKTRNQVIVLIVTMTITNAIIVGLIVYQPLKIIKYEDKQQLVKSCEVFSFPAFTAAVVLWTTAVTVGLVFAFRIRSLPDNYNDARYILIASILYAFLALTVTPVMYFFHGQLILSCLMMIFYGFVTQFCYFLPKMYIIIRQP
1 ELEYLHWYEAPAVLLSVFACVVLLCAVFTSIYY-----RLIMASGRELMSVIMFGVIIQCVMVF-IIAKPTEHTCFIYRFIFGLDLTISYAAIVVKSNRIFRIFTHGLKSVAPPRWTKTHHQLLITGCIVLIQIIVVSSLCLIFP-PKVVKYQ---AELACSLDNNV-TILLPLSYNFLLIVPCLYYGWKTRNLPANFNESRFIAFTVSTTLVVWIAFIPTYLTVGISQEILATVEIMSAANTLACLFLPKIYALKFLT
1 ELQPFSWNSSAIITFYITAALYTIMVFFIWSLM-----PVVKGSNFVLINILLSFIALDIPSTI-QFLPVSQLICQWQIIVIAFTQLGIMTTVICKTIQIWLIFRNSIGQNSLLSKLTKTKSQVMLIIILLTIFLIFILLLTILRPIAITTRIADNYINLSCDYANSPALTVSLGLSFILSVVSLILAFQVRSFPHNFNEARYIFLATFLLNISAAISVPTYFSLRGEMMLGYFSSLGQGLIPLICFFIPKVYIIFYRP
1 ELQYFGKNLMYAVPAMGFAGTGIFITIFVVYLL-----PIVKACGRELAYLLLVSILLCFSDTF-VVLRPTRIICIARFFLSSLGFTISYAAIFIKTNRISRIFNR-RNVAKRPILVLPSSQLVLVLGVVCVQALFLVLLTLLRTPTARHFYP-----YLSCSTSDL-DFGLSQVYNFILIIMCTVYAFKTRKIPSNFNEAKLIAFAMYSSCVIWLAFLAVYFMQRSLVLILSISISLIAYVLLGSLYGPKVYILIFRP
1 ELQYMRWDSPYALVPAAFSCLGILVTLMIIALFPLVRASGRELSYMLLFGILLCYLNTFLLARPTTETCITQRFGVGVGFSIIYGALLTKTNRISRIFDSASKSAQRPSYISPKSQVIITCTLIAVQILLTLVWMIVEPPGTRFYYPHRSQVILKCKIQDM-SFLFSQLYNMVLITICTVYAVKTRKIPENFNESKFIGFTMYTTCIIWLAFIPIYFGTGNSYTTLCVATSMNATVALVCLYSPKVYIIVLHPDKNVRK
1 EPYELTFYSIQNVIMLIYLSLGAVCTVFTWIVI-----AVVKASDFMLSQMFLLGILMCMSTAV-FAAPVSMLNCSVGFIWFCTSVVFIVSIIFVKTNRVSRVFESGFVKSFKTRVYLSYQGPAILVVFLTVIQIAICFIANYFDPIQVNRLVSEDIVYLQCRSNTRIGYAIAIGYFSVLCICCVYWAFKTRKLPENFCEAKYINFTSLIILMSLLTMVPSYFGTAGPIAISSFGIITLALAILLCMFSPKLYIILLHP
1 ERLYMKANSKEGVLLITFSTIGFIFVLFAIWTFFVVKASNRNLTLLQLVSILFIILLPLYIKEIEVYKCGGQLFYFVCFNSIAISVNFTKADRLLRIFKKSKSGTKFSILKTNKVQFLTVGALTFIGIVLSLVSFFSFPVQVSKTLEDKMLVVYYCGGYYDSILFLMIGYVSLIALVCGVYAFKARNIPEIYNEARLTSLAMFVFLLSWLIFIPLYLSANGEQEILCFVSFISVICFFLIMYAPKLYIIFFKAKENVRG
1 FIEYLHWSSPWAIVPVVMSILGILSTLYVIAVFPVIRASGRELCYVLLVGILLTFITPFIISRPSTFTCCLRRIILGLSVVISYSALFTKTNRVYRIFNSGKRSVKRPRYTSPRSQLVICSLLVSVQVIGVVVWLIQQM------------------------LLCLSIIISAIVTLGCIFAPKVYIVVLAPHKNKKPTGTMVMNSRVRSACGSAENTCRPNGRPVLTTAPTSNTTSSGIEFDFKAAGSGSDDEQTHLN
1 FRRHLRITDGPALLVVIIASIFVSLTLTTCFLVILITESSYLLNMLLLIGLLSNYVLPILLIPITPLICTLSFIAFSFCTTLVLLVLLMKIANLNRIQDERSPGENTSSIISNIVIQLAVLILTLMFLGIDDVTSKKVV-------------YLYCKTNNNAIAVYAYAQFGLLNILCIYRAFKARSVPIACYESRYILLASILSLGLFSFAAPAYFYATGISGLSAIGAVAFPALIFLCLFVRKIIAILFPECSSK~~
1 HRTFWSFREKEQITRLIIAFLFSMIGVTISIAF-----PLVRSSNYKFSLGQMGAHLTLFIIPI-SLEEDTKLKCVTRTYLGGLLFFSIIILTLLKVTHLIAVFGAFKKLSKKDMMRIRFKEILFFFLAILIYATMVLVVENMYPLDIIEYKNDTLTIYKFCDSG--KFLTFHIVCVFILLIVCAVQTYRGRKLPWKFNEAKYIAFGMFTSTLVQIISIFIGLSSLDPMFLLWLSTNLSNLLLFAILFGFKLKVILFNP
1 IELEPVINRAWTTAIVILSTMGLISTIITFTIYPLIKASSRELSYIIFAGLFLAFLTALYGVSPTPGVCAIRRMGSPVALSLIYVSIATKTIRLYRIFRAGLKSARRPRYISPTSQVTLTLIICIAPIVWSSVWFILIPPAVEITMPNVNKIELTCAEDDI-EVIGTLTWEICLIIVCCIFAFVTRKLPENYNESRFITFCVFSSLVVFSSFAPPFFTTNEAVSYSALGLIINATVTIICLFVVKIYALYFVDENELNI
1 IVEFLSFTELMGIVLVIFSLFGVTLTVLVTFLF-----PIVKANNSELSFLLLFSLTLCFLCSL-FIGRPTEWSCMLRHTTFGITFVLCISCILGKTIVVLMAFRATIPGNNMIKWFGPVQQRLSVLAFTLIQILICVVWLTISPPFPSKNIKYKEKIILECSLGSTIGFWIVLGYIGLLAVLCFILAFLARTLPDNFNEAKFITFSILIFCAVWITFIPAYVSSPGKLAVEIFAILASSFGLLFCIFAPKCYIILFKP
1 KALVIEWMSPWALVPLVFSSFGILCTIFTTCVFPVIMASGRELCYVLLSGVLCCYSMSFILAKPSVETCAVMRVGLGLCLSVCYSAIFTKTNRISRIFNRGVKSIKRPVYTSPISQVAIALGIVSIQLVGAIVWLVIERPDIREIYPLTAV--LTCRVSTFSSLVYNMILIILCTWYAFKTRKIPENFN----EAKYIGFTMYSTCIVWLAFLPIYFGTNNDYVSMCMCLNISATVALGCLFTPKVYLVLFQPYKNVRQ
1 KEIQLSIKKPEGLIIAIGSSIGVVCCIFVLGLYPLVKSSNREMSAIQLISIMGLFCLSFYYLELTSKLCMIRTMVFGFLFTTVIAMVCIKTYRLVRVF-----NVKFSKLSRFLENKFQIGFSFLLIFLQTLGVLLWYIYFPALIVIRYPENRLFFRVCDHEVFWGILIYDSLLAIACGYMAFRSRNLPEKFNDAQHISYAMFTVCIIWLSFLPLYKSLSSHAFAFISINLVSSYSSLFILYSKKVIFILFYPNLNNVH
1 KLICIMADSKEGVCLILFSAIVFLLALFSAVTF-----PIVKASNINLSLMQLLSIMFTLMLPS-CIKVTTKSICSGQLTYFACFNSITVSVTFIKADRLLRIFKTIVETYSQCFLLLIAKQFLPVAVLTFTSIVLCIVFFFSFPIEVSSELTLQIKIEYFCGGYYDIILFSVIAYVVLIASICGVYAFKARNMPATHNEAQLTCLAIFLFMISWLLFIPTYMSADDYKIVWCFMSNISTSCFFLAMYTPKLYFIYFKA
1 KLPEKKMEKVWQITIATLCISGFVATLTTIFTF-----PLVRASGREITYLILTGIMLMYLLPI-LLNSYTNSMCAAFRFGVGVCLSVCHASLFIKTTRIDRIF----SGRQDLLFITPHWQIVLTVFFIVPQICISCIGLYQNK-----YKLEKDKMVLKCYSESV-DFFATVAYNLLLIFLTAYKAFKTRKVPSNFNESRYIGFVMYTSIVVWLTFLPFFFSSSTELLSVILDTIIVATTFLVGLYGVKMYILLLRP
1 KVEFLSFEENMGILLTAFSLTGVTLTIAVAIVF-----PLVKASNTELSFLLLFSLSLCFLCSL-FIGRPTEGSCMLRHSSFGVTFALCMSCVLTRTIAVVMAFKTTVPG-SGLPHCSLPLQRISVFCCTVFQVMICILWLALARPMPYKNSMSLDKVILECDLGSAIGFWAVLGYIGLLSVLCFFLAFLARKLPDNFNEAKFITFSMVIFCAVWITFIPAYISSPGKLAVEIFAILASTFGLLFCIFTPKCYIIIFKP
1 KVLRFNWRGAFAILFYIISSLCVIKMIFTWVVI-----PVIKGSNYPLMNLLLFWYAICILTAG-FLAPDNSTLCQIRLILINITQIGTSVTIICRVNQVALIF-HRGFKNNFQNLFTKTRTQIILIFTVLTVTSSIILLITQIQPVNILKIEADNTMDLMCDYSSSPALICIIVFWLATLILSCYLAFRIRSLPGNYNESKNIAAAVLMYAAIDMIGFPAFLSTTGRLLIGCSVALFYGIVTNACYFLPKLYIIFFQP
1 KVVTIRWDDTISIVFYIVASLYLIVLLWIWSVM-----PVVKGSNFTLVNILLFFISLCVPAGG-FLRPPSMIVCHARVILVTLMDIGILATILCKTNQISVIFNAINQDSKTAPLRKTSVQILFIFLIVFINIGIVVCLMLIYPIKVTKNVREGYLTII-CFEESSYPSIYQLVSSGILGLLCVYLAFKARSLPDNFNESRYIYLSSILLLALEFISSPALFLLYGMVYLLSLFMLTFGLSPLLCFFIPKIYVIYFRP
1 LEIRLHIKNSLGLFISIGSAFGVICSLFVLVLFPLVKSSNREMSAIQLISIIALFCLSFYYFELTPRLCMIRTLYFGFFFTTVVALVCLKTYRLLRVF-----NGRFTKVSRFLENKYQIIFSFLIVLLQSLASFLWFIYFPEKIVITYPKELKFCRSCGHEAFWGIFIYIFIFVILNGYMAFRARKLPENFNEAQRIAYAMFTVFILWLTYIPLYVSLGPNEIAFLCINLAVSFSSLLILYWTKVIIILFHPNLNSRQ
1 LPTYLEWNEPIAVSLISVSLIGLAISVITTFGYPLIKASSRELSYIMLAGVTFSYIMVFFVAKPTLPTCVLVRLGLMLCFTVTYAPMLTKVVRIYRIFKSSSKSTKRLTMIGPTSQVIITSTIIVIQLCINVIWAIVIPPNAV----TKKRVELSCNVSAA-EIGASVAWNILLIVLCCWFAFKTRKVPDNYNESRFIALSVYTTLVIWMAFIPTYITVQDSTSVLSCAILLNAYVTIVCLYVPKLYAVHYVNDENVRI
1 NIEFLTFNEVMGNILVTFSMCGGCLTITVGLIFPIVRANNSELSFLLLFSLTLCFLCSLFIGQPTEWSCMLRHTAFGITFVLCISCVLGKTLVVLMAFRATLPGSNVMKWFGPPQQRLSVFVFTFIQLLICMLWLTMSPPFPNKTTNYKDKIILECDSGSAVGFWAVLSYIGFLAILCFILAFLARKLPDNFNEAKFITFSMLIFCAVWITFIPAYISSPGKFAVEIFAILASSYGMLFCIFIPKCYIILLKPDLNSKK
1 NIQYIRLNSLFSVIPMVIAIFGIMVTIMVIVLFPLVRASGRELSYTLLFGILVCYSNTFLIAKPTIGSCVVQRFGIGVGFSIIYSALLTKTNRISRIFHSASKSAQRLKYISPQSQVVITASLIAIQILITMIWMIVEPPGTRFY--DRREVILKCKIQDM-SFLFSQLYNMILITICTVYAIKTRKIPENFNESKFIGFTMYTTCIIWLAFVPIYFGTGNSYTTLCISISLSASVALVCLYSPKVYILIFHPDKNVRK
1 NITNLSLRDPLVIFLFSFLVAAVLLTAIIWIMMPVVKASNFPLTNLLLFSLMCIYIAPANLMPQSKVTCTVMSYSFSLALLLTLAIITARAHLLSRLFITKPWPADRNRLLNSNKGYVVLIIGVMIIAVILLIFLNYIDPLYVERYIPTNVAYPYCYSKNSLGVMVFSAIQIVMDLLCIYYAFKIRKIPSNFNEARYIFFASLIMCMLFITVLSASFVEHGPYAIQVIGVTLISLSTTLCIFAPKIYVIYYDMEFNVKK
1 NITYLTISHPLIITLIVIISIGIICVLAVWSVF-----AIVRASNNLFTNCLLAGILLTYTVPV-IILPISSLTCNLTYITFMTSFAYIMAVILAKTYLLIKIFFPQSRLDKIMLCSRSAPQSTIIVIIMTIVTLVQVVVLTADPLMPAR-YVNNELVYAYCTANTMSGFGLTISILLALNTMCIIFAYKTRRLPQNFNEARYIYFVSITMCLVLCVIFPSYLVTRGPIAIAAFSIFAISTALLACLFVPKIYIIICYP
1 PATHLNWHDGIAILLVVLACLGLALTMATLVTFKLIKACNRELSYIIILGVMLEFVVVFFVAEPTPGTCTTTRLLFGLNFTLIYAPLVTKTNQVYRIFRSGRRSVKRPKFISSQAQVVIACVLMVVQVILTCMGFILVSPTSVKKDM-EKLVELQCEQHVY-ELVATLVYNVLLVLVCTYYAIITRNLPDNYNESRFISFQVYTTLVIWLAFVATFFTAKSARVYSCMAMILNAFTTLICYFSPKLYGVYFVNQSDMNV
1 PEDYIKWEDAWAIGPVTIACLGFLCTCIVITVFPLVKASGRELCYILLFGVSLSYCMTFFIAKPSPVICALRRLGLGTSFAICYSALLTKTNCIARIFDGVKNGAQRPKFISPSSQVFICLGLILVQIVMVSVWLILETPGTRRYTLPEKRETVILKCNVDSSMLISLTYDVVLVILCTVYAFKTRKCPENFNEAKFIGFTMYTTCIIWLAFLPIFYVTSSDYTTMCISVSLSGFVVLGCLFAPKVHIVLFQPQKNVVT
1 PEDYIKWEDAWAIGPVTIACLGFLCTCIVVTVFPLVKASGRELCYILLFGVGLSYCMTFFIARPSPVICALRRLGLGTSFAVCYSALLTKTNCIARIFDGVKNGAQRPKFISPSSQVFICLGLILVQIVVVSVWLILEAPGTRRYTLPEKRETVILKCNVDSSMLISLTYDVVLVILCTVYAFKTRKCPENFNEAKFIGFTMYTTCIIWLAFLPIFYVTSSDYTTMCISVSLSGFVVLGCLFAPKVHIILFQPQKNVVT
1 PEDYIKWEDAWAIGPVTIACLGFLCTCMVVTVFKHNNTPLVKASGRELCYILLFGVGLSYCMTFFFIAKPSPVICTLRRLGLGTSFAVCYSALLTKTNCIARIFDGVKNGAQRPKFISPSSQVFICLGLILVQIVVVSVWLILEVPGTRRYTLPEKRETVILKCNVDSSMLISLTYDVILVILCTVYAFKTRKCPENFNEAKFIGFTMYTTCIIWLAFLPIFYVTSSDYTTMCISVSLSGFVVLGCLFAPKVHIILFQP
1 PEDYIKWEDAWAIGPVTIACLGFMCTCMVVTVFPLVKASGRELCYILLFGVGLSYCMTFFIAKPSPVICTLRRLGLGSSFAVCYAALLTKTNCIARIFNGVKNGAQRPKFISPSSQVFICLSLILVQIVVVSVWLILEAPGTRRYTLPEKRETVILKCNVDSSMLISLSYDVILVILCTVYAFKTRKCPENFNEAKFIGFTMYTTCIIWLAFLPIFYVTSSDYTTMCISVSLSGFVVLGCLFAPKVHIILFQPQKNVVT
1 PEDYIKWEDAWAIGPVTIACLGFMCTSIVVTVFPLVKASGRELCYILLFGVGLSYCMTFFIAKPSPVICALRRLGLGTSFAICYSALLTKTNCIARIFDGVKNGAQRPKFISPGSQVFICLGLILVQIVVVSVWLILETPGTRRHTLPEKRETVILKCNVDSSMLISLTYDVILVILCTVYAFKTRKCPENFNEAKFIGFTMYTTCIIWLAFLPIFYVTSSDYTTMCISVSLSGFVVLGCLFAPKVHIILFQPQKNVVT
1 PEDYIKWEDAWAIGPVTIACLGFVCTCLVGGVFKNNSTPLVKASGRELCYILLIGVFMCYCMTFFFIAKPSPVICTLRRLGLGTSFVVCYSALLTKTNRIARIFSGVKDGAQRPKFISPKSQVVICLSLISVQIVVVSVWLMLEFPGTRRYTLPEKRETVILKCNVDSSMLISLTYDVVLVILCTVYAFKTRKCPENFNEAKFIGFTMYTTCIIWLAFLPIFYVTSSDYTTMCISVSLSGFVVLGCLFAPKVHIILFQP
1 PEDYIMWEDAWAIGPISIACVGFICTLMVFIVF-----PLVKASGRELCYILLLGVFMSYVMTF-FIAKPSPIVCTLRRLGLGTSFAVCYSALLTKTNRIARIFSGVKEGAQRPRFISPSSQVFICLSLISVQLLLVSVWLLVEVPGTRRFTTKRQTVILKCNVRDS-SMLMSLSYDVVLVVLCTVYAFKTRKCPENFNEAKFIGFTMYTTCIIWLAFLPIFYVTSSDYTTMCISVSLSGFVVLGCMFAPKVHIIMFQP
1 PEDYIRWEDAWAIGPVTIACLGFMCTCAVVTVFKHNNTPLVKASGRELCYILLFGVCLSYCMTFFFIAKPSPAICTLRRLGLGSSFAVCYAALLTKTNCIARIFDGVKNGARRPRFISPGSQVFICLSLILVQLAVVSVWLVLEAPGTRRFTVPEKRETVILKCNVDSSMLMSLTYDVVLVILCTVYAFKTRKCPENFNEAKFIGFTMYTTCIIWLAFLPIFYVTSSDYTTMCISVSLSGFVVLGCLFAPKVHIILFQP
1 PEDYIRWEDAWAIGPVTIACLGFMCTCIVITVF-----PLVKASGRELCYILLFGVSLSYCMTF-FIAKPSPVICALRRLGLGTSFAICYSALLTKTNCIARIFDGVKNGAQRPKFISPSSQVFICLGLILVQIVMVSVWLILETPGTRRYTLKRETVILKCNVKDS-SMLISLTYDVVLVILCTVYAFKTRKCPENFNEAKFIGFTMYTTCIIWLAFLPIFYVTSSDYLWMLSSFSLD~~~~~~~~~~~~~~~~~~~~
1 PEDYIRWEDAWAIGPVTIACLGFMCTCIVITVF-----PLVKASGRELCYILLFGVSLSYCMTF-FIAKPSPVICALRRLGLGTSFAICYSALLTKTNCIARIFDGVKNGAQRPKFISPSSQVFICLGLILVQIVMVSVWLILETPGTRRYTLKRETVILKCNVKDS-SMLISLTYDVVLVILCTVYAFKTRKCPENFNEAKFIGFTMYTTCIIWLAFLPIFYVTSSDYTTMCISVSLSGFVVLGCLFAPKVHIVLFQP
1 PEDYIRWEDAWAIGPVTIACLGFMCTCIVITVFKHNNTPLVKASGRELCYILLFGVSLSYCMTFFFIAKPSPVICALRRLGLGTSFAICYSALLTKTNCIARIFDGVKNGAQRPKFISPSSQVFICLGLILVQIVMVSVWLILETPGTRRYTLPEKRETVILKCNVDSSMLISLTYDVVLVILCTVYAFKTRKCPENFNEAKFIGFTMYTTCIIWLAFLPIFYVTSSDYTTMCISVSLSGFVVLGCLFAPKVHIVLFQP
1 PEDYIRWEDAWAIGPVTIACLGFMCTCMVITVFPLVKASGRELCYILLFGVGLSYCMTFFIAKPSPVICALRRLGLGSSFAICYSALLTKTNCIARIFDGVKNGAQRPKFISPSSQVFICLGLILVQIVMVSVWLILEAPGTRRYTLAEKRETVILKCNVDSSMLISLTYDVILVILCTVYAFKTRKCPENFNEAKFIGFTMYTTCIIWLAFLPIFYVTSSDYTTMCISVSLSGFVVLGCLFAPKVHIILFQPQKNVVT
1 PEDYIRWEDAWAIGPVTIACLGFMCTCMVVTVF-----PLVKASGRELCYILLFGVGLSYCMTF-FIAKPSPVICALRRLGLGSSFAICYSALLTKTNCIARIFDGVKNGAQRPKFISPSSQVFICLGLILVQIVMVSVWLILEAPGTRRYTLKRETVILKCNVKDS-SMLISLTYDVILVILCTVYAFKTRKCPENFNEAKFIGFTMYTTCIIWLAFLPIFYVTSSDYTTMCISVSLSGFVVLGCLFAPKVHIILFQP
1 PEDYIRWEDAWAIGPVTIACLGFMCTCMVVTVFKHNNTPLVKASGRELCYILLFGVGLSYCMTFFFISKPSPVICALRRLGLGTSFAVCYSALLTKTNCIARIFDGVKNGAQRPKFISPSSQVFICLGLILVQIVVVSVWLILEAPGTRRHTLPEKRETVILKCNVDSSMLISLTYDVVLVILCTVYAFKTRKCPENFNEAKFIGFTMYTTCIIWLAFLPIFYVTSSDYTTMCISVSLSGFVVLGCLFAPKVHIILFQP
1 PEDYIRWEDAWAIGPVTIACLGFMCTCMVVTVFPLVKASGRELCYILLFGVGLSYCMTFFIAKPSPVICALRRLGLGSSFAICYSALLTKTNCIARIFDGVKNGAQRPKFISPSSQVFICLGLILVQIVMVSVWLILEAPGTRRYTLAEKRETVILKCNVDSSMLISLTYDVILVILCTVYAFKTRKCPENFNEAKFIGFTMYTTCIIWLAFLPIFYVTSSDYTTMCISVSLSGFVVLGCLFAPKVHIILFQPQKNVVT
1 PEDYIRWEDAWAIGPVTIACLGFMCTCMVVTVFPLVKASGRELCYILLFGVGLSYCMTFFIAKPSPVICALRRLGLGSSFAICYSALLTKTNCIARIFDGVKNGAQRPKFISPSSQVFICLGLILVQIVMVSVWLILEPPGTRRYTLAEKRETVILKCNVDSSMLISLTYDVILVILCTVYAFKTRKCPENFNEAKFIGFTMYTTCIIWLAFLPIFYVTSSDYTTMCISVSLSGFVVLGCLFAPKVHIVLFQPQKNVVT
1 PEDYIRWEDAWAIGPVTIACLGFMCTCMVVTVFPLVKASGRELCYILLFGVGLSYCMTFFIAKPSPVICALRRLGLGSSFAICYSALLTKTNCIARIFDGVKNGAQRPKFISSSSQVFICLGLILVQIVMVSVWLILEAPGTRRYTLAEKRETVILKCNVDSSMLISLTYDVILVILCTVYAFKTRKCPENFNEAKFIGFTMYTTCIIWLAFLPIFYVTSSDYTTMCISVSLSGFVVLGCLFAPKVHIILFQPQKNVVT
1 PEDYIRWEDAWAIGPVTIACLGFMCTCTVVTVFKHNNTPLVKASGRELCYILLFGVGLSYCMTFFFIAKPSPVICALRRLGLGSSFAICYSALLTKTNCIARIFDGVKNGAQRPKFISPSSQVFICLGLILVQIVMVSVWLILEAPGTRRYTLAEKRETVILKCNVDSSMLISLTYDVILVILCTVYAFKTRKCPENFNEAKFIGFTMYTTCIIWLAFLPIFYVTSSDYTTMCISVSLSGFVVLGCLFAPKVHIILFQP
1 PEDYIRWEDAWVIGPVTIACLGFMCTCMVVTVFPLVKASGRELCYILLFGVGLSYCMTFFIAKPSPVICALRRLGLGSSFAICYSALLTKTNCIARIFDGVKNGAQRPKFISPSSQVFICLGLILVQIVMVSVWLILEAPGTRRYTLAEKRETVILKCNVDSSMLISLTYDVILVILCTVYAFKTRKCPENFNEAKFIGFTMYTTCIIWLAFLPIFYVTSSDYTTMCISVSLSGFVVLGCLFAPKVHIILFQPQKNVVT
1 PEEFLKLESGWAIGAMSFSSTGILVTFFVVGVFPVVRASGRELSYILLTGILLCYLVTFLVLRPTDIVCGIQRFAAGFCFTVVYAALLTKTNRISRIFRAGKHSAKRPSFISPRSQLIICSMLVFVQILINGVWMIIDPAKAMHHY-EDNLLVCNSYI-DA-SYMIAFTYPIILIIICTVYAVLTRKIPEAFNESKHIGFTMYTTCVIWLAFVPLYFGTGNHVTSMSVTISLSASVTIACLFSPKLYIILIRPERNVRQ
1 PEEFLRPESGWAIGAMSFSATGILITLFVCGVFPVVRASGRELSYVLLSGILLCYLVTFLVLRPTDIVCGIQRFAAGFCFTVVYAALLTKTNRISRIFNASKHSAKRPSFISPRSQLIICSGLVFVQILINGVWMIIDPAKAMHHYPVCNSYV------DA-SYMIAFAYPIMLIVVCTVYAVLTRKIPEAFNESKHIGFTMYTTCVIWLAFVPLYFGTGNNVTSMSVTISLSASVTIACLFSPKLYIILIRPERNVRQ
1 PEEFTLWTDVEAIIAMTLAAIGLLATFITCHIFRHNNTPVVKASTRELSYLILAGMTLSHFSVLPILAKPTYTSCTLSRLMPGISFAMIYASLFTKTNRIARILAGSKKRKRKPLFMSATAQIMITCILITIEVAVAATMLMMEPAMPIRVHPARDRTVLTCATTPR-AVLSPLAFDALLIGLCTLYAIKTRNVPENFNEAKFIGFAMYTTCVIWIAFVPIYFGSETKRITMCMCVTLSASVTLVFLFMPKLYIIVLRP
1 PEEYIHWEDAWAIGPVSIACLGMLCTLFVIGLF-----PVVKASGRELSYILLLGVLLCYFMTF-YISKPSAVVCTLRRLGLGTSFAVCYSALLTKTNRIARIFNGVKDGAQRPRFISPASQVAICAALISCQLLVVVVWLLVEAPGVRKEVSRRDVVTLKCNSKDS-SMLMSLTYNCVLIILCTFYAFKTRKCPENFNEAKFIGFTMYTTCIIWLAFQPIFYVTASDYTTMCISVSLSGSVVLGCLFAPKIHIILFQP
1 PEEYIMWEDAWAIGPISIACVGFMCTGLVIWVF-----PLVKASGRELCYILLSGVFMSYAMTF-FLAKPSPAICALRRLGLGTSFAVCYSALFTKTNRIARIFNGVKDGAARPRFISPSSQVFICLSLISVQLVMVSVWLLLEVPGTRRFTLRRQTVILKCNVRDS-SMLLSLGYDVFLVILCTVYAFKTRKCPENFNEAKFIGFTMYTTCIIWLAFLPIFYVTSSDYTTMCISVSLSGFVVLGCMFAPKVHIIMFQP
1 PEEYIQYYNKFSIICMTFASVGLLATVFTCAVFPVVKASSRELSYILLGGILASYAITFLLAKPSEPRCALSRGGISLCFTLCYSALLVKTNRMSRLF--QLEIGEEPKFLTVFWQVVFTLLLFSVEIVVMVVMFQFYPPTVTHHYAICA------GDKDA-TYLIDSAYPALLMLLCTVYAFKTRKVPEGFNEAKFIAFTMYSIFVVWLAFVPIYFTSGEEMASISIASSLCASVILGCLFLPKVHIILCRPQKNCRG
1 PEEYIRWSDSQSIAAMTIACLGFLATLAAMVIF-VVKSSTRELSYIILLRHDLLGPGHQ-----------DNRIARILAGSKKKIITKKPRFMSATA------------------QVVITWLLISVEAAIIGAMVVLEPPDYMFAYPALDRVKLICNTTTL-GIIAPLGFDFFLIAMCTVYAVKTRNVPENFNEAKFIGFTMYTTLVIWAAFVPIYFGSKHKVITLCLCISFSAEVALVLLFLPRVYIIIFRPDKNNRS
1 PEEYVTYDSSWGIGVLCFATAGVIVTSLVIVVFKNNDTPIVKASGRELTYVLLVGIFLSYVISFVVVAKPSVATCAATKFGIGFCFTLCYAAMLTKTNRIARIFDRAKSSVKNTKYISPTSQLVICTCIMCVEFVVLGAWFAFQPPRT-----VREKNELTCGATDA-TYLIGLMYPFFLMVFCTVYAFKTRNCPEGFNEAKYIGFSMYTTCVIWLSFVPIYFVSSRNVTTLSVSVGLCATVILCCIFAPKLYIILIRP
1 PEINIKFTDIHAIVILVIAGIGALGVVFVIGVG-----PVVKSTNREMSLLFLISILIGLAGGV-ELLRPSDIICLITNPIYSFYFTLCISILFVKTNRLVNVFNVNLDHSSFGSRICQGIQNQFVLLFLLNGIAVVLLITWHVLDPPYMDIALPLLHIDHRTTTGLILQGLLFAYEFALSLCCAYYAFKARKLPANFSEARFIAFAMYMQLLCNICYATLQNSVKGNFTFSAAIIILSAYGFLVCMFVPKIYVIFKHP
1 PEISLTFLRLEGVFIILGSISGVLGTSFVLILF-----PIIKGSSREMSCIQLFAFKFLFCISF-HFSKPTQTVCLLRTTLFSFFFTTVLSLIVVKTYRLLRVF--NGRFTRVSKFLDNKFQITFSFSLVLIQTVANFIWNLFYPTRVRVFVNTHYEFHIVC--ENKELLLVSFIYFYTLTTVCGYMAFRARKLPENFNETHYIAYAMLTTCIFWFTYIPIHFSTDPYEVKNNPNTWKVPN~~~~~~~~~~~~~~~~~~
1 PEIYLQLEGTMSVVVLTCSSVGIILTAVVFVVF-----AVVKASAREFSFMMLLMIVFMFLLTI-YIGRPTQTMCKARPFCFAFIMTFWTSLMLTKTNRLLLIFK-NKKVAVGEVALGIRCQLILALFLTLISMATTLAWVMSFP--PNVTLHFDTHVTVDCGGESHTLLILLLGYTAVLAAITTFLSYKARHLPENFNESRYIGFSMFTFCVIWCCFIPLFLTTDPAMTCLCLALCVTGLVTLVCMFSNRLRIILFHP
1 PEIYLRPESAWAIGAMAFSATGILITLFVMGVFPIVRASGRELSYILLAGIFMCYGVTFLVLKPTNIVCAIQRFGVGFCFTVVYAALLTKTNRIARIFKAGKQSAKRPSFISPKSQLVICTCLVSVQILINGVWMVIAPSHAMHHY-TREDNLLVCDYIDA-SYMIAFFYPIVLIIICTVYAVLTRKIPEAFNESKHIGFTMYTTCVIWLAFVPLYFGTANHVTSMSVTISLSASVTIACLFSPKLYIILIRPERNVRQ
1 PEIYLRPESAWAIGAMAFSATGILVTLFVMGVFPIVRASGRELSYILLAGIFMCYGVTFLVLKPTNIVCAIQRFGVGFCFTVVYAALLTKTNRIARIFKAGKQSAKRPSFISPKSQLVICACLVSVQILINGVWMVIAPSHAMHHY-TREDNLLVCDYIDA-SYMIAFSYPIFLIVICTVYAVLTRKIPEAFNESKHIGFTMYTTCVIWLAFVPLYFGTANHVTSMSVTISLSASVTIACLFSPKLYIILIRPERNVRQ
1 PESYLRPESFLAIGAMTFSSFGILITFFVIGVFPIVRASGRELSYVLLSGILLCFGVTYLVIKPNDIVCGVQRFWSGFSFTVVYAALLTKTNRIARIFNASTKSAKRPSFISPHSQLVICGILVSFQILINAVWMIVSPAHAMHYY-TREDNLLVCSYTDA-SYMIAFFYPIFLIVICTVYAVLTRKTPEAFNESKYIGFTMYTTCVIWLAFIPLYFGTANNVFTMSMTISLSATVTLVCLFSPKLYIILIRPERNIRQ
1 PEVKSIFSDAGRTLGCFSILMVIGLLLVFFVTF-----RVVRCSGRDLCYMILLGLTMLFVSPM-FMSRPSTTVCIMRGAFPGISFLMCYAPLFLRAARIHRIF-IRARMISRPALISPQSQVFVVLGIVGVQALLASVWFTSKTPGDFVVSSDSITVQCTGDESAV-AMFVNLALSAFFVLLCTILAFKTRLFPKNYNEAKFIGVTLYITCVIWSVFLPAYYLTAGKGECLISILCISIGYVTLFGLFGQKVRLLIWP
1 PEVVISLTGPDFDKFMVICIILIAIGLGLVFFFRIVRCSGRDLCYMILIGLAMLFFCPVYMVRPSTMTCIFRGALPGTAFLMCYAPLFLRASRIYRIFIHAKTSVSRPALISPQSQVFVVLGIVCVQILLASVWFASKNPAPDYIVSDFMIVQCTGDASAV-AMLINLTLSVVFMVCCTILAFKTRNFPKNYNEAKFIGVTLYITCVIWSIFLPTYYLNPEKYKIVSGLCILIGYVTLIGLFGRKLRLLLCPRPSDEDV
1 PEVYLRPESAWAIGAMAFSATGIFITLFVVGVFPIVRASGRELSYILLAGIFMCYGVTFLVLKPTNIVCAMQRFIVGFCFTVVYAALLTKTNRIARIFKAGKQSAKRPSFISPKSQLVICTCLVSVQILINGVWMVIAPSHAMHHY-TREDNLLVCDYIDA-SYMIAFFYPILLIIVCTVYAVLTRKIPEAFNESKHIGFTMYTTCVIWLAFVPLYFGTANHVTSMSVTISLSASVTVACLFSPKLYIILVRPERNVRQ
1 PEVYLRPESAWAIGAMAFSATGILITFFVVGVFPIVRASGRELSYILLAGIFMCYGVTFLVLKPTNIVCAIQRFSVGFCFTVVYAALLTKTNRIARIFKAGKQSAKRPSFISPKSQLVICTCLVSVQILINGVWMVIAPSHAMHHY-TREDNLLVCDYIDA-SYMIAFFYPILLIVVCTVYAVLTRKIPEAFNESKHIGFTMYTTCVIWLAFVPLYFGTANHVTSMSVTISLSASVTIACLFSPKLYIILVRPERNVRQ
1 PEVYLRPESAWAIGAMAFSATGILITLFVVGVFPIVRASGRELSYILLAGIFMCYGVTFLVLKPTNIVCAIQRFAVGFCFTVVYAALLTKTNRIARIFKAGKQSAKRPSFISPKSQLVICTCFISVQILINGVWMVIAPSHAIHHY-VREDNLLVCDYIDA-SYMIAFSYPIVLIVVCTVYAVLTRKIPEAFNESKHIGFTMYTTCVIWLAFVPLYFGTANHVTSMSVTISLSASVTIACLFSPKLYIILIRPERNVRQ
1 PEVYLRPESAWAIGAMAFSATGILITLFVVGVFPIVRASGRELSYILLAGIFMCYGVTFLVLKPTNIVCAIQRFGVGFCFTVVYAALLTKTNRIARIFKAGKQSAKRPSFISPKSQLVICTCLVSVQILINGVWMVIAPSHAMHHY-TREDNLLVCDYIDA-SYMIAFSYPIVLIVVCTVYAVLTRKIPEAFNESKHIGFTMYTTCVIWLAFVPLYFGTANHVTSMSVTISLSASVTIACLFSPKLYIILVRPERNVRQ
1 PEVYLRPESAWAIGAMAFSSTGILITLFVMGVFPIVRASGRELSYILLAGIFMCYGVTFLVLKPSNIVCAIQRFGVGFCFTVVYAALLTKTNRIARIFKAGKQSAKRPSFISPKSQLVICMFLVTVQILINGVWMVIAPSHAMHHY-TREDNMLVCDYIDA-SYMIAFFYPIVLIVICTVYAVLTRKIPEAFNESKHIGFTMYTTCVIWLAFVPLYFGTANHVTSMSVTISLSASVTIACLFSPKLYIILIRPERNVRQ
1 PFAQFEFGSSISITFYVITAFYLIATVIIWIAM-----PVVKGSNFILTNLLLFFLVACIPASF-YLLPSSATICRLRMFASTTAQVGIFITIFSKTNQVSLIFKNAVYKKARIVRFTRNSSQAMLIFIVLAIVNGILLCLNLLLPISVEQIQPEQKMQLRCKIPNNFSAINLSVWLGIIGTACLILAFRSRSLPENFNESRYIYLTSILIVAVSFCTISTALVIPSVHQVMALSILFFGLLPLLCLFLPKMYIIYFRS
1 PIEHMQWADTEAIVAMTFSILGFISTGLVFGVF------VVKSSTRELCYLILVGMIISHSSIF-ILAKPSTFSCLISRTLPGISFAMIYASLLVKTNRIARILAGSKKRTKKPRFMSAAAQLVITGLLISIEVAIAVFMLLLEPPNTEHQYPTRQRTVLACNTTRV-GILVPLAFIFLLIILCTLYAWKTRNVPENFNEAKFIGFAMYTTCVIWVAFVPIYFGSESKIITMCVCISLSAMVTLLFLFLPKLYIILIRP
1 PIEHMQWWDTQAIVAMIFASLGFLSTFFAFMVF-----PVVKSSTKELCYIILAGMTVSHASVF-ILTKPSMISCALSRVLPGLSFAMMYAALLTKTNRIARILAGSKKRTRKPLFMSATAQVVITCFLIAIEVFISGGMLHYQFPNIAHVYS-TRRTLLECDTTPEAIVVPLAFDFVLIILCTIYAVKTRNVPENFNEAKFIGFAMYTTCVIWIAFVPIYFGSDSKVITLCMCVTLSAMVIWVFLFVPKLYIILVKPE
1 PIIKLEWDSPWAVLPLFLAVVGIAATLFVVITFPIVKASGRELSYVLLAGIFLCYATTFMIAEPDLGTCSLRRIFLGLGMSISYAALLTKTNRIYRIFEQGKRSVSAPRFISPASQLAITFSLISLQLLGICVWFVVDPSHSVVDFQRFARGVLKCDISDL-SLICLLGYSMLLMVTCTVYAIKTRGVPETFNEAKPIGFTMYTTCIVWLAFIPIFFGTSQSATTLTVSVSLSASVSLGMLYMPKVYIILFHPEQNVPK
1 PIIKLEWDSPWAVLPLFLAVVGIAATLFVVVTFPIVKASGRELSYVLLAGIFLCYATTFMIAEPDLGTCSLRRIFLGLGMSISYAALLTKTNRIYRIFEQGKRSVSAPRFISPASQLAITFSLISLQLLGICVWFVVDPSHSVVDFQRFARGVLKCDISDL-SLICLLGYSMLLMVTCTVYAIKTRGVPETFNEAKPIGFTMYTTCIVWLAFIPIFFGTSQSATTLTVSVSLSASVSLGMLYMPKVYIILFHPEQNVPK
1 PIIKLEWDSPWAVLPLFLAVVGIAATLFVVVTFPIVKASGRELSYVLLAGIFLCYATTFMIAEPDLGTCSLRRIFLGLGMSISYAALLTKTNRIYRIFEQGKRSVSAPRFISPASQLAITFSLISLQLLGICVWFVVDPSHSVVDFQRFARGVLKCDISDL-SLICLLGYSMLLMVTCTVYAIKTRGVPETFNEAKPIGFTMYTTCIVWLAFIPIFFGTSQSATTLTVSVSLSASVSLGMLYVPKVYIILFHPEQNVPK
1 PIIKLEWGSPWAVLPLFLAVVGIAATLFVVITFPIVKASGRELSYVLLAGIFLCYATTFMIAEPDLGTCSLRRIFLGLGMSISYAALLTKTNRIYRIFEQGKRSVSAPRFISPASQLAITFSLISLQLLGICVWFVVDPSHSVVDFQRFARGVLKCDISDL-SLICLLGYSMLLMVTCTVYAIKTRGVPETFNEAKPIGFTMYTTCIVWLAFIPIFFGTSQSATTLTVSVSLSASVSLGMLYMPKVYIILFHPEQNVPK
1 PIIKLEWGSPWAVLPLFLAVVGIAATLFVVITFPIVRASGRELSYVLLAGIFLCYATTFMIAEPDLGTCSLRRIFLGLGMSISYAALLTKTNRIYRIFEQGKRSVSAPRFISPVSQLAITFSLISLQLLGICVWFVVDPSHSVLDFQRFARGVLKCDISDL-SLICLLGYSMLLMVTCTVYAIKTRGVPETFNEAKPIGFTMYTTCIVWLAFIPIFFGTSQSATTLTVSVSLSASVSLGMLYMPKVYIILFHPEQNVPK
1 PIIKLEWGSPWAVLPLFLAVVGIAATLFVVVTFPIVKASGRELSYVLLAGIFLCYATTFMIAEPDLGTCSLRRVFLGLGMSISYAALLTKTNRIYRIFEQGKRSVSAPRFISPASQLAITFSLISLQLLGICVWFVVDPSHSVVDFQRFARGVLKCDISDL-SLICLLGYSMLLMVTCTVYAIKTRGVPETFNEAKPIGFTMYTTCIVWLAFIPIFFGTSQSATTLTVSVSLSASVSLGMLYMPKVYIILFHPEQNVPK
1 PIIKLEWHSPWAIVPVFIAILGIIATTFVIVTFPIVRASGRELSYVLLTGIFLCYSITFMIAAPDTVVCSFRRIFLGLGMCFSYAALLTKTNRIHRIFEQGKKSVTAPKFISPASQLVITFSLISLQLIGVFIWFAIDPPHTIVDYGENARGVLKCDISDL-SLICSLGYSILLMVTCTVYAIKTRGVPETFNEAKPIGFTMYTTCIIWLAFIPIFFGTAQSATTLTISMSLSASVSLGMLYMPKVYIIIFHPEQNVQK
1 PIIKLEWHSPWAIVPVFIAILGIIATTFVIVTFPIVRASGRELSYVLLTGIFLCYSITFMIAAPDTVVCSFRRIFLGLGMCFSYAALLTKTNRIHRIFEQGKKSVTAPKFISPASQLVITFSLISLQLIGVFIWFAIDPPHTIVDYGENARGVLKCDISDL-SLICSLGYSILLMVTCTVYAIKTRGVPETFNEAKPIGFTMYTTC~~~~~~~~~~~~~~~~~~~~~~~~~~~~~~~~~~~~~~~~~~~~~~~~~~~~~
1 PIIKLEWHSPWAIVPVFIAILGIIATTFVIVTFPIVRASGRELSYVLLTGIFLCYSITFMIATPDTVICSFRRIFLGLGMCFSYAALLTKTNRIHRIFEQGKKSVTAPKFISPASQLVITFSLISLQLIGVFIWFAIDPPHTIVDYGENARGVLKCDISDL-SLICSLGYSILLMVTCTVYAIKTRGVPETFNEAKPIGFTMYTTCIIWLAFIPIFFGTAQSATTLTVSMSLSASVSLGMLYMPKVYIIIFHPEQNVQK
1 PIIKLEWHSPWAMVPVFVAILGIIATTFVIVTFPIVRASGRELSYVLLTGIFLCYAITFMIAAPDTIICSFRRIFLGLGMCFSYAALLTKTNRIHRIFEQGKKSVTAPKFISPASQLVITFSLISVQLLGVFVWFVVDPPHIIIDYGENARGVLKCDISDL-SLICSLGYSILLMVTCTVYAIKTRGVPETFNEAKPIGFTMYTTCIIWLAFIPIFFGTAQSATTLTVSMSLSASVSLGMLYMPKVYIIIFHPEQNVQK
1 PIIKLEWHSPWAVIPVFLAMLGIIATIFVMATF-----PIVRASGRELSYVLLTGIFLCYIITF-MIAKPDVAVCSFRRVFLGLGMCISYAALLTKTNRIYRIFEQGKKSVTAPRLISPTSQLAITSSLISVQLLGVFIWFGVDPPYDEHKTMEQARGVLKCDITDL-QIICSLGYSILLMVTCTVYAIKTRGVPENFNEAKPIGFTMYTTCIVWLAFIPIFFGTAQSA~~~~~~~~~~~~~~~~~~~~~~~~~~~~~~
1 PIIKLEWHSPWAVIPVFLAMLGIIATIFVMATFPIVRASGRELSYVLLTGIFLCYIITFMIAKPDGAVCSFRRVFLGLGMCISYAALLTKTNRIYRIFEQGKKSVTAPRLISPTSQLAITSSLISVQLLGVFIWFGVDPPNIIIDYDEQARGVLKCDITDL-QIICSLGYSILLMVTCTVYAIKTRGVPENFNEAKPIGFTMYTTCIVWLAFIPIFFGTAQSATTLTISMNLSASVALGMLYMPKVYIIIFHPELNVQK
1 PIIKLEWHSPWAVIPVFLAMLGIIATIFVMATFPIVRASGRELSYVLLTGIFLCYIITFMIAKPDVAVCSFRRIFLGLGMCISYAALLTKTNRIYRIFEQGKKSVTAPRLISPTSQLAITSSLISVQLLGVLIWFGVTPPSIIIDYGEQARGVLKCDITDL-QIICSLGYSILLMVTCTVYAIKTRGVPENFNEAKPIGFTMYTTCIVWLAFIPIFFGTSQSATTLTISMNLSASVALGMLYMPKVYIIIFHPELNVQK
1 PIIKLEWHSPWAVIPVFLAMLGIIATIFVMATFPIVRASGRELSYVLLTGIFLCYIITFMIAKPDVAVCSFRRVFLGLGMCISYAALLTKTNRIYRIFEQGKKSVTAPRLISPTSQLAITSSLISVQLLGVFIWFGVDPPNIIIDYDDQARGVLKCDITDL-QIICSLGYSILLMVTCTVYAIKTRGVPENFNEAKPIGFTMYTTCIVWLAFIPIFFGTAQSATTLTISMNLSASVALGMLYMPKVYIIIFHPELNVQK
1 PIIKLEWHSPWAVIPVFLAMLGIIATIFVMATFPIVRASGRELSYVLLTGIFLCYIITFMIAKPDVAVCSFRRVFLGLGMCISYAALLTKTNRIYRIFEQGKKSVTAPRLISPTSQLAITSSLISVQLLGVFIWFGVDPPNIIIDYDEQARGVLKCDITDL-QIICSLGYSILLMVTCTVYAIKTRGVPENFNEAKPIGFTMYTTCIVWLAFIPIFFGTAQSATTLTISMNLSASVALGMLYMPKVYIIIFHPELNVQK
1 PIIKLEWHSPWAVIPVFLAMLGIIATIFVMATFPIVRASGRELSYVLLTGIFLCYIITFMIAKPDVAVCSFRRVFLGLGMCISYAALLTKTNRIYRIFEQGKKSVTAPRLISPTSQLAITSSLISVQLLGVFIWFGVDPPNIIIDYDEQARGVLKCDITDL-QIICSLGYSILLMVTCTVYAIKTRGVPENFNEAKPIGFTMYTTCIVWLAFIPIFFGTAQSAVS~~~~~~~~~~~~~~~~~~~~~~~~~~~~~~~~~~
1 PIIKLEWHSPWAVVPVFIAILGIIATTFVIMTFPIVRASGRELSYVLLTGIFLCYSITFMIAAPDTIICSFRRIFLGLGMCFSYAALLTKTNRIHRIFEQGKKSVTAPKFISPASQLVITFSLISVQLLGVCVWFVVDPPHIIIDYGEKARGVLKCDISDL-SLICSLGYSILLMVTCTVYAIKTRGVPETFNEAKPIGFTMYTTCIIWLAFIPIFFGTAQSATTLTVSMSLSASVSLGMLYMPKVYIIIFHPEQNVQK
1 PIIKLEWHSPWAVVPVFIAILGIIATTFVIVTFPIVRASGRELSYVLLTGIFLCYSITFMIAAPDTIICSFRRIFLGLGMCFSYAALLTKTNRIHRIFEQGKKSVTAPKFISPASQLVITFSLISVQLLGVCIWFVVDPPHIIIDYGENARGVLKCDISDL-SLICSLGYSILLMVTCTVYAIKTRGVPETFNEAKPIGFTMYTTCIIWLAFIPIFFGTAQSATTLTVSMSLSASVSLGMLYMPKVYIIIFHPEQNVQK
1 PIIKLEWHSPWAVVPVFIAILGIIATTFVIVTFPIVRASGRELSYVLLTGIFLCYSITFMIAAPDTIICSFRRIFLGLGMCFSYAALLTKTNRIHRIFEQGKKSVTAPKFISPASQLVITFSLISVQLLGVFVWFVVDPPHTEQRTLENARGVLKCDISDL-SLICSLGYSILLMVTCTVYAIKTRGVPETFNEAKPIGFTMYTTCIIWLAFIPIFFGTAQSATTLTVSMSLSASVSLGMLYMPKVYIIIFHPEQNVQK
1 PIIKLEWHSPWAVVPVFIAILGIIATTFVIVTFPIVRASGRELSYVLLTGIFLCYSITFMIAAPDTIICSFRRIFLGLGMCFSYAALLTKTNRIHRIFEQGKKSVTAPKFISPASQLVITFSLISVQLLGVFVWFVVDPPHTIIDYGENARGVLKCDISDL-SLICSLGYSILLMVTCTVYAIKTRGVPETFNEAKPIGFTMYTTCIIWLAFIPIFFGTAQSATTLTVSMSLSASVSLGMLYMPKVYIIIFHPEQNVQK
1 PIIKLEWHSPWAVVPVFIAILGIIATTFVIVTFPIVRASGRELSYVLLTGIFLCYSITFMIAAPDTVICSFRRIFLGLGMCFSYAALLTKTNRIHRIFEQGKKSVTAPKFISPASQLVITFSLISLQLLGVFVWFAVDPPHIIIDYGENARGVLKCDISDL-SLICSLGYSILLMVTCTVYAIKTRGVPETFNEAKPIGFTMYTTCIIWLAFIPIFFGTAQSATTLTVSMSLSASVSLGMLYMPKVYIIIFHPEQNVQK
1 PIIKLEWHSPWAVVPVFIAILGILATTFVVVTFPIVRASGREMSYVLLTGIFLCYVITFMIGAPGVAVCSFRRIFLGLGMCFSYAALLTKTNRIHRIFEQGKCSVAAPRFISPASQLVITFSLISVQLMGVFVWFVVDPPHTVVDYGKNARGVLKCDISDL-SLICSLGYSILLMVTCTVYAIKTRGVPETFNEAKPIGFTMYTTCIIWLAFIPIFFGTAQSEATLTVSLSLSASVSLGMLYMPKVYIIILHPEQNVPK
1 PIIKLEWHSPWAVVPVFIAILGIVATTFVIVTFPIVRASGRELSYVLLTGIFLCYSITFMIAAPDTIICSFRRIFLGLGMCFSYAALLTKTNRIHRIFEQGKKSVTAPKFISPASQLVITFSLISIQLLGVFVWFVVDPPHIIIDYGENARGVLKCDISDL-SLICSLGYSILLMVTCTVYAIKTRGVPETFNEAKPIGFTMYTTCIIWLAFIPIFFGTAQSATTLTVSMSLSASVSLGMLYMPKVYIIIFHPEQNVQK
1 PIIKLEWHSPWAVVPVFIAILGIVATTFVIVTFPIVRASGRELSYVLLTGIFLCYSITFMIAAPDTIICSFRRIFLGLGMCFSYAALLTKTNRIHRIFEQGKKSVTAPKFISPASQLVITFSLISVQLLGVCVWFAVDPPHIIIDYGENARGVLKCDISDL-SLICSLGYSILLMVTCTVYAIKTRGVPETFNEAKPIGFTMYTTCIIWLAFIPIFFGTAQSATTLTVSMSLSASVSLGMLYMPKVYIIIFHPEQNVQK
1 PIIKLEWHSPWAVVPVFISMLGIIATSCVIVTFPIVRASGREMSYVLLTGIFLCYAITFMIATPDVGVCSFRRIFLGLGMCFSYAALLTKTNRIHRIFEQGKKSVTAPRFISPASQLVITFSLISVQLLGVFLWFVVDPPHTVVDYGAAARGVLKCDISDL-SLICSLGYSILLMVTCTVYAIKTRGVPETFNEAKPIGFTMYTTCIIWLAFIPIFFGTSQSATTLTVSLSLSASVSLGMLYVPKVYVILFHPEQNVPK
1 PIIKLEWHSPWAVVPVFLAILGIVATTFVIVTFPIVRASGRELSYVLLTGIFLCYSITFMIAAPDTVVCSFRRIFLGLGMCFSYAALLTKTNRIHRIFEQGKKSVTAPKFISPASQLVITFSLISLQLLGVFIWFAVDPPHIIIDYGENARGVLKCDISDL-SLICSLGYSILLMVTCTVYAIKTRGVPETFNEAKPIGFTMYTTCIIWLAFIPIFFGTAQSATTLTVSMSLSASVSLGMLYMPKVYIIIFHPEQNVQK
1 PIIKLEWHSPWAVVPVFVAILGIIATTFVIVTFPIVRASGRELSYVLLTGIFLCYSITFMIAAPDTIICSFRRIFLGLGMCFSYAALLTKTNRIHRIFEQGKKSVTAPKFISPASQLVITFSLISIQLLGVCVWFVVDPPHIIIDYGENARGVLKCDISDL-SLICSLGYSILLMVTCTVYAIKTRGVPETFNEAKPIGFTMYTTCIIWLAFIPIFFGTAQSATTLTVSMSLSASVSLGMLYMPKVYIIIFHPEQNVQK
1 PIIKLEWHSPWAVVPVFVAILGIIATTFVIVTFPIVRASGRELSYVLLTGIFLCYSITFMIAAPDTIICSFRRIFLGLGMCFSYAALLTKTNRIHRIFEQGKKSVTAPKFISPASQLVITFSLISVQLLGVFIWFVVDPPGEQRTLDKARGV-LKCDISDL-SLICSLGYSILLMVTCTVYAIKTRGVPETFNEAKPIGFTMYTTCIIWLAFIPIFFGTAQSATTLTVSMSLSASVSLGMLYMPKVYIIIFHPEQNVQK
1 PIIKLEWHSPWAVVPVFVAILGIIATTFVIVTFPIVRASGRELSYVLLTGIFLCYSITFMIAAPDTIICSFRRIFLGLGMCFSYAALLTKTNRIHRIFEQGKKSVTAPKFISPASQLVITFSLISVQLLGVFIWFVVDPPHIIIDYGEKARGVLKCDISDL-SLICSLGYSILLMVTCTVYAIKTRGVPETFNEAKPIGFTMYTTCIIWLAFIPIFFGTAQSATTLTVSMSLSASVSLGMLYMPKVYIIIFHPEQNVQK
1 PIIKLEWHSPWAVVPVFVAILGIIATTFVIVTFPIVRASGRELSYVLLTGIFLCYSITFMIAAPDTIICSFRRIFLGLGMCFSYAALLTKTNRIHRIFEQGKKSVTAPKFISPASQLVITFSLISVQLLGVFVWFVVDPPHIIIDYGEKARGVLKCDISDL-SLICSLGYSILLMVTCTVYAIKTRGVPETFNEAKPIGFTMYTTCIIWLAFIPIFFGTAQSATTLTVSMSLSASVSLGMLYMPKVYIIIFHPEQNVQK
1 PIIKLEWHSPWAVVPVFVAILGIIATTFVIVTFPIVRASGRELSYVLLTGIFLCYSITFMIAAPDTIICSFRRVFLGLGMCFSYAALLTKTNRIHRIFEQGKKSVTAPKFISPASQLVITFSLISVQLLGVFVWFVVDPPHIIIDYGEKARGVLKCDISDL-SLICSLGYSILLMVTCTVYAIKTRGVPETFNEAKPIGFTMYTTCIIWLAFIPIFFGTAQSATTLTVSMSLSASVSLGMLYMPKVYIIIFHPEQNVQK
1 PIIKLEWHSPWAVVPVFVAILGIVATTFVIVTFPIVRASGRELSYVLLTGIFLCYSITFMIAAPDTVICSFRRIFLGLGMCFSYAALLTKTNRIHRIFEQGKKSVTAPKFISPASQLVITFSLISIQLLGVCVWFVADPPHIIIDYGDKARGVLKCDISDL-SLICSLGYSILLMVTCTVYAIKTRGVPETFNEAKPIGFTMYTTCIIWLAFIPIFFGTAQSATTLTVSMSLSASVSLGMLYMPKVYIIIFHPEQNVQK
1 PIIKLEWNSPWAVLPLFLAVVGIAATLFVVVTFPIVKASGRELSYVLLAGIFLCYATTFMIAEPDLGTCSLRRIFLGLGMSISYAALLTKTNRIYRIFEQGKRSVSAPRFISPASQLAITFSLISLQLLGICVWFVVDPSHSVVDFQRFARGVLKCDISDL-SLICLLGYSMLLMVTCTVYAIKTRGVPETFNEAKPIGFTMYTTCIVWLAFIPIFFGTSQSATTLTVSVSLSASVSLGMLYMPKVYVILFHPEQNVPK
1 PIIKLEWSSPWAVVPLLLAVLGIIATLVVVGTFPIVKASGRELSYVLLSGIFLCYVNTFMVAQPGFGTCSLRRVFLGLGMSISYAALLTKTNRIYRIFEQGKRSVSAPRYISPSSQLVITASLSSIQLLGVLVWFLVDPSRPIVDYEQLTRGVLKCDISDL-SLICLLGYSMLLMVTCTVYAIKTRGVPETFNEAKPIGFTMYTTCIIWLAFIPIFFGTAQSATTLTISVSLSASVSLGMLYMPKVYVILFHPEQNVPK
1 PIINQSWMSPSVITFLIITIIGFLATFFTLFVF-----PIVKASNRELSFLLLVGILLCFTLAL-DLVRPNSALCPIIEPWRYIVYTTCVSTLLLKTMRIVELFEANSNIGRCIKVMHPTRQVATVFMINMVEIILAIIWLVLDNPHVYKDIKGVSIFLLCRSYISIIGLLLMLLYLTSLSLFCIYYAFRGRNLPENFNEARYISFSMYILLLSWLAYYPVAFTLEGWPVIACATTLLNSFGLLGCMFLPKVWIILRHP
1 PIQYLQWTDPFSIAISICAVLGFVAVVICFGTY-----PTIKATSTELSYILLTAITTTLVCIF-YLSKPTDLMCNLQVRQKPNLGSEQVRQKPNFDGLLWQVRQKPNLGSEQVRQKPNFDGLLWQVWQKPNLGNVL~~~~~~~~~~~~~~~~~~~~~~~~~~~~~~~~~~~~~~~~~~~~~~~~~~~~~~~~~~~~~~~~~~~~~~~~~~~~~~~~~~~~~~~~~~~~~~~~~~~~~~~~~~~~~~~~~~~~~~~~~~
1 PITRVSWDHPVSIAILVGVFLIALLTTFVACIF-----PIVKASNRLLSTLHIISVYYILAVAP-FVYDPNDVVCEVQFVIFATSITFCMAILLTKTNSVSKIFQVRLTPFGKSKNRESYMQLLFIFGITSVSVIIVIVGSILDIPRLRDKICGKE-AFSRCESDTHLGITFSAVYFCLLGTICSFLAWRTRNLPNNFNEAKYICFCSICMWMICILTIPGYYGTDGVLVFSSLGIACFALCVLVFLFLPKVYTILFKP
1 PIVKLEWDSPWAVLPLFLAVVGIAATLFVVVTFPIVKASGRELSYVLLAGIFLCYATTFMIAEPDLGTCSLRRIFLGLGMSISYAALLTKTNRIYRIFEQGKRSVSAPRFISPASQLAITFILISLQLLGICVWFVVDPSHSVVDFQRFARGVLKCDISDL-SLICLLGYSMLLMVTCTVYAIKTRGVPETFNEAKPIGFTMYTTCIVWLAFIPIFFGTSQSATTLTVSVSLSASVSLGMLYMPKVYIILFHIFPFCSW
1 PIVKLEWDSPWAVLPLFLAVVGIAATLFVVVTFPIVKASGRELSYVLLAGIFLCYATTFMIAEPDLGTCSLRRIFLGLGMSISYAALLTKTNRIYRIFEQGKRSVSAPRFISPASQLAITFILISLQLLGICVWFVVDPSHSVVDFQRFARGVLKCDISDL-SLICLLGYSMLLMVTCTVYAIKTRGVPETFNEAKPIGFTMYTTCIVWLAFIPIFFGTSQSATTLTVSVSLSASVSLGMLYMPKVYIILFHPEQNVPK
1 PIVKLEWDSPWAVLPLFLAVVGIAATLFVVVTFPIVKASGRELSYVLLAGIFLCYATTFMIAEPDLGTCSLRRIFLGLGMSISYAALLTKTNRIYRIFEQGKRSVSAPRFISPASQLAITFVLISLQLLCICVWFVVDPSHSVVDFQRFARGVLKCDISDL-SLICLLGYSMLLMVTCTVYAIKTRGVPETFNEAKPIGFTMYTTCIVWLAFIPIFFGTSQSATTLTVSVSLSASVSLGMLYMPKVYIILFHPEQNVPK
1 PIVKLEWDSPWAVLPLFLAVVGIAATLFVVVTFPIVKASGRELSYVLLAGIFLCYATTFMIAEPDLGTCSLRRIFLGLGMSISYAALLTKTNRIYRIFEQGKRSVSAPRFISPASQLAITFVLISLQLLGICVWFVVDPSHSVVDFQRFARGVLKCDISDL-SLICLLGYSMLLMVTCTVYAIKTRGVPETFNEAKPIGFTMYTTCIVWLAFIPIFFGTSQSALPVEFSPPLLAHN~~~~~~~~~~~~~~~~~~~~~~~
1 PIVKLEWDSPWAVLPLFLAVVGIAATLFVVVTFPIVKASGRELSYVLLAGIFLCYATTFMIAEPDLGTCSLRRIFLGLGMSISYAALLTKTNRIYRIFEQGKRSVSAPRFISPASQLAITFVLISLQLLGICVWFVVDPSHSVVDFQRFARGVLKCDISDL-SLICLLGYSMLLMVTCTVYAIKTRGVPETFNEAKPIGFTMYTTCIVWLAFIPIFFGTSQSATTLTVSVSLSASVSLGMLYMPKVYIILFHPEQNVPK
1 PIVKLEWGSPWAAVPVALAVAGIAATLFVVATFPIVKASGRELSYVLLAGIFLCYATTFMIAEPGLGTCSLRRVFLGLGMSVSYAALLTKTNRIYRIFEQGKRSVSAPRFISPASQLAIAFSLISLQLLGVCVWFAVDPSHSVVDFEHLARGVLKCDISDL-SLICLLGYSMLLMVTCTVYAIKTRGVPETFNEAKPIGFTMYTTCIVWLAFIPIFFGTAQSA~~~~~~~~~~~~~~~~~~~~~~~~~~~~~~~~~~~~
1 PIVKLEWHSPWAVIPVFLAMLGIIATIFVMATF-----PIVRASGRELSYVLLTGIFLCYIITF-MIAKPDVAVCSFRRIFLGLGMCISYAALLTKTNRIYRIFEQGKKSVTAPRLISPTSQLAITSSLISVQLLGVFIWFGVDPPYDEQKTMDQARGVLKCDITDL-QIICSLGYSILLMVTCTVYAIKTRGVPENFNEAKPIGFTMYTTCIVWLAFIPIFFGTAQSAVTSKSCGILSHTSENATDQPCCFSRTQVLD
1 PIVKLEWHSPWAVIPVFLAMLGIIATIFVMATFPIVRASGRELSYVLLTGIFLCYIITFMIAKPDVAVCAFRRIFLGLGMCISYAALLTKTNRIYRIFEQGKQTVTAPRFISPTSQIAITSSLICVQLLGVLVWFAVDPPNTIVDYDMLARGVLKCDITDL-QIICSLGYSILLMVTCTIYAIKTRDVPEDFNEAKPIGFTMYTTCIVWLAFIPIFFGTAQSATTLTISMNLSASVALGMLYMPKVYIIIFHPELNVQK
1 PIVKLEWHSPWAVIPVFLAMLGIIATIFVMATFPIVRASGRELSYVLLTGIFLCYIITFMIAKPDVAVCSFRRVFLGLGMCISYAALLTKTNRIYRIFEQGKKSVTAPRLISPTSQLAITSSLISVQLLGVFIWFGVDPPNIIIDYDEQARGVLKCDITDL-QIICSLGYSILLMVTCTVYAIKTRGVPENFNEAKPIGFTMYTTCIVWLAFIPIFFGTAQSATTLTISMNLSASVALGMLYMPKVYIIIFHPELNVQK
1 PIVKLEWHSPWAVIPVFLAMLGIIATIFVMATFPIVRASGRELSYVLLTGIFLCYIITFMIAKPNVAVCSFRRIFLGLGMCISYAALLTKTNRIYRIFEQGKKSVTAPRLISPTSQLAITSSLISVQLLGVFIWFAVDPPNIIIDYDDQARGVLKCDITDL-QIICSLGYSILLMVTCTVYAIKTRGVPENFNEAKPIGFTMYTTCIVWLAFIPIFFGTAQSATTLTISMNLSASVALGMLYMPKVYIIIFHPELNVQK
1 PIVKLEWHSPWAVISVFLAMLGIIATIFVMATF-----PIVRASGRELSYVLLTGIFLCYIITF-MIATPDVAVCSFRRIFLGLGMCISYAALLTKTNRIYRIFEEGKKSVTPPKLISPTSQLAITSSLISVQLLGVLIWFGVDPPNTIIDYDEKARGVLKCDITDL-QIICSLGYSILLMVTCTVYAIKTRGVPENFNEAKPIGFTMYTTCIVWLAFIPIFFGTAQSATRGVPENFNEAKPIGFTMYTTCIVWLAFIP
1 PIVKLEWSSPWAVIPVLIAILGIIATLFVVVTF-----PIVKASGRELSYVLLTGIFLCYATTF-MISTPDVGICSLRRIFLGLGMSISYAALLTKTNRIYRIFEQGKMTVSAPRFISPASQLIITFSLISVQLLGVCIWFAVDPSQALIDYEEMARGVLKCDISDLSLICLLGYSMLLMVTCTVYAIKTRGVPETFNEAKPIGFTMYTTCIIWLAFIPIFFGTSQST~~~~~~~~~~~~~~~~~~~~~~~~~~~~~~~
1 PIVKLEWSSPWAVIPVLIAVLGIMATLFVVATF-----PIVKASGRELSYVLLTGIFLCYATTF-MISAPDVFICSLRRIFLGLGMSISYAALLTKTNRIYRIFEQGKMSVSAPRFISPASQLVITFSLISVQLLGVCIWFGVDPSQAIIDYEKMARGVLKCDISDL-SLICLLGYSMLLMVTCTVYAIKTRGVPETFNEAKPIGFTMYTTCIVWLAFIPIFFGTSQSAKFKQL~~~~~~~~~~~~~~~~~~~~~~~~~
1 PLENLDWTSLVSASMLALAITGLIMTITVFLTYPIVKASCRELTCILIFSISACYVLAMYLLPPSEWLCMALPPLRYVGYSVCISVLFLKTARIFQAFTSCTRGNLGKQLLQGKYSVAAVALVNIFQGCLASMWLVIDPPTVYEDIKQRSIFILCKPYQQTAGLMTMLLYLILLAGLSTFYAYKARKIPENFNEARGIVFALYILILSWIVYYPVHFALDGWYVVSSASTLLSSYGLLICIFFPKIYVIFWHPERN~~~
1 PLEYPSMSHPIIIVLNIITTIGLLATAIVFYIFPIVKATSVELSYCLLICIALCYANTFILQKPSDGTCSAVVVMVGISFAAYVGTLLTKTNRIARIFNRKL-SAGSPSFLAIKYQMLMIGGIVGLQTIIQVLWVWIEP--GHMIFVRDDYVQLECKYGSYAGPTITVGYVTILAMSCSYLAFRIRKLPGQFNDSKSIFFTMLTTCLIWCTFFPAYFASGNKWIVCSLAMIFNATVALSCVFIPKLWIILFRPERNRRE
1 PLKYLDWADVESIVAVVFSCVGILITSFVTFVF------------VVKSSSRELCYIILAGIFLGYICPF-LIARPTVVSCYLQRLLVGLSSAMCYSALVTKTNRIARILAGSKKKTRKPRFMSAWAQVIIAFLLISVQLTLEITLIILEPPEPIKSYPSIREVYLICNTSNLGMVAPLGYNGLLIMSCTYYAFKTRNVPANFNEAKYIAFTMYTTCIIWLAFVPIYFGSNYKIITTSFSVSLSVTVALGCMFTPKMYI
1 PLKYLEWGSVESIIAVVFSCVGILVTLFVTFIF------------VVKSSSRELCYIILAGIFLGYICPF-LIARPTVISCYLQRILVGLSSAMCYSALVTKTNRIARILAGSKKKTRKPRFMSAWAQVVIAFMLISLQLAVVVTLMVLEPPEPVKSYPSIREVYLICNTSNVGVVAPLGYNGLLIMSCTYYAFKTRNVPANFNEAKYIAFTMYTTCIIWLAFVPIYFGSNYKIITTSFSVSLSVTVALGCMFTPKMYI
1 PLQNIKWEDTTAAVVLLLTGVGFALNLIVLGVF-----PVVKGSNQELSYLLLFIISLSLLMPI-HLAHPTAPVCYLVQPWRYLTCTACVSVLFLKTNRLVRAFQTTMPHWFRTYILDRKRQLVVVFFLNLVQFILTLLWLALDPPQVKKDITQKHMFLRCLPYTTSTGRTVMFSYFIFMSLLCTLYAFKARKLPDNFNETRYIGFSLYVLLVSWIAYYPVDSALEGFYIVASATALLIGYGLLGYLFFPKVFIILRHP
1 PLQNIQWEDSTATVVLFLTAVGFLLTIIVFGVY-----PIVKGSNEELSYLLLFIISLSLFLPI-HLFHPTPAVCYLLQPWRYLTCTACVSILFLKTNRLVNVFTEPVPHWFKAYILGRKGQLVVVLSLNVIQFILSSLWLILDPPHVHKDITQKHVFVFCMPYKSSTGRAVMFGYFVFMSLLCILYAFKARKLPDNFNEARYIGFSLYVLLLSWITYYPVDSALEGFYIVACATGLMIAFGVLGCMFFPKIFIMLVYP
1 PLRYLNWRSPWSVVIVVWSILAFLLTNLTILMF-----PVVRACSFEISIVLLCTIALGFLIPF-EIGKVSDASCKTSAFTFAVVFAATLSLILAKINRTVLVFHSGEGWLHSRYLMSSKAHFVSALLLVLLQVAACIAWFYQYPPVITPVLTSSLQRLLHCAGNTNEWFMLTSGFLILLSLICTGLAFRSRNFPENYNHAKFITYAMFTFNLIWLTFMGAYFGAPQRGVIRSFAMILSNLCLLVIMFGPKLYIILFRP
1 PLVNIRWSDTEAVLFLLLAILGLLATLFVAIVF-----PVVRGSNRELSYFLLFVISMLYIMTF-QLALPTDTICYLLQPWRYISCTLSVSILFLKTNRIVRAFQTVVPEWFKKYVLDRKRQFIAVLVLNCVEVLLAVCWLFFDAPHRKRIITVIFVTSPYRTVVGGILRAVMFGYFILMSLLCTFYAFKARKLPENFNEARYIGFSMYVLLLSWVAYYPVDSALEGSYIVACATGLVMAYGLLGCMFLPKVFVILRYP
1 PLVQARYGRPMKIIYFIIVTIYFVLLIVIWTVI-----PIVKGSNFKLTSLLLFFHAIGVPASF-FLAQPTIAICYTRIFMITTFVIGVYATILCKTNQVSTIFHNPVNKRAKLAHLTKNRSQFTFIFTIILVVNGILLCLVISKPINIKMQRYDNQVEILCHVDNFYFDINLLTWMAVLGLLSLYFAFKARSLPDNFNESKHIYLSSLLIVVLGICCFPITFIVSGSMSVRGITTLIIGSSPLLCLFLPKLYIIFYKS
1 PPDYISPSHPWGIALMTLTVLCLTATMTVIGIF-----PIVTETGRLLNFALLFEILFSYIFNI-FLGVYFYLVYTSAVLTFILKVYNIRRIMDSPRKLSIRLNSMTQPCSAPGKKAKPWMYYVASLAASMLSVILAVVWVAIDGVYCGKVIIRAQVYYSCKSMNSPIGLFLRILNVLYLAILALIGTVYAYRTKNKFREAKHLAYSMTVFLVTLYTFYPGWTLIQGPVVFACSTNLIAASSVIICAFGPKIQLIFREP
1 PPLEFYGDTIWAVIILAVCAIGMLFCFVIFIYF-----PVVKGASSSLSYFLLLGITLLFILNL-FMLSPTISVCGAQRFGLSFFHAIIWSALLCKIIRILRV-CGKGEINTKIAFVSPWSQTFLMLALLTVQLVITGEWLILDPPAVEHEIRTNTKPPYEMCSYDNKWLVTSLVYVFILLLVTLWCAVPARKYSELLHEGAYILSCCIVSIFIMLAWILIYMLADEEYPALCVGITTNAFVILALMFMPKINALTTPR
1 PPSFIKYQDPWAIMLCTFSAVGLTFCFITLIAF-----PLVKATSRELSYIMFIGIILSYVLVY-FLAMPTTTTCYINRFGFMLSFTLTYGPLLTKTNRIFRIFDAGKKSTRRPAFISPRSQVTIALGMVFLQVIISTTWLIVLP-----PEAKEKHVELSCNISENEVITSLCFNVLLVVMCSYYAFKARKVPSNYNETRFITVSVYTTLVIWLAFIPTYFTTNRSYTVLSLAMILNASVTLVCLYMPKIYAVHFLKE
1 PQEYIHWGDAWAVGPVTIACLGALATLLVLGVF-VVKASGRELCYILLGGVFLCYRMTFFIAKPSTAVCTLRRLGLGTAFSVCYSALLTKTNRIARIFGGAREGAQRPRFISPASQVAICLALISGQLLIVVAWLVVEAPGTGKETARREVVTLRCNHRDA-SMLGSLAYNVLLIALCTLYAFKTRKCPENFNEAKFIGFTMYTTCIIWLAFLPIFYVTSSDYTTMCVSVSLSGSVVLGCLFAPKLHIILFQPQKNVVS
1 PQEYIRWGDAWAVGPVTIACLGALATLFVLGVF------VVKASGRELCYILLGGVFLCYCMTF-FIAKPSTAVCTLRRLGLGTAFSVCYSALLTKTNRIARIFGGAREGAQRPRFISPASQVAICLALISGQLLIVATWLVVEAPGTGKETARREVVTLRCNHRDA-SMLGSLAYNVLLIALCTLYAFKTRKCPENFNEAKFIGFTMYTTCIIWLAFLPIFYVTSSDYLLKGRLR~~~~~~~~~~~~~~~~~~~~~~~
1 PQEYIRWGDAWAVGPVTIACLGALATLFVLGVF-VVKASGRELCYILLGGVFLCYCMTFFIAKPSTAVCTLRRLGLGTAFSVCYSALLTKTNRIARIFGGAREGAQRPRFISPASQVAICLALISGQLLIVAAWLVVEAPGIGKETARREVVTLRCNHRDA-SMLGSLAYNVLLIALCTLYAFKTRKCPENFNEAKFIGFTMYTTCIIWLAFLPIFYVTSSDYTTMCVSVSLSGSVVLGCLFAPKLHIILFQPQKNVVS
1 PQEYIRWGDAWAVGPVTIACLGALATLFVLGVF-VVKASGRELCYILLGGVFLCYCMTFFIAKPSTAVCTLRRLGLGTAFSVCYSALLTKTNRIARIFGGAREGAQRPRFISPASQVAICLALISGQLLIVAAWLVVEAPGTGKETARREVVTLRCNHRDA-SMLGSLAYNVLLIALCTLYAFKTRKCPENFNEAKFIGFTMYTTCIIWLAFLPIFYVTSSDYTTMCVSVSLSGSVVLGCLFAPKLHIILFQPQKNVVS
1 PQEYIRWGDAWAVGPVTIACLGALATLFVLGVF-VVKASGRELCYILLGGVFLCYCMTFFIAKPSTAVCTLRRLGLGTAFSVCYSALLTKTNRIARIFGGAREGAQRPRFISPASQVAICLALISGQLLIVATWLVVEAPGTGKETARREVVTLRCNHRDA-SMLGSLAYNVLLIALCTLYAFKTRKCPENFNEAKFIGFTMYTTCIIWLAFLPIFYVTSSDYTTMCVSVSLSGSVVLGCLFAPKLHIILFQPQKNVVS
1 PQEYIRWGDAWAVGPVTIACLGALATLFVLGVF-VVKASGRELCYILLGGVFLCYCMTFFIAKPSTAVCTLRRLGLGTAFSVCYSALLTKTNRIARIFGGAREGAQRPRFISPASQVAICLALISGQLLIVVAWLVVEAPGTGKETARREVVTLRCNHRDA-SMLGSLAYNVLLIALCTLYAFKTRKCPENFNEAKFIGFTMYTTCIIWLAFLPIFYVTSSDYTTMCVSVSLSGSVVLGCLFAPKLHIILFQPQKNVVS
1 PQEYIRWGDAWAVGPVTIACLGALATLFVLGVF-VVKASGRELCYILLGGVFLCYCMTFFIAKPSTVVCTLRRLGLGTAFSVCYSALLTKTNRIARIFGGAREGAQRPRFISPASQVAICLALISGQLLIVAAWLVVEAPGTGKETARREVVTLRCNHRDA-SMLGSLAYNVLLIALCTLYAFKTRKCPENFNEAKFIGFTMYTTCIIWLAFLPIFYVTSSDYTTMCVSVSLSGSVVLGCLFAPKLHIILFQPQKNVVS
1 PQEYIRWGDAWAVGPVTIACLGALATLFVLGVF-VVKASGRELCYILLGGVFLCYCMTFFIAKPSTVVCTLRRLGLGTAFSVCYSALLTKTNRIARIFGGAREGAQRPRFISPASQVAICLALISGQLLIVATWLVVEAPGTGKETARREVVTLRCNHRDA-SMLGSLAYNVLLIALCTLYAFKTRKCPENFNEAKFIGFTMYTTCIIWLAFLPIFYVTSSDYTTMCVSVSLSGSVVLGCLFAPKLHIILFQPQKNVVS
1 PQEYIRWGDAWAVGPVTIACLGALATLFVLGVFPVVKASGRELCYILLGGVFLCYCMTFFIAKPSTAVCTLRRLGLGTAFSVCYSALLTKTNRIARIFGGAREGAQRPRFISPASQVAICLALISGQLLIVIAWLVVEAPGTGKETARREVVTLRCNHRDASSLAYNVLLIALCTLYAFKTRKCPENFN----EAKFIGFTMYTTCIIWLAFLPIFYVTSSDYTTMCVSVSLSGSVVLGCLFAPKLHIILFQPQKNVVS
1 PQEYIRWGDAWAVGPVTIACLGALATLFVLGVFPVVKASGRELCYILLGGVFLCYCMTFFIAKPSTAVCTLRRLGLGTAFSVCYSALLTKTNRIARIFGGAREGAQRPRFISPASQVAICLALISGQLLIVVAWLVVEAPGTGKETARREVVTLRCNHRDASSLAYNVLLIALCTLYAFKTRKCPENFN----EAKFIGFTMYTTCIIWLAFLPIFYVTSSDYTTMCVSVSLSGSVVLGCLFAPKLHIILFQPQKNVVS
1 PQEYIRWGDAWAVGPVTIACLGSLCTLFVFGVF-VVKASGRELCYILLAGVLLCYSMTFFIAKPSTTVCALRRLGLGSAFSVCYSALLTKTNRIARIFGSARQGVRRPRFISPASQVVICLALISGQLLIMAVWLLVEAPGTGKETERREVVTLRCNHGDT-SMLGSLAYNVLLIGLCTLYAFKTRKCPENFNEAKFIGFTMYTTCIIWLAFLPIFYVTSSDYTTMCVSVSLSGTVVLGCLFTPKLHIILFQPQKNVVS
1 PQEYIRWKDVWAIGPVTISCLGFISTLFVFGVFPIVKASGRELCYILLTGVLMCYSMTFFIAKPSTEVCTLRRLGLGTSFAVCYSALLTKTNRIARIFSGVKEGVQRPRFISPTSQVVICMALISCQLIIVIIWLLVEAPSTGKETEKRYINSLKCNNRDS-NMLSSASQYVPTVCNGREAVDSTTSSL~~~~~~~~~~~~~~~~~~~~~~~~~~~~~~~~~~~~~~~~~~~~~~~~~~~~~~~~~~~~~~~~~~~~~~
1 PQEYIRWKDVWAIGPVTISCLGFISTLFVIGVF-----PIVKASGRELCYILLTGVLMCYSMTF-FIAKPSTGVCTLRRLGLGTSFAVCYSALLTKTNRIARIFSGVKEGVQRPRFISPTSQVVICMALISCQLIIVIIWLLVETPGTGKETEKRYIVTLKCNNRDS-NMLISLTYNVLLIVLCTVYAFKTRKCPENFNEAKFIGFTMYTTCIIWLAFLPIFYVTSSDYTTMCISVSLSGQE~~~~~~~~~~~~~~~~~
1 PQEYIRWKDVWAIGPVTISCLGFISTLFVIGVF-----PIVKATGRELCYILLTGVLMCYSMTF-FIAKPSTGVCTLRRLGLGTSFAVCYSALLTKTNRIARIFSGVKEGVQRPRFISPTSQVVICMALISCQLIIVIIWLLVETPGTGKETEKRYIVTLKCNNRDS----NMLISLTYNVLLIVLCTVYAFKTRKCPENFNEAKFIGF~~~~~~~~~~~~~~~~~~~~~~~~~~~~~~~~~~~~~~~~~~~~~~~~~~
1 PQEYTTWTSAWAIATGAFALTGIIFEVFIIAIFPLIRASGRELMFVLLFGIFICYGMTFIMTKPTPTKCCMERLGLGLCLVTCYAALLTKTNRISRIFNQGIKSAIRPKYTSPKSQIVICVALISLQVLGVTVWLVLDPPQTRVEY-SRDRAVLRCATSDS-TLMTSLLYNMLLIVLCTVYAFKTRKIPENFNEAKFIGFTMYTTCIVWLAFLCIYFGTSDKDTSLSFTVSMSASVVLVLLFVPKVYIVVFQPHKNVRQ
1 PQKYLQWTETASIIVMVVCSFVMLSTGAVATIYPLIKASSRELSFVVLLGILCATASTFVLAKPTPIVCAIERFMPAFGVATIHAAIFTKTNRIARILKESKMFSRKRRFMSTTSQLVITGLLILGQAIVSGTMLAIEPPGAQDFFAAPNQVSLICNTSELAGLSYDFLLILLCTVWAVKTRNVPENFN----EAKMIGFAMYATVVIWIAYLAVYCGSERNRLSLCLAMNVSSFMVLMFLFIPKIYIVLFHPEKNV~~
1 PTKLDWRNPVNLTILIFTLLSMLTLLFIVII-F-----PIVKASNKIMSHIQLLSVALLFILGG-YQFAVTTSLCWFQFAICSVSFPLCEACLLAKTKHVANVFTLSSRIQKVDKWCKSLIPILFVLSITAIPIIIWLIFTIIDPPNAIPDYRENEVHIL-CSSKLHLGLGLVVGFTLVLAIICTILAWKTRKLPDNFSEARYIFICSFSTLVIVALSVPGYYSTVGLLTFASIAVITFGLSILLLLFIPKIYTILFRP
1 PVDIGYWNQNEGLILNEESLYLLLLIFIWTI-M-----PIVKGSNFILINLLLAFLALLVLVSV-HLLPATPEVCAVKNYLVTTSCIGIYTTILCKTNQVKNIFQNVTNMSSRRKYTKTYCQVAFILAFLFLSNGILTAFIIILPFPLLKYRDNQTVI--DCNIQYFYGHINLVCWSIVIVSTCLYLAYKTRSLPENFNESKYIFMSTLAVSIIAIATFMVDSFTSGVAALSITNTLLLGAAPMIFLFLPKLYIIFFRP
1 PVDYLSFSHGWAWGVICVSCVGLVLTICTGIVY-----PIVRASGRELCCMILVGLLLTFTLSF-FCFEPTKPLCVMRRLSTGLCLTLVYSAILVKTVRISLIFLGKKLVRDYKKLLKPMPQLIIAIVLSAVEVFLLIIWFVMQPPNIVKSRS-PLDYVQCQAMMSQVILIGLFYPILLVLVCTYYAIKVRKVPAGFNEAKHIGFAVYTALVICIAQIPTYVVNTSSNAIYCLGLSLNGLVILFAMFGPKTYIIIFRPQ
1 PVEFLRWSDPEPIAAVVFSCLGLLATMFVMAIFPVVKSSSRELCYIILAGICLGYLCTFLIAKPQQIYCYLQRIGIGLSPAMSYSALVTKTNRIARILAGSKKKTKKPRFMSACAQLVIAFVLICIQLGIIVALFIMEPPDVIFDYPSIREVYLICNTNNL-GVVTPLGYNGLLILSCTFYAFKTRNVPANFNEAKYIAFTMYTTCIIWLAFVPIYFGSNYKIITMCFSVSLSATVALGCMFVPKVYIILAKPERNVRS
1 PVEHLKWDDPEAIAAIVFSCVGIIMTTFITSIF-LVKASSRELCYILLTGIYMCYLMTFLLTAPSVPVCYLSRIGLGLSFSVCYASLATKTNRIARILAGSKKKTRKPRFMSATAQVIITFMIISIELGIIIAMLVIQPPEAYYTYPSVKRVKLECNTSTL-SMIAPLGFDIFLIAMCTFYAFKTRNVPENFNEAKFIGFTMYTTCIIWLAFIPLYFGSNMRTIVVCFAVSLSATVALACLFFQKTYIILFKPERNRRS
1 PVEYTKWTDVQTIVAVVFSCVGIMATTFVTTVF-VVKSSSRELCYIILIGLYSSYLSAFLLAKPDQVTCYLQRICVGLSFSMCYSALVTKTNRIARILAGSKKKTRKPRFMSATAQVMISFALIFLEGISIAITVVLYPPSAEAYSPKPGQLRLICSVNTF-TMIVPLSLDMVLIIMCTYYAFKTRNIPENFNEAKFIGFTMYTTCIIWLAFVPLYVSSDFKTITTCIATSLSATATLGCMFLPKVYIILMKPERNQRS
1 PVHYLEWSNPESIIQVVFSCMGILVTSFVAFIF------------VVKSSSRELCYIILAGIFLGYLCPF-LIARPTVASCYLQRLLVGLSTAMCYSALVTKTNRIARILAGSKKKTRKPRFMSAWAQVVIASILISLQLSLEVTLIILEPPEPIKSYPSIREVFLICNTSNMGVVAPLGYNGLLIMSCTYYAFKTRNVPANFNEAKYIAFTMYTTCIIWLAFVPIYFGSNYKIITTSFSVSLSVTVALGCMFTPKMYI
1 PVIRLDWASPWAVLPLLLAVAGIVATATVLVTFPIVRASGRELSYILLTGIFLIYAITFMVAEPGSAICAARRLLLGLGTALSYSALLTKTNRIYRIFERGKRSVTPPPFISPTSQLVITFSLTSVQVIGVVAWLGFQPPHSIIDYEEQARGVLKCDMSDL-SLIGCLGYSLLLMVTCTVYAIKARGVPETFNEAKPIGFTMYTTCIVWLAFVPIFFGTAQSATTLTVSMSLSASVSLGMLYVPKVYIIIFHPEQNVQK
1 PVKWLTFRDAEGSAILFTSFFGLLLTLIACSLLIVTDESSPHIISLSCIMCLISFCFGFQIVEPSTSLCHVRNGMFFSLFMGFSSVLIIKTKYFKKHHEANAKYFLKGRLFITQLITVLFLLIVELCTITAWVSIDGDRLSLDNKENSIYLIEKRCVMVLTAGRLVSIFIPFILIIAATFCTLRERNKEHTFYEPKFLSFGSIALCIVVVAFLPTYVYVSDDFVVMAFTTNILGFTFIACLVLPKVYVGQARFRHGPSI
1 PVKYLQWSDIESIIAVAFSCLGILITMFVTLIF------------VVKSSSRELCYIILAGIFLGYICPF-LIAKPTTTSCYLQRLLVGLSSAMCYSALVTKTNRIARILAGSKKKTRKPRFMSACAQVVIASILISLQLSLVVSLIIMEPPMPILSYPSIKEVYLICNTSNLGVVAPLGYNGLLIMSCTYYAFKTRNVPANFNEAKYIAFTMYTTCIIWLAFVPIYFGSNYKIITTSFAVSLSVTVALGCMFTPKMYI
1 PVKYLQWSNIESIVAVVFSCLGILVTMFVTLIF------------VVKSSSRELCYIILAGIFLGYVCPF-LIAKPTTISCYLQRLLVGLSSAMCYSALVTKTNRIARILAGSKKKTRKPRFMSAWAQVVIASILISVQLTLVVTLIILEPPMPILSYPSIKEVYLICNTSNLGVVAPVGYNGLLIMSCTYYAFKTRNVPANFNEAKYIAFTMYTTCIIWLAFVPIYFGSNYKIITTCFAVSLSVTVALGCMFTPKMYI
1 PVKYLQWSNIESIVAVVFSCLGILVTMFVTLIF------------VVKSSSRELCYIILAGIFLGYVCPF-LIAKPTTTSCYLQRLLVGLSSAMCYSALVTKTNRIARILAGSKKKTRKPRFMSAWAQVVIASILISVQLTLVITLIILEPPMPILSYPSIKEVYLICNTSNLGVVAPVGYNGLLIMSCTYYAFKTRNVPANFNEAKYIAFTMYTTCIIWLAFVPIYFGSNYKIITTCFAVSLSVTVALGCMFTPKMYI
1 PVKYLQWSNIESIVAVVFSCLGILVTMFVTLIF------------VVKSSSRELCYIILAGIFLGYVCPF-LIAKPTTTSCYLQRLLVGLSSAMCYTALVTKTNRIARILAGSKKKTRKPRFMSAWAQVVIASILISVQLTLVITLIILEPPMPILSYPSIKGSYLICNTSNLGVVAPVGYNGLLIMSCTYYAFKTRNVPANFNEAKYIAFTMYTTCIIWLAFVPI~~~~~~~~~~~~~~~~~~~~~~~~~~~~~~~~~
1 PVKYLRWGDPEPIAAVVFSCLGLMATFFVMSIFPVVKSSSRELCYIILVGICLGYLCTFLIAKPHVIYCYLQRLGIGLSPAMSYSALVTKTNRIARILAGSKKKTKKPRFMSACAQLVIAFLLILLQLGIIVALFVMEPPDVIHDYPSIREVNLICNTTNL-GVVAPLGYNGLLIMSCTFYAFKTRNVPANFNEAKYIAFTMYTTCIIWLAFVPIYFGSNYKTITMCFSVSLSATVALGCMFVPKVYIILAKPERNVRS
1 PVQYLQWGDPEPIAAVVFACLGLLATIFVTLVFPVVKSSSRELCFIILAGICLGYLCTFLIAKPHVAYCYLQRLGIGLSPAMSYSALVTKTNRIARILAGSKKKTKKPRFMSACAQLVIAFILILIQLGIIVALFIMEPPQVIYDYPSIREVHLICNTTTL-GVVAPLGYNGLLIMSCTFYAFKTRNVPANFNEAKYIAFTMYTTCIIWLAFVPIYFGSNYKIITMCFSVSLSATTALCCMFVPKVYIMLAKPERNVRS
1 PVQYLRWGDPEPIAAVVFACLGLLATLFVTAIFPVVKSSSRELCYIILAGICLGYLCTFLIAKPQQIYCYLQRIGIGLSPAMSYSALVTKTNRIARILAGSKKKTKKPRFMSACAQLVIAFILICIQLGIIVALFIMEPPDIMHDYPSIREVYLICNTTNL-GVVTPLGYNGLLILSCTFYAFKTRNVPANFNEAKYIAFTMYTTCIIWLAFVPIYFGSNYKIITMCFSVSLSATVALGCMFVPKVYIILAKPERNVRS
1 PVQYLRWGDPEPIAAVVFACLGLLATLFVTAVFPVVKSSSRELCYIILAGICLGYLCTFLIAKPKQIYCYLQRIGIGLSPAMSYSALVTKTNRIARILAGSKKKTKKPRFMSACAQLVIAFILICIQLGIIVALFIMEPPDIMHDYPSIREVYLICNTTNL-GVVTPLGYNGLLILSCTFYAFKTRNVPANFNEAKYIAFTMYTTCIIWLAFVPIYFGSNYKIITMCFSVSLSATVALGCMFVPKVYIILAKPERNVRS
1 PVQYLRWGDPEPIAAVVFACLGLLATLFVTIVFPVVKSSSRELCYIILAGICLGYLCTFLIAKPQQIYCYLQRIGIGLSPAMSYSALVTKTNRIARILAGKKICTKKPRFMSACAQLVIAFILICIQLGIIVALFIMEPPDIMHDYPR--EVYLICNTTNLGPLGYNGLLILSCTFYAFKTRNVPANFN----EAKYIAFTMYTT~~~~~~~~~~~~~~~~~~~~~~~~~~~~~~~~~~~~~~~~~~~~~~~~~~~~~~
1 PVQYLRWGDPEPIAAVVFACLGLLATLFVTIVFPVVKSSSRELCYIILAGICLGYLCTFLIAKPQQIYCYLQRIGIGLSPAMSYSALVTKTNRIARILAGSKKKTKKPRFMSACAQLVIAFILICIQLGIIVALFIMEPPDIMHDYPSIREVYLICNTTNL-GVVTPLGYNGLLILSCTFYAFKTRNVPANFNEAKYIAFTMYTTCIIWLAFVPIYFGSNYKIITMCFSVSLSATVALGCMFVPKVYIILAKPERNVRS
1 PVQYLRWGDPEPIAAVVFACLGLLATLFVTVIFPVVKSSSRELCYIILAGICLGYLCTFLIAKPKQIYCYLQRIGIGLSPAMSYSALVTKTNRIARILAGSKKKTKKPRFMSACAQLVIAFILICIQLGIIVALFIMEPPDIMHDYPSIREVYLICNTTNL-GVVTPLGYNGLLILSCTFYAFKTRNVPANFNEAKYIAFTMYTTCIIWLAFVPIYFGSNYKIITMCFSVSLSATVALGCMFVPKVYIILAKPERNVRS
1 PVQYLRWGDPEPIAAVVFACLGLLATLFVTVVFPVVKSSSRELCYIILAGICLGYLCTFLIAKPKQIYCYLQRIGIGLSPAMSYSALVTKTNRIARILAGSKKKTKKPRFMSACAQLVIAFILICIQLGIIVALFIMEPPDIMHDYPSIREVYLICNTTNL-GVVTPLGYNGLLILSCTFYAFKTRNVPANFNEAKYIAFTMYTTCIIWLAFVPIYFGSNYKIITMCFSVSLSATVALGCMFVPKVYIILAKPERNVRS
1 PVQYLRWGDPEPIAAVVFSCLGLLATLFVTAIFPVVKSSSRELCYIILAGICLGYLCTFLIAKPKQIYCYLQRIGIGLSPAMSYSALVTKTNRIARILAGSKKKTKKPRFMSACAQLVIAFILICIQLGIIVALFIMEPPDIMHDYPSIREVYLICNTTNL-GVVTPLGYNGLLILSCTFYAFKTRNVPANFNEAKYIAFTMYTTCIIWLAFVPIYFGSNYKIITMCFSVSLSATVALGCMFVPKVYIILAKPERNVRS
1 PVQYLRWGDPEPIAAVVFSCLGLLATLFVTAIFPVVKSSSRELCYIILAGICLGYLCTFLIAKPKQIYCYLQRIGIGLSPAMSYSALVTKTNRIARILAGSKKKTKKPRFMSACAQLVIAFVLICIQLGIIVALFIMEPPDIMHDYPSIREVYLICNTTNL-GVVTPLGYNGLLILSCTFYAFKTRNVPANFNEAKYIAFTMYTTCIIWLAFVPIYFGSNYKIITMCFSVSLSATVALGCMFVPKVYIILAKPERNVRS
1 PVQYVRWGDPEPIAAVVFACLGLLATLFVTSVFKFWDTPVVKSSSRELCYIILAGICLGYLCTFSLIAKPHIVYCYLQRLGIGLSPAMSYSALVTKTNRIARILAGSKKKTKKPRFMSACAQLVIAFLLILLQLGIIVALLIIEPPQVIYDYPSIREVHLICNLTTL-GVVAPLGYNGLLILSCTFYAFKTRNVPANFNEAKYIAFTMYTTCIIWLAFVPIYFGSNYKIITMCFSVSLSATVALCCMFVPKVGNARVRI
1 PVRYLEWSDIESIIAIAFSCLGILVTLFVTLIF------------VVKSSSRELCYIILAGIFLGYVCPF-LIAKPTTTSCYLQRLLVGLSSAMCYSALVTKTNRIARILAGSKKKTRKPRFMSAWAQVIIASILISVQLTLVVTLIIMEPPMPILSYPSIKEVYLICNTSNLGVVAPVGYNGLLIMSCTYYAFKTRNVPANFNEAKYIAFTMYTTCIIWLAFVPIYFGSNYKIITTCFAVSLSVTVALGCMFTPKMYI
1 PVRYLEWSNIESIIAIAFSCLGILVTLFVTLIF------------VVKSSSRELCYIILAGIFLGYVCPF-LIAKPTTTSCYLQRLLVGLSSAMCYSALVTKTNRIARILAGSKKKTRKPRFMSAWAQVIIASILISVQLTLVITLIIMEPPMPILSYPSIKEVYLICNTSNLGVVAPLGYNGLLIMSCTYYAFKTRNVPANFNEAKYIAFTMYTTCIIWLAFVPIYFGSNYKIITTCFAVSLSVTVALGCMFTPKMYI
1 PVRYLEWSNIESIIAIAFSCLGILVTLFVTLIF------------VVKSSSRELCYIILAGIFLGYVCPF-LIAKPTTTSCYLQRLLVGLSSAMCYSALVTKTNRIARILAGSKKKTRKPRFMSAWAQVIIASILISVQLTLVVTLIIMEPPMPILSYPSIKEVYLICNTSNLGVVAPLGYNGLLIMSCTYYAFKTRNVPANFNEAKYIAFTMYTTCIIWLAFVPIYFGSNYKIITTCFAVSLSVTVALGCMFTPKMYI
1 PVRYLEWSNIESIIAIAFSCLGILVTLFVTLIFVLYRDT-----PVVKSSSRELCYIILAGIFLGYVCPF-TLIAKPTTSCYLQRLLVGLSSAMCYSALVTKTNRIARILAGSKKKTRKPRFMSAWAQVIIASILISVQLTLVVTLIIMEPPMPILSYPSIKEVYLICNTSNLGVVAPLGYNGLLIMSCTYYAFKTRNVPANFNEAKYIAFTMYTTCIIWLAFVPIYFGSNYKIITTCFAVSLSVTVALGCMFTPKMYI
1 PVTHVQPKDVLGIAIIAYCGLTVFILLCIWIII-----MISKTCTTYYILDNFLLISILAVISN-TMMQPITVNSCNGVYFLLFLSIAFLTVVLMTRILLLCRLSLVKSTWCQLLNDNSVAIWLMIMLALLALQAIIFFMIQQFLPVSVSKFVSPQIIYNYCSNRHIIRFAVAFAVLGVLIIIAIVLAKKAPKMAEEFIELRWTFNALVVIMLICIGMMPPYLVLRGPMCAISLGTTTMALITLVINFAYKIYHLIRNF
1 PVVHPSLGEAMGITFAVWSCLGMLVTLAICVFF-----EVVKAAGRELCAIILLGIMLCYASIF-NLVEPDAITCTVERFFSSVCYTTCYAPLLMKTNRIYRIFSRARKAASRPHLTSPTSQVLVTAGLIAVQLLLTTVWTISSPSH------RLTRTVISCESHGGMLALNLSYNILLMLICTLFAFKTRNFPRNFNEAKYIGVMMYLTCAAWIIYLPSYLNTHDVWLNCGVSVTIATITLAGIFAPKVHVIISGDRK
1 PVVNISWTDTTSVLFLIFTAIGMVATIFTFAVFPVVKASNRELSYLLLLLIALSFVLTVHLAIPTTALCYAVQPYRYLTCTASVSILLLKTNRLVRAFTNVIPPWFKKYVLDRKRQLYVVFLLNSIQIILTGLWIGLDPPYMSEDIEVFLACLPFKTKTGNALRTIMFVYFIFLSLVSSVYAFKARRLPDNFNEARFIGFSMYVMLLSWIAYYPVDSALEGYYIVACATALVIAYGLLLCLFAPKLFVILRRPQQN~~~
1 PVVRLEWRSAWALLPVFLSVLGLVATSFVAVTFPLVRASGRELSFLLLCGIFLCYLATFMLAAPGVLVCSLRRVLLGLGLSCSYAALLTKTNRIHRIFQQGRKAVLAPRCISPASQLLVAFSLISVQLLGILVWFAADPPHSFVDYGEQARGVLRCDISDL-ALICSLGYSILLMVTCTVYAIKTRGVPETFNEAKPIGFTMYTTCIIWLAFIPIFFGTAQSAAMLTVSLSLSASVSLGMLFVPKVYIIIFHPEQNVGK
1 PVVRLSWSSPWAALPLLLAVLGIMATTTVVATFPIVRASGRELSYVLLTGIFLIYAITFMVAEPGAVVCATRRLFLGLGTTLSYSALLTKTNRIYRIFEQGKRSVTPPPFISPTSQLAITFSLTSLQVVGVIAWLGARPPHSVIDYEEQARGVLKCDMSDL-SLIGCLGYSLLLMVTCTVYAIKARGVPETFNEAKPIGFTMYTTCIIWLAFVPIFFGTAQSATTLTVSLSLSASVSLGMLYVPKTYVILFHPEQNVQK
1 PVVRLSWSSPWAAPPLLLAVLGIIATTTVVATFPIVRASGRELSYVLLTGIFLIYAITFMVAEPGATVCAARRLFLGLGTTLSYSALLTKTNRIYRIFEQGKRSVTPPPFISPTSQLVITFSLTSLQVVGVIAWLGVRPPHSVIDYEEQARGVLKCDMSDL-SLIGCLGYSLLLMVTCTVYAIKARGVPETFNEAKPIGFTMYTTCIIWLAFVPIFFGTAQSATTLTVSLSLNASVSLGMLYVPKTYIILFHPEQNVQK
1 PVVRLSWSSPWAAPPLLLAVLGIMATTTVVATFPIVRASGRELSYVLLTGIFLIYAITFMVAEPGAAVCATRRLFLGLGTSLSYSALLTKTNRIYRIFEQGKRSVTPPPFISPTSQLVITFSLTSVQVVGVLAWLGAQPPHSVIDYEEQARGVLKCDMSDL-SLIGCLGYSLLLMVTCTVYAIKARGVPETFNEAKPIGFTMYTTCIIWLAFVPIFFGTAQSATTLTVSLSLSASVSLGMLYVPKTYVILFHPEQNVQK
1 PVVRLSWSSPWAAPPLLLAVLGIMATTTVVTTFPIVRASGRELSYVLLTGIFLIYAITFMVAEPGAAVCAARRLFLGLGTTLSYSALLTKTNRIYRIFEQGKRSVTPPPFISPTSQLVITFSLTSLQVVGVIAWLGARPPHSVIDYEEQARGVLKCDMSDL-SLIGCLGYSLLLMVTCTVYAIKARGVPETFNEAKPIGFTMYTTCIIWLAFVPIFFGTAQSATTLTVSLSLSASVSLGMLYVPKTYVILFHPEQNVQK
1 PVVRLSWSSPWAAPPLLLAVLGIVATTTVVATF-----PIVRASGRELSYVLLTGIFLIYAITF-MVAEPGAAVCAARRLFLGLGTTLSYFALLTKTNRIYRIFEQGKRSVTPPPFISPTSQLVITFSLTSLQESVTFRDVAVFFSYSILVSLKVISQLEQGEDPWM-VESGVPQGAHLGEGRGDWPHVKVMVVVYQSSLVYYMKQAQAGRVKTELLKVAHHQVAKSVPVTAGYVDMAIRTTRASLHLMPLTLVPGAAA
1 PVVRLSWSSPWAAPPLLLAVLGIVATTTVVATFPIVRASGRELSYVLLTGIFLIYAITFMVAEPGAAVCAARRLFLGLGTTLSYSALLTKTNRIYRIFEQGKRSVTPPPFISPTSQLVITFSLTSLQVVGMIAWLGARPPHSVIDYEEQARGVLKCDMSDL-SLIGCLGYSLLLMVTCTVYAIKARGVPETFNEAKPIGFTMYTTCIIWLAFVPIFFGTAQSATTLTVSLSLSASVSLGMLYVPKTYVILFHPEQNVQK
1 PVVRLSWSSPWAAPPLLLAVLGIVATTTVVATFPIVRASGRELSYVLLTGIFLIYAITFMVAEPGAGVCAARRLFLGLGTTLSYSALLTKTNRIYRIFEQGKRSVTPPPFISPTSQLVITFSLTSLQVVGVIAWLGARPPHSVIDYEEQARGVLKCDMSDL-SLIGCLGYSLLLMVTCTVYAIKARGVPETFNEAKPIGFTMYTTCIIWLAFVPIFFGTAQSATTLTVSLSLSASVSLGMLYIPKTYVILFHPEQNVQK
1 PVVRLTWSSPWAALPLLLAVLGIMATTTIIATFPIVRASGRELSYVLLTGIFLIYAITFMVAEPCAAVCASRRLLLGLGTTLSYSALLTKTNRIYRIFEQGKRSVTPPPFISPTSQLVITFGLTSLQVVGVIAWLGAQPPHSVIDYEEQARGVLKCDMSDL-SLIGCLGYSLLLMVTCTVYAIKARGVPETFNEAKPIGFTMYTTCIIWLAFVPIFFGTAQSATTLTVSLSLSASVSLGMLYVPKTYVILFHPEQNVQK
1 PVVRLTWSSPWAALPLLLAVLGIMATTTIIATFPIVRASGRELSYVLLTGIFLIYAITFMVAEPRSRIIV~~~~~~~~~~~~~~~~~~~~~~~~~~~~~~~~~~~~~~~~~~~~~~~~~~~~~~~~~~~~~~~~~~~~~~~~~~~~~~~~~~~~~~~~~~~~~~~~~~~~~~~~~~~~~~~~~~~~~~~~~~~~~~~~~~~~~~~~~~~~~~~~~~~~~~~~~~~~~~~~~~~~~~~~~~~~~~~~~~~~~~~~~~~~~
1 PVVRLTWSSPWAALPLLLAVLGIMATTTIMATFPIVRASGRELSYVLLTGIFLIYAITFMVAEPCAAICAARRLLLGLGTTLSYSALLTKTNRIYRIFEQGKRSVTPPPFISPTSQLVITFGLTSLQVVGVIAWLGAQPPHSVIDYEEQARGVLKCDMSDL-SLIGCLGYSLLLMVTCTVYAIKARGVPETFNEAKPIGFTMYTTCIIWLAFVPIFFGTAQSATTLTVSLSLSASVSLGMLYVPKTYVILFHPEQNVQK
1 PVVRLTWSSPWAAPPLLLAVLGIMATTTVVGTFPIVRASGRELSYVLLTGIFLIYAVTFMVAEPGAAVCATRRLFLGLGTTLSYSALLTKTNRIYRIFEQGKRSVTPPPFISPTSQLVITFSLTSLQVVGVIAWLGAQPPHSVIDYEEQARGVLKCDMSDL-SLIGCLGYSLLLMVTCTVYAIKARGVPETFNEAKPIGFTMYTTCIVWLAFVPIFFGTAQSATTLTVSLSLSASVSLGMLYVPKTYVILFHPEQNVQK
1 PVVRLTWSSPWAAPPLLLAVLGSVATTTVVATFPIVRASGRELSYVLLTGIFLIYAITFMVAEPGAAVCAARRLFLGLGTTLSYSALLTKTNRIYRIFEQGKRSVTPPPFISPTSQLAITFSLTSVQVVGVMAWLGAQPPHSVIDYEEQARGVLKCDMSDL-SLIGCLGYSLLLMVTCTVYAIKARGVPETFNEAKPIGFTMYTTCIIWLAFVPIFFGTAQSATTLTVSLSLSASVSLGMLYVPKTYVILFHPEQNVQK
1 PYTFTELTSEIGLAVLATAIIGWLICVIIIVIFTIIFHAFARSWKFVLLGITITFVTATSI----IPASELTCLIVAGTQLLPVSVTEGSLILAAYS-------TYNRKHVQLNNWALSMIAVLFVHGQCILIWMLTSRPVVTKTVDDQRLVYVDCSSGSYDGIIVIIAFCITLDVIGIFVSFNIRNRDKNFQEGKFIFFSFIIQVMGWVTILVIYLVLPKGRFVLSFGLMFSSVANLGCLFVPKLYVVKCKPDINPPI
1 QIARIKWDGAFAIAMYILTSFYLVALIFIWVTI-----PVVKGSNYLLLNIYLCFNLLILVSAF-YLIPVTKMACTVQMVMISASEIGILVTIISKTNQIDMIFKNTSRGGGIRSKLIRNSSQILFILVTEVISQAIVLGLLAYSPASIVRTIDDNHIELMCGFSNSPSIIAFAVIILLLSFTALTLAFRTRSLPDNFSEARYIFLASLMVTTVAVSSVPTLLLTTAENRQQAVASVANFTFNNNRPSPKPISLNSNNS
1 QIEKIEPLSTLAIFIYFVVVIALLLTLITWGLFAIVKASNFTVSNLLLFSICYCSLVPIFLLPKSRFTCELAVIGFGSSLTIVMLTIVSKTKTVAKVFNGELGNTNGKKKTYKLLQAVLPISITIAQICVCSVAIHFDP-VKVTLIATRNRIHLQCSSKYKIAFLLAFAFIALSNLICIYLAFKTRKLPENFNEAKYICFTALIMFCIVVTLIPSFFTTTGPLAIAAFGCAAFALAALFCIFANKIYVMLFQPDLNCRE
1 QSKFDRPLAITFIILASANLFVVMGIWIVMI--RHRNFPVVKGSNFILINILLLFIIAC------IPTAFLYILPPSIPICLARMFSSTTSQVVFAF------------------PITIHHEVTNKQLIFICQIPNRYS------------------------SLNLIVWLCLIGSACLVLAFRARLLPENFNESRYIYLSSILIVVVEICTIPTTVILFGEISITALTTLFFGISPMLCLFLPKIYVIYYRPELNNRQ
1 RIRSVSWTSLYSSIPIVFSVLGILVVATVAGIYVYSDTPVVRASGRELSYVLLAGIFLCYCMTFILLSPPSPTTCCVTRIFLGLGLAMCYSALLIKTNRIYRIFEDGKKSAKAVKWISPKSQLIFCALFVSIQLFAVVVWLVVDPPDT---YVPDAVGVRRCNVSDT-SLVISLAYNMLLVILCTVYAFMTRNIPSSYNESKYIAFSMYTTCIVWLAFIPIFFGTAHSPTTLTVSISMSGTVSLACLFAPKVYIILFQP
1 RIYWRRYNDVEGAAIVIANGKIDVENQPVNNGS-----NVELSPAKLVSILLPIILLTISTIFA-RDRNSKHILYEPKFLCFSCAALSIIMAAFLSTFKLLNVNLKTLFAVNISGYILMICFVLPKIYLAHTRFFNISSSRNASSPCPIIENDTIEKNTLTNNNDVVPNKNNILPKKDT~~~~~~~~~~~~~~~~~~~~~~~~~~~~~~~~~~~~~~~~~~~~~~~~~~~~~~~~~~~~~~~~~~~~~~~~~~~~~~~~
1 RTYWRSYNDAEGAAIVIANSIGLLLTILFSFVL-----VITDESSPHMIFIGCIILVLTFSFGF-NVVEPSFYLCKAKSAGFQFLFMTISSFLLIKTKLMAEFLK------RKSKFQLFASQMLLVAFLLLVQMCIITAYFVIDSGQAAVKNQVNDGSLLECNVELTPTKLVSILLPIILLTISTIFAFRDRNSKHTLYEPKFLCFSCAALSIIMAAFLSTFKLLNGNLL~~~~~~~~~~~~~~~~~~~~~~~~~~~~~
1 SAEVISWTNPWAIVPLVFASIGILGTIFTGAVFPVIMASGRELCFVLLVGILSCYLMSFILSQPTKWNCTILRIGLGLCLSLCYSAILTKTNRISRIFNQGRKSIKRPSYTSPKSQVAISVGITSVQLVGAIIWLIIEPPDTSEIYPYPLTAVLTCRVSTF-ALMMSLVYNMLLILLCTLYAFKTRKIPENFNEAKYIGFTMYSTCIVWLAFIPIYFGTNNDYASMCMCINISATVALGCLFTPKVYIVLFQPYKNIRP
1 SEINLNVFSTSGIIIIFGSSLGVFCTSVVLILIPIIRSSNKEMSCIQVFSLQLLFCISFYFWKPTPSFCVLRTSLFGILLATVLSVVTIKTYRLLRIFKKASQFLDNKFQITLTFSIVSLQALVIIVWNIYNPTNVQIVPNSLKNMFY-------VCDNEKMVVWISLSYCFVLAIASWCMAFRARKLPENYKETQIIVYAMFTVCILWFSYFPIYFSVDPHILLIDDKIKTAISYQEKINPSNSEITKVNSEFLNIKN
1 SLHYLQHSSPWAIAPMTFSIFGIVSTTVILSIFPVVKASGRELSYVLFAGIYCCFFMTFLISKPSKFVCGLQQVGVGFCFSMCYTALLTKTNRIARIFNRAKRSAKRPSYISPKSQLLITLGLVGVQILISAILLFTAPPIAKPD--SREQGQLVCAVLDG-SFMIGLAYPIALFILCTFYAFKTRKIPEAFNEAKFIGFTMYTICIIWLAFVPIYYTTASNIATICFTISMSAAVTLACIFLPKVHIIVLHPEKNVKL
1 SLKYIRWSSWYSIIPTLFAVVGICSTIAAIVIY-----PVVKASGRELSYIILLAMIMCYTMTF-LISRPTTFNCAIKRTGIGFAFSCLYAALLVKTNRIARIFSHRSVQ--RPMCISPVSQVLLTALLAGLQLFGSLIWLFIVPPGTKHYYPTRDQVVLKCNVPDH-HFLYSLAYDAALIVLCTVYAIKTRKVPENFNETRFIGFTMYTTCVLWLSWIFFFFGTGSDFTSLCISISMSANVALACIFLPKIWIILFER
1 SPTESKLIDPIPLVVLITTAVSFLLTITTWLIIPIVKASNIALTYTLLFFIGLCHVSPVFILPKALVGCHYIFPVILLPPANLNIVIINKIRIIVKLFKDKSFSRQVNFWNRDIGQGEIIIINSLILVITALDPVIIERYVTEDNLVFRCKTRYE------LGAYLSMAILLIITTISAYLTYRARHIPARFHEAKYVSLASLLICFFTCIYIPTIIFAHGPVTIGAFGMIGLIIGILLCLFTNKIYVILFVPQVNNRQ
1 SVPLVFHSWLGPFLVGLSSIGLLTALILFVLFV-LIKGSGPVLHLLVLFGTVTGFVVGLAVLPPSEILCTFTRVAGSVTYTIIYVPLAIKCVQLYRIFKKAKATQESANLLSLCGQLALIAFAVLLQVGIETTWLLMNPSKVIPFSYGELKIQMCCDVWWP-EPLSTIIFNFPFLVICCIFTILGRHLPNYHEARFIAFSSFGSCILIGAFSVPYVTANLEFELYSDILTSLNAILVLVCLFVIKLYAVIFITPEVPNM
1 TAEVIPWTSPWALVPLIFASIGILSTLFTTVVFPVIMASGRELCYVLLVGILSCYGMSFILSKPTVWNCTYLRIGLGLCLSICYSAILTKTNRISRIFNQGTKSIKRPSYTSPKSQVVIAIGITAVQLIGVIVWLIIEPPDTTEIHPYPLSAVLTCRVSTF-SLMMSLVYNMFLILMCTLYAFKTRKIPENFNEAKYIGFTMYSTCIVWLAFVPIYFGSNNDYASMCMCINISASVALGCLFTPKVYLVLFQPYKNVRP
1 TEEYLRWGSTSGIIVLVFSSLGTMLSITVITIFAVVKASNRELSFVHLACILLTFTFPFLVGRPSRVQCGVWPFVFAVVFCLGTSIMLLKTDRLLRVFRAKARLTSRSNLLTNKMQFLTASALTSFPVVMSAVWFLISP--PDVTVTQGATRRVMCDKNVYTVQLVILVYILVLALVCTYFAYRARTLPENFNEAKFIGFAMFAFCISWLCYFAASYGSAAVDLILCVTILASGFIVLGMMYFPKVQIIVFYPSRN~~~
1 TIRYLEWSDIESIIAIAFSCLGILVTLFVTLIF------------VVKSSSRELCYIILAGIFLGYVCPF-LIAKPTTTSCYLQRLLVGLSSAMCYSALVTKTNRIARILAGSKKKTRKPRFMSAWAQVIIASILISVQLTLVVTLIIMEPPMPILSYPSIKEVYLICNTSNLGVVAPVGYNGLLIMSCTYYAFKTRNVPANFNEAKYIAFTMYTTCIIWLAFVPIYFGSNYKIITTCFAVSLSVTVALGCMFTPKMYI
1 TIRYLEWSDIESIIAIAFSCLGILVTLFVTLIFVLYRDT-----PVVKSSSRELCYIILAGIFLGYVCPF-TLIAKPTTSCYLQRLLVGLSSAMCYSALVTKTNRIARILAGSKKKTRKPRFMSAWAQVIIASILISVQLTLVVTLIIMEPPMPILSYPSIKEVYLICNTSNLGVVAPVGYNGLLIMSCTYYAFKTRNVPANFNEAKYIAFTMYTTCIIWLAFVPIYFGSNYKIITTCFAVSLSVTVALGCMFTPKMYI
1 TLRYLEWGNPESIVQVVFACLGILVTSFVTFIF------------VVKSSSRELCYIILAGIFLGYICPF-LIAQPTVASCYLQRLLVGLSATMCYSALVTKTNRIARILAGSKKKTRKPRFMSAWAQLVIAGLLVSVQLTLEVTLIILEPPMPVKSYPSIREVFLICNTSTVGMVAPLGYNGLLIMSCTYYAFKTRNVPANFNEAKYIAFTMYTTCIIWLAFVPIYFGSNYKIITTSFSVSLSVTVALGCMFSPKIYI
1 TNVNLSLKNKNGKVIFAMSLIGTFFGLSALLVFAIIRASSREMSTTQLISNLLLFCQPLYLHNLTPIICGLRITWFSILYAYVISFILMKTYRLLRVFR-KKRFSKISRFLKNKYQIGFSMSLVVIQLVAEIIWLFINPPEIQQEIDENFTIIYYCGTKTDILLYCNVIYIILLSLVSGYMAFRARKLPQNYNEAHYIALAMFITCLSWALFIFLHATIIERNDLTNFAEVAKRYDAVTVAIATME~~~~~~~~~~~~~
1 TPTSVTFRDPPAVVVTFISTIGSITVIFVVMVFPLVRSSSRLLSHVMLFGIILGYATAVIFAAKKEELCRTVLYLFSVSFSIVVGTLLVRTNRIHRIFSKNALRKGKPPCLSDSWMLLFIAVIVAMEIVICTVIILTTPDTSYSPISYAFSQCKFNATSTDYHMAVWWTYNACIILICTYQAYLTRKLPGNYNEARFIAFTTITISTDVLVFFFAFNGTRGYYVMVSSFLVLADTITISCVFLPKCYIILLRPEKNIVY
1 TVEFLSFTEVMGIVLVFFSLFGVGLTVLVAILF-----PIVKANNSEQKKKKIILACFSVYVEQ-QHAGSKYQNILNPRRIF~~~~~~~~~~~~~~~~~~~~~~~~~~~~~~~~~~~~~~~~~~~~~~~~~~~~~~~~~~~~~~~~~~~~~~~~~~~~~~~~~~~~~~~~~~~~~~~~~~~~~~~~~~~~~~~~~~~~~~~~~~~~~~~~~~~~~~~~~~~~~~~~~~~~~~~~~~~~~~~~~~~~~~~~~~~~~~~~~
1 TVRYLQWSNIESIVAVVFSCLGILVTLFVTLIF------------VVKSSSRELCYIILAGIFLGYVCPF-LIAKPTITSCYLQRLLVGLSSAMCYSALVTKTNRIARILAGSKKKTRKPRFMSAWAQVIIASVLISVQLTLVVTLIVMEPPMPILSYPSIKEVYLICNTSNLGVVAPVGYNGLLIMSCTYYAFKTRNVPANFNEAKYIAFTMYTTCIIWLAFVPIYFGSNYKIITTCFAVSLSVTVALGCMFTPKMYI
1 TVRYLQWSNIESIVAVVFSCLGILVTMFVTLIFVLYRDT-----PVVKSSSRELCYIILAGIFLGYVCPF-TLIAKPITSCYLQRLLVGLSSAMCYSALVTKTNRIARILAGSKKKTRKPRFMSAWAQVVIASVLISVQLTLVVTLIIMEPPMPILSYPSIKEVYLICNTSNLGVVAPVGYNGLLIMSCTYYAFKTRNVPANFNEAKYIAFTMYTTCIIWLAFVPIYFGSNYKIITTCFAVSLSVTVALGCMFTPKMYI
1 VHEGPDWSSTGIILALLLASLGIIMTSFTVLIFPVVKSTTRELSYIILSGITICYAVSFVLATPSFITCFISRTLPPVAFSMIYSALLTKTNRIARILAGKRILTKKPRFLSTASQVVITWIVICIECVIVAAGVMGEMPQAGFDPYPQRMV-LVCSTTTFAPFFWNLFLISLCTLYAVKTRNLPENFN----EAKFIGFTMYCTLVVWSAFIVLHFGTTNKALTMSFSFSLSASIALVLLFFPKLYIILLHPEKNVRA
1 VPAVPILPTGWAILVIVFASLGILTTGIIGLIFPLVKASGKELMTVLLFGVLMCYIISIFFVPPNFIVCGLHQLLMSHGFTVCYSALLVKTNRVHRIFQNGRSTPKRPEFISPISQVIITVILIGVQAILSAVLMAANPPHVVRSGANDGEVYLVCHCFVD-HFSLLNMAYPILLMLLCTAYAFLTRKIDQFNEAKFIGFTLYTTCIVWLAMVPIYILTASNLISVSFAVCLSATVSLACLFAPKVYIILLRPKRNVRM
1 VPVTIDIGGLLSITLMVILAICGSIVISFWIIT-----QVIFSSNSILIHMSYIVLLYMLASSY-FLLPRNRQFCMVTIVTYTTSATLLTAIGLSMTSAVVALFSEVMASCRYSEHFKTKGQPLLVILLLCIQIVIVLLWLILSPIATYMRI-FNYKIYEMCHFQSLVGPIVSLSYIGILNVIYLGLAIKGRHCPDNFADAKYLCVACCINMCIFTFMVLTYFITFGPWGISSFSLVACAMSFLLCVMAPKINIMLSFP
1 VYATPFNGNTAQIVTFVVVLLGSISTICTGVFF-----RVIKASGRELSAILFIATLCCYLSAI-YMTRPTDFLCGMRRFSGSVSLTACYAPVLLRTNRIHRIFTAAQKSVTRPSFTSPMSQVMFCLGIIAVQVLITCVWFLSDPPRAVMSYY------LECGMSDTSVAMNLCYNIFLMLVATVYAFKTRNFPRNFNEAKYIGITMYISCAVWIIFLPCYLNAANSIVALVAIATVTLLGLLVPRMYLVIHGATVGPE
1 YEISLNVFSAEGIIIIVGSLLGVFCTLFVLIFF-----PVIKSSNKEMSCIQVFSLKLLFCISF-YFWKPTPTLCMFRVTLFGFLLFTFLAFVTVKTYRLLYVFKFTKASKFLDNKFQITFTFSIVLMQTIVVVILHVCYPTSLKIVPNYIKKFFLICKDE-----NPVIWISALFFFLLAVVNGCMAYRARNLPGNFKETQSILYGMLIVIILWVSYIPIHFSVNPHE~~~~~~~~~~~~~~~~~~~~~~~~~~~~~~
1 YWSFNDSQNPLNPALTLLSSSFGIMTSIFFIYT-----PIVRSSYYELSLVQMIMHLIWFVLPL-TFGEEAYLKCVIRIYFSSFLHVSIVTILLVKITRLVTIFFCTDCRLLKIEMIYLRSKIVILLILFPCIFAALIVVVHNSNFKINVFDKDIKLSTVQKDCDSISFMIIYLCFILVLSFFCGIQSFKARTLPTTYNENKNIAYSLFLSNVILCVTVGLVSSN~~~~~~~~~~~~~~~~~~~~~~~~~~~~~~~~~~
1 ~SCTPIPIIKLEWSSPVIAIVGIIATLFVVITFPIVKASGRELSYVLLTGIFLCYATTFMIAEPDLSTCSLRRIFLGLGMSISYAALLTKTNRIYRIFEQGKKSVSAPRFVSPASQLVITFSLISLQLVGVCIWFIVDPSHSVIDYEHFARGILKCDISDL-SLICLLGYSMLLMVTCTVYAIKTRGVPETFNEAKPIG~~~~~~~~~~~~~~~~~~~~~~~~~~~~~~~~~~~~~~~~~~~~~~~~~~~~~~~~~~~~
1 ~TSTPGYRLVGQWTDDLQLNLYIQTTTLTIS--SASVALGMLYMPKVYIIIFHPELNVQ-------RKRSFKAVVTAATMSSRLSHKASDRPNGEARTE--------------LCESVDPSSEYGVGWDPRSEYGLGVSP-----------------SSEY-GLGMSPSSEYGLGVSPSSEYRLGSQQSEYGLGMSPSSEYGLGVSPSSEYGLGSQPCPSASGTTLTISMNLSASVALGMLYMPKVYIIIFHPELNVQK
2 EIEFLAWTEPFGIALTLFAVLGIFLTAFVLGVFPIVKATNRELSYLLLFSLLCCFSSSLFIGEPQDWTCRLRQPAFGISFVLCISCILVKTNRVLLVFEAKIPTSFHRKWWGLNLQFLLVFLCTFMQILICIIWLYTAPPSSYRNHEEDEIIFITCHEGSLMALGSLIGYTCLLAAICFFFAFKSRKLPENFNEAKFITFSMLIFFIVWISFIPAYASTYGKFAVEVIAILAASFGLLACIFFNKVYIILFKPSRNTIE
2 EIEFLAWTEPFGIALTLFAVLGIFLTAFVLGVFPIVKATNRELSYLLLFSLLCCFSSSLFIGEPQDWTCRLRQPAFGISFVLCISCILVKTNRVLLVFEAKIPTSFHRKWWGLNLQFLLVFLCTFMQIVICIIWLYTAPPSSYRNHEEDEIIFITCHEGSLMALGSLIGYTCLLAAICFFFAFKSRKLPENFNEAKFITFSMLIFFIVWISFIPAYASTYGKFAVEVIAILAASFGLLACIFFNKVYIILFKPSRNTIE
2 EIEFLSWTEPFGIALTLFAVLGIFLTAFVLGVFPIVKATNRELSYLLLFSLLCCFSSSLFIGEPQDWTCRLRQPAFGISFVLCISCILVKTNRVLLVFEAKIPTSFHRKWWGLNLQFLLVFLCTFMQIVICAIWLNTAPPSSYRNHEEDEIIFITCHEGSLMALGFLIGYTCLLAAICFFFAFKSRKLPENFNEAKFITFSMLIFFIVWISFIPAYASTYGKFAVEVIAILAASFGLLACIFFNKVYIILFKPSRNTIE
2 EIEFLSWTEPFGIALTLFAVLGIFLTAFVLGVFPIVKATNRELSYLLLFSLLCCFSSSLFIGEPQDWTCRLRQPAFGISFVLCISCILVKTNRVLLVFEAKIPTSFHRKWWGLNLQFLLVFLCTFMQIVICVIWLYTAPPSSYRNHEEDEIIFITCHEGSLMALGFLIGYTCLLAAICFFFAFKSRKLPENFNEAKFITFSMLIFFIVWISFIPAYASTYGKFAVEVIAILAASFGLLACIFFNKVYIILFKPSRNTIE
2 EIEFLSWTEPFGIALTLFAVLGIFLTAFVLGVFPIVKATNRELSYLLLFSLLCCFSSSLFIGEPQDWTCRLRQPAFGISFVLCISCILVKTNRVLLVFEAKIPTSFHRKWWGLNLQFLLVFLCTFMQIVICVIWLYTAPPSSYRNHEEDEIIFITCHEGSLMALGFLIGYTCLLAAVCFFFAFKSRKLPENFNEAKFITFSMLIFFIVWISFIPAYASTYGKFAVEVIAILAASFGLLACIFFNKIYIILFKPSRNTIE
2 EIEFLSWTEPFGIALTLFAVLGIFLTAFVLGVFPIVKATNRELSYLLLFSLLCCFSSSLFIGEPQDWTCRLRQPAFGISFVLCISCILVKTNRVLLVFEAKIPTSFHRKWWGLNLQFLLVFLCTFMQIVICVIWLYTAPPSSYRNQEEDEIIFITCHEGSLMALGFLIGYTCLLAAICFFFAFKSRKLPENFNEAKFITFSMLIFFIVWISFIPAYASTYGKFAVEVIAILAASFGLLACIFFNKIYIILFKPSRNTIE
2 EIEFLSWTEPFGIALTLFAVLGIFLTAFVLGVFPIVKATNRELSYLLLFSLLCCFSSSLFIGEPQDWTCRLRQPAFGISFVLCISCILVKTNRVVLVFEAKIPTSFHRKWWGLNLQFLLVFLCTFMQIVICVIWLYTAPPSSYRNHEEDEIIFITCHEGSLMALGFLIGYTCLLAAICFFFAFKSRKLPENFNEAKFITFSMLIFFIVWISFIPAYASTYGKFAVEVIAILAASFGLLACIFFNKIYIILFKPSRNTIE
2 EIEFLSWTEPFGIALTLFAVLGIFLTGFVLGVFPIVKATNRELSYLLLFSLLCCFSSSLFIGEPQDWTCRLRQPAFGISFVLCISCILVKTNRVLLVFEAKIPTSFHRKWWGLNLQFLLVFLCTFMQIVICVIWLYTAPPSSYRNHEEDEIIFITCHEGSLMALGFLIGYTCLLAAICFFFAFKSRKLPENFNEAKFITFSMLIFFIVWISFIPAYASTYGKFAVEVIAILAASFGLLACIFFNKVYIILFKPSRNTIE
2 EIEYLSWTEPFGIALTIFAVLGILITSFVLGVFPIVKATNRELSYLLLFSLICCFSSSLFIGEPRDWTCRLRQPAFGISFVLCISCILVKTNRVLLVFEAKIPTSLHRKWVGLNLQFLLVFLCILVQIVTCIIWLYTAPPSSYRNHEEDEVIFITCDEGSLMALGFLIGYTCLLAAICFFFAFKSRKLPENFNEAKFITFSMLIFFIVWISFIPAYVSTYGKFAVEVIAILASSFGLLGCIYFNKCYIILFKPCRNTIE
2 EIEYLSWTEPFGIALTIFAVLGTVMTFFVLGVFPIVKATNRELSYLLLFSLICCFSSSLFIGEPKDWTCRLRQPAFGISFVLCISCILVKTNRVLLVFEAKIPTSLHRKWVGLNLQFLLVFLCTLVQIVTCVIWLYTAPPSSYRNHEEDEIIFITCDEGSLMALGFLIGYTCLLAAICFFFAFKSRKLPENFNEAKFITFSMLIFFIVWISFIPAYVSTYGKFAVEVIAILASSFGLLGCIYFNKCYIILFKPSRNTIE
2 ETEFLSVKETMGITLMSVAVSGAVMTTTVAVIFPIVKANNSELSFLLLLSLKLCFLCALFVGQPSLWSCRIQQAAFGISFVLCISCILVKTFVVLIAFHSTRPESALIKWFGLGKQRGIVLVFTCVQVVICAIWLCVSPPLPYQNFGHRSKVILECTIGSVVGFTCVLGYIGFLATVCFLLAFFARKLPDNFNEAKFITFSMLIFCAVWVAFVPAYVSSPGKYVVEVFAILASSFGLLFCIFVPKCYIILLKPENNTKK
2 ETEFLSVKETMGITLMSVAVSGAVMTTTVAVIFPIVKANNSELSFLLLLSLKLCFLCALFVGQPSLWSCRIQQAAFGISFVLCISCILVKTFVVLIAFHSTRPESALIKWFGLGKQRGIVLVFTCVQVVICAIWLCVSPPLPYQNFGHRSKVILECTIGSVVGFTCVLGYIGFLATVCFLLAFFARKLPDNFNEAKYITFSMLIFCAVWVAFVPAYVSSPGKYVVEVFAILASSFGLLFCIFVPKCYIILLKPENNTKK
2 EVEFLATDEALGITLIFLSVFGASLVIAFTVVYALVKANSRSLSFLIQVSLVFTFMTSV---LFVQWSCMARQITLALGFSLCLSSILGKTIVLMLRKKSAKSK-RGHDALKPVYQIIVAVIGLTIQAGICTAYLLIYPPWVYKNMEQNVKIILECNEGSIEFLCSMFGFDVFLAILSFITAFIARKLPDNFNEAKFITFGMLVFFIVWISFVPAYLSTRGKFAVEIFAILASSFGLLGCIFVPKSYIILLKPERNTEE
2 EVEFLAYDEALGFTLVILSIFGALVVLAVTVVYPLVNANGRELSFLIQVSLTITVLSSL---LFINWSCMACQVTLALGFSLCLACILGKTISLFLAYKISKSK-TRLISIRPLYWKIIILISVLVEVGICTAYLVLEPPRVYKNMEQNIKIIFECNEGSVEFLCSMFGVDVFLALLCFLTTFVARQLPDNYYEGKCITFGMLVFFIVWISFVPAYLSTKGKFAVEIFAILASSYGLLGCLFAPKCFIILLRPKRNTDE
2 EVEFLAYDEALGFTLVILSIFGALVVLAVTVVYPLVNANGRELSFLIQVSLTITVLSSL---LFINWSCMARQVTLALGFSLCLACILGKTISLFLAYRISKSK-TRLISIRPLYRKIIILISVLVEVGICTAYLVLEPPRVYKNMEQNIKIIFECNEGSVEFLCSMFGVDVFLALLCFLTTFVARQLPDNYYEGKCITFGMLVFFIVWISFVPAYLSTKGKFAVEIFAILASSYGLLGCLFAPKCFIILLRPKRNTDE
2 EVEFLAYDEALGFTLVLLSIFGALVVLAVTVVYPLVNANDQELSFLIQVSLVITLLSSV---LFIDWSCRARQVTLAMGFSLCLSCILGKTISLFLAYRISRSK-TRLISIRPLYQKIIVLISVLVEIGICTAYLVLEPPSAFKNMEQNIKIILECTEGSIEFLCSMFGIDIFLASLCFLTTFVARQLPDNYYEGKCITFGMLVFFIIWISFVPAYLSTKGKFAVEIFAILASSYGLLGCIFAPKCFIILLRPERNTHE
2 EVEFLGYDEALGFTLVTLSIFGALVVVAVTVVYPLAKANDRELSFLLQLSLIITLLTSL---LFINWSCMARQVTLAMGFSLCLSCILGKTIALFLSYRVSKSK-VRFTSIRPLYQKLIVLFSVLIESALCTAYLVMMPPKVYKNMEQNIKIILECNEGSIEFLCSVFGFDAFLALLSFLTTFVARKLPDNYNEAKCITFGMLVFFIVWISFVPAYLSTKGKFAVEIFAILASSFGLLGCVFAPKCYIILLRPKRNTDE
2 FTDVLVWQDPVAIVCLVICGIGVICTLVSLGIF-VVRASNRPLSYCLLCLLMLGFVEPVYVGTPTNWTCNFRIALHSVLNAAILALFLVKTRRILAVFDTSSWRLVKRVLRNTSAQVVLFILLWVIQVAVVTAYLSLAPSRVQVEYNSTTKVYIVCESNLY-CFIVMYSYIALIAIICFVLSFRARKIPENFHETRYITVTMMFYIVIWIVSLPLYFSINGSLLLQMITTWLSNAMILGFMFVPKCYIILARPETNTSN
2 HVEFLAYEEALGFTLVIISIFGALVVLAVTVVYPLVKANDRELSFLIQMSLGITVLSSM---LFINWSCKTRQVTLALGFCLCLSSILGKTVSLFFAYRISISK-TRLISMHPIFRKLIVLICVVGEIGVCTAYLVLEPPSLFKNIEQNVKIIFECNEGSIEFLCSIFGFDVLLALLCFATTFVARQLPDNYYEGKCITFGMLVFFIVWISFVPAYLSTKGKFAVEIFAILASSYGLLGCLFLPKCFIILLRPKRNTDE
2 HVEFLAYEEALGFTLVILSIFGALVVLAVTVVYPLVKANDRELSFLIQISLVITVLSTM---LFINWSCMARQVTLALGFCLCLSSILGKTISLFFAYRISISK-TQLISMHPSFRKLIVLLCVFGEIGVCASYLVLKPPSMFKNIEQNVKIIFECNEGSVEFLCSIFGFDVLLALLCFVTTFMARQLPDNYYEGKCITFGMLFFFIVWISFVPAYLSTKGKFAVEIFAILASSYGLLGCLFLPKCFIILLRPKRNTDE
2 HVEFLAYEEALGFTLVILSIFGALVVLAVTVVYPLVKANDRELSFLIQVSLGITVLSSM---LFINWSCKTRQVTLALGFCLCLSSILGKTVSLFFAYRISISK-TRLISMHPIFRKLIVLICVVGEIGVCTTYLVLEPPSLFKNIEQNVKIIFECNEGSIEFLCSIFGFDVLLALLCFVTTFVARQLPDNYYEGKCITFGMLVFFIVWISFVPAYLGTKGKFAVEIFAILASSYGLLGCVFLPKCFIILLRPKRNTDE
2 HVEFLAYEEALGFTLVILSIFGALVVLAVTVVYPLVKANDRELSFLIQVSLGITVLSSM---LFINWSCKTRQVTLALGFCLCLSSILGKTVSLFFAYRMSISK-TRLISMHPIFRKLIVLICVVGEIGVCTAYLVLEPPSLFKNIEQNVKIIFECNEGSIEFLCSIFGFDVLLALLCFVTTFVARQLPDNYYEGKCITFGMLVFFIVWISFVPAYLGTKGKFAVEIFAILASSYGLLGCVFLPKCFIILLRPKRNTDE
2 IQDYLSWQETSGIVAVCSAILGTLLTVITLMIF-IVKAANRELCIMMLVFLSVCFVSCIFVGRP-NELQCKMQIIQGVFHTSCVSIILVKTHRILTIFGSKLPALQERRFARLQLQLLLLSFLVAIHVALVIALLALSPPGVEMNDDSKTVMYIHCKPSNIIFSLSTSMYTWLVSGICLILAFKSRKLPDNFNEAKFITFAMVLYFIVWSFYYPSSILTYGKLLFRCLVNIVSAAALLVSIFLPKCYIILCKRELNTKA
2 LVEFLAYEEALGFTLVILSIFGAIVVFAVTIVYPLVKANDRELSFLIQMSLGITVLSSM---LFINWTCMARQVTLALGFCLCLSSTLGKTISLFFAYRISKSK-TRLISMHPVFRKLIVLFCVVGEIGVCAAYLVLEPPRMFKNIEQNVKIIFECNEGSIEFLCAIFGFDVFLALLCFLTTFVARKLPDNYYEGKCITFGMLVFFIVWISFVPAYLSTKGKFAVEIFAILASSYGLLGCIFLPKCFIILLRPKRNTDE
2 LVEFLAYEEALGFTLVILSIFGALVLLAVTVVYPLVKANDRELSFLIQMSLVITVLSSL---LFINWSCMARQITLALGFCLCLSSILGKTISLFFAYRISVSK-TRLISMHPIFRKLIVLICVVGEIGICAAYLVLEPPRMFKNIEQNVKIIFECNEGSIEFLCSIFGFDVLLALLCFLTTFVARQLPDNYYEGKCITFGMLVFFIVWISFVPAYLSTKGKFAVEIFAILASSYGLLGCLFLPKCFIILLRPKRNTDE
2 LVEFLAYEEALGFTLVILSIFGALVVLAVTAVYPLVKANDRELSFLIQMSLGITVLSSM---LFINWSCMARQITLALGFCLCLSSILGKTISLFFAYRISISK-TRLISMHPIFRKLIVLICVLAEICVCAVYLVLEPPKMFKNIEQNVKIIFECSEGSIEFLCSIFGFDVLLALLCFLTTFVARQLPDNYYEGKCITFGILVFFIVWISFVPAYLSTKGKFAVEIFAILASSYGLLGCVFLPKCFIILLRPKRNTDE
2 LVEFLAYEEALGLTLVILSIFGALVVLAVTVVYPLVKANDRELSFLIQMSLVITVLSSM---LFINWTCMARQVTLALGFCLCLSSTLGKTISLFFAYRISKSK-TRLISMSPIYRKLIVLICVVGEIGVCTAYLVLEPPRMFKNIEQNVKIIFECNEGSIEFLCAIFGFDVFLALLCFLTTFVARKLPDNYYEGKCITFGMLVFFIVWISFVPAYLSTKGKFAVEIFAILASSYGLLGCIFLPKCFIILLRPKRNTDE
2 LVEFLAYEEALGYALVILSIFGALVALAVTVVYPLAKANDQELSFLIQMSLVITVLSSI---LFINWTCMARQVTLALGFCLCLSSILGKTISLFFAYRISKSK-TRLISMHPIFRKLIVLICVVGEIGVCTAYLMLKPPRMVKNIEQNVKIIFECNEGSIEFLCSIFAFDVLLALLCFLTTFVARKLPDNYYEGKCITFGMLVFFIVWISFVPAYLSTKGKFAVEIFAILASSYGLLGCIFLPKCFIILLRPKRNTDE
2 LVEFLAYGEALGFTLVILSIFGALVVLAVTVVYPLVKANDRELSFLIQMSLVITVLSSL---LFINWSCMARQITLALGFCLCLSSILGKTISLFFAYRISVSK-TRLISMHPIFRKLIVLVCVVGEIGVCAAYLVLEPPRMFKNIEQNVKIIFECNEGSVEFLCSIFGFDVLLALLCFLTTFVARQLPDNYYEGKCITFGMLVFFIVWISFVPAYLSTKGKFAVEIFAILASSYGLLGCLFLPKCFIILLRPKRNTDE
2 LVEFLAYGEALGFTLVILSIFGALVVLAVTVVYPLVKANDRELSFLIQMSLVITVLSSL---LFINWSCMARQITLALGFCLCLSSILGKTISLFFAYRISVSK-TRLISMHPIFRKLIVLVCVVGEIGVCAAYLVLEPPRMFKNIEQNVKIIFECNEGSVEFLCSIFGFDVLRALLCFLTTFVARQLPDNYYEGKCITFGMLVFFIVWISFVPAYLSTKGKFAVEIFAILASSYGLLGCLFLPKCFIILLRPKRNTDE
2 LVEFLSYEEALGFTLVILSIFGALVVMAVTVVYPLVKANDRELSFFIQMSLVITVLSSM---LFINWSCMARQVTLALGFCLCLSSILGKTISLFFAYRISKSK-TRLISMHPIFRKLIVLICVVGEIGVCTAYLVLEPPRMFKNIEQNVKIIFECNEGSIEFLYSIFGFNVLLALLCFLTTFVARQLPDNYYEGKCITFGMLVFFIVWISFVPAYLSTKGKFAVEIFAILASSYGLLGCVFLPKCFIILLRPKRNTDE
2 NEEYIRWSDAFGVTFCVLSGIGILLTLFTAGSFPLVKATNRELSFLLFLSIFCCFLTPLYLGKPQDWNCKGRTVTFSLSFTFCIAAILVKTLRVLTAFEARIPYKKRTKWLGEHVQVFVVMVVSLVQVILSVTWLVVDPPKVMLSQSTSDISLIECNVGNLVIMGFVYGYLCLLALTAFVFAFRARKLPENFNEAKFITFSMLIFFIVWLSFIPAYLSTTGINAVSCIAILSSTFALLACIFFPKLYVIYWTPQRNTVE
2 QIEFLAWTEPFGIALTLFAVLGIFLTSFVLGVFPIVKATNRELSYLLLFSLLCCFSSSLFIGEPQNWTCRLRQPAFGISFVLCISCILVKTNRVLLVFEAKIPTSLHRKWWGLNLQFLLVFLCTFVQIVICVIWLYTAPPSSYRNHEEDEIIFITCHEGSLMALGFLIGYTCLLAAICFFFAFKSRKLPENFNEAKFITFSMLIFFIVWISFIPAYASTYGKFAVEVIAILAASFGLLACIFFNKVYIILFKPSRNTIE
2 QIEFLSWTEPFGIALTLFAVLGIFLTSFVLGVFPIVKATNRELSYLLLFSLLCCFSSSLFIGEPQDWTCCLRQPAFGISFVLCISCILVKTNRILLVFEAKIPTSLHRKWWGLNLQFLLVFLCTFMQIVICVIWLYNAPPSSYRNYEEDEIIFITCHEGSLMALGFLIGYTCLLAAICFFFAFKSRKLPENFNEAKFITFSMLIFFIVWISFIPAYASTYGKFAVEVIAILAASFGLLACIFFNKVYIILFKPSRNTIE
2 QIEFLSWTEPFGIALTLFAVLGIFLTSFVLGVFPIVKATNRELSYLLLFSLLCCFSSSLFIGEPQNWTCRLRQPAFGISFVLCISCILVKTNRVLLVFEAKIPTSLHRKWWGLNLQFLLVFLCTFVQIVICVIWLYTAPPSSYRNHEEDEIIFITCHEGSLMALGFLIGYTCLLAAICFFFAFKSRKLPENFNEAKFITFSMLIFFIVWISFIPAYASTYGKFAVEVIAILAASFGLLACIFFNKVYIILFKPSRNTIE
2 QIEFLSWTEPFGIALTLFAVLGIFLTSFVLGVFPIVKATNRELSYLLLFSLLCCFSSSLFIGEPRDWTCRLRQPAFGTSFVLCVSCILVKTNRVLLAFEAKIPTGLHRKWWGLNLQFLLVFLCTLVQVVICAIWLYTAPPSSYRNHEEDEIIFITCHEGSLMALGFLIGYTCLLAAVCFFFAFKSRKLPENFNEAKFITFSMLIFFIVWISFIPAYASTYGKFAVEVIAILAASFGLLACIFFNKVYIILFKPARNTIE
3 AIFIIMTILSCIAILIAVAFLIYNDKNNLNSLILIGCISLYLSVIASGTISVVESP-ILCMLPPWLTTIGFAIVSGSMFAKTYRAYKIFTTRISVSFSNDSIIVISQLLECDCQ-TIWLVTILALNGFVIIFGAFIAYEARKIKLNESKQIAICIYNVALLCIIVIPITFSLPNTPYITSCGLILYCTTTTICIFFIPKY~~~~~~~~~~~~~~~~~~~~~~~~~~~~~~~~~~~~~~~~~~~~~~~~~~~~~~~~~~~
3 AIFIVMTALALAGIIMAVAFLAFNIKYKMNNLILGGGILAYLSIIFPGVDSIDIDDVWMCRSNLWSLAIGFSMAFGAMFTKTWRVHRIFTTLYGVVMVLIILDIIVFGFREIFDCVYWNGSLLVLNGLLLVFGAFLAWETRKVTVNDSKYIVPVSLVLDDVNAHYAIIANFVFFACMVFVPKESVAATSARKDAKKRENK~~~~~~~~~~~~~~~~~~~~~~~~~~~~~~~~~~~~~~~~~~~~~~~~~~~~~~~~~~~
3 AIYIVFACLAMAGVLLTTMFMIFNITMKINIIMLVGAMLCFFSVMFFGLDWKFVGEPAICTSAAWTLCIGFTLGFGSLFWKTWRVYTIYRNLIVKIFGLAVIDIIILVFWQTIDCSLWTGIIYGYKFLLMIFGAFLAWETRSVAINDSKLIGLCIYNVFVLCTTGVLLTAVINTDSFCLIASFIILCTTLTIVLIFSPKV~~~~~~~~~~~~~~~~~~~~~~~~~~~~~~~~~~~~~~~~~~~~~~~~~~~~~~~~~~~
3 ALFGALVFLACLGIIYAIVCYLVVLINIINMIIIFGCILNYITVILYGFDYTLVTISSICRARAWTFAIGFTLSVGGLTAKLWIAYCVLSDMICIVLFFFIVDIIILGCWEGLNCLMWLLIILIYKALVLLFGLFLAWQTRKLYINDTQHCVVCVFVVLVFVIIGLIVAFVVPMFYFGIIGSCIFLCTTIILALLFSHKM~~~~~~~~~~~~~~~~~~~~~~~~~~~~~~~~~~~~~~~~~~~~~~~~~~~~~~~~~~~
3 ALFVAMTALSSMGIMLAFAFLWFNLKYYMNNLILFGCQLAYVSIILSGISSDIVSDLTIHKVNRWVLAMSFSLSFGAMFSKTWRVHKIFTNLFGMVGLLVFVDMIVLTLWDLIDCMYWLGALYAIKGLLLIFGAFLAWETRNVTVNDSKYIGASVYNVLILAFVGVAISLLIQQQYYALMSMFIFFATTLTQCMVFVPKI~~~~~~~~~~~~~~~~~~~~~~~~~~~~~~~~~~~~~~~~~~~~~~~~~~~~~~~~~~~
3 ALFYFVIFVAIMGILFAVLFLYFNLHFKLNNVAVVGCILVYLSVILLGFDTSTVNKDELCTVQVYLLSAGFSLVFGSMFAKTYRVHRIFTHLIVLILVPLIIDAIILALWVMIDCSGWFVAVYGYKGLILIMGVFMAWETRHVKVNDSQYIGICVYSAVFSAIITVLTSFISEYVSYLARTLSILTSTTLTLFLLFSPKL~~~~~~~~~~~~~~~~~~~~~~~~~~~~~~~~~~~~~~~~~~~~~~~~~~~~~~~~~~~
3 EFYYPTILFAVLGIAACVFIYLFTQKHECNNILLIGCSLCLFSLFLIGLPSDDISIPLLCHARVTILLFGFTFAYGSMFAKVWIVHRMGATFYVIVAALTAVDVFVCFVWVLIDCEVWIGIIMGFKCLLLVFGTFLSYETRNLKLNDSRFVGLAIYNVAVMTLVTAPVVTLLIHG----KVDANFAFISLTVGLIYGPKI~~~~~~~~~~~~~~~~~~~~~~~~~~~~~~~~~~~~~~~~~~~~~~~~~~~~~~~~~~~
3 EFYYPTILFAVLGIAACVFIYLFTQKHECNNILLIGCSLCLFSLFLIGLPSDDISIPLLCHARVTILLFGFTFAYGSMFAKVWIVHRMGATFYVIVAALTAVDVFVCFVWVLIDCEVWIGIIMGFKCLLLVFGTFLSYETRNLKLNDSRFVGLAIYNVAVMTLVTAPVVTLLIHG----KVDANFAFISLTVLICTYISV~~~~~~~~~~~~~~~~~~~~~~~~~~~~~~~~~~~~~~~~~~~~~~~~~~~~~~~~~~~
3 EIFAIFATLSSLGTLLSLFMITFNVTYRVNVMLLLGCVLCYLSVILLGLDWNLISSIASCTAAVWLLSIGFTLGFGSLFWKTWRVYAIYKSILPRLAVLLVIDIIILSLWQIIDCPIWLGVIYGYKFVLMIFGAFLAWETRHVNINDSKLIGLSIYNVALLCTVGVILYQFTTAESYSIVSSFIIFCNTVTICIIFIPMI~~~~~~~~~~~~~~~~~~~~~~~~~~~~~~~~~~~~~~~~~~~~~~~~~~~~~~~~~~~
3 EIRYSIYGLTVFGILLSLFFLFVNLKYILTSLIPIGCILVYSSIFVADLDPTLISEVIFMYVQIGLLTIGISLSFGALFMKTYRVHIIFNVLISATILFALFDAIVLTLWMTLDCLYYAVVLVTVKVVLLLFGVFLAWKTRRVEVNESRYIALSIYIVAITCLVSAAVVFFMKQNTYTFLGSAILVSNTSVLCLMFVPKI~~~~~~~~~~~~~~~~~~~~~~~~~~~~~~~~~~~~~~~~~~~~~~~~~~~~~~~~~~~
3 ELFISMLTFSIVGIVIAIGFLFFNIFYNMNNIIIGGCILTYITAIILGVDIGLLDQCQVIKDYRLFAMVGILLLIDITVLMVWQIIDPLQVLIFKTEQHTCDSRYEQYFIWTLF-TIDTIDHQPGMTTTLNHCSFSLQADQNVSINDSRYIGVSIYTVVIFSALGVPLSFLLAENSYAIIAGLILFCTTLTLALLFLPKV~~~~~~~~~~~~~~~~~~~~~~~~~~~~~~~~~~~~~~~~~~~~~~~~~~~~~~~~~~~
3 EVFAVLTTIATAGIIMAVYFLIFNMKSFLNNLIIMGGILTYGSIFLLGLDHGMVGDKAVCTARGWFLCIGFTLAFGAMFSKTWRVHRIFTNLYAIVGVMLVVDLIILITWQVVDCMIWLSIIYIYKGVLMIFGLFLAWETRHVSINDSKYIGMSVYNVVIMCVLGVSLSFVITDNSYGLVSTFILFCTTITLCLVFGPKV~~~~~~~~~~~~~~~~~~~~~~~~~~~~~~~~~~~~~~~~~~~~~~~~~~~~~~~~~~~
3 FLYVFMVILTSAGIILALSLLVFNYYYNINNAIIFGSIFCYLSVIFLGMDSETLGITTACWIQVWLLLLGFMLGFSALFAKTWRLYVIFTNLYAFIAIIVTIGIAILVAQAAIDCVIWQVIMLGPNGILLAYGLLLAWRTRNISINDSKYIGFAIYNVTIFSGTAVLVGFTILQIRVADANSNAGEMTTFGNETLEEKIN~~~~~~~~~~~~~~~~~~~~~~~~~~~~~~~~~~~~~~~~~~~~~~~~~~~~~~~~~~~
3 GLFIIVTILSVVGIVTAMAFLLINFRHRINNLILLGFIFCYADVVLFGVDYGITKQPTVCTVRVGLLCIGFTLSFGAMFAKTWRVHVIFTNLFGITSILLIIDFIILAVWISIDCSVWLGVVYGYKFLLLVFGTFLAWETRNVSINDSRHIGLTIYNAVMFATIGVLVSQLTQTTGYIIISAFILICTTSSMCLFFIPKI~~~~~~~~~~~~~~~~~~~~~~~~~~~~~~~~~~~~~~~~~~~~~~~~~~~~~~~~~~~
3 GLLYTMVSLAGLGMIFCLLFLAFNFKFRLNNALILGCIFAYLAIILFGLTENVAESFYMCKARVWIMVVGFTLAFGSMFSKTWRVYALFRHLFAMVGSFLLMDVVFLMLWEVLDCMYWLGIIYASKGILILFGIFLAWETRKVQINDSKQIGLCVYNVMIMSAVGVPIINLLDSQSFAVLSVCIIVCTSTTLALVFVPKI~~~~~~~~~~~~~~~~~~~~~~~~~~~~~~~~~~~~~~~~~~~~~~~~~~~~~~~~~~~
3 GVFVAMSILSVIGMIAALTFLYINYLHRINNLILIGFILCFVAVVMFGVDSGTVNKPAICTARVIKDHSLFGLTFLLFVVDLIILGVWIAIDPFTGQYEKFTSYPSKLGSNIIICSIWLAIIYGYKFLLLVFGTFLAWETRSVSINDSRHIGLAIYNAVIFATIGVLVGQLTQTGGYIINSSFILICATSSMCLFFIPKI~~~~~~~~~~~~~~~~~~~~~~~~~~~~~~~~~~~~~~~~~~~~~~~~~~~~~~~~~~~
3 GVYIGLAVAAVVGIVIATAFLIVNIRYHLNNLIIIGAMLTYSSVIFLGLNSQMTSIPYICAARAWLLMAGFSLAFGAMFSKTWRVHSIFTDLFLMVGILLCIDLGIMFTWQFSDCTVFLAIIYVYKGSLMVFGAFLAWETRHVSINDSKYVGMSVYNVVLMCVAGAAISFVLSDQSFIIISVFILFCSTATLFLVFIPKI~~~~~~~~~~~~~~~~~~~~~~~~~~~~~~~~~~~~~~~~~~~~~~~~~~~~~~~~~~~
3 ILLIIVWFFAIFGIVIAVLCLIFSLKYSLNGAIIIGSILSYLSVIIYGVDIRFVEQPEMCYAFISLLSIGFTLTFGSLFSKVWRTYKLCMRLFVVVGSFLLIDIAILVTWRQLSCTEFTIGLYCYKGLLLLFGIFLVWQIKNINNISSKNIGVAIYNVAAVSVTGVICVSILATTSYIIIAVCICICNTATLLLIFLPKM~~~~~~~~~~~~~~~~~~~~~~~~~~~~~~~~~~~~~~~~~~~~~~~~~~~~~~~~~~~
3 KLFAAVSVFAGLGILLGILCLTFNIYNYLNNMTAVGCMMALAAVFPLGIDGHHVHRWTSLLFRLWLLGLGFSLAYGSMFTKIWWVHTLFTKLYATVGVLLAVDFLSLMIWQIVDCLEH-GVVYGYKGLLLLLGIFLAYETKSVSTNDHRAVGMAIYNVAVLCLITAPVTMILSSQSFAFASLAIVFSAYITLVVLFVPKM~~~~~~~~~~~~~~~~~~~~~~~~~~~~~~~~~~~~~~~~~~~~~~~~~~~~~~~~~~~
3 KLFISVSVLSSLGIVLAIVCLSFNIYNNLNNLTAVGCSLALAAVFPLGLDGHHIRKPFVCQTLESWKLYATVGLLVGLDVFTLAIWQIVDPHRAVGMAIYNVAVLCLITAPVTMFENALCSEDGY~~~~~~~~~~~~~~~~~~~~~~~~~~~~~~~~~~~~~~~~~~~~~~~~~~~~~~~~~~~~~~~~~~~~~~~~~~~~~~~~~~~~~~~~~~~~~~~~~~~~~~~~~~~~~~~~~~~~~~~~~~~~~~~~~~~~~~
3 KNLTYNMYAAFTYDAVWTLALMLNASIPLLRAHNKSLETLTYHDHIGAKIFTDILQFHGMSARSWLLPTGFTLAFGAMFAKTYRVYRIFTNALRLFVYWMGNAILLVAWQLIDPCQRWVISLLTYQGALLVFGMFLSFETRHVHINDSRSIGIAVYNVFMFSSLAVCIEYFVTDKRLLFGRLIIFGCTTFTIALLFLPKI~~~~~~~~~~~~~~~~~~~~~~~~~~~~~~~~~~~~~~~~~~~~~~~~~~~~~~~~~~~
3 LYVTIFSLLTGVGVLLSGGLLVFTIVYVFLVAMISGIILLYVSIILLGLDANIVGQSLVCTIRAWTLSVGFTLSYGSIFSKVYRCHKLFTTRYLMVFLILDLVTLIVWSWKFPMCMYFIAALMIFHGLQLLLGAFLSYETRDIKINDIFFNGVATYVIVTLSIICAPLSFIIYKPYLIVASLVWTACTLTLLFIYIPKII~~~~~~~~~~~~~~~~~~~~~~~~~~~~~~~~~~~~~~~~~~~~~~~~~~~~~~~~~~~
3 NLYFGTCLAAGSAAGITLFFLLVNTIFGINNVLLFGILISYATIPLLEINYFGDRSNMLCLLRYWVLLMGAIIPYSVMVAKMWRTYAVVTNMAIVMTVIIAIPAAILLLWNIVDCQYFLGSIYGYFTLLVLCGLYLAKETHQISSTDAKWISISAVNYALYVAAAPIGFFAGLNSNFAILSLAIIYVSTSAVLIIFVPAM~~~~~~~~~~~~~~~~~~~~~~~~~~~~~~~~~~~~~~~~~~~~~~~~~~~~~~~~~~~
3 NVFIIMVVLSCMAILLAIAFLIYNNKYNLNNLIIVGCVSLYLSIIARGAISIIVSP-VFCMLAPWLTTLGFATVSGSMFAKTYRAYKILTTLYEIVAALILAETVILTTWTFIDCIIWLATILTLNVFVLIFGAFLAYEARNIKLNESKQIALCIYNVALLCTIVIPISFFLPNTTYIASSGLILYCTTTTLCIFFVPKV~~~~~~~~~~~~~~~~~~~~~~~~~~~~~~~~~~~~~~~~~~~~~~~~~~~~~~~~~~~
3 NVFVVMATCSAIGLLWCLGLLTFNLYHNLNNFIILGCLLLYTLVIVHGLDTSQMQG-PLCQIEMWLISTGFTLSFGAMFLKTWRIFKIFTNAQKVRDVSPENDDVIFQTENCVYCTFWMTALAVYKGILLVFGVFLTFQTRKVYINDSKHVAIAIYNVVVLCFIGVPTFVILQDKSYVISGLFILICATATMGLIFVPKI~~~~~~~~~~~~~~~~~~~~~~~~~~~~~~~~~~~~~~~~~~~~~~~~~~~~~~~~~~~
3 PIMIAVASATAVGILLGLLFLTFNFVYLFNNIIAFGCILCLASVYLFGIHDAAADDSIVCKARAWTLSIGFSCAFGAMFIKTWRIYKICTNLLSLVASIIIVDLVILITWEVVDCIVWLTVMYVYKGVLLLYGVFLAYETRNVIYNDSRVIGICVYNVVVLSVVGAFLSIILQHDMFMVLSVCIIFPATATICLLLFPKV~~~~~~~~~~~~~~~~~~~~~~~~~~~~~~~~~~~~~~~~~~~~~~~~~~~~~~~~~~~
3 PLFFSVVLILIACVAMAIFFLNINIRYNMNNLIILGSVTTYIGVLIFGMDFVPLKEQSLCKARIWLISLGFSFAFGAMFFKTWRVHKIFANLLLRVGVLIVIDVTVLLVWELIDCVIWIAIIVSYKGLLLLFGLFLAWETRKVAINDSKNIGLCVYAVAATCAVITPIVLTTGHLQYAFFALAIIFCATINLLVVFLPKV~~~~~~~~~~~~~~~~~~~~~~~~~~~~~~~~~~~~~~~~~~~~~~~~~~~~~~~~~~~
3 PLFICMCVISSVGIVIAIALVVFNIWNVCNTIMLFGIVVCLTAVFLLGLDGRFVSPPAICQTRAWLLSTGFTLSFGAMFSKVWRVHRLTTKLALPLASQLSSPLSDWPGGQRGEAMITDILSGPADGTAIIRGRSPSPGPRDLSLGHPDNSSVCSNDVSLLLTIHFVKLPKSGLASRRFFLIGRSFRCLLIPTRAASASR~~~~~~~~~~~~~~~~~~~~~~~~~~~~~~~~~~~~~~~~~~~~~~~~~~~~~~~~~~~
3 PLFIGILSIDVIGMLMTIVFLVFNIKSNVNNIIAIGAISCYISVFFFGVNTQNINQLASCWCRSWFLVIGYTLGFGALFAKTWRIHSIFARLYGIISAAVFVDISIMLAWGIIDCIVWNVLLFGFNGLLLVYGAILAWQTRQVKMNDSKLIGLAIYNVAIFASIGAGIASLVYDKFFGLISVFIIFPTTVTVCLVFVPKV~~~~~~~~~~~~~~~~~~~~~~~~~~~~~~~~~~~~~~~~~~~~~~~~~~~~~~~~~~~
3 PLFITMCTISSVGIVIALALIIFNIWNVCNTIMLVGCIACFISVFLLGIDGRFIESPRICQARSWMLSIGFTLAFGAMFSKVWRVHRLNTKLYTMVSALLAIDVVLLGAWQGVDCSIWLGLIYGYKGVVLVFGLFLAYETRSIKVNDSRYVGMSIYNVVVLCLITVPVTMVIASQSFVFVSLAIIFCCFLSMALIFVPKV~~~~~~~~~~~~~~~~~~~~~~~~~~~~~~~~~~~~~~~~~~~~~~~~~~~~~~~~~~~
3 PLFVCMCTISCCGIFVAFALIIFNIWNVCNTIMLFGVIICLISVILLGMDGRFVSPPKICQARAWLLSTGFTLAYGAMFSKVWRVHRFTTKLYTMVSGLLSIDLVILLCWQIFDCSMWLGLVYGVKGLILVFGLFLAYETRSIKVNDSRYVGMSIYNVVVLCLITAPVGMVIASQSFAFVALAVIFCCFLSMLLIFVPKV~~~~~~~~~~~~~~~~~~~~~~~~~~~~~~~~~~~~~~~~~~~~~~~~~~~~~~~~~~~
3 PLFVCMCTISCCGIFVAFALIIFNVWNVCNTIMLFGVIICLISVILLGIDGRFVSPPKICQARAWLLSTGFTLAYGAMFSKVWRVHRFTTKLYTMVSGLLSIDLVILLCWQIFDCSMWLGLVYGVKGLILVFGLFLAYETRSIKVNDSRYVGMSIYNVVVLCLITAPVGMVIASQSFAFVALAVIFCCFLSMLLIFVPKV~~~~~~~~~~~~~~~~~~~~~~~~~~~~~~~~~~~~~~~~~~~~~~~~~~~~~~~~~~~
3 PLFVCMCTISSCGIFVAFALIIFNIWNVCNTIMLFGVIICLISVILLGIDGRFVSPPKICQARAWLLSTGFTLAYGAMFSKVWRVHRFTTKLYTMVSGLLSIDLVILLSWQIFDCSMWLGLVYGFKGLILVFGLFLAYETRSIKVNDSRYVGMSIYNVVVLCLITAPVGMVIASQSFAFVALAVIFCCFLSMLLIFVPKV~~~~~~~~~~~~~~~~~~~~~~~~~~~~~~~~~~~~~~~~~~~~~~~~~~~~~~~~~~~
3 PLFVCMCTISSCGIFVAFALIIFNIWNVCNTIMLFGVIICLISVILLGIDGRFVSPPQICQARAWLLSTGFTLAYGAMFSKVWRVHRFTTKLYTMVSGLLSIDLVILLSWQIFDCSMWLGLVYGFKGLILVFGLFLAYETRSIKVNDSRYVGMSIYNVVVLCLITAPVGMVIASQSFAFVALAVIFCCFLSMLLIFVPKV~~~~~~~~~~~~~~~~~~~~~~~~~~~~~~~~~~~~~~~~~~~~~~~~~~~~~~~~~~~
3 PLFVCMCTISSCGIFVAFALIIFNIWNVCNTIMLFGVIICLTSVILLGMDGRFVSPPKVCQARAWLLSTGFTLAYGAMFSKVWRVHRFTTKLYTMVSGLLSIDLVILLSWQIFDCSMWLGLVYGFKGLILVFGLFLAYETRSIKVNDSRYVGMSIYNVVVLCLITAPVGMVIASQSFAFVALAVIFCCFLSMLLIFVPKV~~~~~~~~~~~~~~~~~~~~~~~~~~~~~~~~~~~~~~~~~~~~~~~~~~~~~~~~~~~
3 PLFVCMCTISSCGIFVAFALIIFNIWNVCNTIMLIGVIICLISVILLGMDGRFVSPPKICQARAWLLSTGFTLAYGAMFSKVWRVHRFTTKLYTMVSGLLSIDLVILLSWQIFDCSMWLGLVYGVKGLILVFGLFLAYETRSIKVNDSRYVGMSIYNVVVLCLITAPVGMVIASQSFAFVALAVIFCCFLSMLLIFVPKV~~~~~~~~~~~~~~~~~~~~~~~~~~~~~~~~~~~~~~~~~~~~~~~~~~~~~~~~~~~
3 PLFVCMCTISSCGIFVALALIIFNIWNVCNTIMLFGVIICLISVILLGIDGRFVSPPKICQARAWLLSTGFTLAYGAMFSKVWRVHRFTTKLYTMVSGLLSIDLVILLSWQIFDCSMWLGLVYGFKGLILVFGLFLAYETRSIKVNDSRYVGMSIYNVVVLCLITAPVGMVIASQSFAFVALAVIFCCFLSMLLIFVPKV~~~~~~~~~~~~~~~~~~~~~~~~~~~~~~~~~~~~~~~~~~~~~~~~~~~~~~~~~~~
3 PLFVTMATIACAGIFLSTLFLILNIKNYLNNFIIAGSIMCYTCVILFGVDVFLDESSAICSFRLWLLSCGYTLAFGTMFIKTWRVYKIFTNLVCMLALMLSVDLLFLSVWQAVDTLIWLGCLYTYKGLLMIFGLFLAWETRNVSYNDSRYIGLSVYNVVI~~~~~~~~~~~~~~~~~~~~~~~~~~~~~~~~~~~~~~~~~~~~~~~~~~~~~~~~~~~~~~~~~~~~~~~~~~~~~~~~~~~~~~~~~~~~~~~~~~~
3 PLYSILSALTILGMIMASAFLFFNIKNYMNNLIILGGMLSYASIFLFGLDGSFVSEETLCTVRTWILTVGYTTAFGAMFAKTWRVHAIFKNLLGIVGGMLLIDLCILICWQVVDCTIWLGIVYAYKGLLMLFGCFLAWETRNVSINDSKYIGMSVYNVGIMCIIGAAVSFLTRDQQFCIVALVIIFCSTITLCLVFVPKL~~~~~~~~~~~~~~~~~~~~~~~~~~~~~~~~~~~~~~~~~~~~~~~~~~~~~~~~~~~
3 PLYSILSALTILGMIMASAFLFFNIKNYMNNLIILGGMLSYASIFLFGLDGSFVSEETLCTVRTWILTVGYTTAFGAMFAKTWRVHAIFKNLLVIVGGMLLIDLCILICWQAVDCTIWLGIVYAYKGLLM-VLVVLSWETRNVSINDSKYIGMSVYNVGIMCIIGAAVSFLTRDQQFCIVALVIIFCSTITLCLVFVPKL~~~~~~~~~~~~~~~~~~~~~~~~~~~~~~~~~~~~~~~~~~~~~~~~~~~~~~~~~~~
3 PLYSILSALTILGMIMASAFLFFNIKNYMNNLIILGGMLSYASIFLFGLDGSFVSEETLCTVRTWILTVGYTTAFGAMFAKTWRVHAIFKNLLVIVGGMLLIDLCILICWQAVDCTIWLGIVYAYKGLLMLFGCFLAWETRNVSINDSKYIGMSVYNVGIMCIIGAAVSFLTRDQQFCIVALVIIFCSTITLCLVFVPKL~~~~~~~~~~~~~~~~~~~~~~~~~~~~~~~~~~~~~~~~~~~~~~~~~~~~~~~~~~~
3 PLYSILSALTILGMIMASAFLFFNIKNYMNNLIILGGMLSYASIFLFGLDGSFVSEETLCTVRTWILTVGYTTAFGAMFAKTWRVHAIFKNLLVIVGGMLLIDLCILICWQAVDCTIWLGIVYAYKGLLMVVGCFLAWETRNVSINDSKYIGMSVYNVGIMCIIGAAVSFLTRDQQFCIVALVIIFCSTITLCLVFVPKR~~~~~~~~~~~~~~~~~~~~~~~~~~~~~~~~~~~~~~~~~~~~~~~~~~~~~~~~~~~
3 PLYSILSALTILGMIMASAFLFFNIKNYMNNLIILGGMLSYASIFLFGLDGSFVSEETLCTVRTWILTVGYTTAFGAMFAKTWRVHAIFKNLMVIVGGMLLIDLCILICWQVVDCTIWLGIVYAYKGLLMLFGCFLAWETRNVSINDSKYIGMSVYNVGIMCIIGAAVSFLTRDQQFCIVALVIIFCSTITLCLVFVPKL~~~~~~~~~~~~~~~~~~~~~~~~~~~~~~~~~~~~~~~~~~~~~~~~~~~~~~~~~~~
3 PLYSILSALTILGMVMASAFLFFNIKNYMNNLIILGGMLSYASIFLFGLDGSFVSEETLCTVRTWILTVGYTTAFGAMFAKTWRVHAIFKNLLVIVGGMLLIDLCILICWQAVDCTIWLGIVYAYKGLLMLFGCFLAWETRNVSINDSKYIGMSVYNVGIMCIIGAAVSFLTRDQQFCIVALVIIFCSTITLCLVFVPKL~~~~~~~~~~~~~~~~~~~~~~~~~~~~~~~~~~~~~~~~~~~~~~~~~~~~~~~~~~~
3 PLYSILSTITILGMFMAGAFLFFNIKNYMNNLIILGGMLSYASIFLFGLDGGFVSDETLCTVRTWILIVGYTTAFGAMFAKTWRVHAIFKNLLIIVGGMLLIDLCILICWQIVDCTIWLGIVYAYKGLLMLFGCFLAWETRNVSINDSKYIGMSVYNVGIMCIIGAAVSFLTRDQQFCIVALVIIFCSTITLCLVFVPKF~~~~~~~~~~~~~~~~~~~~~~~~~~~~~~~~~~~~~~~~~~~~~~~~~~~~~~~~~~~
3 PLYSILSTITILGMLMGGAFLFFNIKNYMNNLIILGGMLSYASIFLFGLDGSFVSDETLCTVRTWILIVGYTTAFGAMFAKTWRVHAIFKNLFIIVGGMLLIDLCILICWQIVDCTIWLGIVYAYKGLLMLFGCFLAWETRNVSINDSKYIGMSVYNVGIMCIIGAAVSFLTRDQQFCIVALVIIFCSTITLCLVFVPKF~~~~~~~~~~~~~~~~~~~~~~~~~~~~~~~~~~~~~~~~~~~~~~~~~~~~~~~~~~~
3 PVFTLFACLAGIGIALCAAFIFLNVSKKINIVMLLGSILCYISVLFFGLDSKAVGIPIFCHSAAWTICLGFTLGFGALFWKTWRVYSIYRNLIGKIFALTIFDAVIMILWHIIDCTIWMVVIYCWKFLLIVFGAFLAWETRHVTINDSKLIGLCIYNVFVLCVTGVLLTAVVTADSYCLIASFIVFCTSVTIIVIFVPKV~~~~~~~~~~~~~~~~~~~~~~~~~~~~~~~~~~~~~~~~~~~~~~~~~~~~~~~~~~~
3 SAFVAGGAMAAMCGFFCVACLCFTWKESLNSISLFGFLLLISAIFLSGLNDITGPIRAWTLSIGFTLAFSPLFAKLWTVNDLHKKMIFDGRNTETVVVMVVPLVLDLIVLITWSCTIWIGVMFAYKAIQLLLGSFLAYESRSKIESDHKTVAGAVYNITVLSLLCAPILMILGDESFLFLATPINMCTITSTAIIFIPKW~~~~~~~~~~~~~~~~~~~~~~~~~~~~~~~~~~~~~~~~~~~~~~~~~~~~~~~~~~~
3 SLFIVITLFCSIGILLALGFLAFNIHYRMNSITVIGCIIIYFAALLSGLDGKYLSESTLCQVKLWTLSVGFTLAYGAMFSKTWRVHVIFLRLYGIVIALLAVDTALLAAWQVLNCMEWKGVILAYKGLLLILGAFLAWETRNVTINDSRNIGVSVYTVVLSCVVGLPVVLVVKDMTYGLGACVCIICTTITLCLMFIPKV~~~~~~~~~~~~~~~~~~~~~~~~~~~~~~~~~~~~~~~~~~~~~~~~~~~~~~~~~~~
3 TIYAVLTSAASVGITMAAIFLVINIKYHLNNLIIVGCMLTYSSVIFLGLDSQLSSEPYICTARAWLLMAGFSLAFGSMFSKTWRVHSIFTDLFMVVGVLLFIDLGIMTTWQVADCTIYLGCIYAYKGLLMIFGAFLAWETRHVSINDSKYVGMSVYNVVIMCVTGAAISFVLADKMFIMLAIFIIFCSTATLCLVFVPKL~~~~~~~~~~~~~~~~~~~~~~~~~~~~~~~~~~~~~~~~~~~~~~~~~~~~~~~~~~~
3 TIYIVSASASVIGVIIATVFLAFNIKYHLNNLIIIGCMLTYLSIIFLGLDTTLSSVPYICTARAWILMAGFSLAFGAMFSKTWRVHSIFTDLFMVVGVLLAIDIAIITTWQIADCTIFVSIIYAYKGLLLVFGAFLAWETRHVSINDSKHIGFSVYNVFITCIAGAAISLVLSDRVFVLLSFFIIFCTTATLCLVFVPKL~~~~~~~~~~~~~~~~~~~~~~~~~~~~~~~~~~~~~~~~~~~~~~~~~~~~~~~~~~~
3 TIYIVSASASVIGVIIATVFLAFNIKYHLNNLIIIGCMLTYLSIIFLGLDTTLSSVPYICTARAWILMAGFSLSFGAMFSKTWRVHSIFTDLFMVVGVLLFIDIAIITTWQIADCTIFVSIIYAYKGLLLVFGAFLAWETRHVSINDSKHIGFSVYNVFITCLAGAAISLVLSDRVFVLLSFFIIFCTTATLCLVFVPKL~~~~~~~~~~~~~~~~~~~~~~~~~~~~~~~~~~~~~~~~~~~~~~~~~~~~~~~~~~~
3 TIYIVSASASVIGVIIATVFLAFNIKYHLNNLIIVGCMITYLSIIFLGLDTTLSSVPYICTARAWILMAGFSLSFGAMFSKTWRVHSIFTDLFMVVGVLLAIDIAIITTWQIADCTIFVSIIYAYKGLLLVFGAFLAWETRHVSINDSKHIGFSVYNVFITCLAGAAISLVLSDRVFVLLSFFIIFCTTATLCLVFVPKL~~~~~~~~~~~~~~~~~~~~~~~~~~~~~~~~~~~~~~~~~~~~~~~~~~~~~~~~~~~
3 TIYIVSASASVIGVIIATVFLAFNIKYHLNNLIIVGCMLTYLSIIFLGLDTTLSSVPYICTARAWILMAGFSLAFGAMFSKTWRVHSIFTDLFMVVGVLLAIDIAIITTWQVADCTIFVSIIYAYKGLLLVFGAFLAWETRHVSINDSKHIGFSVYNVFITCIAGAAISLVLSDRVFVLLSFFIIFCTTATLCLVFVPKL~~~~~~~~~~~~~~~~~~~~~~~~~~~~~~~~~~~~~~~~~~~~~~~~~~~~~~~~~~~
3 TIYIVSASASVIGVIIATVFLAFNIKYHLNNLIIVGCMLTYLSIIFLGLDTTLSSVPYICTARAWILMAGFSLAFGAMFSKTWRVHSIFTDLFMVVGVLLFIDIAIITTWQIADCTIFVSIIYAYKGLLLVFGAFLAWETRHVSINDSKHIGFSVYNVFITCIAGAAISLVLSDRVFVLLSFFIIFCTTATLCLVFVPKL~~~~~~~~~~~~~~~~~~~~~~~~~~~~~~~~~~~~~~~~~~~~~~~~~~~~~~~~~~~
3 TIYIVSASASVIGVIIATVFLAFNIKYHLNNLIIVGCMLTYLSIIFLGLDTTLSSVPYICTARAWILMAGFSLSFGAMFSKTWRVHSIFTDLFMVVGVLLAIDIAIITTWQIADCTIFVSIIYAYKGLLLVFGAFLAWETRHVSINDSKHIGFSVYNVFITCLAGAAISLVLSDRVFVLLSFFIIFCTTATLCLVFVPKL~~~~~~~~~~~~~~~~~~~~~~~~~~~~~~~~~~~~~~~~~~~~~~~~~~~~~~~~~~~
3 TIYIVSASASVIGVIIATVFLAFNIKYHLNNLIIVGCMMTYLSIIFLGLDTTLSSVPYICTARAWILMAGFSLSFGAMFSKTWRVHSIFTDLFMVVGVLLAIDIAIITTWQIADCTIFVSIIYAYKGLLLVFGAFLAWETRHVSINDSKHIGFSVYNVFITCLAGAAISLVLSDRVFVLLSFFIIFCTTATLCLVFVPKL~~~~~~~~~~~~~~~~~~~~~~~~~~~~~~~~~~~~~~~~~~~~~~~~~~~~~~~~~~~
3 TIYVVLASLSCVGIVMASVFLAVNIKFHLNNLIIIGCILTYMSVIFLGLDSGLSSVPYICTARAWLLMAGFSLAFGAMFSKTWRVHSIFTDLFIVVGVLLSLDLAIMTTWQIADCSIFIGIIYAYKGLLLIFGAFLAWETRHVSINDSKHVGMSVYNCVIMCVMGAAIALVLSDRVFILISLFIIFCTTATLCLVFVPKF~~~~~~~~~~~~~~~~~~~~~~~~~~~~~~~~~~~~~~~~~~~~~~~~~~~~~~~~~~~
3 TVQIIFYSLSGVGIVLSLIFFSLNVHYILNNLIVIGCLMLYAAIIIPGLNTSSYSEVLLCHVQTCLISVGISLSLGALFGKTYRIHAIFKKLILGVCALVLADIIILMFRVVLDCLFFQIIMYSIKGILLMFGIFLAWETRDVTINDSKYIAFSVYTVAVTMAVAVPTINVFMDQRFIIFSSAILFANTTMLCLVFVPKK~~~~~~~~~~~~~~~~~~~~~~~~~~~~~~~~~~~~~~~~~~~~~~~~~~~~~~~~~~~
3 TVRIIFYSLSGVGIVLSLIFFSLNVHYTLNNLIVFGCLMLYAAIIIPGLDKSSYSEIVVLCHVPQSKETINNQGTSNETPQGTPPMTNFIALILGVFALVFADISIIMFRVVLDCIFFLIIMFGIKGILVMFGIFLAWETRDVAVNDSKYIAFSVYTVAVTLAVAVPTSYLFMYQRFIIFSCAVLFANTTVLCLVFVPKI~~~~~~~~~~~~~~~~~~~~~~~~~~~~~~~~~~~~~~~~~~~~~~~~~~~~~~~~~~~
3 TVYAAISVLSYLGIILAFAFLAFNIALNINNIVILGSIMTFTSVVLMGTDARIVSLDTICRSVKDYQLVVMVGGFVLIESVYLLVWDLINPLQAQVIQFTEDASTSEDRVIIPERLSWLSGIYIFNGILLLFGLFLAFETRAVKINDAKNIGISVYNVSILSSVGALFNLVMDPKVYIVTGLCVIVSTITTLLVIFLPKV~~~~~~~~~~~~~~~~~~~~~~~~~~~~~~~~~~~~~~~~~~~~~~~~~~~~~~~~~~~
3 TVYAILATLAVCGIIMATVFLAFNIKYQLNNLIIIGCILTYTSIVFLGLDSGLSSIPYICTARVWTLMAGFSLAFGAMFSKTWRVHSIFTDLFMVVGVLLFIDLVIMTTWQFADCTIFVGLIYVYKGILMIFGAFLAWETRHVSINDSRHVGLSVYNVAIMCICGAAVALVLDHQLFLIIGVFVLFCTTATLWLVFVPKM~~~~~~~~~~~~~~~~~~~~~~~~~~~~~~~~~~~~~~~~~~~~~~~~~~~~~~~~~~~
3 TVYILLACTASLGIIMTIVFLTINIMFYLNNLIIIGCMLTYSSVIFLGLDSQLTSVPYVCTARAWLLMSGFSLAFGSMFSKTWRVHSIFTDLFMVVGVLVGIDLVIMTTWQVTDCTIFVGSIYAYKGLLMIFGAFLAWETRHVSINDSKYVGMSVYNVVIMCVMGAAISFVLSDKSFIIISVFIIFCTTATLCLVFVPKL~~~~~~~~~~~~~~~~~~~~~~~~~~~~~~~~~~~~~~~~~~~~~~~~~~~~~~~~~~~
3 VGFILVCAFASCGILMSLGFLYFNIKFNLNNLIIVGCVLAYVSVVLFCVDGDKLSD-LICQVRVFTLDIGFTLAFGAMFSKAWRVHKITRKLVAMVMIMLSIDIIILVTWLQMDLVLNTSVKIKQGIGHGNLGSENLKIHRSYNFIISYFSGMAVYNVFIVCIIGVPVTMLLNEDSFIITTLCIMSCTTLTICLVFVPKV~~~~~~~~~~~~~~~~~~~~~~~~~~~~~~~~~~~~~~~~~~~~~~~~~~~~~~~~~~~
3 VGLTYPDADRLEFFRHLQGELLFSGACMLNNVIAIGGIFLYSSTFLLSESLEVQPQNIECQSALVVASVGLSMSFGALFMKTYRIHQIYTSLLFAISWFVIIDLAFFVFWMSYDCLPFMGALGVYKGGLLLFGVFLAWSTRKVRINDSKYIALSVYTVCLTCVITVPFAYIFYSRVFTFVGGAIVFATTVVLCLVFVPKL~~~~~~~~~~~~~~~~~~~~~~~~~~~~~~~~~~~~~~~~~~~~~~~~~~~~~~~~~~~
3 VHPHVTYLVQHQGKVKRTVATILPKEKFTTPPNVIRWAGAGPPVDHIKLKQVDTRLVFIIMAALSCLAIILTIVFMIYNNKYRNASSNIISPWLTTIGFATVSGSMFAKTYRAYCIIWLATILTLNAFVLIFGAFLAYEARNIKLNESKQIALCIYNVALLCIIVIPISFFLPNTTYIASSGLILYCTTTTTCIFFIPKI~~~~~~~~~~~~~~~~~~~~~~~~~~~~~~~~~~~~~~~~~~~~~~~~~~~~~~~~~~~
3 VSIETETISISIPALIAFTILSGIGILFCIGLIAFTLNYRHDSIIVFGIDSGVVPLPAFCTVKIWLLCIGFTFAFGALFAKTWRIHKIFTCLLTTVFQLLIIDVIILLCWTIIDCVVWMAIVFGYKFLLLLIGSFLAYETRNVTINDTKFIGFSIYNVTLLAAVGSIISFVVRASLYVLHAILIFICSTTTLMFIFIPKI~~~~~~~~~~~~~~~~~~~~~~~~~~~~~~~~~~~~~~~~~~~~~~~~~~~~~~~~~~~
3 WLYIFVCLMGSLGIVLGLVFLAFNIKYNLNNVVILGCILIYSTVFLYGLDGRVSDKTATCRARFCLLSLGFTIGFGAMFSKTWRVHQIFTNLFGMLGVIVLIDVLLLSLWMALHCLPWLVTFYAFHSLLLVFGLFLAFETRKISVNDSRFIGISVYNVVLLCAIGVPLSHVSSSEGFALICAVILFCTTVTLSVLFIPKV~~~~~~~~~~~~~~~~~~~~~~~~~~~~~~~~~~~~~~~~~~~~~~~~~~~~~~~~~~~
3 ~AAFLAVTCLASIGVTLAFAFLAFNLHF-----LNNMAAFGCGLVYGAVILLGLDHATL------TVCTARVYLLSAGFSLAFGSMFTKTYRVHRIFTR---------------LISLICVLLLIDGLVVTLWVTFD------------------C------WLGALYIYKGLLLVVGLYMAWETRHVK----NDSQYIGMSVYFVVITSGIVVVLANLMSDRVTITALILASTTATLALLFLPQL~~~~~~~~~~~~~
3 ~AGAGPPVDRIKLKQVDTRLPLHVFIIM-----IILTIVFMIYNNKYRNASSNIISGTI------TLCMLAPWLTIIGFATVSGSMFAKTYRAYKILTS---------------LYGIVTVLILMETMVLTTWTVMD------------------C------WLAIILTLNAFVLIFGAFLAYEARNIK----NESKQIALCIYNVALLCIIVIPISFFLPNTIASSGLILYCTTTTTCIFFIPKI~~~~~~~~~~~~~
3 ~ALLISMYILATCGILLAIAFLTFNIIL-----INNLIVVGCSMMYFAIYVFGLDGRWV------AVCVARGWFPVIGFTFMFGSIFAKTYRVHKIFTS---------------LFGLIGILLLMDITILTAWQIID------------------C------WLIALFVLKGTVVMVAVFFAWETRKVT----NDSQYIGMAVYNVVILGIVGVPVIIILADQALTSGFIVFGNTVVLCLVFVPKV~~~~~~~~~~~~~
3 ~ALYIMISVMAMLGIFMAIVFLFFNIKY-----LNTLIIVGCIFIYLFVCLLGLDGALI------GLCTVRTWMLTVGFTLAFGAMFSKTWRVHVIFTN---------------LFGIVAVLLLMDIVILTTWQVVD------------------C------WLAVIFVYKGLLLIFGCFLAWETRHVN----NDSKYIGMSVYNVVIMCVIGAGISFVIKDRVLTSLFIILCTTITLCLVFVPKV~~~~~~~~~~~~~
3 ~ATFLAMTVLAVLAIICASIFLVINITH-----INNLFLFGCIICYIAAITFGIDSNSA------PAICAVIRDYQLIIMVIFLVIFDVIYLTIWELID---------------LRVKAANVTNGSFARRYSKNESV------------------I------DAQAIITKIRQRRNNAPMIFKS~~~~~~~~~~~~~~~~~~~~~~~~~~~~~~~~~~~~~~~~~~~~~~~~~~~~~~~~~~~~~~~~~~~~~~~~~~~
3 ~DLFIGACATAALGIVLAIGFLIFNLVY-----LNNIIILGCIIMYASVCVFGLDNRFI------LICSLRMWVPIIGFTLAFGTMFAKTYRIYKIFVG---------------LVILVGILLSIDFILLATWQLID------------------C------WFIALYTEKGLLLLAGMFLAWETRGVR----NDSQYIAMSVYNVVILSGVGVLVVSIMAKSALMSALLIFGNTVILCLVFVPKF~~~~~~~~~~~~~
3 ~EFCPPKEELSLIAIIGIVLACLVIIVI-----EAELAKMTWKVAWEDISFSKTDRSRV------AVNAAFSKSHGSRKSSTRCSSFGTCDFDRQIFTR---------------VNKKKVELTRDVLLELKYMRDLE------------------L------AIKMDWVFRYSLMHDIIKGLHFLYHSS----KVHGNLKSSNCVVDSRFVVKLTDFGLHKFKIENSHAYYQKLLWRSPEMLRDPN~~~~~~~~~~~~~
3 ~ELFIPFAIVSCLGILFSLAIMTYVAMK-----LNYCILNGCIMCYLSVVFLGLDGRFI------YMCTIQIWFLSLGFTIAFGAVTVKTWRIYRIFFN---------------LIGYVVQILAIDAVILILWAVID------------------C------WLAAIFSYKMLLLLWGVILAWKTRKID----NDSRSLAMTIYNIFVLSCAGVTINLVSHLIALKAGFIILCTTTSMALIFIPKV~~~~~~~~~~~~~
3 ~ELYVGMCSSALVAMLAAFGCLVFNVLN-----LNNIAVLGCITCLSCIFLFGLDNSSL------AICQARTWVLVVGFTLAVGSMFSKIWRVHRLTTR---------------LYALLGLFLAVDVIIMTVWQLTN------------------P------KCIAAGQYLFLYTCHGSGLLRTVARAW----PYPAPSACTYLYTWVLCLITAPVTILISSQAFTSLAILFCTVITLGLIFIPKV~~~~~~~~~~~~~
3 ~ELYYAIALLAVIGIFVACIIFIFNVKN-----CNNVLLAGCILCCLSLLLLGLPARGI------LLCHSQISLLMVGFTFAYGSMFAKVWVVHRLGST---------------FYLVVTAFFVVDIIIIACWFTFD------------------C------WTGLVMGYKCLLLVLGLFLAYETRNLK----NDLRFVGLAIYNVAVLSLITGPIVTFLIRS--QSDANFAFISITVLLSTYITL~~~~~~~~~~~~~
3 ~FAFYTVVILSLIGIGISVLFLGLNLRF-----LSTITVCGCMLVYTATILLGLDHSTL------TICMARIYFLSAGFSLAFGSMFAKTFRVYRIFTH---------------LISVIGALLLVDAFVVSFWMAAD------------------C------WLGMLYAYKGLLLLVGVYMAWQTRNVK----NDSQYIGISVYSVVITSASVVVLANLLYERIITAGFVLISTTATLCLLFLPKI~~~~~~~~~~~~~
3 ~FLQIFLCSLSAFGILLTLSFITLNIYY-----VNNVIGFSGIACFVSVILFSIDSHEH------VHCWSQLWLFCLGFTTAYAALIAKTWRIYKIFNK---------------LYLIIFCMVAFEIFTLFLWTVID------------------F------SNYIDRKKVALAVSSARGFEKDTDLSD----LMHLQYRKTTILKEIQKLQTELETKKGQLEKREESNAW~~~~~~~~~~~~~~~~~~~~~~~~~~~~
3 ~FLYITMVVLSGFGIALALFFMTFNMLY-----INNIIAVSAIFCYLSIIFLGMNAESV------TACWARTWLLLLGFMTGFSALFTKTWRLQVIFSN---------------LFIAMIVLVGIVILTVQAVIDPI------------------C------WQITMLGINGVLLAFGLSLAWRTRNIY----NDSKYIGLAIYNVSVFAGTAVVVGLAIVKIENRPKSTIRSRGVTNTVQSQTGR~~~~~~~~~~~~~
3 ~FSIVYSSIFARLWAYRKINRSSQSKAR-----MSVMVDVTVLAAWQNKVPLQSELQVI------IMCAAHAIINIGYIASWLIKACTSFGVYTYVGVA---------------LTLMVILNSSIVAGLIYIPQILD------------------P------DSPAAMNIANLLKLSDREKSSNQSNAS----SSHHNSAASKITGIINQLPGRKQPLKKECDASHQQQPTVRFQTSEAAEAKLY~~~~~~~~~~~~~~
3 ~GLTIIYLALSILGILTSLLFFAFSLYY-----MNALFAIGCCICYVSVVMMAIDTNFT------ILCQANIWLLCLGFTLAFGSLFAKMWRVYRIFAL---------------LLAVVSQLAIVDIVLLTIWTVVD-------------------------TSYVCTCKNTAVWLGLINLWRNPNHWG----ADQQEVFVDESLRGVGLVSSDTTFTTIESGNVIEKYYTYHHSLEVIILRVQ~~~~~~~~~~~~~~~
3 ~GVFIVFAVLSGIGILFALSIIAFNISK-----INVLMLAGSVCCYLAIVLFGLDWSIM------YACTIATWQLSIGFTLGFGALFCKTWRIYAIYRN---------------VILRLISLVMIDLIILTCWQIIN------------------C------WLGVTYGYKFLVMIFGAFLAWETRYVH----NDSKLIAVSIYNVALLSTVGVILHEFTFAEALVASFIFFATTITTCIIFIPTM~~~~~~~~~~~~~
3 ~HVFITVNVLAIAAIILAIVFLSLNIMK-----INNLFLIGCIMGYIAAITFGIDSNNT------LICPLRVWILSIGFSIAFGSLLSKTWRVYRIFTS---------------LIAMVVILICIDLCYLTIWQLAD------------------C------WLGIIYGMKLLLLVFGTFLAWETRYVT----NDSRYIGMSIYNTTLLCVIAIIISQFLGSQAVIAGFIIFGITVTMCLVFVPKV~~~~~~~~~~~~~
3 ~IGAVRVGRIQGSDLQNVEIAIYATFEE-----TPGNSVPKDRPTSKIMTVSIPLELYV------VSVLSQSIILCLGFSIGYGALLAKIWDIYKIQTT---------------VCVGNLLVVILFSVTDPIVIAER------------------C------RLAVVSISNGILLIIGIVLSWKARAVV----NEAKYVGFSIYNVALFSIIGSVLSVTTQDRGLTSLFILVIVFVTMFLSFLPRI~~~~~~~~~~~~~
3 ~IILYIMIFLCSLGYAITFLSLSFIVKH-----ATDCAILFGSIILYTSVILMGLNDEQ------VTCMLLPWLNCYGFALVAGSILIKSLIVYRNVTS---------------VLAGLLSLLLLESAFLISWTSID------------------C------WLIGTIGLNGIVLLFSAFIAYEARDVR----IDVRNISTCIYNTILLGLIVIPLSFVIDRKMVIGGYVIFCTTLCQLILFLLKG~~~~~~~~~~~~~
3 ~ILIVNYKQIPSTSTIAIVVISAIGIAI-----AFALWNHKYRKAPLFEMNKNLIKTGV------ILCEMWKWFIPLGFTTAYTALISKTFRIYIVYTS---------------LIKLIMILLLIDVIYLGLWSILE------------------C------WILILSTEKALLLIIGMLLAYSTRNVE----NDSKLLTVINYNFMMALIITGPLRSVLSAMLLDTIFIWFSVTIMLSLLFFTQF~~~~~~~~~~~~~
3 ~ILYVIMCCLTYIGIMIALMFLFFNMRF-----LNNLIILGGILCYCFIYFLGLDGTQL------AICSIRAWMLTIGFTGAFGAMFSKTWRVHSIFTN---------------LFAIVGVLLLIDVLLLVTWEIKD------------------C------WLAVIYAYKGVLMIFGCFLAWETRHVS----NDSKYIGMCVYNVVVMCVIGVALSFLITNNGIISLFILFCTTVTLCLVFLPKL~~~~~~~~~~~~~
3 ~INYIWGTPASGFGIVLAIILLRFNVSY-----INIAIICGVILCYISVPFLGLDSNIL------LVCRIRIWLLLLGFMMGFSALFTKTWRLYVIFTN---------------SRKQKTEENGDFKIVYSITTCVT-------------------------WQSLMLGSNGILLLYGLALAWKTRNIA----NDSKTIGLAVYSVCVFSSTAALIGFTVTQPSMIALFILLSTTGSMYLIFLPKV~~~~~~~~~~~~~
3 ~IQFYFMTVLAVTGILLSTTLIMCNFKF-----LNYLVLLGCIILYIAVIVMGIDGKDW------KLCMLTPWFICVGFTLAAGALFTKTYRVYRLLTA---------------LYAIIFILLVIEAGILTAWTVVD------------------C------WFVTTISLNAVILLFGAFLAYETRNIK----NDSKEIAICIYNIILLCGVAIAVYITTPKHGISGGLILYCTTSSLCILFVPKI~~~~~~~~~~~~~
3 ~KLFISVSVLAGLGILLGFVCLSFNIYN-----LNDVTAAGCILSLAAVFPLGLDGRHI------LVCQARLWLLGLGFSLAYGSMFTKIWWIHTAFTK---------------LYTTVSLLLGLDVITLGIWQIVD------------------C------WLGIVYGSKGLLLLLGIFLAYETKSVS----NDHRAVGMAIYNVAVLCLITAPVTMILSSQAFSSLAIVFSAYITLVVLFVPKM~~~~~~~~~~~~~
3 ~KLFISVSVLAGLGILLGFVRLSFNIYN-----LNDVTAAGCILALAAVFPLGLDGHHI------LVCQARLWLLGLGFSLAYGSMFTKIWWIHTAFTK---------------LYSTVSLLLGLDVITLGIWQIVD------------------C------WLGIVYGSKGLLLLLGIFLAYETKSVS----NDHRAVGMAIYNVAVLCLITAPVTMILSSQAFASLAIVFSAYITLVVLFVPKM~~~~~~~~~~~~~
3 ~KLFISVSVLSSLGIVLAVVCLSFNIYN-----LNNLTAVGCSLALAAVFPLGLDGYHI------FVCQARLWLLGLGFSLGYGSMFTKIWWVHTVFTK---------------LYATVGLLVGMDILTLAIWQIVD------------------C------WLGELWSFCCE~~~~~~~~~~~~~~~~~~~~~~~~~~~~~~~~~~~~~~~~~~~~~~~~~~~~~~~~~~~~~~~~~~~~~~~~~~~~~~~~~~~~~~
3 ~KLFISVSVLSSLGIVLAVVCLSFNIYN-----LNNLTAVGCSLALAAVFPLGLDGYHI------FVCQARLWLLGLGFSLGYGSMFTKIWWVHTVFTK---------------LYATVGLLVGMDILTLAIWQIVD------------------C------WLGIFYGYKGLLLLLGIFLAYETKSVS----NDHRAVGMAIYNVAVLCLITAPVTMILSSQAFASLAIVFSSYITLVVLFVPKM~~~~~~~~~~~~~
3 ~KLFISVSVLSSLGIVLAVVCLSFNIYN-----LNNLTAVGCSLALAAVFPLGLDGYHI------FVCQARLWLLGLGFSLGYGSMFTKIWWVHTVFTK---------------LYATVGLLVGMDVLTLAIWQIVD------------------C------H-GIFYGYKGLLLLLGIFLAYETKSVS----NDHRAVGMAIYNVAVLCLITAPVTMILSSQAFASLAIVFSSYITLVVLFVPKM~~~~~~~~~~~~~
3 ~KLFISVSVLSSLGIVLAVVCLSFNIYN-----LNNLTAVGCSLALAAVFPLGLDGYHI------FVCQARLWLLGLGFSLGYGSMFTKIWWVHTVFTK---------------LYATVGLLVGMDVLTLAIWQIVD------------------C------PESIFYGYKGLLLLLGIFLAYETKSVS----NDHRAVGMAIYNVAVLCLITAPVTMILSSQAFASLAIVFSSYITLVVLFVPKM~~~~~~~~~~~~~
3 ~KLFISVSVLSSLGIVLAVVCLSFNIYN-----LNNLTAVGCSLALAAVFPLGLDGYHI------FVCQARLWLLGLGFSLGYGSMFTKIWWVHTVFTK---------------LYATVGLLVGMDVLTLAIWQIVD------------------C------WLGIFYGYKGLLLLLGIFLAYETKSVS----NDHRAVGMAIYNVAVLCLITAPVTMILSSQAFASLAIVFSSYITLVVLFVPKL~~~~~~~~~~~~~
3 ~KLFISVSVLSSLGIVLAVVCLSFNIYN-----LNNLTAVGCSLALAAVFPLGLDGYHI------FVCQARLWLLGLGFSLGYGSMFTKIWWVHTVFTK---------------LYATVGLLVGMDVLTLAIWQIVD------------------C------WLGIFYGYKGLLLLLGIFLAYETKSVS----NDHRAVGMAIYNVAVLCLITAPVTMILSSQAFASLAIVFSSYITLVVLFVPKM~~~~~~~~~~~~~
3 ~KLFISVSVLSSLGIVLAVVCLSFNIYN-----LNNLTAVGCSLALAAVFPLGLDGYHI------FVCQARLWLLGLGFSLGYGSMFTKIWWVHTVFTK---------------LYATVGLLVGMDVLTLAIWQIVD------------------G------GLCIFYGYKGLLLLLGIFLAYETKSVS----NDHRAVGMAIYNVAVLCLITAPVTMILSSQAFASLAIVFSSYITLVVLFVPKM~~~~~~~~~~~~~
3 ~KLFISVSVLSSLGIVLAVVCLSFNIYN-----LNNLTAVGCSLALAAVFPLGLDGYHI------FVCQARLWLLGLGFSLGYGSMFTKIWWVHTVFTK---------------LYATVGLLVGMDVLTLAVWQIVD------------------C------WLGIFYGYKGLLLLLGIFLAYETKSVS----NDHRAVGMAIYNVAVLCLITAPVTMILSSQAFASLAIVFSSYITLVVLFVPKM~~~~~~~~~~~~~
3 ~KLFISVSVLSSLGIVLAVVCLSFNIYN-----LNNLTAVGCSLALAAVFPLGLDGYHI------FVCQARLWLLGLGFSLGYGSMFTKIWWVHTVFTK---------------LYTTVGLLVGMDVLTLAIWQMVD------------------C------WLGIFYGYKGLLLLLGIFLAYETKSVS----NDHRAVGMAIYNVAVLCLITAPVTMILSSQAFAALAIVFSSYITLVVLFVPKM~~~~~~~~~~~~~
3 ~KLFVSVSVFAGLGILLGIVCLSFNIYN-----LNNMTAVGCVLALAAVFPLGIDGLHV------VVCQFRLWLLGLGFSLAYGSMFTKIWWVHTVFTK---------------LYATVAVLLAIDVLSLLIWQIMD------------------C------WLGVVYGYKGLLLLLGIFLAYETKSIS----NDHRAVGMAIYNVAVLCMITAPVTMILSSQAFASLAIIFSVYITLVVLFVPKI~~~~~~~~~~~~~
3 ~KLFVSVSVFAGLGILMGIVCLTFNIYN-----LNNMTAVGCMMALAAVFPLGIDGLHV------VVCQFRLWLLGLGFSLAYGSMFTKIWWVHTVFTK---------------LYATVGVLLVIDILSLMIWQIVD------------------C------WLGVVYGYKGLLLLLGIFLAYETKSVS----NDHRAVGMAIYNVSVLCMITAPVTMILSSKAFASLAIIFSVYITLVVLFVPKM~~~~~~~~~~~~~
3 ~KLFVSVSVLSSLGIVLAVVCLSFNIYN-----LNNLTAVGCSLALAAVFPLGLDGYHI------FVCQARLWLLGLGFSLGYGSMFTKIWWVHTVFTK---------------LYATVGLLVGMDVLTLAIWQIVD------------------C------WLGIFYGYKGLLLLLGIFLAYETKSVS----NDHRAVGMAIYNVAVLCLITAPVTMILSSQAFASLAIVFSSYITLVVLFVPKM~~~~~~~~~~~~~
3 ~LAFYTIATLSSVGIALAIAFLAFNLHF-----LSNITAVGCIFVYATVILLGLDHSTL------AVCTARVYLLSAGFSLAFGSMFAKTYRVHRIFTR---------------LILLVCGLLLVDALLVTLWVVTD------------------C------WLSVLYAYKGLLLVVGVYMAWETRHVK----NDSQYIGVSVYSVVITSAIVVVLANLISERITITALILTSTTATLCLLFIPKL~~~~~~~~~~~~~
3 ~LAFYTIATLSSVGIALAIAFLAFNLHF-----LSNITAVGCIFVYATVILLGLDHSTL------TVCTARVYLLSAGFSLAFGSMFAKTYRVHRIFTR---------------LILLVCGLLLVDALLVTLWVVAD------------------C------WLGVLYAYKGLLLVVGVYMAWETRHVK----NDSQYIGVSVYSVVITSAIVVVLANLISERITITALILASTTATLCLLFIPKL~~~~~~~~~~~~~
3 ~LAFYTIATLSSVGIALAIAFLAFNLHF-----LSNITAVGCIFVYATVILLGLDHSTL------TVCTARVYLLSAGFSLAFGSMFAKTYRVHRIFTR---------------LILLVCGLLLVDALLVTLWVVAD------------------C------WLGVLYAYKGLLLVVGVYMAWETRHVK----NDSQYIGVSVYSVVITSAIVVVLANLISERLTITGLILSSTTATLCLLFIPKL~~~~~~~~~~~~~
3 ~LAFYTIATLSSVGIALAIAFLAFNLHF-----LSNITAVGCIFVYATVILLGLDHSTL------TVCTARVYLLSAGFSLAFGSMFAKTYRVHRIFTR---------------LILLVCGLLLVDALLVTLWVVAD------------------C------WLSVLYAYKGLLLVVGVYMAWETRHVK----NDSQYIGVSVYSVVITSAIVVVLANLISERITITTLILTSTTATLCLLFIPKL~~~~~~~~~~~~~
3 ~LAFYTIATLSSVGIALAIAFLAFNLHF-----LSNITAVGCIFVYATVILLGLDHSTL------TVCTARVYLLSAGFSLAFGSMFAKTYRVHRIFTR---------------LILLVGGLLLVDALLVTLWVVTD------------------C------WLSVLYAYKGLLLVVGVYMAWETRHVK----NDSQYIGVSVYSVVITSAIVVVLANLISERITITALILTSTTATLCLLFIPKL~~~~~~~~~~~~~
3 ~LAFYTIATLSSVGIALAIAFLAFNLHF-----LSNITAVGCIFVYATVILLGLDHSTL------TVCTARVYLLSAGFSLAFGSMFAKTYRVHRIFTR---------------LILLVGVLLLVDALLVTLWVVTD------------------C------WLSVLYAYKGLLLVVGVYMAWETRHVK----NDSQYIGVSVYSVVITSAIVVVLANLISERITITALILTSTTATLCLLFIPKL~~~~~~~~~~~~~
3 ~LAFYTIATLSSVGIALAIAFLAFNLHF-----LSNITAVGCIFVYATVILLGLDHSTL------TVCTARVYLLSSGFSLAFGSMFAKTYRVHRIFTR---------------LILLVCGLLLVDGLLVTLWVCTD------------------C------WLSVLYAYKGLLLVVGVYMAWETRHVK----NDSQYIGVSVYSVVITSAIVVVLANLISERITITALILTSTTATLCLLFIPKL~~~~~~~~~~~~~
3 ~LAFYTIATLSSVGIALAITFLAFNLHF-----LSNITAVGCIFVYATVILLGLDHSTL------TVCTARVYLLSAGFSLAFGSMFAKTYRVHRIFTR---------------LILLVGGLLLVDALLVTLWVVTD------------------C------WLSVLYAYKGLLLVVGVYMAWETRHVK----NDSQYIGVSVYSVVITSAIVVVLANLISERITITALILTSTTATLCLLFIPKL~~~~~~~~~~~~~
3 ~LAFYTVATLSSVGIALAIAFLAFNLHF-----LSNITAVGCIFVYATVILLGLDHSTL------TVCTARVYLLSAGFSLAFGSMFAKTYRVHRIFTR---------------LILLVCGLLLVDALLVTLWVVTD------------------C------WLSVLYAYKGLLLVVGVYMAWETRHVK----NDSQYIGLSVYSVVITSAIVVVLANLISERITITALILTSTTATLCLTFIPKL~~~~~~~~~~~~~
3 ~MAFYTVVILSIVGIGISVLFLAMNLHF-----LSTITVCGCILVYMATILLGLDDSTL------TICMARIYFLSAGFSLAFGSMFAKTFRVYRLFTH---------------LISVIGALLLLDACVVSFWMAAD------------------C------WLGTLYAYKGLLLIVGVYMAWQTRNVK----NDSQYIGVSVYSVVITSASVVVLANLLYEKAITAGFILISTTATLCLLFLPKL~~~~~~~~~~~~~
3 ~MVYMIVMIHVGLVFATSCILMAIYFYY-----LDLFMGFGTLLCLSYVGFLCLENGIV------FLCTFRSWLLAVGFSITLGCIFANSWSTYRSLSG---------------IAMSIFIFNIILCSLRATVDQVE------------------C------WDAVIFGINGIILLFGAITAWQAQRID----NYVRYLAITAYNLIISTSVAVTMSIVIVERVLISFFIILSSLSTNCLTYLPKI~~~~~~~~~~~~~
3 ~NALYIVGVISITAVVMAINFLIFNIRH-----LNNVIVIGCILVYCGVILWGADGSHV------LLCTARAFLFSSGFSLAFGAMFAKTYRVHKVAIK---------------LLLFVGALFLLDGIVILAWVLLD------------------C------WLAAIYIYKGLLLTIGVFLAWETRKVR----NDSRHIVLNIYNVVVMSVILVAISNVAAMGVIMSSSVLSSTTLALCVLFVPKM~~~~~~~~~~~~~
3 ~NLYAAMCALASLAIIAAVASLTFNIWF-----LNNLIIVGCIVCLSCVFLLGLDGKFV------VICQLNAWVLCIGFSLAYGAMFSKVWRVHRLSTN---------------LYIVVVIFILVDVVICSVWTVLD------------------C------WLGVIFGAKGLLLIFGLFLAYETRNMS----NDSRFVGMSIYNVVVLCIITAPVTLIIRTQAFVSLAIIFCCVVTLVLIFIPKV~~~~~~~~~~~~~
3 ~NLYFSMCGLAGVGILAGIFCLIFNYYN-----INNLTVVGCIVCLGCIVLLGLDGKFV------LVCQVRAWLLSVGFTLSYGPMFSKIWTVHQMTTT---------------LFTILAILILLDVGVLTAWQVLD------------------C------WLGVLFGYKGILLIFGIFLAYETRSVK----NDSRFVGMSIYNVVVLCVITAPIS~~~~~~~~~~~~~~~~~~~~~~~~~~~~~~~~~~~~~~~~~~
3 ~PIFIAFTILSILGIILSLFFFVFNVFN-----LNNVILVGGVLCYLSVIVFGLESYTI---------QIRGWLLAIGFTLSFGSLFSKTWRVHRIYHN---------------LFIMVFFLVMIDVIILMTWQFVD------------------C------WLGILYSYKFLLLIFGAFLAWETRNVS----NDSKYIGLSIYNVVVLCVVGVLITIFVNNQALIASFIVFCTTLMSCFVFVPKI~~~~~~~~~~~~~
3 ~PIYIVMCVLTSFGIVVALIFLFINNYY-----LNNIILVGSVLLYSTVYVLGLTSGDA------TVCVVKTWLPVFGFTLGFGALFAKTYRVYKIFKN---------------LLGGVCLLLLADIVLLSVWQGVD------------------C------WLTILYTYKGLLLIGGIYLAWETRKVS----NDSRYIGASVYNVVILCAICIPLSTVLEDYILMSVFIIFCTTATLFLVFIPKI~~~~~~~~~~~~~
3 ~PLFICMGTISSLGIIIAVALIIFNIWN-----CNTIMLIGVIACFVSVFLLGIDGRFV------AVCQARSWMLSTGFTLAFGAMFSKVWRVHRLTTK---------------LYTMVSGLLAVDIVLLVCWQVLD------------------C------WLGLIYSYKGIILVFGLFLAYETRSIK----NDSRYVGMSIYNVVVLCLITAPVTMVIASQAFVALAIIFCCFLSMALIFVPKV~~~~~~~~~~~~~
3 ~PLFICMSTISSFGILVAVTLIVFNIWH-----CNTIMLFGVIICLVSVILLGIDGQFI------KVCQARAWILSTGFTLAYGAMFSKVWRVHRFTTK---------------LYTMVSGLLAVDLVILLTWQMQD------------------C------WLGVIYGFKGLILVFGLFLAYETRSIK----NDSRYVGMSIYNVVVLCLITAPVAMVIASQAFVALAVIFCCFLSMLLIFVPKV~~~~~~~~~~~~~
3 ~PLFICMWTISSIGILVAIALIFFNTWY-----CNTIILSGCIISLWSVFLLGLDGQFI------QICQTRVWLLSIGFTLGYGAMFSKVWRVHRFTTK---------------LYSMVCGLLVVDFIILLVWQIYD------------------C------WMGIIYGYKGLVLLFGLFLAYETRSIK----NDSRYVGMSIYNVVVFCLITAPVCMVIASQAFVSLSIIFCCFLSMALIFTPKV~~~~~~~~~~~~~
3 ~PLIVVTWLLAGIGALLSIFFLYFNVVH-----LNNFIILGCLLCYASVVLFGLDGRFL------FSCNARTTVLSIGFSLSFGAMFSKTWRVHKIFTA---------------LFGIVAALVIIDIWYLSIWFGFD------------------C------FLAVLYAYKGILLLFGLFLAWETRNVT----NDSKYIGMSVYNVVTLSCIGAIVTTALDGTAITSLCLIICTTATLLLVFVPKV~~~~~~~~~~~~~
3 ~PLLICMWVITTIGILGAVSLIVFNVLN-----CNTIMLSGCVLSLSSIYLFGLDGQII------NICQIKTWVLSIGFTLGYGAMYSKVWRVHRLHTS---------------MYSIVIFLLAVDVAILFLWQCMD------------------C------WLSLTLSYKGLLLLFGLFVSYETRSVK----NDSRYVGMSIYNVVVTCLITTPVIMVTASQAFVALSVIFCCFLSMALIFVPKK~~~~~~~~~~~~~
3 ~PLYSILSTITIIGMIMASTFLFFNIKN-----MNNLIILGGMLSYASIFLFGLDGSFV------TLCTVRTWILTVGYTTAFGAMFAKTWRVHAIFKN---------------LLIIVGGMLLIDLCILICWQIVD------------------C------WLGIVYAYKGLLMLFGCFLAWETRNVS----NDSKYIGMSVYNVGIMCIIGAAVSFLTRDQCIVALVIIFCSTITLCLVFVPKL~~~~~~~~~~~~~
3 ~PLYSILSTLTIIGMIMASTFLFFNIKN-----MNNLIILGGMLSYASIFLFGLDGSFV------TLCTVRTWILTVGYTTAFGAMFAKTWRVHAIFKN---------------LLVIVGGMLLIDLCILICWQIVD------------------C------WLGIVYAYKGLLMLFGCFLAWETRNVS----NDSKYIGMSVYNVGIMCIIGAAVSFLTRDQCIVALVIIFCSTITLCLVFVPKL~~~~~~~~~~~~~
3 ~PVFIVFTTLSFIGILSAMYFLYFNTSN-----MNNILVLGCILCYASLIIYGLDAGLV------HSCIAYGWILCFGFTLSFGSLFSKTWRVYRIYST---------------LLLWIIVLAIIDTCLLLLWMYLD------------------C------WLGIIYGYKFLFLLFGAFLAWETRNVH----NDSRYIGMSVYNVFVISAIGALLNEFVVATVMIAILTLLGTTITLCLVFVPKV~~~~~~~~~~~~~
3 ~QLFILVSVLAGVIICFALCCIGFNLCF-----VNNVTALGCIAALICVFLLGFDGSGP------RICHSIAWLISIGFSLGYGSMFAKIWMMHSLVTQ---------------SAKKTSVAVGQPAAALERNLASR------------------A------LERNLADTL~~~~~~~~~~~~~~~~~~~~~~~~~~~~~~~~~~~~~~~~~~~~~~~~~~~~~~~~~~~~~~~~~~~~~~~~~~~~~~~~~~~~~~~~
3 ~QTFLIFLILSVIGIAVTVTFLLFNIAF-----INNLFLLGCILCYVSVVIHGSEAINY------VICTARIWTLIIGFTLAFGSLFSKMWRVYKIFTN---------------LFSITVILALIDLVLLTLWQIID------------------C------WIGITLAYKFVVLIFGAFLSWETRSVN----NDSYHVGLSIYNVVIICTIGFLINILVPVTVVTGTFIIFCTTSIVCFIFFPKV~~~~~~~~~~~~~
3 ~SIYISMSALACCGIIMCIGFIIINISY-----LSNFIAVGAILCYISVILLDRYTELA------LACLGEVWFRAIGFTMAFAALFAKTWRIKTIFNS---------------LYGIVFAAVLVDIILLSLQLAID------------------C------WSILLWGTNGVLLFYGAFLAWKTRKIQ----NDSKFIGLAIYNVTIFVSLGIFVSITLRDKELNHKKDVRLSIHNLSVNLRTIT~~~~~~~~~~~~~
3 ~SLCMVMVALSAIGIGISVVFFYANHKY-----YVPVMCEVSSNVIILDRLINLINHQS------KSLSLWKWFLPVGFTLAFGAIFSKTFRIYIIYAS---------------LFQLVGLLVFIDIIILSLWSGID------------------C------WMLILGTEKAVFLLFGAVVAYGTRNVS----NDSKLITIVVYNFILIAIVTGPLRFALHTMAADAILIWLCITTMLCIIFIPKL~~~~~~~~~~~~~
3 ~SLFAGMCAVAFIGVVWAVGLLVFNWIF-----CNNIMLIGIILCLVCVCLLGLDGQFV------HICQARSWFLTIGFTLSFGAMFSKIWRVHRITTM---------------LYGMVGAMVLIDAVILTAWQLVD------------------C------WLGVMYSYKGLLLIFGIFLAYETRSVK----NDSRLVGMSIYNVVVLCLITAPVTLVIGSQAFVALAIIFCSFLSMALIFVPKI~~~~~~~~~~~~~
3 ~SLLWVTIVLGMIGILLASGFLCFNVRY-----LNNVIIVGAILIYMSIILVAMDGRTV------HICTATSYLLGIGYSLAVGAMFSKTWRVHQIFNK---------------LIGLVVLMIAVDLVVFSLWAGVD------------------C------WLYIIMGYKGLILLVGCFISWETRKVK----NDSRFVGMSVYNIVLAVVIGGPLTLLIGGDALYSFFVFFPTSISLCLLFVPKV~~~~~~~~~~~~~
3 ~SVFVSVSVLAVFGMVLAVVFLAFNLFY-----LNNMTVVGCLLVYLAIVLLGLDHETL------VFCTVRAFLLSGGFSLAFGAIFIKTYRVHHIFIR---------------LIALVCLLVVIDCAIVTLWVIFD~~~~~~~~~~~~~~~~~~~~~~~~~~~~~~~~~~~~~~~~~~~~~~~~~~~~~~~~~~~~~~~~~~~~~~~~~~~~~~~~~~~~~~~~~~~~~~~~~~~~~~~~~~~~~~~~~~~~~~~~~~
3 ~TAALIIATLSLLGVPFSLTILGINNKY-----VNIFICVGAIFMYLANISYSLYQAVK------VLCEIWKWFLPIGFTLSMGAIFSKAFRIYVIYAS---------------LMKLIGIFLLIDAIILSLWSIID------------------C------WMLVLGTKETILLLFGMIVAYGTRNVP----NDARLTITIVYNFAVVVVITGPLRFALDSIIIDGSIIWISITVMMSIIFLPKF~~~~~~~~~~~~~
3 ~TAGFIFACLATCGIITAIGFFIFNILH-----LNNVLIIGCIICYLDVIVFTFETAKI------ILCQAKIWLICTGFTLVYGSLFAKTWRIHKIFTN---------------LIAIVCMLLFIDILIFIIWNQVN------------------C------WLATICVIKFVLLVFGSFLAFETRNIN----NDSKYIAFSIYNILIFCILGLIAFITVTVQCLISSCIIICTTTTMLMLFVPKI~~~~~~~~~~~~~
3 ~VLYVIMCCLTYIGILLALLFLFFNMRF-----LNNLIIFGGILCYCFILFLGLDGNHL------VLCSIRAWMLAIGFTGAFGAMFSKTWRVHSIFTN---------------LFAIVGVLLLIDVLLLVTWEVKD------------------C------WLAVIYVYKGVLMVFGCFLAWETRHVS----NDSKYIGMCVYNVVVMCVIGVALSFLITNNGIISLFILFCTTVTLCLVFLPKL~~~~~~~~~~~~~
4 AIDFLSYKDLLGVALTTTALVLSFCSAAVFCIF-IVKANNQELSYILLLSLMLSFLCSLFIGRPTKVTCLLRQAVFGIIFAICISSILGKTITVIIAFTATRPGSRLRNYVGTRVPKYILLLCTLPEVFICALWLIISPPFPDYDTHATGKIILQCNEGSPSAFYIMVGYIALLAFVSFFVAYLARKLPDIFNEAQYITFSMLLFCSVWISFILAYVSTTGKYAVEIFAILVSSAGLLGLIFIPKCYIIFFKPSVSTRG
4 AINFLSYTDTMGASLTAIAFILFIAASVVLGIF-IVRANNQNLSCLLLISLMLCFLCTLFIGRPTQICCLLRQVIFGIVFTISVSSVLAKTLTVIIAFNATKPGSKLKKYVGTQLAIVLVIICSLGSTVISAVWMASHPPFLEADTFEMDTVILTCNEGSVFFFFCIIGYIGTLALLSFIAAFLAKDFPDRFNEAKNITFSMLGFCSVWVAFVPAYLSSRGSRAVEIFAILSSSAGLLGCIFAPKCYIIFLQPELNTKT
4 AINFLSYTDTMGASLTAIAFILFITASVVLGIF-IVRANNQNLSCLLLISLMLCFLCTLFIGRPTQICCLLRQVTFGIVFTISVSSVLAKTLTVIIAFNATKPGSKLKKYVGTQLAIVLVIICSLGSTGISAVWMASHPPFLEADTVEMDTVILMCNEGSVFFFFCAIGYMGAPAVLSFIAAFLAKDFPDRFNEAKNITFSMLGFCSVWVAFVPAYLSSKGSRAVEIFAILSSSAGLLGCIFAPKCYIIFLQPELNTRT
4 AINFLSYTDTMGASLTVIAFILFITASVVLGIF-IVRANNQNLSCLLLISLMLCFLCTLFIGRPTQIFSVSSVLAKTLTVIIAFNATKPGSKLKKYV--------------GTQLAIVLVIICSLGSTGISAVWMASYPPFLEADTVEMETVILMCNEGSVSLFFCSIGYMGTLALLSFIAAFLAKDFPDRFNEAKNITFSMLGFCSVWGAFVPAYLSSKGSRAVEIFAILASSAGLLGCIFAPKCYIIFLGPDLNKRT
4 AINYLSYMDTLGASLASAAIILFIKTSAVLGIF-IVRANNQNLSCLLLISLMLCFLCTLFIGRPTKIFCLVRQVTFGIVFTISVSSVLAKTLTVIIAFNATKPGSKAARWYVTQMSIFIVFACSLGVTLICIIWMASSPPFPEADTSETDTIILLCNEGSVTFFFCIIGYIGTLALLSFIAAFLAKDFPDRFNEAKNITFSMLGFCSVWGAFVPAYLSSKGSRAVEIFAILSSSAGLLGCIFAPKLYIIFLRPELNIRG
4 AINYLSYMDTLGASLASAAIILFITASVVMGIF-IVRANNQHLSCLLLISLMLCFLCTLFIGRPTQICCLLRQVIFGIVFTISVSSVLAKTLTVIIAFNATKPGSKLKKYVGTQLAIILVIVCSLVEIVMSAVWLASNPPFPEADTLDPNYIILLCNEGSGFFFFCIIGYIGTLALLSFIAAFLAKDFPDRFNEAKNITFSMLGFCSVWGAFVPAYLSSKGSRAVEIFAILSSSAGLLICIFTPKCYIIFIRPELNKR~
4 AINYLSYMDTLGASLASIALVFSITASVVLGIS-IVRANNQNLSCLLLISLMLCFLCTLFIGRPTQICCLLRQVTFGIVFTISVSSVLAKTLTVIIAFNATKPGSKLKKYVGTQLSVLVVFTCSSGETAISVAWIVSSPPFPDTD-TFETDIFLQCNEGSVTFFFCIIGYIGTLALLSFIAAFLAKDFPDRFNEAKNITFSMLGFCSVWGAFVPAYLSSKGSRAVEIFAILSSSAGLLICIFAPKCY~~~~~~~~~~~~
4 AITFLDIKEPLGMALACVALFFSVLTALILGVFPIVKANNRTLSYILLISLIFCFLCSLFIGHPTTATCLLRQTTFGLVFTVAVSCILAKTIMVILAFKVTIPGRRKMIWLRPGVSNCVVLLCSGIQVILCGIWLGISPPFPDTDLYQPNQIIIECNEGSVLGFYSVLGYMGFLALGSFMVAFLARSLPDTFNEAKFITFSMLVFCSVWVSFLPTYQSTKGKAVVEIFSILASSAGLLGCIFIPKCYVILLRPHENTQE
4 AITFLDIKEPLGMSLASVALFFSVLTVLILGVFSVVKANNRALSYTLLISLTLCFLCSLFIGRPTAATCLLRQTIFGVVFTLAVSSILAKTILVVLAFKVTKPGSRIKVWLQPRVSNCIVVLCSGIQVILCGIWLGISPPFPDTDIHEPNQIIVECNEGSVFGFYSVLGYIGLLALASFIVAYLARSLPDTFNEARFITFSMLVFCSVWVSFLPTYQSTKGKAVVEIFSILASSAGLLGCIFIPKCYVILLRPHNARVR
4 AITFLDIKEPLGMTLACVALFFSVLTALILGVFPIVKANNRTLSYTLLISLTLCFLCSLFIGYPTAATCLLRQTTFGLVFTVAVSSILAKTILVVLAFRVTKPGRRSKRWLQPGVSNCIVVLCSGIQVILCGIWLGISPPFPDTDRYQSNQIIIECNEGSVLGFYCVLGYMGFLALGSFMVAFLARGLPDTFNEAKFITFSMLVFCSVWVSFLPTYQSTKGKAVVEIFSILASSAGLLCFIFIPKCYVILLRPNGNTQE
4 AITFLDITEPLGMALACVALFFSVLTALILWVFPIVKANNQTLSYTLLISLTFCFLCSLFIGRPTAATCLLRQTIFGVVFTVAVSSILAKTILVVLAFKVTIPASRGRVWLQPRVSNCVVLLCSGVQVILCGSWLGMSPPFPDTDTHQPNQIIIECNEGSVLGFYSVLGYIGFLALGSFTVAFLARNLPDTFNEAKFITFSMLVFCSVWVSFLPAYQSTKGKAVVEIFSILASSAGLLGCIFIPKCYVILLRPNENNQE
4 ALDFLSFEDPLGMFLAFLAISLSILSTAVLIIF-IVRANNRELSYYLLISLILSFLCSLFIGWPMKGTCLLRQVVFAVTFTFSISSVLGKTLTVVIAFNATRPGSKLRGWVGTRIPKCLVLLCTLVEIFICSLWLIISPPFPGYDAEHTATMILQCNEGSALAFYSVIGYIALLAFICLFVAYLSRKLPDIFNEAQYITFSMLVFCSVWVSFIPAYLSTKGKYSVEIFAILASGSGLLGLIFVPTCYIMLLKPQQNTKM
4 ALNYLSYIDTLGASLASAAIILFITASVVMGIF-IVRANNQNLSCLLLISLMLCFLCTLFIGRPTQICCLLRQVTFGIVFTSSVSSVLAKTLTVIIAFNATKPGSKATRYVGTQLSIFIVFACSLGVTLICVVWMASSPPFPDADTFETDTIILLCNEGSIIFFFCIIGYIGTLALLSFIAAFLAKDFPDRFNEAKNITFSMLGFCSVWGAFVPAYLSSKGSRAVEIFAILSSSAGLLGCIFAPKLYIIFLRPELNIRE
4 ALNYLSYMDTLGASLASAAIILFITASVVLGIF-IVRASNRNLSCLLLISLMLCFLCTLFIGRPTKIFCLVRQAAFGIIFIISVSTVLAKTLTVIIAFNATKPGSKLKKYVGTQLAIFIVSACSLCVTLICVVWMASSPPFPEADTYETDTIILLCNEGSVTFFFCIIGYIGTLALLSFIAAFLAKDFPDRFNEAKNITFSMLGFCSVWGAFVPAYLSSKGSRAVEIFAILSSSAGLLICIFAPKCYIIFLRPELNTRE
4 ALNYLSYMDTLGASLASAAIILFITASVVMGIF-IVRANNQNLSCLLLTSLMLCFLCTLFIGRPTQICCLLRQVTFGIVFTISVSSVLAKTLTVIIAFNATKPGSKATRYVGTQLSIFIVFACSLGVTLICIVWMASSPPFPEADTSETDTIILLCNEGSVTFFFCIIGYIGTLALLSFIAAFLAKDFPDRFNEAKNITFSMLGFCSVWGAFVPAYLSSKGSRAVEIFAILSSSAGLLICIFAPKCYIIFLRPELNIRE
4 ALNYLSYMDTLGASLASAAIILFITTSAVMGIF-IVRANNQNLSCLLLISLMLCFLCTLFIGRPTQICCLLRQVTFGIVFTISVSSVLAKTLTVIIAFNATKPGSKLKKYVGTQLSILVVSACSLGETVISVVWMASSPPFPDADTSKMDTIVLMCNEGSDTFFFCIIGYIGTLALLSFIAAFLAKDFPDRFNEAKNITFSMLGFCSVWGAFVPAYLSSKGSRAVEIFAILSSSAGLLICIFVPKCYIIFKRPELNKMR
4 ALNYLSYMDTLGASLASAAIILFITTSVVLGIF-IVRANNQNLSCLLLISLMLCFLCTLFIGHPTQICCLLRQVTFGIVFTISVSSVLAKTLTVIIAFNATKPGSKLKKYVGTQLAIILVIVCSLGEIVISAVWLAYNPPFPEADTVDPDYIILLCNEGSELFFLCIIGYIGTLALLSFIAAFLAKDFPDRFNEAKNITFSMLGFCSVWGAFVPAYLSSKGSRAVEIFAVLSSSAGLLGCIFAPKCYIIFLRPELNIRE
4 ALNYLSYMDTLGASLASAAIILFLTASVVLGIF-IVRANNQHLSCLLLISLMLCFLCTLFIGRPTQICCLLRQVTFGIVFTISVSSVLAKTLTVIIAFNATKPGSNATRYVGTQMSIFIVFACSLGVTLICIIWMASSPPFPEADTSETDTIILLCNEGSVTFFFCIIGYIGTLALLSFIAAFLAKDFPDRFNEAKNITFSMLGFCSVWGAFVPAYLSSKGSRAVEIFAILSSSAGLLGCIFAPKLYIIFLRPELNIRG
4 ALNYLSYMDTLGASLASSAIILFITTSAVFRIF-IVRANNQHLSCLLLISLMLCFLCTLFIGRPIQICCLLRQVTFGIVFTVSVSSVLAKTLTVIIAFNATKPGSKLKKYVGTQLSIILVIVCSLVEFLISAVWLAYNPPFPEADTVDPDYIILLCNEGSELFFFCIIGYIGTLALLSFIAAFLAKDFPDRFNEAKNITFSMLGFCSVWGAFVPAYLSSKGSRAVEIFAILSSSAGLLGCIFAPKCYIIFLRPELNIRE
4 ALNYLSYMDTLGASLASTAIILFITASVVLGIF-IVRANNQNLSCLLLISLMLCFLCTLFIGRPTQICCLLRQVTFGIVFTISVSSVLAKTLTVIIAFNATKPGSKLKKYVGTQLAIILVIVCSLVEIVISAVWLASNPPFPEADTLDPDYIILLCNEGSELFFFCTIGYIGTLALLSFIAAFLAKDFPDRFNEAKNITFSMLGFCSMWGAFVPAYLSSKGSRAVEIFAILSSSAGLLGCIFAPKCYIIFLRPELNIRE
4 ALNYLSYMDTLGASLASTAIILFITTSVVLGIF-IVRASNRYLSCLLLISLMLCFLCTLFIGRPTKIFCLVRQAAFGIIFIISVSTVLAKTLTVIIAFNATKPGSKLKKYVGTQLAILVVSACFSVVTLICIVWMASSPPFPETDTYETDTIILLCNEGSVAFFFCIIGYIGTLALLSFIAAFLAKDFPDRFNEAKNITFSMLGFCSVWGAFVPAYLSSKGSRAVEIFAILSSSAGLLGCMFAPKLYIIFLRPELNTRE
4 ALNYLSYMDTLGASLASTAIILFITTSVVMGIF-IVRANNQHLSCLLLISLMLCFLCTLFIGRPTKIICLVRQATFGIIFTISVSTVLAKTLTVIIAFNATKPGSKLKKYVGTQLTILVISASFLGVTLICIIWMASSPPFPEADTSETDTIILLCNEGSIIFFFCIIGYIGTLALLSFIAAFLAKDFPDRFNEAKNITFSMLGFCSVWGAFVPAYLSSKGSRAVEIFAILSSSAGLLICIFAPKCYIIFLRPELNIRE
4 ALNYLSYMDTLGASLASTAIILFITTSVVMGIF-IVRASNQNLSCLLLISLMLCFLCTLFIGRPTKIICLVRQATFGIIFMISVSTVLAKTLTVIIAFNATKPGSKLKKYVGTQLSILVISASFLGVTLICIVWMASSPPFPEADNYETDTIILLCNEGSVIFFFCIIGYIGTLALLSFIAAFLAKDFPDQFNEAKNITFSMLGFCSVWGAFVPAYLSSKGSRAVEIFAILSSSAGLLACIFAPKCYIIFFQPEMNIRE
4 ATDFLSYEDPLGVTLTATALFLSFCTAAVFCIF-IVKANNQELSYLLLISLFLSFLCSLFIGRPTKATCLLRQTLFGIIFAICISSILGKTITVIIAFTATRPGSRLRNYVGTRVPKYILLLCTLPEVFICALWLIISPPFPDYDTHATGKIILQCNEGSPSAFYIMVGYIALLAFVSFFVAYLARKLPDIFNEAQYITFSMLLFCSVWISFILAYVSTTGKYAVEIFAILVSSAGLLGLIFIPKCYFILFKPPVSTRG
4 AVDFLSYGNCLGMVLATAALLFSVCTGAVLWLF-IVKANNRNLSYILLVSLFLSFCCCFFIGRPVPITCILRQTAFLFLYTVAISSLLGKTLTVIIAFHATKPGTRLRKFVGSRVSISLVLLCSLGKLAICSTWLIWATPFVALDTKTQQTMTLWCNEGSIATFCVAVSYTAVLALLSFIVAFMARTLPDRYNEAQHITFSMLVFFSVWASFIPTYLSTKGKYAVEIFAILASTAGLLFCVFVPKCYIILLKGNLNTQK
4 AVDFLSYGNCLGMVLATAALLFSVCTGAVLWLF-IVKANNRNLSYILLVSLFLSFCCCFFIGRPVPITCILRQTAFLFLYTVAISSLLGKTLTVIIAFHATKPGTRLRKFVGSRVSISLVLLCSLGKLAICSTWLIWATPFVALGTKTQQTMTLWCNEGSIAAFYVAVSYTAVLALLSFIVAFMARKLPDRYNEAQHITFSMLVFFSVWVSFIPTYLSTKGKYAVEIFAILASTAGLLSCVFVPKCYIIFLNPNQITTK
4 AVDFLSYGNCLGMVLATAALLFSVCTGAVLWLF-IVKANNRNLSYILLVSLFLSFCCCFFIGRPVPITCILRQTAFLFLYTVAISSLLGKTLTVIIAFHATKPGTRLRKFVGSRVSISLVLLCSLGKLVICSTWLIWATPFVALGTKTQQTMTLWCNEGSIAAFYVAVSYTAVLALLSFIVAFMARTLPDRYNEAQHITFSMLVFFSVWVSFIPTYLSTKGKYAVEIFAILASTAGLLSCVFVPKCYSLLLMPKQIIIK
4 AVIFLRYEDPLGMALALMAFCFSAFTALVLWAFPIVKANNRILSYLLLMSLMFCFLCTFFIGHPNRVTCVLQQITFGIVFTVAVSTVLAKTVTVILAFKFTGPGRRLRNILVSGTPNYIIPICCLFQCVLCAIWLAVSPPFVDIDEHEHGNIILVCNKGSVTAFYCVLGYLACLALGSFTVAFLARNLPDTFNEAKFLTFSMLVFCSVWVTFLPVYHSTKGKVAVEIFSILASSAGILGCIFAPKIYIIFLRPERNSIK
4 AVIFLTYKNSLGMTFSGIALCLSLLTTLVLGIF-VVKANNITFSYILLISLIFCFLCSFFIGEPNTPICILQQTVFGIVFTVAVSTVLAKTITVVLAFKISSPGRRMKGLLILLAPKFIILICTLIQIFFCGIWLGTSPPFVDKDSKEHGKIIILCNKGSVTAFYCVLGYLGSLSIVTFTVAFLARNLPDMFNEAKFLTFSMLIFCSVWITFLPVYHSSKGRIVLEVLSILTSSTGLLGCIFFPKCYIILLRPDRNSLK
4 AVSFLAYEDPLGMALGCMALCFSALTLLVFFTFPIVKANNRILSYILLISLVFCFLCSLFIGHPNQATCILQQTTFGVFFTVAISTVLAKTITVVMAFKLTAPGRRVRGMLVAGAPNLAIPICTLIQIVLCGIWLVTSPPFIGRDTKEHGKTILICNKGSVIAFHFVLGYLGSLALGSFTVAFLARNLPDRFNEAKFLTFSMLMFCSVWITFLPVYHSTRGKAVVEVFSILASSAALLGFIFVPKCYVILVKSDSNFRE
4 AVSFLAYEDPLGMALGCMALSFSAITILVLVTFPIVKANNRILSYILLIALVFCFLCSLFIGHPNQVSCILQQTTFGVFFTVAISTVLAKTITVVMAFKLTTPGRRMRGVMMTGAPKLVIPICTLIQLILCGIWLVTSPPFIERDIKEHGKIVILCNKGSVIAFHVVLGYLGSLALGSFTMAFLARNLPDRFNEAKFLTFSMLVFCSVWITFLPVYHSTRGTVVVEVFSILASSAGLLGCIFVPKCCVILVRPDSNFIQ
4 AVTFLAYEDPLGMALACMALCFSALTALVLGVFPIVKANNRTLSYILLISLILCFLCSLFIGLPNMATCILQQMSFGVVFTIAVSTVLAKTVTVVLAFRSTVPG--RRMRWILVSPNLIIPICTLIQMVLCAIWLGASAPFVDINAHERGHITIMCNKGSATYCVLGYLGFLAMGTLTVAFWARNLPDI--FNEAKFLTFSMLVFCSVWVTFLPVYHSTKGKVAVEVFSILASSAGLLGCIFVPKCYIILIRPKNGSFK
4 AVTFLAYEDPLGMALGCMALSFSAITILVLVTFPIVKANNRILSYILLISLAFCFLCSLFIGHPNQATCILQQTTFAIFFTVAISTVLAKTITVVTAFKLTTPGRRIRKMMIKGATNLLIPICTLIQLVLCAIWLVTSPPFIDRDIQEHGKVIIICNKGSVTAFHFVLGYLGSLALGSFTVAFLARNLPDRFNEAKFLTFSMLVFYSVWITFLPVYHSTKGKVVVEVFSILASSAGLLGCIFVQKCYVLLVRPDLNVLR
4 AVTFLAYEDPLGMALGCMALSFSAITTLVLVTFPIVKANNRILSYILLISLVFCFLCSLFIGHPNQATCILQQTTFAIFFTVAISTVLAKTITVVTAFKLTTPGRRIRRMMIKGATNLLIPICTLIQLVLCGIWLVTSPPFIDRDTQEHGKIVIICNKGSDIAFHFVLGYLGSLALGSFTVAFLARNLPDRFNEAKFLTFSMLVFYSVWITFLPVYHSTRGKVVVEVFSILASCAGLLGCIFVQKCYILLFRTDLNFLQ
4 AVTFLSHKKPLGLILVCTSLSFSLLTALVFGIFPIVRANNHNLSYTLLLSLMLCFLCALFIGQPTPASCLLRQMAFGVVFTVAVSSILAITFTVVLAFRATTLGSRVRRWVGPRASTSTVLSCSLVQVTICMIWLDTVPPFLEVDVHEPSLIIVECNEGSVTAFYCLLGYLGVLALVSFTVAFLARKLPDSFNEAKFIMLGILVFCSVWASFLPAYQSTKGKATMEVFSILASGAGLLSCIFIPKCYVILLWPDRNTRE
4 AVTFLSVEEPLGWTLTCMAISFSLLTLLILILFPIVKANNKVLSYTLLISLIFCFLCSLFIGHPTTVTCLLRQTTFGIVFTVAVSSILAKTIMVVLAFKATRPGSRIRMWVQPSVANSLVLICSGIQVILCGIWLGILPPFLGTDPHEPGHIIIECKEGSSIAFYCVLGYMGVLALASFIVAFLVRNLPDTFNEAKFITFSMLVFCSVWICFLPTYQGSKGKAAMEIFAILASSVGLLGCIFIPKCYVILIRPDKNALE
4 AVTFLSVKEPLGMTLAFLAVSLSFLTALVLWVFPIVKANNRTLSYTLLISLIFCFLCSLFIGQPTTTSCLLQQTVFGVVFTVAVSSILAKTIIVILAFRGIRPGSRIQMFLHPRVSTYVVLICSGIQVIFCGIWLGTYPPFPEADTHEYGHIIIRCNEGSAFAFYCALGYMGFLALGSFTVAFLARNLPDTFNEAKFITFSMLVFCSVWASFLPTYQSTKGKATVEIFAILASSAGLLGCLFIPKCYVILLKSDRNTQN
4 AVTFLTVKEPLGMTLTCMAVSFSLLTALVLGVF-IVKANNRTLSYTLLISLIFCFLCSLFIGHPTTATCLLRQTVFAVVFTVAVSSILAKTIIVVVAFRGIRPGSRIRMFMHPRMSVYVVLICSGLQVTLCGIWLGTSPPFPEADTHEYAHIIIRCNEGSVFAFYSVLGYIAFLALGSFTVAFLARNLPDAFNEAKFITFSMLVFCSVWVSFLPTYQSTKGKAAVEIFSILASSAGLLACIFIPKCYVILLKPDRNTQR
4 DIDCLSYEDHLGSTLSSISVIFSITCAVILGIF-IVRANNRYLSCLLLISLMLCFLCTLFIGRPTQICCLLRQVTFGIVFTISVSSVLAKTLTVIIAFNATKPGSKLKKYVGTQLATILVIVCSLGEIVISAVWLASNPPFPETDTLDPDYIILLCNEGSVLFFFSVIGYMTALALFSFIAAFLAKDFPDRFNEAKNITFSMLGFCSVWGAFVPAYLSSKGSRAVEIFAILSSSAGLLGCIFIPKCYILFLRPELNTKE
4 DIDYLSYDDHLGFTLSSISVTFSISCAVILGIF-IVRANNRYLSCLLLISLMLCFLCTLFIGRPTQICCLLRQVTFGIVFTISVSSVLAKTLTVIIAFNATKPGSKLKKYVGTQLSIILVIVCSLVEIVISAVWLASNPPFPEADTLDPDYIILLCNEGSGFFFFCIIGYMGTLALLSFIAAFLAKDFPDRFNEAKNITFSMLGFCSVWGAFVPAYLSSKGSRAVEIFAILSSSAGLLGCIFIPKCYIIFLKPELNTKE
4 DIDYLSYEDHLGCTLSSISVIFSIICAVILGIF-IVRANNQYLSCLLLISLMLCFLCTLFIGRPTQICCLLRQVTFGVVFTISVSSVLAKTLTVIIAFNATKPGSKLKKYVGTQLAIILVIVCSLGEIVISAVWLASNPPFPEADTLDPDYIILLCNEGSVLFFFSVIGYMTALALFSFITAFLAKDFPDRFNEAKNITFSMLGFCSVWGAFVPAYLSSKGSRAVEIFAILSSSAGLLGCIFIPKCYILFLRPELNTKE
4 DINCLSYGDQLGSTFSSISVILSITCAVILGIF-IVRANNRYLSCLLLISLVLCFLCTLFIGRPTQICCLLRQVTFGVVFTISVSSVLAKTLTVIIAFNATKPGSKLKKYVGTQLSIILVIVCCLGEIIISIVWLVSNPPYPEADTLDADTIIVLCNEGSGCFFFCIIGYIGMLALLSFIAAFLAKDFPDRFNEAKNITFSMLGFCSVWGAFVPAYLSSKGSRAVEIFAILSSSAGLLGCIFIPKCYI~~~~~~~~~~~
4 DINYLSYDDHLGSTFSSISVTFSISCAVILGIF-IVRANNRYLSCLLLISLMLCFLCTLFIGCPTQICCLLRQVTFGIVFTISVSSVLAKTLTVIIAFNATKPGSKLKKYVGTQLAIILVIVCSSGEIIISIVWLVSNPPFPEADTLDPDYIILLCNEGSGFFFFCIIGYIGTLALLSFIAAFLAKDFPDRFNEAKNITFSMLGFCSVWGAFVPAYLSSKGSRAVEIFAILSSSAGLLGCIFIPKCYIIFLRPELNTKA
4 DINYLSYDDHLGSTFSSISVTFSISCAVILGIF-IVRANNRYLSCLLLISLMLCFLCTLFIGRPTQICCLLRQITFGIVFTISVSSVLAKTLTVIIAFNATKPGSKLKKYVGTQLAIILVIVCSLGEMIISIVWMVSYPPFLEDDTLDADTIILLCNDGSGYFFFCIIGYIGTLALLSFIAAFLAKDFPDRFNEAKNITFSMLGFCSVWGAFVPAYLSSKGSRAVEIFAILSSSAGLLGCIFIPKCYIIFLRPELNTKA
4 DINYLSYDDHLGSTFSSISVTFSISCAVILGIF-IVRANNRYLSCLLLISLMLCFLCTLFIGRPTQICCLLRQVTFGIVFTISVSSVLAKTLTVIIAFNATKPGSKLKKYVGTQLAIILVIVCSLGEMIISIVWLVSNPPFPEDDTLDADTIILLCNEGSGYFFFCIIVYMGTLALLSFIAAFLAKDFPDRFNEAKNITFSMLGFCSVWGAFVPAYLSSKGSRAVEIFAILSSSAGLLGCIFIPKCYIIFLRPELNTKA
4 DINYLSYDDHLGSTLSSISVTFSISCAVILGIF-IVRANNRYLSCLLLISLMLCFLCTLFIGRPTQICCLLRQVTFGIVFTISVSSVLAKTLTVIIAFNATKPGSKLKKYVGTQLATILVIVCSLGESIISIVWLASNPPFSETDFFDPYNIILQCNEGSGSFFFCIIGYIGTLALLSFIAAFLAKDFPDRFNEAKNITFSMLGFCSVWGAFVPAYLSSKGSSAVEIFAILSSSAGLLACIFIPKCYIIFLRPELNTKA
4 DINYLSYDEHLGSTLSSISVTFSISCAVILGIF-IVRANNRYLSCLLLISLMLCFLCTLFIGRPTQICCLLRQVTFGIVFTISVSSVLAKTLTVIIVFNATKPGSKLKKYVGTQLAIILVIVCSLGEIVISIVWLVSNPPFPEADTLDPDYIILLCNEGSGF-FFCIIGYIGTLALLSFIAAFLAKDFPDRFNEAKNITFSMLGFCSVWGAFVPAYLSSKGSRAVEIFAILSSSAGLLACIFIPKCYIIFLWPELNTRV
4 DINYLSYEDHLGFTLSSISVILSVTCAVILGIF-IVRANNRYLSCLLLISLMLCFLCTLFIGRPTQICCLFQQVTFGIVFTISVSSLLAKTLTVIIAFNATKPGSKLKKYVGTQLAIILVIVCSLVDIVISAVWLASNPPFPEADTLDPDYIILLCNEGSVTFFFCIIGYIGTLALLSFTAAFLAKDFPDRFNEAKNITFSMLGFCSVWGAFVPAYLSSKGSRAVEIFAILSSSAGLLACIFIPKCYIIFLRPELNTKD
4 DINYLSYEDQLGSILASISITFSITCAVILRNF-IVRANNQNLSCLLLISLMLCFLCTLFIGRPTQICCLLRQVTFGIVFTISVSSVLAKTLTVIIAFNATKPGSKLKKYVGTQLAIILVIVCSLVEIVISAVWLASNPPFPEADTLDPNYIILLCNEGSGFFFFCIIGYIGTLALLSFIAAFLAKDFPDRFNEAKNITFSMLGFCSVWGAFVPAYLSSKGSRAVEIFAILSSSAGLLACIFIPKCYIIFLRPELNTKD
4 DINYLSYEDQLGSTLSSISVTFSITCAVILGIF-IVRANNRYLSCLLLISLMLCFLCTLFIGRPTQICCLLRQVTFGVVFTISVSSVLAKTLTVIIAFNATKPGSKLKKYVGTQLAIILVIVCCLVEIVISAVWLASNPPFPEADTLDPDYIILLCNEGSGFFLFCIFGYIGTLALLSFIAAFLAKDFPDRFNEAKNITFSMLGFCSVWGAFVPAYLSSKGSRAVEIFAILCSSAGLLGCIFIPKCYIIFLRPELNRKD
4 DINYLSYGDQLGATLSSISVILSVTCAVILGIF-IVRANNRYLSCLLLISLMLCFLCTLFIGRPTQICCLLRQVTFGVVFTISVSSVLAKTLTVIIAFNATKPGSKLKKYVGTQLAIILVIICSLVEIVVSAVWVASNPPIPEADTLDPDYIILLCNEGSVLFFFSVIGYMTALALFSFIAAFLAKDFPDRFNEAKNITFSMLGFCSVWGAFVPAYLSSKGSRAVEIFAILSSSAGLLGCIFIPKCYILFLRPELNTKE
4 DINYLSYGDQLGTTLSSISVTFSISCAVILGIF-IVRANNRYLSCLLLISLMLCFLCTLFIGRPTQICCLLRQVTFGIVFTISVSSVLAKTLTVIIAFNATKPGSKLKKYVGTQLSIVLVIVCSLGEIVISAVWLASNPPFPEADTLDPDYIILLCNEGSGFFFFCIIGYIGTLALLSFIAAFLAKDFPDRFNEAKNITFSMLGFCSMWGAFVPAYLSSKGSRAVEIFAILSSSAGLLGCIFIPKCYIIFLRPELNTKD
4 DITFLSYSDPIGITLTVIAIICLFASFWVLGIF-IVKANNRDLSYLLLISLMCSFLCCLFIGPPEQVTCFLQQAIFGITFTISVSSLLAKTFIVVVAFNATKPGNNLRKWVGAKIPKYIVITFSVIQVCICFLWFVISPPYSYYNKDQPGIIIVMCNEGSVTAFYTILGYLCLLASVCFVVAFLARKLPDTFNDAKLITFSMLVFFSVWVFFIFTSRSAKGTSAVEVFAILGSSSGLLACMFAPKCYIILIKPEQNMKK
4 DVIFLSYEDLLGMALALIAFCLSAFTAVVLWVFPIVKANNRILSYILIMSLMFCFLCSFFIGHPNRGTCILQQITFGIVFTVAVSTVLAKTITVILAFKLRDPGRSLRNFLVSGAPNYIIPICSLLQCILCAIWLAVSPPFVDIDEHEHGHIMIVCNKGSIMAFYCVLGYLACLTLGSFTTAFLAKNLPDTFNEAKFLTFSMLVFCSVWVTFLPVYHSTRGRVAVEIFSILASSAGMLGSIFAPKIYIILMKPERNCIQ
4 EEEYLSFHDYIGIFWMATSLLLCAITTGIYSIF-IVRANNLHLSYILLFSLTLSFLSSLFIGRPKQVTCLVRQVTFGIIFATELSTLIGKTITVIIAFSATKPGSKLAKWLKTQITYRIVLLLSFGQVIICSVWLVCSPPFPDTDTKKTGMIILLCNEGSVVAFYIMIGYIGILAIVSFLLAYYARRLPDSFNESQLITFSMLVFCSVWVSFIPAYINTKGRSAVEVFAILTSNAGLLGFIFIPKCYIILFRPELNNKD
4 EIEFLSYLEAFGMVLAAIAILGAVAAISVGVVFPLVRANNSELSFLLLISPTLCFICALFLGQPSHWACPLRRISFGLTFALCLSCLLSKTLVVLIAFKSTLPGNNTARWFRPPQQRLGVFICSLLQGGVCIAWLTTASPYPVKNTWYRDRIILECHLGSVVYFCCVLGYIGCLAAFCFILAFLARKLPDNFNEAKFITFSMLIFCAVWITFIPAYVSSPGKFAVEIFAILASSYGVLLCIFAPKCYIIIFMPEKNSKK
4 EIIYLSYGEPLGMSLALISILFFLLTSLTLLIF-IVKANNRDLSYLLLLSLKTCFLCNFFMGHPIHMTCILRQTVFGVTFSISLSTILAKTVTVIIAFHATKPRTRLRTFLGPYVAYFIVIFCSLIQVLISASWLGTYPPFPQYNMVEVGKIIAECNEGSKLGFYSVLGFMGLLACISFIIAFFARNLPDNFNEAKLITFSMLVFCSVWVSFIPAYMSTKGKYATEIFAIIASSMALLVCIFIPKCYIILLRPERNTKV
4 EINYLSYTDTLGASLTSIALVLFIAASVVLGIF-IVRANNQNLSFLLLISLMLCFLCTLFIGRPTQICCLLRQVTFGVVFTISVSSVLAKTLTVIIAFNATKPGSKLKKYVGTQLATILVIVCCLGEMMISAVWMASNPPFLDADTLDINTVFLMCNEGSVLFFFSVIGYMTALALFSFIAAFLAKDFPDRFNEAKNITFSMLGFCSVWGAFVPAYLSSKGSRAAEIFAILSSSAGLLACIFVPKCYIIFFKPEQNKRK
4 EMNYISYDDHLGSTFSSISVILSVTCAVILGIF-IVRANNRYLSCLLLISLMLCFLCTLFIGRPTQICCLLRQVTFGIVFTISVSSVLAKTLTVIIAFNATKPGSKLKKYVGTQLAIILVIVCSLGEIIISIVWLASNPPFPEDDILDANTIILLCNEGSGCFFFCIIGYIGTLALLSFIAAFLAKDFPDRFNEAKNITFSMLGFCSVWGAFVPAYLSSKGSRAVEIFAILSSSAGLLGCIFIPKCYIIFLRPELNTKA
4 EMNYISYDDHLGSTFSSISVILSVTCAVILGIF-IVRANNRYLSCLLLISLMLCFLCTLFIGRPTQICCLLRQVTFGIVFTISVSSVLAKTLTVIIAFNATKPGSKLKKYVGTQLAIILVIVCSLGEIIISIVWLASNPPFPEDEILDANTIILLCNEGSGCFFFCIIGYIGTLALLSFIAAFLAKDFPDRFNEAKNITFSMLGFCSVWGAFVPAYLSSKGSRAVEIFAILSSSAGLLACIFIPKCYIIFLRPELNTKA
4 EQDLDHPGLQETSLHTYMKITTYFFKTDLNFLL-IVRANNQNLSFLLLISLMLCFLCTLFIGRPTQICCLLRQVIFGIVFTISVSSVLAKTLTVIIAFNATKPGSKLKKYVGTQLAIILVIVCCLGEMMISTVWMASNPPFLDADTLDINTVFLMCNEGSVLFFFSVIGYMTALALFSFIAAFLAKDFPDRFNEAKNITFSMLGFCSVWGAFVPAYLSSKGSRAVEIFAILSSSAGLLACIFVPKCYIIFLKPEQNRRR
4 ETEYLSFHDYLGICLTAICLFLCVITTGIYSIF-IVRANNLHLSYILLFSLTLSFLSSLFIGRPKQVTCLVRQVTFGIIFATELSTLIGKTITVIIAFSATKPGSKLAKWMKTQITYRILLLLLIGQVIICSVWLVCSPPFPDTDTKKTGMIILLCNEGSVVAFYIMIGYIGILAIVSFLLAYYARRLPDSFNESQLITFSMLVFCSVWVSFIPAYINTKGRSAVEVFAILTSNAGLLGFIFIPKCYIILFRPELNTKE
4 ETEYLSFHDYLGIFLTATSLFLCVITTGIYSIF-IVRANNLHLSYILLFSLTLSFLSSLFIGRPKQVTCLVRQVTFGIIFATELSTLIGKTITVIIAFSATKPGSKLAKWMKTQITYRILLLLLIGQVIICSVWLVCSPPFPDTDTKKTGMIIVLCNEGSVVAFYIMIGYIGILAIVSFLLAYYARRLPDSFNESQLITFSMLVFCSVWVSFIPAYINTKGRSAVEVFAILTSNAGLLGFIFTPKCYIILFRPELNNKE
4 ETEYLSFHDYLGIFLTATSLFLCVITTGIYSIF-IVRANNLHLSYILLFSLTVSFLSSLFIGRPNEVTCLFRQVTFGIIFATELSTLIGKTITVIIAFSATKPGSKLANWMKTQITYSIVLLLSIGQVVICSVWLVCSPPFPDTDTKKTGMIIVLCNEGSVVAFYIMIGYIGILAIVSFLLAYYARRLPDSFNESQLITFSMLVFCSVWVSFIPAYINTKGRSAVEVFSILTSNAGLLGFIFIPKCYIILLRPELNTKE
4 ETEYLSFHDYLGSILMGISLCLCATATLIYLIF-IVRANNLVLSYILLFSLTVSFLSSLFIGRPRNVTCLVRQVTFGVIFATALSTIIGKTITVIIAFSATKPGSKLAKWMKTQITYRIVLLLTNGQVVICLFWLICSPPFPDTDTKKTGQIILLCNEGSVVAFYIMIGYIGILAIVSFLLAYYARRLPDSFNESQLITFSMLVFCSVWVSFIPAYINTKGRSAVEVFAILTSNAGLLGFIFFPKCYIILIRPQLNNKE
4 ETEYLSFHDYLGSILMGISLCLCATATLIYLMF-IVRANNLVLSYILLFSLTLSFLSSLFIGRPRNVTCLVRQVTFGVIFATALSTIIGKTITVIIAFSATKPGSKLAKWTKTQITYRIVLLLTNGQVIICSIWLICSPPFPDTDTKMAGKMILLCNEGSVVAFYIMIGYIGILAIVSFLLAYYARRLPDSFNESQLITFSMLVFCSVWVSFIPAYINTKGRSAVEVFAILTSNAGLLGFIFIPKCYIILFRPELNNKK
4 ETEYLSFHDYLGSILMGISLLLCMMSTVIYLIF-IVKANNLFLSYILLFSLTLSFLSSLFIGHPRNVTCLVRQMTFGIIFATALSTLIGKTMTVVIAFSATKPGSKLAKWVGSQITNISVLLLSLGQVTICLFWLICCPPFPDTDTKMAGKMIVLCNEGSVVAFYIMIGYIGILAIVSFLLAYYARRLPDSFNESQLITFSMLVFCSVWVSFIPAYINTKGRSAVEVFAILTSNAGLLGFIFIPKCYIILLRPELNKKE
4 ETEYLSFHDYLGSILMGTSLLLCMMSTVIYLIF-IVKANNLLLSYILLFSLTLSFLSSLFIGHPKKGTCLIRQMTFGIIFATALSTLIGKTMTVVIAFSATKPGSKLAKWMGSQITNISVLLLSLGQVTICLFWLICCPPFPDTDTKITGKMILLCNEGSVVAFYIMIGYIGILAIVSFLLAYYARRLPDSFNESQLITFSMLVFCSVWVSFIPAYINTKGRSAVEVFAILTSNAGLLGFIFIPKCYIILLRPELNKKE
4 ETEYLSFHDYLGVFLTATCLFLCAISTGIYSIF-IVRANNLHLSYILLFSLTLSFLSSLFIGRPKQVTCLVRQVTFGIIFATGLSTLIGKTITVIIAFSATKPGSKLAKWMKTQTIYIIVLFLSIGQVVICLIWLICSPPFPDTDTKKTGMIIVLCNEGSVVAFYIMIGYIGILAIVSFLLAYYARRLPDSFNESQLITFSMLVFCSVWVSFIPAYINTKGRSAVEVFAILTSNAGLLGFIFIPKCYIILFRPELNTKE
4 EVEYLAYDEALGFTLVILSVFGAFVVLAVTAVYPLVNASDWQLGFLIQVSLIIMLLSSMFIDKPHNWSCMAGQVTLALGFSLCLSCLLGKTSSLFLAYRISKSK-TQLTSMHPLYRKIIVLISVLAEIGICTAYLILEPPMVYKNMEQNTKIILGCNEISIEFLYSMFGIDAFLALLCFLTTFVARQLPDNYYEGKCITFGMLVFFIIWMSFVPVYLSTKGKFAVEIFAILASSHGLLGCIFAPKCLIILLRPERNTSE
4 FINYLSYEDTLGASLASVALMLFLTTSTVQGIF-IVRANNQNLSCLLLISLMLCFLCTLFIGRPTQICCLLRQVTFGIVFTISVSSVLAKTLTVIIAFNATKPGSKLKKYVGTQLAIVLVIICSLGKIGISTMWMASCPPFLEADMFEMDTIILKCNEGSVTFFFCIIGYIGTLALLSFIAAFLAKDFPDRFNEAKNITFSMLGFCSVWVAFVPAYLSSKGSRAVEIFAILSSSAGLLGCIFAPKCYIIFIRPELNTRV
4 GVIFLSYEDPLGMALALIAFCFSAFTAVVLWVFPIVKANNRILSYLLIVSLMFCFLCSFFIGYPNRATCILQQITFGIVFTVAISTVLAKTITVVLAFKVTDPGRRLRNFLVSGTPNYIIPICSLLQCFLCVIWLAIAPPFVDIDEHEHGHIIIVCNKGSVTAFYCVLGYLACLALGSFTIAFLAKNLPDTFNEAKLLTFSMLVFCAVWVTFLPVYHSTKGKVAVEIFSILASSAGMLGCIFAPKVYIILMRPDRNSIH
4 GVLFLSYEDPLGMALALIAFCFSAFTAVVLWVFPIVKANNRNLSYLLIISLMFCFLCTFFIGHPNRATCILQQITFGIVFTVAVSTVLAKTATVVLAFKVTDPGRRLRNVLVSGTPNYIIPICSLFQCILCAIWLAVSPPFVDIDDYEHGHIIIVCNKGSVTAFYCVLGYLACLALGSFTVAFLAKNLPDTFNEAKFLTFSMLVFCSVWVTFLPVYHSTKGKVAVEIFSILASSAGMLGCIFAPKIYIILMRPDRNILK
4 GVNFLAYKETLGIALASIAASFSLLTALVLWVFPIVKANNRDLSYILLFSLSLCFLCSLFIGRPNAINCLLRQTTFGVMFTVAVSSILAKTITVVLAFRATRPSSKSRRWVGSRAPISLVFFCTFIQVVLCAIWLLLSPPFPDVDTHDPEHIILECNEGSLIAFYSVLGYIALLALGSFTVAFLARNLPDTFNETKFITFSMLVFCSVWISFLPTYQSTKGKMAVEVFSILSSSAGLLGCIFIPKCYIILLQPQKNTKK
4 GVTFLAYEDPLGMTLTSTAVCFSLLTALVLWVFPIVKANNRDLTYILLFSLSLCFLCFLFIGPPNTINCLLRQITFGVMFTVAVSSILAKTITVVLAFRATRPGSRSRRWMGSRAPICLILFCTFIQAMLCAIWLLLSPPFPDVDTHDPEHIILDCNEGSLIAFYSVLGYIAFLALGSFAVAFLARNLPDTFNEAKFITFSMLVFCSVWISFLPTYQSTKGKMAVEVFSILSSSAGLLGCIFIPKCYIILLQPQRNTKE
4 GVTFLSYEDPLGMALALMAFCFSAFTAVVLCVFPIVKANNRILSYILLISLMSCFLCSFFIGHPNRATCVLQQITFGIVFTVAVSTVLAKTVTVVLAFKVTDPGRRLRNFLVSGTPNYIIPICSLLQCVLCAIWLAVSPPFVDIDEHLHGHIIIVCNKGSVTAFYCVLGYLACLALGSFTLAFLAKNLPDTFNEAKFLTFSMLVFFSVWVTFLPVYHSTKGKVAVEIFSILASSAGMLGCIFAPKIYIILMRPERNSTQ
4 GVTFLSYEDPLGMALALMAFCFSAFTAVVLCVFPIVKANNRILSYILLISLMSCFLCSFFIGHPNRATCVLQQITFGIVFTVAVSTVLAKTVTVVLAFKVTDPGRRLRNFLVSGTPNYIIPICSLLQCVLCAIWLEVSPPFVDIDEHQHGHIIIVCNKGSVTAFYCVLGFLACLALGSFSLAFLAKNLPDTFNEAKFLTFSMLVFFSVWVTFLPVYHSTKGKVAVEIFSILASSAGMLGCIFAPKIYIILMRPDRNSTQ
4 GVTFLSYEDPLGMALALMAFCFSAFTAVVLCVFPIVKANNRILSYILLISLMSCFLCSFFIGHPNRATCVLQQITFGIVFTVAVSTVLAKTVTVVLAFKVTDPGRRLRNFLVSGTPNYIIPICSLLQCVLCAIWLEVSPPFVDIDEHQHGHIIIVCNKGSVTAFYCVLGYLACLALGSFSLAFLAKNLPDTFNEAKFLTFSMLVFFSVWVTFLPVYHSTKGKVAVEIFSILASSAGMLGCIFAPKIYIILMRPDRNSTQ
4 GVTFLSYEDPLGMALALMAFCFSAFTAVVLCVFPIVKANNRILSYILLISLMSCFLCSFFIGHPNRATCVLQQITFGIVFTVAVSTVLAKTVTVVLAFKVTDPGRRLRNFVVSGTPNYIIPICSLLQCVLCAIWLAVSPPFVDIDEHLHGHIIIVCNKGSVTAFYCVLGYLACLALGSFTLAFLAKNLPDTFNEAKFLTFSMLVFFSVWVTFLPVYHSTKGKVY~~~~~~~~~~~~~~~~~~~~~~~~~~~~~~~~~~~
4 GVTFLSYEDPLGMALALMAFCFSAFTAVVLCVFPIVKANNRILSYLLLISLMSCFLCSFYIGHPNRATCVLQQITFGIVFTVAVSTVLAKTVTVVLAFKVTDPGRRLRNFLVSGTPNYIIPICSLFQCVLCAIWLEVSPPFVDIDEHQHGHIIIVCNKGSVTAFYCVLGYLACLALGSFTLAFLAKNLPDAFNEAKFLTFSMLVFFSVWVTFLPVYHSTKGKVAVEIFSILASSAGMLGCIFAPKIYIILMRPERNSTQ
4 GVTFLSYEDPLGMALALMAFCFSAFTAVVLCVFPIVKANNRILSYLLLISLMSCFLCSFYIGHPNRATCVLQQITFGIVFTVAVSTVLAKTVTVVLAFKVTDPGRRLRNFLVSGTPNYIIPICSLLQCVLCAIWIEVSPPFVDIDEHQHGHIIIVCNKGSVTAFYCVLGYLACLALGSFTLAFLAKNLPDTFNEAKFLTFSMLVFFSVWVTFLPVYHSTKGKVAVEIFSILASSAGMLGCIFAPKIYIILMRPERNSTQ
4 GVTFLSYEDPLGMALALMAFCFSAFTAVVLCVFPIVKANNRSLSYLLLMSLMFCFLCSFFIGLPNKVICVLQQITFGIVFTVAVSTVLAKTVTVVLAFKVTDPGRRLRYFLVSGTLNYIIPICSLLQCVLCAIWLAVSPPFVDIDEHQHGHIIIVCNKGSVTAFYCVLGYLACLALGSFTLAFLAKNLPDAFNEAKFLTFSMLVFCSVWVTFLPVYHSTKGKHAVEIFSILASSAGMLECIFVPKIYIILMRPERNSTQ
4 GVTFLSYEDPLGMALALMAFCFSAFTAVVLCVFPIVKANNRSLSYLLLMSLMFCFLCSFFIGLPNRAICVLQQITFGIVFTVALSTVLAKTVTVVLAFKVTDPGRRLRNFLVSGTPNYIIPICSLLQCVLCAIWLAVSPPFVDIDEHLHGHIIIVCNKGSVTAFYCILGYLACLALGSFSVAFLAKNLPDAFNEAKFLTFSMLVFCSVWVTFLPVYHSTKGKHAVEIFSILASSAGILGCIFVPKIYIILTRPERNSTQ
4 GVTFLSYEDPLGMALALMAFCFSAFTAVVLCVFPIVKANNRSLSYLLLMSLMSCFLCSFFIGLPNRAICVLQQITFGIVFTVAVSTVLAKTVTVVLAFKVTDPGRRLRNFLVSGTPNYIIPICSLLQCVLCAIWLAVSPPFVDIDEHLHGHIIIVCNKGSVTAFYCILGYLACLALGNFSVAFLAKNLPDTFNEAKFLTFSMLVFCSVWVTFLPVYHSTKGKHAVEIFSILASSAGILGCIFVPKIYIILMRPERNSTQ
4 GVTFLSYEDPLGMVLALMAFCFSAFTALVLCVFPIVKANNRSLSYILLLSLMSCFLCSFFIGHPNRATCVLQQITFGIVFTVAVSTVLAKTVTVVLAFKVTDPGRRLRQFLVSGTPNYIIPICSLFQCVLCAIWLAVSPPFVDIDEHQHGHIIIVCNKGSVTAFYCVLGYLACLALGSFTLAFLAKNLPDTFNEAKFLTFSILVFFSVWVTFLPVYHSTKGKVAVEIFSILASSAGMLGCIFAPKIYIILMRPERNSTQ
4 GVTFLSYEDPLGMVLALMAFCFSAFTAVVLCVFPIVKANNRILSYILLLSLMSCFLCSFFIGHPNRATCVLQQITFGIVFTVAVSTVLAKTVTVVLAFKVTDPGRRLRHFLVSGTPNYIIPICSLFQCVLCAIWLAVSPPFVDIDEHQHGHIIIVCNKGSVTAFYCVLGYLACLALGSFIVAFLAKNLPDTFNEAKFLTFSMLVFFSVCVTFLPVYHSTKGKVAVEIFSILASSAGMLGCIFAPKIYIILMRPERNSTQ
4 GVTFLSYEDPLGMVLALMAFCFSAFTAVVLCVFPIVKANNRILSYILLLSLMSCFLCSFFIGHPNRATCVLQQITFGIVFTVAVSTVLAKTVTVVLAFKVTDPGRRLRHFLVSGTPNYIIPICSLFQCVLCAIWLAVSPPFVDIDEHQHGHIIIVCNKGSVTAFYCVLGYLACLALGSFIVAFLAKNLPDTFNEAKFLTFSMLVFFSVWVTFLPVYHSTKGKVAVEIFSILASSAGMLGCIFAPKIYIILMRPERNSTQ
4 HVSFLAYEEPLGLTLGCMALCFSALTILVLVTFPVVKANNCILSYILLISLIFCFLCSLFIGHPKKTTCILQQITFGIFFTMAISTVLAKTITVVMAFKLTTPGRRMRRILASGAPNLIIPICTLIQLVICGTWLATSPPFIDRDIQEHGKVIIICNKGSVTAFHFVLGYLRSLALGSFAVAFLARNLPDRFNETKFLTFSMLVFCSVWITFLPVYHSTRGKVVVEVFSILASSAGLLGCVFIPKCYVILVRPNSNFLQ
4 IEFLSYAGDPLTLIFIISSVILFIIAAVILGIF-VVRANNHTLSFILLVSIKLSFLSVFFLGRPVDITCMLRQTSFGITFSIAVSCVLAKTIMVSIAFKATKPGSPWRKWVGVKLANGLVFICSLIQFLIIVFWLVIAPPFVEKNFHEPGKIIIQCNEGSAIGFYLVLSYMGLLASVSFIVAFLARSLPDSFNEAKYITFSMLLFCSVWITMIPAYLSTKGKYAVEIFAIISSSCGLLFCIFLPKCYIILFKPEMNSKQ
4 IIDFLSYQDILGHILSGCALVFIVLTAAVFLVF-IVRANNQNISYILLMALLMSFLCSFFIGQPTGVTCMLRQTTVLLVLSIAISSILGKTTMVLAAFKATKMERTFRKWGRINISVVVVFLCSFGELVICVIWLSLYPPHVESD-KIPGKLVLQCNEGSIISFYLAVSYIGVLSLISFAVAFIARKLPDRFNEAQHITFSMLVFCSVWVSFIPTYLSTKGKHAVEIFAIQASAAGLLMCIFTPKCYIILLKPELNVKG
4 IKIFLSHEDTLGAVLVSLAISLSAFSAMILGLF-IVRANNRNLSYVLLVSLMLCFFCSLFIGQPSTVTCVLRQMIFGVVFSVAVSAILAKTFIVVVAFTAIKPGSTLQMWMVTRLSNAIVCCGSIIQVCICAVWLGTSPPFPDVDMHEFGQIILWCNEGSTLAFYCVLGYLGFLSSLSLLIAFLARRLPESFNEAKTITFSMLVFCTVWITFVPTYLSSKGKTAVEILSILASSSILLLCIFLPKCYVILLRSGGHSRK
4 IKIFLSHEDTLGAVLVSLAISLSAFSAMILGLF-IVRANNRNLSYVLLVSLMLCFFCSLFIGQPSTVTCVLRQMIFGVVFSVAVSAILAKTFIVVVAFTAIKPGSTLQMWMVTRLSNAIVCCGSIIQVCICAVWLGTYPPFPDADMHEFGQIILWCNEGSTLAFYCVLGYLGFLSSLSLLIAFLARRLPESFNEAKTITFSMLVFCTVWITFVPTYLSSKGKTAVEILSILASSSILLLCIFLPKCYVILLRSGGHSRK
4 IMAFLSHEDTLGALLVCTAISLSAFAAMILGLF-IVRANNRNLSYLLLVSLMLCFFCSLFIGQPGTVTCVLRQMIFGVVFSIAVSAILAKTFIVVVAFKSIKPRSTLQMWIVTRLSITIVCCGSIIQVCICAVWLGTYPPFPDVDMHEFGHIILCCNEGSTLAFYCVLGYLGFLASLSLLIAFLVRRLPDSFNEAKTITFSMLVFCSVWISFIPTYLSSTGKTAVEIFCILASSAGLLGCMFLPKCYVILLRSGDHSRK
4 IMVFLAHEDPLGTVLVSLAISLSAFSAMILGLF-IVRANNRNLSYLLLISLKLCFFCSLFIGQPRTVTCVLRQIIFGIVFSIVISAILAKTFIVVVAFKAIKPGSILKMGMVTRLSNAIVCCGSIIQVCICAVWLGTYPPFPDVDMQEFGQVILWCNEGSTLAFYCVLGYLGFLASLSLLIAFLARRLPDSFNEAKTITFSMLGFCSVWISFIPTYLSSKGKTAVEILSILASSAGLLGCIFLPKCYVILLKSGGHSRK
4 IMVFLAHEDPLGTVLVSLAISLSAFSAMILGLF-IVRANNRNLSYLLLISLKLCFSCSLFIGQPRTVTCVLRQIIFGIVFSIVISAILAKTFIVVMAFKAIKPGSILKMGMVTRLSNAIVCCGSIIQVCICAVWLGTYPPFPDVDMHEFGQIILWCNEGSTLAFYCVLGYLGFLASLSLLIAFLARRLPDSFNEAKTITFSMLVFCSVWISFVPAYLSSKGKTAVEILSILASSAGLLGCIFLPKCYVILLKSGGHSRK
4 IMVFLSHEDTLGAVLVSLAISLSAFSAMILGLF-IVRANNRNLSYLLLISLMFCFFCSLFIGQPSTVTCVLRQMIFGVVFSVAVSAILAKTFIVVVAFKAIKPGSRLQMWMVMRLSNVIVCCGSIIQVCICAVWLGTYPPFPDVDMHEFGHIILCCNEGSTLAFYCVLGYLGFLASLSLLIAFLVRRLPDSFNEAKTITFSMLVFCSVWISFIPTYLSSTGKTAVEIFSILASSAGLLGCMFLPKCYVILLRSADLSRK
4 IRDFLSYEDPLSAALVCVALVLTLITVLVLGVF-IVRANNRNLSYMLLLFLIMSFLCSLFMGPPDNLTCQLRQVSFGIVFTGSVSSVLAKTITVILAFKATKPGGKLRKWLGNRMSFSLVLICSLVQALLCTMWLIRSPPFPDYDTWVKGQIILQCNEGSVPAFYMVVGYMGFLAALSFLVAFLVRKVPDRYNEAQLITFSMLGFCSVWVSFIPAHLSTKGKYAVEIFAILASGAGLLACIFVPKCYIILIRPELNARE
4 ITAFLSCEDPLGAVLVSVAISLSAFSAMILGLF-IVRANNRNLSYLLLVSLMLCFFCSLFICQPTTVTCILRQMIFGVVFSITISAILAKTFIVVVAFKVIKPGSTLQTWMVTRVSNAIVCCGSSIQVCICAVWLGTYPPFPDVDMQEFGQIILWCNEGSTLAFYCVLGYLGFLASLSLLIAFLARRLPDTFNEAKTITFSMLVFCSVWISFVPTYLSSKGKTAVEILSILASSSTLLGCIFLPKCYVILMRSGGHSRK
4 ITAFLSHEDTLGAVFISLAISFSAFSAMILGLF-IVRANNRNLSYLLLVSLMLCFFCSLFIGQPRTVTCVLRQTIFGVVFSIAISAILAKTFIVVVAFKAIKPGSTLQTWMVTRVSNAIVCCGSSIQVCICAVWLGTYPPFPDVDMQEFGQIILWCNEGSTLAFYCVLGYLGFLASLSLLIAFLARRLPDTFNEAKTITFSMLVFCSVWISFVPAYLSSKGKNAVEILAILASSAGLLGCIFLPKCFVILLRSDDLPRK
4 ITAFLSHEDTLGAVLGSMAISFAAFSAMILGLF-IVRANNRNLSYLLLVSLKLCFFCSLFIGEPRRVTCLLRQMIFGVVFSVALSAVLAKTFIVVVAFKVIKPGSTLQMRMATQISNAIVCCGSIIQVCICAVWLGTYPPFPDVDMHEFGQIILWYNEGSTLAFYCVLGYLGFLASLSLFIAFLVRSLPDSFNEAKTITFSMLVFCSVWISFVFTYLRSKAKTAVEIVSILASSAGLLSFIFLPKCYVILLRSGGYSRK
4 ITAFLSHEDTLGAVLVSVAISLSVFSAMILGLF-IVRANNRNLSYLLLVSLMLCFFCSLFIGQPRTVTCVLRQTIFGVVFSIAISAILAKTFIVVVAFKAIKPGSTLQTWMVTRVSNAIVCCGSIIQVCICAVWLGTYPPFPDVDMHEFGQIILWCNEGSTLAFYCVLGYLGFLASLSLLIAFLARRLPDTFNEAKTITFSMLVFCSVWISFVPAYLSSKGKTAVEILTILASSAGLLGCIFLPKCFVILLKSGGLPRK
4 ITDFLFHEDTLGAVLVFVALSFSAFSAMILRLFPIVRANNRNLSYLLLVSLMLCFFCSLFIGQPKTVTCVLRQMIFGVVFSVAVSTILAKTFIVVVAFKAIKPGSALKMSMVIRLSNTIVFCGSIIQVCICAVWLGTYPPFPDVDMHEFGQIILWSNEGSTFAFYCVLGYLGFLASLSLLIAFLARRLPDSFNEAKTITFSMLVFFSVWISFVPAYLSSKGKTAVEILSILASSAGLLGCIFLPKCYVILMKSGDHSRK
4 ITDFLSHEDTLGAVLVFVALSFSAFSAMILRLF-IVRANNRNLSYLLLVSLMLCFFCSLFIGQPKTVTCVLRQVIFGVVFSVAVSTILAKTFIVVVAFKAIKPGSALKMSMVIRLSNTIVFCGSIIQVCICAVWLGTYPPFPDVDMHEFGQIILWCNEGSTFAFYCVLGYLGFLASLSLLIAFLARRLPDSFNEAKTITFSMLVFFSVWISFVPTYLSSKGKTAVEILSILASSAGLLGCIFLPKCYVILMKSGDHSRK
4 ITEFLSFEDPLGSALSCCASIFIIVETILFT-F-IARANNLKISYILLVSLKLSFLCTFFIGRPTQWTCLLRQAMFVFIYSVSISSVLAKTITVLLAFKATKPENKFRSWVGARLSFVLVFLCSLGELVICATWLLYALPFVDTDSKLPGIIILQCNEGSLTCFYLAIFYIGTLAFFCFIVAFIARKLPDRFNEAQHITFSMLVFCSVWASFIPTYLSTKGKHAVEIFAILASNAGLLTCIFAPKCYIILLKPQLNTKA
4 ITEFLSYEDPLGQSLAAVSALSSLTVILVFLIF-VVKANNQTLSYSLLLSLTLSFLCCFFIGRPQKVTCLLRQVTFGINFTLSVSCVLAKTVTVAIAFNATKPGSKIKKWVGTRVSLCLVLLCSLLQVGICLVWLISSPPFPDYDTHYTGKMILQCNEGSVTAFYTVIGYLGFLSGLSFIVAFLVRKLPASFNEAQLITFSMLVFCSVWVSFIPAYLSTKGKYAVEIFAILASSAGLLGCIFIPKCYIILFRPEQNTRR
4 ITEFLSYEDPLGQSLAAVSVLSSLTVILVFLIF-VVKANNQTLSYSLLLSLTLSFLCCFFIGRPQKVTCLLRQVTFGINFTVSVSCVLAKTVTVVIAFNATKPGSKIKKWVGTRVSLCLVLLCSLLQVGICLVWLISSPPFPDYDTHYTGKMILQCNEGSVSAFYTVIGYIGFLSGLSFIVAFLVRKLPASFNEAQLITFSMLVFCSVWVSFIPAYLSTKGKYAVEIFAILASSAGLLGCIFIPKCYIILFRPEQNTRR
4 ITEFLSYEDPLGQSLAAVSVLSSLTVISVFMIF-VVKANNQTLSYSLLLSLTLSFLCCFFIGRPQKVTCLLRQVTFGINFTVSVSCVLAKTVTVVIAFNATKPGSKIKKWVGTRVSLCLVLLCSLLQVGICLVWLISSPPFPDYDTHYTGKMILQCNEGSVSAFYTVIGYMGFLSGLSFIVAFLVRKLPASFNEAQLITFSMLVFCSVWVSFIPAYLSTKGKYAVEIFAILASSAGLLGCIFIPKCYIILFRPEQNTRR
4 ITEFLSYEDPLGQSLAAVSVLSSLTVISVLLIF-VVKANNQTLSYSLLLSLTLSFLCCFFIGRPQKVTCLLRQVTFGINFTLSVSCVLAKTVTVAIAFNATKPGSKIKKWVGTRVSLCLVLLCSLLQVGICLVWLISSPPFPDYDTHYTGKMILQCNEGSVSAFYTVIGYMGFLSGLSFIVAFLVRKLPASFNEAQLITFSMLVFCSVWVSFIPAYLSTKGKYAVEIFAILASSAGLLGCIFIPKCYIILFRPEQNTRR
4 ITEFLSYEDPLGQSLAAVSVLSSLTVISVLLIF-VVKANNQTLSYSLLLSLTLSFLCCFFIGRPQKVTCLLRQVTFGINFTLSVSCVLAKTVTVAIAFNATKPGSKIKKWVGTRVSLCLVLLCSLLQVGICLVWLISSPPFPDYDTHYTGKMILQCNEGSVTAFYTVIGYLGFLSGLSFIVAFLVRKLPASFNEAQLITFSMLVFCSVWVSFIPAYLSTKGKYAVEIFAILASSAGLLGCIFIPKCYIILFRPEQNTRR
4 ITTYLSHGDTLGAVLGSVAISLSIFSAMILGLF-IVRANNRNLSYLLLVSLMLCFFCSLFIGQTRTVTCVLRQMIFGVVFSVTISAILAKTFIVVVAFNAIKPGSRLQMWMVIRLSYAIVCCGSIIQVCICAVWLGTYPPFPDVDMHEFGQIILWCNEGSTFAFYFVLGYLSFLSSLSLLIAFLARRLPDSFNEAKTITFSMLVFCSVWISFVPTYLSSKGKTAVEIVSILVSSSILLLCIFLPKCYVILLRSGGHSRK
4 IVTFLNMKESLGMMLTLVSISFSFLTALVLGVFPIVKANNRTLSYTLLISLIFCFLCSLFIGQPTTATCCLQQTVFAVVFTVAVSSILSKTIIVLLAFRSISPGSRIRMFMHPRVSVYVVLIGSGLQVILCGIWLGTSPPFPEADTQEYGHIIIRCNEGSAFAFYCVLGYMGFLALGSFTVAFLARNLPDAFNEAKFITFSMLVFCSVWATFLPTYQSSKGKATVEIFSILASSAGLLGCIFIPKCYMILLKSDRNTQG
4 IVTFLNTEEPLGLILTCMALSFSLLTLLILILFPIVKANNRILSYTLLISLIFCFLCSLFIGRPTTVTCLLRQTTFGVVFTMAVSSVLAKTIMVVLAFKATRPGSKIRMWVQPQVYNFLVLICSMIQVILCGIWLGTSPPFLGTDTHEPGHIIIECKEGSVIAFYCVLSYMGILALGSFMVAFLARNLPDTFNEAKFITFSMLVFCSVWVCFLPTYQSSKGKAAMEVFAILASSIGLLGCIFIPKCYVILLRPDRNTSE
4 IVTFLNVKEPLGMTLTCMAISFSLLTALVLGIF-IVKANNRTLSYTLLISLIFCFLCSLFIGRPTTATCLLQQTVFVVVFTVAVSSILAKTIIVVVAFRGIRPGSRIRMFIHPRVSYYIVLICSGLQVIFCAFWLVTSPPFPEADTHQYGHIIIRCNEGSAFAFYSVLGYLGFLALGSFSVAFLARNLPDTFNEAKFITFSMLVFCSVWVTFLPTYQSTKGKAAVEIFSILASSAGLLGCIFIPKCYVILLKPDRNTQE
4 IVTYLAYEETLGMILASAALCFSILTTFVLGVFPIVKANNCSLSYILLISLTLCFLSSLFIGRPTPAICILRQTTFAIVFTVAIASILAKTITVVLAFRATKPGSKLRRWLGTSVSYFLIFICTLIQMCLCGIWLGTYPPFLEMDIYEFSSIVIQCNESSLVTFYCVLGYMGFLALVSFTLAFLARNLPDTFNEAKYLTFSMLVFCSVWISFLPAYQSTKGKTAMEIFSILVSSAGILTCIFAPKCYVILLCSDRNTLK
4 IVTYLAYEETLGMILASAALCFSILTTFVLGVFPIVKANNRSLSYILLTSLSLCFLSSLFIGRPTPANCVLRQTTFAIVFTVAIASILAKTITVVVAFRATKPGSKLRRWLRPAVSYFLIFTCTLIQMCLCGIWLGTYPPFLEMDIYEVSSIVIQCNEGSLVTFYCVLGYMGFLALVSFTLAFLARNLPDTFNEAKYLTFSMLVFCSVWISFLPAYQSTKGKVAMEIFSILVSSAGILTCIFAPKCYVILLCSDRNTLK
4 KFWKEGMAACCFVCSPCPDNEISNETTVVLWVFPIVKANNRILSYILIMSLMFCFLCSFFIGHPNRGTCILQQITFGIVFTVAVSTVLAKTITVLLAFQVTDTGRKLRNFLVSGTPNYIIPICSLLQCTLCAIWLAVSPPFVDIDEHEHGHIIIVCNKGSVMAFYCVLGYLAFLALGSFTMAFLAKNLPDTFNEAKFLTFSMLVFCSVWITFLPVYHSTKGRVAVEIFSILTSSAGMLGCVFAPKIYIILMKPERILSK
4 KIDFMSSQDVLGATLEAFALLLIFMTLAVLMIF-IVRANNRDLSYTLLICLMLSFLCTFFIGPPTTEICLLRQVAFSLIFTVAVSSVVAKTITVLLAFRSTKPGSNLSKWTGKKLCAFIIILCTLVELGICTWSLVQFPPFPNRDTKYTDRIILQCIAASSIGFYTTHGYILTLSLFNFALAFLVRKLPDRFNEAHYITFSMLLFCSVWISFIPAYLSAKGKYAVEVFAILASSAGLFCCIFIPKCCTILLKPQLNTRV
4 KRAQQGEAFCCYFCVQCPEGEISNETALILGVFPIVRANNRNLSYTLLISLKLCFLCALFIGQPTPASCLLRQTAFGVVFTVAVSSILAKTVIVVLAFRATSLGSNIRGWVGTRTSTSIVLSCSLVQVLICVIWLGTAPPFPEMNTHEPGLIIIECNEGSVTAFYCVLGYLGSLALVSFTVAFLVRKLPDSFNEAKFITFGMLVFCSVWASFLPAYQSTKGKAAAEIFSILTSSAGVLSCIFIPKCYVILVQPDRNTRE
4 KSWKEGMAPCCFICSLCPENEISNETNMDQCVFPIVKANNRILSYILIMSLMFCFLCSFFIGHPNRGTCILQQITFGIVFTVAVSTVLAKTITVILAFKLRDPGRSLRNFLVSGAPNYIIPICSLLQCILCAIWLAVSPPFVDIDEHEHGHIMIVCNKGSIMAFYCVLGYLACLALGSFTTAFLAKNLPDTFNEAKFLTFSMLVFCSVWVTFLPVYHSTRGRVAVEIFSILASSAGMFGCIFAPKIYIILMKPERNSIQ
4 LAIFLDYEEPMGKTLASIAVCFSLLTVLVLWVFPIVKANNRDLSYTLLISLSLCFLCSLFIGPPTPTNCLLRQTTFGVMFTVAISSILAKTITVVLAFRATRPGSRSRRWVGSRAPISLVVFCTFIQVMLCAIWLLLSPPFPDADTHDPEHIILECNEGSLIAFYFVLGYIALLALGSFTVAFLARNLPDTFNEAKFITFSMLVFCSVWISFLPTYQSTKGKMAVEVFSILSSSAGLLGCIFIPKCYVILVQPEKNTKK
4 LAIFLDYEEPMGKTLASIAVCFSLLTVLVLWVFPIVKANNRDLSYTLLISLSLCFLCSLFIGPPTPTNCLLRQTTFGVMFTVAVSSILAKTVTVVLAFRATRPGSRSRRWVGSKAPISLAVFCTFIQVMLCAIWLLLSPPFPDADIHDPEHIILKCNEGSLIAFYSVLGYMAFLALGSFTVAFLARNLPDTFNEARFITFSMLVFCSVWISFLPTYQSTKGKMAVEVFSILASSAGLLGCIFIPKCYVILVQPQKNTKK
4 LIQFLSYEETLGSALACISILFCLLTFSVFCLF-IVKANNRDLSYLLLISLMFGFMCSLFIGRPNRIMCMIRQVMFAVIFSLCVSTILAKTITVVMIFSATNPNSKLKKLVGLRIPIYIVPVCTMVQIILCIVWLTTDAPFAEFNMAEIGIIVIECNEGSKVLFASVLGFMGLLASVSLFVAFMARKLPDTFNETKFITFSMLVFASVWVTFIPAYLSTKGKQAVEIFAILSSSAGCLFCIFSPKCYTILLHPEMNSRQ
4 LLEFLSYQDPLGAGLGGASIGLSACAITILGVF-VVRANNTNISYTLLVSLCLSFLSCLFIGQPKPLACMVRQAAFGLAFSIAESSILAKAITVAVAFRATSPDSQLRRWVGPRLPIYIVIGCSVGQAVICLAWMVLSPPFPDYDIQEKGKMILICNEGSAILLYVEISYLGILALLSFTVAFLVRNLPDRFNEAKYITFSMLVFLSVWVSFIPSYLSTKGKYAVEIFAILGSSTGLLACIFIPKMCLILLKRGLSSKV
4 LVEFLAYEEALGFTLVILSIFGALVVLAVTVVYPLVKANDRELSFLIQMSLVITVLSSMFIGKSCNWTCMARQVTLALGFCLCLSSTLGKTISLFFAYRISKSK-TRLISMSPIYRKLIVLICVVGEIGVCAAYLVLEPPRMFKNIEQNVKIIFECNEGSIEFLCAIFGFDVFLALLCFLTTFVARKLPDNYYEGKCITFGMLVFFIVWISFVPAYLSTKGKFAVEIFAILASSYGLLGCIFLPKCFIILLRPKRNTDE
4 LVEFLSYKEPLGVALTTTALVLSFCSAAVFCLF-IVKANNQELSYILLLSLMLSFLCSLFIGRPTKVTCLLRQAVFGIIFAICISSILGKTITVIIAFTATRPGSRLRNYVGTRVPKYILLLCTLPEVFICALWLIISPPFPDYDTHATGKIILQCNEGSPSAFYIMVGYIALLAFVSFFVAYLARKLPDIFNEAQYITFSMLLFCSVWISFILAYVSTTGKYAVEIFAILVSSAGLLGLIFIPKCYFIILKPSVSLRA
4 LVEFLSYKEPLGVALTTTALVLSFCSAAVFCLF-IVKANNQELSYILLLSLMLSFLCSLFIGRPTKVTCLLRQAVFGIIFAICISSILGKTITVIIAFTATRPGSRLRNYVGTRVPKYILLLCTLPEVFICALWLIISPPFPDYDTHATGKIILQCNEGSPSAFYIMVGYIALLAFVSFFVAYLARKLPDIFNEAQYITFSMLLFCSVWISFILAYVSTTGKYAVEIFAILVSSAGLLGLIFIPKCYIIFFKTPVSTRA
4 LVEFLSYKEPLGVALTTTALVLSFCSAAVFCLF-IVKANNQELSYILLLSLMLSFLCSLFIRRPTKVTCLLRQAVFGIIFAICISSILGKTITVIIAFTATRPGSRLRNYVGTRVPKYILLLCTLPEVFICALWLIIPPPFPDYDTHATGKIILQCNEGSPSAFYIMVGYIALLAFVSFFVAYLARKLPDIFNEAQYITFSMLLFCSVWISFILAYVSTTGKYAVEIFAILVSSAGLLGLIFIPKCYIIFFKTPVSTRA
4 LVEFLSYQDPLGAGLGGASIGLSACAITILAVF-VVRANNTNISYTLLVSLCLSFLSCLFIGQPKPLACMVRQAAFGLAFSIAESSILAKAITVAVAFRATSPDSQLRRWVGPRLPIYIVIGCSVGQVAICLAWMVLSPPFPDYDIQEKGKMILICNEGSAVLLYVEISYLGVLALLSFTVAFLVRNLPDRFNEAKYITFSMLVFLSVWVSFIPSYLSTKGKYAVEIFAILGSSTGLLACIFIPKMCLILLKRGLSSKV
4 LVEFLSYQDPLGAGLGGASIGLSACAITILGVF-VVRANNTNISYTLLVSLCLSFLSCLFIGQPKPLACMVRQAAFGLAFSIAESSILAKAVTVAVAFRATSPDSQLRRWVGPRLPIYIVIGCSVGQAIICLAWMVLSPPFPDYDIQEKGKMILICNEGSAVLLYVEISYLGVLALLSFTVAFLVRNLPDRFNEAKYITFSMLVFLSVWVSFIPSYLSTKGKYAVEIFAILGSSTGLLACIFIPKMCLILLKRGLSSKV
4 LVEFLSYQDPLGAGLGGASIGLSACAVTILGVF-VVRANNTNISYTLLVSLCLSFLSCLFIGQPKPLACMVRQAAFGLAFSIAESSILAKAVTVAVAFRATSPDSQLRRWVGPRLPIYIVIGCSVGQAVICLAWMVLSPPFPDYDIQEKGKMILICNEGSAILLYVEISYLGVLALLSFTVAFLVRNLPDRFNEAKYITFSMLVFLSVWVSFIPSYLSTKGKYAVEIFAILGSSTGLLACIFIPKMCLILLKRGLSSKV
4 LVIFLDYEEPMGKTLASIAVCFSLLTVLVLWVFPIVKANNRDLSYTLLISLSLCFLCSLFIGPPTPTNCLLRQTTFGVMFTVAISSILAKTITVVLAFRATRPGSRSRRWVGSRGPISLVVFCTFIQVMLCAIWLLLSPPFPDADTHDPEHIILECNEGSLIAFYSVLGYMAFLALGSFTVAFLARNLPDTFNEAKFITFSMLVFCSVWISFLPTYQSTKGKMAVEVFSILSSSAGLLGCIFIPKCYVILVQPQKNTKK
4 LVTFLAFEEFLGMALACMALCFSVLTAAVLWVF-IVKANNRTLSYILLIALLLCFLCSLFLGRPNTATCLLQQIAFGLVFTIAVSAVLAKTITVILAFKALKPGRTIRRLLVSGTSNFIIPICSMIQLVLCGIWLGTSPPFIEVDKHEHDYIILVCNKGSVTAFYCVLGYLGSLALASFIVAFLARNLPDTFNEAKFLTFSMLVFCSVWVTFLPVYHSTKGKVAVEVFSILASSAGLLGCIFAPKCYVILIKPDKNSLK
4 LVTFLAFEEFLGMALACMALCFSVLTAAVLWVF-IVKANNRTLSYILLIALLLCFLCSLFLGRPNTATCLLQQIAFGLVFTIAVSTVLAKTITVILAFKALKPGRTIRRLLVSGTSNFIIPICSMIQLVLCGIWLGTSPPFIEVDKHEHDYIILVCNKGSVTAFYCVLGYLGSLALASFTVAFLARNLPDTFNEAKFLTFSMLVFCSVWVTFLPVYHSTKGKVAVEVFSILASSAGLLGCIFAPKCYVILIKPDKNSLK
4 LVTFLAFEEFLGMALACMALCFSVLTAAVLWVF-IVKANNRTLSYILLITLLLCFLCSLFLGRPNTATCLLQQIAFGLVFTIAVSTVLAKTITVILAFKALKPGRTIRWLLVSGTSNFIIPICSLTQLVLCGIWLGTSPPFIEVDKHEHDYIILVCNKGSVTAFYCVLGYLGSLALASFIVAFLARNLPDTFNEAKFLTFSMLVFCSVWVTFLPVYHSTKGKVAVEVFSILASSAGLLGCIFAPKCYVILIKPDKNSLK
4 LVTFLAFEEFLRMALACMALCFSVLTAAVLWVF-IVKANNRTLSYILLIALLLCFLCSLFLGRPNTATCLLQQIAFCLVFTVAVSTVLAKTITVILAFKALKPGRTIRRLLVSGTSNFIIPICSMIQLVLCGIWLGTSPPFIEVDKHEHDYIILVCNKGSVTAFYCVLGYLGPLALASFTVAFLARNLPDTFNEAKFLTFSMLVFCSVWVTFLPVCHSTKGKVAVEVFSILASSAGLLGCIFAPKCYVILIKPDKNSLK
4 LVTFLGFEEFLGMALTCMALCFSVLTAAVLWVF-IVKANNRTLSYILLIALLLCFLCSLFLGRPKTATCLLQQIAFGLVFTVAVSTVLAKTITVILAFKVTKPGRTIRRLLVSGASNSVIPICFLIQLALCGIWLGSSPPFIDTDAHEHGHIILVCNKGSATAFYCVLGYLGSLALASFTVAFLARNLPDTFNEAKFLTFSMLVFCSVWVTFLPVYHSTKGKVAVEVFSILASSAGLLGCIFFPKCYIILLRPERNSLK
4 MINYLSYEETLGASLASIALMLFLTTSAVQGVF-IVRANNQNLSCLLLISLMLCFLCTLFIGRPTQICCLLRQVTFGIVFTISVSSVLAKTLTVIIAFNATKPGSKLKKYVGTQLAIVFVTICSLGEIGICIVWITFDPPFLETDIFERDTIILQCNEGSVTFFFCIIGYIGTLALLSFIAAFLAKDFPDRFNEAKNITFSMLGFCSVWGAFVPAYLSSKGSRAVEIFAILASSAGLLGCIFAPKCYIIFLRPQLNTKV
4 MINYLSYEETLGASLASIALVLFLTTSAVLGIF-IVRANNQNLSCLLLISLMLCFLCTLFIGRPTQICCLLRQVTFGIVFTISVSSVLAKTLTVIIAFNATKPGSKLKKCIGSQVPIVFVTICSLGKIGICLIWMMFHPPFLEVDILERDTIILQCNEGSVTFFFCIIGYIGTLALLSFIAAFLAKDFPDRFNEAKNITFSMLGFCSVWGAFVPAYLSSKGSRAVEIFAILFSSAGLLGCIFIPKCYIIFLRPELNTRV
4 MINYLSYEETLGASLASIALVLFLTTSAVLGIF-IVRANNRYLSCLLLISLMLCFLCTLFIGRPTQICCLLRQVTFGIVFTISVSSVLAKTLTVIIAFNATKPGSKLKKCIGSQVPIVFVTICSLGKIGICIVWMAFDPPFLKADMFERNTIILQCNEGSVTFFFCIIGYIGTLALLSFIAAFLAKDFPDRFNEAKNITFSMLGFCSVWGAFVPAYLSSKGSRAVEIFAILSSSAGLLGCIFSPKCYIIFLRPELNTKV
4 MKNYLSYGETLGASLASIALVLFLTTSAVQGVF-IVKANNQNLSCLLLISLMLCFLCTLFIGRPTQICCLLRQVTFGVVFTISVSSVLAKTLTVIIAFNATKPGSTLKKFVGFQVPIVLVTICSLGEIAICIVWMTFDPPFLETDIFERDTIILQCNEGSVTFFFSIIGYIGTLALLSFIAAFLAKDFPDRFNEAKNITFSMLGFCSVWGAFVPAYLSSKGSRAVEIFAILSSSAGLLGCIFGPKCYIIFLRPQLNTKV
4 MVTFLAYEDPMGMTLACTALVFCLLTLLILGLFPIVKANNRNLSYILLFSLSQCFLSSLFMGKPTSVTCLLQQTIFGISFTMAVSSILAKTVTVVLAFKATRPGSRSRKWVGSRAPISLILVCSLIQGILCGIWLLVSPPFPDIDPHEPGHMILKCNEGSLIAFYLVLGYMAFLALASFIVAFLARNLPDTFNETKFITFSMLVFCSVWASFLPTYQSTKGKMAVEVFSILSSSASLLCCIFIPKCYVILLRPQWNTQN
4 MVTFLAYENPMGMTLACTALIFCILTFLILGLFPIVKANNRTLSYILLLSLSQCFLSSLFMGKPTSATCLLQQTIFGITFTMAVSSILAKTVTVVLAFKATRPGSRSRKWVGSRAPISIILVCSLIQGILCGIWLLVSPPFPDIDPHEPGHMILKCNEGSLIAFYLVLGYMGFLALASFIVAFLARNLPDTFNETKFITFSMLVFCSVWVSFLPTYQSTKGKSAVEVFSILSSSAGLLGCIFIPKCYVILLRPQWNTQE
4 MVTFLNIKEPLGMTLAFVAVSLSFLTALVLWVFPIVKANNRTLSYTLLISLIFCFLCSLFIGQPTTTSCLLQQTVFGVVFTVAVSSILAKTIVVILAFRGIRPGSRIQMFLHPRVSTYVVLICSGIQMIFCGIWLGTYPPFPEADTHEYGHIIIRCNEGSAFAFYCVLGYMGFLALGSFTVAFLARNLPDTFNEAKFITFSMLVFCSVWASFLPTYQSTKGKATVEIFAILASSAGLLGCIFIPKCYVILLKPDRNNQN
4 NIDFLSHKDTLGVTLTSITVICSIICAVILGIF-IVRANNRYLSCLLLISLMLCFLCTLFIGRPTQICCLFRQVTFGIVFTISVSSVLAKTLTVIIAFNATKPGSKLKKYVGTQLAIVLVIVCSLGESIISIVWLASNPPFSETDFFDPYNIILQCNEGSGSFFFCIIGYIGTLALLSFIAAFLAKDFPDRFNEAKNITFSMLGFCSVWGAFVPAYLSSKGSRAVEIFAILSSSAGLLGCIFIPKCYIIFLRPELNTKD
4 NIDFLSSQDALGATLVAFALLLIFMILSVLVIF-IVRANNRDLSYTLLICLMLSFLCTFFIGHPTTAICLLRQVAFSLIFTVAISSIVAKTITVLIAFRSTKPGSKLSKWTGKKLSAFIIILCTLVELGICTWSLVQFPPFPNRDTKYTDRIILQCIATSSMGFYTTHGYILTLSLFNFALAFLVRKLPDRFNEAHYITFSMLLFCSVWISFIPAYLSAKGKYAVEVFAILASSAGLFCCIFIPKCCTILLKPHLNSRI
4 NIDFLSSQDVLGATLEAFALLLIFMTLSVLVIL-IVRANNRDLSYTLLISLKLSFLCPFFIGCPTTEICLLRQVVFSLIFTVAVSSVVAKTITVLIAFRSTKPGSKLSKWTGKKLSAFVVILCTLVELGICTWSLVQFPPFSNRDTKYTDRIILQCIAASSMGFYTTHGYILTLSLFNFALAFLVRKLPDRFNEAHYITFSMLLFCSVWISFIPAYLSAKGKYAVEVFAILASSAGLFYCIFIPKCCTILLKPHLNNRV
4 NIDFLSSQDVLGATLEAFALLLTFMTLSVLGIF-IVRANNRDLSYTLLISLMLSFLCPFFIGRPTTAICLLRQVVFSLIFTVAVSSVVAKTITVLIAFRSTKPGSKLSKWTGKKLSAFVVILCTLVELGICTWSLVQFPPFPNRDTKYTDRIILQCIAASSIGFYTTHGYILTLSLFNFALAFLVRKLPDRFNEAHYITFSMLLFCSVWISFIPAYLSAKGKYAVEVFAILASSAGLFCCIFIPKCCTILLKPQLNTRV
4 NINFLSYEDMLGATLSFISVICSIACAVILGIF-IVRANNRYLSCLLLISLMLCFLCTLFIGRPTQICCLLRHVTFGVVFTISVSSVLAKTLTVIIAFNATKPGSKLKKYVGTQLSIILVIVCSLGESIISIVWLASNPPFSETDFFDPYYIILQCNEGSGSFFFCIIGYIGTLALLSFIAAFLAKDFPDRFNEAKNITFSMLGFCSVWGAFVPAYLSSKGSRAVEIFAILSSSAGLLGCIFIPKCYIIFLRPDIYNSK
4 NINFLSYEDTLGATLSFISILCTVTCTVILGIF-IVRANNRYLRCLLLISLMLCFLCTLFIGRPIQICCLLRQVTFGIVFTISVSSVLAKTLTVIIAFNATKPGSKLKKYVGTQLAIILVIVCSLFVIVISAVWLASNPPFPEADTLDPDYIILQCNEGSDFFFFCIIGYIGTLALLSFIAAFLAKDFPDRFNEAKNITFSMLGFCSVWGAFVPAYLSSKGSRAVEIFAILSSSAGLLGCIFIPKCYIIFLRPELNIRD
4 NINFLSYEDTLGATLSFITLILFGICAVILGIF-IVRANNQYLSCLLLISLMLCFLCTLFIGRPTQICCLLRQVTFGIVFTISVSSVLAKTLTVIIAFNATKPGSKLKKYVGTQLAIILVIVCSLVEVVISAVWLASNPPFPEADTLDPDYIILLCNEGSELFFFCIIGYIGTLALLSFIVAFLAKDFPDRFNEAKNITFSMLGFCSVWGAFVPAYLSSKGSRAVEIFAILSSSAGLLGCIFIPKCYIIFLRPELNTKD
4 NINFLSYEDTLGATLSFITLILFGICAVILGIF-IVRANNRYLSCLLLISLMLCFLCTLFIGRPTQICCLLRQVTFGIVFTISVSSVLAKTLTVIIAFNATKPGSKLKKYVGTQLAIILVIVCSLVEIVISAVWLASNPPFPEADTFDPDYIILLCNEGSELFFFCIIGYIGTLALLSFIAAFLAKDFPDRFNEAKNITFSMLGFCSVWGAFVPAYLSSKGSKAVEIFAILSSSAGLLGCIFIPKCYIIFLRPELNTKE
4 NINFLSYKDILGATLSSITILCAVTCAVILGIF-IVRANNRYLSCLLLISLMLCFLCTLFIGRPTQICCLLRQVTFGIVFTISVSSVLAKTLTVIIAFNATKPGSKLKKYVGTQLAIILVIVCSLGEIIISIVWMVSYPPFSETDTLDPDYIIVQCNEGSGCFFFCIIGYIGSLALLSFIAAFLAKDFPDRFNEAKNITFSMLGFCSVWGAFVPAYLSSKGSRAVEIFAILSSSAGLLGCIFIPKCYIIFIRPELNTKD
4 NINFLSYSDPLGATLSSISIIFSIGCSAILGIF-IVRANNRYLSCLLLISLMLCFLCTLFIGRPTQICCLLRQVTFGIVFTISVSSVLAKTLTVIIAFNATKPGSKLKKYVGTQLAIILVFVCSLGEIIISIVWLASNPPFREADTLDPNYIILQCNEGSGCFFFCIIGYIGTLALLSFMAAFLAKDFPDRFNEAKNITFSMLGFCSVWGAFVPAYLSSKGSRAVEIFAILSSSAGLLGCIFIPKCYIIFLRPELNRKD
4 NINYLSYEDQLGSTFSSIAVILSITCAVILGIF-IVRANNRYLSCLLLISLMLCFLCTLFIGRPTQICCLLRQVTFGVVFTISVSSVLAKTLTVIIAFNATKPGSKLKKYVGTQLAIILVIVCSLGEIVISAVWLASNPPFPEADTLGPDYIILLCNEGSGFFFFCIIGYIGTLALLSFIAAFLAKDFPDRFNEAKNITFSMLGFCSVWGAFVPAYLSSKGSRAVEIFAILSSSAGLLGCIFIPKCYIIFLRPELNTKD
4 NINYLSYEDQLGSTFSSISVTFSVTCAVILGIF-IVRANNRYLSCLLLISLMLCFLCTLFIGRPTQICCLLRQVTFGIVFTISVSSVLAKTLTVIIAFNATKPGSKLKKYVGTQLAIILVIVCSLVEIVISAVWLASNPPFPEADTLDPENIILLCNEGSGFFFYCIIGYIGTLALLSFIAAFLAKDFPDRFNEAKNITFSMLGFCSVWGAFVPAYLSSKGSRAVEIFAILSSSAGLLGCIFIPKCYIIFLRPELNTKD
4 NINYLSYGDQLGSTLSSISIMFSITCAVILRNF-IVRANNQYLSCLLLISLMLCFLCTLFIGRPSQICCLLRQVTFGIVFTISVSSVLAKTLTVIIAFNATKPGSKLKKYVGTQLAIVLVIVCSLVEVVISAVWLASNPPFPEVDTVDPDYIILLCNEGSELFFFCIIGYIGTLALLSFIAAFLAKDFPDRFNEAKNITFSMLGFCSMWGVFVPAYLSSKGSRAVEIFAILSSSAGLLGCIFIPKCYIIFLRPELNTKD
4 NINYLSYGDQLGSTLSSISIMFSITCPVILRIF-IVRANNRYLSCLLLISLMLCFLCTLFIGRPTQICCLLRQVTFGIVFTISVSSVLAKTLTVIIAFNATKPESKLKKYVGTQLAIILVTVCSFVEIVISAVWLASNPPFPEDDTLDPENMILLCNEGSDFFFFCIIGYMGTLALLSFIAAFLAKDFPDRFNEAKNITFSMLGFCSVWGAFVPAYLSSKGSRAVEIFAILSSSAGLLGCIFIPKCYIIFLRPELNTKD
4 NINYLSYGDQLGSTLSSISVILSITCAVILGIF-IVRANNRYLSCLLLISLMLCFLCTLFIGRPTQICCLLRQVTFGIVFTISVSSVLAKTLTVIIAFNATKPGSKLKKYVGTQLAIILVIVCSLVEIVISSVWLASNPPFPEADTLDPDYIILMCNEGSDFFFFCIIGYIGTLALLSFIAAFLAKDFPDRFNEAKNITFSMLGFCSVWGAFVPAYLSSKGSRAVEIFAILSSSAGLLGCIFIPKCYILFLRPELNTKA
4 NINYLSYGDQLGTTLSSISIMFSITCAVILGIF-IVRANNRYLSCLLLISLMLCFLCTLFIGRPTQICCLLRQVTFGIVFTISVSSVLAKTLTVIIAFNATKPGSKLKKYVGTQLAIILVIVCSLVEIVISAVWLASNPPFPEADTLDPDYIILLCNEGSGFFFFCIIGNIGTLALLSFIAAFLAKDFPDRFNEAKNITFSMLGFCSVWGAFVPAYLSSKGSRAVEIFAILSSSAGLLGCIFIPKCYIIFLRPELNRKD
4 PDVFLQFGDPLGAVLASLGVWLSLVTGVVLLVFPLVRASSPGLSALLLTSLFLCSLSSLFLGRRSRFDCQLRQVAFSFTFTVAVSCVLARTAVVLMAFRAVQPASFLQMCLGPGLPWAMVAGPFVVQACICIVWLWAAHDDRNTSLA-PNTAPPECREA---LSPGFWVIMGLLALAGFVLALLTRQLPGGFCEAHLLTLSMAICVSVWLASLPAQIHSRGRAAVQAFSILTSNAALLGFIFLPRCFIILLRPHRNNRA
4 PQSLCNEPCNPGYRKSKREEVPSCCYHCIQCVN-VSFYNNQNLSCLLLISLKLCFLCSLFIGCPTQISCCLRQVTFGIVFTISVSSVLAKTLTVIIAFNATKPGSKLTKYVGTQLSILFVIMCTLGTTGISTVWMASYPPFLEADMFEMETIILLCNEGSVTFFFCIIGYIGTLALLSFIAAFLAKDFPDRFNEAKNITFSMLGFCSVCGAFVPAYLSSKGSRAVEIFAILSSSAGLLGCIFGPKCYIIFFRHEQNTRA
4 PVTFLNVKEPLGMTLMCMAVSFSLLTALVLGVFPIVKANNRTLSYTLLISLIFCFLCSLFIGRPTTATCLLQQTVFGVVFTVAISSIMAKTIIVVLAFRVIRPGSRIRMFVHPTASIYVVLICSGIQVTFCGIWLGTSPPFPEADTHEYGHIILRCNEGSVFAFYSVLGYMALLALGSFTVAFLARNLPDAFNETKFITFSMLVFCSVWITFLPTYQSSKGKATVEIFSILASSAGLLCCIFIPKCYVILLKPDRNTQE
4 QASHLHISVPDLAMNRHRTDHNSATSQPNSA---IVRANNQHLSFLLLISLMLCFLCTLFIGRPTQICCLLRQVTFGIVFTISVSSVLAKTLTVIIAFNATKPGSKLKKYVGTQLATVLVIVCCLGEMMISAVWMASNPPFLDADTLDINTVFLMCNEGSVLFFFSVIGYMTALALFSFIAAFLAKDFPDRFNEAKNITFSMLGFCSVWGAFVPAYLSSKGSRAVEIFAILSSSAGLLACIFVPKCYIIFLKPEQNRRR
4 QTDFLSYDGSLTLSFAFISVICFLMNKIIFGIF-VVKANNRDLSFILLIAIKLSFLSVFFLGRPVDITCMLRIITFGITFSIAVSSLLAKTIMVCVAFKATKPGSSWRKWLGVKLSNSVVLFCSSIQIIICMTWLAISPPFQELDIHSPGTIIIQCNEGSAIGFYSVIGYMGLLAAVSFVLAFLARSLPDSFNEAKYITFSMLLFCSVWITMIPAYLSTKGKYAVEIFAIISSSCGLLFCIFLPKCYIIMLKPEMNTKQ
4 QTEFLSYGDDSLTLVFIVLSLVSVLLATVILGF-VVRANNRNLSFILLVSIKLSFLSVFFLGHPVDITCVLQKTTYGITFSIAMSSVLAKTILVWIAFKASKPGSPWRKLLKGNLGHYIVVICSFIQTLICFIWLALSPPFVELNILDPGKIIIQCNEGSVVAFYIVLSYMGLLASVSFIVAFLARSLPDSFNEAKYITFSMLLFCSVWITMIPAYLSTKGKYAVEIFAIISSSCGLLFCIFLPKCYIIMLKPEMNTKQ
4 QVIFLDYEEPMGKTLASIAVCFSLLTVLVLWVFPIVKANNRDLSYTLLISLSLCFLCSLFIGPPTPTNCLFRQTTFGVMFTVAVSSILAKTITVVLAFRATRPGSRSRRWVGSKAPISLVVFCTFIQVMLCAIWLFLSPPFPDADTHDPEHIILECNEGSLIAFYSVLGYMASLAFGSFTVAFLARNLPDTFNEAKFITFSMLVFCSVWISFLPTYQSTKGKMAVEVFSILSSSAGLLGCIFVPKCYVILVQPEKNTKK
4 RLWKEGMAACCFVCSPCPENEISNETNMDQCMFPIVKANNRSLSYLLLMSLMFCFLCSFFIGLPNRAICVLQQITFGIVFTVAVSTVLAKTVIVVLAFKVTDPGRRLRNFLVSGTPNYIIPICSLLQCVLCAIWLAVSPPFVDIDEHLHGHIIIVCNKGSDTAFYCILGYLACMALGSFSLAFLAKNLPDTFNEAKFLTFSMLVFCSVWVTFLPVYHSTKGKHAVEIFSILASSAGILGCIFVPKIYIILMRPERNSTQ
4 RLWKEGMAACCFVCSPCPENEISNETNMDQCMFPIVKANNRSLSYLLLMSLMFCFLCSFFIGLPNRAICVLQQITFGIVFTVAVSTVLAKTVTVVLAFKVTDPGRRLRNFLVSGTPNYIIPICSLLQCVLCAIWLAVSPPFVDIDEHLHGHIIIVCNKGSDTAFYCILGYLACLALGSFSLAFLAKNLPDTFNEAKFLTFSMLVFCSVWVTFLPVYHSTKGKHAVEIFSILASSAGILGCIFVPKIYIILMLPERNSTQ
4 RLWKEGMAACCFVCSPCPENEISNETNMDQCMFPIVKANNRSLSYLLLMSLMFCFLCSFFIGLPNRVICVLQQITFGIVFTVAVSTVLAKTVIVVLAFKVTDPGRRLRYFLVSGTPNYIIPICSLLQCVLCAIWLAVSPPFVDIDEHLHGHIIIVCNKGSDTAFYCILGYLACLALGSFSVAFLAKNLPDTFNEAKFLTFSMLVFCSVWVTFLPVYHSTKGKHAVEIFSILASSAGMLGCIFVPKIYIILMRPERNSTQ
4 RLWKEGMAACCFVCSPCPENEISNETNMDQCVFPIVKANNRSLSYLLLMSLMFCFLCSFFIGLPNKVICVLQQITFGIVFTVAVSTVLAKTVTVVLAFKVTDPGRRLRYFLVSGTLNYIIPICSLLQCELCAIWLAVSPPFVDIDEHQHGHIIIVCNKGSVTAFYCVLGYLACLALGSFTLAFLAKNLPDAFNEAKFLTFSMLVFCSVWVTFLPVYHSTKGKHAVEIFSILASSAGMLGCIFVPKIYIILMRPERNSTQ
4 RLWKEGMAACCFVCSPCPENEISNETNMDQCVFPIVKANNRSLSYLLLMSLMFCFLCSFFIGLPNKVICVLQQITFGIVFTVAVSTVLAKTVTVVLAFKVTDPGRRLRYFLVSGTLNYIIPICSLLQCVLCAIWLAVSPPFVDIDEHQHGHIIIVCNKGSVTAFYCVLGYLACLALGSFTLAFLAKNLPDAFNEAKFLTFSMLVFCSVWVTFLPVYHSTKGKHAVEIFSILASSAGMLECIFVPKIYIILMRPERNSTQ
4 RLWKEGMAACCFVCSPCPENEISNETNMDQCVFPIVKANNRSLSYLLLMSLMFCFLCSFFIGLPNKVICVLQQITFGIVFTVAVSTVLAKTVTVVLAFKVTVPGRRLRYFLVSGTLNYIIPICSLLQCVLCAIWLAVSPPFVDIDEHQHGHIIIVCNKGSVTAFYCVLGYLACLALGSFTLAFLAKNLPDAFNEAKFLTFSMLVFCSVWVTFLPVYHSTKGKHAVEIFSILASSAGMLGCIFVPKIYIILMRPERNSTQ
4 RLWKEGMAACCFVCSPCPENEISNETNMDQCVFPIVKANNRSLSYLLLMSLMFCFLCSFFIGLPNRAICVLQQITFGIVFTVAVSTVLAKTVTVVLAFKVTDPGRRLRNFLVSGTPNYIIPICSLLQCVLCAIWLAVSPPFVDIDEHLHGHIIIVCNKGSDTAFYCILGYLACLALGSFSLAFLAKNLPDTFNEAKFLTFSMLVFCSVWVTFLPVYHSTKGKHAVEIFSILASSAGILGCIFVPKIYIILMRPERNSTQ
4 RLWKEGMAACCFVCSPCPENEISNETNMDQCVFPIVKANNRSLSYLLLMSLMFCFLCSFFIGLPNRAICVLQQITFGIVFTVAVSTVLAKTVTVVLAFKVTDPGRRLRNFLVSGTPNYIIPICSLLQCVLCAIWLAVSPPFVDIDEHLHGHIIIVCNKGSDTAFYCILGYLACMALGSFSLAFLAKNLPDTFNEAKFLTFSMLVFCSVWVTFLPVYHSTKGKHAVEIFSILASSAGILGCIFVPKIYIIFMRPERNSTQ
4 RLWKEGMAACCFVCSPCPENEISNETNMDQCVFPIVKANNRSLSYLLLMSLMFCFLCSFFIGLPNRVICVLQQITFGIVFTVAVSTVLAKTVIVVLAFKVTDPGRRLRYFLVSGTPNYIIPICSLLQCVLCAIWLAVSPPFVDIDEHLHGHIIIVCNKGSDTAFYCILGYLACLALGSFSVAFLAKNLPDTFNEAKFLTFSMLVFCSVWVTFLPVYHSTKGKHAVEIFSILASSAGMLGCIFVPKIYIILMRPERNSTQ
4 RLWKEGMAACCFVCSPCPENEISNETTVVLCVFPIVKANNRSLSYLLLMSLMFCFLCSFFIGLPNRAICVLQQITFGIVFTVAVSTVLAKTVTVVLAFKVTDPGRRLRNFLVSGTPNYIIPICSLLQCVLCAIWLAVSPPFVDIDEHLHGHIIIVCNKGSDTAFYCILGYLACMALGSFSLAFLAKNLPDTFNEAKFLTFSMLVFCSVWVTFLPVYHSTKGKHAVEIFSILASSAGILGCIFVPKIYIIFMRPERNSTQ
4 RLWKEGMAACCFVCSPCPENEISNETTVVLCVFPIVKANNRSLSYLLLMSLMSCFLCSFFIGLPNRAICVLQQITFGIVFTMAVSTVLAKTVTVVLAFKVTDPGRRLRNFLVSGTPNYIIPICSLLQCVLCAIWLAVSPPFVDIDEHLHGHIIIVCNKGSVTAFYCILGYLACLALGNFSVAFLAKNLPDTFNEAKFLTFSMLVFCSVWVTFLPVYHSTKGKHAVEIFSILASSAGILGCIFVPKIYIILMRPERNSTQ
4 RVAFLAYEENLGTALASIAASFSLLTALVLWVFPIVKANNRDLSYILLFSLSLCFLCSLFIGRPSATNCLLRQTTFGVMFTVAVSSILAKTITVVLAFRATRPSSKRRRWVGSRAPISLVVFCTFTQVMICSMWLFLSPPFPDVDTHDTEHIILECNEGSLIAFYSVLGYIALLALGSFTVAFLARNLPDTFNEARFITFSMLVFCSVWISFLPTYQSTKGKMAVEVFSILSSSAGLLGCIFIPKCYVILLQPQKNTKK
4 RVAFLAYEETLGMALASIAASFSLLTALVLWVFPIVKANNRDLSYILLLSLSLCFLCSLFIGRPTTTNCLLRQTTFGVMFTVAVSSILAKTITVVLAFRATRPGSRSRRWVGSRAPIYLVVFCTIIQVSLCIMWLFLSPPFPDADTHDPEHIILECNEGSLIAFYSVLGYIAFLALGSFTVAFLARNLPDTFNEAKFITFSMLVFCSVWISFLPTYQSTKGKVAVEVFSILSSSAGLLGCIFIPKCYVILVQPQKNTKK
4 RVTFLAYEENLGMALASIAASFSLLTALVLWVFPIVKANNQDLSYILLFSLSLCFLCSLFIGRPTAISCLLRQTTFGVMFTVAISSILAKTITVVLAFRATRPGSRSRRWVGSRAPISLVVFCTFIQVMLCAIWLLLSPPFPDADTHDPEHIILECNEGSLIAFYSVLGYIALLALGSFTVAFLARNLPDTFNEAKFITFSMLVFCSVWISFLPTYQSTKGKMAVEVFSILSSSAGLLGCIFIPKCYIILLQPQKNTKK
4 RVTFLAYEENLGMALASIAASFSLLTALVLWVFPIVKANNRDLSYILLFSLSLCFLCSLFIGPPTAINCLLRQTTFGVMFTVAVSSILAKTITVVLAFRATRPGSRSRRWVSSRTPISLVVFCTFIQVMLCAIWLLLSPPFPDADIHDPEHIILECNEGSLIAFYSVLGYIAFLAVGSFTVAFLARNLPDTFNEAKFITFSMLVFCSVWISFLPTYQSTKGKMAVEVFSILSSSAGLLGCIFIPKCYVILLEPQKNTKK
4 RVTFLAYEENLGMALASIAASFSLLTVLVLWVFPIVKANNRDLSYILLLSLSLCFLCSLFIGRPTAISCLLRQTTFGVMFTVAISSILAKTITVVLAFRATRPGSRSRRWVGSRGPIYLVVFCTFIQVSLCTIWLFLSPPFPDADTHDPEHIILECNEGSLIAFYSVLGYIALLALGSFTVAFLARNLPDTFNEAKFITFSMLVFCSVWISFLPTYQSTKGKMAVEVFSILSSSAGLLGCIFIPKCYVILLQPQKNTKK
4 RVTFLAYEETLGMALASIAAFFSLLTALILWVFPIVKANNRDLSYILLFSLSLCFLCSLFIGRPTAISCLFRQTAFGVMFTVAISSILAKTITVVLAFRATRPGSKSRRWVGSRGPISLVVFCTTIQVILCTMWLLLSPPFPDADTHDPEHIILECNEGSLIAFYSVLSYIAFLALGSFTVAFLARNLPDTFNEAKFITFSMLVFCSVWISFLPTYQSTKGKMAVEVFSILSSSAGLLGCIFIPKCYIILLQPQKNIRK
4 RVTFLAYEETLGMALASIAASFSLLTALVLWVFPIVKANNRDLSYILLFSLSLCFLCSLFIGRPTAINCLLRQTTFGVMFTVAISSILAKTITVVLAFRATRPGSRSRRWVGSRAPISLVVFCIFIQVMLCAIWLLLSPPFPDADTHDPEHIILECNEGSLIAFYSVLSYIAVLALGSFTVAFLARNLPDTFNEAKFITFSMLVFCSVWISFLPTYQSTKGKMAVEVFSILSSSAGLLGCIFIPKCYVILLQPQKNTKK
4 RVTFLAYEETLGMALASIAASFSLLTALVLWVFPIVKANNRDLSYILLFSLSLCFLCSLFIGRPTTINCLLRQTTFGVMFTVAVSSILAKTITVVLAFRATRPGSRSRKWVGSRGPISLVVFCTFIQVTLCTMWLFLSPPFPDADTHDPEHIILECNEGSLIAFYSVLGYITFLALGSFTVAFLARNLPDTFNEAKFITFSMLVFCSVWISFLPTYQSTKGKMAVEVFSILSSSAGLLGCIFIPKCYVILLQPQKNTKK
4 RVTFLAYEETLGMALASIAASFSLLTALVLWVFPIVKANNRDLSYILLLSLSLCFLCSLFIGRPTAINCLLRQTTFGVMFTVAVSSILAKTITVVLAFRATRPGSRSRRWVGSRAPISLVVFCTFIQVMLCAIWLLLSPPFPDADTHDPEHIILECNEGSLIAFYSVLGYIALLALGSFTVAFLARNLPDTFNEAKFITFSMLVFCSVWISFLPTYQSTKGKMAVEVFSILSSSAGLLGCIFIPKCYVILVQPQKNTKK
4 RVTFLAYEETLGMALASIAASFSLLTALVLWVFPIVKANNRDLSYILLLSLSLCFLCSLFIGRPTAISCLLRQTAFGVMFTVAISSILAKTITVVLAFRATRPGSSSRRWVGSRGPISLVVFCTFIQVMLCAIWLLLSPPFPDADTHDPEHIILECNEGSLIAFYSVLGYIALLALGSFTVAFLARNLPDTFNEAKFITFSMLVFCSVWVSFLPTYQSTKGKMAVEVFSILSSSAGLLGCIFIPKCYIILLQPQKNTKK
4 RVTFLAYEETLGMALASIAVSFYLLTALVLWVFPIVKANNRDLSYILLFSLSLCFLCSLFIGHPSAINCLLRQTTFGVMFTVAVSSILAKTITVVLAFRATRPGSRSRRWVGSRGPISLVVFCTFIQVMLCAIWLLLSPPFPDADTHDPEHIILECNEGSLIAFYSVLGYIALLALGSFTVAFLARNLPDTFNEAKFITFSMLVFCSVWISFLPTYQSTKGKMAVEVFSILSSSAGLLGCIFIPKCYVILLQPHKNTNK
4 SITFLDYEDPMGIGLSCIALCFSALTSLVLGIFPIVKANNRTLTYVLLIALNFCFLCSFFIGHPNTATCILQQTTFAVLFTVAVSTVLAKTITVVLAFKVTAPGRRIRWLLVTRAPNFTVPICTLIQIVLCGVWLGNSPPFIDTDTREHEHIIIMCNKGSVTAFYCVLGYLGALALGSFTLAFLARNLPDTFNEAKFLTFSMLVFCSVWVTFLPVYHSTKGKHVVEVFSILVSSAGLLGCIFAPKCYIILLRPQRKSLQ
4 SMTFLDYEDPMGISLSCIALCFSALTSLVLSIFPIVKANNRTLTYILLIALNFCFLCSFFIGHPNTATCILQQTTFAVVFTVAVSTVLAKTITVVLAFKVTAPGRRIRWLLVTRAPNFIVPICTLIQIILCGVWLGNSPPFIDTDTREHEHIIIMCNKGSVTAFYCVQGYLGALALGSFTLAFLARNLPDTFNEAKFLTFSMLVFCSVWVTFLPVYHSTKGKHVVEVFSILVSSAGLLGCIFAPKCYIILLRPQRNSIQ
4 SVSFLAYEEPLGIALTITALDFSVLTALVLVVF-IVKANNRVLSYILLLTLIICFLSCLYIGQPNTATCILQQTAFGTLFTVALSTVLAKAIVVVTAFKVTSPSRMVRWLIVSRAPNLIIPICTLIQLIICGIWLATFPPFIDQNAHEHGHIIIMCNKGSAVAFHCVLGYLCSLALGSYTMAFLSRNLPDTFNEAKCLSFSMQVFFCVWITFLPVYHSTKGKVAMEVFSILASSTSFLALIFVPKCYIILLRPDKNSCL
4 SVSFLAYEEPLGMALTIIALCFTLLTAVVLVVFPIVKANNRTLSYILLLTLFISFLSSLFIGQPNTTTCILQQTAVGILFTVALSTVLAKAITVVIAFKATVPARMVRWLMVSRAPNFIIPICTLIQLIICGIWLVTSPPFIDLDTHEHGHIIIVCNMGSTVAFHTVLGYLCSLALGSYTMAFLSRNLPDTFNEAKFLSFSMQIFFCVWITFLPVYHSTKGKVAMEVFCILASNIALLGLIFTPKCYIILLRPEKNSYL
4 SVSFLAYEEPLGMALTITAICFSLLTALVLAVFPIVKANNRALSYILLLTLFICLLSSLFIGQPNTITCILQQTAFGILFTVALSTVLAKAITVVIAFKATVPARMMRWLMISRAPNFIILICTLIQVIICGIWVVTSPPFIDQDTQEHGHIIIVCNMGSTVAFHTVLGYLCSLALGSYTMAFLSRNLPDTFNEAKFLSFSIQVFFCVWITFLPVYHSTKGKVAMEVFSILASSIALLGLIFGPKCYIILLRPEKISCL
4 SVSFLAYEEPLGMALTITALDFSVLTAVVLVVF-IVKANNRVLSYTLLLTLIICFLSCLYIGQPNTATCILQQTAFGTLFTVALSTVLAKAIVVVTAFKVTSPARMVKWLIVIGAPNLIIPICTLIQLIICGIWLATSPPFIDQNAHEHGHIIIMCNKGSAVAFHCVLGYLCSLALGSYTMAFLSRNLPDTFNEAKCLSFSMQVFFCVWITFLPVYHSTKGKVAMEVLSVLASSITLLVLIFAPKCYIILLRPDKNSCL
4 SVSFLAYEEPLGMALTITSLCFSLLTAVVLVVFPIVKANNRTLSYILLLTLFISFLSSLFVGQPNTTTCILQQTAFGILFTVSLSTVLAKAITVVIAFKAIVPARMVRWLMVSRAPNFIIPICTLIQLIICGIWILTSPPFIDQDTQEHGHIIIVCNMGSTVAFHTVLGYLCSLALGSYTMAFLSRNLPDTFNEAKFLSFSMQVFFCVWITFLPVYHSTKGKVAMEVFSILASSIALLGLNFAPKCYIILLRPEKISCI
4 SVSFLAYEEPLGMGLTITALDFSVLTAVVLVVF-IVKANNRVLSYTLLLTLIICFLSCLYIGQPNTATCILQQTAFGTLFTVALSTVLAKAIVVVTAFKVTSPARMVRWLIVSGAPNSIIPICTLIQLIICGIWLATSPPFIDQNAHEHGHIIIMCNKGSAVAFHCVLGYLCFLALGSYSMAFLSRNLPDTFNEAKYLSFSMQVFFCVWITFLPVYHSTKGKVAMEVFSVLASSIALLALIFAPKCYIILLRPDKNSRL
4 SVSFLAYEEPLGMGLTITALDFSVLTAVVLVVF-IVKANNRVLSYTLLLTLIICFLSCLYIRQPNTATCILQQTAFGTLFTVALSTVLAKAIVVVTAFKITSPARMVRWLIVSGAPNSIIPICTLIQLIIYGIWLATSPPFIDQNAHEHGHIIIMCNKGSAVAFHCVLGYLCFLALGSYSMAFLSRNLPDTFNEAKYLSFSMQVFFCVWITFLPVYHSTKGKVAMEVFSVLASSIALLALIFAPKCYIILLRPDKNSRL
4 SVSYLSFEDTLGACLASIALVLFLTASVVQGTF-IVRANNQNLSCLLLISLMLCFLCTLFIGRPTQVCCLLRQVTFGIVFTISVSSVLAKTLTVIIAFNATKPGSKLKKYVGTQLAIVLVTICSLGKIGISVVWMVSNPPFLEADLFEMDTVILLCNEGSVTFFFCIIGYIGTLALLSFIAAFLAKDFPDRFNEAKNITFSMLGFCSVWGAFVPAYLSSKGSRAVEIFAILSSSAGLLGCIFLPKCFIIFFRPEINTRE
4 TDFLSYDRDSLTLVFNVITLIFFVIALSILGTF-VVKANNRSLSFILLVSIKLSFLSVFFLGRPVDITCMLRQTSFGITFSIAISCVLAKTIMVSVAFKATKPGSSWRKLVGARLANTIVLVSSIIQVVISVIWLAISPPFAEHNIHEPGKIIIQCNEGSVVAFYIVLSYMGLLASVSFIVAFLARSLPDSFNEAKYITFSMLLFCSVWITMIPAYLSTKGKYAVEIFAIISSSCGLLFCIFFPKCYIILLKPEMNTKL
4 TDFLSYDRDSLTLVFNVITLILFVIALSILGTF-VVKANNRSLSFILLVSIKLSFLSVFFLGRPVDITCMLRQTSFGITFSIAISCVLAKTIMVSVAFKATKPDSSWRKLAGAKLANTIVLVSSMIQVVISVIWLAISPPFAEQNIHEPGKIIIQCNEGSVVAFYIVLSYMGLLASVSFIVAFLARSLPDSFNEAKYITFSMLLFCSVWITMIPAYLSTKGKYAVEIFAIISSSCGLLFCIFLPKCYIILLKPEMNTKL
4 TEFLSYGDDSLTLVFIVLSFVSILLVTVILGIF-VVRANNRNLSFILLVSIKLSFLSVFFLGRPVDITCMLRKTSYGITFSIAMSSVLAKTILVWIAFKASKPGSPWRKLLKGNLGHYIVVICSFIQTLICFIWLALSPPFVELNILDPGKIIIQCNEGSVVAFYIVLSYMGLLASVSFIVAFLARSLPDSFNEAKYITFSMLLFCSVWITMIPAYLSTKGKYAVEIFAIISSSCGLLFCIFLPKCYIIMLKPELNTKQ
4 TEFLSYGEDCLSLAFIVLSVVFIFIAAVILGIF-VVKANNRNLSFILLVSIKLSFLCVFFLGRPVDITCMLRQTSFGITFSLAMSSVLGKTIMVCVAFKATKPGSSWRKWLGVKLSYFTVVICSFIQFLISIVWLVISPPFVELSSLDPGKIFIQCNEGSVIPFYIVLSYMGFLASVSFIVAFLARSLPDSFNEAKYITFSMLLFCSVWITMIPAYLSTKGKNCVEIFAILTSSAGLLACIFLPKCYIILLKPEMNTKQ
4 TEIFLAFEEPLGFILALMAILLAGLALLVLGVFPVVRANNRTLSYFLLISLSLCSLCSLFLGRPTVTTCLLRQTTFAVVFTVAVSSVLAKTVTVVLAFRVTKPGSRIQVCLSPGASTSVILIASLIQTVLCGVWLATSPPFPERDMIEPRHIVIQCQEGSGATFFCVLGFLGFLAVGTFSVAFLARDLPDVFNETKFLTFSMLLFCSVWTAFLPLYHSARGKSAVEIFSILASTDGLLCGIFIPKCYIILLKPEKNTPA
4 TEIFLAFEEPLGFILALVALLLAGLAVLVLGVFPVVRANNRTLSYFLLISLSLCALCALFLGRPTVTTCLLRQTIFAVVFTVAVSSVLAKTLTVVLAFRVTRPRSRIQVCLSSGASTSVVLIASLIQVVLCGIWLITSPPFPDRDMIEPRHTVIQCHEGSGANFFCVLGFLGFLAGGTFSVAFLARGLPDVFNETKFLTFSMLLFCSVWTAFLPLYHSARGKSAVEIFSILASTAGLLGGIFIPKCYIILLKPEKNTPA
4 TEIFLAFEEPLGFILALVALLLAGLAVLVLGVFPVVRANNRTLSYFLLISLSLCALCALFLGRPTVTTCLLRQTTFAVVFTVAVSSVLAKTLTVVLAFKVTRPRSRIQICLSPGTSTLVVLIASLIQVVLCGVWLATFPPFPDKDMLEPQHIVIQCHDGSGATFFCVLGYLGFLAGGTFSVAFLARDLPDVFNETKFLTFSMLLFCSVWTAFLPLYYSARGKSAVEIFSILASTAGLLGGIFIPKCCIILLKPEKNTSS
4 TEIFLAFEEPLGFILALVALLLAGLAVLVLGVFPVVRANNRTLSYFLLISLSLCALCALFLGRPTVTTCLLRQTTFAVVFTVAVSSVLAKTLTVVLAFKVTRPRSRIQICLSPGTSTLVVLIASLIQVVLCGVWLATFPPFPDKDMLEPQHIVIQCHDGSGATFFCVLGYLGFLAGGTFSVAFLARDLPDVFNETKFLTFSMLLFCSVWTAFLPLYYSARGKSAVEIFSILASTAGLLGGIFIPKCYIILLKPEKNTPS
4 TEIFLAFEEPLGFVLALVALLLAGLAVLVLGVFPVVRANNRTLSYFLLISLSLCALCALFLGRPTVTTCLLRQTTFAVVFTVAVSSVLAKTLTVVLAFRVTRPRSRIQICLSPGTSTFVVLIASLIQVVLCGVWLATSPPFPDKDMIEPQHIVIQCQEGSGATFFCVLGYLGFLAGGTFSVAFLARGLPDIFNETKFLTFSMLLFCSVWTAFLPLYHSARGKSAVEIFSILASTAGLLGGIFIPKCYIILLKPEKNTPA
4 TETFLAFDEPLGLTLASVVLLLAGLAVLVLGVFPVVRANNRALSYTLLTSLALCALCPLFLGRPTTATCLLRQTTFAVVFTVAVSSVLAKTLTVVLAFRAIRPGVRVQVCLGPNASSSVVLTASLVQVVLCGVWLGTSPPFPHRDVAEPSQVVIYCQEGSGVGFYCMLGYLAVLAGATFCMAFLARGLPDAFNETKFLTFSMLLFCSIWTAFLPLYHSSRGKSAVEIFSILASTAGLLGGIFLPKCYIILLKPERNTLA
4 TEVFLGYEEPIGMALTCAALAFSLFTVFILGVFPIVRSNNAVLSYILLISLALCFLSSLFLGHPTTVTCLLRQTTFGTLFTVAISSILSKTLTVVFAFQATRPGSTMRKWLRPGVFYSVVFILSSIQVILCAIWLGSFPPFLDADTHQPEYIILECNEGSFVAFYCVLGYIAILALGSFTVAFLARNLPDSFNEAKFITFSMLVFCSVWISFLSTYQSTKGKAAVEVFSILTSSAGLLGCIFIPKCYTILFRANGHTHE
4 TIDFLSFSDVLGITLAFVAIFLCLISLGVLSIF-IVKANNRELSYILLLSLIMCFLCCLFIGRPEASTCFFRQAAFGIIFAVAVSAILAKTITVVIAFNATKPGSRARKWVGSNISAYLVSLGAFGEAVICLVWFLCSPPFPDFDTTKSAKMTLKCNEGSEVAFYCVVGYVGLLAALSFVVAFLARKLPDTFNEATHITFSMLVFCIVWVSFIPAHVSAKGKYAVEIFAILASTAGLLGCIFIPKCHIIVIRPDLNTKE
4 TIDFLSWDDLLGYILSGSASVFIILTAAVFVVF-IVRANNQNISYILLMALLMSFLCTFFIGQPTEVTCMLRQITFVFAFSVAISSILGKTMTVLVAFKSTKTSGNFRWWGKMHFSISAVFLFSFGEFVICVIWLILFPPFVESDNQIPGNTILQCNEGSIISFYLAVSYIGVLSLISFAVAFIARKLPDRFNEAQHITFSMLVFCSVWASFIPTYLSTKGKHAVEIFAIQASAAGLLMCIFTPKCYIILLKPELNVKG
4 TIDFLSYAEPLGLSLAILAILLSITASLVLGIF-IVKANNRELSYSLLLTLILSFLCTLFIGRPLKVTCMLRQVTFAVIFTISISSVLGKTVTVLIAFHAITPGSMLKIWVGKRVPRCLVLLLSLGEVIICITWFLHCPPFPDYDTRQPSVMTLQCNEGSAVAFYIAVGYIGMLASVSFITAYLARGLPDIFNEASHITFSMLVFCCVWIAFIPTYLSSKGKYAVEIFAILSSSSGLLGCIFIPKCYIILLKPTKSVKE
4 TIDFLSYAEPLGLSLAILAILLSITASLVLGIF-IVKANNRELSYTLLLTLILSFLCTLFIGKPMKVTCMFRQVTFAVIFTTSISSVLGKTVTVLIAFHAITPGSMLKIWVGKRSPRSLVLLLSMGEVIICIMWLLHCPPFPDYDTRQPSVMTLQCNEGSAVAFYIAVGYIGMLASVSFITAYLARSLPDIFNEASHITFSMLVFCCVWIAFIPTYLSSKGKYAVEIFAILSSSSGLLGCIFIPKCYIILLKPKKSVRQ
4 TIDFLSYAEPLGLSLAMLAILLSITASIVLGIF-IVKANNQELSYSLLLTIILSFLCTLFIGKPKKVTCLLRQITFAVIFTISISSVLVKTMTVLIAFHAITPGSMLKILVRKSVSRCFILVFSLGEVIICIMWFLHCPPFPDYDTR--SVMTLQCNEGSAVAFYIAVGYIGMLALVSFITAYLARGLPDIFNEASHITFSMLVFCCVWITFIPAYISSKGKYAVEIFAILSSSSGLLGFIFLPKCYIILLKPEMNVKG
4 TIDFLSYEDALGIALSVTAIFLSIVPLGVLGIF-IVKANNRELSYILLLSLSMCSLCSLFIGRPVALSCFFRQAAFGIIFTVAVSSILSKTITVVIAFNATKPGSQARKWVGSRVSTYLVSLGAFGEAVICLVWFLCSPPFPDFDTSNSAKMTLKCNEGSEIAFYCVTGYVGLLAALSFVVAFLARNLPDNFNEATYITFSMLVFFSVWVSFIPAYLSTKGKYAVEIFAILASTAGLVSCIFAPKCYIIVIRPELNTKE
4 TIDFLSYKDLFGMALTTAALVLSCFTSAVFCIF-IVKANNQELSYILLLSLMLSFLCSLFIGRPTKATCLLRQTSFGIIFAICISSILGKTITVIIAFTATRPGSRLRNYVGTRVPKYILLLCTLPEVFICALWLIISPPFPDYDTHATGKIILQCNEGSPSAFYIMVGYIALLAFVSFFVAYLARKLPDIFNEAQYITFSMLLFCSVWISFILAYVSTTGKYAVEIFAILVSSAGLLGLIFIPKCYFILIKLPVNTRH
4 TIDFLSYKDSLGVALTTTALVLSFCSAAVFCIF-IVKANNQELSYILLLSLMLSFLCSLFIGRPTKATCLLRQTSFGINFGICISSILGKTITVIIAFTATRPGSRLRNYVGTRVPKYILLLCTLPEVFICALWLIISPPFPDYDTHATGKIILQCNEGSPSAFYIMVGYIALLAFVSFFVAYLARKLPDIFNEAQYITFSMLLFCSVWISFILAYVSTTGKYAVEIFAILVSSAGLLGLIFIPKCYIILIKQPVITRH
4 TIDFLSYKEPLGVALTTTALVLSFCSAAVFFLF-IVKANNQELSYILLLSLMLSFLCSLFIGRPTKVTCFLRQVVFGIIFAICISSILGKTITVIIAFTATRPGSRLRNYVGTRVPKYILLLCTLPEVFICALWLIISPPFPDYDTHATGKIILQCNEGSPSAFYIMVGYIALLAFVSFFVAYLARKLPDIFNEAQYITFSMLLFCSVWISFILAYVSTTGKYAVEIFAILVSSAGLLGLIFIPKCYFILIKQPVNTRH
4 TIDYLSYEDLLGYILSSCASVFIVFTAVVFLIF-IVRANNQNISYILLMALLMSFLCTFFIGQPTGVTCMLRQTTVMFVLSIAISSILGKTVTVLVAFKSTKTSSNIRRWGKIYFSMNAVFLFSFGEFLICIIWLTLSPPYVEVDIKIPGTIILQCNEGSTISFYLAVSYIGVLSLISFAVAFIARKLPDRFNEAQHITFSMLVFCSVWASFIPTYLSTKGKHALEIFAIQASAAGLLMCIFTPKCYIILLKPELNVKG
4 TINYISYMDSMGFGLTTITLILFFAVYAVFTIF-IVRANNQNLSCLLLISLMLCSLCTLFIGRPTQICCLLRQVTFGVVFTISVSSVLAKTLTVIIAFNATKPGSKLKKYVGTQLSFILVIVCSLGEMGISVGWVASYPPYVEADMIEKDIIILQCNEGSVTFFFCIIGYIGTLALLSFIAAFLAKDFPDRFNEAKNITFSMLGFCSVWVAFVPAYLSSKGSRAVKIFAILASSSGLLGCIFVPKCYIIYIKPELNKRE
4 TITFLNAKDPLGMTLALLAVFFSLLTALVLWVFPIVKANNRTLSYTLLISLTFCFLCSLFIGHPTPATCLLQQTVFAVVFTVAVSSILAKTVIVVLAFRSIKPGSRIRMFIQPRVSIYIVLICSGIQVIFCGIWLVTSPPFPEADTHEYGHIIIRCSEGSTFAFYSVLGYVALLALGSFTVAFLARNLPDTFNEAKFITFSMLVFCSVWASFLPTYQSTKGKAAVEIFSILASSAGLLGCIFIPKCYIILLKPDRNTQE
4 TITFLSYAEPLGLILANLAVLLSITASLILGIL-IVKANNEELSYSLLLTLILSFLCTLFIGKPMKVTCMFRQVTFAVIFTISISSVLGKTVTVLIAFHAITPGSMLKIWVGKRAPRCLVLLLSLGEVIICFMWFLHCPPFPDYDTRQPSVMTLQCNEGSAVAFYIAVGYIGMLASVSFITAYLARRLPDIFNEASHITFSMLVFCCVWVTFIPAYISSKGKYAVEIFAILSSSSGLLGCIFFPKCYIILLKPERNISW
4 TITYISYMDSMGFGLTTITLILFFAVYAVFTIF-IVRANNQHLSCLILISLMLCSLCTLFIGRPTQICCLLRQITFGIVFTISVSSVLAKTLTVIIAFNATKPGSKLKKYVGTQLAIILVIVCCLAEMGISVGWVASYPPYVEADMIEKDIIILQCNEGSVAFFFCIIGYIGTLALLSFIAAFLAKDFPDRFNEAKNITFSMLGFCSVWGAFVPAYLSTKGSRAVEIFAILSSSAGLLGCIFLPKCFIIFLRPEMNTKK
4 TITYLAYEEPLGMALASAALCFSLLTALVLGVFPIVKANNRSLSYTLLISLTLCFLCSLFIGLPTQATCLLRQISFAVVFTLAIASILAKTLTVVLAFAATKPGSGLRKWLGSTTSYFLICICTLIQMSLCGIWLGTHAPFLERDIHEASLIVIQCNEGSLFFFYSVLGYMGFLALVSFMMAFLARKLPDTFNEAKYLTFAMLVFCSVWISFLPTYQSTKGKAAMEVLSILLSSAGILTCFFAPKCYVILLRSDRNTLE
4 TITYLAYEEPLGMALASAALCFSLLTALVLGVFPIVKANNRSLSYTLLISLTLCFLCSLFIGLPTQATCLLRQISFAVVFTLAIASILAKTLTVVLAFAATKPGSRLRKWLGSTTSYFLICICTLIQMCLCGIWLGTHAPFLERDIHEASLIVIQCNEGSLFFFYSVLGYMGFLALVSFMMAFLARKLPDTFNEAKYLTFAMLVFCSVWISFLPTYQSTKGKAAMEVLSILLSSAGILTCFFAPKCYVILLRSDRNTLE
4 TITYLAYEEPLGMALASAALCFSLLTALVLGVFPIVKANNRSLSYTLLISLTLCFLCSLFIGLPTQATCLLRQISFAVVFTVAIASILAKTLTVVLAFAATKPGSGLRKWLGSTTSYFLICICTLIQMCLCGIWLGTHAPFLERDIHEASLIVIQCNEGSLFFFYSVLGYMGFLALVSFMMAFLARKLPDTFNEAKYLTFAMLVFCSVWISFLPTYQSTKGKAAVEIFSIVVSSAGILTCIFAPKCYVILLRSDRNTLE
4 TITYLAYEEPLGMVLASAALCFSLLTALVLGVFPIVKANNRSLSYTLLISLTLCFLCSLFIGLPTQATCLLRQISFAVVFTVAIASILAKTLTVVLAFAATKPGSGLRKWLGSTTSYLLICICTLIQMCLCGIWLGTHAPFLERDIHEASLIVIQCNEGSLFFFYSVLGYMGFLALVSFMMAFLARKLPDTFNEAKYLTFAMLVFCSVWISFLPTYQSTKGKAAVEIFSILLSSAGILTCFFAPKCYVILLRSDRNTLE
4 TITYLAYEEPLGMVLASAALGLSLLTVLVLGVFPIVKANNRSLSYTLLISLTLCFLCPLFIGLPTQATCLLRQISFAVVFTLAIASILAKTLTVVLAFAATKPGSGLRKWLGSTTSYFLICICTLIQMCLCGIWLGTHAPFLERDIHEASLIVIQCNEGSFFFFYSVLGYMGFLALVSFMMAFLARKLPDTFNEAKYLTFAMLVFCSVWISFLPTYQSTKGKAAMEVLSILLSSAGILTCFFAPKCYVILLRSDRNTLE
4 TITYLAYEETLGMILASAALCFSVLTTFVLGVFPIVKANNRSLSYILLISLTLCFLSSLFIGRPTPVTCILRQTTFAIVFTVAIASILAKTITVVLAFRATKPGSQLRRWLRPAVSHSLIFICTLIQMCLCSIWLGTYPPFLEMDTQEVSFIVIQCNEGSLVTFYCVLGYMGFLALVSFTLAFLARNLPDTFNEAKYLTFSMLVFCSVWISFLPTYQSTKGKTAMEIFSIVVSSAGILICIFAPKCYVILLRPDRNTLE
4 TKDFLSYGDILGVTSSCIAFIFVVITAAVLFVF-IVRANDRNLSYILLMSIMLSFLCSFFIGYPVELTCMLRQAAFGFIFTVAVSAVLGKTVTVIIAFNATKPNSTFRKWIGTRISIGLVLFFSLGELFICIIWLICSPPFVDTDTKIPGTIIIQCNEGSFAAFYVVISYIGLLALFSFIVAFLVRKLPDRFNDAQYITFSMLVFCSVWISFIPIYLSSKGKYAVEIFTILSSTGGLLLCIFAPKCYIILVKPELNSRK
4 TKDFLSYRCILGATLASIASIFLVITAAVLFVF-IVRANDRNLSFILLVSIMLSFLCSFFIGYPVELTCMLRQAAFGFIFTVAVSAVLGKTVTVIIAFNATKPNSTFRKWVGTRVSISLVLLFSFGELFICIIWLICSPPFVDTDSKIPGTMIIQCNEGSFTAFYVVISYIGLLALFSFIVAFLVRKLPDRFNDAQYITFSMLVFCSVWISFIPIYLSSKGKYAVELFAILSSTGGLLLCIFAPKCYIILVKPELNSRK
4 TLDFLSFEDPLGLSLAFMAIFLSILATAVLIIF-IVKANNRELSYYLLISLILSFLCSLFIGWPMKGTCLLRQVVFAITFTFSISSVLGKTLTVVIAFNATRPGSKLRGWVGTRIPKCLVLLCTLVEIFICSLWLIISPPFSEYDTEHTATMILQCNEGSAFAFYTVVGYIALLAFICLFVAYLSRKLPDIFNEAQYITFSMLVFCSVWVSFIPAYLSTKGKYSAEIFAILASGSGLLALIFVPKCYIILLKPEKNTRI
4 TLDFLSFEDPLGLSLAFMAIFLSILTTAVLIIF-IVRANNRELSYYLLISLILSFLCSLFIGWPMKGTCLLRQVVFAVTFTFSISSVLGKTLTVVIAFSATRPGSKLRGWVGTRIPKCIVLLCTLVEIFICSLWLIISPPFPEYDTEHTATMILQCNEGSAFAFYTVVGYIALLAFICLFVAYLSRNLPDIFNEAQYITFSMLVFCSVWVSFIPAYLSTKGKYSVEIFAILASGSGLLALIFVPKCYIILFKPELKPRL
4 TLDFLSFEDPLGLSLSFMAIFLFILTTAVLIIF-IVKANNRELSYYLLISLILSFLCSLFIGWPMKGTCLLRQVVFAVIFTFSISSVLGKTLTVVIAFNATRPGSKLRGWVGTRIPKCIVLLCTLVEIFICSLWLIISPPFPEYDTEHTATMILQCNEGSALAFYSVIGYIALLAFICLFVAYLSRKLPDIFNEAQYITFSMLVFCSVWVSFIPAYLSTKGKYSVEIFAILASGSGLLGLIFVPKCYIILLKPQQKTKM
4 TLEFLSFEEILGGTLAAFSIVGSLLPLSILFIF-VVKANNRNLSYTLLVSLFFCYLCALFIGRPITITCILRQFIFGISFVMCISCVLGKTMMVVIAFNLTQPRSSRRMWLNSRVTNTLVLVCTAIQVIICAGWLAHSSPFQYTDNKKSGTIIVECNKGSSIAYSCTMGYMGSLAALCFVVAYLSRKLPGSFNEAKLITFSMLIFGAVWISFIPAYLSTTGKYAVEVFAILSSSSGLLACIFLPKVYIIILSPEMNKTK
4 TMTFLDYNDSLGTGLTLMSLGFFVVTGLVIGVFPIVKANNRSLSYILLITLTLCFLCPLFIGLPNTATCILQQNLFGLLFTVALSTVLAKTITVVMAFKITAPGRKTRWLLILRAPQFIIPLCALMQILFSGIWLGTSPPFVDMDAHEHGHIIILCNKGSAIGFYCTLAYLGVMAFGSYLLAFMSRNLPDTFNESKALAFSMLMFCSVWVTFLPVYHSTTGKVAMEMFSILASSASILTLIFVPKCYIVLFRPERNILP
4 TMTYLTYEETLGMFLAFAALCFSILTTFVLGVFPIVKANNRSLSYILLTSLILCFLSSLFLGRPTPAICILRQTTFAIVFTVSIGSILAKTITVVLAFRATKPGSQLRRWLRPAVSHSLIFICTLIQMCLCGIWLGTDPPFLEMDTHEASFIVIQCNEGSLVTFYCVLGYMGFLALVSFTLAFLARNLPDTFNEAKYLTFSMLVFCSVWISFLPTYQSTKGKAAMEIFSIVVSSAGILICIFAPKCYVILLRADRNTLE
4 TVIFLSMKEPLGMTLGLMAVSFSLLTALVLGIFPIVKANNRTLSYTLLISLIFCFLCSLFIGYPTTITCFLQHTVFGVVFTVVVSSILAKTIIVVVAFRGIRPGSRIRMFIHPKVSIFVVLICSGIQVIFCGIWLGTSPPFPEADAHEYGHIIIRCNKGSTFAFYCVLGYMGFLAGGSFTVAFLARNLPDTFNEAKFITFSMLVFCSVWATFLPTYQSTKGKSIVEIFSILASSAGLLGCIFIPKCYVILLKPDRNTMG
4 TVNFLSYKDTLGASLASIALVLFLTTSAVQGIF-IVRANNQNLSCLLLISLMLCFLCTLFIGRPTQICCLLRQVTFGIVFTISVSSVLAKTLTVIIAFNATKPGSKLKKYVGTQLAILLVLMCTLGKIGISVVWMASNPPFLEADTFEMDTVILLCNEGSVTFFFCIIGYIGTLALLSFIAAFLAKDFPDRFNEAKNITFSMLGFCSVWGAFVPAYLSSKGSRAVEIFAILASSAGLLACIFVPKCFIIFFRPKLNKRA
4 TVNYLAYEETLGMILAFAALCFSILTTFVLRVFPIVKANNCSLSYILLISLTLCFLSSLFIGRPTPAICILRQTTFAIVFTVAIASILAKTITVVLAFRATKPGSKLRRWLRPAVSHSLIFICTLIQMCLCGFWLGTYPPFLEMDTHEASFIVIQCNEGSLVTFYCVLGYMGFLALVSFTLAFLVRNLPDTFNEAKYLTFSMLVFCSVWISFLPAYQSTKGKAAMEIFSILVSSAGILICIFVPKCYVILLRPDRNTLE
4 TVSFLAYDDPLGIALGCMALSFSAITILVLVTFPIVKANNRILSYILLISLVFCFLCSLFIGHPNQATCILQQTTFGVFFTVAISTVLAKTITVVMAFKLTTPGRRLRGMMITWASNFVIPFCTLIQLVLCGIWLVTSPPFIDRDIQEHGKTIIICNKGSVIAFHVVLGYLGSLALGSFTIAFLARNLPDRFNEAKFLTFSMLVFYSVWITFLPVYHSTRGKVVVEVFSILASSADLLGCIFVQKCYIILVSSNSNFLH
4 TVSFLAYEDPLGMALGCMALSFSAITILVLVTFPIVKANNRILSYILLISLVFCFLCSLFIGHPDQVTCILQQTTFGVLFTVSVSTVLAKTITVVMAFKLTTPGRRMRGMMMTGAPKLVIPICTLIQLVLCGIWLVTSPPFIDRDIQEHGKIVILCNKGSVVAFHVVLGYLGSLALGSFTLAFLARNLPDTFNEAKFLTFSMLVFCSVWITFLPVYHSTRGKVGCGGFLHLGF~~~~~~~~~~~~~~~~~~~~~~~~~~
4 TVSFLAYEDPLGMALGCMALSFSAITILVLVTFPIVKANNRILSYILLISLVFCFLCSLFIGHPDQVTCILQQTTFGVLFTVSVSTVLAKTITVVMAFKLTTPGRRMRGMMMTGAPKLVIPICTLIQLVLCGIWLVTSPPFIDRDIQEHGKIVILCNKGSVVAFHVVLGYLGSLALGSFTLAFLARNLPDTFNEAKFLTFSMLVFCSVWITFLPVYHSTRGKVVVEVFSILASSAGLLMCIFVPKCYVILIRPDSNFIQ
4 TVSFLAYEDPLGMALGCMALSFSAITILVLVTFPIVKANNRILSYILLISLVFCFLCSLFIGHPNQDTCILQQTTFGVFFTVAISTVLAKTITVVTAFKLTTPGRMIRRRMIKVATNFLIPICTLIQLALCGIWLGTSPPFIDRDIQEHGKVIIICNKGSIIAFYFVLGYLGSLALGSFTVAFLARNLPDRFNEAKFLTFSMLVFYSVWITFLPVYHSTRGKVVVEVFSILASSAGLLGCIFVPKCYVLLVRPDLNVLQ
4 TVTFLAYDDPLGKGLTFVSLGFSALTIFVIGTFPIVKANNRTLSYILLVTLTLCFLCPLFIGLPNTATCILQQNVFGILFTVALSTVLAKTTTVVIAFKITAPGRKERWLLISQAPNFIIPVCTLIQVLLSGIWLGTSPPFVDMDAHEHGYIIILCNKGSTFAFYCTLAYLGVMAFGSYLMAFLSRNLPDTFNEAKFLSFSMLVFCCVWVTFLPVYHSTTGKFAMEVFSILASSASILSLIFAPKCYIILFRPERNTFH
4 TVTFLDIKEPLGMALTCVALFFSVLTALILGVFPIVKANNRTLSYTLLISLTSCFLCSLFIGRPTAATCLLRQTTFGLVFTVAVSSILAKTILVVLAFKVTKPGSRSKRWLQPGVSNCVVVLCSGIQVILCSSWLGISPPFPDTDIHHPNKIIIECNEGSVLGFYSVLAYMGFLALGSFMVAFLARSLPDTFNEAKFITFSMLVFCSVWVSFLPTYQSTKGKAVVEIFSILASGAGLLGCIFIPKCYVILLRPNENTQK
4 TVTFLDYNDPWGKGLTLMSLGFSALTTLIIGVFPIVKANNRSLTYILLITLALCFLCPLFIGHPNTVTCIMQQNLFGLLFTVVLSTVLAKTITVVMAFKIAVPGRKLRLLLISQVPNFIIPVCTLIQVCLSGIWLGTFPPFIDMDAHEYGHIIILCNKGSAIAFYCTLAYLGVMAIGSYLMAFLSRSLPDTFNEAKFLAFSMLVFCAVWVTFLPVYHSTTGKVAMEMFSILASSSSLLILIFVPKCYIILFRPERNTVH
4 TVTFLSFKEPLGLTLTCLALSFSFLTVIILVIFPIVKANNRILSYILLISLTLCFLCSIFIGPPTSAKCLLQQTVFGIVFTVAISSILAKTITVVLAFKATKPGSKMKRWMLPRVSSFVVFICSMIQLALCCIWLGTSPPFPGLDTHEPDQIIIICEMGSAITFYSVLGFMGFLALGSFTVAFLARNLPDTFNEARFITFSMLIFCSVWMSFIPAYQNPKGQATVEIFCILASSAGLLGCIFIPKCYVILLRPERNTLE
4 TVTYLAYEEPLGMTLTVVALSLSLLTTLVLGIFPIVKVNNRSLSYTLLTSLTLCFLSSLFIGRPTPATCLLRQTTFAIVFTVTIASILAKTITVVLAFRATTPGSKLRRWLGTRVSYLLIFICTLIQMGLCGIWLGTYPPFLEMDTQEASFIVFQCNEGSLVAFYCVLGYMGFLALVSFTLAFLARNLPDTFNEAKYLTFSMLVFCNVWISFLPTYQSTKGKVAVEIFSILVSSAGILICIFTPKCYVILLRADRNTLS
4 TVTYLAYEETLGKFLASSAFCFSILTTFVLGVFPIVKANNRSLSYILLISLTLCFLSSLFLGRPTPVTCILRQTTFAIVFTVAIASILAKTITVVLAFRATKPGSQLRRWLRPAVSHSLIFLCTLIQMCICGIWLGTYPPFLEKDTHEASFIVIQCNEGSLVTFYCVLGYMGFLALVSFTLAFLARNLPDTFNEAKYLTFSMLVFCSVWIAFLPTYQSTKGKAAMEIFSILVSSAGILICIFAPKCYVILLRPDRNTLE
4 TVTYLAYEETLGMALAAVALSLSLLTTLVLGIFPIVKANNRSLSYTLLTSLTLCFLSSLFIGRPTATCLLRQSTFAIVFTVTIASILAKTITMVLAFRATKQVS-KLRRLMGTRVSYFLIFICTLIQMCLCGIWLGTYPPFLEKDTHEFSFIVIQCNEGSLVTFYCVLGYMGFLALVSFTLAFLARNLPDTFNEAKYLTFSMLVFCSVWIAFLPAYQSTKGKAAMEIFSILVSGAGILTCIFVPKCYVIFLRSDRNTLS
4 TVTYLAYEETLGMILAFAALCFSILTTFVLGVFPIVKANNRSLSYILLTSLTLCFLSSLFIGRPTPAICLLRQTTFAIVFTVAIASILAKTITVVLAFRATQPGSKLRRWLGTSVSYFLIFICTLIQMCLCGIWLGTYPPFLEMDRHEASFIIFQCNEGSLVTFYCVLGYMGFLAFVSFTLAFLARNLPDTFNEAKYLTFSMLVFCSVWIAFLPAYQSTKGKAAMEIFSILVSSAGILICIFAPKCYIILLRADRNTLE
4 TVTYLAYEETLGMILAFAALCFSILTTFVLGVFPIVKANNRSLSYVLLTSLTLCFLSSLFIGRPTPAICLLRQTTFAIVFTVAIASILAKTITVVLAFRATQPGSKLRRWLGTSVSYFLIFICTFIQMCLCGIWLGTYPPFLEMDRHEASFIIFQCNEGSLVTFYCVLGYMGFLAFVSFTLAFLARNLPDTFNEAKYLTFSMLVFCSVWIAFLPAYQSTKGKAAMEIFSIVVSSAGILICIFAPKCYIILLRADRNTLE
4 TVTYLAYEETLGMILASAALCFSILTMFVLGVFPIVKANNRSLSYILLISLTLCFLSSLFIGRPTPAICILRQTTFAIVFTVAIASILAKTITVVLAFRATKPGSKLRRWLRPAVSHSLIFICTLIQMCLCGILLGTYPPFLEMDTHEASFIVIQCNEGSLVTFYCVLGYMGFLALVSFTLAFLARNLPDTFNEAKYLTFSMLVFCSVWISFLPAYQSTKGKAAMEIFSILVSSAGILICIFASKCYVILLRPDRNTLE
4 TVTYLAYEETLGMILASAALCFSILTTFVLGVFPIVKANNCSLSYILLISLTLCFLSSLFIGRPTPAICILRQTTFAIVFTVAIASILAKTITVVLAFRATKPGSQLRRWLRPAVSHSLIFICTLIQMGLCGIWLGTDPPFLEMDTHESSFIVFQCNEGSLVTFFCVLGYMGFLALISFTLAFLARNLPDTFNEAKYLTFSMLVFCSVWISFLLAYQSTKGKAAMEIFCILVSSAGILICIFAPKCYVILLKPGRNTLE
4 TVTYLAYEETLGMILASAALCFSILTTFVLGVFPIVKANNRSLSYILLTSLTLCFLSSLFLGRPTTAICLLRQTTFAIVFTVAIASILAKTITVVLAFRATQPESKLRRWLGSSVSYFLIFICTLIQMGLCGIWLGTYPPFLEKDTHEASFIVIQCNEGSLVTFYCVLGYMGFLALVSYALAFLARNLPDTFNEAKYLTFSMLVFCSVWIAFLPAYQSTKGKAAMEIFSILVSSAGILICIFAPKCYIILLRADRNTLE
4 TVTYLAYEETLGMILASLAFCLSILTTFVLGVFPIVKANNRSLSYILLISLTLCFLSSLFLGRPTPVTCILRQTTFAIVFTVAIASILAKTITVVLAFRATKPGSQLRRWLRPAVSHALIFICTLIQMCLCSIWLGTNPPFFEMDTHEASFIVIQCNEGSLVTFYCVLGYMGFLALVSFTLAFLARNLPDTFNEAKYLTFSMMVFCSVWIAFLPAYQSTKGKAALEIFSIVVSSAGILICIFAPKCYVILLRADRNTLQ
4 TVTYLAYEETLGMILASSAFCFSILTTFVLGVFPIVKANNRSLSYILLISLTLCFLSSLFIGRPTPAICILRQTTFAIVFTVAIASILAKTITVVLAFRATKPGSQLRRWLRPAVSHALIFICTLIQMCLCGIWLGTYPPFLEMDKHEVSFIVIQCNEGSLVTFYCVLGYMGFLALVSFTLAFLARNLPDTFNEAKYLTFSMLVFCSVWIAFLPAYQSTKGKAALEIFSIVVSSAGILICIFAPKCYVILLRADRNTLQ
4 TVTYLAYEETLGMILASSALCFSVLTTFVLGVFPIVKANNCSLSYILLISLTLCFLSSLFIGRPTPAICILRQTTFAIVFTVAIASILAKTITVVVAFRATKPGSQLRRWLRPAVSHALIFLCTLIQMCLCSIWLGTYPPFLETDTHEASFIVIECNEGSLVAFYCVLGYMGFLALVSFTLAFLARNLPDTFNEAKYLTFSMLVFCSVWISFLPTYQSTKGKAAMEIFSILVSSAGILICIFAPKCYVILLRPDRNTLQ
4 TVTYLAYEETLGMILTSAAFCFSILTIFVLRVFPIVKANNRSLSYILLTSLTLCFLSSLFLGRPTPAICILRQTTFAIVFTVAIASILAKTITVVLAFRATKPGSKLRRWLRPAVSHSLIFLCTLIQMFLCSIWLGTYPPFFEMDTHEASFIVIQCNEGSLVTFYCVLGYMGFLALVSFTLAFLARNLPDTFNEAKYLTFSMLVFCSVWISFLPAYQSTKGKAAMEIFSILVSSAGILICIFAPKCYVILLRPDRNTLE
4 TVTYLAYEETLGMILTSAAFCFSILTTFVLGVFPIVKANNRSLSYILLTSLTLCFLSSLFIGRPTPAICVLRQTTFAIVFTVAIASILAKTITVVVAFRATKPGSQLRRWLRPAVSHSLIFLCTLIQMCLCGIWLGTYPPFLEMDIYEASFIVIQCNEGSLVTFYCVLGYMGFLALVSFTLAFLARKLPDTFNEAKYLTFSMLVFCSVWISFLPAYQSTKGKAAMEIFSIMVSSAGILICIFAPKCYVILLRSDRNTLG
4 VEFISFDTDYFAIFFTINSLILFTVGAVILGIF-VVKANNRNLSFILIVSIKLSILSVFFLGRPTDIICTLRQSSFGITFSIAVSCVLAKTIMVYIVFKATKPGRSWSKWVGVKLAHCIVLVCSVIQILITSLWLSISPPFVEYNILEPGKIIIQCNEGSVVAFYIVLSYMGLLASMSFIVAFLARSLPDSFNEAKYITFSMLLFCSVWITMIPAYLSTKGKPAVEIFAIITSSCGLLFCIFLPKCYIILLKPEWNTKH
4 VIDFLSYEDLLGYILSGSASVFIVLTAAVCLVF-IVRANNQNISYILLMALLMSFLCSFFIGQPTGVTCMLRQALFIFSFSVAISSVLGKTITVLIAFKATKMERSFRKWGRINISVVVVFICSFGEFVLCVIWLSLYPPHVESD-KIPGKLVLQCNEGSIISFYLAVSYIGVLSLISFAVAFIARKLPDRFNEAQHITFSMLVFCSVWASFIPTYLSTKGKHAVEIFAIQASAAGLLMCIFTPKCYIILLKPELNVKG
4 VIDFLSYGDLLGYILSGCASVFIVLTAAVCLVF-IVRANNQNISYILLMALLMSFLCSFFIGQPTGVTCMLRQTTFVFVFSVAISSVLGKTIMVLIAFKATKIEKMFRMLGRMNISVGVVFICSFGEFVLCVIWLILNPPHVESDNKVPGKTILQCNEGSIISFYLAVSYIGVLSLISFAVAFIARKLPDRFNEAQHITFSMLVFCSVWASFIPTYLSTKGKHAVEIFAIQASAAGLLLCIFTPKCYIILLKPDLNVKG
4 VIDFLSYGDLLGYILSGCASVFIVLTAVVFLVF-IVRANNQNISYILLMALLMSFLCSFFIGQPTGVTCMLRQTTFVFVFSVAISSILGKTIMVLIAFKATKIEKIFRMLGGINISVGVVFICSFGEFVLCVIWLILNPPHVESDNKVPGRTILQCNEGSIISFYLAVSYIGVLSLISFAVAFIARKLPDRFNEAQHITFSMLVFCSVWVSFIPTYLSTKGKHAVEIFAIQASAAGLLMCIFTPKCYIILLKPELNVKG
4 VIEFLSYTEIMGVGLCIFSFIGVLLTATVSFLFPIVRANNSELSFLLLFSLTLCFLCSLFIGRPTDWSCMLRHTAFGITFVLCISCVLGKTIVVLMAFRATLPGSNVMKWFGPLQQRLSVVSLTLIQVIICVLWLTMSPPFPFLNLSYREKIILECNLGSAFGFWAVLGYTGLLSTLCFVLAFFARKLPDNFNEAKFITFSMLIFCAVWLTFIPAYVSAPGKYAVQLFAILASSFGLLFCIFAPKCYIILLKPEKNTKK
4 VIEYLSYEDLLGYILSGSASVFIVLTAAVCLVF-IVRANNQNISYILLMALLMSFLCTFFIGQPTGVTCMLRQALFIFSFSVAISSVLGKTITVLIAFKATKMERTFRKWGRINISVVVVFICSFGEFVLCVIWLSLYPPHVESDNKVPGKTILQCNEGSIISFYLAVSYIGVLSLISFAVAFIARKLPDRFNEAQHITFSMLVFCSVWASFIPTYLSTKGKHAVEIFAIQASAAGLLLCIFTPKCYIILLKPELNVKG
4 VIIHLSFHQPLGASLALLSVLFFIMTCLVLMIF-VVKANNRDLSYILLVSLKICFLCNLFIGHPRHVTCILRQTVFGVIFSIVISSVLAKTVTVVIAFNATRPGSKLRNYLGPRVPNSIVIFCSLIQVIICTSGLINSPPFPYYNTDIVGVIVAECHEHSSFGFYCILGFMGLLAALCFIIAFFARTLPDIFNEAKFITFSMLLFCSVWVTFIPAYLSTKGKYAVEIFAILSSSSGILGCIFIPKCYIILFRIDKNKTD
4 VIIYLSFADELGTSIAFLSILFFFFTCLVMGVF-IVKANNQNLSYVLLFSLKMCFLCPLFIGQPIKLSCMTRQTVFAITFSISLSSILAKTITVVIVFHATKPGSKLKNYIGSKGSVSFTVFCSLVQVVICACWLGISPPFPQYNMEEVGKIIAECNEGSLIGFYCVLGYLGVLASVSFIIAFLARDLPDTFNEAKFITFSMLVFCSVWVSFIPAYMSAKGKYAVEIFAILASSLALLGCIFIPKCYIILVKPECNTRD
4 VIIYLSYEEPLGTSLAFLSIIFFLLTCFVSLIF-IVRSNNRDLSYILLFSLKTCFLCNLFLGHPIRVTCVLRQTVFGVTFSISLSSILAKTITVIIAFSVTKPASKCRNWVGSRVPNSVIFICSILQVTICACWLGTSPPFPYYNMEEVGMIIAQCNEGSVFGFYCVLGFTGILACVCFIIAFLARNLPNSFNEAKFITFSMLVFCSVWVSFIPAYMSTKGKYAVEIFAILASSMALLGCIFIPKCYIILVKPECNTKV
4 VIIYLSYHEPLGASLALLSVLFCIMTCLVLMIF-VVKANNRDLSYILLVSLKICFLCNLFIGHPRHVTCILRQTVFGVAFSIVISSVLAKTVTVVIAFNATRPGSKLKNYLGPRVSNSIVIFCSLMQVIICTSGLINSPPFPYYNMEIVGVIVAECHEQS-VGFYCILGFMGLLAALSFIIAFFARTLPDIFNEAKFITFSMLLFCSVWVSFIPAYLSTKGKYAVEIFAILSSSSGILGCIFIPKCYIILFRADKNKKN
4 VIIYLSYHEPLGASLALLSVLFCIMTCLVLMIF-VVKANNRDLSYILLVSLKICFLCNLFIGHPRHVTCILRQTVFGVIFSIVISSVLAKTVTVVIAFNATRPGSKLKNYLGPRVSNSIVIFCSLMQVIICTSGLINSPPFPYYNTDIVGVIVAECHEHSSYGFYCILGFMGLLAALSFIIAFFARTLPDIFNEAKFITFSMLLFCSVWVSFIPAYLSTKGKYAVEIFAILSSSSGILGCIFIPKI~~~~~~~~~~~~~
4 VIIYLSYHEPLGASLALLSVLFCIMTCLVLMIF-VVKANNRDLSYILLVSLKICFLCNLFIGHPRHVTCILRQTVFGVIFSIVISSVLAKTVTVVIAFNATRPGSKLKNYLGTRVSNSIVIFCSLMQVIICTSWLINSPPFPYYNTDIVGMIVAECHEHSSYGFYCILGFMGLLAALSFIIAFFARTLPDIFNEAKFITFSMLLFCSVWVSFIPAYLSTKGKYAVEIFAILSSSSGILGCIFIPKCYIILFRTDKNKTD
4 VISFLDIKEPLGMALACIALSFSVLTALILWVFPIVKANNRALSYTLLISLIFCFLCSLFIGRPTAATCLLRQTTFGLVFTVAVSCILAKTITVILAFKVTIPGRRKMIWLQPGVSNCVVLFCSGIQVILCGIWLGISPPFPDTNTHQPDQIIIECNEGSVLGFYSVLGYIGFLALGSFTVAFLARSLPDTFNEAKFITFSMLVFCSVWVSFLPTYQSTKGKAVVEIFSILASSAGLLGCIFIPKCYVILLRSDENTKE
4 VISFLDIKEPLGMALACIALSFSVLTALILWVFPIVKANNRALSYTLLISLTFCFLCSLFIGRPTVATCLLRQTTFGLVFTVAVSCILAKTITVILAFKVTIPGRRKMIWLQPGVSNCVVVLCSGIQVILCGIWLGISPPFPDINTHQPDQIIIECNEGSVLGFYCVLGYMGFLALGSFTVAFLARSLPDTFNEARFITFSMLVFCSVWVSFLPTYQSTKGKAVVEIFSILASSAGLLGCIFIPKCYVILLRSDENTKE
4 VITFLDIKEPLGMILACVALFFSVLTALILGVFPIVKANNRTLSYTLLISLTSCFLCSLFIGRPTAATCLLRQTTFGLVFTVAVSSILAKTILVVLAFRVTKPGSRIKVWLQPRVSNCVVVLCSGIQVILCSSWLGISPPFPETDIHEPNQILIECNEGSVFGFYSVLGYMGFLALGSFIVAFLARSLPDTFNETKFITFSMLVFCSVWVSFLPTYQSTKGKAVVEIFSILASSAGLLGCIFIPKCYVIFLRPHNARVR
4 VLDFLSYNEPLGMALAICTTLFFCLALTILGIF-IVRANNVRLSYLLLCSLALCFLCPFFIGFPVPLTCALRQATFGIIFTVCVSSTLAKTIIVVSAFRATRPDARLRRWGGLSLPNAIPIGFSLVQVTLCGFWVTGWPPVPMNSTEAGPKVTMLCSAGSSELFYAMLGYLGFLALVSLVVAFLARQLPDTFNEAKHITLSMLVFSCVWISFIPAHLSAQGKDAVEIFAILASGAGLMCCLFFPKCYIILLQPDKNTKD
4 VLTFLSMKEPLGMTLAFIAVSFSLLTALVLGVFPIVKANNRTLSYTLLISLIFCFLCSLFIGHPNSITCLLQQTVFAFVFTVAVSSILAKTIIVILAFKGIRPGSRIRMFIHPRVSNYVVLICSGIQVIFCGIWLGTYPPFPEADTHEYGQIIIRCNEGSTSAFYCVLGYMGFLALGSFTVAFLVRNLPDTFNEAKFITFSMLVFCSVWASFLPTYQSSKGKAIVEIFSILASSAGLLGCIFIPKCYVILLNREKNTQG
4 VVEFLSYAEIMGIILCIVSFIGLLLTVMVTCLFPIVRANNSELSFLLLFSLSLCFLCSLFIGRPTQWSCMLRHTAFGITFILCISCVLGKTIVVLMAFRATLPGSNVMKWFGPLQQRLSVVSLTLVQVIVCLLWLTLSPPYPYMNLSYREKIILECNLGSAFGFWAVLGYTGLLSTLCFVLAFLARKLPDNFNEAKFITFSMLIFCAVWLTFIPAYVSSPGKYAVEIFAILVSSFGLLFCIFAPKCYIILLKPEKNTKK
4 VVIFLNVSEPLGVTLICVAFSFSLLTALVLWVFPIVKANNRALSYTLLISLIFCFLCSLFVGRPSSVSCLLRQTTFGIVFTVAVASILAKTIMVVLAFRLTIPGSRGRMWVQSRVSNSVVIICSGIQVTLCGVWLGIAPPFPDTDTHEPGHIIIGCNEGSVIAFYSVLGYMGFLALCSFTVAFLARNLPDTFNEAKLITFSMLVFCSVWVSFLPTYQSTKGKAVVEIFSILASSAGLLGCIFIPKCWVILLRPDSNTQE
4 VVIFLNVSEPLGVTLICVAFSFSLLTALVLWVFPIVKANNRALSYTLLVSLSFCFLCSLFIGRPTAATCLLRQTTFGIVFTVAVSSILAKTIMVVLAFRLTIPGSRGRMWVQSRVSTSVVIICSGIQIIICGIWLGIAPPFPDTDTHEPGHIIIGCNEGSVIAFYSVLGYMGFLALGSFTVAFLARNLPDTFNEAKLITFSMLVFCSVWVSFLPTYQSTKGKAVVEIFSILASSAGLLGCIFIPKCWVILLRPDRNTQE
4 VVTFLAYEDPLGMALGCMALSFSAITILVLVTFPIVKANNRILSYILLISLVFCFLCSLYIGHPNQATCILQQTTFAIFFTVAISTVLAKTITVVTAFKLTTPERRIKKIMIKGAINLLIPICTLIQLVLCAVWLVISPPFIDRDIQEHGKVIIICNKGSVIAFHFVLGYLGSLALGSFTVAFLARNLPDRFNEAKFLTFSMLVFYSVWITFLPVYHSTRGKDIVEVFSILASSAGLLGCIFFQKCYVLLVRPDLNVLR
4 VVTFLAYEDPLGMTLTCLALLFSALTTVILSILPIVKANNRLLSYILLISLIFCFLCSLYIGHPHMATCILQQTTFAVVFTVAVSTILAKTITVVMAFKITDPRKKIRQMLVTRAPNYIIPICTMIQLILCGTWIGTSPPFVDSDPHEHGHIIIVCNKGSVIAFYCVLGYLGLLALGSFTVAFLARNLPDRFNEAKFLTFSMLVFCSVWITFLPVYHSTKGKAVVEIFSILTSSAGLLVCIFFPKCFTILLKQKVNFTQ
4 VVTFLAYEDPVGMVLACAALSLSILTAVVLGVF-IVKVNNRTLSYILLLSLILCFLCPLFIGQPNTATCILQQMTFGVLFTVAVSTVLAKTVTVVLAFKTTTPGMKMRQWLLSGAPNSIIPLCSLVQVTFGVVWMVIAPPFIDTDTHEPTLLIMVCNKGSVIMFYIFLGYLGSLAMGSFTLAFLARSLPDTFNEAKFLTFSMLVFCSVWIPFLPVYNSTKGKFAVEVFSILASSAGLLVCIFAPKCYFILLKSERNILP
4 VVTFLDFTGSLGTALTFVAASFSLLTALVLWVFPIVKANNRALSYTLLVSLSFCFLCSLFIGRPTAATCLLRQTTFGVVFTVAVACILAKTIMVVLAFRVTRPGSSIRVWVQSRVSNCIVLVCSGIQVMLCGFWLGTSPPFPDMDLHEPGHIIIQCNEGSDIAFYCVLGYMGFLALGSFTVAFLARSLPDTFNEAKFITFSMLVFCSVWVSFLPTYQSTKGQAVVEIFSILASGAGLLGCIFLPKCYVILLRPERNVLA
4 VVTFLDVKEPLGMTLIFMAVSFSFLTALVLWVFPIVKANNRSLSYTLLISLIFCFLCSLFIGHPTTATCLLQQTVFGVVFTVAVSCILAKTLMVVVAFRGIRPGSRIQMFIHPRMARYVVLMCSGIQVILCGIWLGTYPPFPEADTHEYGHIIIRCNEGSAFVFYCVLGYMGFLALGSFTVAFLARNLPDTFNEAKFITFSMLVFCSVWATFLPTYQSTKGKAIVEIFSIMASSTGLLGCIFLPKCYVILLKPNRNTQE
4 VVTFLDVSDSLGVILISVALSFSLMTVLVLWIFPIVKANNRTLSYTLLISLIFCFLCSLFIGRPSSVSCLLRQTTFGIVFTVAVSSILAKTIMVVLAFRLTTPGSRGRMWVQFRVSNSVVIICSGIQVILCGIWLGIAPPFPDTDTHEPGHIIIGCNEGSVIAFYSVLGYMGFLALCSFTVAFLARNLPDTFNEAKLITFSMLVFCSVWVSFLPTYQSTKGKATVEIFSILASSAGLLSCIFIPKCYVILLKPDRNTQE
4 VVTFLNGKETLGMTLGLVAVSFSLLTALVLGVF-IVKANNRTLSYTLLISLIFCFLCSLFIGHPTTATCLLQQTVFAIVFTVAVSSILAKTLIVVLAFRVIRPGSRIQMFIQPRVSNYIVFICSGIQVTFCGIWLGTSPPFPEADTHEYGHIIIRCNEGSAFAFYCVLGYMALLALGSFTVAFLARNLPDTFNEAKFITFSMLVFCSVWVSFLPTYQSSKGKAVVEIFSILASSAGLLGCIFIPKCYIILLKPDRNTQE
4 VVTFLNMKEPLGKMLALMAVSFSLLTALVLGVFPIVKANNRTLSYTLLVSLIFCFLCSLFIGQPTTATCLLQQTVFAVVFTVAVSSILAKTMIVVLAFRGVRPGSRIRTFLRPRVSNYVVLLCSGIQVIFCGTWLGTSPPFPEADTHEYGYIIIRCNEGSVLAFYCVLGYMALLALGSFTVAFLARNLPDTFNETKLITLSMLVFCSVWTTFLLTYQSTKGKATVEIFSILVSSVGLLGCIFIPKCYVILLKAERNTLE
4 VVTFLNMKEPLGMILTLMALSLSLLTVLVLVVFPIVKANNRTLSYTLLISLIFCFLCSLFIGHPTTATCLLQQTLFAVVFTVAISSILAKTIIVVVAFRGISPESRIRMFIHPRMSIYVVLICSGIQVIFCGIWLGTYPPFPEADAHEYGHIIIRCNEGSAFAFYCVLGYMGFLALATFTVAFLARNLPDTFNEAKFITFSMLVFCSVWATFLPTYQSTKGKATVEIFSILTSSAGLLGCIFIPKCYVILLKLEKNAQE
4 VVTFLNMKEPLGMTLAFIAVSFSLLTALVLGVFPIVKANNRTLSYTLLISLIFCFLCSLFIGHPTTATCLLQQTAFAVVFTVAVSSVLAKTFIVVLAFKGIRPGSRIRIFMHPRVSVCIVLICSGLQVIFCGIWLGTSPPFPEADTHQYGHIILKCNEGSVLAFHCVLGYIALLALGSFSVAFLARNLPDTFNEAKFITFSMLVFCSVWASFLPTYQSTKGKAAVEIFSILASSAGLLGCIFIPKCYVILLKPDRNTQR
4 VVTFLNTEEPLGWILTCMALSFSLLTLLILILFPIVKANNRVLSYTLLISLIFCFLCSLFIGRPTTVTCLLRQTTFGIIFTVAVSSILAKTIMVVLAFKATRPGSRSRIWLKPRVYNFLVLICSMIQVILCGIWLGTSPPFLGTDTHEPGHIIIECKEGSVIAFYCVLSYMGILALGSFMVAFLARNLPDTFNEAKFITFSMLVFCSVWICFLPTYQSSKGKAAMEVFAILASSIGLLVCIFIPKCYVILLRPDRNILE
4 VVTFLNVQEPLGMTLAFIAISLSFLTALILWVFPIVKANNRTLSYTLLISLIFCFLCSLFIGHPTPATCLLRQTVFGVVFTVAVSSILAKTIIVVLAFKGIRPGSRIRMFMHPRVSIYVVLICSGIQVIFCALWLVISPPFPEADTHQYGHIILRCNEGSDFVFYCVLGYMGFLALGSFTVAFLARNLPDTFNEAKFITFSMLVFCSVWASFLPTYQSAKGKAVVEIFSILASSAGLLGCIFIPKCYVILLCPDRNTLE
4 VVTFLNVQEPLGMTLALMAVSFSFLTALILWVFPIVKANNRTLSYTLLISLIFCFLCSLFIGHPTVATCLLRQTVFGVVFTVAVSSILAKTMIVVLAFKGIRPGSRIRMFMHPRVSIYVVLFCSGIQVIFCALWLVISPPFPEADTHEYGHIILRCNEGSDFVFYCVLGYMGFLALGSFSVAFLARNLPDTFNEAKFITFSMLVFCSVWASFLPTYHSTKGKAVVEIFSILASSAGLLGCIFIPKCYVILLCPDRNTLE
4 VVTFLSYEDPLGMALALIAFCFSAFTAVVLCVFPIVKANNRILSYILLLSLMSCFLCSFFIGHPNRATCVLQQITFGIVFTVALSTVLAKTVTVVLAFKITDPGRRLRHFLVSGTPNYIIPICSLLQCVLCAIWLAVSPPFVDIDEHQNGHIIIVCNKGSVTAFYCLLGYLACLALGSFTVAFLAKNLPDTFNEAKFLTFSMLVFFSVWVTFLPVYHSTKGKVAVEIFSILASIAGMLGCIFAPKIYIILMSPERNSTQ
4 YIIYLSYGEALGTSMTSVSVFLFVLTCLVMGVF-IVKANNRNLSYVLLFSLKMCFLCSLFIGQPIKLTCMTRQTVFAITFSISLSSILAKTITVVIVFHATKPGSKLNNYIGSKGSVSFIGFCSLVQVVICACWLGISPPFPQYNMEEVGKIIAECNEGSLIGFYCVLGYLGVLASVSFIIAFLARDLPDTFNEAKFITFSMLVFCSVWVSFIPAYMSAKGKYAVEIFAILASSLALLGCIFIPKCYIILVKPECNTRD
5 AEAFLSYIDVISMFFSAVSVLSFFISLLILGVFPIVRANNRLSFLLLVSIKLSFLSVFLFLGRPVDITCMLRIITFGITFSIAVSSLLAKTIMVCVAFKATKPGSSWRKWLGVKLSNSVVLFCSSIQIIICMTWLAISPPFQELDIHSPGT------------IIIQCNEGSAIGFYSVIGYMGLLAAVDSFNEAKYITFSMLLFCSVWITMIPAYLSTKGKNCVEIFAILTSSAGLLFCIFLPKCYVIMFRPEINSKS
5 AEAFLSYRDVISMFFSAFSVLSFFITLLILGVFPIVRANNRLSFLLLVSIKLSFLSVFLFLGRPVDITCMLRIITFGITFSIAVSSLLAKTIMVCVAFKATKPGSSWRKWLGVKLSNSVVLFCSSIQIIICMTWLMNRHLTQYASLHSPLAGKGLNTEVCANITKPIIHKVLNYGKAISRKLHYKRISL-FLCYIKTGVGWCLDHNGVWITMILAYLSTKGKNCVEIFAILTSSAGLLASIFLPKCYIIMLRPEMNIRS
5 AEFLSYTNDVISVFFSSISVLLFVITLLILGIFPIVRANNRLSFLLLVSIKLSFLSVFLFLGRPVDITCMLRIVTFGITFSIAVSSLLAKTIMVCVAFKATKPGISWRTWVGVKLSNSVVLFCSSIQIIICMTWLAISPPFQELDIHSHGT------------IIIQCNEGSAIGFYSVIGYMGLLAAVDSFNEAKYITFSMLLFCSVWITMIPAYLSTKGKNCVEIFAILTSSAGLLACIFLPKCYTILFRPEINTKS
5 AFTFLTFEEPLGMTLVFLALSFSLLSVAVLGVFPVVRANNRHLSYTLLIALTLCFLCSCFIGRPGPVSCLLRQTAFGVVFAVAVSSILAKTVTVVVAFKATVPGGRSRTWMGPRVSASIVLVCSLVQVAICAAWLGAAPPFPDLDVLEPGHIVVQCNEGSVVAFYCVLGYLGFLALVSFTVAFLARRLPDSFNEAKFITFSMLVFCSVWISFLPAYQSSKGKAAVEVFSILASSAGLLGCIFVPKCYVILLRPDRNTRE
5 AIEFLSSEEPLGATLTITSIISSLVPLLVLGLFPIVRANNYSLSCTLLGSLSLCFLCSLFIGCPQQLKCLLRQVAFGIVFSLCISCILAKTIMVVLAFMVTKP-SSLKKWTGPRVSYIIVSICNILQLCLCICWLSLFPPFPEYNTDQPEIIIFICNEGSAIAFWCMLGYLGLLASISFIVAFLARRLPDSFNEAKYITFSMLAFLSVWVSFIPAYLSARGMYAMEVFAILSSSWAVVGCIFVPKCFIIVFRSSMNSRE
5 AIELLSLSEPFGLSLGTTAVIGSLLPAAVLVIFPLVRANNRGLSFLLLAALLLSFLCPLLLFPPGTFLCFIRQAAFGILFALCISCLLAKTVIVVLAFRA-NQLKGLMLIMGPRSPILIALSCTVFQLTLCLSWIIQSPPFPEQDIKQVGTITIKCNEG--LGFWFMLGYLGLLSTICFVAAFLARKLPGAFNEATHITFSMVVFLCVWVSFVPAYLSTHGKLATEIFAILSSSAGLLFCIFSPKCYIILLKPQLNTRP
5 ALIFLTYKDPLGMALSLMALCFSAFTAVVLLVFPIVKANNRTLTYILLISLIFCFLCPLFIGHPNSVTCILQQVTFGVAFTVAVSTVLAKTITILLAFRVTAPQRMMKYFLVSGTYIYIIPICTLIQVIVCAVWLGAAPPSVDIDAREHGHIIIVCNKGSVSAFYCVLGYLACLAFGSFTLAFLSRNLPSTFNEAKSITFSMLVFCSVWVTFLPVYHSTKGKVAVEIFSTLASGAGMLICIFVPKCYIILFMPDRNSLQ
5 ALSFLSYKDPLGVTLANISLCLSALTAFVIGVFPIVKANNRGLSYTLLITITFCLLCSLFIGQPNTASCILQQTIFGVSFTVALATVLAKAITVVIAFKATFPGRMVRWLMTSRAPNYIIPICTLIQLLLCGIWMATSPPFIDQDVHEHGQILLFCNKGSSVAFHCVLGYLCSLALGGYTMAFLSRNLPDTFNESKFLSFSMLVFFCVWVTFLPVYHSTKGKVAMEVFSILASSAALLGFIFAPKCYIILLRPEKNSFH
5 AQSFLAYEDPLGMALTSISLLFSALTVIVVGIFPMVKANNRALSYTLLISLNFCFLCSLFIGQPNTATCILQQTIFGVAFTVALATVLAKAITVVIAFKATFPGRIIRWLMISRAPNYTIPICTLIQLVLCGIWMATFPPFVDQDDHEHGHVIIFCNKGSSVAFHCALGYLCFLALGSYAMAFFSRNLPDTFNESKFLSFSMLVFFCVWITFLPVYHSTKGKIAMEVFCILASSAALLGFIFTPKCYIILLRPEKNSFH
5 ARIFLSYDEPLGMALSLMALCLAALTVVVLGVFPIVKANNCTLTYILLIALIFCFLCPLFIGHPNSATCILQQITFGVVFTVAISTVLAKTTTVILAFRVTAPHRMMKYFLVSRASNYIIPICTLIQIIVCAIWLGASPPSVDIDAQEHGHIIIACNKGSVTAFYCVLGYLACLAFVSFTLAFLSRNLPVTFNEAKSMTFSMLVFCSVWVTFLPVYHGTKGKVAVEIFSTLASSAGMLGCIFAPKCYTILFRPDRNSLQ
5 ARIFLSYDEPLGMVLSLMALCLAALTVVVLGVFPIVKANNCTLTYILLIALIFCFLCPLFIGHPNSATCILQQITFGVVFTVAISTVLAKTTTVILAFRITAPHRMMKYFLISRATNYIIPICTLIQIIVCAIWLGASPPSVDIDAQEHGHIIIVCNKGSVTAFYCVLGYLACLAFVSFTLAFLSRNLPVTFNEAKSMTFSMLVFCSVWVTFLPVYHSTKGKVVVEIFSTLASSAGMLGCIFVPKCYTILCRPDRNSLQ
5 ATDFLSFEEPLGTTLTAATITSSLVPLSVLGLYPIVRANNYSLSCTLLVSLTLCFLCSLFIGCPQQLKCFLRQVAFGMVFTLCVSCILAKTIMVVLAFMATKP-SSLKKWTGPRVSYIIVSICNILQLCLCICWLSLFPPFPEYNTDQPDIIIIVCNEGSTIAFWCMLGYLGLLATISFIVAFLARHLPESFNEARFITFSMLSFLTVWISFIPASLSARGQYAMEVFAILSSSWALLVCMFLPKCFIIVFRPNLNSRE
5 AVDFLAYDDPLGMTLVCTALCFSAITAVVLGVFPIVKANNRCLSYILLINLIFCFLCSLFIGHPNTTTCVLQQTTFGVVFTMAVSTVLAKTITVVLAFKVTAPGRRMRQWLISGVPNSIIPICSLIQLTLCAIWLGTSPPFIDTDAHEHGHIILVCNKGSVTAFYCVLGYLGSLALLSFTAAFLARNLPDTFNEAKFLTFSMLVFCSVWVTFLPVYHSTKGKVAVEVFSILASSAGLLGCIFVPKCYIILFRPEKNALK
5 AVDFLAYDDPLGMTLVCTALCFSALTAVVLGVFPIVKANNRCLSYILLINLIFCFLCSLFIGHPNTTTCVLQQTTFGVVFTMAVSTSLALLSFTAAF-----------LARNLPDMFNEAKFLTFSMLVFCSVWVTFLPVYHSTKGKMVAVEVFSILASSAGLLGCIFVPKCYIILFRPEKNALKGLRDRIISKETDILKSSS~~~~~~~~~~~~~~~~~~~~~~~~~~~~~~~~~~~~~~~~~~~~~~~~~~~~~~~~
5 AVSFLAYEDLLGMILASIALCLSALTVFVIGIFPIVKANNQALSYILLITLTFCFLCSLFIGQPNKNTCILQQTTFGVAFTAALATVLAKAITVVIAFKATFPGRIVRWLMISRAPNYIIPICTLIQVGFCGTWMATSPPFIDQDAHEHGHIIIFCNKGSSVAFHCVLGYLCFLALCGYTVAFLSRTLPDTFNESKFLSFSLLVFFCVWVTFLPVYHSTKGKFATEIFSILASSTALLGFIFGPKCYIVLLRPDENTFN
5 AVSFLAYQDPLGMSLASIALCLSTLTAFVIGIFPIVKANNQALSYILLITLTFCFLCSLFIGQPNKDTCIMQQITFGVVFTVALATVLAKAITVVIAFKATFPGRMIRWLMKSRAPNYIIPICTLIQVFICGIWMATSPPFIDQDFHEHGHIIIFCNKGSSVAFHCTLGYLCFLALGGYTMAFLSRTLPDSFNESKFLSLSLLVFFCVWITFLPVYHSTMGKFATEIFSILASSIALLSFIFAPKCYIILFRPNENTFH
5 AVTFLSHKEPLGLILVCTSLSFSLLTALVFGIFPIVRANNRNLSYTLLLSLMLCFLCALFIGQPTLASCLLRQMAFGVVFTVAVSSILAKTFTVVLAFRATSLGSRVRRWVGPRASTSTVLSCSLVQVTICMIWLGTAPPFLEMDVHEPRLIIVECNEGSVTAFYCLLGYLGVLALVSFTVAFLARRLPDSFNEAKFITFGMLVFCSVWASFLPAYQSTKGKAAVEIFSILASGAGLLSCIFIPKCYVILLRPERNTRE
5 AVVFLNYEEPLGMALSLFSLCFSAFTTVILGVIPIVKANNRTLTYILLISLIFCFLCPLFIGHPNSVTCILQQITFGVVFTVALSTVLAKTIVVVLAFKITASQRMMKYFLVSGASNYIILICTLIQVIVCAVWLGASPPSVDIDAQEHGHIIIVCHKGSVNAFYSILGYLALLSFGSFTLAFLSRNLPGAFNEAKSITFSMLVFCSVWVTFIPVYHSTKGKVAVEIFSTLASSAGMLGCIFVSKCYTILFRPDRNSVE
5 AVVFLSYEEPLGMAISLISLCFSAFTTVVLGVFPIIKANNCTLTYILLISLIFCFLCPLFIGHPNSAICILQQITFGVVFTVSVSTVLSKTITVVLAFEVTASQRMMKYILVSGASNYIILVCTLIQVTLCAVWLGASPPSVDIDAQEHGHIIIVCHKGSVTAFYCVLGYLGTLAFGSFTLAFFSRNLPGGFNEAKSITFSMLVFCSVWVTFIPVYHSTKGKMAVEIFSTLASSAGMLGCIFVPKCYTVLFRPEQNSLQ
5 AVVFLSYEEPLGMALSLISLGFSVFTIVLLGVIPIVKANNRTLTYILLISLIFCFLCPLFIGHPNSAICILQQITFGVVFTVSVSTVLAKTITVILAFKVTASQRMMKYFLVSRVPNYIIPTFTLFQVILCAVWLGASPPSIDIDAKEHGHIIIACHKGSVTTFYCVLGYLGTLASGSFTLAFFSRNLPGAFNEAKSITFSMLVFCSVWVTFIPVYHSTKGKIAVEIFSTLASSAGMLGCIFVPKCYTVLFRQDQNSLV
5 AVVFLSYEEPLGMALSLLSLFFSAFTTVILGVIPIVKANNRTLTYILLISLIFCFLCPLFIGHPNSVTCFLQQITFGVVFTVALSTVLAKTITVVLAFKITASQRMMKYFLVSGASNYIILICTLIQVIVCAVWLGASPPFVDIDAQEHGHIIIVCHKGSVNAFYSILGYLALLSFGSFTLAFLSRNLPGAFNEAKSITFSMLVFCSVWVTFIPVYHSTKGKVAVEIFSTLASSAGILGCIFVSKCYTILFRPDRNSVE
5 AVVFLSYEEPLGVALSLLSLCFSAFTTVVLGIFPIVKANNRTLTYLLLISLIFCFLCPLFIGHPNSATCILQQLTFGVVFTVSLSTVLAKTITVVLAFKIIASQRMMKYFLISGAINYIIPICILIQVIVCAVWLRASPPSVDIDAHEHGQIIIVCHKGSVNAFYCVLGYLAILAFGSFTLAFLSRNLPGAFNEAKSITFSMLVFCSVWVTFIPVYHSTKGKVAVEIFSTLASSAGMLGCIFVPKCYTILFRQDQNSLE
5 DDFLSYTNDTVSVLCSSISILFFLITSWISGVFPIVRANNRLSFLLLVSIKLSFLSVFLFLGRPVDITCMLRIITFGITFSIAVSSLLAKTIMVCVAFKATKPGSSWRKWLGVKLSNSVVLFCSSIQIIICMTWLAISPPFQELDIHSPGT------------IIIQCNEGSDIGFYSVIGYMGLLAAVDSFNEAKYITFSMLLFCSVWITMIPAYLSTKGKNCVEIFAILTSSAGLLACIFLPKCYTILLRPEINLKT
5 DMDFLSFEEPLGITFSVLAVIGISQTLAVVVVFPIVRAHNIEMSFFLLFSLILCFLSSLFIGKPSSGLCVLRQTVFGVSFALCISCVLVKTLVVILAFTMSKP-QNMMKYFKPSHQRAFVGLATLIQIAICVGLISSANLSIKKNRDVITKIVLECNLELELVFLFAIGYIALLALPCFVLAFLARNLPDTFNETKFITFSLLLFVMVWVSFIPGYISTKGKYAVEIFAILSSAAGLLGCIFFPKYYIILLKPERNTRK
5 DVEFLTYGDPLGISLTTASLLGSCICSAVVVIFPVVRANNSELSFLLLVSLKLCFLCVLFIGQPQLWTCRLRHAVFGISFVLCISSILVKTMVVIAVFKSSRPEKSAMKWFGSHQQRCTVLVLTALQVVICAVWLTNASPKPYKNNQTSSKIVYECTIGSVVGFAMLLGYIGILAAVSFLLAFLARNLPDHFNEAKFITFSMLIFCAVWIAFVPAYVSSPGKYAVEIFAILASSFGLLAAIFAPKCYIIILHPERNTKK
5 EAFLSYTNDVISMFFSAFSVLSFFITLLILRVFPIVRANNRLSFLLLVSIKLSFLSVFLFLGRPVDITCMLRIITFGITFSIAVSSLLAKTIMVCVAFKATKPGSSWRKWLGVKLSNSVVLFCSSIQIIICMTWLAISPPFQELDIHSPGT------------IIIQCNEGSAIGFYSVIGYMGLLAAVDSFNEAKYITFSMLLFCSVWITMIPAYLSTKGKNCVEIFAILTSSAGLLACIFLPKCYIILFKPAMNTKK
5 EAFLSYTNDVISVIFSSISVFFFVITVMILGVFPIVRANNRLSFLLLVSIKLSFLSVFLFLGRPVDITCMLRIITFGITFSIAVSSLLAKTIMVCVAFKATKPGSSWRKWLGVKLSNSVVLFCSSIQIIICMTWLAISPPFQELDIHSPGT------------IIIQCNEGSAIGFYSVIGYMGLLAAVDSFNEAKYITFSMLLFCSVWITMIPAYLSTKGKNCVEIFAILTSSAGLLACIFLPKCYTIFFKPEMNMKS
5 EDFLLHDTDAIAVVLSSLAVSLFVLTLFILGVFPIVRANNRLSFLLLVSIKLSFLSVFLFLGRPVDITCMLRIITFGITFSIAVSSLLAKTIMVCVAFKATKPGSSWRKWLGVKLSNSVVLFCSSIQIIICMTWLAISPPFQELDIHSPGT------------IIIQCNEGSAIGFYSVIGYMGLLAAVDSFNEAKYITFSMLLFCSVWITMIPAYLSTKGKYCVEIFAILTSSAGLLACIFLPKCYIILFRPEINVKS
5 EDFLLHDTDAIAVVLSSLAVTFFVLTLFILGVFPIVRANNRLSFLLLVSIKLSFLSVFLFLGRPVDITCMLRIITFGITFSIAVSSLLAKTIMVCVAFKATKPGSSWRKWLGVKLSNSVVLFCSSIQIIICMTWLAISPPFQELDIHSPGT------------IIIQCNEGSAIGFYSVIGYMGLLAAVDSFNEAKYITFSMLLFCSVWITMIPAYLSTKGKNCVEIFAILASSAGLLACIFLPKCFIILFRPEINVKS
5 EDFLLYNTDAIAVVLSSLAVSLFLLTLFILGVFPIVRANNRLSFLLLVSIKLSFLSVFLFLGRPVDITCMLRIITFGITFSIAVSSLLAKTIMVCVAFKATKPGSSWRKWLGVKLSNSVVLFCSSIQIIICMTWLAISPPFQELDILSPGT------------IIIQCNEGSAIGFYSVIGYMGLLAAVDSFNEAKYITFSMLLFCSVWITMIPAYLSTKGKNCVEIFAILTSSAGLLACIFLPKCYIILFRPEINVKS
5 EDFLSFTNDTISVLCSSISILFFLITSWILGVFPIVRANNRLSFLLLVSIKLSFLSVFLFLGRPVDITCMLRIITFGITFSIAVSSLLAKTIMVCVAFKATKPGSSWRKWLGVKLSNSVVLFCSSIQIIICMTWLAISPPFQELDIHSPGT------------IIIQCNEGSAIGFYSVIGYMGLLAAVDSFNEAKYITFSMLLFCSVWITMIPAYLSTKGKNCVEIFAILTSSAGLLACIFLPKCYIILIRPEMNTKT
5 EDFLSLTNDVISVFFSSVSLLLFVITLLILGVFPIVRANNRLSFLLLVSIKLSFLSVFLFLGRPVDITCMLRIITFGITFSIAVSSLLAKTIMVCVAFKATKPGSSWRKWLGVKLSNSVVLFCSSIQIIICMTWLAISPPFQELDIHSPGT------------IIIQCNEGSAIGFYSVIGYMGLLAAVDSFNEAKYITFSMLLFCSVWITMIPAYLSTKGKNCVELFAILTSSAGLLGCIFLPKCYAILLRPEKNTKS
5 EDFLSYASDKISVCLSVIAILFFLITLWISAVFVIVRANNRLSFLLLVSIKLSFLSVFLFLGRPVDITCMLRIITFGITFSIAVSSLLAKTIMVCVAFKATKPGSSWRKWLGVKLSNSVVLFCSSIQIIICMTWLAISPPFQELDIHSPGT------------IIIQCNEGSAIGFYSVIGYMGLLAAVDSFNEAKYITFSMLLFCSVWITMIPAYLSTKGKNCVEIFAILTSSAGLLASIFLPKCYIILFKPEINVKS
5 EDFLSYNNDAITVVLSSISALFFFLTLLILGVFPIVRANNRLSFLLLVSIKLSFLSVFLFLGRPVDITCMLRIITFGITFSIAVSSLLAKTIMVCVAFKATKPGSSWRKWLGVKLSNSVVLFCSSIQIIICMTWLAISPPFQELDIHSPGT------------IIIQCNEGSAIGFYSVIGYMGLLAAVDSFNEAKYITFSMLLFCSVWITMIPAYLSTKGKNCVEIFAILTSSAGLLACIFLPKCYIILLRPEMNSKS
5 EDFLSYSNHEISMLFGSVSLFLSVLTVLIMGIFPIVRANNRLSFLLLVSIKLSFLSVFLFLGRPVDITCMLRIITFGITFSIAVSSLLAKTIMVCVAFKATKPGSSWRKWLGVKLSNSVVLFCSSIQIIICMTWLAISPPFQELDIHSPGT------------IIIQCNEGSAIGFYSVIGYMGLLAAVDSFNEAKYITFSMLLFCSVWITMIPAYLSTKGKNCVEIFAILTSSAGLLACIFLPKCYIILITPETNKKF
5 EDFLSYTDDVISVFFSSISVLFFVITVLILRVLPIVRANNRLSFLLLVSIKLSFLSVFLFLGRPVDITCMLRIITFGITFSIAVSSLLAKTIMVCVAFKATKPGSSWRKWLGVKLSNSVVLFCSSIQIIICMTWLAISPPFQELDIHSPGT------------IIIQCNEGSAIGFYSVIGYMGLLAAVDSFNEAKYITFSMLLFYLPTT~~~~~~~~~~~~~~~~~~~~~~~~~~~~~~~~~~~~~~~~~~~~~~~~~
5 EDFLSYTNDIISMFFSSISVFFFVITLMILGTFPIVRANNRLSFLLLVSIKLSFLSVFLFLGRPVDITCMLRIITFGITFSIAVSSLLAKTIMVCVAFKATKPGSSWRKWLGVKLSNSVVLFCSSIQIIICMTWLAISPPFQELDIHSPGT------------IIIQCNEGSAIGFYSVIGYMGLLAAVDSFNEAKYITFSMLLFCSVWITMIPAYLSTKGKNCVEIFAILTSSAGLLACIFLPKCYIIMMRPEMNTKS
5 EDFLSYTNDVISAVFISVSICLYLVALLILGVFPIVRANNRLSFLLLVSIKLSFLSVFLFLGRPVDITCMLRIITFGITFSIAVSSLLAKTIMVCVAFKATKPGSSWRKWLGVKLSNSVVLFCSSIQIIICMTWLAISPPFQELDIHSPGT------------IIIQCNEGSAIGFYSVIGYMGLLAAVDSFNEAKYITFSMLLFCSVWITMIPAYLSTKGKNCVEIFAILTSSAGLLFCIFLPKFYLICFKPKLNIKS
5 EDFLSYTNDVMTVIFSSISVLLFVITLMILGVFPIVRANNRLSFLLLVSIKLSFLSVFLFLGRPVDITCMLRIITFGITFSIAVSSLLAKTIMVCVAFKATKPGSSWRKWLGVKLSNSVVLFCSSIQIIICMTWLAISPPFQELDIHSPGT------------IIIQCNEGSAIGFYSVIGYMGLLAAVDSFNEAKYITFSMLLFCSVWITMIPAYLSTKGKNCVEIFAILTSSAGLLASIFLPKCYVIMFRPEMNHKS
5 EDFLSYTSDGISVFFYSISVLFFLLNLLIFGVFPIVRANNRLSFLLLVSIKLSFLSVFLFLGRPVDITCMLRIITFGITFSIAVSSLLAKTIMVCVAFKATKPGSSWRKWLGVKLSNSVVLFCSSIQIIICMTWLAISPPFQELDIHSPGT------------IIIQCNEGSAIGFYSVIGYMGLLAAVDSFNEAKYITFSMLLFCSVWITMIPAYLSTKGKNCVEIFAILTSSAGLLASIFLPKCYIILLKCQMNTKS
5 EDFLSYTSDGISVLFYSISVLFFLLNVLILGVFPIVRANNRLSFLLLVSIKLSFLCVFLFLGRPVDITCMLRIITFGITFSIAVSSLLAKTIMVCVAFKATKPGSSWRKWLGVKLSNSVVLFCSSIQIIICMTWLAISPPFQELDIHSPGT------------IIIQCNEGSAIGFYSVIGYMGLLAAVDSFNEAKYITFSMLLFCSVWITMIPAYLSTKGKNCVEIFAILTSSAGLLASIFLPKCYIILFRPERNMKS
5 EDFLSYTTDVISIVLSSISVLFLLITFLILGVFPIVRANNRLSFLLLVSIKLSFLSVFLFLGRPGDITCRLLNITYGIAFSIAVSSLLAKTIMVYIAFKSTKPGSSWGKWMGVKLSKSVVLVFSSIQIIICITWLAISPPFQELDIHYPGT------------IIIQCNEGSALGFYSVIGYMGLLAAVDSFNEAKYITFSMLLFCSVWITMIPAYLSTKGKNCVEIFAIVTSSAGLLGCIFVTKCYIILFRPKMNVRS
5 EDFLSYTTDVISIVLSSISVLFLLITFLILGVFPIVRANNRLSFLLLVSIKLSFLSVFLFLGRPGDITCRLRNITYGIAFSIAVSSLLAKTIMVYIAFKSTKPGSSWEKWMGVKLSRSVVLVFSSIQIIICITWLAISPPFQELDIHYPGT------------IIIQCNEGSALGFYSVIGYMGLLAVVDSFNEAKYITFSMLLFCSVWITMIPAYLSTKGKNCVEIFAIVTSSAGLLGCIFLTKCYIIFFRPEFHVKS
5 EDFLSYTTDVISIVLSSISVLFLLITFLILGVFPIVRANNRLSFLLLVSIKLSFLSVFLFLGRPGDITCRLRNITYGIAFSIAVSSLLAKTIMVYIAFKSTKPGSSWGKWMGVKLSKSVVLVFSSIQIIICITWLAISPPFQELDIHYPGT------------IIIQCNEGSALGFYSVIGYMGLLAAVDSFNEAKYITFSMLLFCSVWITMIPAYLSTKGKNCVEIFAIVTSSAGLLGCIFLTKCYIILFRPKMNIRS
5 EDFLSYTTDVISIVLSSISVLFLLITFLILGVFPIVRANNRSLSLLLVSIKLSFLSVFLFLGRPGDITCRLRNITYGIAFSIAVSSLLAKTIMVYIAFKSTKPGSSWGKWMGVKLSKSVVLVFSSIQIIICITWLAISPPFQELDIHYPGT------------IIIQCNEGSALGFYSVIGYMGLLAAVDSFNEAKYITFSMLLFCSVWITMIPAYLSTKGKNCVEIFAIVTSSAGLLGCIFLTKCYIILFRPKMNVRS
5 EDYLSYTKELISVLFSLISVTFALIAIVILGVFPIVRANNRLSFLLLVSIKLSFLSVFLFLGRPVDITCMLRIITFGITFSIAVSSLLAKTIMVCVAFKATKPGSSWRKWLGVKLSNSVVLFCSSIQIIICMTWLAISPPFQELDIHSPGT------------IIIQCNEGSAIGFYSVIGYMGLLAAVDSFNEAKYITFSMLLFCSVWITMIPAYLSTKGKNCVEIFAILTSSADLSQF~~~~~~~~~~~~~~~~~~~
5 EEDFLSFEDPLGISLTTASLLGTCFCALVMVIFPVVRANNSELSFLLLLSLKLCFLCVLFIGRPKLWTCQLRHAAFGISFVLCVSSILVKTMVVIAVFKSSRPEKSAMKWFGVAQQRGTVMALTTLQIVICTVWLSMASPKPYKNSLISSKVVYECDIGSVVGFSLLLGYIGLLAAVSFLFAFLARNLPDNFNEAKFITFSMLIFCAVWITFVPAYVSSPGKYAVEIFAILASSFGLLVAIFAPKCYMILFHPERNTKK
5 EEFLLFTDGTISVSLLSITVLFSLITLFILGVFPIVRANNRSLSLLLVSIKLSFLSVFLFLGRPVDITCMLRIITFGITFSIAVSSLLAKTIMVCVAFKATKPGSSWRKWLGVKLSNSVVLFCSSIQIIICMTWLAISPPFQELDIHSPGT------------IIIQCNEGSAIGFYSVIGYMGLLAAVDSFNEAKYITFSMLLFCSVWITMIPAYLSTKGKNCVEIFAILTSSAGLLACIFLPKCYIIMFRPEMNQKS
5 EEFLPYSHDGISVFFSAVSLLFALITLLILRVFPIVRANNRLSFLLLVSIKLSFLSVFLFLGRPVDITCMLRIITFGITFSIAVSSLLAKTIMVCVAFKATKPGSSWRKWLGVKLSNSVVLFCSSIQIIICMTWLAISPPFQELDIHSPGT------------IIIQCNEGSAIGFYSVIGYMGLLAAVDSFNEAKYITFSMLLFCSVWITMIPAYLSTKGKNCVEIFAILTSSAGLLASIFLPKCYTILIRPETNKKT
5 EEFLSFSADVISVFFSFISVLFFVITAVTLGIFPIVRANNRLSFLLLVSIKLSFLSVFLFLGRPVDITCMLRIITFGITFSIAVSSLLAKTIMVCVAFKATKPGSSWRKWLGVKLSNSVVLFCSSIQIIICMTWLAISPPFQELDIHSPGT------------IIIQCNEGSAIGFYSVIGYMGLLAAVDSFNEAKYITFSMLLFCSVWITMIPAYLSTKGKNCVEIFAILTSSWGLLACIFLPKC~~~~~~~~~~~~~
5 EEFLSFTDCTIAAFLSPVTILFYIITLLILGIFPIVRANNRLSFLLLVSIKLSFLSVFLFLGRPVDITCMLRIITFGITFSIAVSSLLAKTIMVCVAFKATKPGSSWRKWLGVKLSNSVVLFCSSIQIIICMTWLAISPPFQELDIHSPGTIIIQCNEGSAIFYSVIGYMGLLSWVQSWVQSWVQSWVQSWVQSWVQSWVQSWVQSWVQSWVQSWVQSWVQLSSCFVL~~~~~~~~~~~~~~~~~~~~~~~~~~~~~~~
5 EEFLSFTDCTIAAFLSSVTIVFYIITLLILGIFPIVRANNRLSFLLLVSIKLSFLSVFLFLGRPVDITCMLRIITFGITFSIAVSSLLAKTIMVCVAFKATKPGSSWRKWLGVKLSNSVVLFCSSIQIIICMTWLAISPPFQELDIHSPGT------------IIIQCNEGSAIGFYSVIGYMGLLAAVDSFNEAKYITFSMLLFCSVWITMIPAYLSTKGKNCVEIFAILTSSAGLLASIFLQGRHYRQLVELRLAIE
5 EEFLSFTDCTIAEFLSSVSILFYIITLLILGIFPIVRANNRLSFLLLVSIKLSFLSVFLFLGRPVDITCMLRIITFGITFSIAVSSLLAKTIMVCVAFKATKPGSSWRKWLGVKLSNSVVLFCSSIQIIICMTWLAISPPFQELDIHSPGT------------IIIQCNEGSAIGFYSVIGYMGLLAAVDSFNEAKYITFSMLLFCSVWITMIPAYLSTKGKNCVEIFAILTSSAGLLASIFLPKCYIIMLGPEMNTKS
5 EEFLSFTDGAISVSLLSITVLFSLITLLMLRMFPIVRANNRSLSLLLVSIKLSFLSVFLFLGRPVDITCMLRIITFGITFSIAVSSLLAKTIMVCVAFKATKPGSSWRKWLGVKLSNSVVLFCSSIQIIICMTWLAISPPFQELDIHSPGT------------IIIQCNEGSAIGFYSVIGYMGLLAAVDSFNEAKYITFSMLLFCSVWITMIPAYLSTKGKNCVEIFAILTSSAGLLACIFLPKCYIIMFRPEMNHKS
5 EEFLSFTDGTISTSLLSITVLFSLTTLLMLRIFPIVRANNRSLSLLLVSIKLSFLSVFLFLGRPVDITCMLRIITFGIPFSIAVSSLLAKTIMVCVAFKATKPGSSWRKWLGVKLSNSVVLFCSSIQIIICVTWLAISPPFQELDIHSPGT------------IIIQCNEGSAIGFYSVIGYMGLLAAVDSFNEAKYITFSMLLFCSVWITMILAYLSTKGKNCVEIFAILTSSAGLLACIFLPKCYIIMFRPEINQKS
5 EEFLSFTNGTISVSLLSITVLFSLITLLMLRIFPIVRANNRLSFLLPVSIKLSFLRCVLFLGRPVDINCMLRIITFGITFSIAVSSLLAKTIMVCVAFKATKPGSSWRKWLGVKLSNSVVLFCSSIQIIICMTWLAISPPFQELDIHSPGTIIIQCNEGSAIFYSVIGYMGLLAAVSFVLAFLAFLARSDSFNEAKYITFSMLLFCSVWITMIPAYLSTKGKNCVEIFAIFTSSTGLLACIFLPKFYIIMFRPEMNCKS
5 EEFLSFYNDTISVFLLSMPILFFFITLLILGIFPIVRANNRLSFLLLVSIKLSFLSVFLFLGRPVDITCMLRIITFGITFSIAVSSLLAKTIMVCVAFKATKPGSSWRKWLGVKLSNSVVLFCSSIQIIICMTWLAISPPFQELDIHSPGT------------IIIQCNEGSAIGFYSVIGYMGLLAAVDSFNEAKYITFSMLLFCSVWITMIPAYLSTKGKNCVEIFAILTSSAGLLACIFLPKCYIILFRPEMNHKS
5 EEFLSFYNDTISVFLLSMPILFFFITLLILGIFPIVRANNRLSFLLLVSIKLSFLSVFLFLGRPVDITCMLRIITFGITFSIAVSSLLAKTIMVCVAFKATKPGSSWRKWLGVKLSNSVVLFCSSIQIIICMTWLAISPPFQELDIHSPGT------------IIIQCNEGSAIGFYSVIGYMGLLAAVDSFNEAKYITFSMLLFCSVWITMIPAYLSTKGKNCVEIFAILTSSAGLLACIFL~~~~~~~~~~~~~~~~
5 EEFLSYAKDLISAFISLVSVLFILTTQLILGVFPIVRANNRLSFLLLVSIKLSFLSVFLFLGRPVDITCMLRIITFGITFSIAVSSLLAKTIMVCVAFKATKPGSSWRKWLGVKLSNSVVLFCSSIQIIICMTWLAISPPFQELDIHSPGT------------IIIQCNEGSAIGFYSVIGYMGLLAAVDSFNEAKYITFSMLLFCSVWITMIPAYLSTKGKNCVEIFAIITSSAGLLASIFLPKCYVILLKPEMNTKI
5 EEFLSYNDDVISICLLSLSVVLYLCTVLITTCFPIVRANNRLSFLLLVSIKLSFLSVFLFLGRPVDITCMLRIITFGITFSIAVSSLLAKTIMVCVAFKATKPGSSWRKWLGVKLSNSVVLFCSSIQIIICMTWLAISPPFQELDIHSPGT------------IIIQCNEGSAIGFYSVIGYMGLLAAVDSFNEAKYITFSMLLFCSVWITMIPAYLSTKGKNCVEIFAILTSSAGLLFCIFLPKCYTILLRPEINMKS
5 EEFLSYNDDVISICLLSLSVVLYLCTVLITTCFPIVRANNRLSFLLLVSIKLSFLSVFLFLGRPVDITCMLRIITFGITFSIAVSSLLAKTIMVCVAFKATKPGSSWRKWLGVKLSNSVVLFCSSIQIIICMTWLAISPPFQELDIHSPGTIIIQCNEGSAMFWSILDTKDKTLALKRPWGKGTLPSRESFCSSEMAVHYSYLPLTTADCIPQSTYFDPSGKLDGAWENFSDGHDLEDTSNEEEWKDLNLMLMEVTKEY
5 EEFLSYNNDMISVFFSSISVLFFLTTLLILG-------------VFITFRNSPILGRPV------DITCMLRIITFGITFSIAVSSLLAKTIMVCVAFKATKPGSSWRKWLGVKLSNSVVLFCSSIQIIICMTWLAISPPFQELDIHSPGT------------IIIQCNEGSAIGFYSVIGYMGLLAAVDSFNEAKYITFSMLLFCSVWITMIPAYLSTKGKNCVEIFAILTSSAGLLASIFLPKCYIILLKCQMNTKS
5 EEFLSYNNDVISVVLSSLSVFFFFLTLLIFGLFPIVRANNRLSFLLLVSIKLSFLSVFLFLGRPVDITCMLRIITFGITFSIAVSSLLAKTIMVCVAFKATKPGSSWRKWLGVKLSNSVVLFCSSIQIIICMTWLAISPPFQELDIHSHGT------------IIIQCNEGSAIGFYSVIGYMGLLAAVDSFNEAKYITFSMLLFCSVWITMIPAYLSTKGKNCVEIFAILSSSAGLLASIFLPKCYIILLKPEMNTKQ
5 EEFLSYPNDVISLFVSTVSILFFLTTLLILGVFPIVRANNRLSFLLLVSIKLSFLSVFLFLGRPVDITCMLRIITFGITFSIAVSSLLAKTIMVCVAFKATKPGSSWRKWLGVKLSNSVVLFCSSIQIIICMTWLAISPPFQELDIHSPGT------------IIIQCNEGSAIGFYSVIGYMGLLAAVDSFNEAKYITFSMLLFCSVWITMIPAYLSTKGKNCVEIFAILTSSAGLLACIFLPKCYTILLRPERNTTP
5 EEFLSYRDGIISVIFLFFSVLFFLITEVILGVFPIVRANNRLSFLLLVSIKLSFLSVFLFLGRPVDITCMLRIITFGITFSIAVSSLLAKTIMVCVAFKATKPGSSWRKWLGVKLSNSVVLFCSSIQIIICMTWLAISPPFQELDIHSPGT------------IIIQCNEGSAIGFYSVIGYMGLLAAVDSFNEAKYITFSMLLFCSVWITMIPAYLSTKGKNCVEIFAILTSSAGLLACIFLPKCYTILLRPDVRIKT
5 EEFLSYRDSGIPVFISAVTAILLLIAVIILGVFPIMRANNRLSFLLLVSIKLSFLSVFLFLGRPVDITCMLRIITFGITFSIAVSSLLAKTIMVCVAFKATKPGSSWRKWLGVKLSNSVVLFCSSIQIIICMTWLAISPPFQELDIHSPGT------------IIIQCNEGSAIGFYSVIGYMGLLAAVDSFNEAKYITFSMLLFCSVWITMIPAYLSTKGKNCVEIFAILTSSAGLLASIFLPKCYIILFKTENNRKS
5 EEFLSYSDDVISIIFSFISVLFLLITGQILGVFPIVRANNRLSFVLLVSIKLSFLSVLLFLGRPVDITCMLRIITFGITFSIAVSSLLAKTIMVCVAFKATKPGSSWRKWLGVKLSNSVVLFCSSIQIIICMTWLAISPPFQELDIHSPGT------------IIIQCNEGSAIGFYSVIGYMGLLAAVDSFNEAKYITFSMLLYVSSGCSNLLDGGRRRSQDSQVELSYYETFGAVFYTVLVQEFL~~~~~~~~~~~~
5 EEFLSYSDDVISVICLFISVLFFLITEVILGVFPIVRANNRLSFLLLVSIKLSFLSVFLFLGRPVDITCMLRIITFGITFSIAVSSLLAKTIMVCVAFKATKPGSSWRKWLGVKLSNSVVLFCSSIQIIICMTWLAISPPFQELDIHSPGT------------IIIQCNEGSAIGFYSVIGYMGLLAAVDSFNEAKYITFSMLLFCSVWITMIPAYLSTKGKNCVEIFAILTSSAGLLASIFLPKCYTILL~~~~~~~~
5 EEFLSYSDNVIPVFFSVISALLLLINVMISGVFPIVRANNRSLSLLLVSIKLSFLSVFLFLGRPVDITCMLRIITFGITFSIAVSSLLAKTIMVCVAFKATKPGSSWRKWLGVKLSNSVVLFCSSIQIIICMTWLAISPPFQELDIHSPGT------------IIIQCNEGSAIGFYSVIGYMGLLAAVDSFNEAKYITFSMLLFCSVWITMIPAYLSTKGKNCVEIFAILTSSAGLLFCIFLPKCYTILFRTDINQKL
5 EEFLSYSDNVISVFFSVISALLLLMNMMISGVFPIVRANNRLSFLLLVSIKLSFLSVFLFLGRPVDITCMLRIITFGITFSIAVSSLLAKTIMVCVAFKATKPGSSWRKWLGVKLSNSVVLFCSSIQIIICMTWLAISPPFQELDIHSPGT------------IIIQCNEGSAIGFYSVIGYMGLLAAVDSFNEAKYITFSMLLFCSVWITMIPAYLSTKGKNCVEIFAILTSSAGLLASIFLPKCYTVLFRADINIKS
5 EEFLSYSDNVVSAIFSFISVLFFLITEVILGFFPIVRANNRLSFLLLVSIKLSFLSVFLFLGRPVDITCMLRIITFGITFSIAVSSLLAKTIMVCVAFKATKPGSSWRKWLGVKLSNSVVLFCSSIQIIICMTWLAISPPFQELDIHSPGT------------IIIQCNEGSAIGFYSVIGYMGLLAAVDSFNEAKYITFSMLLFCSVWITMIPAYLSTKGKNCVEIFAILTSSAGLLASIFLPKCYIILL~~~~~~~~
5 EEFLSYSNDVISVFFSSFSLLFFLLTVLILGVFPIVRANNRLSFLLLVSIKLSFLSVFLFLGRPVDITCMLRNISFGITFSIAVSSLLAKTIMVCVAFKATKPGSSWRKWLGVKLSNSVVLFCSSIQIIICMTWLAISPPFQELDIHSPGT------------IIIQCNEGSAIGFYSVIGYMGLLAAVDSFNEAKYITFSMLLFCSVWITMIPAYLSTKGKNCVEIFAILTSSAGLLASIFLPKCYTFLFTPEINTKT
5 EEFLSYSTDVISVFFSSLSVLLFLITQLILQVFPIVRANNRLSFLLLVSIKLSFLSVFLFLGRPVDITCMLRIITFGITFSIAVSSLLAKTIMVCVAFKATKPGSSWRKWLGVKLSNSVVLFCSSIQIIICMTWLAISPPFQELDIHSPGT------------IIIQCNEGSAIGFYSVIGYMGLLAAVDSFNEAKYITFSMLLFCSVWITMIPAYLSTKGKNCVEIFAILTSSAGLLACIFLPKCYIILFRTENNRKS
5 EEFLSYSVDFISLFFSFFSLLFFLVTEVILGIFPIVRANNRLSFLLLVSIKLSFLSVFLFLGRPVDITCMLRIITFGITFSIAVSSLLAKTIMVCVAFKATKPGSSWRKWLGVKLSNSVVLFCSSIQIIICMTWLAISPPFQELDIHSPGT------------IIIQCNEGSAIGFYSVIGYMGLLAAVDSFNEAKYITFSMLLFCSVWITMIPAYLSTKGKNCVEIFAILTSSAGLLACIFLPKCYIILFRPEINTKS
5 EEFLSYSVDVISVFFSFISLLFFLITEVILGIFPIVRANNRLSFLLLVSIKLSFLSVFLFLGRPVDITCMLRIITFGITFSIAVSSLLAKTIMVCVAFKATKPGSSWRKWLGVKLSNSVVLFCSSIQIIICMTCFIRTM-----------------------FYLSDCHLFLDCKVKMYLVKWRVLARLFIMAAISAMKVVRVS~~~~~~~~~~~~~~~~~~~~~~~~~~~~~~~~~~~~~~~~~~~~~~~~~~~~~~~
5 EEFLSYTEDLISVFISLVSVLFGLITQLILGIFPIVRANNRLSFLLLVSIKLSFLSVFLFLGRPVDITCMLRIITFGITFSIAVSSLLAKTIMVCVAFKATKPGSSWRKWLGVKLSNSVVLFCSSIQIIICMTWLAISPPFQELDIHSPGT------------IIIQCNEGSAIGFYSVIGYMGLLAAVDSFNEAKYITFSMLLFCSVWITMIPAYLSTKGKNCVEIFAILTSSAGLLACIFLLKCYIILLKPERNTKT
5 EEFLSYTEDLISVFISLVSVLFGLKTQLILGVFPIVRANNRLSFLLLVSIKLSFLSVFLFLGRPVDITCMLRIITFGITFSIAVSSLLAKTIMVCVAFKATKPGSSWRKWLGVKLSNSVVLFCSSIQIIICMTWLAISPPFQELDIHSPGT------------IIIQCNEGSAIGFYSVIGYMGLLAAVDSFNEAKYITFSMLLFCSVWITMIPAYLSTKGKNCVEIFAILTSSAGLLASIFLPKCYIILLRPERNTKL
5 EEFLSYTKDLISAFISLVSLLFGLKTLLILGIFPIVRANNRLSFLLLVSIKLSFLSVFLFLGRPVDITCMLRIITFGITFSIAVSSLLAKTIMVCVAFKATKPGSSWRKWLGVKLPNSVVLFCSSIQIIICMTWLAISPPFQELDIHSPGT------------IIIQCNEGSAIGFYSVIGYMGLLAAVDSFNEAKYITFSMLLFCSVWITMIPAYLSTKGKNCVEIFAILTSSAGLLACIFLPKCYIIQFRSEMNTKC
5 EEFLSYTKDLISICISMISVLLFLMTQLILGVFPIVRANNRLSFLLLVSIKLSFLSVFLFLGRPVDITCMLRIITFGITFSIAVSSLLAKTIMVCVAFKATKPGSSWRKWLGVKLSNSVVLFCSSIQIIICMTWLAISPPFQELDIHSPGT------------IIIQCNEGSAIGFYSVIGYMGLLAAVDSFNEAKYITFSMLLFCSVWITMIPAYLSTKGKNCVEIFAILTSSAGLLACIFLPKCYIILLKPEMNTKS
5 EEFLSYTKDLISVFISLVSAFFILTTQLILGVFPIVRANNRLSFLLLVSIKLSFLSVFLFLGRPVDITCMLRIITFGITFSIAVSSLLAKTIMVCVAFKATKPGSSWRKWLGVKLSNSVVLFCSSIQIIICMTWLAISPPFQELDIHSPGT------------IIIQCNEGSAIGFYSVIGYMGLLAAVDSFNEAKYITFSMLLFCSVWITMIPAYLSTKGKNCVEIFAILTSSAGLLACIFLPKCYIILLRPEMNTKS
5 EEFLSYTNDIISIIFSAFSILFFLITMLILILFPIVRANNRLSFLLLVSIKLSFLSVFLFLGRPVDITCMLRIITFGITFSIAVSSLLAKTIMVCVAFKATKPGSSWRKWLGVKLSNSVVLFCSSIQIIICMTWLAISPPFQELDIHSPGT------------IIIQCNEGSAIGFYSVIGYMGLLAAVDSFNEAKYITFSMLLFCSVWITMIPAYLSTKGKNCVEIFAILTSSAG-LYRLFCAKGFVFLIRPDLDRKS
5 EEFLSYTNDIISITFSAISILFFLITMLILILFPIVRANNRLSFLLLVSIKLSFLSVFLFLGRPVDITCMLRIITFGITFSIAVSSLLAKTIMVCVAFKATKPGSSWRKWLGVKLSNSVVLFCSSIQIIICMTWLAISPPFQELDIHSPGT------------IIIQCNEGSAIGFYSVIGYMGLLAAVDSFNEAKYITFSMLLFCSVWITMIPAYLSTKGKNCVEIFAILTSSAGLLACIFVPKCYVILIRPDLNTKT
5 EEFLSYTNDLISVFISSISVLFFLITLLVLVVFPIVRANNRLSFLLLVSIKLSFLSVFLFLGRPVDITCMLRIITFGITFSIAVSSLLAKTIMVCVAFKATKPGSSWRKWLGVKLSNSVVLFCSSIQIIICMTCLAISPPFQELDIHSPGTIIIQCNEGSAIFYSVIGYMGLLAAVSFVLAFLAAVSFVDSFNEAKYITFSMLLFCSVWITMIPAYLSTKGKNCVEIFAILTSSAGLLASIFLPKCYVILFKPEINTKS
5 EEFLSYTNDLISVIFSSISVLFFLTTVLVLSVFPIVRANNRSLSLLLVSIKLSFLSVFLFLGRPVDITCMLRIITFGITFSIAVSSLLAKTIMVCVAFKATKPGSSWRKWLGVKLSNSVALFCSSIQIIICMTWLAISPPFQELDIHSPGT------------IIIQCNEGSAIGFYSVIGYMGLLAAVDSFNEAKYITFSMLLFCSVWITMIPAYLSTKGKNCVEIFAILTSSAGLLACIFLPKCYTIVFRPEINKKS
5 EEFLSYTNDVISIFLPSLSVVLYLCTVLILAIFPIVRANNRLSFLLLVSIKLSFLSVFLFLGRPVDITCMLRIITFGITFSIAVSSLLAKTIMVCVAFKATKPGSSWRKWLGVKLSNSVVLFCSSIQIIICMTWLAISPPFQELDIHSPGT------------IIIQCNEGSAIGFYSVIGYMGLLAAVDSFNEAKYITFSMLLFCSVWITMIPAYLSTKGKNCVEIFAILTSSAGLLASIFLPKCYIILYRPEMNTRT
5 EEFLSYTNDVISIILSLISVSSFFISVLILGVFPIVRANNRLSFLLLVSIKLSFLSVFLFLGRPVDITCMLRIITFGITFSIAVSSLLAKTIMVCVAFKATKPGSSWRKWLGVKLSNSVVLFCSSIQIIICMTWLAISPPFQELDIHSPGT------------IIIQCNEGSAIGFYSVIGYMGLLAAVDSFNEAKYITFSMLLFCSVWITMIPAYLSTKGKNCVEIFAVLTSSAGLLACIFLPKCYTIFFRPEMNTKS
5 EEFLSYTNDVISIILSLISVSSFFISVLILGVFPIVRANNRSLSLLLVSIKLSFLSVFLFLGRPVDITCMLRNVTFGITFSIAVSSLLAKTIMVCVAFKATKPGSSWRKWLGVKLSNSVVLFCSSIQIIICMTWLAISPPFQELDIHSPGT------------IIIQCNEGSAIGFYSVIGYMGLLAAVDSFNEAKYITFSMLLFCSVWITMIPAYLSTKGKNCVEIFAILTSSAGLLACIFLPKCYTIVFRPEINTRS
5 EEFLSYTNDVISISFSAVSIIFFLITQLLIVVFPIVRANNRLSFLLLVSIKLSFLSVFLFLGRPVDITCMLRIITFGITFSIAVSSLLAKTIMVCVAFKATKPGSSWRKWLGVKLSNSVVLFCSSIQIIICMTWLAISPPFQELDIHSPGT------------IIIQCNEGSAIGFYSVIGYMGLLAAVDSFNEAKYITFSMLLFCSVWITMIPAYLSTKGKNCVEIFAILTSSAGLLASIFLPKCYIILFRPEINAKS
5 EEFLSYTNDVISVFLSSISILFFLITLLILGVFPIVRANNRLSFLLLVSIKLSFLSVFLFLGRPVDITCMLRIITFGITFSIAVSSLLAKTIMVCVAFKATKPGSSWRKWLGVKLSNSVVLFCSSIQIIICMTWLAISPPFQELDIHSPGT------------IIIQCNEGSAIGFYSVIGYMGLLAAVDSFNEAKYITFSMLLFCSVWITMIPAYLSTKGKNCVEIFAILTSSAGLLFCIFLPKCYTILLRPDVKMKT
5 EEFLSYTNDVISVVLSSISVLFFLITLLVLGLFPIVRANNRLSFLLLVSIKLSFLSVFLFLGRPVDITCMLRIITFGITFSIAVSSLLAKTIMVCVAFKATKPGSSWRKWLGVKLSNSVILFCSSIQIIICMTWLAISPPFQELDIHSPGT------------IIIQCNEGSAIGFYSVIGYMGLLAAVDSFNEAKYITFSMLLFCSVWITMIPAYLSTKGKNCVEIFAILTSSAGLLACIFLPKCYVIFLLPERNTKS
5 EEFLSYTNNAIPVFFSVISALLLLKTVMILGVFPIVRANNRLSFLLLVSIKLSFLSVFLFLGRPVDITCMLRIITFGITFSIAVSSLLAKTIMVCVAFKATKPGSSWRKWLGVKLSNSVVLFCSSIQIIICMTWLAISPPFQELDIHSPGT------------IIIQCNEGSAIGFYSVIGYMGLLAAVDSFNEAKYITFSMLLFCSVWITMIPAYLSTKGKNCVEIFAIITSSAGLLACIFLPKCYIILLRPERNRKE
5 EEFLTFANDMMSVFFSTISVLIFLVTLLILGVFPIVRANNRTQLLLLVSIKLSFLSVFLFLGRPVDITCMLRNITFGITFSIAVSSLLAKTIMVCVAFKATKPGSTWRKWVGAKLSYSVVLFCSSIQIIICMTWLAISPPFQELDLHYPGTIIIQCNEGSAIFYSVIGYMGLSYWLLSVIGYMGLLAAVDSFNEAKYITFSMLLFCSVWITMIPAYLSTKGKNCVEIFAILTSSAGLLACIFLPKCYIILFTPEMNTKS
5 EEFLTFDN-NMSLIFLSISVLIFLVTLLILGVFPIVRANNRLSFLLLVSIKLSFLSVFLFLGRPVDITCMLRIITFGITFSIAVSSLLAKTIMVCVAFKATKPGSSWRKWLGVKLSNSVVLFCSSIQIIICMTWLAISPPFQELDIHSPGT------------IIIQCNEGSAIGFYSVIGYMGLLAAVDSFNEAKYITFSMLLFCSVWITMIPAYLSTKGKNCVEIFAIITSSAGLLACIFLPKCYIILFRPEMNTKS
5 EEYLSFTNDIISAFLSSLSVLLFLLSLQILGIFPIVRANNRLSFLLLVSIKLSFLSVFLFLGRPVDITCMLRIITFGITFSIAVSSLLAKTIMVCVAFKATKPGSSWRKWLGVKLSNSVVLFCSSIQIIICMTWLAISPPFQELDIHSPGTIIIQCNEGSAIFYSVIGYMGLLAAVSFVLAFLARSLPD~~~~~~~~~~~~~~~~~~~~~~~~~~~~~~~~~~~~~~~~~~~~~~~~~~~~~~~~~~~~~~~~~~~~~~
5 EEYLSYTDNAIPVFFSVISALLLLKTVIISGVFPIVRANNRLSFLLLVSIKLSFLSVFLFLGRPVDITCMLRIITFGITFSIAVSSLLAKTIMVCVAFKATKPGSSWRKWLGVKMSNSVVLFCSSIQIIICMTWLAISPPFQELDIHSPGT------------IIIQCNEGSAIGFYSVIGYMGLLAAVDSFNEAKYITFSMLLFCSVWITMIPAYLSTKGKNCVEIFAIISSSCGLLFCIFLPKCYIILFKPEMNRKE
5 EIDFLSYEDPLGISLTTTSLLGTCFCALVMIIFPIVRANNSELSFLLLLSLKLCFLCVLFIGQPQLWTCQLRHAVFGISFVLCISSILVKTMVVIAVFKSSRPESGAMKWFGTAQQRCTVLVLTALQIVICAVWLSTSSPTPYKNNQIRSKIVYECAIGSLAGFSLLLGYIGLLAAISFLLAFLARNLPDNFNEAKFITFSMLIFCAVWVAFVPAYMSSSGKYAMEIFAILASSFGVLVAIFAPKCYIIILHPERNTKK
5 EIDFLSYEDPLGISLTTTSLLGTCFCALVMIIFPIVRANNSELSFLLLLSLKLCFLCVLFIGQPQLWTCQLRHAVFGISFVLCISSILVKTMVVIAVFKSSRPESGAMKWFGTAQQRCTVLVLTALQIVICAVWLSTSSPTPYKNNQIRSKIVYECAIGSVAGFSLLLGYIGLLAAISFLLAFLARNLPDNFNEAKFITFSMLIFCAVWVAFVPAYMSSSGKYAMEIFAILASSFGVLVAIFAPKCYIIILHPERNTKK
5 EIEFLSYEDPLGISLTTASLLGTCFCALVMIIFPIVRANNSEKKKKKKNVLATGSRGGSSNTSHTLYRNDIAQSHPLYHTTLRIPFHKHSPQRRRYVHSGFPPEFSSHSSRIGAATTAAHHGFSQRQIQIPGRWYSEAFKPYIHLSHHLKEAQLILSS~~~~~~~~~~~~~~~~~~~~~~~~~~~~~~~~~~~~~~~~~~~~~~~~~~~~~~~~~~~~~~~~~~~~~~~~~~~~~~~~~~~~~~~~~~~~~~~~~~~~~
5 EIEFLSYEDPLGISLTTASLLGTCFCALVMIIFPIVRANNSELSFLLLLSLKLCFLCVLFIGQPQLWTCQLRHAVFGISFVLCISSILVKTMVVIAVFNSSRPEKGAMQWFGAAQQRCTVLVLTVLQVVICAVWLSTSSPTPHKNNQVRSKIVYECAIGSVAGFSLLLGYIGLLAAISFLLAFLARNLPDNFNEAKFITFSMLIFCAVWIAFVPAYVSSPGKYAVEIFAILASSFGVLVAIFAPKCYIIILHPERNTKK
5 EIEFLSYEDPLGISLTTASLLGTCFCALVMIIFPIVRANNSELSFLLLLSLKLCFLCVLFIGQPQLWTCQLRHAVFGISFVLCISSILVKTMVVIAVFNSSRPETGAMKWFGAAQQRCTVLVLTALQVVICAVWLSTSPPTPHKNSQVRSKIVYECAIGSVAGFSLLLGYIGLLAAISFLLAFLARNLPDNFNEAKFITFSMLIFCAVWIAFVPAYVSSPGKYAVEIFAIVASSFGVLVAIFAPKCYIIILHPERNTKK
5 EIFSFDKNGEYMTKYQIYSNLVTPNGMLIRN--FVGEFSPWAPVDQQLNITSMAIPWKTTDNTIPISQCSDSCLPGYRKMPIPGGQSCCYNCVPCSE-----------------GEISNITVCSSIQIIICMTWLAISPPFQELDIHSPGT------------IIIQCNEGSAIGFYSVIGYMGLLAAVDSFNEAKYITFSMLLFCSVWITMIPAYLSTKGKNCVEIFAILTSSAGLLASIFLPKCYTILLRPEMNTKN
5 EIVYMSFGSAAGVLIFTFALLGILITSCAAVVFPIVSTSGRWMLSAFFVTLQLTFLFGI-IFVFAKPTTASCIIIESIHELLTMLYSGFLFAKTRAANNILRRASPLKDMPSDLTGLIILGVSIAIELVLIVIRQSMAPSRSYFWNQDNS-RLLECQQHFNVARIMAVAVPMTILVTTTFLAFRERNNTDAFNEPKFLSFSTIALCILLSAFIPTYRYVVGISLVVVFTAFATAFSCMGCLFIPKLYVIFVRPEQN~~~
5 EMEFLSYDDPLGISLTTASLLGTCFCVLVLVIFPVVRANNSELSFLLLVSLKFCFLCVLFIGRPRLWTCQLRHAVFGISFVLCISSILVKTMVVIAVFKTSRPEKTSIKWFGSAQQRGTVIALTSAQVAICTVWLSSASPTPHKNNQIHSKIVYECAIGSVAGFSLLLGYIGLLAAVSFLLAFMARKLPDNFNEAKFITFSMLIFCAVWIAFVPAYASSPGKYAVEIFAILASSFGLLAAIFAPKCYIIILHPERNTKK
5 EQFLSYTNDMISVIFSSITVLFFLITVLILRVFPIVRANNRLSFLLLVSIKLSFLSVFLFLGRPVDITCMLRIITFGITFSIAVSSLLAKTIMVCVAFKATKPGSSWRKWLGVKLSNSVVLFCSSIQIIICMTWLAISPPFQELDIHSPGT------------IIIQCNEGSAIGFYSVIGYMGLLAAVDSFNEAKYITFSMLLFCSVWITMIPAYLSTKGKNCVEIFAILTSSAGLLASIFLPKCYVILFRPEINTKS
5 EQFLSYTNDVISDAFISVSILFSLITVIVLGIFPIVRANNRLSFLLLVSIKLSFLSVFLFLGRPVDITCMLRIITFGITFSIAVSSLLAKTIMVCVAFKATKPGSSWRKWLGVKLSNSVVLFCSSIQIIICMTWLAISPPFQELDIHSPGT------------IIIQCNEGSAIGFYSVIGYMGLLAAVDSFNEAKYITFSMLLFCSVWITMIPAYLSTK~~~~~~~~~~~~~~~~~~~~~~~~~~~~~~~~~~~~~~~
5 EVEFLSYEDPLGISLTTAAMLGTFICALVMTIFPVVRSNNSELSFLLLLSLKLSFLCVLFIGQPQLWTCQLRHAVFGISFVLCVSSILVKTMVVIAVFKSSRPEKNAMKWFGAAQQRGTVLILTALQVLICAVWLSTASPTPHKNSRIRSIIVYECAIGSVAGFSLLLGYIGLLAAVSFLLAFLARNLPDSFNEAKFITFSMLIFCAVWIAFVPAYVSSPGKYAVEIFAILASSFGLLLAIFAPKCYIIILHPERNTKK
5 EVEFLSYEDPLGISLTTASLLGTCFCALVIFVFPIVRANNSELSFLLLLSLKLCFLCVLFIGRPQLWTCQLRHVVFGISFVLCMSSILVKTMVVIAVFKSSRPEKGAIKWFGAVQQRSTVVVLTVLQVLICAVWLSTASPTPYKNNQIRSKIVYECAIGSVVGFSMLLSYIGFLAAASFLLAFLARNLPDNFNEAKFITFSMLIFSAVWIAFVPAYVSSPGKYAVEIFAILASTFGLLIAIFAPKCYIILLHPERNTKN
5 EVEFLSYEDPLGISLTTASLLGTCFCALVLAVFPVVRANNSELSFLLLLSLKLCFLCVLFIGRPQLWTCQLRHAMFGISFVLCVSSILVKTMVVIAVFKSSRPEKSAVKWFGAVQQRGTVLVLTAVQIVICVVWLSTASPTPHKNILVRSKIVFECSIGSMAGFAILLGYIGILAAVSFLLAFLARNLPDNFNEAKFITFSMLIFSAVWIAFIPAYVSSPGKYAVEIFAILASSFGLLVAIFVPKCYIIILHPERNTKK
5 EVEFLSYEDPLGISLTTASLLGTCFCALVMIIFPIVRANNSELSFLLLLSLKMCFLCVLFIGRPQLWTCQLRHAVFGISFVLCISSILVKTMVVIAVFKASRPEKGAMKWFGATQQRCTVLVLTALQVVICVVWLLTASPTPHKNNQIRSKIVYECAIGSVAGFSLLLGYIGLLAAISFLLAFLARNLPDNFNEAKFITFSMLIFCAVWIAFVPAYVSSPGKYAVEIFAILASSFGLLVAIFAPKCYIILLHPERNTRN
5 EVEFLSYNDPLGISLTTASLLGTCFCAFVMVIFPIVRANNSELSFLLLFSLKLCFLCVLFIGRPQLWTCQLRHAVFGISFVLCISSILVKTMVVIAVFKSSRPEKMAMKWFGAAQQRCTILALTAIQVVICVVWLSTASPTPHKNNLIRSIIVYECTIGSVTGFSMLLGYIGLLAAVSFLIAFLARNLPDNFNEAKFITFSMLIFCAVWITFVPAYVSSPGKYAVEIFAILASSFGLLVSIFAPKCYIILLHPERNNKK
5 EVEFLSYYDPLGISLTTASLLGTCFCAFVMVIFPIVRANNSELSFLLLFSLKLCFLCVLFIGRPQLWTCQLRHAVFGISFVLCISSILVKTMVVIAVFKSSRPEKKAMKWFGAAQQRCTILVLTAIQVVICAVWLSTASPTPHKNNLIRSIIVYECTIGSVTGFSMLLGYIGLLAAVSFLIAFLARNLPDNFNEAKFITFSMLIFCAVWITFVPAYVSSPGKYAVEIFAILASSFGLLVAIFAPKCYIILLHPERNNKK
5 EVFLSFTNDVISLFFSSVSLLFFLLTLLILGVFPIVRANNRLSFLLLVSIKLSFLSVFLFLGRPVDITCMLRIITFGITFSIAVSSLLAKTIMVCVAFKATKPGSSWRKWLGVKLSNSVVLFCSSIQIIICMTWLAISPPFQELDIHSPGT------------IIIQCNEGSAIGFYSVIGYMGLLAAVDSFNEAKYITFSMLLFCSVWITMIPAYLSTKGKNCVEIFAILTSSAGLLACIFLPKCYIILFRSEINTKS
5 EVFLSYTNDVISIFFSAASVIYFLITQLIIVVFPIVRANNRLSFLLLVSIKLSFLSVFLFLGRPVDITCMLRIITFGITFSIAVSSLLAKTIMVCVAFKATKPGSSWRKWLGVKLSNSVVLFCSSIQIIICMTWLAISPPFQELDIHSPGT------------IIIQCNEGSAIGFYSVIGYMGLLAAVDSFNEAKYITFSMLLFCSVWITMIPAYLSTKGKNCVEIFAILTSSAGLLACIFLPKCYTILLRPEMNMKT
5 GIEYLSYEDPLGATLAAISILSSLVPVFILRLFPIVKANNYSLSCLLLLCLPLCFLCSLFVGFPQPEKCLLCQAAFGLVFALCVSCILAKTIMVVLAFMATKPVK-LRRWASPLVSYMIISLCFLLQFLLCTVWLLKAPPYTEYDTQKPGLIIVQCNNGSTAAFWSMLGYLGLLATISFIVAFLSRGLPDTFNEAKYITFSMLAFLSVWASYTLASFSAQGKYATEIFAILSSSWALVVCMFASKCYIILFRPLLNSKK
5 HPRYASAPGTPLGRY~~~~~~~~~~~~~~~~~~~~~~~~~~~~~~~~~~~~~~~~~~~~~~~~~~~~~~~~~~~~~~~~~~~~~~~~~~~~~~~~~~~~~~~~~~~~~~~~~~~~~~~~~~~~~~~~~~~~~~~~~~~~~~~~~~~~~~~~~~~~~~~~~~~~~~~~~~~~~~~~~~~~~~~~~~~~~~~~~~~~~~~~~~~~~~~~~~~~~~~~~~~~~~~~~~~~~~~~~~~~~~~~~~~~~~~~~~~~~~~~~~~~
5 IEEFLSYHDVMGIILISLSLFGVAVATVVMVIFPIVKANNSEMSFLLLLSLKLCFLCSLFVGRPSPLTCRARQAAFGISFVLCISCILVKTIVVLLAFRSTVPGSISLKVFGPPQQRVFIFCCTTGQVILCACWLALAPPYPYKNTSQDGKIILECKDILPLGFYLVLGYIGLLSCMCFALAFLGRKLPDTFNEAKLITFSMLIFCAVWISFIPAYNSSPGKYAVEIFAILASTFGLLFSIFIPKCYVILLRPDLNTKR
5 IEEFLSYHDVMGIILISLSLFGVAVATVVMVIFPIVKANNSEMSFLLLLSLKLCFLCSLFVGRPSPLTCRARQAAFGISFVLCISCILVKTIVVLLAFRSTVPGSISLKVFGPPQQRVFIFCCTTGQVILCACWLALAPPYPYKNTSQDGRIILECKDILPLGFYLVLGYIGLLSCMCFVLAFLGRKLPDTFNEAKLITFSMLIFCAVWISFIPAYNSSPGKYAVEIFAILASTFGLLFSIFIPKCYVILLRPDLNTKK
5 IEFLSYAGDPLTLIFIISSVILFIIAAVILGIFPVVRANNHTSFILLVSIKLSFLSVFLFLGRPVDITCMLRQTSFGITFSIAVSCVLAKTLMVSIAFKATKPGSPWRKWVGVKLANGLVFICSLIQSLINVIWLVIAPPYVEQNFHEPGKIIIQCNEGSAIFYIVLSYMGLLASVSFIVAFLARSLPD-SFNEAKYITFSMLLFCSVWITMIPAYLSTKGKYAVEIFAIISSSCGLLFCIFLPKCYIILFKPEINSKQ
5 IEFLSYAGDPLTLIFIISSVILFIIAAVILGIFPVVRANNHTSFILLVSIKLSFLSVFLFLGRPVDITCMLRQTSFGITFSITVSCVLAKTLMVSIAFKATKPGSPWRKWVGVKLANGLVFICSLIQFLISVIWLVIAPPYVEKNFREPGKIIIQCNEGSAIFYIVLSYMGLLASVSFIVAFLALSLPD-SFNEAKYITFSMLLFCSVWITIIPAYLSTKGKYAVEIFAIISSSCGLLFCIFLPKCYIILFKPEMNSKQ
5 IEFLSYSDDPLTLIFIIISMMLFIIAAVILGIFPVVRANNHTSFILLVSIKLSFLSVFLFLGRPVNITCMLRQTSFGITFSIAVSCVLAKTLMVCIAFKATKPGSRWQKWVGVKLADWLVFICSLIQFLISVIWLVIAPPYVEHNTHEPGKIIIQCNEGSAIFYIVLSYMGLLASVSFIVAFLARSLPD-SFNEAKYITFSMLLFCSVWITMIPAYLSTKGKYAVEIFAIISSSCGLLFCIFLPKCYIILFKPQMNSKQ
5 IEFLSYSKDVISVLYAMFSFIFFLITVLVLAVFPIVRANNRLSFLLLVSIKLSFLSVFLFLGRPVDITCMLRIITFGITFSIAVSSLLAKTIMVCVAFKATKPGSSWRKWLGVKLSNSVVLFCSSIQIIICMTWLAISPPFQELDIHSPGTIIIQCNEGSAIFYSVIGYMGLLAAVSFVLAFLARSLPDVSQLTCAAPVPINLVTLTLMHKQNTTLLGMQLGHKLPELPHVCMDSVFIRHFATRMSIYLHQ~~~~~~~~
5 IFGPKVYVILLRPDRNTREQLLRKPNASTKCS~~~~~~~~~~~~~~~~~~~~~~~~~~~~~~~~~~~~~~~~~~~~~~~~~~~~~~~~~~~~~~~~~~~~~~~~~~~~~~~~~~~~~~~~~~~~~~~~~~~~~~~~~~~~~~~~~~~~~~~~~~~~~~~~~~~~~~~~~~~~~~~~~~~~~~~~~~~~~~~~~~~~~~~~~~~~~~~~~~~~~~~~~~~~~~~~~~~~~~~~~~~~~~~~~~~~~~~~~~~~~~~~~~~
5 IIEFLAFGEPLGITLIVISACGAVVTIAVAVSFPLVKANDAVLSLLLLFSLVVTFLCSIFLGEPQDWSCMTSQVALALGFALCLSCIMSESWHPCVCVCCSLA---------RSCRREIWRCFLIPQAVACTVWLVLFPPHAVKNTSQNIKIILECDEGSIVFICCIFAYDILLALIAFIFAFIARKLEDHFSEGKSMTFGMLVFFIVWISFVPAYLSTRGKFAVQIFAILASSFGLLTCIFLPKCYILLIKPERNKED
5 IIIISICLYNKRCFSSSSLDTSLNAHNKVSNV-ADDAYTLHLSFLLLVSIKLSFLSVFLFLGRPVDITCMLRIITFGITFSIAVSSLLAKTIMVCVAFKATKPGSSWRKWLGVKLSNSVVLFCSSIQIIICMTWLAISPPFQELDIHSPGT------------IIIQCNEGSAIGFYSVIGYMGLLAAVDSFNEAKYITFSMLLFCSVWITMIPAYLSTKGKNCVEIFAILTSSAGLLACIFLPKCYVILIKSEMNTKT
5 IIQFLSYDEPLGSSLACISVLFCLITFSAFCLFPIVKANNRELSYLLLISLMFGFLCSLFIGRPNLKTCMIRQVLFAVIFSFCISVILAKTVTVIMIFSATNPDK-LKRLVAMRIPVYIVPVCTMVQIILCIVWLARAAPFAEFNMAEIGIILIECNEGSRVLFACVLGYMGLLAAISLLVACLARKLPDTFNETKFITFSMLVFASVWLTFIPAYLSTKGKQAVEIFAILSSMAGLLVCIFIPKCYIILLHPEMNSKQ
5 IIQFLSYDEPLGSSLACISVLFCLITFSAFCLFPIVKANNRELSYLLLISLMFGFLCSLFIGRPNLKTCMIRQVLFAVIFSFCISVILAKTVTVIMIFSATNPDK-LKRLVGLRIPVYIVPVCTMVQIILCIVWLARAAPFAEFNMAEIGIIVIECNEGSRVLFACVLGYMGLLAAISLLVAFLARKLPDTFNETKFITFSMLVFASVWLTFIPAYLSTKGKQAAEIFAILSSSAGLLVCIFFPKCYIILLHPEMNTKQ
5 ITDYEIYNCVMETRKSPIMKPIGLFKPQTQD--IMRANNRSLSFLLLVSIKLSFLSVFLFLGRPVDITCMLRIITFGITFSIAVSSLLAKTIMVCVAFKATKPGSSWRKWLGVKLSNSVVLFCSSIQIIICMTWLAISPPFQELDIHSPGT------------IIIQCNEGSAIGFYSVIGYMGLLAAVDSFNEAKYITFSMLLFCSVWITMIPAYLSTKGKNCVEIFAILTSSAGLLASIFLPKCYIILFRPENNRKS
5 IVAILDYRDPLGKALAGFALCFCVITSGVLCIFPIVKANNQTLSYVLLISLIFCFICSLYIGHPTIVICVLQQSTFAISFTVAASTILAKTITVVLAFKVTVPG-RMRWLLVAGAPKYIILICTMIQLILCGVWLGTSPPFVDADLHVHGHIIIVCNKGSVIAFYFVLGYMGSIALASFTVAFLARNLPDTFNEAKLLTFSMLVFCSVWVTFIPVYYSTKGKTAVEVFCILASSAGLLLCIFAPKCYNILLRPGKNSSH
5 IVEFLSLQDTMGIVLTVLSVTGATLTTTVLATFPLVRANNSELSFMLLVSLTLCFLCALFIGRPATWNCMLRHTLFGVSFVICIACILSKTVVVLVAFQATLPGSNLMQYFGPIQQRAGILVCTMVQVVICLLWLLLAPPLPTERAGFGARVILQCTVGSVVGFALVLGYIGLLAVVCFLLAFFARKLPDSFNEAKFITFSMLIFCTVWIVFVPAYVSSPGKYAVEIFAILASSYGLLLCIFTPKCYIILLKPEKNTKK
5 IVTFLSYEDPMGVVLACLALGFSALTAAVFGIFPIVKANNRALSYCLLISLIYCFLCSLFIGQPHILTCIMQQTIFAVVFTVAISTVLTKTITVVLAFRFTLPSKRMRWLMTSGASILIIPICTMIQLIICGIWLGTSPPFVDSDGHEHGHILVVCNKGSVIAFYCVLGYLGSIALTSFTVAFLARNLPDTFNEAKFLTFSMLVFCSVWLTFLPVYHSTNGKAAVEVFCILTSTAGIFLCIFAPKCYIILLKPENKSFH
5 IVVFLSYEEPLGVALSLISLFFSAFTIVVLGVIPVVKANNRTLTYILLISLIFCFLCPLFIGHPNAATCILQQITFGIVFTVSVSTVLAKTITVVLAFKIIASQRMMKYFLVSGAINYIIPVCILIQVIVCAVWLGASPPSVDIDGQEHGQIIIVCHKGSVNAFYCVLGYLATLAIGSFTLAFFSRNLPGAFNEAKSITFSMLVFCSVWVTFIPVYHSTKGKVAVEIFSTLASSAGMLGCIFVPKCYTILFRPDQNSLE
5 KATRESTAVCCYDCAPCPEGEISNRTALTLGIFPIVRANNRGLSYILLVSLMLSFLCSLFIGRPSTASCLLRQTAFGIIFSVAVASVLAKTITVVLAFRATKPGSRSRGWMGPRMSNCVVLACALIQVTICGIWLGTVPPFPDSNAQEFGHIVLECNEGSVTAFYCVLGYLGFLALVSFTVAFLARNLPDTFNEAKFITFSMLVFCSVWISFLPTYLSTKGKAAVEIFSILASSTGLLGCIFGPKVYVILLRPDRNTRE
5 KAVVFLSNQEPLGIVLVSLALFSSLITTLVWGIPIVKANNRSHSYTILKALLLCFLSSLFVGHPSLATCTLRQTAFGVTFSVAISTVLSKTVTVVLAFRATETG-SMRMWLGPRVPSSIFWVCSLVQVGICTVWLGTFPSFPDVDVVETGVIIGQCNEGSAISFYCVLGYMGLLALVRLTVAFLARKLPDRFSEARFITFSMLVFCSVWVTFLPAYLSTKGKAAVEVFSILASSAGILGCIFGPKVYVILLRPDKNTVE
5 KAVVFLSYQEPLGIVLVSLALFFSLVTTLDLGIPIGKANNRSLSYTLLTALLLCFLSSLFVGHPSLATCTLRQTAFGVIFSVAISTLLSKTVTVVLAFRATGPG-SMRMWLGPRVPSSIVWVCSLVQVGICTVWLGTFPPFPDVDVAETGVIIVQCNEGSAIAFYCVLGYMGLLALITLTVAFLARKLLDSFNEAKFITFSMLVFCSVWFTFLPTYLSTKGKAGVEVFSILASSAGILGCIFGPKVYMILLRPDKNTRG
5 KAVVFLSYQEPLGIVLVSLALFFSLVTTLVLGIPIVKANNRSVSYTLLTALLLCFLSSLFVGHPSLATCTLRQTAFGVTFSVAISTVLSKTVTVVLAFRATGPG-SMRMWLGPRVPSSIVWVCSLVQVGICTVWLGTFPPFPDVDVAETGVIIVQCNEGSAIAFYCVLGYMGLLAPISLTVAFLARKLLDSFKEAKFITFSMLVFCSVWVTFLPTYLSTKGKAGVEVFSILASSAGILGCIFGPKVYVILLRPDKNTRG
5 KDFLSYTNDVISVVFVSICLLLFVLTLLILIVFPIVRANNRLSFLLLVSIKLSFLSVFLFLGRPVDITCMLRIITFGITFSIAVSSLLAKTIMVCVAFKATKPGSSWRKWLGVKLSNSVVLFCSSIQIIICMTWLAISPPFQELDIHSPGT------------IIIQCNEGSAIGFYSVIGYIGLLAAVDSFNEAKYITFSMLLFCSVWITMIPAYLSTKGKNCVEIFAILTSSAGLLACIFLPKCYII~~~~~~~~~~
5 KLTFLSFEEPLGMILVCTALCFSVLTALVLGVFPIVKANNRCLSYILLIALIFCFLCSLFIGRPNTTTCVFQHTTFGVVFTVAVSTVLAKTITVLLAFKVTAPGRRMRHWLISGVPNSIIPICSLIQLALCAIWLGTSPPFIDTDAHEHGHIILVCNKGSVIAFYCVLGYLGSLALASFSVAFLARSLPGTFNEAKFLTFSMLVFCSVWVTFLPVYHSTKGKVAVEVFSILCSSAGLLGCIFVPKCYIILLRPEKNALK
5 KLTFLSFEEPLGMILVCTAVCFSVLTAVVLGVFPIVKANNRCLSYILLIALIFCFLCSLFIGHPNTTTCVLQQTTFGVVFTMAVSTVLAKTITVLLAFKVTAPGRRMRHWLISGVPNSIIPICCLIQLALCAIWLGTSPPFVDTDAHEHGHIILVCNKGSVTAFYCVLGYLGSLALASFTVAFLARNLPDTFNEAKFLTFSMLVFCSVWVTFLPVYHSTKWKVAVEVFSILASGAGLLGCIFVPKCYIILFRPEKNALK
5 KLTFLSFEEPLGMTLVCTAVCFSVLTAVVLGVFPIVKANNRCLSYILLIALIFCFLCSLFIGHPNTTTCVLQQTMFGVVFTMAVCTVLAKTITVLLAFKVTAPGRRMRHWLISGLPNSIIPICCLIQLALCAIWLGTSPPFIDTDAHEHGHIILVCNKGSVTAFYCVLGYLGSLALASFTVAFLARNLPDKFNEAKFLTFSMLVFCSVWVTFLPVYHSTKGKVAVEVFSILASSVGLLGCIFVPKCYIILFRPEKNALK
5 KPFELTYSSMQNVIMLIAYSITAASTLFTWAVIPVVKASDFVLSQMLLFGILMCLSVAPFGAPISIFNCTITLFIFCISIAFVMSIILVKTNRISAIFKTGFIKQKSKMLLGDRGPAILAILLTTIEVVVCVVASIYDP--IKLRRQISEQLVYNCRSKTRLGYIVAVGYFALLCLTCVYLAFKTRKLPENFCEAKYINFASITMLLSLATMTPAYFGTVGPFAISSFGMIIFGSCVLCCMFGKKLYIILLHPELNTKE
5 KSPQEGKAVCCFDCNPCPENEISNMTDMDYCYFLIVKANNRALSYCLLISLIYCFLCSLFIGKPHMVTCIMQQTIFAVAFTVAVSTVLSKTITVVLAFKFTLPSKKMRWLMTSGTSVLIIPICTMIQLIICGIWLGTYPPYVDSDGHEHGHILIVCNKGSVTAFYCVLGYLGSIALASFTVAFLARNLPDTFNEAKFLTFSMLVFCSVWLTFLPVYHSTSGKAIVEVFCILTSTAGLLICIFAPKCYIILLTPKNNSFH
5 KTEFLSYHDPLGICLTVASLLGTVISAVVLGIFPIVRANNSELSFLLLVSIKLCFFCSLFIGHPRLWTCQLRHAAFGISFVLCVSCILVKTMVVLAVFSASKPGVAILKWFGAVQQRGTVLGLTLVQAAICIVWLLSSPPKPHKNTQHTDKIIFECVIGSTVGFAVLLSYISLLAILSFLLAFLARNLPDNFNEAKLITFSMIIFSAVWVAFVPAYINSPGKYAVEVFAILTSSFGLLVALFGPKCYIILFQPERNT~~
5 KTEFLSYHDPLGICLTVASLLGTVISAVVLGIFPVVRANNSELSFLLLVSIKLCFLCSLFIGRPRLWTCQLRHAAFGISFVLCVSCILVKTMVVLAVFSASKPGVAILKWFGAVQQRMTATILTFIQVAICILWILLASPFPRKNTQSNEKIVYECAIGSTVGFSLLLSYIGFLAILSCLIAFYSRNLPDSFNEAKLIAFSMLIFSAVWVVFVPAYISSPGKYAVEVFAILASSFGLLVTLFGPKCYIILLRPERNT~~
5 KTEFLSYHEPLGICLTAASLLGTVISVVVLGIFPVVRANNSELSFLLLVSLKLCFLCSLFIGRPRLWTCQLRHAAFGISFVLCVSCILVKTMVVLAVFRASKPGGATLKWFGAVQQRGTVLGLTSIQAAICFAWLLSSSPKPHKNIQHKDKIVFECVVGSTVGFAVLLSYIGLLAILSFLLAFLARNLPDNFNEAKLITFSMLIFCAVWVAFVPAYINSPGKYAVEVFAILTSSFGLLVALFGPKCYIILFRPERNTKR
5 KVTFLSFEDPLGMTLVCTALCFSILTVVFLGMFPIVKANNRCLSYILLIALTFCFLCSLFIGHPNTTTCVLQQTMFGVAFTAAVSTILAKTITVLLAFKFTAPGRRMRHWLLSGVPNSIIPICSLIQLALCAIWLGTSPPFIDTDAHEHGHIILVCNKGSVTAFYCVLGYLGSLALASFTVAFLARNLPDTFNEAKFLTFSMLVFCSVWVTFLPVYHSTKGKVAVEVFSILCSSAGLLGCIFVPKCYIILFRPEKNALK
5 KVTFLSFEDPLGMTLVCTALCFSVLTAVVLGVFPIVKANNRCLSYILLIALIFCFLCSLFIGHPNTTTCVLQQTTFGVVFTVAVSTILAKTITVVLAFKVTAPGRRMRHWLISGVPNSIIPICSLIQLALCAIWLGTSPPFIDTDAHEHGHIILVCNKGSVTAFYCVLGYLGSLALLSFTVAFLARNLPDTFNEAKFLTFSMLVFCSVWVTFLPVYHSTKGKVAVEVFSILASSAGLLGCIFVPKCYIILFRPEKNALK
5 LIAFLGYEDPLGMSLTILALCFSALTAFVFGIFPTVKANNRTLSYVLLTSLISCFLCSLFIGHPNFATCIMQQTTFAVVFTVAASTVLAKTIIVILAFKVTNTSRKMRWLLVSGAPKFIIPICTMIQLILCGIWLGTSPPFVDADGHEKGHILIFCNKGSVLAFYCILGYLGSIAIGSFTLAFLARNLPNTFNEAKYLTFSMLVFCSVWITFLPVYHSTKGKSAVEVFCILASSAGLLFCIFAPKCFIILLRPEKKSSQ
5 LIEFLSYEDPLGITLASTSVLSSMVPISIFYLFPIVRANNYSVSCILLVSLSFCFLCALFIGYPQPEKCLLRQVEFGLVFTLCVSCILAKTVIVVFAFMATKP-SSLKKWTTPRVPYMIITICTFIQLTLCVFWLTIFPPFLQFNIEKPGIIVVECNENSQFAFWCMLGYLGILASVSFTVAFLARRLPDNFNEAKLITFSMLAFLSVWVYFIPASLSAQGKYAMEIFAILTSSWALVFCMFLPKCFIILFRPDMNLRE
5 LIQFLSYEEALGSALACISVLFCLLTFSVFCLFPIVKANNRDLSYLLLISLMFGFMCSLFIGRPNRIMCMIRQVMFAVIFSLCVSTILAKTITVIMIFSATNPDK-LKKLVGLRIPIYIVPVCTMIQVILCIIWLTTDAPFAEFNMAEIGIIVIDCNEGSRVLFACVLGYMGLLASISLFVAFMARKLPDTFNETKFITFSMLVFASVWVTFIPAYLSTKGKQAVEIFAILSSSAGCLFCIFSPKCYTILLHPEMNSRQ
5 LIQFLSYEETLGSALACISVLFCLLTFSVFCLFPIVKANNRDLSYLLLISLMFGFMCSLFIGRPNRIMCMIRQVMFAVIFSLCVSTILAKTITVIMIFSATNPDK-LKKLVGLRIPIYIVPVCTMVQIILCIVWLTTDAPFAEFNMAEIGIIVIECNEGSRVLFASVLGYMGLLASISLFVAFMARKLPDTFNETKFITFSMLVFASVWVTFIPAYLSTKGKQQVEIFAILSSSAGCLFCIFSPKCYTILLHPEMNSKQ
5 LIQFLSYEETLGSALACISVLFCLLTFSVFCLFPIVKANNRDLSYLLLISLMFGFMCSLFIGRPNRIMCMIRQVMFAVIFSLCVSTILAKTITVIMIFSATNPDK-LKKLVVLRIPIYIVPVCTMVQIILCIVWLTTDAPFAEYNMAEIGIIVIECNEGSRVLFACVLGYMGLLASVSLFVAFLARKLPDTFNETKFITFSMLVFATVWVTFIPAYLSTKGKQAVEIFAILSSSTGCLFCIFSPKCYTILLHPEMNNRQ
5 LIQFLSYEETLGSALACISVLFCLLTFSVFCLFPIVKANNRDLSYLLLISLMFGFMCSLFIGRPNRIMCMIRQVMFAVIFSLCVSTILAKTITVIMIFSATNPNK-LKTLVGFRIPIYIVPVCAMVQIILCIVWLAQAAPFAESNMAEIGIIVIECNEGSRVLFACVLGYMGLLASISLFVAFLARKLPDTFNETKFITFSMLVFASVWVTFIPAYLSTMGKQAVEIFAILSSSAGLLVCIFFPKCYIILLHPEMNSRE
5 LIQFLSYEETLGSALACISVLFCLLTFSVFCLFPIVKANNRDLSYLLLISLMFGFMCSLFIGRPNWIMCMIRQVMFAVIFSLCVSTILAKTITVVMIFSATNPDK-LKKLVGLRIPIYIVPVCTMVQIILCIVWLTTDAPFPEFNMAEIGIIVIECNEGSQVLFACILGYMGLLASVSLFVAFLARKLPDTFNETKFITFSMLVFASVWVTFIPAYLSTKGKQAVEIFAILSSSAGCLFCIFSPKCYTILLHPEMNSRQ
5 LIQFLSYEETLGSALACISVLFCLLTFSVFCLFPIVKANNRELSYLLLISLIFGFLCPLFIGRPNWIMCMIRQVMFAVIFSLCVSTILAKTITVIMIFSATNPNK-MNKLVGFRIPVCIVPVCTVIQIILCIVWLAQAAPFAEFNMAEIGIIVIECNEGSRVLFACVLGYMGLLASVSLFVAFLARKLPDTFNETKFITFSMLVFASVWVTFIPAYLSTKGKQAVEIFAILSSSAGLLVCVFFPKCYIILLHPEMNSRE
5 LIQFLSYEETLGSALACISVLFCLLTFSVFCLFPIVKANNRELSYLLLISLMFGFMCSLFIGRPNRIMCMIRQVMFAVIFSLCVSTILAKTITVVMIFSATNPDK-LKKLVGLRIPIYIVPVCTMVQIILCIVWLTTDAPFAEFNMAEIGIIVIECNEGSRVLFACVLGYMGLLASVSLFVAFLARKLPDTFNETKFITFSMLVFASVWVTFIPAYLSTKGKQAVEIFAILSSSAGCLFCIFSPKCYTILLHPEMNTRQ
5 LIQFLSYEETLGSALACISVLFCLLTFSVFCLLPIVKANNRDLSYLLLISLMFGFMCSLFIGRPNRIMCMIRQVMFAVIFSLCVSTILAKTITVIMIFSATNPDK-LKKLVGLRIPIYIVPVCTMVQVILCVVWLATEAPFAEFNMAEIGIIVIECNEGSRVLFAFVLGYMGLLASISLLVAFMARKLPDTFNETKFITFSMLVFASVWVTFIPAYLSTKGKQAVEIFAILSSSAGCLFCIFSPKCYTILLHPEMNSRQ
5 LIQFLSYEETLGSTLACISVLFCLLTFSVFCLFPIVKANNRDLSYLLLISLMFGFMCPLFIGRPNRIMCMIRQVMFAVIFSLCVSTILAKTITVVMIFSATNPDK-LKKLVGLRIPIYIVPVCTMVQVILCIVWLNTDAPFAEFNMAEIGIIVIECNEGSRVLFASVLGYMGLLASVSLFVAFLARKLPDTFNETKFIAFSMLVFASVWVTFIPAYLSTKGKQAVEIFAILSSSAGCLFCIFSPKCYIILLHPEMNSRQ
5 LIQFLSYEETLGSVLACISVLFCLLTFSVFCLFPIVKANNRDLSYLLLISLMFGFMCSLFIGRPNRIMCMIRQVMFAVIFSLCVSTILAKTITVIMIFSATNPDK-LKKLVGLRIPIYIVPGCTMVQVILCIVWLTTEAPFAEYNMAEIGIIVIECNEGSRVLFACVLGYMGLLASVSLFVAFLARKLPDTFNETKFITFSMLVFASVWVTFIPAYLSTKGKQAVETFAILSSSAGCLFCIFSPKCYIILLHPEMNSRQ
5 LIQFLSYEETLGSVLACISVLFCLLTFSVFCLFPIVKANNRDLSYLLLISLMFGFMCSLFIGRPNRIMCMIRQVMFAVIFSLCVSTILAKTITVIMIFSATNPDK-LKKLVVLRIPIYIVPVCTMVQVILCIVWLTTDAPFAEFNMAEIGIIVIECNEGSRVLFASVLGYMGLLASVSLFVAFLARKLPDTFNETKFITFSMLVFASVWVTFIPAYLSTKGKQAVEIFAILSSSAGCLFCIFSPKCYTILLHPEMNSKE
5 LIQFLSYKETLGSALACISVLFCLLTFSVFCLFPIVKANNRDLSYLLLISLMFGFMCSLFIGRPNRIMCMIRQVMFAVIFSLCVSTILAKTITVIMIFSATNPDK-LKKLVGLRIPIYIVPGCTMVQIILCIVWLTTDAPFSEFNMAEIGIIVIECNEGSRVLFACVLGYMGLLASVSLFVAFLARKLPDTFNETKFITFSMLVFASVWVTFIPAYLSTKGKQAVEIFAILSSSAGCFFCIFSPKCYIILLHPEMNSRQ
5 LITFLSSDDPLGITLICSALFFSLITALTLGIFPIVRANNHGLSYILLVSLLLSFLCSLFIGRPSTASCLLRHTAFGIIFSVAVASVLAKTITVVLAFRATKPGSRFRGWMGPRVSNCVVLICSLIQVTICGFWLGTSPPFPDFNTQEFGHIILECNEGSVTAFYCVLGYMGFLALVSFTVAFLARNLPDAFNEAKFITFSMLVFCSVWISFLPTYLSTKGKAAVEVFSILASSAGLLGCIFGPKVYVILLRPDRNTRD
5 LTEFLSYEDPLGLILAAVSAFSSMVPMSIFRLFPIVRANNYSVSCILLVSLSFCFLCALFIGYPQPEKCLLRQAAFGLVFTLCVSCILAKTVIVVFAFMATKP-SSLKKWTTPRVPYMIITICTFIQLTLCVFWLTIFPPFLQFNIEKPGIIIVECNENSQFAFWCMLGYLGILATVSFTVAFLARRLPDNFNEAKLITFSMLAFLSVWVYFIPASLSAQGKYAMEIFAILTSSWALVFCMFLPKCFIILFRPDMNSRE
5 LVTFLAFEESLGMALACVALCFSVLTAAVLWVFPIVKANNRTLSYILLITLLLCFLCSLFIGRPNTATCLLQQIAFGLVFTVAVSTVLAKTITVMLAFKALKPGRTMRRLLVSGASNSLIPICFLIQLALCGIWLGTYPPFIELDAHEHGPIILVCNKGSVTAFYCVLGYLGSLALVSFTVAFLARNLPETFNEAKFLTFSMLVFCSVWVTFLPVYHSTKGKVAVEVFSILAFSAGLLGCIFAPKCYIILIKSDKNSLK
5 MAEFLSYETPLGFSLAAIASFSSLVPLIIWGVFPIVRANNYSVSCLLLLSLFLCFLCSLFIGYPQPEKCLLRQVAFGMVFALCISCVLAKTITVVIAFNATKP-SRLRKWTGVKVPYFLILCCALIQLCICVIWLIFFQPFHELDIDKPGIIIVNCNEGSPTAFWCMLGYLGLLATMSFIIAFLARRLPDSFNEAKLITFSMLAFLSVWVSFIPAYLSARGMYAMEVFAILSSSWALMVCIFLPKCFIILFRPNMNSRE
5 MEDLLVYANVISVFFSASSVLFFLTTLLILGVFPIVRANNRLSFLLLVSIKLSFLSVFLFLGRPVDITCMLRIITFGITFSIAVSSLLAKTIMVCVAFKATKPGSSWRKWLGVKLSNSVVLFCSSIQIIICMTWLAISPPFQELDIHSPGT------------IIIQCNEGSAIGFYSVIGYMGLLAAVDSFNEAKYITFSMLLFCSVWITMIPAYLSTKGKNCVEIFAILTSSAGLLACIFLPKCYIILFRSAMNTKS
5 MEDVLVYANVISVFFSASSVLFFLTTLLILGVFPIVRANNRLSFLLLVSIKLSFLSVFLFLGRPVDITCMLRIITFGITFSIAVSSLLAKTIMVCVAFKATKPGSSWRKWLGVKLSNSVVLFCSSIQIIICMTWLAISPPFQELDIHSPGT------------IIIQCNEGSAIGFYSVIGYMGLLAAVDSFNEAKYITFSMLLFCSVWITMIPAYLSTKGKNCVEIFAILTSSAGLLACIFLPKCYIIQFRSEMNTKS
5 MEDVLVYTNVISVFFSASSVLFFLTTLLILGVFPIVRANNRLSFLLLVSIKLSFLSVFLFLGRPVDITCMLRIITFGITFSIAVSSLLAKTIMVCVAFKATKPGSSWRKWLGVKLSNSVVLFCSSIQIIICMTWLAISPPVEIFAILSSAGLLACIFLPKCYILFRTEMNRKSNLLGNRQYQY~~~~~~~~~~~~~~~~~~~~~~~~~~~~~~~~~~~~~~~~~~~~~~~~~~~~~~~~~~~~~~~~~~~~~~~~~~~~
5 MEFLSYTDDSLTVAFILLSLVFFIIAAVILGIFPIVRANNRLSFLLLVSIKLSFLSVFLFLGRPVDITCMLHIITFGITFSIAVSSLLAKTIMVCVAFKATKPGSSWRKWLGVKLSNSVVLFCSSIQIIICMTWLAISPPFQELDIHSPGT------------IIIQCNEGSAIGFYSVIGYMGLLAAVDSFNEAKYITFSMLLFCSVWITMIPAYLSTKGKNCVEIFAILTSSAGLLACIFLPKCYIILLKPEMNSKQ
5 MEFLSYTDDSLTVAFILLSLVFFIIAAVILGIFPVVRANNHTSFILLVSIKLSFLSVFLFLGRPVDITCMLRQTSFGITFSIAVSCVLAKTLMVSIAFKATKPGSPWRKWVGVKLANGLVFICSLIQFLISVFWLVIAPPFVE------------QNTHSEPKIIIQCNEGSAIGFYIVLSYMGLLASVDSFNEAKYITFSMLLFCSVWITMIPAYLSTKGKYAVEIFAIISSSCGLLFCIFLPKCYIILFKPEMNTKQ
5 MTEFLSYESPLGTSLAAIAILSSMGPLLILGVFPIVRANNYSLSCLLLLSLFLCFLCSLFIGYPQPEKCLLRQVAFGMVFALCISCVLSKTIIVVIAFNATKP-SRLRKWTGVKVPYFLILCCVLIQLCICLIWLIFFPPFHELDTDKPGLIIVNCNEGSPTAFWCMLGYLGLLVTISFIVAFLARRLPDSFNEAKLITFSMLAFLSVWVSFIPAYLSAQGMYAMEVFAILSSSWALVVCIFIPKCFIILLRPNVNSRE
5 MVTFLDIKEPLGIMLAFVAVSFSFLTALVLWIFPIVKANNQMLSYTLLISLIFCFLCSLFIGHPTTTTCLLQQTVLGVVFTVAVSSILAKTLIVILAFRSIRPGSRIQMFLSPRVSNYVVLICSGIQMIFCGIWLGTYPPFPEADTHEYGHIIIRCNEGSAFAFYCVLGYMGFLALGSFTVAFLARNLPDTFNEAKFITFSMLVFCSVWASFLPTYQSAKGKATVEIFAILASSAGLLGCIFIPKCYVILLKPDSNSIK
5 NEFLSYRDDSLTVAFILLSLMFFLIAAVILGIFPIVRANNRLSFLLLVSIKLSFLSVFLFLGRPVDITCMLRIITFGITFSIAVSSLLAKTIMVCVAFKATKPGSSWRKWLGVKLSNSVVLFCSSIQIIICMTWLAISPPFQELDIHSPGT------------IIIQCNEGSAIGFYSVIGYMGLLAAVDSFNEAKYITFSMLLFCSVWITMIPAYLSTKGKNCVEIFAILTSSAGLLACIFLPKCYIILLKPEMNTKQ
5 NIEFLSYEDPLGAGLAATGITSSLVPVVILKLFPIVKANNYSLSCILLSCLPLCFLCSLFIGYPQQEKCLLRQAAFGLVFALCVSCILAKTVMVVFAFMATKP-SRLRKWTSPIVSYMIIAICFALQCILCISWLLQAPPFPQYDIQKPGVIIIECNNGSATAFWCMLGYLGFLAAISFSVAFLARRLPDNFNEAKFITFSMLAFLSVWVSFIPASLSAQGKYAMEIFAILSSSWALVVCMFFPKCCIIKFRPNMNSKK
5 NIEYLSYDDPLGAALTTTGIVSTLVPVLILRLFPIMKANNYSLSCLLLVCLSLCFLCSLFIGYPQHEKCLLRQAAFGLVFTLCISCILAKTILVVLAFMATKPGK-LRKWTSRSVSYMFISICFFVQFLLCLVWLLRAHPFTEYNIQRPDLIIVECNNGSPTAFWSVLGYLGLLATISFIVAFFARRLPGNFNEAKFITFSMLAFLSVWVSFIPAYLSAHGKYAMEIFAILSSSWALIGCMFIPKCYILLFRPNMNSKI
5 NIEYLSYEDPLGAGLAATGIASFWAPVLVLNIFPIVKANNYCLSCLLLLCLPLCFLCSLFIGYPQPKKCLLRQAAFGLVFTLCISCILAKTFMVVFAFMATKP-SRIKKWTSPSVSYMIIFICFGFQFILCISWLLEAPPFPQYDIQKPGIIIIECNNGSATAFWCMLGYLGLLATASFFVAFLSRRLPDNFNEAKFITFSMLAFLSVWVSFIPASLSAQGKYAMEIFAILSSTWALVVCLFLPKCFIIVFRPNMNSKK
5 NIEYLSYEDPLGASLAVTGIISSLVPVVILRLFPIVKANNYSLSCLLLLCLPLCFLCSLFIGYPQPEKCLLRQAAFGLVFTLCISCILAKTIMVVFAFMAHQPGKLRILVRPFV-SYLIISICFLLQLILCLVSLVKLPSFTEYDTQKPGIIIVQCNNGFSLAFWSMLAYLGLLATISFIVAFLARRLPDSFNEAKFITFSMLAFLSVWVSFILASLNAQGKYAVEVFAILSSSWALVACMFLPKCFIMLFRPALNSKK
5 NLDFLSYKEPLGMALATCTTLFFLLSLTILVIFPIVRANNQRLSYILLCSLALCFLCPFFIGHPVPLTCALRQAAFGIIFTVCVSAILAKTIIVVSAFRTTRP-ARFRKWAGSNLPHAILIACSLIQIVLCMFWVIVWPPMP-MNSMAGPKVTVMCDIGSSEFFYAMLSFLGFLALVSLVVAFLARQLPDTFNEAKHITLSMLVFSCVWISFIPAHLSAQGKDAVEIFAILASGAGLLCCLFFPKCYIILLQPAKNTRD
5 NNFLLHAKENRSLIEKHIQQILLDNASPGTDPRQLHHYIETTKLKDSIKQNTCFLSVFLFLGRPVDITCMLRIITFGITFSIAVSSLLAKTIMVCVAFKATKPGSSWRKWLGVKMSNSVVLFCSSIQIIICMTWLAISPPFQELDIHSPGT------------IIIQCNEGSAIGFYSVIGYMGLLAAVDSFNEAKYITFSMLLFCSVWITMIPAYLSTKGKNCVEIFAILTSSAGLLACIFLPKCYIIMFRPEMNQKS
5 PAEFLSYGDPLGYSLAAISILSSMIPLVILGIFPIVKANNYSLSCLLLLSLFLCFLCSLFIGYPQPEKCLLRQVAFGMVFALCISCVLAKTITVVIAFNATKP-SRLRKWTGVKVSYCVIMLCALIQIIDCALWLIFSPPFHEVDTDKPGVIIVNCNEGSPTAFWCMLGYLGLLASISFIVAFLARRLPDSFNEAKLITFSMLAFLSVWVSFIPAYLSARGMYAMEVFAILSSSWAVVGCIFVPKCYIILLRPNLNSRE
5 PAPRDTLQTKELKKGKTASAAVTLHAVLCPRRHPRRAGAQPGAGRLPAAARDFPELARAGPGAGGGPGGTGAPDATYIGDLPAVFRGKGGDPGRRLAFRVNKP-DPLRVCLGPRASAAVVLGASSLQVLLCGLWLSISPPVPQRDTAEPGHVVVRCQEGSGAAFYCMLGYLGLLAAVTLSVAFLARRLPAAFNETKLLTLSMLLFCSVWTAFLPLYHSARGKAAVEVFSILASTAGLLGCIFLPKCYIILRRREQNVPA
5 PIEFLNWNNAVAITIITLANVGIAINFLFLGILKVIQATSKGYLFVVWILVNAGFLLCYYIGEPVLCTIQPIYFGLNYTIVLLVITLREMTLMFKGYQEEKIASYLIRYFQSWGFRYFFSFAILCGQVTILGIWMFTSPQTSVKNKHDRILSGCSREFDSSFPATTSIVYVIMICLFTTYISFKVRHLPYCNYEGKYINFCLLCILLGWIAFIPSYLATAGIGSLICFSVIINSNCVQWFIIYPSVYQIVIRP~~~~~~
5 PIEFLSYDDSLGITLAAISVFSCVVPLAIFRLFPIVRANNHLVSCVLLVSLSFCFLCALFIGYPQPEKCLLRQAAFGLVFTLCVSCILAKTIIVVFAFMATKP-SSLKKWTTPRVPYMIITICTFIQLTLCVIWLTISPPFPQYNSEKPGIIFVECDENSPYAFWCMLGYLGFLASVSFTVAFLARRLPDNFNEAKLITFSMLAFLSVWVYFIPASLSAQGKYAMEIFAILTSTWALVICMFLPKCFVILFRPNMNSKE
5 PIEFLSYEDPLGIILATISALSSMVPIFIFRLFPIVRANNYSVSCILLVSLSFCFLCALFIGYPQPEKCLLRQAAFGLVFTLCVSCILAKTVIVVFAFMATKP-SSLKKWTTPRVPYMIITICTFIQLTLCIFWLSISPPFPQYNIEKPGIIVVECNENSQFAFWCMLGYLGLLASVSFTVAFLARRLPDNFNEAKLITFSMLAFLSVWVYFIPASLSAQGKYAMEIFAILTSSWALVFCMFLPKCFIILFRPDMNLRE
5 PIEFLSYEDYLGITLATISTFSSMVPIFIFRLFPIVRANNYSVSCILLVSLSFCFLCALFIGYPQPEKCLLRQAAFGLVFTLCVSCILAKTVIVVFAFMATKP-SSLKKWTTPRVPYMIITICTFIQLTLCIFWLSISPPFPQYNIEKPGIIVVECNENSQFAFWCMLGYLGLLASISFIVAFLARRLPDSFNEAKLITFSMMAFLSVWVYFIPASLSAQGKYAMEIFAILTSSWALMFCIFLPKCFIILFRPNMNSRE
5 PIEFLSYEDYLGITLATISTFSSMVPIFIFRLFPIVRANNYSVSCILLVSLSFCFLCALFIGYPQPEKCLLRQAAFGLVFTLCVSCILAKTVIVVFAFMATKP-SSLKKWTTPRVPYMIITICTFIQLTLCVFWLTISPPFLQFNIEKPGIIVVECNENSQFAFWCMLGYLGMLATVSFTVAFLARRLPDNFNEAKLITFSMLAFLSVWVYFIPASLSAQGKYAMEIFAILTSSWALVFCMFLPKCFIILFRPDMNSRE
5 PIEFLSYEDYLGITLATISTFSSMVPISVFRLFPIVRANNYSVSCILLVSLSFCFLCALFIGYPQPEKCLLRQAAFGLVFTLCVSCILAKTVIVVFAFMATKP-SSLKKWTTPRVPYMIITICTFIQLTLCVFWLTISPPFLQFNIEKPGIIVVECNENSPFAFWCMLGYLGILASVSFTVAFLARRLPDNFNEAKLITFSMLAFLSVWVYFIPASLSAQGKYAMEIFAILTSSWALVFCMFLPKCFIILFRPDMNSRD
5 PIEFLSYEEPLAIILASTGVISSLIPISIFRLFPIVRANNYSVSCILLVSLSFCFLCALFIGYPQPEKCLLRQAAFGLVFTLCVSCILAKTVIVVFAFMATKP-SRLKKWTTPRVPYMIITICTFIQLTLCIFWLSISPPFPQYNIEKPGIIVVECNENSQFAFWCMLGYLGFLASVSFTVAFLARRLPDSYNEAKFITFSMLAFLSVWVSFIPASLSAQGKYAMEIFAILTSTWALVFCMFLPKCFVILFRPNMNTKE
5 PIEFLSYGDPLGYSLAVISSFSSLTPITILGVFPIVRANNYSLSCLLLLSLFLCFLCSLFIGYPQPEKCLLRQVAFGMVFALCISCVLAKTITVVIAFNATKP-SRLRKWTGVKVSYCVIGFCIFVQITDCALWLIFSPPFHELDTDQPGVIIANCNEGSPTAFWCMLGYLGLLATISFIVAFLARRLPDSFNEAKLITFSMLAFLSVWVSFIPAYLSARGMYAMEVFAILSSSWALVVCIFMPKCYIVLFRPNLNSRE
5 PIIKLDWHSPWAVVPMFLAILGIAATLSVVIVFPIVRASGRELSYVLLTGIFLIYLITFMIAEPNTVVCALRRLLLGLGMCITYSAMLTKTNRIYRIFEQGKKSVTAPKFISPTSQLVITFILVSFQVIGVFIWFGVVPPHTIVDYDELARGILKCDMSDLSLICCLSYSILLMVTCTVYAVKSRGVPE-TFNEAKPIGFTMYTTCIVWLAFVPIFFGTAQSHTRSRMCRNASAASRLWFRRPPCPLVCHTPTAKSTTA
5 PIIKLEWHSPWAVIPLFLAILGILATLFIIITFPIVRAAGRELSYVLLTGIFLIYLITFMIAEPGTVVCAFRRLLLGLGMSITYSAMLTKTNRIYRIFEQGKKSVTPPKFISPTSQLMITFVLISVQVVGVFVWFGVMPPHTTVDYEELARGILKCDMSDLSLICCLSYSIVLMVTCTVYAVKSRGVPE-TFNEAKPIGFTMYTTCIIWLAFVPIFFGTAQSTTTLTVSMSLSASVSLGMLYIPKVYVIIFHPEQNVQK
5 PIKFLSYEEALGSALACISVLFCLLTFSVFCLFPIVKANNRDLSYLLLISLMVGFLCPLFIGRPNQIMCMIRQVMFAVIFSLCVSAILAKTITVVMIFSATNPNK-INKLVGFRIPVYIVPVCTVIQIILCIVWLAQAAPFAEFNMAEIGIIVIECNEGSRVLFACVLGYMGLLASVSLLVAFMARKLPDTFNETKFITFSMLVFASVWVTFIPAYLSTKGKQAVEIFAIVSSSAGLLVCVFSPKCYIILLHPEMNSKE
5 PIKFLSYEETLGSTLACISVLFCLLTFSVFCLFPIVKANNRDLSYLLLISLMFGFMCSLFIGRPNRIMCMIRQVMFAVIFSLCVSTILAKTITVIMIFSATNPDK-LKKLVGLRIPIYIVPVCTMVQIILCIVWLTTDAPFAEFNMAEIGIIVIECNEGSRVLFACVLGYMGLLASVSLLVAFMARKLPDTFNETKFITFSMLVFASVWVTFIPAYLSTKGKQAVEIFAILSSSAGCLFCIFSPKCYIILLHPEMNTKE
5 PIKFLSYEETLGSTLACISVLFCLLTLSVFCLFPIVKANNRDLSYLLLISLMFGFMCPLFIGRPNQIMCMIRQVMFAVIFSLCVSTILAKTITVIMIFSATNPDK-LKKLVGLRIPIYIVPVCTMVQVILCIVWLTTDAPNIVTYSHEIGIIVIECNEGSRVLFASVLGYMGLLASVSLFVAFLARKLPDTFNETKFITFSMLVFASVWVTFIPAYLSTKGKQAVEIFAILSSSAGCLLCIFSPKCYSILLQPEINSRQ
5 PIQFLSFDEMLGTSLACISVLLCLLTFSVFCLFPIVKANNRELSYLLLISLMLCFLCSLLIGRPNMITCMIRQVVFGVIFSVCLSVILAKTMTVILVFSATNPDK-IRRLVGLRIPIYIVPSCTVIQIVLCIVWLAIDPPFSEFNMEEIGTIVIECNEGSNVLFACVLGYMGLLASISLLFAFLARKLPDTFNEAKFITFSMLVFASVWVTFIPAYLSTKGKHAVEIFAIISSSAGLLVCIFFPKCYIILLHPEMNSKQ
5 PIQFLSYDEILGSSLACISVLFCLFTFSVFCLFPIVKANNRELSYLLLISLMFGFMCSLFIGRPNLITCMIRQVMFAVIFSVCISVILAKTITVVMIFSATNPDK-LKKLVGLRIPIYIVPVCTMVQIILCIIWLTTEAPFAEFNMAELGKIVIECNEGSKVLFSCVLGYMGVLAAISLLVAFLARKLPDTFNETKFITFSMLVFASVWVTFIPAYLSTKGKQAVEIFAILSSSAGLLVCIFFPKCYIILLHPEMNSKQ
5 PIQFLSYDEPLGSSLACISVLFCLITFSAFCLFPIVKANNRELSYLLLISLMFGFLCSLFIGRPNLKTCMIRQVLFAVIFSFCISVILAKTVTVIMIFSATNPDK-LKRLVAMRIPVYIVPVCTMVQIILCIVWLARAAPFAEFNMAEIGIIVIECNEGSRVLFACVLGYMGLLAAVSLLVACLARKLPDTFNETKFITFSMLVFASVWLTFIPAYLSTKGKQAVEIFAILSSMAGLLVCIFIPKCYIILLHPEMNSKQ
5 PIQFLSYEETLGSILACISVLFCLLTFSVFCLFPIVKANNRDLSYLLLISLMFGFMCSLFIGRPNRIMCMIRQVMFAVIFSLCVSTILAKTITVVMIFRATNPDK-LKKLVGLRIPIYIVPVCTMVQIILCIVWLTTDAPFAEFNMAEIGIIVIECNEGSRVLFVSVLGYMGLLASVSLFVAFLARKLPDTFNETKFITFSMLVFASVWVTFIPAYLSTKGKQAVEIFAILSSSAGCLFCIFSPKCYIILLHPEMNSKQ
5 PLIFLTYEEPLGITISLMALCFSALTAVILGVFPIVKASNHILTYILLISLIFCFLCPLFIGHPNSATCILQQITFGVVFTVAISTVLAKTITVILAFKVTAPQRMMKYFLVQRASNYIIPMCTLIQVIVCAVWLGASPPFVDIDTQEHGHIIIVCNKGSVTAFYCVLGYLACLSFASFFLAFFSRNLPGNFNEAKSMTFSMLLFCSVWITFLPVYHGTKGKVAVEIFSTLASSAGMLGCIFIPKCYTILFRPDKNSLQ
5 PREFLSYEDSLGETLATTSISSSLVPFAILVLFPIVRANNYLLSCLLLVSLSLCFLCSLFIGFPHPEMCRLRQVTFGMVFALCISCILAKTFMVVVAFKATKP-SSLKKWTRPRISYLIVVLCILIQTCLCTMWLLLSPPFFEENIRKVGVVIVECNDGSSVAFWCMLGYLGLLASVSFFVAFLARRLPDSFNEAKFITFSMGTFLSVWISFIPATMSARGKYAMEIFAILSSTWALVVCMFVPKCFIILFRPNMNSRE
5 PREFLSYEDSLGETLATTSISSSLVPFAILVLFPIVRANNYLLSCLLLVSLSLCFLCSLFIGFPHPEMCRLRQVTFGMVFALCISCILAKTFMVVVAFKATKPN-SLKKWTRPRISYLIVVLCILIQTCLCTMWLLLSPPFFEENIRKVGVVIVECNDGSSVAFWCMLGYLGLLASVSFFVAFLARRLPDSFNEAKFITFSMGTFLSVWISFIPATMSARGKYAMEIFAILSSTWALVVCMFVPKCFIILFRPNMNSRE
5 PSDQQLEIYRDLITWRSNSSEIPRSQCSDNC--LPGSRKMRISFLLLVSIKLSFLSVFLFLGRPVDITCMLRIITFGITFSIAVSSLLAKTIMVCVAFKATKPGSSWRKWLGVKLSNSVVLFCSSIQIIICMTWLAISPPFQELDIHSPRT------------IIIQCNEGSAIGFYSVIGYMGLLAAVDSFNEAKYITFSMLLFCSVWITMIPAYLSTKGKNCVEIFAILTSSAGLLACIFLPKCYIILFNSEMNTKK
5 PTEFLAYEEPLGYSLAAIAIFSSLFPLIILGVFPVVRANNYSLSCLLLLSLFFCFLCSLFIGYPQPEKCLLRQVAFGMVFALCISCVLAKTITVVIAFNATKP-SRLRKWTGVKVPYCIIGFCSSSQSCMSITRLIFSHPFAKLDTSKPGVIIIYCTEGSPIAFWCMLGYLGLLASISFIVAFLARRLPDSFNEAKLITFSMLAFLSVWVSFIPAYLSARGMYAMEVFAILSSSWAVVGCIFVPKCYIVLFRPNMNTRE
5 PTEFLSFGDPLGFSLTGTAIFSSLIPLLILRVFPIVKANNYSLSCLLLLSLFLCFLCSLFIGYPQLQQCLLRQVAFGLVFALCISCVLAKTITVVIAFNATKP-SRLRKWTGVKVSYPFILICTLIQLCVCVLWLFVIPPFPELDTDKPGVIIVNCNEGSPTAFWCMLGYLGLLASISFIVAFLARRLPDSFNEAKLITFSMLAFLSVWVSFIPAYLSARGMYAMEVFAILSSSWAVLGCIFVPKCYIVLFRPNMNTKG
5 PTEFLSFQEPLGYSLAVAAIFSSLSPLTVLGVFAIIRANNYSLSCLLLLSLFLCFLCSLFIGYPQPEKCLLRQVAFGMVFALCISCVLAKTITVVIAFNATKP-SRLRKWTGIKVSYCVIIFCVFIQLWICILWLLFFPPFHELDLDKPGFIIVTCNEGSPTAFWCMLGYLGLLASISFIVAFLARRLPDSFNEAKLITFSMLAFLSVWVSFIPAYLSARGMYAMEVFAILSSSWAVVGCIFVPKCFIVLFRPHMNSRD
5 PTEFLSYEDPLGIILAATSTLSSMVPIFIFRLFPIVRANNYSVSCILLVSLSFCFLCALFIGYPQPEKCLLRQAAFGLVFTLCVSCILAKTVIVVFAFMATKP-SSLKKWTTPRVPYMIITICTFIQLTLCIFWLSISPPFPQYNIEKPGIIVVECNENSPFAFWCMLGYLGLLATVSFTVAFLARRLPDNFNEAKLITFSMLAFLSVWVYFIPASLSAQGKYAMEIFAILTSTWALVFCMFLPKCFIILFRPDMNLRE
5 PTEFLSYEEPLGYSLAAIAIVSSLIPLNIFGVFPIVRANNYIVSCLILLSLFLCFLCSLFIGYPQPEKCLLRQVAFGMVFALCISCVLAKTITVVIAFNATKP-SRLRKWTGVKVPYCLITLCVSIQFFLCVMWLIYACPFPELDINKPGIILVNCNEHSPIAFWCMLGYLGLLASISFIVAFLARRLPDSFNEAKLITFSMLAFLSVWVSFIPAYLSARGMYAMEVFAILSSSWAVVGCIFVPKCFIILLRPNMNSRE
5 PTEFLSYEEPLGYSLVVIAILSSLIPLVILGVFPIVRANNYSLSCLLLLSLFLCFLCSLFIGYPQPEKCLLRQVAFGMVFALCISCVLAKTITVVIAFNATKP-SRLRKWTGVKVSYCLILFCVFIQLFLCIMWLIFSPPFHELHTDKPEVIVVCCNEGSPTAFWCMLGYLGLLASISFIVAFLARRLPDSFNEAKLITFSMLAFLSVWVSFIPAYLSARGMYAMEVFAILSSSWAVVGCIFVPKCYIILFKPNRNSRE
5 PTEFLSYEKPLGYSLAAISIFSSLIPLIMLAVFPIVRANNYSLSCLLLLSLFLCFLCSLFIGYPQPEKCLLRQVAFGMVFALCISCVLAKTITVIIAFNATKP-SRLKQWIGLKVSYCVTVLCVFVEFCMCMIWLIYFPPFPELDTNKPGIIIVNCNEGSAAAFWCMLGYLGLLATISFIVAFLARRLPDSFNEAKLITFSMLAFLSVWVSFIPAYLSARGMYAMEVFAILSSSWAVVGCIFVPKMFILLFKPNLNSRE
5 PTEFLSYENPLGYSLAAISMLSSMIPLVILGIFPIVKANNYSLSYFLLLSLFLCFLCSLFIGYPQPEKCLLRQVAFGLVFALCISCVLAKTIIVVIAFNATKP-SRLRKWTGVKVSYCVIMLCALIQMIDCVLWLIFSPPFHELDTDQPGVIIANCNEGSPTAFWCMLGYLGLLASISFIVAFLARRLPDSFNEAKLITFSMLAFLSVWVSFIPAYLSARGMYAMEVFAILSSSWAVVGCIFVPKCYIILFRPNLNSRE
5 PTEFLSYEQPLGYSLATISMFSSLTPIAILGIFPIVRANNYSLSCLLLLSLFLCFLCSLFIGYPQPEKCLLRQVAFGMVFALCISCVLAKTITVVIAFNATKP-SRLRKWTGVKVSYCVIMLCALIQIIDCALWLIFSPPFHELDTDQPGVIIVNCNEGSPTAFWCMLGYLGLLASISFIVAFLARRLPDSFNEAKLITFSMLAFLSVWVSFIPAYLSARGMYAMEVFAILSSSWAVVGCIFVPKCFIVLFRPNMNSRI
5 PTEFLSYGDPLGFSLACTAIFSSLIPLVILRVFPIVRANNYSLSCLLLLSLFLCFLCSLFIGYPQPEKCLLHQVAFGMVFALCISCVLAKTITVVIAFNATKP-SRLRQWTGVKVSYSVILTCVSIQLFVCAIWLVILPPFLELDVDKPGVMIVNCNEGSPTAFWCMLGYLGLLASISFIVAFLARRLPDSFNEAKLITFSMLAFLSVWVSFIPAYLSARGMYAMEVFAILSSSWAVVGCIFVPKCFIILLRPNMNSRE
5 PTEFLSYGDPLGYSLAAASVFSSLTPLFILGVFPIVRANNYSLSCLLLLSLFLCFLCSLFIGYPQPEKCLLRQVAFGMVFALCISCVLAKTITVVIAFNATKP-SRLRKWTGVKVSSSIIIVCTSIDFCLCVIWVIYFPPFSELDTYKPGFIIVSCNEGSPTAFWCMLGYLGFLASISFIVAFLARRLPDSFNEAKLITFSMLAFLSVWVSFIPAYLSARGMYAMEVFAILSSSWAVVGCIFVSKCFIVLFRPNLNSRE
5 PTEFLSYGDPLGYSLAAISIFSSLIPLGVLGVFPIVRANNYSLSCLLLLSLFLCFLCSLFIGYPQPEKCLLRQVAFGMVFALCISCVLAKTITVVIAFNATKP-SRLRKWTGVKVSYCVIGFCAFLQLVVCVLWLSLSSPFPELDTDKPGVIIVNCNEGSPTAFWCMLGYLGLLASISFIVAFLARRLPDSFNEAKLITFSMLAFLSVWVSFIPAYLSARGMYAMEVFAILSSSWAVVGCIFVPKCYIVLFRPNMNSRE
5 PTEFLSYGDPLGYSLAAISIFSSLIPLGVLGVFPIVRANNYSLSCLLLLSLFLCFLCSLFIGYPQPEKCLLRQVAFGMVFALCISCVLAKTITVVIAFNATKP-SRLRKWTGVKVSYCVIGFCIFVQIIDCALWLIFSPPFHELDTDQPGVIIANCNEGSPTAFWCMLGYLGLLASISFIVAFLARRLPDSFNEAKLITFSMLAFLSVWVSFIPAYLSARGMYAMEVFAILSSSWAVVGCIFVPKCYIVLFRPNLNSRE
5 PTEFLSYGDPLGYSLAAISIFSSLIPLGVLGVFPIVRANNYSLSCLLLLSLFLCFLCSLFIGYPQPEKCLLRQVAFGMVFALCISCVLAKTITVVIAFNATKP-SRLRKWTGVKVSYCVIMLCALIQITDCALWLIFSPPFHELDVDKPGVIIVNCNEGSPTAFWCMLGYLGLLASISFIVAFLARRLPDSFNEAKLITFSMLAFLSVWVSFIPAYLSARGMYAMEVFAILSSSWAVVGCIFVPKCYIILFRPNMNSRE
5 PTEFLSYGDPLGYSLAAISIFSSLIPLIILAVFPIVRANNYSLSCLLLLSLFLCFLCSLFIGYPQPEKCLLRQVAFGMVFALCISCVLAKTITVVIAFNATKP-SRLRKWTGIRVSYCLILLCALNQLTICGIWLIFFPPFYELDTGKPGIIILNCNEGSPFAFWCMLGYLGLLASISFIVAFLARRLPDSFNEAKLITFSMLAFLSVWVSFIPAYLSARGMYAMEVFAILSSSWAVVGCIFVPKCYIVLFRPNMNSRE
5 PTEFLSYGDPLGYSLAAISIFSSLIPLIILAVFPIVRANNYSLSCLLLLSLFLCFLCSLFIGYPQPEKCLLRQVAFGMVFALCISCVLAKTITVVIAFNATKP-SRLRRWTGVKVSYSLIALCAFIQSILCLLWLVLSPPFPESDISKPGIIIVNCNEGSPTAFWFMLGYLGLLASISFIVAFLARRLPDSFNEAKLITFSMLAFLSVWVSFIPAYLSARGMYAMEVFAILSSSWAVVVCIFMPKCFIILFKPEKNSRE
5 PTEFLSYGDPLGYSLAAISIFSSLIPLIILAVFPIVRANNYSLSCLLLLSLLLCFLCSLFIGYPQPEKCLLRQVAFGMVFALCISCVLAKTITVVIAFNATKP-SRLRKWTGVKVSYCLIMFCVFIQLFVCIMWLILSPPFHELETDKPGVIIVNCNEGSPTAFWCMLGYLGFLASISFIVAFLARRLPDSFNEAKLITFSMLAFLSVWVSFIPAYLSARGMYAMEVFAILSSSWAVVGCIFVPKCVIILFKPNLNTRD
5 PTEFLSYGDPLGYSLAAISIFSSLIPLSIFGIFPIVRANNYSLSCLLLLSLFLCFLCSLFIGYPQPEKCLLRQVAFGMVFALCISCVLAKTITVVIAFNATKP-SRLRKWTGVKVSYCFIAFCLFFQLFLCIMWLIFSPPFTELDTIYPGVIIVNCNEASLIAFWCMLGYLGLLASISFIVAFLARRLPDSFNEAKLITFSMLAFLSVWVSFIPAFLSARGMYAMEVFAILSSSWAVVGCIFVPKCYIVLFRPNMNSRE
5 PTEFLSYGDPLGYSLAAISIFSTLAPLVILRIFPIVRANNYSLSCLLLLSLFLCFLCSLFIGYPQPEKCLLRQVAFGMVFALCISCVLAKTITVVIAFNATQP-SRLMKWTGVKVSYCVIGFCIFVQLCVCGIWLIFSPPFSEFDTEKPGIIIVNCNEGSPTDFWCMLGYLGLLATISLIVAFLARRLPDSFNEAKLITFSMLAFLSVWVSFIPAYLSARGMYAMEVFAILSSSWAVVGCIFVPKCYIVLFRPNMNSRE
5 PTEFLSYGDPLGYSLAAISVFSSLIPLGVLGVFPIVRANNYSLSCLLLLSLFLCFLCSLFIGYPQPEKCLLRQVAFGMVFALCISCVLAKTITVVIAFNATKP-SRLRKWTGIRVSYGVILLCALNQLTICGIWLFFFPPFYELDTDKPGIIILNCNEGSPFAFWCMLGYLGLLASISFIVAFLARHLPDSFNEAKLITFSMLAFLSVWVSFIPAYLSARGMYAMEVFAILSSSWALVISIFVPKCFIVLFKPNMNSRD
5 PTEFLSYGDPLGYSLAVISIFSSWVPVIILGVFPVVRANNYSLSCLLLLSLFLCFLCSLFIGYPQPEKCLLRQVAFGMVFALCISCVLAKTITVVIAFNATKP-TILRKWTGLKVSYSVIVLSAFIQLCVCLLWLIFSPPFSELNSEQPGIIIINCNEGSPAAFWCMLGYLGLLATISFIVAFLARRLPDSFNEATFITFSMLAFLSVWVSFIPAYLSARGMYAMEVFAILSSTWAVVVCIFVPKCFVVLFRPTMNSKE
5 PTEFLSYGDPLGYSLAVTSILSSLIPLIMFGIFPVVRANNYSLSCLLLLSLFLCFLCSLFIGYPQPEKCLLRQVAFGMVFALCISCVLAKTIIVILAFNATKP-SSLKKWIGVKLSLCVIGFCVSIQFFVCLMWLIVSSPFSELDTEKPGILIVNCNEGSSIAFWCMLGYLGLLASISFIVAFLARRLPDSFNEAKLITFSMLAFLSVWVSFIPAYLSARGMYAMEVFAILSSSWAVVACIFVPKCFIVLFRPTMKSRE
5 PTEFLSYGDPLGYTLAAIAILSSLIPAAILGVFPIVRANNYSLSCLLLLSLFLCFLCSLFIGYPQPEKCLLRQVAFGMVFALCISCVLAKTITVVIAFNATKP-SRLRKWTGVKLSCSIIILSSFIQLCICGMWLIFSPSFPELDTDKPGIIILNCNEGSPTAFWCMLGYLGLLASISFIVAFLARRLPDSFNEAKLITFSMLAFLSVWVSFIPAYLSARGMYAMEVFAILSSSWAVVGCIFVPKCFIVLFRPNMNSRE
5 PTEFLSYRDPLGYSLAATAVFSSLITLVILGVFPIVRANNYSLSCLLLLSLFLCFLCSLFIGYPKPAQCLLRQVAFGMVFALCISCVLAKTITVVIAFNATKP-SRLRKWSGIKVSYCVIVFCVIIQIGICTVWLLFYPPFSELDNDQQGVIIINCNEGSPTAFWCMLGYLGLLASISFIVAFLARRLPDSFNEAKLITFSMLAFLSVWVSFIPAYLSARGMYAMEVFAILSSSWAMVVCIFVPKCFIVIFRPNKNARE
5 PTEFLTYTEPLGYSLAAITSFSTLTPITILGVFPIVRANNYSLSCLLLLSLFLCFLCSLFIGYPQPEKCLLRQVAFGMVFALCISCVLAKTITVVIAFNATKP-SRLRKWTGAKVPYCVIVFCALIQLFLCVMWLILSPPFHEYDTDKPGVLIVNCNEGSTTAFWCMLGYLGLLASISFIVAFLARRLPDSFNEAKLITFSMLAFLSVWVSFIPAYLSARGMYAMEVFAILSSSWAVVGCIFVPKCFIVLFRPNLNSRE
5 PVDFLSFEEPLGITITCTTIFSSFSTLTILCVFAIVKANNRDLTYVLLGSLALSFLCPLFIGQPHRFTCLFRQVTFGVIFVLSVSCVLAKTIMVVIAFRATKP-SNMRRWLGPIVPGLIVSACTNLQLFICIFWMLYCPPFPERNSRKIGVIVFQCNECSDTLLWCMVGCMAFLSCVCFLVAFLARKLPDTFNEAKWITFSMLIFLSVWIAFAPAYLSTQGKYAVEVFGIICSSAGILVCIFLPKCYIILLRPDLNTRG
5 PVDFLSFEEPLGITITCTTIFSYISTVTILCVFAIVKANNRDLTYVLLGSLSLSFLCPLFIGQPHRFTCLFRQVTFGVIFVLSVSCVLAKTIMVVIAFRATKP-SNMRRWLGPSVPGLIVSACTNLQLFICIFWMLYCPPFPERNTRKIGVIVFQCNECSDTLLWCMVGCMAFLSCVCFLVAFLARKLPDTFNEAKWITFSMLIFLSVWIAFAPAYLSTQGKYAVEVFGIICSSAGILVCIFLPKCYIILLRPDLNTRG
5 PVEFLSCDDPVGVTLITSSVISSIIPVALLGLFPIVRANNYLLSCVLLVSLSLCFLCSLFIGYPQPEKCLLRQVAFGMVFALCISCVLAKTITVVIAFKATKPGK-LRKWTGTKVTYLVTGLGVLLQLGICIIWLSTFPSFPENDIQQPGVIIAHCNEGFPTAFWCMLGYLGLLATISFVLAFLVRRLPDSFNEAKYITFSMLAFLSVWVSFIPAYLSARGKYAMEVFAILSSTWALVICIFLPKCFIIIFQPELNNKD
5 PVEFLSFNEVLGIILAVFSVGGACLAVITAAVFPIVRANNSELSFLLLFSLTLCFLCSLFIGAPSHLSCMLRHTAFGITFVLCISCVLGKTVVVLMAFRATLPGSNVMKWFGPPQQRMTVVTFTSIQVLICIVWLVVNPPFPVRNLTYKERIILECALGSSVGFWAVLGYIGLLAAVCLVLAVLARKLPDNFNEAKMITFSMLIFCAVWITFIPAYVSSPGKFAVEIFAILASSFGLILCIFAPKCFIILFKPEKNSKK
5 PVEFLSFSEVLGMILAVFSVGGACLAVIIAAVFPIVRANNSELSFLLLFSLTLCFLCSLFIGAPSQWSCMLRHTAFGVTFVLCISCVLGKTVVVLMAFRATLPGSNVMKWFGPPQQRLTVFTFTAIQVLICIVWLVVSPPYPVKNLSYKDRIILECALGSALGFWAVLGYIGLLAAVCLVLAVLARKLPDNFNEAKLITFSMLIFCAVWITFIPCLCQLTWKVGRGDLCHSGFHFWTHTVHFCSQMFHYFIQARKEYQK
5 PVEFLSWDEILGIILAAFSVAGSLVALSMALVFPIVRANNSELSFLLLFSLTLCFLCSLFIGQPTEWSCMLRHTAFGITFVLCISCVLGKTIVVLMAFKATLPGSNVMKWFGPSQQRLSVFGFTLVQIIICVLWLTISPPFPYKNMQYKDKIILECSLGSAVGFWAVLGYIGLLAFLCFVLAFLARKLPDNFNEAKFITFSMLIFCAVWITFVPAYVSSPGKFAVEIFAILASSFGLILCIFAPKFFIIIFRPERNTKK
5 PVEFLSWDEILGIILAVLSVSGSLLALSMALVFPIVRANNSELSFLLLFSLTLCFLCSLFIGQPTEWSCMLRHTAFGITFVLCISCVLGKTIVVLMAFKATLPGSNVMKWFGPPQQRLSVFGFTLVQIIICVLWLTISPPFPYKNMQYKDKIILECSLGSAVGFWVVLGYIGLLASLCFVLAFLARKLPDNFNEAKFITFSMLIFSAVWITFIPAYVSSPGKFAVEIFAILASSFSLILCIFAPKFFIILFRPEENTKK
5 PVEFLSWDEILGNTLAAFSIAGSLVALSMALVFPIVRANNSELSFLLLFSLTLCFLCSLFIGQPTEWSCMLRHTAFGITFVLCISCVLGKTIVVLMAFKATLPGSNVMKWFGPPQQRLSVFGFTLVQIIICVLWLTISPPFPYKNMQYKDKIILECSLGSAVGFWAVLGYIGLLAFLCFVLAFLARKLPDNFNEAKFITFSMLIFCAVWITFVPAYVSSPGKFAVEIFAILASSFSLILLIFAPKCFVIVFRPEENTKR
5 PVEFLSYVEPLGITLAATSVFSSLVPISIFYLFPIVRANNYSVSCILLVSLSFCFLCALFIGYPQPEKCLLRQAAFGLVFTLCVSCILAKTVIVVFAFMATKP-SSLKKWTTPRVPYMIITICTFIQLTLCIFWLSISPPFPQYNIEKPGIIVVECKENSPFAFWCMLGYLGFLASVSFTVAFLARRLPDNFNEAKLITFSMLAFLSVWVYFIPASLSAQGKYAMEIFAILTSSWALVFCMFLPKCFIILFRPNMNSRD
5 PVVALKLRDATTIFFVIAAVVGVIFSVSTLVIFPVVKAANKELSFTILVANSSCFALSIILVRPSDSICSVIEPIRYTALTVCVSVLFLKTMRILRAFEASMFQLNQQFILNMRKQLYLVLIVNAPSCILSLVWILLDPPSFKMDIIGKAIIVSCVLSMTQVGRIHMVSYLIAWSLVCTWYAFKARNLPENFNEAKYIGFSMYIYLLSWITYFPVLSTLDGVYVVSCATLLVSSYGLLLCIFVPKLYVILRHPAKNTTH
5 PWAPVHLNLNITPGEIQWKTKDNRVPRSQCSDNKAPKPGAQSCCYDCVSCSEGEISNRT---GPVDITCMLRIITFGITFSIAVSSLLAKTIMVCVAFKATKPGSSWRKWLGVKLSNSVVLFCSSIQIIICMTWLAISPPFQELDIHSPGT------------IIIQCNEGSAIGFYSVIGYMGLLAAVDSFNEAKYITFSMLLFCSVWITMIPAYLSTKGKNCVEIFAILTSSAGLLACIFLPKCYIILFITENNRKS
5 QIQFLSYDDSLTLVFIVHSLVFFIIAAVILGIFPVVRANNHTSFILLVSIKLSFLSVFLFLGRPVDITCMLQQTSFGITFSIAVSCILAKTIMVCVAFKATKPGSPWRNWVGVKVAYCIVIFCSIIQILISVIWLTISPPFLEL------------NFLSEPQIIIQCNEGSAIAFWFVLSYMGLLASVDSFNEAKYITFSMLLFCSVWITMIPAYLSTKGKYAVEIFAIISSSCGLLFCIFLPKCYIILFKPEMNSKQ
5 QIQFLSYDDSLTLVFIVHSLVFFIIAAVILGIFPVVRANNHTSFILLVSIKLSFLSVFLFLGRPVDITCMLRQTSFGITFSIAVSCVLAKTIMVCFAFKATKPGSPWRKWVGVKVAYCIVLFCSIIQILISVIWLTISPPFLEL------------NFLSEPQIIIQCNEGSAIAFWFVLSYMGLLASVDSFNEAKYITFSMLLFCSVWITMIPAYLSTKGKYAVEIFAIISSSCGLLFCIFLPKCYIILFKPEMNSKQ
5 QIQFLSYDDSLTLVFIVHSLVFFIIAAVILGIFPVVRANNHTSFILLVSIKLSFLSVFLFLGRPVDITCMLRQTSFGITFSIAVSCVLAKTIMVCVAFKATKPGSPWRKWVGVKVAYCIVLFCSIIQILISVIWLTISPPFLEL------------NFLSEPQIIIQCNEGSVVAFWFVLSYMGLLASVDSFNEAKYITFSMLLFCSVWITMIPAYLSTKGKYAVEIFAIISSSCGLLFCIFLPKCYIILFKPEMNSKQ
5 QLDFLSFNETLGVALTAVAVSGAVVTTAVFVVFPMVRANNSELSFLLLLSLKLCFLCSLFIGRPSVWSCRFQQAAFGISFVLCVSCLQVKTIVVLAAFRSARPGGALMKWFGPSQQRGSVCIFTCVQARVIICIVWLSLSPPVPQADPGLQVTLECAMASVVGFSLVLGYIGLLACTCLLLAFLARKLPDNFNEAKLITFSMLIFCAVWVAFVPAYISSPGKYAVEIFAILASSYGLLFCIFAPKCFIILLRPEKNTKK
5 QLQFLSFDDCLTLIFIISSVILFIIAAVILRIFPVVRANNHTSFILLVSIKLSFLSVFLFLGRPVDITCMLRQTSFGITFSIAVSCVLAKTLMVSIAFKATKPGSPWRKWVGVKVAYCIVLFCSIIQILISVIWLTISPPFLEL------------NFLFEPQIIIQCNEGSVIAFYIVLSYMGLLASVDSFNEAKYITFSMLLFCSVWITMIPAYLSTKGKYAVEIFAIISSSCGLLFCIFLPKCYIILFKPEMNSKR
5 QLQFLSFDDPLTLIFIISSVILFVIAAVILGIFPVVRANNHTSFILLVSIKLSFLSVFLFLGRPVDITCMLRQTSFGITFSIAVSCVLAKTLMVCFAFKATKPGSPWRKWVGVKVAYCIVLSCSIIQILISVIWLTISPPFLEL------------NFLFEPQIIIQCNEGSVVAFYIVLSYMGLLASVDSFNEAKYITFSMLLFCSVWITMIPAYLSTKGKYAVEIFAIISSSCGLLFCIFLPKCYIILFKPEMNSKQ
5 QLQFLSYDDSLTLVFIVLSLVFFIIAAVILGIFPVVRANNHTSFILLVSIKLSFLSVFLFLGHPVDITCMLRQTSFGITFSIAVSCVLAKTLMVSIAFKATKPGSPWRKWVGVKVAYCIVLSCSIIQILISVIWLTISPPFLEL------------NFLFEPQIIIQCNEGSAIGFYIVLSYMGLLASVDSFNEAKYITFSMLLFCSVWITMIPAYLSTKGKYAVEIFAIISSSCGLLFCIFLPKCYIILFKPEMNSKQ
5 QTDFLSYDGSLTLSFAFISVICFLMNEIIFGIFPVVKANNRLSFILLIAIKLSFLSVFLFLGHPVDITCMLRIITFGIPFSIAVSSLLAKTIMVCVAFKATKPGSSWRKWLGVKLSNSVVLFCSSIQIIICMTWLAISPPFQELDIHSPGT------------IIIQCNEGSAIGFYSVIGYMGLLAAVDSFNEAKYITFSMLLFCSVWITMIPAYLSTKGKNCVEIFAIISSSCGLLFCIFLPKCYIILFHPEMNRRQ
5 QTDFLSYDGSLTLSFAFISVICFLMNEIIFGIFPVVKANNRLSFILLIAIKLSFLSVFLFLGRPVDITCMLRIITFGITFSIAVSSLLAKTIMVCVAFKATKPGSSWRKWLGVKLSNSVVLFCSSIQIIICMTWLAISPPFQELDIHSPGT------------IIIQCNEGSAIGFYSVIGYMGLLAAVDSFNEAKYITFSMLLFCSVWITMIPAYLSTKGKYAVEIFAIISSSCGLLFCIFLPKCYIILFNPEMNRRQ
5 QVEFLSFGDTIGIALLVVSLIGSFLTCAVALVFPIVRANNSDLSFLLLFSLTLCFLCSLFISPPSQWSCMLRHTAFGITFVLCISCILGKTIVVLMAFRATLPGSDVMKWFGPGKQKAIITFSTLVQVVICTVWLVVAPPTPRQYMPESAIIILLCDEGSTIAFSLVLGYIGVLACMCFLLAFLARKLPDNFNEARLIAFSMLIFCAVWVAFVPAYISSPGKYLTEIFAILASSYGLLGCIFAPKCYIILMKSEKNTRK
5 QVEFLSFSDIIGIVLLVISLIGSFLTCTVALVFPIVKANNSDLSFLLLFSLTLCFLCSLFISQPSRWSCILRHTAFGITFVLCISCILGKTIVVLMAFRST-HSSKVLKWFGPVRQKAIITFSTLVQVVICTVWLVLAPPTPQRYMPEGAIIILLCDEGSTLAFSLVLGYIGLLASLCFILAFLARKLPDNFNEARLIAFSMLIFCAVWVAFVPAYISSPGKYLTEIFAILASSYGLLGCIFAPKCYIILIKSEKNTR~
5 QVLNIQWTNFSAVALQVLIAVGLGLVIVTCYHFPIVKASNKIYSFVLLLGIALGFAVALYIFVPSDTLCSILKPVRFVIYTLVCSALFLKTMQIVHAFNVSRIKWIGVFICSTKRQVLALLAVLSIQVLLAAVWIVFDPPYVHRTIAKSHVLYTCKPYKHVIGENLMLAYVLSMAALCTYYAFRARNLPANFNEAKYISFSLYIFLLSWIVYQPIDYALEGWYVLSAATILLSSYGLLGCVFAPKIFIIVFRPNKNTAE
5 RCVPGHRRALVPGFHSCCYNCIPCPEGEISN--TVRANNRSLSFLLLVSIKLSFLSVFLFLGRPVDITCMLRIITFGITFSIAVSSLLAKTIMVCVAFKATKPGSSWRKWLGVKLSNSVVLFCSSIQIIICMTWLAISPPFQELDIHSPGT------------IIIQCNEGSAIGFYSVIGYMGLLAAVDSFNEAKYITFSMLLFCSVWITMIPAYLSTKGKNCVEIFAILTSSAGLLACIFLPKCYIILFRSKMNTKT
5 REDFLSFTNEMSIFFSAASAVFFLAVLVILGVFPIVRANNRLSFFLLVSIKLSFLSVFLFLGRPVDITCMLRIITFGITFSIAVSSLLAKTIMVCVAFKATKPGSSWRKWLGVKLSNSVVLFCSSIQIIICMTWLAISPPFQELDIHSPGT------------IIIQCNEGSAIGFYSVIGYMGLLAAVDSFNEAKYITFSMLLFCSVWITMIPAYLSTKGKNCVEIFAILTSSAGLLACIFLPKCYIILFRPEINTKS
5 RIWKEEMAACCFVCNPCPENEISNETMVVFWVFPIVKANNRILSYLLIVSLMFCFLCSFFIGYPNRATCILQQITFGIFFTVAISTVLAKTITVVLAFKVTDPGRQLRIFLVSGTPNYIIPICSLLQCILCAIWLAVSPPFVDIDEHEHGHIIIVCNKGSITAFYCVLGYLACLAFGSFTIAFLAKNLPDTFNEAKFLTFSMLVFCAVWVTFLPVYHSTKGKVAVEIFSILASSAGMLGCIFAPKVYIILMRPDRNSIH
5 RIWKEEMAACCFVCNPCPENEISNETNMDQCAFPIVKANNRILSYLLIVSLMFCFLCSFFIGYPNRATCILQQITFGIFFTVAISTVLAKTITVVLAFKVTDPGRQLRIFLVSGTPNYIIPICSLLQCILCAIWLAVSPPFVDIDEHEHGHIIIVCNKGSITAFYCVLGYLACLAFGSFTIAFLAKNLPDTFNEAKFLTFSMLVFCAVWVTFLPVYHSTKGKVAVEIFSILASSAGMLGCIFAPKVYIILMRPDRNSIH
5 RIWKEEMAVCCFVCNPCPENEISNETMVVFWVFPIVKANNRILSYLLIVSLMFCFLCSFFIGYPNRATCILQQITFGIFFTVAISTVLAKTITVVLAFKVTDPGRQLRIFLVSGTPNYIIPICSLLQCILCAIWLAVSPPFVDIDEHEHGHIIIVCNKGSITAFYCVLGYLACLAFGSFTIAFLAKNLPDTFNEAKFLTFSMLVFCAVWVTFLPVYHSTKGKVAVEIFSILASSAGMLGCIFAPKVYIILMRPDRNSIH
5 RTNSDYGNGGMTAFLEAAQKEGVCVEYSVAIYRFLEVVDTIKKSTSKVIVAFVDGTDLDLIKELYAQSVTGLQWVGSEGWITYRFIASPVNYAVVKGAVGFSAL-NAHLPGLQEFLTESRPSTTPGNDGLVELWETVFKCTLNLGVQSLAACTGKESLRNASTRFTDVSDGSLLNNVYKATYAIAHALHMIFTCKDGEGLFENNTCADRHNVQPWQVLHYLKQFFDEMGDPVPRYALVNWQMDDAGYVMFKTIGDYDAS
5 RVIFLTYEETLGMALASIAASFSLLTALVLWVFPIVKANNRDLSYILLFSLSLCFLCSLFIGRPSAINCLLRQTTFGVMFTVAISSILAKTITVVLAFRATRPSSRSRRWVGSRTPISLVVFCTLIQVMLCAIWLFLSPPFPDADTYDPEHIILECNEGSLIAFYLVLGYIALLALGSFTVAFLARNLPDTFNEAKFITFSMLVFCSVWLSFLPTYQSTKGKMAVEVFSILSSSAGLLGCIFIPKCYVILLQPQKNTNK
5 RVTFLAYEETLGMALASIAASFSLLTALVLWVFPIVKANNRDLSYILLFSLSLCFLCSLFIGRPTATNCLLRQTTFGVLFTVAVSSILAKTITVVLAFRATRPGSRSRRWVGSRGPIYLVVFCTFIQVSLCTMWLFLSPPFPDADTHDPEHIILECNEGSLIAFYSVLGYIALLALGSFTVAFLARNLPDTFNEAKFITFSMLVFCSVWISFLPTYQSTKGKMAVEVFSILSSSAGLLGCIFIPKCYVILLQPQKNTKK
5 RVTFLAYEETLGMALASIAASFSLLTALVLWVIPIVKANNRDLSYILLLSLSLCFLCSLFIGRPTAINCLLRQTTFGVLFTVAISSILAKTITVVLAFRATRPGSRSRRWVGSRGPISLVVFCTFIQVMLCAIWLLLSPPFPDADTHDPEHIILECNEGSLIAFYSVLGYIALLALGSFTVAFLARNLPDTFNEAKFITFSMLVFCSVWISFLPTYQSTKGKMAVEVFSILSSSAGLLGCIFIPKCYIILLQPQKNTKK
5 RVTFLAYEETLGMALASIAASLSLLTVLVLWVFPIVKANNRDLSYLLLFSLSLCFLCSLFIGRPSAANCLLRQTTFGVMFTVAISSILAKTITVVLAFRATRPGSRSRRWVGSRGPISLVVFCTFIQVMLCAIWLLLSPPFPDVDTHDPEHIILECNEGSLIAFYSVLGYIAFLALGSFTVAFLARNLPDTFNEAKFITFSMLVFCSVWISFLPTYQSTKGKMAVEVFSILSSSAGLLGCIFIPKCYVILLQPQKNTTK
5 RVTFLSYDDPLGKGITLLSIGFSTLTALFIWVFPIIKANNRSLSYILLITLILCFLCPLFIGLPNTAMCIMQQYIFGLLFTVALSTVLAKTITVVMAFKITAPGRKIRWLLTSQVPKFVIPVCTLIQILLSGIWLGTSPPFIDKDCHEHGHIIILCSKGSYIYFYCTLAYLGVMAFGSYLLAFLSRRLPDRFNESKSLAFSMLVFCSVWVMFLPVYHSTSGKVAMEIFSTLASSASILIIVFAPKCYIVLFRPEVNTLT
5 SATFLSFEDPLGMSLACMALGFSVSTAAVLGIFPIIKANNLTLSYILLISLLLCFLCSFFIGHPNTVSCILQQITFALVFTLALSTVLAKTITVILAFRALKPGRTMRRLFVLGIYNAVIPFCVLIQLITSGIWLATSPPYIDTDSYEHAHIIILCNNGSVTAFYCMLVYLGTLALGSFTVAFLARNLPDTFNEAKFLTFSMVVFCSVWVTFVPVYQSTKAKAAVEVFSILASSAGLLACIFFPKCYIILREPDKRNLK
5 SELIRWKTLDNKIPRSQCSENCSPGYRKAPA--VHSCCYSCVQCSEGEISNLSFLSVFLFLGRPVDITCMLRIITFGITFSIAVSSLLAKTIMVCVAFKATKPGSSWRKWLGVKLSNSVVLFCSSIQIIICMTWLAISPPFQELDIHSPGT------------IIIQCNEGSAIGFYSVIGYMGLLAAVDSFNEAKYITFSMLLFCSVWITMIPAYLSTKGKNCVEIFAILTSSAGLLACIFLPKCYVILFRPEMNTKS
5 SIQFLSYEETLGSTLACISVLFCLLTFSAFCLFPIVKANNRELSYLLLISLMFGFMCSLFIGRPNRIMCMIRQVMFAVIFSLCVSAILAKTITVVMIFSATNPDK-LKKLVGLRIPIYIVPVCTMVQVILCIVWLTTDAPFVEFNMAEIGIIVIECNEGSRVLFASVLGYMGLLASVSLFVAFLARKLPDTFNETKFITFSMLVFASVWVTFIPAYLSTKGKQAVEIFAILSSSAGCLFCIFSPKCYIILLHPEMNSRQ
5 SIQYLSYEETLGSVLACISVLFCLLTFSVFCLFPIVKANNRDLSYLLLISLMFGFMCSLFIGRPNRIMCMIRQVMFAVIFSLCVSAILAKTITVVMIFSATNPDK-LKKLVGMRLPDYIVPVCTMVQIILCIVWLTTDAPFAEFNMAEIGIIVIECNEGSRVLFASVLGYMGLLASISLLVAFLARKLPDTFNETKFITFSMLVFASVWVTFIPAYLSTKGKQAVEIFAILSSSAGCLFCIFFPKCYTILLHPEMNSRQ
5 SLEFLSFRETLGGTLTTISVLGSLFPLSILAVFPVVKANNRNLSYILLLSLCFCYLCALFIGRPITINCILRQFIFGISFVMCISCVLGKTMMVVIAFNLTQPRSRRM-WLNSRVTNTLVLVCTAIQVIICAGWLAHSPPFQYTDNKKMGTIIVECNKGSPIAYSCTMGYMGVLASLCFAIAYLSRKLPGSFNEAKLITFSMLIFGAVWISFIPAYLSTTGKYAVEIFAMLSSSSGLVACIFLPKVYVIILKPEMNKKD
5 SMSFLEYNDNLGMVLITIALCFSALTLAVLGVFPIVKANNRTLSYILLMTLVVCFLCSLFIGHPNTATCLMQQTTFGIVFTVALSTVLAKVITVVMAFKFTIPGRITRWLMVSRAPNYVIPICTLIQIVLCGIYLGTSPPFLDQDPYEHDHILIVCNKGSDVVFHCILGYLCFLALGSCVMAFLSRNLPDTFNESKLLSFSMQVFLCVWVTFLPVYHSTKGKVAMQVSSILASSAGILGFIFAPKCYIILLRPDQNSLH
5 SMTFLAYEDPLGMALASIALCLSALTFFVIGIFPIVKANNRTLSYILLITLTFCFLCSLFIGQPNRATCILQQTTFAVTFTVALATVLAKAITVVLAFKVSFPGKIVRWLMLSRGPNYIIPICTLIQLLLCGIWMTTSPPFIDLDAHEYGHIIILCNKGSAVAFHSVLGYLCFLALGSYTMAFLSRNLPDTFNESKFLSFSMLVFFCVWLTFLPVFHSTKGKIAMEVFSILASTTALLAFIFGPKCYIILLRPEENSFT
5 SSEFLSYQSDWKTLLFSIVSILLSGVTAIIVGFPIVKANNQRLSFLLLGSIMMSFLCVFFLGRPLHVTCMLRQTCMGIIFSVVVSSVLAKTIMVCIVFKASKP-NYWKKCVGAKIPNGVVVACSLLQVSISIAWLSISPP-FMELNRFPGKILIQCNEGSPVAFYAVLGYLGLLAAVSFIVAFLARKLPDSFNEAKYITFSMLVFCSVWVSFIPAHLSVTGKNVVEIFAIMASSFGVLASIFFPKCYIILIKPEQNTKR
5 SVIFLAYEDPLGMALASIALCLSSLTVFVIGIFPIVKANNRALSYILLLTLTFCFLCSLFIGQPNTATCILQQTTFAVTFTMALATVLAKAITVVLAFKVSFPGKIVRWLMLSRGPNYIIPICTLIQLLICGIWMATSPPFIDEDAHEYGQIIILCNKGSAVAFHSVLGYLCFLALGSYTMAFLSRNLPDTFNESKYLSFSMLVFFCVWVTFLPVYHSTKGKIAMEVFSILASSTALLAFIFGPKCYIILLRPENNSFT
5 SVIFLAYEDPLGMTLASVALCLSALTVFVIGIFPIVKANNRALSYILLLTLTFCFLCSLFIGQPNTATCILQQTTFAVTFTMALATVLAKAITVVLAFKVSFPGKIVRWLMLSRGPNYIIPICTLIQLLICGIWMTTSPPFIDQDAHEHGHIIILCNKGSAVAFHSVLGYLCFLALGSYTMAFLSRNLPDTFNESKYLSFSMLVFFCVWVTFLPVFHSTKGKISMEVFSILASSIALLAFIFGPKCYIILLKPENNSFT
5 SVSFLAYDEPLGMALASIALCLSTITVFVIGIFPIVKANNQGLSFILLITLTFCFLCSLFIGQPNTSACILQQTTFAVAFTMALATVLAKAITVVLAFKVSFPGRMVRWLMISRGPNYIIPICTLIQLLLCGIWMATYPPFIDQDAHEHGHIILLCNKGSAVAFHSVLGYLCFLALGSYTMAFLSRNLPDTFNESKFLSFSMLVFFCVWVTFLPVYHSTNGKVAMEVFSILASSSALLAFIFGPKCYIILLRPDKNSFN
5 SVSFLAYDEPLGMALIITALCFSLLIAAVLVVFPIVKANNRTLSYILLLTLFICLLSSFFIGQPNTTTCILQQTAFGILFTVALSTVLAKAITVVIAFKATVPARMVRWLMVSRAPNFIIPICTLIQLIICGIWLVTSPPFIDQDTQEHGHIIIVCNMGSTVAFHTVLGYLCSLALGSYTMAFLSRNLPDTFNEAKFLSFSMQVFFCVWITFLPVYHSSKGKVVMEVFSILASSVALFILIFAPKCYIILLRPEKNSCH
5 SVSFLAYEDPLGMALASIALCLSALTAFVIGIFPIVKANNRALSYILLITLTFCFLCPLFIGQPNIAACILQQTTFAVAFTMALATVLAKAITVVLAFKVSFPGRMVRWLMISKGPNYIIPICTLIQLLICGIWMATSPPFIDQDAHEHGHIIILCNKGSAVAFHSVLGYLCLLALGSYTMAFLSRNLPDTFNESKFVSFSMLVFFCVWVTFLPVYHSTKGKIAMEVFSILVSSTALLAFIFGPKCYIILLRPDKNSFN
5 SVSFLAYEDPLGMALASIALCLSALTAFVIGIFPIVKANNRALSYILLITLTFCFLCSLFIGQPNTAACILQQTTFAVAFTIALATVLAKAITVVLAFKVSFPGRMLRWLMISRGPNYIIPVCTLIQLLICGIWMATSPPFIDQDPQEYGHIIILCNKGSAVAFHSVLGYLCFMALGSYAMAFLSRNLPDTFNESKFLSFSMLVFFCVWVTFLPVYHSTKGKVAMEVFSILASSTALLVFIFGPKCYIILLRPDKNSFN
5 SVSFLAYEDPLGMALASIALCLSALTVFVIGIFPIVKANNRTLSYILLITLTFCFLCSLFIGQPNTAACILQQTTFAVAFTMALATVLAKAITVVLAFKISFPGRMLRWLMISRGPRYIIPICTLIQLLLCGIWMATSPPFIDQDVNEDGYIILLCNKGSAVAFHSVLGYLCFLALGSYTMAFLSRNLPDTFNESKFLSFSMLVFFCVWVTFLPVYHSTKGKVAMEVFSILASSTALLAFIFGPKCYIILLRPEKNSFN
5 SVSFLAYEDPLGMALASIALCLSALTVFVIGIFPIVKANNRTLSYILLITLTFCFLCSLFIGQPNTAACILQQTTFAVAFTMALATVLAKAITVVLAFKISFPGRMLRWLMISRGPRYIIPICTLIQLLLCGIWMATSPPFIDQDVNEDGYIILLCNKGSAVAFHSVLGYLCFLALGSYTMAFLSRNLPDTFNESKFLSFSMLVFFCVWVTFLPVYHSTKGKV~~~~~~~~~~~~~~~~~~~~~~~~~~~~~~~~~~~~
5 SVSFLAYEDPLGMALASIALCLSALTVFVIGIFPIVKANNRVLSYILLITLTFCFLCSLFIGQPNTAACILQQTTFAVAFTVALATVLAKTITVVLAFKVSFPGRIVRWLMISRGPNYIIPICTLIQLLLCGIWMATSPPFIDQDAHEYGHIIILCNKGSAVAFHSVLGYLCFLALVSYTMAFLSRNLPDTFNESKFLSFSMLVFFCVWVTFLPVYHSTKGKVAMEVFSILASSTALLAFIFGPKCYIILLRPEKNSFS
5 SVSFLAYEDPLGMALASIALCLSALTVFVIGIFPIVKANNRVLSYILLITLTFCFLCSLFIGQPNTAACILQQTTFAVAFTVALATVLAKTITVVLAFKVSFPGRIVRWLMISRGPNYIIPICTLIQLLLCGIWMATSPPFNDQDAHEYGHIIILCNKGSAVAFHSVLGYLCFLALVSYTMAFLSRNLPDTFNESKFLSFSMLVFFCVWVTFLPVYHSTKGKVAMEVFSILASSTALLAFIFGPKCYIILLRPEKNLFR
5 SVSFLAYEDPLGMALGSIALCLSAFTAFVIGIFPIVKANNRALSYILLITLTFCFLCSLFIGKPNTVACILQQTTFAIAFTVALATVLAKAITVVLAFKVSFPGRMVRWLVISWGPRYIIPICTLIQLLICGIWMTTSPPFIDQDAHEHGHIILLCNKGSAVAFHSVLGYLCILALGSYTMAFFSRNLPDTFNESKFLSFSMLVFFCVWVTFLPVYHSTKGKVAMEVFSILASSTALLAFIFGPKCYIILLRPEKNSFN
5 SVSFLAYEDPLGMAVASIALCLSALTAFVIGIFPIVKANNRALSYILLITLTFCFLCSLFIGKPTTASCILQQTTFAVAFTMALGTVLAKAITVVLAFKISFPGRMVRWLMISRGPNYIIPISTLIQLIICGIWMATSPPFIDQDAHEYGHILILCNKGSAVAFHSVLGYLCFMALGSYAMAFLSRNLPDTFNESKFLSFSMLVFFCVWVTFLPVYHSTKGKVAMEVFSILASSTALLVFIFGPKCYIILLRPDKNSFN
5 SVSFLAYEDPLGMVLASIAICLSALTVFVIGIFPIVKANNRALSYILLITLTFCFLCSLFIGKPTTASCILQQTTFAVAFTMALATVLAKAITVVLAFKVSFPGRMVRWLMISRGPNYIIPICTLIQLLICGIWMATSPPFIDQDAHEYGHIIILCNKGSAVAFHSVLGYLCLMALGSYAMAFLSRNLPDTFNESKFLSFSMLVFFCVWVTFLPVYHSTKGKVAMEVFSILASSTALLIFIFGPKCYIILLRPDKNSFN
5 SVSFLAYEDPLGMVLVSIALCLSTLTVFVIGIFPIVKANNRALSYILLVTLTFCFLCSLFIGKPTTAACILQQTTFAVAFTVALATVLAKAITVVLAFKVSFPGRMVRWLMISRGPNYIIPICTLIQLLLCGIWMATSPPFIDQDAHEYGHIIILCNKGSAVAFHSVLGYLCFMALGSYAMAFLSRNLPDTFNESKFLSFSMLVFFCVWITFLPVYHSTKGKVAMEIFSILASSTALLAFIFGPKCYIILLRPDKNSFN
5 SVSFLAYEDSLGIALTTTALCLSVLTAVVLVVFPIVKANNRTLSYTLLLTLIMCFLSSLFIGQPNTTTCILQQTAFGIFFTVALSTVLAKAITVVIAFKVTVPNRKVRRLMISRAPNFIIPICTLVQLLFCGIWLITSPPFIDQNAHEHGNIIILCNKGSAVAFHCVLGYLCFLALVSYTLAFFSRNLPDTFNEAKFLSFSMQVFFCVWITFLPVYHSTKGKVAMEVFSMLASSTALLSLIFGPKCYIILLRPDKNVCL
5 SVSFLAYEDTLGMALASIALCLSVLTAFVIGIFPIVKANNRALSYILLITLTFCFLCSLFIGKPTTVSCILQQTTFAVAFTMALATVLAKAITVVLAFKVSFPGRMIRWLMISRGPNYIIPICTLIQLLICGIWMATSPPFIDQDAHEYGHIIILCNKGSSVAFHSVLGYLCFMALGSYAMAFLSRNLPDTFNESKFLSFSMLVFFCVWVTFLPVYHSTKGKVAMEVFSILASSTALLAFIFGPKCYIILLRPDKNSFN
5 SVSFLAYEEPLGMALTITALGFSVLTAVVLVVFPIVKANNRSLSYILLLTLFICFLSSLFIGQPRTATCILQQTAFGILFTVALSTVLAKAITVVIAFKATVPARMVRWLMVSRAPNFIIPFCTLIQIIICGIWLVTSPPFIDQDTHELGHIIIVCNMGSTVAFHTVLGYLCSLALGSYTMAFLSRNLPDTFNEAKFLSFSMQVFFCVWITFLPVYHSTKGKVAMEVFSILASSIALLGLIFAPKCYIILLRTEKNSCP
5 SVSFLGYEDPLGMALASIALCLSALTAFVIGIFPIVKANNQALSYTLLITLKFCFLCSLFIGQPNTVACILQQTTFAVAFTMALATVLAKAITVVLAFKVSFPGRMVRWLMISRGPNYIIPICTLIQLLLCGIWMAISPPYIDQDAHEHGHIIILCNKGSAVAFHSVLGYLCFLALGSYTMAFLSRNLPDTFNESKFISLSMLVFFCVWITFLPVYHSTKGKVAMEVFSILASSTALLAFIFGPKCYIILLRPEKNSFH
5 SVSFLGYEDPLGMALASIALCLSALTAFVIGIFPIVKANNQALSYTLLITLKFCFLCSLFIGQPNTVACILQQTTFAVAFTMALATVLAKAITVVLAFKVSFPGRMVRWLMISRGPNYIIPICTLIQLLLCGIWMAISPPYIDQDAHEHGHIIILCNKGSAVAFHSVLGYLCFLALGSYTMAFLSRNLPDTFNESKFISLSMLVFFCVWITFLPVYHSTKGKV~~~~~~~~~~~~~~~~~~~~~~~~~~~~~~~~~~~~
5 SVTFLAYDEPLGKAFSFMSLSFSSLTAVVLVVFPIVKANNLALSYTLLIILFLCFLCPLFIGRPSTASFILQQNIFGLLFTGVLSTVLAKTITVVIAFKITASGKMRRWLLISRAPNYIIPICTLIQVALSGIWLTTSPPFIDKDAHEHGHIILICNKGSSIAFHCILGYLGTLALGSYFMAFLSRNLPDTFNEAKFLAFSMLVFCSVWVTFLPVYHSTKGKIAMEVFSILASSISLLGIIFAPKCYIILLRPEKNSLH
5 SVTFLAYEENLGIALASIAASFSLLTALVLWVFPIVKANNRDLSYLLLFSLSLCFLCSLFIGRPSAANCLLRQTTFGVMFTVAISSILAKTITVVLAFRATRPGSRSIKWVGSRAPISLVVFCTFIQVTLCAMWLFLSPPFPDVDTHDPEHIILECNEGSLIAFYSVLGYIAFLALGSFTVAFLARNLPDTFNEAKFITFSMLVFCSVWVSFLPTYQSTKGKMAVEVFSILSSSAGLLGCIFIPKCYVILVQPQKNTKK
5 SVTFLAYEETLGMALASIAASFSLLTALVLWVFPIVKANNRDLSYILLLSLSLCFLCSLFIGRPTTTNCLLRQTTFGVTFTVAVSSILAKTITVVWAFRATRPGRRSRRWVGSRGPISLVVFCTFIQVTLCTIWLFLSPPFPDADTHDPEHIILECNEGSLIAFYSVLGYIALLALGSFTVAFLARNLPDTFNEAKFITFSMLVFCSVWISFLPTYQSTKGKMAVEVFSILSSSAGLLGCIFIPKCYVILVQPQMNTKK
5 TEEFLSYTKIISVIFSSVSVFFFLITLLILGVFPIVRANNRLSFLLLVSIKLSFLSVFLFLGRPVDITCMLRIITFGITFSIAVSSLLAKTIMVCVAFKATKPGSSWRKWLGVKLSNSVVLFCSSIQIIICMTWLAISPPFQELDIHSPGT------------IIIQCNEGSAIGFYSVIGYMGLLAAVDSFNEAKYITFSMLLFCSVWITMIPAYLSTKGKNCVEIFAILTSSAGLLACIFLPKCYIIMFRPEINTKT
5 TEFLSYAGDPLTLISIISSVILFIIAAVILGMFPVVRANNHTSFILLVSIKLSFLSVFLFLGRPVDITCMLRQTSFGITFSIAVSCVLAKTLMVSIAFKATKPGSPWRKWVGVKLANGFVFIFSLIQSLISVIWLVIAPPFVE------------QNTHSEPKIIIQCNEGSVVAFYIVLSYMGLLASVDSFNEAKYITFSMLLFCSVWITMIPAYLSTKGKYAVEIFAIISSSCGLLFCIFLPKCYIILFKPEMNTKQ
5 TEFLSYAGDPLTLVIIISSVILFIIAAVILGIFPVVRANNHTSFILLVSIKLSFLSVFLFLGRPVDITCMLRQTSFGITFSIAVSCVLAKTLMVSIAFKATKPGSPWRKWVGVKLANGLVFICSLIQFLISVIWLVVAPPYVEKNFHEPGKIIIQCNEGSAIFYIVLSYMGLLASVSFIVAFLARSLPD-SFNEAKYITFSMLLFCSVWITMIPAYLSTKGKYAVEIFAIISSSCGLLFCIFLPKCYIILFKPEINSKQ
5 TEFLSYQDDPLTLAFIVLSVVFILITTVILGIFPVVKANNRLSFILLVSIKLSVLSVFLFLGRPMDITCMLRQTSFGITFSIAMSSVLSKTIMVCMAFKASKPDSPWRKYVSAKVAYWIVFVCSVIQILISVIWLASSPPFVE------------HNIHSEPKILILCNEGSVVAFYIVLSYMGLLASVDSFNEAKYITFSMLLFCSVWITMIPAYLSTKGKYAVEIFAIISSSCGLLFCIFLPKCYIILFKPEMNTKQ
5 TEFLSYRNDSLTLVFIVLSMVLILITTLILGIFPVVRAHNHTSFILLVSIKLSFLSVFLFLGRPVDITCMLRQTSFGITFSIAVSCVLAKTLMVSIAFKATKPGSPWRKWVGVKLANGLVFICSLIQFLISVIWLVIAPPYVEKNFHEP-------------KIIIQCNEGSVVAFYIVLSYMGLLASVDSFNEAKYITFSMLLFCSVWITMIPAYLSTKGKYAVEIFAIISSSCGLLFCIFLPKCYIILFKPEMNSKQ
5 TIDFLSYEDLLGIVLTTTALVLSSCTSAVFYIFPIVKANNQELSYILLLSLLVSFLCSLFIGRPTKVTCLLRQAVFGIDFAICVSSILGKTVTVIIAFKATRPGSRLRNYVGVRVSKYILLLCTLPEVFICALWLIISPPFPDYDTHATGKIILQCNEGSPSAFYIMVGYIALLAFVSFFVAYLARKLPDIFNEAQYITFSMLLFCSVWISFILAYVSTTGKYAVEIFAILVSSAGLLGLIFIPKCYIIIIKPAVSTRC
5 TIEFLDFSEPLGITLIAIAAFGALATIVVAIIFPLVNVNDPLLTFSLLLGLVITFLCSIFLGKPQMWSCMTSQMALAVGFALILSSLMGKSALLMLRARAVKAN--DVDPIHPRHQRAIMILCTLIQVVGCTAWLILMPPHPVKNTGQNIKIILECDPGNIIFICSIFGYDILLALVTFAFAFVARKLEDHFNEGKSVTFGMLVFFIVWSSFVPAYLSTRGKFAVQIFAILASSFGLLACVFIPKCYVLLVKPERNKEE
5 TIEFLSYEEPLGYSLAAITIFSSIIPLVILGLFPIVRANNYSLSCLLLLSLFLCFLCSLFIGYPQPEKCLLRQVAFGMVFALCISCVLAKTITVVIAFNATKP-SRLRKWTGVKVPYCVIICCVFIQLCVCVLWLTLSSPFPEQDTRKPGLIIVNCNEGSPPAFWCMLGYLGLLASISFIVAFLARRLPDSFNEAKLITFSMLAFLSVWVSFIPAYLSARGMYAMEVFAILSSSWALVGCIFVPKCYIVLLRPDMNSRE
5 TIEYLSYEDPLGAALAYTGSLSSLVPVLILRLFPIVKANNYSLSCLLLLCLSLCFLCSLFIGYPQPVKCLLRQVAFVLVFTLCVACILAKTILVVLAFMATKPGK-LKKWTSPYMPYVIISFGFFVQCILCMVWLLMSPPFKEYNIQKPGHIIVDCNNGSPTAFWSVLAYLGLLATISFIVAFLARRLPGNFNEAKFITFSMLAFLSVWVSFIPASLSAQGKYAMEIFAILSSSWALLGCMFIPKCFILLFRPNMNSKT
5 TIQFLSYDEPLGSSLACISVLFCLITFSAFCLFPIVKANNRELSYLLLISLMFGFLCSLFIGRPNLKTCMIRQVLFAVIFSFCISVILAKTVTVIMIFSATNPDK-LKRLVAMRIPVYIVPVCTMVQIILCIVWLARAAPFAEFNMAEIGIIVIECNEGSRVLFACVLGYMGLLAAVSLLVACLARKLPDTFNETKFITFSMLVFASVWLTFIPAYLSTKGKQAVEIFAILSSMAGLLVCIFIPKCYIILLHPEMNSKQ
5 TIQFLSYDEPLGSSLACISVLFCLITFSAFCLFPIVKANNRELSYLLLISLMFGFLCSLFIGRPNLKTCMIRQVLFAVIFSFCISVILAKTVTVIMIFSATNPDKKLKRLLAMRIPVYIVPVCTMGQIILCIVWLARAAPFPEFNMAEIGKIVTECNEGSRVLFACVLGYMGLLAAISLLVACLARKLPDTFNETKFITFSMLVFASVWLTFIPAYLSTKGKQAVEIFAILSSMAGLLVCIFFPKCYIILLHPEMNTKQ
5 TITFLSYNDPLGKGITLLSIGFSTLTALVIWVFPIIKANNRSLSYILLITLILCFLCPLFIGLPNTATCIMQQYMFGLLFTVALSTVLAKTITVVMAFKITAPGRKIRWLLTSQVPKFVIPVCILIQVLLSGIWLGTSPPFIDKDYQEHGHIIILCSKGSYIYFYCTLAYLGVMAFGSYLLAFLSRRLPDRFNESKSLAFSMLVFCSVWVMFLPVCHSTSGKVAMEMFSILASSASILIIVFAPKCYIVLFRPELNTLT
5 TLDYMAWGDAGGIAVVTMAVIGDVLTLVVIGLFPIVKASNRELSFLLLVFIIICFSSAFYLGLPNRWQCFLQSPLRGCGFTGCVSILLVKTHRVLTIFEAKLPTLQRKRYMGTRLQLLVATILVAFQLLVYIITSVVVPPVVQYNNESKTVTYVECVDVTMSANIILILYTWAIAGVCLGFALRARKLPENFNESKHIMFAMFVYLVVWLTYFPAFLWTFGKHIAQCVVMLASAYGMLFCVFFPKCYIILFKPSLNTTE
5 TLEFLSFEEILGGTLAALSITGSLLPLSILFIFRIVKANNRNLSYTLLVSLFFCFLCALFIGRPITITCILRQFIFGISFVMCISCVLGKTMMVVIAFNLTQPRSRRM-WLNSRVTNTLVLVCTAIQVIICAGWLAHSPPFQYTDNKKMGTIIVECNKGSPIAYSCTMGYMGFLASLCFVVAYLARKLPGSFNEAKLITFSMLIFGAVWISFIPAYLSTSGKYAVEVFAILSSSSGLVACIFLPKAYIIILRPEMNNIE
5 TREFLSYEEPLGYSLAAISILSSLIALVILGLFPIVRANNYSLSCLLLLSLFLCFLCSLFIGYPQPEKCLLRQVAFGLVFALCISCVLAKTIIVVIAFKATKP-SRLRKWTRVRVSYWIIGFGVFIQSFLCVLWLLFSPPFPETDTDKPGVIILNCNEGSPISFWCMLGYLGLLAAISFIVAFLARRLPDSFNEAKFIIFSMLAFLSVWVSFIPAYLSARGMYAMEVFAILSSTWAVLVCIFMPKCYIVLFRPNLNSRK
5 TSSFLAFEEPLGMALASIALCLSALTAFVIGIFPIVKANNQALSYILLITLKFCFLCSLFIGQPNTAACILQQTTFGVAFTVALATVLAKAITVVLAFKVSFPGRMVRWLMISRGPYYIVPICTLIQLLLCGIWMTMSPPFIDQDPHEHGHIIILCNKGSSLAFHAVLGYLCLLALGSYTMAFLSRNLPDTFNESKFLSLSMLVFFCVWVTFLPVYYSTKGKVAMEVFSILASSTALLAFIFGPKCYIILLRPDKNSFN
5 TTEFLSYEDDLGLILAAVSILSSLVPLVFWGVFPIVRANNYSLSCLLLLSLFLCFLCSLFIGYPQPEKCLLRQVAFGMVFALCISCVLAKTITVVIAFNATKP-SRLRKWTGVRLPYFVIILCTFIQFSLCMIWLIFYPPVPELNTEKPGIIIVSCNEGSPTAFWCMLGYLGLLASISFIVAFLARRLPDSFNEAKLITFSMLAFLSVWVSFIPAYLSARGMYAMEVFAILSSSWAVVGCIFVPKCLIVLFRPNMNSRE
5 TTEFLSYEGPLGYGLTSTAMISSPVPLFILGIFPIVRANNYSLSCLLLLSLFLCFLCSLFIGYPQPEKCLLRQVAFGMVFALCISCVLAKTITVVIAFNATKP-SRLRKWTGVKVSYCVIGTCVLIQLFLCVIWLILSPPFPEYDTGKPGIKIVVCNEGSPTAFWCMLGYLGFLAMISFIVAFLARRLPDSFNEAKLITFSMLAFLSVWVSFIPAYLSARGMYAMEVFAILSSSWAVVGCIFVPKCYIVLFKPNVNSRK
5 TTEFLSYKEPLGYGLSAISIFSSLIPLVILFVFPVVRANNYSLSCLLLLSLFLCFLCSLFIGYPQPAQCLLRQVAFGIAFSLCISCVLAKTITVVIAFNATKP-SRLRQWAGVRVSYCVIVLCTFTQLVICVIWLFFFPPFPELDNDQPGIIIANCNEGSPTAFWCMLGYLGFLASISFIVAFMARRLPDSFNEAKFITFSMLAFLSVWVSFIPAYLSARGMYAMEVFAILSSSWTVMLCIFVPKCFIILFRPNMNSRE
5 TVEFLTYTEPLGYSLAAITSFSTLTPITILGVFPIVRANNYSLSCLLLLSLFLCFLCSLFIGYPQPEKCLLRQVAFGMVFALCISCVLAKTITVVIAFNATKP-SRLRKWTGVKVPYCVIVFCALIQLFLCVMWLILSPPFHEYDTDKPGVLIVNCNEGSTTAFWCMLGYLGLLASISFIVAFLARRLPDSFNEAKLITFSMLAFLSVWVSFIPAYLSARGMYAMEVFAILSSSWAVVGCIFVPKCYIILFRPNMNSRE
5 TVIFLAYEDPLGMTLACIALCLSALTAFVIGIFPIVKANNRALSYTLLITLTFCFLCSLFIGQPNLTTCILQQTTFGVAFTMALATVLAKAITVVIAFRATFPGRMVRWLMMSRVPNYIIPICTLIQLLLCGIWMAISPPFIDNDVHEHGYIIIFCNKGSSFAFHCVLGYLCSLAFGGYTMAFLSRNLPGTFNESKFLSFSMLVFFCVWVTFLSVYHSTKGKFAMEVFAILASSSALLGFIFGPKCYIILIRPDRNSFH
5 TVIFLAYEDPLGMTLACIALCLSALTAFVIGVFPIVKANNRGLSYTLLITITFCLLCSLFIGQPNTASCILQQNIFGVAFTVALATVLAKAITVVLAFKATFPGRMVRWLMTSRAPNYIIPLCTLIQLFICGIWMTMSPPFIHQDNHEHGHILLLCNKGSSVAFHCVLGYLCSLAFGGYTMAFLSRNLPDTFNESKFLSFSMVVFFCVWVTFLPVYHSTKGKVAVEVFSILASSTALLGFIFAPKCYIILFRPEKNSFH
5 TVSFLAYEDPLGMTLTSISLCLSALTAFVIGVFPIVKANNRGLSYTLLITITFCFLCPLFIGQPNAATCILQQTIFGVAFTVALATVLVKAITVVIAFKVTFPGRIVRWLMTSRAPNCIIPICTLIQLLFCAIWMATSPPFIDQDFHEHGHILLLCNKGSSLAFHCVLGYLCSLALGGYTMAFLSRNLPDTFNESKFLSFSMLVFFCVWVTFLPVYHSTKGKVAMEVFSILVSSAALLGFIFAPKCYIILLRPEKNSFH
5 TVSFLAYEEPLGITLASITLCLSALTAFVIGVFPIVKANNRGLSYTLLITITFCLLCSLFIGQPNTASCILQQNIFGVAFTVALATVLAKAITVVIAFKATFPGRMVRWLMTSRAPNYIIPICTLIQLLLCGIWMATSPPFIDQDVHEHGQILLFCNKGSSVAFHCVLGYLCSLALGGYTMAFLSRNLPDTFNESKFLSFSMLVFFCVWVTFLPVYHSTKGKVAMEVFSILASSAALLGFIFAPKCYIILFRPDRNSFH
5 TVTFLSYDDPLGMGLTIISMGFSALTALIIGVFAIVKANNRSLSYILLITLTHCFLCPLFIGLPNTVTCILQENLLRLLFTIALSCVLAKSITVVMAFQITAPRRKTRWLLFLRAPNLVIPVCLLVQVIFTSIWLGTSPPFVEMDVQEHGYIIILCNKGSGLAFHGTLAYLGVMAIASYIMAFLSRNLPDIFNEAKFLAFSMLVFCSVWVTFLPVYHSTTGKTVMEIFSILASSASILSLIFAPKCYVILFRSEKNTLH
5 TVTFLYYNDPLGKGITLLSIGFSTLTALFIWVFPIIKANNRSLSYILLITLILCFLCPLFIGLPNTATCIMQQYMFGLLFTVALSTVLAKTITVVMAFKITAPGRKIRWLLTSQVPKFAIPICTLIQVLLSGIWLGTSPPFIDKDYHEHGHIIILCNKGSYIYFYCTLAYLGVMAFGSYLLAFLSRRLPDRFNESKSLAFSMLVFCSVWVMFLPVYHSTSGKVAMEMFSILASSASILIIVFAPKCYIVLFRPELNILT
5 TVVFLSYEEPLGMALSLLSLCFSAFTTVVLGVMPIVKANNRTLTYILLISLIFCFLCPLFIGHPNAATCILQQITFGVVFTVSVSTVLAKTITVVLAFKITASQRMMKYFLVSGAINYIIPICILIQVIVCAVWLRASPPSVDIDAHEHGQIIIVCHKGSVNAFYCVLGYLATLAIGSFTLAFFSRNLPGAFNEAKSITFSMLVFCSVWVTFIPVYYSTKGKVAVEIFSILASSAGMLGCIFVPKCYTILFRPDQNSLE
5 TVVFLSYEEPLGVALSLISLFFSAVTIVVLGVIPVVKANNRTLTYILLISLIFCFLCPLFIGHPNAATCILQQITFGVVFTVSVSTVLAKTITVVLAFKITASQRMMKYFLVSGAINYIIPFCILIQVIVCAVWLGASPPSVDIDAHEHGQIIIVCHKGSVNAFYCVLGYLATLAIGSFTLAFFSRNLPGAFNEAKSITFSMLVFCSVWVTFIPVYHSTKGRVAVEIFSILASSAGMLGCIFVPKCYTILFRPDQNSLE
5 VDFLSYDTDAISVVLSSVSVLFFFLSLLILGVFPIVRANNRLSFLLLVSIKLSFLSVFLFLGRPVDITCMLRIITFGITFSIAVSSLLAKTIMVCVAFKATKPGSSWRKWLGVKLSNSVVLFCSSIQIIICMTWLAISPPFQELDIHSPGT------------IIIQCNEGSAIGFYSVIGYMGLLAAVDSFNEAKYITFSMLLFCSVWITMIPAYLSTKGKNCVEIFAILTSSAGLLASIFLPKCYIILVVPEINVKS
5 VIDFLAYEDLLGLSMATMSVSSSAVPLGILSIFPIVRANNYSLSCLLLLSLFLCFLCSLFIGYPQPEKCLLRQVAFGMVFALCISCVLAKTITVVIAFNATKP-SRLRKWTGVKVSKSVVMFCTCIQFSICVLWVSFSPPFPEQDTKQPGVIIYSCNEGSPFAFWIMLGYLGLLASISFIVAFLARRLPDSFNEAKLITFSMLAFLSVWVSFIPAYLSARGMYAMEVFAILSSSWAVVGCIFVPKCFIVLFRPNMNSRE
5 VIEFLSFEETMGALLAAVSLFGAALTSLVFCVFPLVKASNSELSFLLLFSLTLCFLCSLFIGRPSRWSCVLRHTAFGITFALCMSCVLAKTVAVLFAFTAKRPG-NTVFYCSVPLQRTSVFACITLQVIICVLWLTLAPPHPHKNTAAKERIILECNLGSPVWFWVVLGYIGLLAVICFILAFLARKLPDNFNEAKFITFSMLIFCAVWVTFIPAYVSSPGKFAVEIFAILASSFGLLFCIFAPKCYILILKPEKNTKK
5 VIEFLSYEESLGMALSSVSTVFSLLTVFVLCIFPLVKANNRSLSYLLLVALLLCFLCSFFIGHPVLITCLIRQAIFGIIFSLCVSCIFAKTITVVIAFSATKPN-PLRKWVGSSIPNYMILGGSSIQTVICALWVIIYPSSPELNTKSKGKITVECKEASPAFFYVMLGFLGFLALLTLTVAFLARKLPDGFNETKLIAFSMLVFTSVWITFIPAYVSTVGKYAVEIFAILSSSFGLLVCIFAPKCHIIILRPHQNTRD
5 VIEFLSYQEPLGIFLAITVIIFFLITLAILFIFPIIKATNRELSFILLVSLTLCFLCCLFIGSPSPMTCPLRQTLFMVVFSISISSVLAKTIMVIVAFKATKMH-PLRKWLGPKIPRTVVALCTTAQVGICGAWLLLSPPFPQVNAEEKHKLIRECHEGQSLFFYVTLGFMGFLAMVSFFAAFLARNLPGSYNEAKLITFSMLVFCSVWVSFIPAHLSTKGKYSVQIFAILASSAGLLACIFLPKCYIVLLWPDRNSRG
5 VIEFLSYQEPLGIFLAVTVIIFFLITLAILFIFPIIKATNRELSFILLVSLTLCFLCCLFIGSPSPMTCPLRQTLFMVVFSISISSVLAKTIMVIVAFKATKMH-PLRKWLGPKIPRTVVALCTTAQVGICGAWLLLSPPFPQVNAEEKHKLIRECHEGQSLFFYVTLGFMGFLAMVSFFAAFLARNLPGSYNEAKLITFSMLVFCSVWVSFIPAHLSTKGKYSVQIFAILASSAGLLACIFLPKCYIVLLRPDRNSRG
5 VIEFLSYTEIMGMVLCIFSFIGLLLTAMVSFLF-IVRANNSELSFLLLFSLSLCFLCSLFIGRPTEWSCMLRHTAFGITFVLCISCVLGKTIVVLMAFRATLPGSNVMKWFGPTQQRLSVVFLTLIQVIICVVWLTVSPPFPYKNLSYREKIILECNLGSALGFWAVLGYTGLLSVLCFILAFLARKLPDNFNEAKFITFSMLIFCAVWLTFIPAYVSSPGKFAVEIFAILSSSFGLLFCIFAPKCYIILLKPEKNTKK
5 VIEYLSYQEPLGLVLALVSMTFSLMTVAVLCVFVIVKANNRSLSYVLLLSLTFCFLSSLFIGSPTAVTCSLRQSIFGVIFSLCVSCILAKTIIVVMAFKATRPD-RLRQWVSSKTTVLVVSLSTMVQVILIALWLIISPPFLEHTVQITGKVLLECNEGSSPMFYSVLGYLGFLAFLSFVVAFLARSLPDNFNEAKYITFSMLIFLSVWVSFIPAHLSTKGKYATEVFAIIVSGSGLLGCIFCPKCFIILLRPSMNTKE
5 VIQFLSYEEMLGTSLACISVLLCLLTFSVFCLFPIVKANNRELSYLLLISLMLCFLCSLFIGRPNMITCMIRQVVFGVIFSVCLSVILAKTMTVILVFSATNPDK-IRRLVGLRIPIYIVPFCAMVQIALCIAWLAIAAPFAEFNMEEIGTIVIQCNEGSNAFFTCVLGYMGLLASISLLVAFLARKLPDTFNEAKFITFSMLVFASVWVTFIPAYLSTKGKNAVEIFAIISSSAGLLVCIFFPKCYIILLHPEMNSKQ
5 VITFLSYDEPLGFVLACSALCFFLISALTLGIFPIVRANNRGLSYILLVSLMLSFLCSLFIGRPSTASCLLRQTAFGIIFSVAVASVLAKTITVVLAFRATKPGSRSRGWMGPRMSNCVVLACALIQVTICGIWLGTVPPFPDSNAQEFGHIVLECNEGSVTAFYCVLGYLGFLALVSFTVAFLARNLPDTFNEAKFITFSMLVFCSVWISFLPTYLSTKGKGAVEIFSILASSSGLLACMFGPKVYVILLRPDRNTRE
5 VITFLSYDEPLGFVLTCSALGFFLISALTLGIFPIVRANNRGLSYILLVSLMLSFLCSLFIGRPSTASCLLRQTAFGIIFSVAVASVLAKTITVVLAFRATKPGSRSRGWMGPRMSNCVVLACALIQVTICGIWLGTVPPFPDSNAQEFGHIVLECNEGSVTAFYCVLGYLGFLALVSFTVAFLARNLPDTFNEAKFITFSMLVFCSVWISFLPTYLSTKGKAAVEIFSILASSAGLLGCIFGPKVYVILLRPDRNTRE
5 VIVFLGYEDPLGMSLAILALCFSALTAFVLSIFPTVKANNRTLSYVLLISLISCFLCSLFIGHPSFTTCIMQQTTFAVVFTVAASTVLAKTIIVILAFKVTNTSRKMRWLLVSGAPKFIIPICTMIQLILCGIWLGTSPPFVDADGHEKGHILIFCNKGSILAFYCVLGYLVSIAIASFTLAFFARNLPDTFNEAKFLTFSMLVFCSVWVTFLPVYHSTKGKSAVEVFCILASSAGLLFCIFAPKCFIILLRPEKKSFQ
5 VMSFLTYDEPLGIVLVSTALSLFLATAFTLGLFPIVKANNRGLSYILLISLMLSFLCSLFIGRPSPASCILRQTAFGIIFSVAVASVLAKTITVVLAFRVTKPRSRFRGWMGPQISNSVILICCLIQVTICGVWLGTSPPFPDFNRQEFGHIVLECNEGSITAFYCVLGYMGFLALVSFMVAFLARNLPDTFNEARFITFSMLVFCSVWITFLPTYLSTKGKAAVEIFSILASSAGLLGCIFGPKVYVILLRPDRNSPA
5 VTIFLSFDELLGTVLVSMALTFSLITALTLAIFPIVRANNRGLSYILLISLMLCFLCSLFIGRPSTASCLLRQTAFGIIFSVAVASVLAKTITVVLAFRATKPGSRFQGWMGPRVSNSVVLICSMIQVTICGVWLGTSPPFPDSNSQEFGLIILECNEGSITAFYCVLGYMGFLALVSFMVAFLARNLPDAFNEARFITFSMLVFCSVWISFLPTYLSTKGKAAVEIFSILASSAGLLGCIFGPKVYVILLRPDTNTRV
5 VVAILDYKDPLGKALAGFALCFSVLTSVVLGIFPIVKANNQSLSFVLLISLIFCFICSLYIGHPTMVICILQQTTFAIVFTVATSTILAKTVIVVLAFKITVPGRRMRWLLEIGAPKYIILICTIIQLILCGIWLGTSPPFVDADVHVHGHIIIVCNKGSVIAFYCVLGYMGSVALASFTVAFLARNLPDTFNEAKLLTFSMLVFCSVWITFIPVYHSTKGKTAVEVFSILASSAGLLLCIFAPKCYIILLKPQKNSFQ
5 VVAILDYRDPLGKALAGFALCFSLLTSVVLFVFPIVKANNQTLSIVLLISLIFCFICSLYIGHPTMVICILQQTTFAIAFTVATSTILAKTITVVLAFKITVPGRRMRWLLVSGAPKYIILICTMIQLILCGIWLGTSPPFVDADVQVHGHIIIVCNKGSVIAFYCVLGYMGSVALAGFTVAFLARNLPDTFNEAKLLTFSMLVFCSVWMTFIPVYHSTKGKTAVEVFCILASSAGLLLCIFAPKCYFI-LRPQTNSFH
5 VVDVLDYRDPLGKSLAGFALCFSVLTSIVLCVFPIVKANNQTLSYVLLISLIFCFICSLYIGHPTMFICILQQTAFAIAFTVAASTVLAKTITVILAFKITVPG-RMRWLLVSGAPKYIIFVCTMIQLIFCGIWLGTSPPFVETDVHTHGHIIIVCNKGSVIAFYCVLGYMGSVALASFTVAFLSRKLPDTFNEAKLLTFSMLVFCSVWITFIPVYHSTKGKTAVEVFCILASSAGLLLCIYAPKCYIILLRPQKNSFY
5 VVEFLSLQDTMGIVLTVLSVTGATLTTTVLATF-LVRAYNSELSFLLLMSLTLCFLCALFIGRPAAWNCMLRHTLFGVSFVTCIGCILSKTVVVLVAFRATRPGSHLMQYFGPIQQRAAIFICTLVQVVICLLWLLLDPPQPTESAGLGARLILQCTVGSVVGFVFVLGYIGMLAVVCFLLAFFARKLPDNFNEAKFITFSMFIFCAVWAAFVPAYISSPGKYAVEIFAILASSYGLLICIFTPKCYIILLKPEKNTKK
5 VVSILDYRDPLGKALAGIALCFSFLTSVVLCIFPIVKANNQTLSYVLLISLVFCFICSLYIGHPTAVICILQQTTFVIAFTVATSTILAKTITVLLAFKITIPGRRMRWLLVSGAPKYIILICTMIQLILCGIWLGTSPPFVDADAHVHGHIIIVCNKGSVIAFYCVLGYMGSVALASFTVAFLARNLPDTFNEAKLLTFSMLVFCSVWITFIPVYHSTKGKTAVEVFCILASSAGLLLCIFAPKCYIILLRPDINSFQ
5 VVSILDYRDPLGKALAGIALCFSVLTSGILCIFPIVKANNQTLSYVLLISLVFCFICSLYIGHPTTVICILQPITFAIAFTVATSTILAKTITVLLAFKITIPGRRMRWLLLSGVPKYIVLICTMIQLILCGIWLGTSPPFVDADVYVHGHIIIVCNKGSVIAFYCVLGYMGSVALASFTVAFLARNLPDTFNEAKLLTFSMLVFCSVWITFIPVYHSTKGKTAVEVFSILASSAGLLLCIFAPKCYIILLRPQTNSFH
5 VVSILDYREPLGKALAGFALCFSVLTSGIFCVFPIVKANNQTLSYVLLISLIFCFICSLYIGHPTTVICILQQTTFAIAFTVATSTILAKTITVLLAFKITIPGRRMRWLLVSGAPKYIILICTMIQLILCGIWLGTSPPYVDADVHVHGHIIIVCNKGSVIAFYCVLGYMGSFALTSFTVAFLARNLPDTFNEAKLLTFSMLVFCSVWITFIPVYQSTKGKTAVEVFCILASSAGLLLCIFAPKCYIILLRPHINSFR
5 VVTFLAYEDPSGMALAVLAVCFSVLTSVVLCVFPIVKANNETLSYVLLTSLIFCFICSLYIGYPTMVSCILQQTTFAIVFTVAASCVLAKTITVVLAFKITVPGRRLRWLLLSGAPNYIIPICTMIQMILCGIWLGTSPPFVDADLHVHGHIIIVCNKGSVIAFYCVLGYMGSLALSSFTVAFLARNLPDTFNEAKLLTFSMLVFCSVWITFLPVYHSTKGKAAVEVFCILASSAGMLVCIFLPKCYIILLRPQINSFH
5 VVTFLDYKEPLGMALAVLAVFFSSLTFIILCVFPIVKANNETLSYVLLTSLIFCFICSLYIGYPTMVSCILQQTTFALVFTVAASCVLAKTITVVLAFKITVPGRRLRWLLLSGAPNYIIPICTTIQMILCGIWLGTSPPFVDADLHIHEHIIIVCNKGSVTAFYCVLGYMGSLALASFTVAFLARNLPDTFNEAKLLTFSMLVFCSVWVTFLPVYHSTKGKAAVEVFCILASSAGMLLCIFVPKCYLILLRPQINSFH
5 VVTFLDYKEPLGMALTGLAVLFSSLTVVVLCVFPIVKANNETLSYVLLISLIFCFICSLYIGYPSMVSCILQQTTFAMVFTVSASCVLAKTITVVLAFKITVPGRRLRWLLLSGAPNYIIPICTTIQMMLCGIWLGISPPFVDADLHVHGHIIIVCNKGSVIAFYCVLGYMGSLALASFTVAFLARNLPDTFNEAKLLTFSMLVFCSVWITFLPVYHSTKGKAAVEVFCILASSAGMLLCIFVPKCYLILWRPQINSFH
5 VVTFLSHKEPLGLILVCTSLSFSLLTALVFGIFPIVRANNRNLSYTLLLSLMLCFLCALFIGQPTPASCLFRQMAFGVVFTVAVSSILAKTLTVVLAFRATSLGSRVRRWVGPRASTSTVLSCSLVQVTICMIWLGTAPPFLEVDVHEPRLIIVECNEGSVTAFYCLLGYLGVLALVSFTVAFLARRLPNSFNEAKFITFGMLVFCSVWASFLPAYQSTKGKAAMEIFSILASGAGLLSCIFIPKCYVILLRPDRNTRE
5 VVTILDYRDPLGKALAGFALCFSVLTSLVLVVFPIVKANNQTLSFVLLISLIFCFICSLYIGHPTMAICILQQTTFAIVFTVATSTILSKTVIVILAFKITVPGRRMRWLLESGTPKYIIPICTIIQLILCGIWLGTSPPFVDADLHVHGHILIVCNKGSVIAFYCVLGYMGSVALASFTVAFLARNLPDTFNEAKLLTFSMLVFCSVWITFIPVYHSTKGKTAVEVFCILASSAGLLLCIFAPKCYIILLRPQKNYFY
5 VVVIFDYRDPLGKALAGFALCFSVLTSVVLFVFPIVKANNQTLSFVLLISLIFCFICSLYIGHPTMVTCIVQQITFAIGFTVATSTILAKTVIVVLAFKITVPGRRMRWMPESGAPKYIILICTMIQLILCGIWLGTSPPFVDADVQVHGHIIIICNKGSVIAFYCVLGYMGSLALASFTVAFLARNLPDTFNEAKLLTFSMLVFCSVWITFIPVYHSTKGKIVVEVFCILASSAGLLLCIFAPKCYIILLRPQTNYFH
5 WEDFLSYSDVISVVLVSVAVFLYLMALLILGVFPIVRANNRLSFLLLVSIKLSFLSVFLFLGRPVDITCMLRIITFGITFSIAVSSLLAKTIMVCVAFKATKPGSSWRKWLGVKLSNSVVLFCSSIQIIICMTWLAISPPFQELDIHSPGT------------IIIQCNEGSAIGFYSVIGYMGLLAAVDTFNEAKYITFSMLLFCSVWITMIPAYLSTKGKNCVEIFAILTSSAGLLASIFLPKCYIILYRPEMNTKS
5 YLEYLAWDNPEAIACMVLAGLGILATVIVMATFPVVKASNRELSLLFMGSLIVCFLSVFCMGEPTNTQCVIQVPLRSLSFTMCVSILLVKTHQIMTVFESKVP-RAGRCLFKAQLQVFVVLVLTAGQGIVVFLWLCLNPPKAVYFPNAKEVIYLECDSDFSAPILVMFAYTWVIAAVCLGFAFRTRKLPENFNESKFITFAMVIYFMAWLTYFPSYFGTNGRFLCQVILLLASSYAMLLCILIPKCFVILFKPHLNTTE
5 ~ALNPGVQPCCYVCVRCSEGEISNQTESGIY----LNSPGILPRLFSVFDVLSFLSVFLFLGRPVDITCMLRIITFGITFSIAVSSLLAKTIMVCVAFKATKPGSSWRKWLGVKLSNSVVLFCSSIQIIICMTWLAISPPFQELDIHSPGT------------IIIQCNEGSAIGFYSVIGYMGLLAAVDSFNEAKYITFSMLLFCSVWITMIPAYLSTKGKNCVEIFAILTSSAGLLACIFLPKCYIIMFRPEMNHKS
5 ~APKPGAQSCCYLCVPCSEGEISNTTDWDTP--IVRANNRSLSFLLLVSIKLSFLSVFLFLGRPVDITCMLRIITFGITFSIAVSSLLAKTIMVCVAFKATKPGSSWRKWLGVKLSNSVVLFCSSIQIIICMTWLAISPPFQELDIHSPGT------------IIIQCNEGSAIGFYSVIGYMGLLAAVDSFNEAKYITFSMLLFCSVWITMIPAYLSTKGKNCVEIFAILTSSAGLLACIFLPKCYTILLRPDVNMKS
5 ~CYNCVLCSEGEISNTTDSESCIQCPDMEWP--NEQKDQCIPKIQEFLSYSLSFLSVFLFLGRPVDITCMLRIITFGITFSIAVSSLLAKTIMVCVAFKATKPGSSWRKWLGVKLSNSVVLFCSSIQIIICMTWLAISPPFQELDIHSPGT------------IIIQCNEGSAIGFYSVIGYMGLLAAVDSFNEAKYITFSMLLFCSVWITMIPAYLSTKGKNCVEIFAILTSSAGLLACIFLPKCYIILFTPEINTKS
5 ~GAQPCCYGCLPCSEGEISNRTVGRTLLMLRIFPIVRANNRLSFLLLVSIKLSFLSVFLFLGRPVDITCMLRIITFGITFSIAVSSLLAKTIMVCVAFKATKPGSSWRKWLGVKLSNSVVLFCSSIQIIICMTWLAISPPFQELDIHSPGT------------IIIQCNEGSAIGFYSVIGYMGLLAAVDSFNEAKYITFSMLLFCSVWITMIPAYLSTKGKNCVEIFAILTSSAGLLACIFLPKCYIIMFRPEMNQKS
5 ~LAVDIMSQIPRSQCSDNCLPGFRKAPKPGAQSPCSEGEISNTTGTNAWFLKIFLSVFLFLGRPVDITCMLRIITFGITFSIAVSSLLAKTIMVCVAFKATKPGSSWRKWLGVKLSNSVVLFCSSIQIIICMTWLAISPPFQELDIHSPGT------------IIIQCNEGSAIGFYSVIGYMGLLAAVDSFNEAKYITFSMLLFCSVWITMIPAYLSTKGKNCVEIFAILTSSAGLLASIFLPKCYTILLRPDVNMKT
5 ~PGFRRAQRPRAQSCCYDCVPCSEGEISNRT--VVRANNRSLSFFLLVSIKLSFLSVFLFLGRPVDITCMLRIITFGITFSIAVSSLLAKTIMVCVAFKATKPGSSWRKWLGVKLSNSVVLFCSSIQIIICMTWLAISPPFQELDIHSPGT------------IIIQCNEGSAIGFYSVIGYMGLLAAVDSFNEAKYITFSMLLFCSVWITMIPAYLSTKGKNCVEIFAILTSSAGLLACIFLPKCYIILFRPEINTKS
5 ~SEGEISNITDSVSCTQCPDMEWPNEMRNQC--IQREEVFLSYTNDVISIFFSAFSVLFFL----ITQLILQVFITYRDTPIVRANNRSLSFLLLVSIK-----------------LSSSVFCSSIQIIICMTWLAISPPFQELDIHSPGT------------IIIQCNEGSAIGFYSVIGYMGLLAAVDSFNEAKYITFSMLLFCSVWITMIPAYLSTKGKNCVEIFAILTSSAGLLASIFLPKCYIMMFRPEMNTKT
5 ~VDFLSYTHILSAFFSATSVLFFLASLLILGVFPIVRANNRLSFLLLVSIKLSFLSVFLFLGRPVDITCMMRIITFGITFSIAVSSLLAKTIMVCVAFKATKPGSSWRKWLGVKLSNSVVLFCSSIQIIICMTWLAISPPFQELDIHSPGT------------IIIQCNEGSAIGFYSVIGYMGLLAAVDSFNEAKYITFSMLLFCSVWITMIPAYLSTKGKNCVEIFAILNSSAGLLACIFLPKCYIIQFRAEINTKS
5 ~VDFLSYTHILSAFFSATSVLFFLTSLLILGVFPIVRANNRLSFLLLVSIKLSFLSVFLFLGRPVDITCMLRIITFGITFSIAVSSLLAKTIMVCVAFKATKPGSSWRKWLGVKLSNSVVLFCSSIQIIICMTWLAISPPFQELDIHSPGT------------IIIQCNEGSAIGFYSVIGYMGLLAAVDSFNEAKYITFSMLLFCSVWITMIPAYLSTKGKNCVEIFAILTSSAGLLACIFLPKCYIIQFRSEINTKS
6 AFTFLTFEEPLGMTLVFLALSFSLLSVAVLGVFPVVRANNRHLSYTLLIALTLCFLCSCFIGRPGPVSCLLRQTAFGVVFAVAVSSILAKTVTVVVAFKATVPGGRSRTWMGPRVSASIVLVCSLVQVAICAAWLGAAPPFPDLDVLEPGHIVVQCNEGSVIAFYCVLGYLGFLALVSFTVAFLARRLPDSFNEAKFITFSMLVFCSVWISFLPAYQSSKGKAAVEVFSILASSAGLLGCIFVPKCYVILLRPDRNTRE
6 AIDFLSYKDLLGVALTTTALVLSFCSAAVFCIFPIVKANNQELSYILLLSLMLSFLCSLFIGRPTKVICLLRQAVFGIIFTICISSILGKTITVIIAFTATRPGSLLRNYVGTRVPKYILLLCTLPEVFICALWLIISPPFPDYDTHATGKIILQCNEGSPSAFYIMVGYIALLAFVSFFVAYLARKLPDIFNEAQYITFSMLLFCSVWISFILAYVSTTGKYAVEIFAILVSSAGLLGLIFVPKCYIISFKTPVSTRA
6 AIEFLSFTEIMGIVLVCFSLFGVGLTAVVAILFPIVKANNSELSFLLLFSLTLCFLCSLFIGRPTEWSCMLRHTAFGITFVLCISCVLGKTIVVLMVFKATLPGSNVMKWFGPTQQRLSVLAFTFIQVLICVLWLTISPPFPNKNMTYKEKIIIECSLGSTISFWAVLGYIGLLAVLCFILAFLARKLPDNFNEAKFITFSMLIFCAVWITFIPAYVSSPGKFAVEIFAILASSFGLLLCIFAPKCYIIICKPEQNTKQ
6 AINFLSYTDTMGASLTAIAFILFITASVVLGIFPIVRANNQNLSCLLLISLMLCFLCTLFIGRPTQICCLLRQVTFGIVFTISVSSVLAKTLTVIIAFNATKPGSKLKKYVGTQLAIVLVIICSLGSTGISAVWMASHPPFLEADTFEMDTAILMCNEGSVFFFFCIIGYIGTLALLSFIVAFLAKDFPDRFNEAKNITFSMLGFCSVWGAFVPAYLSSKGSRAVEIFAILASSAGLLACIFAPKCYIIFLRPELNTRT
6 AMIFLSYEEPLGMVLVSLALCFSLLTALVLGVFSIVKANNHSLSYTLLTALLLRFLSSLFVGHPSLATCLLQQMNFRVIFSVAISTVLAKTVTVILAFKATGQGSRMRTWLGSKASSSIICICSLIQVAICTVWLGISPRFPDVDVTEAGVIIVQCNEGSPTAFYCILGYMGLLALVSLTVAFLARKLPDSFSEAKFITFSMLVYCRIWVSFLPIYLSTKGKAAVEVFSILSSSTGILGFGPKVYVILLRPDRNTRGQL
6 ATNYLSYIDTLGASLTAIAFIFFITASVVLGIFPIVRANNQNLSCLLLISLMLCFLCTLFIGRPTQICCLLRQVTFGIVFTISVSSVLAKTLTVIIAFNATKPGSKLKKYVGTQLAIVLVIVCSFGEMLISTVWMASNPPFLEADMFEMDTIVLLCNEGSVTFFFCIIGYMGTLALLSFIAAFLAKDFPDRFNEAKNITFSMLGFCSVWGAFVPAYLSSKGSRAVEIFAILASSAGLLGCIFAPKCYIIYLRPELNSRK
6 ATTVLNWRDPVSIVILSFILLSLLLLVFILIVYPIVKASNKVMSYLQLFSVILLFFLAAYQFEVSTSLCWLQYTMTGTAFPLCNACLLAKTKHVADVFSASSNIRRVGQWYKSLIQILFVFSITAIAMIVWLIFGIIDPP-QAIYDYYENQVYVRCTTRLHLGLGIVIGYTLILATICTILAWKTRKLPDNFNEARYVFICSFSILVIVALSVPGYYSTVGLVAFASIAVITFGLATLLLLFVPKVYTILFRPDLNTRE
6 AVDFLSYGNCLGMVLATAALLFSVCTGAVLWLFQIVKANNRNLSYILLVSLFLSFCCCFFIGRPVPITCILRQTAFLFLYTVAISSLLGKTLTVIIAFHATKPGTRLRKFVGSRVSISLVLLCSLGKLAICSTWLIWATPFVALDTKTQQTMTLWCNEGSIAAFYVAVSYTALLALLSFIVAFMARKLPDRYNEAQHITFSMLVFFSVWVSFIPTYLSTKGKYAVETFAILASTAGLLFC~~~~~~~~~~~~~~~~~~~
6 AVEFLSFKELMGIVLVFFSLLGAGLTTLVAILFPIVKANNSELSFLLLFSLMLCFLCSLFIGRPTEWSCMLRHTAFGITFVLCISCVLGKTIVVLMAFKATLPGSDVMKWFGPIQQRLSVLVITIVQVLICVLWLAVSPPLPYKNTKFKEKIILECSLGSTIGFSAALGYIGLLAILCFILAFLARTLPDKFNEAKFITFSMIIFCAVWITFIPSYLSSPGKLAVEIFAILASSFGLLFCIFLPKCYIIMCKPEQNTKL
6 AVEFLSFSEVMGIVLVIFSLFGAGLTVLVAVLFPIVKANNSELSFLLLFSLTLCFLCSLFIGQPTKWSCMLRHTAFGITFVLCISCVLGKTIVVLMAFKATLPGSNVMKWFGPVQQRLSVFAFTLIQVLICVLWLTISPPFPYKNMKYKEKIILECNLGNTIGFWAVLGYIGLLAALCFLLAFLARKLPDNFNEAKFITFSMLIFCAVWITFIPAYVSSPGKFAVEIFAILSSSFGLLVSIFAPKCFIILLKPEQNTKQ
6 AVEFLSFTDFMGIVLVFFSLFGVGLTVLVAILFPIVKANNSELSFLLLLSLTLCFLCSLFIGRPTEWSCMLRHTAFGITFVLCISCVLGKTIVVLMAFKATLPGSNVMKWFGPVQQRLSVLAFTLIQVLICVLWLTMSSPFPYKNMKYKEKIILECSLGSVIGFWAVLGYIGLLAALCFILAFLARTLPDNFNEAKFITFSMLIFCAVWVTFIPAYVSSPGKYAVEIFAILASTFGLLFCIFVPKCHIIIFKPEQNTKQ
6 AVEFLSFTEIMGIILVFFSLFGVVLTTLVTVLFPIVKANNSELSFLLLFSLSLCFLCSLFIGRPTEWSCMLRHTVFGITFVLCISCVLGKTIVVLMAFKATLPGSNVMKWFGPVQQRLSVLAFTLIQIIICVVWITLSPPFPYKNMEYKEKIIIECNLGSTLGFWAVLGYISLLSVLCFVLAFLARKLPDNFNEAKFITFSMLIFCAVWITFIPAYVSSPGKLAVEIFAILSSSFGLLFCIFAPKCYIILLKPEQNTKQ
6 AVEFLSFTEIMGIVLVFFSLFGVGLTVLVAILFPIVKANNSELSFLLLFSLSLCFLCSLFIGRPTEWSCMLRHTAFGITFVLCISCILGKTMVVLMAFKATLPGSNVMKWFGPAQQRFSVLAFTLIQVLICLLWLTISPPYPHKNMKYKEKIIIECSLRSTLGFWAVLGYVGLLAVLCFILAFLARTLPDNFNEAKFITFSMLIFCAVWITFIPAYVSSPGKFAVEIFAILASSFGLLFCIFAPKCYIILLKSDQNTKQ
6 AVEFLSFTEIMGVVLVFFSLFGVGLTLLVAILFPMVKANNSELSFLLLFSLTLCFLCSLFIGRPTEWSCMLCHTAFGITFVLCISCVLGKTIVVLMAFKATLPGNNIMKWFGPAQQRLSVLAFTLIQVIICVLWLTISPPFPYKNMKYKEKIILECSLGSTIGFWAVLTYISLLAFLCFILAFLARTLPDKFNEAKFITFSMLIFCAVWITFIPAYVSSPGKFAVEIFAILSSSFGLLFGIFAPKCYIILLKPEQNTKQ
6 AVEFLSFTEVMGIILVFFSLFGAGLTVLVAILFPIVKANNSELSFLLLFSLTLCFLCSIFIGRPTQWSCMLRHTAFGITFVLCISCILGKTIVVLMAFKATLPGSNIMKWFGPVQQRLSVLAFTLIQGLICVIWLTKSPPFPYKNMKFQEQIILECSVGSTIGFWAVLGYIGLLAVLCFILAFLARTLPDNFNEAKFITFSMLIFCAVWITFIPAYVSSPGKLAVEIFAILASSFGLLFCIFAPKCYIILLQPEQNTKQ
6 AVEFLSFTEVMGVLLLFVSLFGVGLTTLVAILFPIVRANNSELSFLLLFSLILCFLCSIFIGRPTEWSCMLRHTAFGITFVLCISCVLGKTIVVLMAFKATHPGSNVMKWFGPVQQRLSVLVFTFIQVIICVLWLTISPPFPYRNMKYKEKIILECSLGSIVGFWAVLGYIGLLAALCFILAFLARKLPDNFNEAKFITFSMLIFCAVWITFIPAYFSSPGKLAVEIFAILASSIGLLFCIFAPKCYIILCKPEQNTKQ
6 AVVFLSHWEPLGMVLASLALCFSHLTTLVLGVFPIVKANNHGLSYTLLTTLLLCFLSSLFISHVGPATCLLRQMAFRVAFSVAILDVLSKTVTVVLAFRATGPGSRGRTWLGPRVPRAIIGVCFLVQVGICMVWLGTSPPFPNADVAEAGVIVVQFNEGSTIAFYYILGYKGLLALVSFTVAFLARNLPDSFNEAKFITFSMLVFCSIWVTFLPTYLSTRGKAALVVFSILASGPGLLGCLFGTKAGQEHQRAAPGPAG
6 AVVFLSYQEPLGIVLVPLALFFSLVTTLVLGIFPIVKANNHSLSYTLLTALLLCFLSSLFVGHPSLATCTLRQTAFGVTFSVAILTVLSKTVTVVLAFRATGLGSRMRMWLGPRVPSSIVWVCSLVQVGICTVWLGTFPPFPDVDVAETGVIIVQCNEGSAIAFYCVLGYMRLLALISLTVAFLARKLPGSFSEAKFITFSMLVFCSVWVMFLPTYLSTKGKAAVEVFSILASSAGILGCIFGPKVYVILLRPDKNTRG
6 DINYLSYDDHLGYTFYSISVILSITCAVILGIFPIVRANNRYLSCLLLISLMLCFLCTLFIGRPTQICCLLRQVTFGIVFTISVSSVLAKTLTVIIAFNATKPGSKLKKYVGTQLAIILVIVCCLGEIIISIVWLASNPPFPEDDTLDADIIILQCNEGSGSFFFCIIGYIGTLALLSFIAAFLAKDFPDRFNEAKNITFSMLGFCSVWGAFVPAYLSSKGSSAVEIFAILSSSAGLLACIFIPKCYMLFLRPELNTKA
6 DINYLSYGDQLGATLSSISVILSVTCAVILGIFPIVRANNRYLSCLLLISLMLCFLCTLFIGRPTQICCLLRQVTFGIVFTISVSSVLAKTLTVIIAFNATKPGSKMKKYVGTQLAIILVIVCSLVEVVISAVWMASNPPFPEADTLDPDYIILLCNEGSGFFLFCIIGYIGTLALLSFIAAFLAKDFPDRFNEAKNITFSMLGFCSVWGAFVPAYLSSKGSRAVEIFAILSSSAGLLGCIFIPKCYILFIRSELNTKE
6 DVEFLSFTEIMGIVLVIFSLFGAVLTALMAILFPIIKANNSELSFLLLFSLILCFLCSLFIGRPTEWSCMLRHTAFGITFVLCISCVLGKTIVVLMAFKAALPGNNIMKWFGPVQQRLSVFALTLIQVLICVLWLTMSPPFPHKNLKYQEKIVLECNLGSNIGFWAVLGYIGLLAVLCFILAFLARKLPDNFNEAKFITFSMLIFCAVWITFIPAYVSPPGKFAVEIFAILASSFGLLFCIFVPKCYIILCKPEKNTKQ
6 EEFLSFTDGAISASLLSITVLFSLITLLMLRIFPIVRANNRSLSFLLLVSIKLSFLSVFFLGRPVDITCMLRIITFGITFSIAVSSLLAKTIMVCVAFKATKPGSSWRKWLGVKLSNSVVLFCSSIQIIICMTWLAISPPFQELDIHSPGTIIIQCNEGSAIGFYSVIGYMGLLAAVSFVLAFLARSLPDSFNEAKYITFSMLLFCSVWITMIPAYLSTKGKNCVEIFAILTSSAGLLACIFLPKCYIIMFRPEMNQKS
6 ETEFLSFEEIMGILLTTISIVGAFVTMIIAVIFPIVKANNSELSFLLLFSLMCCFLCSLFIGQPTEWSCMLRHTAFGITFVLCISCVLGKTIVVLMAFKATLPGSNVMKWFGPPQQRLSVLGFTLIQVLICVLWLTISPPFPFKNFNFKEKIILECHVGSSIGFWAVLGYIGCLALLCFILAFLARKLPDKFNEAKFITFSMLIFCAVWIGFIPAYVSSPGKFAVEIFAILASSFGLLFCIFLPKCYVILFKPDKNSKK
6 ETEFLSYEEIMGILLTTISLVGAFITIIIAVIFPIVKANNSELSFLLLFSLMLCFLCSLFIGRPTEWSCMLRHTAFGITFVLCISCVLGKTIVVLMAFRATLPGSNVMKWFGPPQQRLSVFSFTLIQVIICVLWLTIYPPFPFKNLNFKEKIILECNVGSVVGFWAVLGYIGLLAILCFFLAFLARKLPDNFNEAKFITFSMLIFCAVWIAFIPAYVSSPGKFAVEVFAILASTYGMLFCIFIPKCYIILLKPDKNSKK
6 EVEFLSYEDPLGISLTTACLLGTCFCALVMIIFPIVRANNSELSFLLLLSLKLCFLCVLFIGRPQLWTCQLRHAVFGISFVLCVSSILVKTMVVIAVFKSSRPEKGSMKWFGTTQQRCTVLILTALQVVICIVWLSNSSPAPHKNSQISSKIVYECAIGSLAGFSLLLGYIGLLAAVSFLLAFLARNLPDNFNEAKFITFSMLIFCAVWIAFVPAYVTSPGKYAVEIFAILASSFGLLGAIFAPKCYIILLHPEKNTKK
6 EVEFLSYEDPLGISLTTASLLGSCFCVLVMIIFPIVRANNSELSFMLLLSLKMCFLCVLFIGRPQLWTCQLRHAVFGISFVLCISSILVKTMVVIAVFKSSRPEKGAMKWFGAAQQRCTVLVLTVLQVVICSVWLSTASPTPYKNNQIRSKIVYECAIGSVAGFSLLLGYIGLLAAVSFLLAFLARNLPDNFNEAKFITFSMLIFCAVWIAFVPAYVSSPGKYAVEIFAILASSFGLLVAIFAPKCYIILLHPERNTKN
6 EVEFLSYEDPLGISLTTASLLGTCFCALVMIIFPIVRANNSELSFLLLLSLKLCFLCVLFIGQPQLWTCQLRHVVFGISFVLCISSILVKTMVVIAVFKSSRPEKGTMKWFGAAQQRCTVLVLTALQVVICAVWLSNASPTPIKNNQIRSKIVYECAIGSVAGFSLLLGYIGLLAAISFLLAFLARNLPDNFNEAKFITFSMLIFCAVWIAFVPAYVSSPGKYAVEIFAILASSFGLLVAIFAPKCYIILLHPERNTKK
6 EVEFLSYEDPLGISLTTASLLGTCFCALVMIIFPIVRANNSELSFLLLLSLKLCFLCVLFIGQPQLWTCQLRHVVFGISFVLCISSILVKTMVVIAVFKSSRPGKGTMKWFGAAQQRCTVLVLTALQVVICAVWLSNASPTPIKNNQIRSKIVYECAIGSVAGFSLLLGYIGLLAAISFLLAFLARNLPDNFNEAKFITFSMLIFCAVWIAFVPAYVSSPGKYAVEIFAILASSFGLLVAIFAPKCYIILLHPERN~~~
6 EVEFLSYEDPLGISLTTASLLGTCFCALVMIIFPIVRANNSELSFLLLLSLKLCFLCVLFIGRPQLWTCQLRHAVFGISFVLCVSSILVKTMVVIAVFKSSRPEKGAMKWFGASQQRCTVLVLTALQVVICAVWLSTASPTPHKNNHFRSIIVYECAIGSVAGFSLLLGYIGLLAAISFLLAFLARNLPDNFNEAKFITFSMLIFCAVWIAFVPAYVSSPGKYAVEIFAILASSFALLLAIFAPKCYIILLHPERNTKN
6 EVEFLSYEDPLGISLTTASLLGTCFCVLVMFVFPIVRANNSELSFLLLLSLKMCFLCALFIGQPQLWTCQLRHVVFGISFVLCISSILVKTMVVIAVFKSSRPEKGAMKWFGAVQQRCTVLVLTAIQVVICAVWLSTASPAPHKNNQIRSKIVYECAIGSVAGFSMLLAYIGLLAAVSFLLAFLARNLPDNFNEAKFITFSMLIFCAVWIAFVPAYVSSPGKYAVEIFAILASSFGLLLAIFAPKCYIILLHPERNTKK
6 EVEYLNWNDSLAILLLILSLLGIIFVLVVGIIFVVKSSGGLRVCYVILLCHFLNFASTSFIGEPQDFTCKTRQTMFGVSFTLCISCILTKSLKILLAFSFDPKLQKFLKCLYRP--ILIIFTCTGIQVVICTLWLIFAAPTVEVN-VLPRVIILECEEGSILAFGTMLGYIAILAFICFIFAFKGKYEN--YNEAKFITFGMLIYFIAWITFIPIYATTFGKYAVEIIVILISNYGILYCTFIPKCYVIICKQEINTKS
6 IEFLNFNELMGIPADGILFVWWMSYNHSWVHFLPIVRANNSELSFLLLSSLSLCFLCSLFIGPPSEWSCMLRHTAFGIAFVLCISCVLGKTVVVLMAFRATLPGNIMEVVWTCTAETQCNFLHLCIQVFICSLWLTISPPFPYKNMHYKDKIILECHVGSALGFWAVPGYIGILAFLCFILAFLARKLPDNFNEAKYITFSMLIFCVVWITFIPAYVSSPGKFAVEIFAILTSSSGLLFCIFFPKCYIILLQPDKNTKK
6 IQDYLSWQETSGIVAVCSAILGTLLTVITLMIFPIVKAANRELCIMMLVFLSVCFVSCIFVGRP-NELQCKMQIIQGVFHTSCVSIILVKTHRILTIFGSKLPAALQERRFARLQQLLLLSFLVAIHVALVIALLALSPPGVEMNDDSKTVMYIHCKPSNIIFSLSTSMYTWLVSGICLILAFKSRKLPDNFNEAKFITFAMVLYFIVWSFYYPSSILTYGKLLFRCLVNIVSAAALLVSIFLPKCYIILCKRELNTKA
6 IVEFLSFTELMGIVLVIFSLFGVTLTVLVTFLFPIVKANNSELSFLLLFSLTLCFLCSLFIGRPTEWSCMLRHTTFGITFVLCISCILGKTIVVLMAFRATIPGNNMIKWFGPVQQRLSVLAFTLIQILICVVWLTISPPFPSKNIKYKEKIILECSLGSTIGFWIVLGYIGLLAVLCFILAFLARTLPDNFNEAKFITFSILIFCAVWITFIPAYVSSPGKLAVEIFAILASSFGLLFCIFAPKCYIILFKPEQNTKQ
6 KLEFLSFQEPLGIILWVFSAFGACAALAVLCVFPVVRGNNIELSFLLLLFLCACFLIGLFLGKPTDWLCQIRYPAFGISFTLCISCILAKTVVVLMAFRATIPGNNVMKWFGPVKQRSSVILCTCVQALICIIWLTTKPPLASYNSKMSETIIVECSVGSEIGFWCVLGYVGLLACLCFLMAFLARKLPDNFNEAKFITFSMLIFFAVWVTFIPVYVSSSGKYAVHVFAILASAFGLLMCIFAPKCYVVLLKPERNDKK
6 KVEFLSYEDPLGISLTTASLLGICFCALVMVIFPIVRANNSELSFLLLVSLKLCFLCVLFIGQPQLWTCQLRYAVFGISFVLSVCSILVKTMVVIAVFKSSRPGKDAMKWFGLLQQRCTILVLTTIQVVICTVWISNASPTPHKNHQIRSKIVFECAIGSVAGFSLLLGYIGLLAAISFLLAFLARNLPDNFNEAKFITFSMLIFCAVWIAFVPAYVSSPGKYAVEIFAILASSFGLLMAIFTPKCYIILLHPERNTKK
6 KVIEFLSHDAMGMTLTVIAVIGAFLTITVLVIFPIVRVNNSELSFFILLSLTLCFLCALFIGEPTSWSCMLRHTAFSITFSLCISCILGKTLVVLAAFTATRPGNNIMKWLGPTQQRIIIFCCTLVQVLICTVWLVVSPPFPYRNTKQQSKIILDCSVGSDLAFWCVLGYIGLLACVCFFLAFLARKLPGNFNEAKYITFSMIIFCAVWLAFVPAYVSQPGKFAVEIFAILASSFGLLLCLFAPKCYIILMKPEKNTKQ
6 LITFLSSDDPLGITLICSALFFSLITALTLGIFPIVRANNHGLSYILLVSLLLSFLCSLFIGRPSTASCLLRQTAFGIIFSVAVASVLAKTITVVLAFRATKPGSRFRGWMGPRVSNCVVLICSLIQVTICGFWLGTSPPFPDFNTQEFGHIILECNEGSVTAFYCVLGYMGFLALVSFMVAFLARNLPDAFNEAKFITFSMLVFCSVWISFLPTYLSTKGKAAVEVFSILASSAGLLGCIFGPKIYVILLRPDRNTRD
6 NIDYLSYEDQLGSTLSSISVTFSITCAVILGIFPIVRANNRYLSCLLLISLMLCFLCTLFIGRPTQICCLLRQVTFGIVFTISVSSVLAKTLTVIIAFNAT---------------KPGKADTLSDPNYIILLCNEGSGFF----------------------FFCIIGYIGTLALLSFIAAFLAKDFPDLFNEAKNITFSMLGFCSVWGAFVPAYLSSKGSRAVEIFAILSSSAGLLGCIFIPKCYILFLRPELNTKE
6 PVEFLSWDDILGIILAAFSVAGSLVALSITLVFPIVKANNSELSFLLLFSLTLSFLCALFIGRPTEWSCMLRHTAFGITFVLCISCVLGKTIVVLIAFKATLPGSNVMKWFGPLQQRLSVLGFTLVQVLICVLWLKIYPPFPYNNMHYKEKIILECSLGSAIGLWAVLGYIGLLAFLCFVLAFLARKLPDNFNEAKFITFSMLIFCAVWITFIPSYVSSPGKFAVEIFAILASSFGLILCIFAPKCFIIVFRPEQNTKK
6 PVEFLSYVEPLGITLAATSVFSSLVPISIFYLFPIVRANNYSVSCILLVSLSFCFLCALFIGYPQPEKCLLRQAAFGLVFTLCVSCILAKTVIVVFAFMATKPGSSLKKWTTPRVPYMIITICTFVQFLLCVIWLSASPPFPQYNIEKPGIIVVECNENSQFAFWCMLGYLGFLASVSFTVAFLARRLPDNFNEAKLITFSMLAFLSVWVYFIPASLSAQGMYAMEIFAVLTSSWALVVCMFLPKCFIILFRPNMNSRE
6 QCSAICLPGYRKISGKSLAPCCYDCAPCSHGEIPVVRANNHTLSFILLVSIKLSFLSVFFLGRPVDITCMLRQTSFGITFSIAVSCVLAKTLMVSIAFKATKPGSPWRKWVGVKLANGLVFICSLIQFLISVIWLVIAPPYVEQNFHEPGKIIIQCNEGSLVAFWFVLSYMGLLASVSFIVAFLARSLPDSFNEAKYITFSMLLFCSFRHCLEQMTSLAHDHLAQQRQKVWYDRKARERRFMEGDKVLLLVPTRHDKLQ
6 QIEFLSYADDPLTLISIISSVILFIIAAVILGFPVVRANNHTLSFLLLVSIKLSFLSVFFLGRPVDITCMLRQTSFGITFSIAVSCVLAKTLMVSIAFKATKPGSPWRKWVGVKLANGLVFNLSLIQFLISVIWLVIAPPYVEHNTHEPRKIIIQCNEGSVVAFYIVLSYMGLLASVSFIVAFLARSLPDSFNEAKYITFSMLLFCSNRSNVSGAYPFVRHTNAQTFVFLCYIVRVLISAAYRRARPFSGFFSILSGFF
6 QIEFLSYAGDPLTLISIISSVILFIIAAVILGFPVVRANNHTLSFILLVSIKLSFLSVFFLGRPVDITCMLRQTSFGITFSIAVSCVLAKTLMVSIAFKATKPGSPWRKWVGVKLANGLVFICSLIQFLISAIWLVIAPPYVEQNTHEPGKIIIQCNEGSAIGFYIVLSYMGLLASVSFIVAFLARSLPDSFNEAKYITFSMLLFCSFWSFEPEERSDHGSTPDKEPTHATFTGQGAIKTDFLEQETPSGIDEMTVPIY
6 QIEFLSYAGDPLTLISIISSVILFIIAAVILGFPVVRANNHTLSFILLVSIKLSFLSVFFLGRPVDITCMLRQTSFGITFSIAVSCVLAKTLMVSIAFKATKPGSPWRKWVGVKLANGLVFICSLIQFLISVIWLVIAPPYVEHNTHEPGKIIIQCNESSVVAFYIVLSYMGLLASVSFIVAFLARSLPDSFNEAKYITFSMLLFCSISYGATDPTLSDREMFAVAELVEQLGWTWVIIVAPDNDSGEKQSRNLQNEIS
6 QIEFLSYAGDPLTLISIISSVILFIIAAVILGFPVVRANNHTLSFILLVSIKLSFLSVFFLGRPVDITCMLRQTSFGITFSIAVSCVLAKTLMVSIAFKATKPGSPWRKWVGVKLANGLVFICSLIQFLISVIWLVIAPPYVEHNTHEPGKIIIQCNESSVVAFYVVLSYMGLLASVSFIVAFLARSLPDSFNEAKYITFSMLLFCTVWGMSCSTELSGSDSPGHITKPEYEYKYIQDGDIIIGGAFTVKNKMKYVSNG
6 QIEFLSYAGDPLTLISIISSVILFIIAAVILGFPVVRANNHTLSFILLVSIKLSFLSVFFLGRPVDITCMLRQTSFGITFSIAVSCVLAKTLMVSIAFKATKPGSPWRKWVGVKLANGLVFICSLIQFLISVIWLVIAPPYVEQNTHEPGKIIIQCNEGSVVAFYVVLSYMGLLASVSFIVAFLARSLPDSFNEAKYITFSMLLFCSTTDEDSNQLPLLDVGRKIYVEHTKEFRKDECLSLSQGKTRVAKLPKPRYLDG
6 QIEFLSYAGDPLTLISIISSVILFIIAAVILGFPVVRANNHTLSFILLVSIKLSFLSVFFLGRPVDITCMLRQTSFGITFSIAVSCVLAKTLMVSIAFKATKPGSPWRKWVGVKLANGLVFNFSLIQFMISVIWLVIAPPYVEHNTHEPGKIIIQCNEGSAIGFYIVLSYMGLLASVSFIVAFLARSLPDSFNEAKYITFSMLLFCSGTNTVPLSHPPTLRVRQWLYQAMELFPYGRLYGRE~~~~~~~~~~~~~~~~~
6 QLQFLSFEDCLTLIFIVLSLVFFIIAAVILGIFPVVRANNHTLSFILLVSIKLSFLSVFFLGRPVDITCMLRQTSFGITFSIAVSCVLAKTLMVCFAFKATKPGSPWRKWVGVKVAYCIVLSCSIIQILISVIWLTISPPFLELNFLEPGQIIIQCNEGSAIGFYIVLSYMGLLASVSFIVAFLARSLPDSFNEAKYITFSMLLFCSV~~~~~~~~~~~~~~~~~~~~~~~~~~~~~~~~~~~~~~~~~~~~~~~~~~~
6 QNEFLSYRDDSLTVAFILLSLVFLIIAAVILGFPVVRANNHTLSFILLVSIKLSFLSVFFLGRPVDITCMLRQTSFGITFSIAVSCVLAKTLMVSITFKATKPGSPWRKWVGVKLENGLVFICSLIQFLISVIWLVIAPPYVEHNTHEPGKIIIQCNEGSAIGFYIVLSYMGLLASVSFIVAFLARSLPDSFNEAKYITFSMLLFCSVWITMIPAYLSTKGKYAVEIFAIISSSCGLLFCIFLPKCYIILLKPEMNTKQ
6 QTDFLSYDGSLTLSFALISVICFLMNEIIFGIFPVVKANNRDLSFILLIAIKLSFLSVFFLGRPVDITCMLRIITFGITFSIAVSSLLAKTIMVCVAFKATKPGSSWRKWLGVKLSNSVVLFCSSIQIIICMTWLAISPPFQELDIHSPGTIIIQCNEGSAIGFYSVIGYMGLLAAVSFVLAFLARSLPDSFNEAKYITFSMLLFCTIWVTPCSTELSGSDSPIPLTKPKYEYELIQDGDIIIGGVFSVHTGVYHIPDN
6 QVEFLSYEDPLGISLTTASLLGICFCALVMVIFPIVRANNSELSFLLLVSLKLCFLCVLFIGQPQLWTCQLRYAVFGISFVLSVCSILVKTMVVIAVFKSSRPEKDAMKWFGLLQQRCTILVLTTIQVVICTVWISNASPTPHKNHQIRSKIVFECAIGSVAGFSLLLGYIGLLAAISFLLAFLARNLPDNFNEAKFITFSMLIFCAVWIAFVPAYVSSPGKYAVEIFAILASSFGLLMAIFTPKCYIILLHPERNTKK
6 SLEYLAYEDPLGGTLASLSVVGSLIPLSILGIFPVVKANNRNLSYLLLIALFLCFLCSLFIGAPVNLICVLRQITFGVSFVLCVSCVLGKTIMVVIAFNATQPKSSRRMWLNSRIPNTLIIVCMTIQLIICSVWVMHSPSFKNNDITKLGVTILECVEGSPVAFWCMMGYMGFLATLCFVVAYFSRKLPGSFNEAKMITFSMLIFGAVWISFIPTYLSTRGKEAVEIFAILCSCSGLLALLFFPKCYIIILRPEMNNKE
6 SVEFLSFTEVMGVVLVFFSLFGVGLTMLVAILFPIVKANNSELSFLLLFSLTLCFLCSLFIGRPTEWSCMLRHTTFGITFVLCISCVLGKTIVVLMAFKATLPGSNIMKWFGPVQQRLSVLAFTLIQVIICVLWLIISPPFPYKNMKYKEKIILECSLGATICFSAVLFYIGLLAILCFILAFLARKLPDNFNEAKFITFSMLIFCAVWITFIPAYVSSPGKFAVEIFAILASSFGLLFCIFVPKCYIILFKNEQNTKQ
6 SVSFLAYEEPLGMALTIIALCFTLLTAVVLVVFPIVKANNRTLSYILLLTLFISFLSSLFIGQPNTTTCILQQTAVGILFTVALSTVLAKAITVVIAFKATVPARMVRWLMVSRAPNFIIPICTLIQLIICGIWLVTSPPFIDLDTHEHGHIIIVCNMGSTVAFHTVLGYLCSLALGSYTMAFLSRNLPDTFNEAKFLSFSMQIFFCVWITFLPVYHSTKGKVAMEVFCILASNIALLGLIFTPKCYIILLRPEKNSYL
6 SVSFLAYEEPLGMALTITSLCFSLLTAVVLVVFPIVKANNRTLSYILLLTLFISFLSSLFVGQPNTTTCILQQTAFGILFTVSLSTVLAKAITVVIAFKAIVPARMVRWLMVSRAPNFIIPICTLIQLIICGIWILTSPPFIDQDTQEHGHIIIVCNMGSTVAFHTVLGYLCSLALGSYTMAFLSRNLPDTFNEAKFLSFSMQVFFCVWITFLPVYHSTKGKVAMEVFSILASSIALLGLNFAPKCYIILLRPEKISCI
6 SVTFLAYDEPLGKAFSFMSLSFSSLTAVVLVVFPIVKANNLALSYTLLIILFLCFLCPLFIGRPSTASFILQQNIFGLLFTGVLSTVLAKTITVVIAFKITASGKMRRWLLISRAPNYIIPICTLIQVALSGIWLTTSPPFIDKDAHEHGHIILICNKGSSIAFHCILGYLGTLALGSYFMAFLSRNLPDTFNEAKFLAFSMLVFCSVWVTFLPVYHSTKGKIAMEVFSILASSISLLGIIFAPKCYIILLRPEKNSLH
6 TIDFLSYTDSLGSTLTAVTVTLSLTTTAVLWLFPIVKANNCHLSYILLVSIILSLLCSFFIGRPTSMSCLLRQITSVLMFSISLSSLLEKTVTVVMAFNDTKPRSKFRKWFGSKTSIIMTFICSSGEFVICVWWMVWAPPYVHYDTKTHNKITLQCREQSITPFILAISYVGSLAFSCFIVAFLARKLPDRFNEAKHISFSMLVFSCVWVSFIPTYLSTKGKYAVEIFTILASNAGLIFCIFMPKCYIIILKPELNTKT
6 TIEFLSYTETMGIILTALSLFGASLTVATMIVFPIVKANNSELSSLLLSSLFFCFLCPLFIGEPTHWSCMLRHTAFGLTFALCISCVLGKTIVVVTAFRATLPGNKLSGKFGPVQQRAIVFLCTAIQIVICALWLLIKPPFPDKALRDHKKIILECNTGSDAGFYAALGYVGLLSTICLILAFLGRKLPDNFNEAKFISFSMLIFCAVWVTFIPAYISSPGKYAVEIFAILSSAFGLLLCIFAPKCFIILIKPERNTRK
6 TLDFLSYGNCLGMVLATAALLFSVCTGAVLWLFQTVKANNRNLSYILLVSLFLSFCCCFFIGRPVPITCILRQTAFLFLYTVAISSLLGKTLTVIIAFHATKPGTRLRTFVGSRVSIYLVLLCSLGKLAICSTWLIWATPFVALDTKTQQTMTLWCNEGSIAAFCVAVSYTAVLALLSFIVAFMARKLPDRYNEAQHITFSMLVFFSVWVSFIPTYLSTKGKYAVEIFAILASTAGLLSCVFVPKCYIILLKPKQMTTK
6 TLEFLSFQEPLGIILWVFSAFGACAALAVLCVF-VVRGNNIELSFLLLLFLCACFLIGLFLGKPTDWLCQIRYPAFGISFTLCISCILAKTVVVLMAFRATIPGNNVMKWFGPVKQRSSVILCTCVQALICIIWLTTKPPLASYNSKMSETIIVECSVGSEIGFWCVLGYVGLLACLCFLMAFLARKLPDNFNEAKFITFSMLIFFAVWITFIPVYLSSSGKYAVHVFAILASAFGLLLCIFFPKCYIVLLKPEKNDKK
6 TLEFLSFQEPLGIILWVFSAFGACAALAVLCVF-VVRGNNIELSFLLLLFLCACFLIGLFLGKPTDWLCQIRYPAFGISFTLCISCILAKTVVVLMAFRATIPGNNVMKWFGPVKQRSSVILCTCVQALICIIWLTTKPPLASYNSKMSETIIVECSVGSEIGFWCVLGYVGLLACLCFLMAFLARKLPDNFNEAKFITFSMLIFFAVWVTFIPVYVSSSGKYAVHVFAILASAFGLLMCIFAPKCYVVLLKPERNDKK
6 TLEFLSFQEPLGIILWVFSALGACAALAVLCVF-VIRGNNIELSFLLLLFLCACFLIGLFLGKPTDWLCQIRYPAFGISFTLCISCILAKTVVVLMAFRATIPGNNVMKWFGPVKQRSSVILCTCVQALICIIWLTTKPPLASYNSKLSATIIVECSVGSEVGFWCVLGYIGFLSSLCFFLAFLARKLPDNFNEAKFITFSMLIFFAVWITFIPVYVSSSGKYAVHVFAILASAFGLLMCIFAPKCYVVLLKPERNDKK
6 TLEFLSSEGALGGTLAALSIMGSLLPLSILFIFPVVKANNRNLSYTLLVSLFLCYLCALFIGRPITITCILRQFIFGISFVMCISCVLGKTMMVVIAFNLTQPRSSRRMWLNSRVTNTLVLVCTAIQVIICAGWLAHSPPFQYTDNKKMGTINVECNKGSPIAYSCTMGYMGFLATLCFVVAYLARKLPGSFNEAKLITFSMLIFGAVWISFIPAYLSTTGKYAVEVFAILSSSSGLVACIFLPKVYIIILRPEINKIG
6 TVSFLAYEDPLGMALGCMALSFSAITILVLVTFPIVKANNRILSYILLISLVFCFLCSLFIGHPDQVTCILQQTTFGVLFTVSVSTVLAKTITVVMAFKLTTPGRRMRGMMMTGAPKLVIPICTLIQLVLCGIWLVTSPPFIDRDIQEHGKIVILCNKGSVVAFHVVLGYLGSLALGSFTLAFLARNLPDTFNEAKFLTFSMLVFCSVWITFLPVYHSTRGKVVVEVFSILASSAGLLMCIFVPKCYVILIRPDSNFIQ
6 TVSFLAYEDPLGMALGSMALFFSAITILVLVTFPIVKANNCVLSYILLISLVFCYLCSLFIGHADQVTCILQQTIFGVFFTVSVSTVLAKTITVVMAFKLTTPGRRMRGIIMIGAPKLVIPICTLMQLVLCGIWLVTSPPFIDRDIQEHGKIVILCNTGSVIAFHIVLGYLGSLALGSFTLAFLARNLPDTFNEVKFLTFSMLVFCSVWITFLPLYHSTRGKVVVEIFSILASSAGLLKCIFVPKCYVILIRPDSNFIQ
6 VFEYFDWNSGFAIVLLILAALGVLLLFFMSALFPVVKAAGGPLCHLILVSLLGSFISVVFVGEPSDLTCRARQVIFGFSFTLCVSCILVKSLKILLAFEMNFEL--KELLCMLYKPYMIVSVGMGVQIIICTVWLTLYKPFKDKEVQ-TESILLECNEGFYVMFWLMLGYIALLALFCFTFAYIGRKLPQKYNEAKFITFSMVICLMAWIIFIPIHVTTSGKYAVEMVVILISNYGILSCHFLPKSYIILFKKEHNTKD
6 VIIYLSYEEPLGTSLAFLSIIFFLLTCFVSLIFPIVRSNNRDLSYILLFSLKTCFLCNLFLGHPIRVTCVLRQTVFGVTFSISLSSILAKTITVIIAFSVTKPASKCRNWVGSRVPNSVIFICSILQVTICACWLGTSPPFPYYNMEEVGMIIAQCNEGSVFGFYCVLGFTGILACVCFIIAFLARNLPNSFNEAKFITFSMLVFCSVWVSFIPAYMSTKGKYAVEIFAILASSMALLGCIFIPKCYIILVKPECNTK~
6 VITFLSYDEPLGFVLACSALCFFLISALTLGIFPIVRANNRGLSYILLVSLMLSFLCSLFIGRPSTASCLLRQTAFGTIFSVAVASVLAKTITVVLAFRATKPGSRSRGWMGPRMSNCVVLACALIQVTICGIWLGTVPPFPDSNAQEFGHIVLECNEGSVTAFYCVLGYLGFLALVSFTVAFLARNLPDTFNEAKFITFSMLVFCSVWISFLPTYLSTKGKAAVEIFSILASSAGLLGCIFGPKVYVILLRPDRNTRE
6 VITFLSYEEPLGISLVLISILFFIFTCVVLTIFPIVKANNRDLSYILLFSLMMCFLCSLFIGHPLRVTCILRQTVFAIAFAISLSSTLAKTVTVIVAFNATRPGNKLRDWMGPSVFNTLVLLGGLIQVFICAGWVGISPPFPYYNMKDIVVILAECKEGSLLGFYCVLCYLGLLASISFVIAFLARRLPDAFNEAKLITFSMLVFCSVWISFIPAYLSTKGKYAVEIFAILSSGAGLLSCIFLPKCYIILRRPEQNTKV
6 VVEFLSYNDTMGITLLSVALLGSCFTLAVTLIFPLVRANNSEISFLILSSLLLCFLCALFIGRPTTWSCGLRHTAFGIAFSLCLSCVLGKTLVVLMAFKASLPGSNVMRWFGPLQQRGIIFMCTAVQVVICCTWLCVAPPIPHMLMTETARIILLCDVGSSFAFSLVLGYIGLLAAVCFLLAFFARKLPDNFNEAKFITFSMLIFCAVWIAFVPAYISSPGKYAVEIFAILASSYGLLLCIFTPKCYIILLKPEKNTKR
6 VVEFLYYTEIMGVAFCIFSFTGVLLTAIISFLFSIVRANNSELSFLLLFSLSLCFLCSLFLGRPTEWSCMLRPTAFGITFVLCISCILGKTIVVLMAFKATLPGSNVMKWFGPLQQRLSVVSLTFIQLIICVLWLTISPPFPYMNLSYREKIILECNLGSALGFWAVLSYTGLLSVMCFLLAFLARKLPDNFNEAKFITFSMLIFCAVWLTFIPAYVSSPGKFAVQIFAILSSSFGLLFCIFVPKCYIILLRPEKNTKK
6 ~EISNATDDSLTVAFILLSLMFFLIAAVILGIFPIVRANNRSLSFLLLVSIKLSFLSVFFLGRPVDITCMLRIITFGITFSIAVSSLLAKTIMVCVAFKATKPGSSWRKWLGVKLSNSVVLFCSSIQIIICMTWLAISPPFQELDIHSPGTIIIQCNEGSAIGFYSVIGYMGLLAAVSFVLAFLARSLPDSFNEAKYITFSMLLFCSVWITMIPAYLSTKGKNCVEIFAILASSAGLLACIFLPKCYIILLKPEMNTKQ
6 ~~~~~~~~~~~GALLTAASLLGTCLTAVIMFIFPIVRANNSELSFLLLFSLTLCFLCSLFIGRPSGWSCMLRHTAFGITFVLCISCVLGKTMVVLMAFRATLPGSNVMKWFGPAQQRLCVLGFTLIQVIICILWLSISPPSPNKNFNAKDRIILECALGSALGFWAVLGYIGLLAMFCFILAFLARKLPDNFNEAKFITFSMLIFCAVWVTFIPAYVSSPGKFAVEIFAILSSSFGLLICIFIPKCYIILL~~~~~~~~
6 ~~~~~~~~~~~GALLTVASLLGTCLTAVVMFIFPIVRANNSELSFLLLFSLTLCFLCSLFIGRPSGWSCMLRHTAFGITFVLCISCVLGKTMVVLMAFRATLPGSNVMKWFGPAQQRLSVLGFTLIQVFICLLWLTISPPFPFKNIKFKDRIILECALGSALGFWAVLGYIGLLAMFCFILAFLARKLPDNFNEAKFITFSMLIFCAVWVTFIPAYVSSPGKFAVEIFAILSSGFGLLICIFIPKCYIILL~~~~~~~~
6 ~~~~~~~~~~~GICLTAASLLGTVISAVVLGIFPVVRANNSELSFLLLVSLKLCFLCSLFIGRPRLWTCQLRHAAFGISFVLCVSCILVKTMVVLAVFRASKPGGAILKWFGAVQQRGTVLVLTCVQAAICVAWIVSATPEPQKNTQHNDRIVYECAMGSTIGFSALLGYIGLLAILSFLLAFLARNLPDNFNEAKLITFSMLIFSAVWVAFVPAYINSPGKYAVEVFAILASSFGLLVALFGPKCYIILF~~~~~~~~
6 ~~~~~~~~~~~GICLTAASLLGTVISAVVLGIFPVVRANNSELSFLLLVSLKLCFLCSLFIGRPRLWTCQLRHAAFGISFVLCVSCILVKTMVVLAVFRASKPGGATLKWFGAVQQRMTVIILTSIQAAICLSWILLASPFPHKNTQSNERIIYECAVGSTVGFILLLSYIGLLATLSFLIAFYSRKLPDSFNEAKLITFSMLIFCAVWVAFVPAYISSPGKYAVEVFAILASSFGLLAALFGPKCYIVLL~~~~~~~~
6 ~~~~~~~~~~~GICLTAASLLGTVISAVVLGIFPVVRANNSELSFLLLVSLKLCFLCSLFIGRPRLWTCQLRHAAFGISFVLCVSCILVKTMVVLAVFRASKPGGDILKWFGAVQQRGTVLGLTSIQAAICFAWLLSSSPKPHKNIQHKDKIVFECVVGSTVGFAVLLSYIGLLAILSFLLAFLARNLPDNFNEAKLITFSMLIFCAVWVAFVPAYINSPGKYAVEVFAILASSFGLLVALFGPKCYIILL~~~~~~~~
6 ~~~~~~~~~~~GICLTAASLLGTVISAVVLGIFPVVRANNSELSFLLLVSLKLCFLCSLFIGRPRLWTCQLRHAAFGISFVLCVSCILVKTMVVLAVFRASKPGGDILKWFGAVQQRGTVLGLTSVQAAICTTWLVSYSPEPHKNTQYNYKIVYECVVGSPIGFAVLMGYIGLLALLSFQLAFLARNLPDNFNEAKLITFSMLIFCAVWVAFVPAYINAPGKYAVEVFAILASSFGLLVALFGPKCYIILL~~~~~~~~
6 ~~~~~~~~~~~GIILAVFSVGGACLAVITAAVFPIVRANNSELSFLLLFSLTLCFLCSLFIGAPSHLSCMLRHTAFGITFVLCISCVLGKTVVVLMAFRATLPGSNVMKWFGPPQQRMTVVTFTSIQVLICIVWLVVSPPFPVRNLTYKERIILECALGSSVGFWAVLGYIGLLAAVCLVLAVLARKLPDNFNEAKMITFSMLIFCAVWITFIPAYVSSPGKFAVEIFAILASSFGLILCIFAPKCFIILF~~~~~~~~
6 ~~~~~~~~~~~GTLLVLFSLLGVFLSTFMFLIFPIVRANNSELSFLLLFSLTLCFLCSLFIGRPSGWSCMLRHTAFGITFVLCISCVLGKTMVVLMAFRATLPGSNMLKWFGPAQQRLCVVAFTFVQVLICILWLTISPPYPFENMDYNDRIILECALGSAVGFWAVLGYIGLLAMFCFILAFLARKLPNNFNEAKFITFSMLIFCAVWVTFIPAYVSSPGKFAVEIFAILASSYGLLFCIFLPKCFIILF~~~~~~~~
6 ~~~~~~~~~~~GVALTAVAVSGAVVTTAVFVVFPMVRANNSELSFLLLLSLKLCFLCSLFIGRPSVWSCRFQQAAFGISFVLCVSCILVKTLVVLAVFSAQPDCKATMKWFGPSQQRGSVGLFTSIQIVICGTWLSVSPPKPERDLGQGSKVTLECTMASVVGFSLVLGYIGLLACTCLLLAFLARKLPDNFNEAKLITFSMLIFCAVWVAFVPAYVSSPGKYAVEIFAILASSYGLLFCIFAPKCFIILL~~~~~~~~
7 AELYLSWGAPLTTALIIYLAVTLFVTLGTTLVFPVVKSAGGKTCLLMLVSMIVACCSTLHFSRPSRVGCLLKQPLFVISCTVCLACVTVRSFQVVCIFKWSSKL-SYETWAKNRGPEMFILITTVVETFISVLRMLLDPPFPSQDYNFY----------------SAFAELFFVCALSLVCFCLSYMGKDLPANYNEAKCITFSLMIYMISWITFFTAYCISRGSFALNVGAILLSVLGILGGYFLPKVYIILIKPQLN
7 AELYLSWGAPLTTALIIYLAVTLFVTLGTTLVFPVVKSAGGKTCLLMLVSMIVACCSTLHFSRPSRVGCLLKQPLFVISCTVCLACVTVRSFQVVCIFKWSSKL-SYETWAKNRGPEMFILITTVVETFISVLRMLLDPPFPSRDYDFY----------------SAFAELFFVCALSLVCFCLSYMGKDLPANYNEAKCITFSLMIYMISWITFFTAYCISRGSFALNVGAILLSVLGILGGYFLPKVYIILIKPQLN
7 AELYLSWGAPLTTALIIYLAVTLFVTLGTTLVFPVVKSAGGKTCLLMLVSMIVACCSTLHFSRPSRVGCLLKQPLFVISCTVCLACVTVRSFQVVCIFKWSSKL-SYETWAKNRGPEMFILITTVVETFISVLRMLLVPPFPSRDYDFY----------------SAFAELFFVCALSLVCFCLSYMGKDLPANYNEAKCITFSLMIYMISWITFFTAYCISRGSFALNVGAILLSVLGILGGYFLPKVYIILIKPQLN
7 APSFDVLEWGAPVSLYLIVAGVILLICQGSVFV-VVLASGGALTFATLLSLMGACLSLLDVVCH-SLQLLLVTEFPKSVAPHLRTLRGPGSWVFVLICCLVQ--------AGLCGWFVQDVPSLSEY----------NFLHSFLACPLNGSMALVSFMCTFMTFSTLIYCVTWVIFIPLYTGFSTSQ------IAHVSFTLVGISALVLAYYLPKC---------------------------FLLLR~~~~~~~~~~~
7 AVVVLTWREPIGWVLLTANTLLLLLLLGTAGLC-VVKSAGGRLCFLMLGSLAAGSCSLYFLGEPTPPACLLRRAPLLLGLAIFLSCLTIRSFQLVIIFKFSTKVSFYHTWVRNHGAGLFVLVSSAVQLLLCLIWLAVWTPLPTRDYQ--YPHLVMLECTEVNSP-GFMMAFAYNVFLSVCAFACSYLGKELPENYNEAKCVTFSLLLNFVSWITVFTMASVFQGKYVLSVLTGLSSLGSLFGGYFLPKCYVILCRPDLN
7 AVVYLEFTEITSIAVMISVLFLIILLIGILGLF-VVRSAGGDMCLLMLLCLTISSISVFFFGKPSSVHCLVRNAIFAFFFTVCLSCLTVRSFQIICVFKMAAQFRLHSLWVKHNGQWLFIAFSSFIHLISCVIWTTVSPDIPIADSW--FKDQTLLMCEMVNTI-TFTVVLFISWFLGFLCLVFSYMGRDLPKNYNEAKSITFSLILYYLSWIVYFTAYLSIKSKYLLNAMAQISSIYGILFSYFIPKSYIMIFQPQKN
7 AVVYLEFTEITSIAVMISVLFLIILLISIFGLF-VVRSAGGGMCLLMLLCLTISSISVFFFGKPSSVHCLVRNAIFAFFFTVCLSCLTVRSFQIICVFKMAAQFRLHSLWVKHNGQWLFIAFSSFIHLISCVIWTTVSPDIPIADSW--FKDQTLLMCEMVNTI-TFTVVLFISWFLGFLCLVFSYMGRDLPKNYNEAKSITFSLILYYLSWIVYFTAYLSIKSKYLLNAMAQISSIYGILFSYFIPKSYIMIFQPQKN
7 AVVYLEFTEITSIAVMISVSFLIILLIGIFGLF-VVRSAGGGMCLLMLLCLTISSISVFFFGKPSSVHCLVRNAIFAFFFTVCLSCLTVRSFQIICVFKMAAQFRLHSLWVKHNGQWLFIAFSSFIHLISCVIWTTVSPDIPIADSW--FKDQTLLMCEMVNTI-TFTVVLFISWFLGFLCLVFSYMGRDLPKNYNEAKSITFSLILYYLSWIVYFTAYLSIKSKYLLNAMAQISSIYGILFSYFIPKSYIMIFQPQKN
7 GERFLFWDEPLAVALLSLAALAAALSVVAALLFLVQLAGGARSLFALLWLLLQSLSCCLYVGRPGAALCSLQQLSYALCLNGCFSTLVPKALEIALLTEFP-RRPGLLHWVTQGRAWLLVAASMLAQALLCLCHLRLGPDYLVADY---LPSEVLLVCGTQSWA-AFALLHSYNSCLAFSCFLCTFMVQTPAGRYNVARGITFATFIYFVVLIFFLVIFTTLRTVLVTQICTILATTLGILASFFIPKCYILVFRPDLN
7 IYDYLSWDTPEALLLTLAIVLVVLFMGSVVVVF-LVTASGGTLSIVVLLGLMGACLSLLFLGQPGDTVCRLQLPLISAFQTVPLSIIMSISLQIFFVSEFPNLAASYLHVLRGPGTWLLLLTCCAVQAGICGWFVQDGPSLSEYLAD--DFVRSFLACPVSPLS-GFALMQGFSAAMALMSFMCTFMATKPLHQYNLARDITFSSLIYCVIWVTFIPIYIGLEEKRIIHVSFILASDLGLVAVYYIPKCYFLLKTPELN
7 IYTYLDWTNYESIGVILGGIVVLASHVWVGALFPLVKTAGGPLCGLTLLSLAGGCMSLVFLGQPGDTVCRLQEPLNAFFPTVALSVILSSSLQIVCVTEFLEQSSEHLENLRGRGSWFVILGCCGLQAGLCGWYGLEGPSLTQYVA---TYVKTFLRCPVEPML-NFGLMLGFNVILALMSFMSTFMALKPPGQYNLARDITISTLSYCVMWVMFIPIYTSLDDKNLAQVGVSLLSNMGLVAAYFFPKCHLLVKQPELN
7 IYTYLDWTNYESIGVILGGIVVLASHVWVGALFPLVKTAGGSLCGLTLLSLAGGCMSLVFLGQPGDTVCRLQEPLNAFFPTVALSVILSSSLQIVCVTEFPEQSSEHLENLRGRGSWFVILGCCGLQAGLCGWYGLEGPSLTQYVA---TYVKTFLRCPVEPML-NFGLMLGFNVILALMSFMSTFMALKPPGQYNLARDITISTLSYCVMWVMFIPIYTSLDDKNLAQVGVSLLSNMGLVAAYFFPKCHLLVKQPELN
7 KPMFLAWGEPAVLLLLALLALALGLALAALGLF-LVQASGGPRACFGLACLGLVCLSVLFPGQPGPASCLAQQPLFHLPLTGCLSTFFLQAAEIFVGSELPPSWEKMRGRLRGPWAWLVVLLAMLAEAALCAWYLVAFPPEVVTDWR--LPTEALVHCHVHSWI-SFGLVHATNAMLAFLCFLGTFLVQSRPGRYNGARGLTFAMLAYFITWISFVPLFANVHVAYAVQMGTILLCALGILATFHLPKCYLLLQRPELN
7 LLEYIPFTDTAAVVIMVGALVLVALTVVMSVLF-VVRSAGGPMCFLILGCLSLCSLSVFYFGEPTETYCTLRFLPFLLFYTVCLACFVVRSFQIVCIFKISAKFPKLLSYWTKYHGHWLIITVAFFVALLLITGYSIAPPKPYSDTF--YSDIIVLGCDLDLNLKATSSSFILLSVLCCLSFIFSYMGKNLPKNYNEAKTITFCLLLLILTWITFATVSMLYHGKYAMNALAILSSLYSFLLWYFFPKCYIIIFQPKKN
7 QLAFLEWHEAPTIAVALLAALGFLSTLAILVIF-MVRSAGGPMCFLMLTLLLVAYMVVPYVGPPKVSTCLCRQALFPLCFTICISCIAVRSFQIICAFKMASRF-AYSYWVRYQGPYVSMAFITVLKMVIVVIGMLATGLNPTTRTDPDDPKIMIVSCNPNYRNSLFNTSLDLLLSVVGFSFANMGKELPTN--YNEAKFITLSMTFYFTSSISLCTFMSAYSGVLIVDLLVTVLNLLAISLGYFGPKCYMILFYPERN
7 QLEYIQLTDTVAIAIMVTTWVIVGLTLSVSVLF-VVRSAGGPMCFLILGCLGLCSISVFHFGLPTPASCILRYFPFIWFYTVCLACFVVRSFQIVCIFKISAKFPSLLIWWKKYHGQWLLISAAFVVQAVLLLTFSYDPPRPYNETS--RPEQIVLFCYMNLK--ATSCSLVLPISFACLCFVFSYMAKDLPKNYNEAKGITFSLLLLTFTWTIFITVYMLYRGKYTLNAVTVLLSLYYFLVGYFLPKCYIILFQPNKN
7 QLEYIQLTDTVAIAIMVTTWVIVGLTLSVSVLF-VVRSAGGPMCFLILGCLGLCSISVFHFGLPTPASCILRYFPFIWFYTVCLACFVVRSFQIVCIFRISAKFPSLLIWWKKYHGQWLLISAAFVVQAVLLLTFSYDPPRPYNETS--RPEQIVLFCYMNLK--ATSCSLVLPISFACLCFVFSYMAKDLPKNYNEAKAITFSLLLLTFTWTIFITVYMLYRGKYTLNAVTVLLSLYYFLVGYFLPKCYIILFQPNKN
7 QLTFLQWHEASTIIVTMLAALGYLCTLAILIIF-VVRSAGGPMCFLMLIPLLVTYTLVPYIGPPTVMTCLCRQVLFTLCFTICISCITVRSFQIVCIFKMASRL-AYGYWVRYHGPYLFVAFITMLKVVIVAVSLLITNVSPTARADPDDPKIMFISCNPNYRKGLFNTSLDLVLSVVSFSFAYMGKELPTN--YNEAKFITFCMIFYFASYVSLCTFMSVYEGVLILDLLVTVLNLLGISLGYFGPKCYMILFYPERN
7 QLVFLEWHEAPTIAVALLAALGFLSTLAILVIF-IVRSAGGPMCFLMLTLLLVAYMVVPYVGPPKVSTCLCRQALFPLCFTICISCIAVRSFQIVCAFKMASRF-AYSYWVRYQGPYVSMAFITVLKMVIVVIGMLATGLSPTTRTDPDDPKITIVSCNPNYRNSLFNTSLDLLLSVVGFSFAYMGKELPTN--YNEAKFITLSMTFYFTSSVSLCTFMSAYSGVLIVDLLVTVLNLLAISLGYFGPKCYMILFYPERN
7 RLAFLEWHEAPTIIVALLSILGFLSTLAILVVF-VVRSAGGPMCFLMLTPLLLAYAMVPYVGQPTFFRCLCRQTVFTLCFTICISCIAVRSFQIVCVFKMARRL-AYSYWVRYHGPYVFVASFTVLKVAIVAGNVLATTANPTARPDDPKVMVLSC--NYRRLFNTSLDLLLSVAGFSFAYMGKELPTN--YNEAKFITFCMTFYFTSSVSLCTFMSVYEGVLTLDLLVTVLNLLGISLGYFGPKCYMVLFYPERNTPV
7 RLAFLEWHEAPTIVVALLAALGFLSTLAILVIF-MVRSAGGPMCFLMLTLLLVAYMVVPYVGPPKVSTCFCRQALFPLCFTICISCIAVRSFQIVCVFKMASRF-AYSYWVRYQGPYVSMAFITVLKMVTVVIGMLATGLNPTTRIDPDDPKIMIVSCNPNYRNSFFNTGLDLLLSVVGFSFAYMGKELPTN--YNEAKFITLSMTFYFTSSVSLCTFMSAYNGVLIMDLLVTVLNLLAISLGYFGPKCYMILFYPERN
7 RLAFLEWHEAPTVAVAALSVLGFLSTLAALVIF-VVRSAGGPMCFLMLTPLLLAYAMVPYVGQPTLLTCLCRQTVFTLCFTVCISCIAVRSFQIVCVFKMARRL-AYSYWLRYHGPYVFVASFTALKVLMVAGNVLAASASPTARPDDPKVMVLSC--NYRRLFNTSLDLLLSLAGFSFAYVGKELPTS--YNEAKFITFCMTFYFTSSISLCTFMSVYEGVLILDLSVTVLNLLGISLGYFGPKCYMVLFYPERNTPV
7 RLAFLEWHEASTIFVAMLSALGFFSTLTIVVVF-VVRSAGGPMCFLMLAPLLLAYAMVPYVGQPTFFTCLCRQTFFTLCFTICISCITVRSFQIVCIFKMARRL-AYSYWVRYHGPYVFVASFTVLKVVIVVSNVLTMSANPTARADDPKIIILSC--NYRKLFNTSLDLLLSVAGFSFAYMGKELPTN--YNEAKFITFCMTFYFTSSVSLCTFMSVYEGVLILDLLVTVLNLLGISLGYFGPKCYMILFYPERNTQG
7 RLAFLEWHEASTIIVAMLSFLGFLSTLAIMVVF-MVRSAGGPMCFLMLVPLLLAYAMVPYVGRPTFFTCLCRQTFFTLCFTICISCITVRSFQIVCIFKMARHL-AYSSWVRYHGPYVFVASFTALKVVITVGNVLVMSANPTARPDDPKIMVLSC--NYRKLFNTSLDLLLSVAGFSFAYMGKELPTN--YNEAKFITFCMTFYFTSSISLCTFMSVYEGVLILDLLFTVLNLLGISLGYFGPKCYMVLFYPERNTQV
7 RLAFLEWHEPSTIFVVMLTILGFLSTLAIMVIF-VVRSAGGPMCFLMLVPLLLAYAMVPYIGQPTFFSCLWRQTFFTLCFTICISCITVRSFQIVCIFKMARRL-AYGYWVRCHGPYVFVASFMVLKVVIVAGNVLATTANPTARPDDPNIMVLSC--NYRRLFNTSLDLLLSVAGFSFAYMGKELPTN--YNEAKFITLCMTFYFTSSVSLCTFMSVYDGVLILDLLITVLNLLGISFGYFGPKCYMVLFYPERNTQV
7 RLAFLEWHEPSTIIVAMLSVLGFLSTLAIVVVF-MVRSAGGPMCFLMLIPLLLAYAMVPYVGQPTFFTCLCRQTFFTLCFTICISCITVRSFQIVCIFKMARRL-AYGYWVRYHGPYVFVASFTVLKVVILVGNVLIMSANPTARADDPKIMVLSC--NYRKLFNTSLDLLLSVAGFSFAYMGKELPTN--YNEAKFITFCMTFYFTSSVSLCTFMSVYEGVLILDLLVTVLNLLGISLGYFGPKCYMVLFYPERNTQV
7 RLAFLEWHEVPTIVVTILAALGFISTLAILLIF-MVRSAGGPMCFLMLVPLLLAFGMVPYVGPPTVFSCFCRQAFFTVCFSVCLSCITVRSFQIVCVFKMARRL-AYGFWMRYHGPYVFVAFITAVKVALVAGNMLATTINPIGRTDPDDPNIIILSCHPNYRNGLFNTSMDLLLSVLGFSFAYVGKELPTN--YNEAKFITLSMTFSFTSSISLCTFMSVHDGVLIMDLLVTVLNFLAIGLGYFGPKCYMILFYPERN
7 RLAFLEWHKAPTIIVALLSVLGFLSTLAILVVF-VVRSAGGPMCFLMLTPLLLAYAMVPYVGQPTFFRCLCRQTFFTLCFTICISCIAVRSFQIVCVFKMARRL-AYSYWVRYHGPYVFVASFTVLKVAMVAGNVLATTANPTARPDDPKVMVLSC--NYRRLFNTSLDLLLSVAGFSFAYMGKELPTN--YNEAKFITFCMTFYFTSSVSLCTFMSVYEGVLILDLLVTVLNLLGISLGYFGPKCYMVLFFPERNTPV
7 RLIFLQWHNALTIFVVLLAALGFLGTLATLAIF-MVRSAGGPMCFLILTSLLVAYLMVPYVGPPTPVTCLCRQTFFTLCFTICISCIAVRSFQIVYVFKMARRL-AYGYWVRYHGPYVFVAAITVLKVAMVTTNQVITATGPTARADPGDPKIMILSCNPDYSKGLVNTSLDLLLSVVGFSFAYMGKELPTN--YNEAKFITFCMTFYFTSSVSLCTFMSVYEGVLFLDLLVTVLNLLGISLGYFGPKCYLILFHPERN
7 RLLEYVSLTDIGAVLTMVLEGLLLGLTVSVSVVPVVRSAGGPICFLNLGCLSLCSISVFYFGVPTPSSCVLRYLPFILFYTVCLACFVVRSFQIVCIFKISAQINIHIWWVKYHGQWLLISAAFMFQALSLTISFCCDPPRPYNEML--YPEQIILSCNLNIQ--ASCFSLFLLVSLCCLCFIFSYMAKDLPKNYNEAKAITFCLLLLICTWVIFITEYMLYRGKYIFNALAVLSSLYSFLLWYFLPKCYIIIFKPDKN
7 RLSFLEWHEAATIAVALLAALGFLSTLAILVIF-MVRSAGGPMCFLMLTLLLVAYMVVPYVGLPKVSTCLCRQALFPVCFTICISCIAVRSFQIVCVFKMASRF-AYSYWVRYQGSYVSVAFITALKMVTVVISLLATGLNPTTRTDTDDPKIMIISCNPNYRNSLFNTSLDLLLSVAGFSFAYMGKELPTN--YNEAKFITFSMTFYFTSSVSLCTFMSVYDGVLIVDLLVTVFNLLAISLGYFGPKCYMILFYPERN
7 RLSFLEWHEAPTIAVALLAALGFLSTLAILVIF-MVRSAGGPMCFLMLTLLLVAYMVVPYVGPPKVTTCLCRQALFPVCFTICISCITMRSFQIVCVFKMASRF-AYSYWVRYQGSYVSVAFITALKVVTVVISLLATGLNPTTRADTDDPKIMIISCNPNYRNSLFNTSLDLLLSVVGFSFAYMGKELPTN--YNEAKFITFSMTFYFTSSVSLCTFMSVYDGVLIVDLLVTVFNLLAISLGYFGPKCYMILFYPERN
7 RLTFLAWGQPAVLVLLILLALALGLVLVALGLF-LVQASGGPRACFGLACLGLVCLSVLFPGQPGPASCLAQQPLLHLPLTGCLSTLFLQAAQIFVGSELPSSWDQLRRCLQGPWAWLLVLLALLAEAALCAWYLVAFPPEVVTDWWLPTQVLVHCRMRSWISFGLLHAINAMLAFLCFLGTFLVQSRPGRYNGARGLTFAMLAYFITWISFVPLFANVHVAYTVQMAAILLCALGILATFHLPKCYLLLQQLELNNPE
7 RPKFLAWGEPAVLALLVLLGLALSLALTALGLF-LVRASGGPRACFGLACLSLVCLGVLFPGRPSPTSCLAQLLLLHLPLTGCLSTLFLQAAEIFVKSELPMSWDWLHGRLRGPWAWLVVLLPMLAEAALCTWYLVVFPPEVVTDWQ--LPTEALVHCRVHSWV-SFGLVHITNAVLAFLCFLGTFLVQSQPGRYNSARGLTFAMLAYFLTWISFVPLFANMHVAYAVQMGTILLCALGILATFHLPKCYLLLWRPELN
7 RPKFLAWGEPAVLSLLLLLCLVLGLTLAALGLF-LVQASGGSLFCFGLICLGLFCLSVLFPGRPRSASCLAQQPMAHLPLTGCLSTLFLQAAEIFVESELPLSWNWLCSYLRGPWAWLVVLLATLVEAALCAWYLMAFPPEVVTDWQLPTEVLEHCRMRSWVSLGLVHITNAVLAFLCFLGTFLVQSQPGRYNRARGLTFAMLAYFIIWVSFVPLLANVQVAYCALGILATFHLPKCYVLLWLPELNTQEFFLGRSPKE
7 RPKFLAWGEPVVLSLLLLLCLVLGLALAALGLS-LVQASGGSQFCFGLICLGLFCLSVLFPGRPSSASCLAQQPMAHLPLTGCLSTLFLQAAETFVESELPLSWNWLCSYLRGLWAWLVVLLATFVEAALCAWYLIAFPPEVVTDWS--LPTEVLEHCHVRSWV-SLGLVHITNAMLAFLCFLGTFLVQSQPGRYNRARGLTFAMLAYFITWVSFVPLLANVQVAYCALGILVTFHLPKCYVLLWLPKLNTQEFFLGRN
7 RPRFLAWGEPAVLVLLVLLGLALGLVLAALGLF-LVQASGGPRACFGLACLGLVCLSVLFPGRPGPASCLAQQPLLHLPLTGCLSTLFLQAAEIFARSELPPSWDWLCSHLWGPWAWLAVLLAMLAQAALCTWYLVAFPPEVVTDWR--LPTEALVHCRVHSWI-SFSLVHAANATLAFLCFLGTFLVQSQPGYHNSARSLTFAMLAYFITWVSFVPLLANVPVASAVHMGAALLCVLGILATFHLPKCYLLLRWPELN
7 RPTFLAWQEPAVLVLLILLGLALGLVLAALGLF-LVQASGGPRACFGLACLGLVCLSVLFPGQPGPASCLAQQPLLHLPLTGCLSTLFLQAAQIFVGSELPPSWEQLRGCLQGPWAWMVVLLALLAEAALCAWYLVVFPPEVVTDWW--LPTEALVRCRVRSWI-SFGLVHATNAVLAFLCFLGTFLVQSRPGHYNGARGLTFAMLAYFITWISFVPLFANVHVAYTVQMGAILLCALGILATFHLPKCYLLLWRPELN
7 RPTFLEWHEVPTIVVAILAALGFFSTLAILFIF-MVRSAGGPMCFLMLVPLLLAFGMVPYVGPPTVFSCFCRQAFFTVCFSICLSCITVRSFQIVCVFKMARRL-AYSFWMRYHGPYVFVAFITAIKVALVVGNMLATTINPIGRTDPDDPNIMILSCHPNYRNGLFNTSMDLLLSVLGFSFAYMGKELPTN--YNEAKFITLSMTFSFTSSISLCTFMSVHDGVLIMDLLVTVLNFLAIGLGYFGPKCYMILFYPERN
7 RSRFLAWGEPAVLLLLLLLSLALGLVLAALGLFLVQASGGPLACFGLVCLGLVCLSVLLFPGQPSPAQCLAQQPLSHLPLTGCLSTLFLQAAEIFVESELPLSWDRLSGCLRGPWAWLVVLLAMLVEVALCTWYLVAFPPEVVTDW---LPTEALVHCRTRSWV-SFGLAHATNATLAFLCFLGTFLVRSQPGRYNRARGLTFAMLAYFITWVSFVPLLANVQVVLAVQMGALLLCVLGILAAFHLPRCYLLIRQPGLN
7 RSRFLAWGEPAVLLLLLLLSLALGLVLAALGLFLVQASGGPLACFGLVCLGLVCLSVLLFPGQPSPARCLAQQPLSHLPLTGCLSTLFLQAAEIFVESELPLSWDRLSGCLRGPWAWLVVLLAMLVEVALCTWYLVAFPPEVVTDW---LPTEALVHCRTRSWV-SFGLAHATNATLAFLCFLGTFLVRSQPGCYNRARGLTFAMLAYFITWVSFVPLLANVQVVLAVQMGALLLCVLGILAAFHLPRCYLLMRQPGLN
7 RSRFLAWGEPAVLLLLLLLSLALGLVLAALGLFLVQASGGPLACFGLVCLGLVCLSVLLFPGQPSPARCLAQQPLSHLPLTGCLSTLFLQAAEIFVESELPLSWDRLSGCLRGPWAWLVVLLAMLVEVALCTWYLVAFPPEVVTDW---LPTEALVHCRTRSWV-SFGLAHATNATLAFLCFLGTFLVRSQPGRYNRARGLTFAMLAYFITWVSFVPLLANVQVVLAVQMGALLLCVLGILAAFHLPRCYLLMRQPGLN
7 RSRFLAWGEPAVLLLLLLLSLALGLVLAALGLFLVQASGGPLACFGLVCLGLVCLSVLLFPGQPSPARCLAQQPLSHLPLTGCLSTLFLQAAEIFVESELPLSWDRLSGCLRGPWAWLVVLLAMLVEVALCTWYLVAFPPEVVTDW---LPTEALVHCRTRSWV-SFGLAHATNATLAFLCFLGTFLVRSQPGRYNRARGLTFAMLAYFITWVSFVPLLANVQVVLAVQMGALLLCVLGILAAFHLPRCYLLMWQPGLN
7 RSRFLAWGEPAVLLLLLLLSLALGLVLAALGLFLVQASGGPLACFGLVCLGLVCLSVLLFPGQPSPARCLAQQPLSHLPLTGCLSTLFLQAAEIFVESELPLSWDRLSGCLRGPWAWLVVLLAMLVEVALCTWYLVAFPPEVVTDW---LPTEALVHCRTRSWV-SFGLVHATNATLAFLCFLGTFLVQSRPGRYNRARGLTFAMLAYFITWVSFVPLLANVQVVLAVQMGALLLCVLGILAAFHLPRCYLLVRQPELN
7 RSRFLAWGEPAVLLLLLLLSLALGLVLAALGLFLVRASGGPLACFGLVCLGLVCLSVLLFPGRPGTARCLAQQPLSHLPLTGCLSTLFLQAAEIFVESELPLSWDRLSGCLRGPWAWLVVLLAMLVEVALCTWYLVAFPPEVVTDW---LPTEALVHCRTRSWV-SFGLAHATNATLAFLCFLGTFLVQSRPGRYNRARGLTFAMLAYFITWVSFVPLLANVQVVLAVQMGALLLCVLGILAAFHLPRCYLLMRQPGLN
7 SERYLRWNEPLTAGLLISMSIIISLICLTAVLFLVQAAGGNLNLFALFALTLMCLSSCLFIGKPTNNLCMMQQIVCALCLNACFSTFFIKSLEIVLLTEFP-RCRTALRWVTPSRSWLLVALCLLTECLFCFCYLHLGPDYVLPDY-LPTEVLLMCSTASWPAFALMHGYNGCLAFVCFLCTFMVQSSGKKYNMARGITFTILIYFIIWIFFITVFATLRTVLVIQISTILMVSLGIVGTYYIPKCYILLLKPDLNRED
7 SVAYLQLTEASSITVLFSATCLMTVLIAIFVLFPVVRSAGGSMCFLMLACLIMSTVSVFFFGEPTFEHCILRNVIFAYFFSVFLSCMAVRSFQIVCIFKMAAKFSMHSLWVKHNGQWLFVGFFSIINIVSCVLYMTVSPPKPFRDLV--FKDQLILSCEIGNTV-TISMVMFIAWFLGFLCLVFSYMGRDLPKNYNEAKSITFSLILYYLSWIVYFTTYLMLKSKYLVNAMTELSSIYGILFSYFIPKSYIIIFQPHKN
7 TPLLLEWDHHLSIALLFFLACCLLMTSSSAVIL-VAKSAGGRTCLLMLAALTAAAMSSLHFGQPSPLACILKQPLFTFSFTVCLACITVRSLQVVCIFKFASRL-AYDKWSKKQGPEVTIFIVSVTILCISVLRVAVGP------------------------------SPGSFIELCYVCVLSVLCFFFSY----DLPANYNEAKCVTFSLMVYMISWISFFTVYAAYVCATLVSVLAFFGGYFLPKIYIIVLKPQMN
7 TPLLLEWDHPLSIALLFFLACCLLMTSSSAVIL-VAKSAGGRTCLLMLAALTAAAMSSLHFGQPSPLACILKQPLFTFGFTVCLACITVRSLQVVCIFKFASRL-AYDKWSKKQGPEVTIFIVSVTILCISVLRVAVGP------------------------------SPGSFIELCCVCVLSVLCFFFSY----DLPANYNEAKCVTFSLMVYMISWISFFTVYAAYVCATLVSVLAFFGGYFLPKIYIIVLKPQMN
7 TRLLLEWDHPMSVALLFFLVCCLLMTSSSAVIL-VAKSAGGRTCLLMLAALTAAAMSSLHFGQPSPLACMLKQPLFTFSFTVCLACIAVRSLQVVCIFKFASRL-AYDRWAKNHGPEATIFIASAAILCVSVLRVAVGP------------------------------SPGSFVELCYVSLLSAVCFVFSY----DLPANYNEAKCVTFSLMVYMISWISFFTVYAAYVCATLVSVLAFFGGYFLPKIYIIVLKPHMN
7 TTEFLAWDHPVSLVLLGANTLLLLLLTGVASLF-VVRSAGGRMCFLMLGSLAGAGCSPYFLGEPTLLTCLLRQSLFALCFAVFLSCLTIRSFQLVFIFKLSAKMALYHTWVHNHGSRTFVAVSSTIQLLICSVWLVAWTPLPIKEYK--FPELVVLECSKENS--PGYMLSILYTWLLSVSCFACTYLGKDLENYNEAKCMTFSLLFYFISWIGLATSSSIYNGKYAINMLVILSSLSGVFSGYFLPKCYVILCRPDLN
7 TVEWVPFTDPAAVVILAGACLLVALTAAMCVLF-VVRSAGGPMCFLILGCLSLCSISVFYFERPTEAFCILRFMPFLLFYAVCLACFAVRSFQIVIIFKIAAKFRVHSWWMKYHGQWLVISVAFVLQAVLIVIAFSSDPPLPYSDFLYPDKIILGCDVNLN-MASTSFFFASIVVHPLLYFLLHGERPPENLLLASADPHLDHICHRDHALPRQIHPHPQRPGLQRLLLSPVVFPPQMLHYHLSAPQEHPEVLPGSDSG
7 TVEYVAFTDTAAVVILVGAGLLLALTLAMCVLF-VVRSAGGPMCFLILGCLSLCSISIFFFDKPTVAFCVLRFLPFVLFYTVCLACFVVRSFQIVSIFKIAAKFQAHSWWMKYHGQWLVISVTFVIQAFLIIVSVSSDPPSPFRDIV--YPDKIILGCFMNLK--TSSVSFVLLLLLCLLCFIFSYMGKDLPKNYNEAKAITFCLLLLILTWIIFTTASLLYQGKYSLNALAVLSSIYSFLLWYFLPKCYIIIFQPQKN
7 TVEYVAFTDTVAVVILVGAGLLLALTLAMCVLF-VVRSAGGPMCFLILGCLSLCSISIFFFDKPTVAFCVLRFLPFVLFYTVCLACFVVRSFQIVSIFKIAAKFQAHSWWMKYHGQWLVISVTFVIQAFLIIVSVSSDPPSPFRDIV--YPDKIILGCFMNLK--TSSVSFVLLLLLCLLCFIFSYMGKDLPKNYNEAKAITFCLLLLILTWVIFTTVSLLYQGKYSLNALAVLSSIYSFLLWYFLPKCYIIIFQPQKN
7 TVLLLAWDNPLSIALLFFLATCLLLTSGTAIIL-VAKSAGGRTCLLMLAALTAAALSTLHFGEPSPLACILKQPLFTVSFTVCLACITMRSLQIICIFKFSSKL-AYDKWVKKRGPEITILLVSVTILFISVLRVSLDTPRPSQDLNYPDKIVLECSKTLSVGSAVELAYVSLLSVLCFSFSYMGKDLPANYNEAKCVTFSLLVYMISWISFFTLYLINRETFSVLAFIGGYFVPKIYIIVLKPKMNTTAHFQNCIQMY
7 TVVFLAWHEPVSWVLLAANTLLLLVVVGTAGLF-VVRSAGGKLCFLMLGSLAVGSCGLYFLGKPTLIMCLLRQTLFALGLAIFLSCLTIRSFQLVFIFKFSAKLIFYRAWVQHHGAGLFVVISSTAQLLICLTWLAVWTPLPTREYQ--FPQLVMLDCTEAKS--LGFVLAFIYNSLLSVSTFACSYLGKDLENYNEAKCVTFSLLLNFVSWIAFFTTASVYQGKYAVTMLAALSCLSGGFSGYFLPKCYVILCRPDLN
7 TVVFLTWHEPISWVLLAANTLLLLLVAGTAGLF-VVRSAGGRLCFFMLGSLAGGSCGLYFFGEPTLATCLLRQGLFALGFAIFLSCLTIRSFQLVFIFKFSAKVTFYQAWVQNHGPRLFVVISSMAQLLICVTWLAVWTPLPTREYQ--FPQLVVLDCTEANSP-GFMVAFAYNGLLSVSAFACSYLGKDLPENYNEAKCVTFSLLLNFVSWIGFFTTASVYQGKYAVNVLAALSSLSSGFSGYFLPKCYVILCRPDLN
7 TVVFLTWHEPVSLVLLAANTLLLLLVAGTAGLF-VVRSAGGRLCFFMLGSLAGGTWGLYFFGEPTLPTCLLRQGLFSLGFAIFLSCLTVRSFQLVFIFKFSARLTFFRAWVQNRGAGLFVMISSTIQLLICLIWLAVWTPLPTREYK--FPQLVVLGCTEANSL-GFMLAVTYNGLLSISAFACSYLGKDLPENYNEAKCVTFSLLLNFVSWIAFFTMAIVYQGKYAVNALAMLSSLSGGFSGYFLPKCYVILYRPDLN
7 TYDYLSWDTPEALLLTLAIVLVVLLKGAVVVLF-LVAASGGTLSFVVLLGLMGACLSLLFLGQPGDTVCRLQLPLVSIFQTVPLCIIMSISLQIFFVSEFPTLAASYLHVLRGPGTWLLLLICCAVQAGICGWFVQEGPSLSEYLAN--DFVRSFLACPVSSLS-GFGLMQGLITVMALISFMCTFMATKPLHQYNLARDITFSSLIYCIIWVTFIPIYVGLEEKFIVYVSFILTSNLGMVAMYYIPKCYLLLRKPELN
7 TYDYLSWDTPEALLLTLAIVLVVLLKGAVVVLF-LVAASGGTLSFVVLLGLMGACLSLLFLGQPGDTVCRLQLPLVSIFQTVPLCIIMSISLQIFFVSEFPTLAASYLHVLRGPGTWLLLLICCAVQAGICGWQDIEKLQLGICKNF--HRDSEDTKTLRALLE-EEDMIHAALVKEKDHQQELDKEALTHFSEQMTKNSQLRKELQTLHVEQMRFQQLRTRLEKVEMAEAQSKMILLKEKAVKDLTQYNAEIKDLERL
